# Supplementary material for: Transcriptome Profiling of Escherichia coli B During Sequential Adaptation to T4 Phage and Iron(III) Stress
Source: Antibiotics (Basel). 2026 Jul 13;15(7):684. doi: 10.3390/antibiotics15070684 (PMC13405929; doi:10.3390/antibiotics15070684)
Supplement: Supplementary file 1 [file antibiotics-15-00684-s001.zip]

Archive with 84 entries (80 files):
- SUPPLEMENTARY FOLDER/
- SUPPLEMENTARY FOLDER/analysis_CON3/
- SUPPLEMENTARY FOLDER/analysis_CON3/ALL_comparisons_annotated.csv
- SUPPLEMENTARY FOLDER/analysis_CON3/CON_vs_ANC_all.csv
- SUPPLEMENTARY FOLDER/analysis_CON3/CON_vs_ANC_significant.csv
- SUPPLEMENTARY FOLDER/analysis_CON3/DESeq2_summary.csv
- SUPPLEMENTARY FOLDER/analysis_CON3/DE_gene_counts_barplot.png
- SUPPLEMENTARY FOLDER/analysis_CON3/FE_vs_ANC_all.csv
- SUPPLEMENTARY FOLDER/analysis_CON3/FE_vs_ANC_significant.csv
- SUPPLEMENTARY FOLDER/analysis_CON3/FE_vs_CON_all.csv
- SUPPLEMENTARY FOLDER/analysis_CON3/FE_vs_CON_significant.csv
- SUPPLEMENTARY FOLDER/analysis_CON3/heatmap_top_DE_genes.png
- SUPPLEMENTARY FOLDER/analysis_CON3/PCA_all_samples.png
- SUPPLEMENTARY FOLDER/analysis_CON3/PF_vs_ANC_all.csv
- SUPPLEMENTARY FOLDER/analysis_CON3/PF_vs_ANC_significant.csv
- SUPPLEMENTARY FOLDER/analysis_CON3/PF_vs_CON_all.csv
- SUPPLEMENTARY FOLDER/analysis_CON3/PF_vs_CON_significant.csv
- SUPPLEMENTARY FOLDER/analysis_CON3/PF_vs_FE_all.csv
- SUPPLEMENTARY FOLDER/analysis_CON3/PF_vs_FE_significant.csv
- SUPPLEMENTARY FOLDER/analysis_CON3/Phage_vs_ANC_all.csv
- SUPPLEMENTARY FOLDER/analysis_CON3/Phage_vs_ANC_significant.csv
- SUPPLEMENTARY FOLDER/analysis_CON3/Phage_vs_CON_all.csv
- SUPPLEMENTARY FOLDER/analysis_CON3/Phage_vs_CON_significant.csv
- SUPPLEMENTARY FOLDER/analysis_CON3/Phage_vs_FE_all.csv
- SUPPLEMENTARY FOLDER/analysis_CON3/Phage_vs_FE_significant.csv
- SUPPLEMENTARY FOLDER/analysis_CON3/Phage_vs_PF_all.csv
- SUPPLEMENTARY FOLDER/analysis_CON3/Phage_vs_PF_significant.csv
- SUPPLEMENTARY FOLDER/analysis_CON3/unique_DE_genes_annotated.csv
- SUPPLEMENTARY FOLDER/analysis_CON3/volcano_CON_vs_ANC.png
- SUPPLEMENTARY FOLDER/analysis_CON3/volcano_FE_vs_ANC.png
- SUPPLEMENTARY FOLDER/analysis_CON3/volcano_FE_vs_CON.png
- SUPPLEMENTARY FOLDER/analysis_CON3/volcano_PF_vs_ANC.png
- SUPPLEMENTARY FOLDER/analysis_CON3/volcano_PF_vs_CON.png
- SUPPLEMENTARY FOLDER/analysis_CON3/volcano_PF_vs_FE.png
- SUPPLEMENTARY FOLDER/analysis_CON3/volcano_Phage_vs_ANC.png
- SUPPLEMENTARY FOLDER/analysis_CON3/volcano_Phage_vs_CON.png
- SUPPLEMENTARY FOLDER/analysis_CON3/volcano_Phage_vs_FE.png
- SUPPLEMENTARY FOLDER/analysis_CON3/volcano_Phage_vs_PF.png
- SUPPLEMENTARY FOLDER/analysis_noCON3/
- SUPPLEMENTARY FOLDER/analysis_noCON3/ALL_comparisons_annotated_noCON3.csv
- SUPPLEMENTARY FOLDER/analysis_noCON3/CON_vs_ANC_all_noCON3.csv
- SUPPLEMENTARY FOLDER/analysis_noCON3/CON_vs_ANC_significant_noCON3.csv
- SUPPLEMENTARY FOLDER/analysis_noCON3/DESeq2_summary_noCON3.csv
- SUPPLEMENTARY FOLDER/analysis_noCON3/DE_gene_counts_barplot_noCON3.png
- SUPPLEMENTARY FOLDER/analysis_noCON3/FE_vs_ANC_all.csv
- SUPPLEMENTARY FOLDER/analysis_noCON3/FE_vs_ANC_significant.csv
- SUPPLEMENTARY FOLDER/analysis_noCON3/FE_vs_CON_all.csv
- SUPPLEMENTARY FOLDER/analysis_noCON3/FE_vs_CON_significant.csv
- SUPPLEMENTARY FOLDER/analysis_noCON3/heatmap_top_DE_genes_noCON3.png
- SUPPLEMENTARY FOLDER/analysis_noCON3/PCA_all_samples_noCON3.png
- SUPPLEMENTARY FOLDER/analysis_noCON3/PF_vs_ANC_all.csv
- SUPPLEMENTARY FOLDER/analysis_noCON3/PF_vs_ANC_significant.csv
- SUPPLEMENTARY FOLDER/analysis_noCON3/PF_vs_CON_all.csv
- SUPPLEMENTARY FOLDER/analysis_noCON3/PF_vs_CON_significant.csv
- SUPPLEMENTARY FOLDER/analysis_noCON3/PF_vs_FE_all.csv
- SUPPLEMENTARY FOLDER/analysis_noCON3/PF_vs_FE_significant.csv
- SUPPLEMENTARY FOLDER/analysis_noCON3/Phage_vs_ANC_all.csv
- SUPPLEMENTARY FOLDER/analysis_noCON3/Phage_vs_ANC_significant.csv
- SUPPLEMENTARY FOLDER/analysis_noCON3/Phage_vs_CON_all.csv
- SUPPLEMENTARY FOLDER/analysis_noCON3/Phage_vs_CON_significant.csv
- SUPPLEMENTARY FOLDER/analysis_noCON3/Phage_vs_FE_all.csv
- SUPPLEMENTARY FOLDER/analysis_noCON3/Phage_vs_FE_significant.csv
- SUPPLEMENTARY FOLDER/analysis_noCON3/Phage_vs_PF_all.csv
- SUPPLEMENTARY FOLDER/analysis_noCON3/Phage_vs_PF_significant.csv
- SUPPLEMENTARY FOLDER/analysis_noCON3/unique_DE_genes_annotated_noCON3.csv
- SUPPLEMENTARY FOLDER/analysis_noCON3/volcano_CON_vs_ANC_noCON3.png
- SUPPLEMENTARY FOLDER/analysis_noCON3/volcano_FE_vs_ANC_noCON3.png
- SUPPLEMENTARY FOLDER/analysis_noCON3/volcano_FE_vs_CON_noCON3.png
- SUPPLEMENTARY FOLDER/analysis_noCON3/volcano_PF_vs_ANC_noCON3.png
- SUPPLEMENTARY FOLDER/analysis_noCON3/volcano_PF_vs_CON_noCON3.png
- SUPPLEMENTARY FOLDER/analysis_noCON3/volcano_PF_vs_FE_noCON3.png
- SUPPLEMENTARY FOLDER/analysis_noCON3/volcano_Phage_vs_ANC_noCON3.png
- SUPPLEMENTARY FOLDER/analysis_noCON3/volcano_Phage_vs_CON_noCON3.png
- SUPPLEMENTARY FOLDER/analysis_noCON3/volcano_Phage_vs_FE_noCON3.png
- SUPPLEMENTARY FOLDER/analysis_noCON3/volcano_Phage_vs_PF_noCON3.png
- SUPPLEMENTARY FOLDER/Sensitivity CON3/
- SUPPLEMENTARY FOLDER/Sensitivity CON3/01_size_factors.png
- SUPPLEMENTARY FOLDER/Sensitivity CON3/04_pca_leverage.png
- SUPPLEMENTARY FOLDER/Sensitivity CON3/05_replicate_CV.png
- SUPPLEMENTARY FOLDER/Sensitivity CON3/B_correlation_matrix.png
- SUPPLEMENTARY FOLDER/Sensitivity CON3/C_DEG_impact.csv
- SUPPLEMENTARY FOLDER/Sensitivity CON3/C_DEG_impact.png
- SUPPLEMENTARY FOLDER/Sensitivity CON3/D_leave_one_CON_out.csv
- SUPPLEMENTARY FOLDER/Sensitivity CON3/E_PCA_CON3_position.png
