# Supplementary material for: Transcriptome Profiling of Escherichia coli B During Sequential Adaptation to T4 Phage and Iron(III) Stress
Source: Antibiotics (Basel). 2026 Jul 13;15(7):684. doi: 10.3390/antibiotics15070684 (PMC13405929; doi:10.3390/antibiotics15070684)
Supplement: Supplementary file 1 [file antibiotics-15-00684-s001.zip › SUPPLEMENTARY FOLDER/analysis_CON3/ALL_comparisons_annotated.csv]

comparison	gene_id	label	gene_name	product	log2FoldChange	padj	direction	baseMean	protein_id
CON_vs_ANC	C2566_RS19180	mtr	mtr	tryptophan permease	3.11648872526192	1.67907005290559e-05	Upregulated	1254.22794520367	WP_000224351.1
CON_vs_ANC	C2566_RS17980	uacT	uacT	urate/proton symporter UacT	2.67786510180077	0.000693327175574973	Upregulated	135.647687916432	WP_001295374.1
CON_vs_ANC	C2566_RS11180	sra	sra	stationary-phase-induced ribosome-associated protein	2.57044314072328	7.6263533840286e-07	Upregulated	6633.3506146818	WP_000841554.1
CON_vs_ANC	C2566_RS14865	arnF	arnF	4-amino-4-deoxy-L-arabinose-phosphoundecaprenol flippase subunit ArnF	2.41862493259575	0.000693327175574973	Upregulated	69.7523604353859	WP_000523880.1
CON_vs_ANC	C2566_RS21220	yiaG	yiaG	HTH-type transcriptional regulator	2.35167650816179	0.000535630865162455	Upregulated	1368.04519257796	WP_000455798.1
CON_vs_ANC	C2566_RS00040	tnaB	tnaB	low affinity tryptophan permease TnaB	2.32761528281009	0.00138548969727281	Upregulated	223.062004220162	WP_000131911.1
CON_vs_ANC	C2566_RS14610	napF	napF	ferredoxin-type protein NapF	2.15156029760807	0.000654936462051658	Upregulated	40.8190507869194	WP_000686736.1
CON_vs_ANC	C2566_RS17660	ygeW	ygeW	knotted carbamoyltransferase YgeW	1.94256345671314	0.00389511347517782	Upregulated	192.585595789582	WP_000859787.1
CON_vs_ANC	C2566_RS09430	bhsA	bhsA	multiple stress resistance protein BhsA	1.87892402633149	0.00583873345137707	Upregulated	423.647104435025	WP_000800153.1
CON_vs_ANC	C2566_RS05230	yahO	yahO	DUF1471 family periplasmic protein YahO	1.75682246498472	0.00347032613026705	Upregulated	1966.9040784617	WP_000691956.1
CON_vs_ANC	C2566_RS17700	ygfK	ygfK	putative selenate reductase subunit YgfK	1.73719896199133	0.00347032613026705	Upregulated	294.679115208689	WP_000502388.1
CON_vs_ANC	C2566_RS05500	yaiA	yaiA	protein YaiA	1.71900589007425	0.00443899233474021	Upregulated	923.821040050922	WP_001142439.1
CON_vs_ANC	C2566_RS19695	acrF	acrF	multidrug efflux RND transporter permease subunit AcrF	1.70511234822176	0.00656204123238031	Upregulated	140.310595126096	WP_001273195.1
CON_vs_ANC	C2566_RS23135	C2566_RS23135	C2566_RS23135	2-thiouracil desulfurase family protein	1.67481912637104	0.00334582607218621	Upregulated	50.0880790961896	NA
CON_vs_ANC	C2566_RS17675	hyuA	hyuA	D-phenylhydantoinase	1.63162186028013	0.00656204123238031	Upregulated	108.888201736843	WP_001264452.1
CON_vs_ANC	C2566_RS07420	ybgS	ybgS	YbgS-like family protein	1.62013657386718	0.00609332525632101	Upregulated	213.851352179881	WP_000784351.1
CON_vs_ANC	C2566_RS15390	yfdY	yfdY	YfdY family protein	1.60106276282405	0.0042244932866797	Upregulated	334.522521720123	WP_000639883.1
CON_vs_ANC	C2566_RS10520	ynaJ	ynaJ	DUF2534 family protein	1.55455840259122	0.00609332525632101	Upregulated	1838.58906327145	WP_000605090.1
CON_vs_ANC	C2566_RS07570	moaA	moaA	GTP 3',8-cyclase MoaA	1.47166483786954	1.62450973671007e-05	Upregulated	397.724047463831	WP_001295301.1
CON_vs_ANC	C2566_RS12000	ydhL	ydhL	DUF1289 domain-containing protein	1.38840728824277	0.00236384089908423	Upregulated	55.9962323131737	WP_000840481.1
CON_vs_ANC	C2566_RS03480	rimI	rimI	ribosomal protein S18-alanine N-acetyltransferase	1.38563079633351	0.00347032613026705	Upregulated	35.0283513424767	WP_001092461.1
CON_vs_ANC	C2566_RS06370	C2566_RS06370	C2566_RS06370	porin	1.31914054793718	0.0193966177741564	Upregulated	803.323701586542	NA
CON_vs_ANC	C2566_RS00275	rbsR	rbsR	ribose operon transcriptional repressor RbsR	1.28322148155247	0.00215321663878214	Upregulated	76.2419112086869	WP_000224456.1
CON_vs_ANC	C2566_RS12325	btuD	btuD	vitamin B12 ABC transporter ATP-binding protein BtuD	1.25376869623027	0.00347032613026705	Upregulated	49.4154033929836	WP_000029471.1
CON_vs_ANC	C2566_RS18370	yghX	yghX	YghX family hydrolase	1.23604105612734	0.00609332525632101	Upregulated	85.3110237530611	WP_001424373.1
CON_vs_ANC	C2566_RS10755	ynbE	ynbE	YnbE family lipoprotein	1.22628600897724	0.0157389214568717	Upregulated	28.8474652996601	WP_000698145.1
CON_vs_ANC	C2566_RS15025	yfbS	yfbS	SLC13 family permease	1.2236316955797	0.0017940155256818	Upregulated	249.289644289448	WP_001012899.1
CON_vs_ANC	C2566_RS12565	ynjD	ynjD	ATP-binding cassette domain-containing protein	1.18426715163276	0.00609332525632101	Upregulated	53.9664379932481	WP_001300558.1
CON_vs_ANC	C2566_RS11755	tqsA	tqsA	AI-2 transporter TqsA	1.14933189200921	0.0244002445718374	Upregulated	188.711790845011	WP_001118241.1
CON_vs_ANC	C2566_RS17710	ygfM	ygfM	molybdopterin-dependent oxidoreductase FAD-binding subunit	1.13937680756654	0.0328452859635523	Upregulated	52.0854024508264	WP_000572483.1
CON_vs_ANC	C2566_RS21325	ysaA	ysaA	4Fe-4S dicluster domain-containing protein	1.13894168984617	0.00263401878014601	Upregulated	60.7044514120947	WP_001300918.1
CON_vs_ANC	C2566_RS15325	dsdX	dsdX	D-serine transporter DsdX	1.13810127482301	0.00347032613026705	Upregulated	87.44613134075	WP_000556048.1
CON_vs_ANC	C2566_RS07445	ybhC	ybhC	putative acyl-CoA thioester hydrolase	1.12993480242368	0.00566088488558887	Upregulated	208.695027335863	WP_001091587.1
CON_vs_ANC	C2566_RS09370	ycfH	ycfH	metal-dependent hydrolase	1.08237200956046	0.0121544508172254	Upregulated	224.682128952498	WP_000480255.1
CON_vs_ANC	C2566_RS19550	yhcO	yhcO	barstar family protein	1.07086878099709	0.0195507356894206	Upregulated	375.81199659758	WP_001029005.1
CON_vs_ANC	C2566_RS12115	phsC	phsC	thiosulfate reductase cytochrome B subunit	1.07005154834336	0.0111134277786107	Upregulated	39.352726305708	WP_001069979.1
CON_vs_ANC	C2566_RS09170	bssS	bssS	biofilm formation regulator BssS	1.06371529572656	0.0328452859635523	Upregulated	2769.09083826891	WP_000414437.1
CON_vs_ANC	C2566_RS02205	yjdM	yjdM	zinc ribbon domain-containing protein YjdM	1.04599846845803	0.0212131798967154	Upregulated	100.594866054318	WP_001300891.1
CON_vs_ANC	C2566_RS07675	ybiJ	ybiJ	DUF1471 family protein YbiJ	1.04571996731191	0.0365119536865677	Upregulated	132.365490302916	WP_000849301.1
CON_vs_ANC	C2566_RS13325	otsB	otsB	trehalose-phosphatase	1.02869725590427	0.0174923064848085	Upregulated	136.378957042146	WP_001295645.1
CON_vs_ANC	C2566_RS17990	ygfT	ygfT	formate-dependent uric acid utilization protein YgfT	1.01128507953504	0.0196454275073976	Upregulated	61.0887060746752	WP_001300605.1
CON_vs_ANC	C2566_RS02325	ghoT	ghoT	type V toxin-antitoxin system toxin GhoT	-1.01195832164938	0.0398858823672213	Downregulated	30.639267876161	WP_001173343.1
CON_vs_ANC	C2566_RS17885	ubiI	ubiI	FAD-dependent 2-octaprenylphenol hydroxylase	-1.01557879525077	0.0041654874072598	Downregulated	250.425066947077	WP_001192185.1
CON_vs_ANC	C2566_RS09735	dadA	dadA	D-amino acid dehydrogenase	-1.03601059120053	0.038991253022321	Downregulated	417.624633381247	WP_001266908.1
CON_vs_ANC	C2566_RS05150	betT	betT	choline BCCT transporter BetT	-1.03901838163113	0.0345835435132262	Downregulated	243.8490525934	WP_000131044.1
CON_vs_ANC	C2566_RS06640	ahpF	ahpF	alkyl hydroperoxide reductase subunit F	-1.05181790222702	0.0192890480408875	Downregulated	747.175526180287	WP_000887629.1
CON_vs_ANC	C2566_RS21610	C2566_RS21610	C2566_RS21610	glycosyltransferase family 2 protein	-1.07491280917603	0.0248641089063269	Downregulated	285.017483275853	WP_000064010.1
CON_vs_ANC	C2566_RS02915	pyrI	pyrI	aspartate carbamoyltransferase regulatory subunit	-1.0789760659037	0.00435091689866552	Downregulated	31.8516951661059	WP_000148581.1
CON_vs_ANC	C2566_RS05960	htpG	htpG	molecular chaperone HtpG	-1.08733917809743	0.00435091689866552	Downregulated	1169.79225777971	WP_000678201.1
CON_vs_ANC	C2566_RS06595	cstA	cstA	pyruvate/proton symporter CstA	-1.09491667377611	0.0294006522792948	Downregulated	900.949068446391	NA
CON_vs_ANC	C2566_RS05420	iprA	iprA	hydrogen peroxide resistance inhibitor IprA	-1.10027901622396	0.0235606765046315	Downregulated	21.8487111727084	WP_012775994.1
CON_vs_ANC	C2566_RS06890	gltI	gltI	glutamate/aspartate ABC transporter substrate-binding protein GltI	-1.10991824394785	0.0296126790259091	Downregulated	2357.9157366466	WP_001301404.1
CON_vs_ANC	C2566_RS02400	groL	groL	chaperonin GroEL	-1.14114198323159	0.0138737815443897	Downregulated	3343.98480306052	WP_000729117.1
CON_vs_ANC	C2566_RS06880	gltK	gltK	glutamate/aspartate ABC transporter permease GltK	-1.16676363903822	0.0261352531447118	Downregulated	107.97970455587	WP_000272824.1
CON_vs_ANC	C2566_RS22045	ibpB	ibpB	small heat shock chaperone IbpB	-1.1736851334246	0.0231790147993106	Downregulated	769.719648119181	WP_001243431.1
CON_vs_ANC	C2566_RS25480	ykgR	ykgR	small membrane protein YkgR	-1.18941651815816	0.0263788181192248	Downregulated	144.315779477493	WP_000662258.1
CON_vs_ANC	C2566_RS24595	C2566_RS24595	C2566_RS24595	protein YliM	-1.20647446355109	0.0087077646609058	Downregulated	387.798483702971	WP_120795379.1
CON_vs_ANC	C2566_RS00335	ilvL	ilvL	ilv operon leader peptide	-1.21491392290268	0.0204385535659933	Downregulated	836.185115366635	WP_001311244.1
CON_vs_ANC	C2566_RS18500	ygiZ	ygiZ	DUF2645 family protein	-1.22248832247602	0.0248434333755008	Downregulated	32.4668518661503	WP_000917684.1
CON_vs_ANC	C2566_RS17140	cysJ	cysJ	NADPH-dependent assimilatory sulfite reductase flavoprotein subunit	-1.2583016175116	0.0172086768241904	Downregulated	123.421901530229	WP_000211907.1
CON_vs_ANC	C2566_RS00195	rsmG	rsmG	16S rRNA (guanine(527)-N(7))-methyltransferase RsmG	-1.27278304686159	0.00307527671151951	Downregulated	300.822421397086	WP_000932839.1
CON_vs_ANC	C2566_RS19445	gltD	gltD	glutamate synthase subunit GltD	-1.27827313048034	0.00864864119403033	Downregulated	50.2363778206288	WP_000081664.1
CON_vs_ANC	C2566_RS14775	glpA	glpA	anaerobic glycerol-3-phosphate dehydrogenase subunit A	-1.33515965774763	0.0194380809179043	Downregulated	312.341339173398	WP_000857257.1
CON_vs_ANC	C2566_RS01275	hslU	hslU	HslU--HslV peptidase ATPase subunit	-1.34810178764841	0.000188240167194851	Downregulated	303.093587610139	WP_001293341.1
CON_vs_ANC	C2566_RS13685	gndA	gndA	NADP-dependent phosphogluconate dehydrogenase	-1.36373574093305	0.00145783404905302	Downregulated	501.632912906192	WP_000043460.1
CON_vs_ANC	C2566_RS06875	gltL	gltL	glutamate/aspartate ABC transporter ATP-binding protein GltL	-1.40611466123749	0.0111134277786107	Downregulated	161.432297457888	NA
CON_vs_ANC	C2566_RS20515	glpD	glpD	glycerol-3-phosphate dehydrogenase	-1.43252040555665	0.0124004344564723	Downregulated	403.707199699676	WP_000448135.1
CON_vs_ANC	C2566_RS14770	glpT	glpT	glycerol-3-phosphate transporter	-1.43453198157878	0.0141527643614744	Downregulated	829.021955382449	WP_000948732.1
CON_vs_ANC	C2566_RS18780	fadH	fadH	NADPH-dependent 2,4-dienoyl-CoA reductase	-1.43777437912642	0.015695015374766	Downregulated	391.59186528755	WP_000121433.1
CON_vs_ANC	C2566_RS03905	carB	carB	carbamoyl-phosphate synthase large subunit	-1.4479647222362	0.00145783404905302	Downregulated	220.689670082473	WP_001126376.1
CON_vs_ANC	C2566_RS16085	sseB	sseB	enhanced serine sensitivity protein SseB	-1.45190399843906	1.62450973671007e-05	Downregulated	233.708857113818	WP_001295479.1
CON_vs_ANC	C2566_RS18365	yghW	yghW	DUF2623 family protein YghW	-1.49516871133923	0.0141527643614744	Downregulated	26.161453281116	WP_001059139.1
CON_vs_ANC	C2566_RS11440	marA	marA	MDR efflux pump AcrAB transcriptional activator MarA	-1.50842581950676	0.00056360357935203	Downregulated	340.689952434784	WP_000091199.1
CON_vs_ANC	C2566_RS14765	glpQ	glpQ	glycerophosphodiester phosphodiesterase	-1.51578935262025	0.00790759216185895	Downregulated	2102.43518946822	WP_000779102.1
CON_vs_ANC	C2566_RS11435	marR	marR	multiple antibiotic resistance transcriptional regulator MarR	-1.52003081997773	0.0023859939793523	Downregulated	116.99115391869	WP_000843414.1
CON_vs_ANC	C2566_RS15285	fadL	fadL	long-chain fatty acid transporter FadL	-1.55165155452686	0.0111134277786107	Downregulated	283.23596747332	WP_001295701.1
CON_vs_ANC	C2566_RS02320	ghoS	ghoS	type V toxin-antitoxin system endoribonuclease antitoxin GhoS	-1.58108592508117	0.00985643721711796	Downregulated	125.460678082948	WP_000398619.1
CON_vs_ANC	C2566_RS03245	dnaK	dnaK	molecular chaperone DnaK	-1.59406159133776	0.00010698887516142	Downregulated	3196.89262130724	WP_000516135.1
CON_vs_ANC	C2566_RS11730	asr	asr	acid resistance repetitive basic protein Asr	-1.59963645248543	0.00536995837329014	Downregulated	25.9179288100244	WP_001556621.1
CON_vs_ANC	C2566_RS02005	acs	acs	acetate--CoA ligase	-1.60336749248858	0.010924268246862	Downregulated	634.854013624491	WP_000078239.1
CON_vs_ANC	C2566_RS15120	argT	argT	lysine/arginine/ornithine ABC transporter substrate-binding protein ArgT	-1.65221742697868	0.00639113626048508	Downregulated	316.436263062977	WP_000748271.1
CON_vs_ANC	C2566_RS00815	fadA	fadA	acetyl-CoA C-acyltransferase FadA	-1.65831869328801	0.00985643721711796	Downregulated	205.604856550617	WP_000438708.1
CON_vs_ANC	C2566_RS09780	dhaM	dhaM	dihydroxyacetone kinase phosphoryl donor subunit DhaM	-1.67329220108447	8.10469079883091e-05	Downregulated	176.002693339766	WP_001301101.1
CON_vs_ANC	C2566_RS05320	mhpR	mhpR	DNA-binding transcriptional regulator	-1.81065462228449	0.00340704445376368	Downregulated	216.746352803299	WP_001301325.1
CON_vs_ANC	C2566_RS09435	ldtC	ldtC	L,D-transpeptidase LdtC	-1.82182937657984	0.000418330271570692	Downregulated	141.469949454921	WP_012767720.1
CON_vs_ANC	C2566_RS17865	zapA	zapA	cell division protein ZapA	-1.82503864170522	0.000952989152838451	Downregulated	5026.29444566527	WP_001276008.1
CON_vs_ANC	C2566_RS16160	hcaR	hcaR	DNA-binding transcriptional regulator HcaR	-1.84231797268472	0.0040935265055144	Downregulated	299.347524247427	WP_000423257.1
CON_vs_ANC	C2566_RS13070	yebE	yebE	tellurite resistance TerB family protein	-1.84394733800641	0.000654936462051658	Downregulated	333.042028201242	WP_000024745.1
CON_vs_ANC	C2566_RS01970	soxS	soxS	superoxide response transcriptional regulator SoxS	-1.84431249479734	0.00272658560326647	Downregulated	247.61878754645	WP_000019358.1
CON_vs_ANC	C2566_RS10955	yncJ	yncJ	YncJ family protein	-1.92665345966528	0.000673883746520507	Downregulated	60.2060480108844	WP_000494244.1
CON_vs_ANC	C2566_RS18310	gss	gss	bifunctional glutathionylspermidine amidase/synthase	-1.94596821524495	9.60869689124003e-12	Downregulated	351.145796324705	WP_001300624.1
CON_vs_ANC	C2566_RS17130	cysH	cysH	phosphoadenosine phosphosulfate reductase	-1.94986909351975	0.00252040942915262	Downregulated	154.368088615238	WP_000039863.1
CON_vs_ANC	C2566_RS24315	ypdK	ypdK	membrane protein YpdK	-1.95210785216466	0.0042244932866797	Downregulated	900.963150240155	WP_012767748.1
CON_vs_ANC	C2566_RS04115	leuL	leuL	leu operon leader peptide	-1.96252499107619	0.00347032613026705	Downregulated	60.1301872906079	WP_001300467.1
CON_vs_ANC	C2566_RS09790	dhaK	dhaK	dihydroxyacetone kinase subunit DhaK	-1.98533377476227	3.32693029124126e-10	Downregulated	118.789783900202	WP_000733715.1
CON_vs_ANC	C2566_RS25345	ytiD	ytiD	protein YtiD	-2.1553113924933	0.00145783404905302	Downregulated	91.2634922830595	WP_001301448.1
CON_vs_ANC	C2566_RS15275	fadI	fadI	acetyl-CoA C-acyltransferase FadI	-2.23474457030676	0.00252040942915262	Downregulated	210.56626375594	WP_000531952.1
CON_vs_ANC	C2566_RS11445	marB	marB	multiple antibiotic resistance protein MarB	-2.3091302801915	9.38123702446105e-07	Downregulated	30.655904356099	WP_000803657.1
CON_vs_ANC	C2566_RS09785	dhaL	dhaL	dihydroxyacetone kinase subunit DhaL	-2.34987538225133	1.12513757540779e-06	Downregulated	64.2543656343364	WP_000059411.1
CON_vs_ANC	C2566_RS04870	fadE	fadE	acyl-CoA dehydrogenase FadE	-2.4055208287003	0.0017940155256818	Downregulated	764.06193579082	WP_000973107.1
CON_vs_ANC	C2566_RS10380	pspB	pspB	envelope stress response membrane protein PspB	-2.70125095539599	1.05479231267501e-08	Downregulated	104.07504945943	WP_001274963.1
CON_vs_ANC	C2566_RS10390	pspD	pspD	phage shock protein PspD	-2.79395564993414	9.38123702446105e-07	Downregulated	81.065994918309	WP_001295585.1
CON_vs_ANC	C2566_RS10385	pspC	pspC	envelope stress response membrane protein PspC	-2.94641463463774	9.14135290132685e-14	Downregulated	72.3563672692794	WP_000907385.1
CON_vs_ANC	C2566_RS12500	spy	spy	ATP-independent periplasmic protein-refolding chaperone Spy	-2.99936217005021	6.31215442932462e-08	Downregulated	545.512854925955	WP_001228987.1
FE_vs_ANC	C2566_RS02240	eptA	eptA	phosphoethanolamine transferase EptA	3.92081001342758	3.80042272506107e-13	Upregulated	433.800674167929	WP_001298860.1
FE_vs_ANC	C2566_RS17660	ygeW	ygeW	knotted carbamoyltransferase YgeW	3.51405128056097	5.09250947371643e-07	Upregulated	192.585595789582	WP_000859787.1
FE_vs_ANC	C2566_RS19180	mtr	mtr	tryptophan permease	3.34360459296468	1.26967812358649e-06	Upregulated	1254.22794520367	WP_000224351.1
FE_vs_ANC	C2566_RS17700	ygfK	ygfK	putative selenate reductase subunit YgfK	3.23771467958694	2.51322854053207e-08	Upregulated	294.679115208689	WP_000502388.1
FE_vs_ANC	C2566_RS17675	hyuA	hyuA	D-phenylhydantoinase	3.13577491951769	1.03938061780341e-06	Upregulated	108.888201736843	WP_001264452.1
FE_vs_ANC	C2566_RS17710	ygfM	ygfM	molybdopterin-dependent oxidoreductase FAD-binding subunit	2.97535661303593	2.98394894998667e-05	Upregulated	52.0854024508264	WP_000572483.1
FE_vs_ANC	C2566_RS08310	ycaC	ycaC	isochorismate family cysteine hydrolase YcaC	2.96919045129282	3.81290692152857e-10	Upregulated	197.177211584445	WP_000165879.1
FE_vs_ANC	C2566_RS17715	xdhD	xdhD	molybdopterin-dependent oxidoreductase Mo/Fe-S-binding subunit	2.9680863017383	5.9825348804264e-07	Upregulated	338.683061079428	WP_000583631.1
FE_vs_ANC	C2566_RS05230	yahO	yahO	DUF1471 family periplasmic protein YahO	2.9182686237965	7.66189065370062e-07	Upregulated	1966.9040784617	WP_000691956.1
FE_vs_ANC	C2566_RS08885	ymdF	ymdF	general stress protein	2.9019437116514	2.51641733419891e-06	Upregulated	1295.99832210439	WP_001273658.1
FE_vs_ANC	C2566_RS21055	dctA	dctA	C4-dicarboxylate transporter DctC	2.8286084007917	9.6981585274057e-07	Upregulated	2783.16018102209	WP_000858210.1
FE_vs_ANC	C2566_RS14835	arnB	arnB	UDP-4-amino-4-deoxy-L-arabinose aminotransferase	2.78812610560643	0.000131797920604157	Upregulated	1018.09994786144	WP_001295286.1
FE_vs_ANC	C2566_RS21575	waaH	waaH	UDP-glucuronate:LPS(HepIII) glycosyltransferase	2.72246361568988	7.16555030996645e-05	Upregulated	287.685455330418	WP_000982115.1
FE_vs_ANC	C2566_RS17705	ssnA	ssnA	putative aminohydrolase SsnA	2.70506223831785	4.08437528856587e-05	Upregulated	68.9716843500793	WP_000906252.1
FE_vs_ANC	C2566_RS11190	osmC	osmC	peroxiredoxin OsmC	2.58120152016658	1.35855554290218e-07	Upregulated	235.424547186366	WP_000152305.1
FE_vs_ANC	C2566_RS14845	arnA	arnA	bifunctional UDP-4-amino-4-deoxy-L-arabinose formyltransferase/UDP-glucuronic acid oxidase ArnA	2.53437945656766	5.90927182572362e-05	Upregulated	649.646924761624	WP_000860273.1
FE_vs_ANC	C2566_RS02235	basR	basR	two-component system response regulator BasR	2.50325916354517	1.13923130303075e-07	Upregulated	153.191579218647	WP_000697915.1
FE_vs_ANC	C2566_RS13455	yodB	yodB	cytochrome b	2.46068721355147	0.000125525687136961	Upregulated	465.919248551531	WP_001079074.1
FE_vs_ANC	C2566_RS17665	dpaL	dpaL	diaminopropionate ammonia-lyase	2.44180985749536	0.000882304008731381	Upregulated	106.356312558254	WP_000110501.1
FE_vs_ANC	C2566_RS21420	aldB	aldB	aldehyde dehydrogenase AldB	2.41618867523816	9.6981585274057e-07	Upregulated	229.610750076398	WP_001300944.1
FE_vs_ANC	C2566_RS13680	ugd	ugd	UDP-glucose 6-dehydrogenase	2.37148998249402	9.05652937305807e-05	Upregulated	404.122444317408	WP_000704860.1
FE_vs_ANC	C2566_RS23550	C2566_RS23550	C2566_RS23550	xanthine permease XanP	2.32661436283756	0.00265147289231746	Upregulated	12.8795347303821	NA
FE_vs_ANC	C2566_RS14860	arnE	arnE	4-amino-4-deoxy-L-arabinose-phosphoundecaprenol flippase subunit ArnE	2.26691799275393	0.00119941029530075	Upregulated	35.4887629705742	WP_000638031.1
FE_vs_ANC	C2566_RS13340	araF	araF	arabinose ABC transporter substrate-binding protein AraF	2.26492985726078	5.9825348804264e-07	Upregulated	135.304856481711	WP_000548675.1
FE_vs_ANC	C2566_RS10030	oppC	oppC	oligopeptide ABC transporter permease OppC	2.23440923693132	1.61899035304751e-05	Upregulated	1247.05295613729	WP_000979661.1
FE_vs_ANC	C2566_RS14850	arnD	arnD	4-deoxy-4-formamido-L-arabinose-phosphoundecaprenol deformylase	2.21692432311713	0.000995815997814389	Upregulated	245.701221708713	WP_000169728.1
FE_vs_ANC	C2566_RS16670	kbp	kbp	potassium binding protein Kbp	2.21544921223857	3.3920468708851e-05	Upregulated	990.82314722988	WP_000522424.1
FE_vs_ANC	C2566_RS14840	arnC	arnC	undecaprenyl-phosphate 4-deoxy-4-formamido-L-arabinose transferase	2.19802598661866	0.00174882943583616	Upregulated	430.466187061406	WP_000461657.1
FE_vs_ANC	C2566_RS14190	mlrA	mlrA	HTH-type transcriptional regulator MlrA	2.16965388394015	1.72063726302807e-05	Upregulated	110.291065797483	WP_001240403.1
FE_vs_ANC	C2566_RS06365	C2566_RS06365	C2566_RS06365	IS1-like element IS1A family transposase	2.03604105286104	0.00308591986834209	Upregulated	21.5642566084147	WP_103215986.1
FE_vs_ANC	C2566_RS11180	sra	sra	stationary-phase-induced ribosome-associated protein	2.02080467333466	1.49796710305244e-05	Upregulated	6633.3506146818	WP_000841554.1
FE_vs_ANC	C2566_RS17680	arcC	arcC	carbamate kinase	2.01271311515029	9.6981585274057e-07	Upregulated	68.9657345295185	WP_000038008.1
FE_vs_ANC	C2566_RS07305	cydB	cydB	cytochrome d ubiquinol oxidase subunit II	2.00798319607866	0.000278343718058201	Upregulated	3974.61979237092	WP_000568275.1
FE_vs_ANC	C2566_RS02200	yjdN	yjdN	VOC family metalloprotein YjdN	2.00457064347957	4.60586966208394e-07	Upregulated	62.9030904320619	WP_001131339.1
FE_vs_ANC	C2566_RS00015	yidD	yidD	membrane protein insertion efficiency factor YidD	1.98368459639993	5.70458587754992e-05	Upregulated	34.288654425115	WP_001307474.1
FE_vs_ANC	C2566_RS15330	dsdA	dsdA	D-serine ammonia-lyase	1.9750322131909	5.07137955868911e-06	Upregulated	86.4872896477533	WP_000426426.1
FE_vs_ANC	C2566_RS08305	dmsC	dmsC	dimethyl sulfoxide reductase anchor subunit DmsC	1.95204893334275	0.000567521834106582	Upregulated	216.313648938492	WP_000534631.1
FE_vs_ANC	C2566_RS15770	tkt	tkt	transketolase	1.88532390699594	2.06049575004064e-09	Upregulated	268.757488233911	WP_000087280.1
FE_vs_ANC	C2566_RS15325	dsdX	dsdX	D-serine transporter DsdX	1.87796366903273	5.09250947371643e-07	Upregulated	87.44613134075	WP_000556048.1
FE_vs_ANC	C2566_RS02225	pmrR	pmrR	LpxT activity modulator PmrR	1.85282792101817	0.00281955764298672	Upregulated	245.497202563753	WP_000797657.1
FE_vs_ANC	C2566_RS14855	arnT	arnT	lipid IV(A) 4-amino-4-deoxy-L-arabinosyltransferase	1.83837323424796	0.00392567337667041	Upregulated	340.726928001842	WP_000844057.1
FE_vs_ANC	C2566_RS24910	C2566_RS24910	C2566_RS24910	hypothetical protein	1.82258934997908	0.0022571381618329	Upregulated	41.3737831509579	WP_000700140.1
FE_vs_ANC	C2566_RS02230	pmrB	pmrB	two-component system sensor histidine kinase PmrB	1.81131982046756	0.000342288691755253	Upregulated	132.956601881656	WP_001051094.1
FE_vs_ANC	C2566_RS14830	ais	ais	lipopolysaccharide core heptose(II)-phosphate phosphatase Ais	1.76947548891846	0.00875745739090198	Upregulated	1140.07466054228	WP_000879113.1
FE_vs_ANC	C2566_RS07300	cydA	cydA	cytochrome ubiquinol oxidase subunit I	1.76184625371698	0.00112424757694196	Upregulated	4746.14144231234	WP_000884361.1
FE_vs_ANC	C2566_RS01590	thiS	thiS	sulfur carrier protein ThiS	1.73608022754075	0.00888059396247938	Upregulated	14.2020864702931	WP_001166232.1
FE_vs_ANC	C2566_RS07875	ybjG	ybjG	undecaprenyl-diphosphate phosphatase	1.73487444185227	3.57890624990903e-05	Upregulated	55.0951160950119	WP_001295291.1
FE_vs_ANC	C2566_RS13620	plaP	plaP	putrescine/proton symporter PlaP	1.73024418039487	0.000238201487125297	Upregulated	128.098664518282	WP_000019197.1
FE_vs_ANC	C2566_RS17720	C2566_RS17720	C2566_RS17720	nucleobase:cation symporter-2 family protein	1.69309501041949	0.00640660026093993	Upregulated	42.1189993356978	WP_061057655.1
FE_vs_ANC	C2566_RS21630	C2566_RS21630	C2566_RS21630	IS1-like element IS1A family transposase	1.68328215035032	0.00573847611694478	Upregulated	16.2142983907734	WP_094096600.1
FE_vs_ANC	C2566_RS14865	arnF	arnF	4-amino-4-deoxy-L-arabinose-phosphoundecaprenol flippase subunit ArnF	1.67170482391324	0.00524552388435894	Upregulated	69.7523604353859	WP_000523880.1
FE_vs_ANC	C2566_RS05600	secD	secD	protein translocase subunit SecD	1.65932156504935	0.000161779717142159	Upregulated	795.293622939848	WP_000934822.1
FE_vs_ANC	C2566_RS11170	adhP	adhP	alcohol dehydrogenase AdhP	1.6518790546799	6.05228792520215e-05	Upregulated	33.5572416344213	WP_000642433.1
FE_vs_ANC	C2566_RS12895	yoaE	yoaE	CNNM family cation transport protein YoaE	1.62619580471285	0.000234632250652749	Upregulated	164.071770850328	WP_000394983.1
FE_vs_ANC	C2566_RS08460	gloC	gloC	hydroxyacylglutathione hydrolase GloC	1.61108597467968	0.000184700315687584	Upregulated	334.84725031924	WP_001109486.1
FE_vs_ANC	C2566_RS14300	mglC	mglC	galactose/methyl galactoside ABC transporter permease MglC	1.60396744256017	0.00117810859444763	Upregulated	104.92746864288	WP_001275118.1
FE_vs_ANC	C2566_RS18650	ygiM	ygiM	TIGR04211 family SH3 domain-containing protein	1.60308552629117	0.00238714110940527	Upregulated	225.216951670209	WP_001125331.1
FE_vs_ANC	C2566_RS17060	nlpD	nlpD	murein hydrolase activator NlpD	1.59988479936398	0.000786502539081527	Upregulated	2823.70794014605	WP_224692580.1
FE_vs_ANC	C2566_RS16545	rimM	rimM	ribosome maturation factor RimM	1.59962180653278	0.00514960935522231	Upregulated	1827.59877065595	WP_000043335.1
FE_vs_ANC	C2566_RS18370	yghX	yghX	YghX family hydrolase	1.59092897942412	0.000272420550737508	Upregulated	85.3110237530611	WP_001424373.1
FE_vs_ANC	C2566_RS09290	rne	rne	ribonuclease E	1.58429289397912	9.6981585274057e-07	Upregulated	619.68284467903	WP_000827411.1
FE_vs_ANC	C2566_RS16005	guaB	guaB	IMP dehydrogenase	1.58001071299999	0.000155422860135171	Upregulated	253.348078945845	WP_001299507.1
FE_vs_ANC	C2566_RS19900	rpsH	rpsH	30S ribosomal protein S8	1.57862042787031	0.00395365084015314	Upregulated	1142.88542381375	WP_000062611.1
FE_vs_ANC	C2566_RS07445	ybhC	ybhC	putative acyl-CoA thioester hydrolase	1.57722939031134	6.04310492675858e-05	Upregulated	208.695027335863	WP_001091587.1
FE_vs_ANC	C2566_RS17890	gcvT	gcvT	glycine cleavage system aminomethyltransferase GcvT	1.57655624381317	9.684818911177e-05	Upregulated	448.838478847659	WP_000068701.1
FE_vs_ANC	C2566_RS17980	uacT	uacT	urate/proton symporter UacT	1.56698979355179	0.0145182975559554	Upregulated	135.647687916432	WP_001295374.1
FE_vs_ANC	C2566_RS14950	nuoM	nuoM	NADH-quinone oxidoreductase subunit M	1.56285535004766	0.00308591986834209	Upregulated	701.088813312078	WP_000926441.1
FE_vs_ANC	C2566_RS00140	glmS	glmS	glutamine--fructose-6-phosphate transaminase (isomerizing)	1.56247368529726	0.00156039491994025	Upregulated	798.537825743127	WP_000334099.1
FE_vs_ANC	C2566_RS08295	dmsA	dmsA	dimethylsulfoxide reductase subunit A	1.54578600085853	0.00140727976172829	Upregulated	515.860755618549	WP_000850303.1
FE_vs_ANC	C2566_RS03465	osmY	osmY	molecular chaperone OsmY	1.54371406632364	0.000617873350855425	Upregulated	286.451353581152	WP_001295748.1
FE_vs_ANC	C2566_RS07715	glnP	glnP	glutamine ABC transporter permease GlnP	1.54326577014246	0.00242225026638281	Upregulated	142.050106494651	WP_001159065.1
FE_vs_ANC	C2566_RS15215	aroC	aroC	chorismate synthase	1.5320099343293	3.43348332983409e-05	Upregulated	96.0281728533233	WP_001297933.1
FE_vs_ANC	C2566_RS05735	cyoB	cyoB	cytochrome o ubiquinol oxidase subunit I	1.52706531727212	0.00572316549166664	Upregulated	1178.09423471809	WP_000467180.1
FE_vs_ANC	C2566_RS14965	nuoJ	nuoJ	NADH-quinone oxidoreductase subunit J	1.52550570789771	0.0022571381618329	Upregulated	276.541893269091	WP_000393511.1
FE_vs_ANC	C2566_RS00010	rnpA	rnpA	ribonuclease P protein component	1.52274980912137	0.00427093310122625	Upregulated	125.260368342963	WP_000239730.1
FE_vs_ANC	C2566_RS16540	trmD	trmD	tRNA (guanosine(37)-N1)-methyltransferase TrmD	1.51574524585812	0.00567457460418845	Upregulated	2628.15091286139	WP_000264777.1
FE_vs_ANC	C2566_RS10025	oppB	oppB	oligopeptide ABC transporter permease OppB	1.51463370355972	0.00100532452731417	Upregulated	1353.51003704969	WP_000911112.1
FE_vs_ANC	C2566_RS11760	pntB	pntB	Re/Si-specific NAD(P)(+) transhydrogenase subunit beta	1.51439070809311	0.00134137179395766	Upregulated	382.902621117594	WP_000014036.1
FE_vs_ANC	C2566_RS19640	accB	accB	acetyl-CoA carboxylase biotin carboxyl carrier protein	1.50998144364616	0.00119113241981393	Upregulated	218.999511333426	WP_000354622.1
FE_vs_ANC	C2566_RS16345	rseC	rseC	SoxR-reducing system protein RseC	1.50752866678331	0.000812920200389035	Upregulated	69.8462869950863	WP_000589070.1
FE_vs_ANC	C2566_RS01405	eptC	eptC	phosphoethanolamine transferase CptA	1.50564178085817	0.00108923538951103	Upregulated	658.085162877829	WP_000556295.1
FE_vs_ANC	C2566_RS17350	C2566_RS17350	C2566_RS17350	ABC transporter substrate-binding protein	1.49149258759849	0.00573259920227835	Upregulated	199.082985488037	WP_000857361.1
FE_vs_ANC	C2566_RS02800	paeA	paeA	hemolysin family protein	1.49025865470172	5.12554423435164e-06	Upregulated	267.613000022374	WP_000935036.1
FE_vs_ANC	C2566_RS14955	nuoL	nuoL	NADH-quinone oxidoreductase subunit L	1.48972029559225	0.00703360925578453	Upregulated	1095.83898245944	WP_001056644.1
FE_vs_ANC	C2566_RS20865	pitA	pitA	inorganic phosphate transporter PitA	1.48913025002861	0.000857341346981535	Upregulated	300.420929694066	WP_000902780.1
FE_vs_ANC	C2566_RS07250	sdhB	sdhB	succinate dehydrogenase iron-sulfur subunit SdhB	1.48450416979991	0.00809847640374303	Upregulated	844.463879681367	WP_001235264.1
FE_vs_ANC	C2566_RS11765	pntA	pntA	Re/Si-specific NAD(P)(+) transhydrogenase subunit alpha	1.4768873145248	0.00105224275073043	Upregulated	492.533512043966	WP_001353838.1
FE_vs_ANC	C2566_RS10035	oppD	oppD	murein tripeptide/oligopeptide ABC transporter ATP-binding protein OppD	1.46529429425252	0.000940087021269521	Upregulated	1007.9383937771	WP_000110945.1
FE_vs_ANC	C2566_RS16335	lepB	lepB	signal peptidase I	1.44993400418332	0.000983735529526255	Upregulated	441.279073999538	WP_000002542.1
FE_vs_ANC	C2566_RS20185	fic	fic	putative adenosine monophosphate-protein transferase Fic	1.44263028423784	2.68392345099677e-05	Upregulated	88.324977908768	WP_000502522.1
FE_vs_ANC	C2566_RS17975	yqfG	yqfG	protein YqfG	1.43554500059521	0.00573847611694478	Upregulated	18.0121618824901	WP_001050745.1
FE_vs_ANC	C2566_RS13330	araH	araH	arabinose ABC transporter permease AraH	1.42751160926643	0.00180532573593333	Upregulated	89.9411066272069	WP_000100205.1
FE_vs_ANC	C2566_RS08455	mepK	mepK	YcbK family protein	1.42219553948856	0.000995815997814389	Upregulated	824.411244531686	WP_001295932.1
FE_vs_ANC	C2566_RS13320	otsA	otsA	alpha,alpha-trehalose-phosphate synthase	1.42126238716054	3.57890624990903e-05	Upregulated	206.493671172083	WP_001295646.1
FE_vs_ANC	C2566_RS13005	yebT	yebT	lipid-binding membrane homeostasis protein YebT	1.41940083637277	3.49286592489789e-07	Upregulated	148.871432933051	WP_001297532.1
FE_vs_ANC	C2566_RS19875	rplO	rplO	50S ribosomal protein L15	1.4160971035431	0.0103863706652175	Upregulated	1322.70133331821	WP_001238917.1
FE_vs_ANC	C2566_RS18390	exbD	exbD	TonB system transport protein ExbD	1.40854843277821	0.000882304008731381	Upregulated	80.5982376447594	WP_001240712.1
FE_vs_ANC	C2566_RS14990	nuoE	nuoE	NADH-quinone oxidoreductase subunit NuoE	1.40711024373743	0.00380740281441863	Upregulated	286.699339816541	WP_000545042.1
FE_vs_ANC	C2566_RS13130	mepM	mepM	murein DD-endopeptidase MepM	1.40329296524284	9.37424393081267e-05	Upregulated	307.526734712328	WP_001184045.1
FE_vs_ANC	C2566_RS14550	ccmF	ccmF	cytochrome c-type biogenesis heme lyase CcmF	1.39662772208041	0.00331517622114034	Upregulated	52.5480795922067	WP_000982447.1
FE_vs_ANC	C2566_RS16000	guaA	guaA	glutamine-hydrolyzing GMP synthase	1.38960579684312	0.000221402758460972	Upregulated	359.262914230078	WP_000138270.1
FE_vs_ANC	C2566_RS08595	rmf	rmf	ribosome modulation factor	1.38151912874206	0.0218971689934689	Upregulated	118948.202790414	WP_000828648.1
FE_vs_ANC	C2566_RS14945	nuoN	nuoN	NADH-quinone oxidoreductase subunit NuoN	1.38045430161591	0.0110950874260319	Upregulated	638.609731452489	WP_000156701.1
FE_vs_ANC	C2566_RS06370	C2566_RS06370	C2566_RS06370	porin	1.37782262729847	0.0174863780201166	Upregulated	803.323701586542	NA
FE_vs_ANC	C2566_RS18005	guaD	guaD	guanine deaminase	1.37003345704992	0.00264699335663233	Upregulated	63.9254003714797	WP_001301062.1
FE_vs_ANC	C2566_RS08255	cydC	cydC	heme ABC transporter ATP-binding protein/permease CydC	1.35855072491695	0.000779094397175395	Upregulated	259.772573933243	WP_001202189.1
FE_vs_ANC	C2566_RS10220	acnA	acnA	aconitate hydratase AcnA	1.35822854802681	0.000139216258861352	Upregulated	1113.37046041595	WP_000099534.1
FE_vs_ANC	C2566_RS10735	ydbJ	ydbJ	DUF333 domain-containing protein	1.35300011385968	0.0106331791749526	Upregulated	116.889279503951	WP_001295715.1
FE_vs_ANC	C2566_RS17685	yqeB	yqeB	selenium-dependent molybdenum cofactor biosynthesis protein YqeB	1.3394703555172	0.00535727234389619	Upregulated	133.396492086754	WP_001020381.1
FE_vs_ANC	C2566_RS17690	yqeC	yqeC	selenium cofactor biosynthesis protein YqeC	1.31835347841476	0.00337573870748351	Upregulated	86.1784533913803	WP_001300448.1
FE_vs_ANC	C2566_RS06990	nagE	nagE	PTS N-acetyl glucosamine transporter subunit IIABC	1.31828025276865	0.00238714110940527	Upregulated	280.015698077309	WP_001023126.1
FE_vs_ANC	C2566_RS10040	oppF	oppF	murein tripeptide/oligopeptide ABC transporter ATP-binding protein OppF	1.31764890684829	0.009856862774808	Upregulated	716.08158475595	WP_000994905.1
FE_vs_ANC	C2566_RS07570	moaA	moaA	GTP 3',8-cyclase MoaA	1.30909123279596	1.50004029221266e-05	Upregulated	397.724047463831	WP_001295301.1
FE_vs_ANC	C2566_RS05785	lon	lon	endopeptidase La	1.3082364363487	1.87527951719938e-05	Upregulated	149.618110779946	WP_001295325.1
FE_vs_ANC	C2566_RS17920	trhA	trhA	PAQR family membrane homeostasis protein TrhA	1.29003983418213	0.0102243375025586	Upregulated	552.668090065295	WP_000250274.1
FE_vs_ANC	C2566_RS12040	sodB	sodB	superoxide dismutase [Fe]	1.289866811408	0.00476179009514397	Upregulated	5909.00695512186	WP_000007283.1
FE_vs_ANC	C2566_RS15165	usg	usg	aspartate-semialdehyde dehydrogenase	1.28699264573338	0.00332268206637272	Upregulated	137.878958798358	WP_001289167.1
FE_vs_ANC	C2566_RS11980	ydhJ	ydhJ	HlyD family secretion protein	1.28215661785015	0.0103935327730154	Upregulated	24.8213584644493	WP_001301002.1
FE_vs_ANC	C2566_RS07240	sdhD	sdhD	succinate dehydrogenase membrane anchor subunit	1.27407411234894	0.0232590982562317	Upregulated	337.331085618473	WP_000254365.1
FE_vs_ANC	C2566_RS07325	tolQ	tolQ	Tol-Pal system protein TolQ	1.27194643293915	0.000174786367858621	Upregulated	132.94828994365	WP_000131314.1
FE_vs_ANC	C2566_RS02485	asd	asd	archaetidylserine decarboxylase	1.26034843089702	0.000385407890602755	Upregulated	140.749944875728	WP_000934920.1
FE_vs_ANC	C2566_RS05795	ppiD	ppiD	peptidylprolyl isomerase	1.25927996028451	0.00219239982269546	Upregulated	958.915225927557	WP_000969378.1
FE_vs_ANC	C2566_RS03870	fkpB	fkpB	FKBP-type peptidyl-prolyl cis-trans isomerase	1.25814611483713	0.00495233419703264	Upregulated	39.7205667870273	WP_000004655.1
FE_vs_ANC	C2566_RS02555	hflK	hflK	FtsH protease activity modulator HflK	1.25103070108758	0.00421684094053302	Upregulated	421.37524811973	WP_000312488.1
FE_vs_ANC	C2566_RS19810	rsmB	rsmB	16S rRNA (cytosine(967)-C(5))-methyltransferase RsmB	1.24674137887289	0.000169762823883195	Upregulated	105.752979409997	WP_000744778.1
FE_vs_ANC	C2566_RS21480	mtlA	mtlA	PTS mannitol transporter subunit IICBA	1.24524000497108	0.00103682740824833	Upregulated	267.515453227712	WP_000093247.1
FE_vs_ANC	C2566_RS18875	yqjE	yqjE	phage holin family protein	1.24496866047129	0.00698900309004369	Upregulated	104.314862311481	WP_000785722.1
FE_vs_ANC	C2566_RS13325	otsB	otsB	trehalose-phosphatase	1.24308940064509	0.00455711592125204	Upregulated	136.378957042146	WP_001295645.1
FE_vs_ANC	C2566_RS03110	C2566_RS03110	C2566_RS03110	BCCT family transporter	1.23946779325362	2.68392345099677e-05	Upregulated	138.361516705749	WP_001293436.1
FE_vs_ANC	C2566_RS17305	sdaC	sdaC	HAAAP family serine/threonine permease SdaC	1.239273243131	0.0081696169562829	Upregulated	581.134562204204	WP_000450476.1
FE_vs_ANC	C2566_RS16355	rseA	rseA	anti-sigma-E factor RseA	1.23370872949269	0.0102243375025586	Upregulated	1417.06731824713	WP_001168459.1
FE_vs_ANC	C2566_RS03480	rimI	rimI	ribosomal protein S18-alanine N-acetyltransferase	1.2168354806082	0.00488726976484536	Upregulated	35.0283513424767	WP_001092461.1
FE_vs_ANC	C2566_RS18000	ghxQ	ghxQ	guanine/hypoxanthine transporter GhxQ	1.20785998244622	0.0132220433764089	Upregulated	64.0804343008243	WP_000012163.1
FE_vs_ANC	C2566_RS14960	nuoK	nuoK	NADH-quinone oxidoreductase subunit NuoK	1.20622397482291	0.0289557084187006	Upregulated	105.92854184724	WP_000612644.1
FE_vs_ANC	C2566_RS01865	dgkA	dgkA	diacylglycerol kinase	1.202932288256	0.0106331791749526	Upregulated	38.3876755947007	WP_000002907.1
FE_vs_ANC	C2566_RS06900	lnt	lnt	apolipoprotein N-acyltransferase	1.19408520422887	0.000526781773465892	Upregulated	110.765328302184	WP_000853065.1
FE_vs_ANC	C2566_RS04015	lptD	lptD	LPS assembly protein LptD	1.18050292934294	0.000874428255891973	Upregulated	876.705006318723	WP_000746151.1
FE_vs_ANC	C2566_RS04565	degP	degP	serine endoprotease DegP	1.17753300180495	0.00790729314068089	Upregulated	580.792530945541	WP_000753946.1
FE_vs_ANC	C2566_RS08260	cydD	cydD	heme ABC transporter permease/ATP-binding protein CydD	1.17470596939357	7.29290832409784e-05	Upregulated	273.867902814135	WP_001043577.1
FE_vs_ANC	C2566_RS15465	mntH	mntH	Nramp family divalent metal transporter	1.17440334062092	0.0127291427695636	Upregulated	303.982007637999	WP_000186384.1
FE_vs_ANC	C2566_RS06520	fepA	fepA	siderophore enterobactin receptor FepA	1.17126527171455	0.0180357259433444	Upregulated	231.204482390384	WP_001034916.1
FE_vs_ANC	C2566_RS15160	truA	truA	tRNA pseudouridine(38-40) synthase TruA	1.167448842302	0.00421684094053302	Upregulated	126.796907602841	WP_001283585.1
FE_vs_ANC	C2566_RS10520	ynaJ	ynaJ	DUF2534 family protein	1.16568952910333	0.0209443364251664	Upregulated	1838.58906327145	WP_000605090.1
FE_vs_ANC	C2566_RS05570	proY	proY	proline-specific permease ProY	1.16456808664878	0.00307168434265882	Upregulated	90.4920734576587	WP_001295329.1
FE_vs_ANC	C2566_RS11690	ynfG	ynfG	DMSO reductase like molybdoenzyme iron-sulfur subunit YnfG	1.16418733445542	0.0157883191015955	Upregulated	83.5759900228632	WP_000213028.1
FE_vs_ANC	C2566_RS09990	rssB	rssB	two-component system response regulator RssB	1.16285564404452	0.000790622003430127	Upregulated	96.6585223045772	WP_000193447.1
FE_vs_ANC	C2566_RS07420	ybgS	ybgS	YbgS-like family protein	1.15563398933905	0.0257944631506389	Upregulated	213.851352179881	WP_000784351.1
FE_vs_ANC	C2566_RS03990	apaH	apaH	bis(5'-nucleosyl)-tetraphosphatase (symmetrical) ApaH	1.14601292223462	0.000876148865958166	Upregulated	61.2253847653563	WP_000257192.1
FE_vs_ANC	C2566_RS08475	ompF	ompF	porin OmpF	1.13718065973593	0.0222976153293803	Upregulated	124113.043338675	WP_000977920.1
FE_vs_ANC	C2566_RS15830	ypfJ	ypfJ	neutral zinc metallopeptidase	1.13625504690409	0.0065342745992635	Upregulated	179.488030869147	WP_001267498.1
FE_vs_ANC	C2566_RS18345	hybB	hybB	Ni/Fe-hydrogenase cytochrome b subunit	1.13496908647154	0.00470743851436237	Upregulated	189.145802608379	WP_000017703.1
FE_vs_ANC	C2566_RS16055	ndk	ndk	nucleoside-diphosphate kinase	1.13344648766955	0.0162520684041177	Upregulated	207.233435832646	WP_000963837.1
FE_vs_ANC	C2566_RS16340	lepA	lepA	translation elongation factor 4	1.13076749491132	0.00200507606795954	Upregulated	469.090988551411	WP_000790168.1
FE_vs_ANC	C2566_RS16550	rpsP	rpsP	30S ribosomal protein S16	1.12991146929663	0.026867624147577	Upregulated	866.28455165046	WP_000256450.1
FE_vs_ANC	C2566_RS18870	yqjD	yqjD	DUF883 family protein	1.12754660963646	0.00420093795941947	Upregulated	300.858441523657	WP_000031415.1
FE_vs_ANC	C2566_RS14995	nuoC	nuoC	NADH-quinone oxidoreductase subunit C/D	1.12433958014227	0.00639588846196038	Upregulated	726.46116567991	WP_000247878.1
FE_vs_ANC	C2566_RS14600	napA	napA	periplasmic nitrate reductase subunit alpha	1.12278209544395	0.00264749784773146	Upregulated	87.3642144420227	WP_000778078.1
FE_vs_ANC	C2566_RS20830	yhiI	yhiI	HlyD family secretion protein	1.1205944786164	0.00703360925578453	Upregulated	127.503211623633	WP_000361491.1
FE_vs_ANC	C2566_RS08140	ybjP	ybjP	lipoprotein	1.11856287100246	0.0089761667674787	Upregulated	195.861089648607	WP_001270734.1
FE_vs_ANC	C2566_RS17460	ptrA	ptrA	pitrilysin	1.11817910621846	4.74293081465945e-07	Upregulated	304.624731107609	WP_001138150.1
FE_vs_ANC	C2566_RS05630	nrdR	nrdR	transcriptional regulator NrdR	1.10521719567093	0.00931420354750179	Upregulated	65.0480459806033	WP_000543535.1
FE_vs_ANC	C2566_RS11990	sodC	sodC	superoxide dismutase [Cu-Zn] SodC	1.10197303315631	0.0132220433764089	Upregulated	87.4646299684743	WP_001296937.1
FE_vs_ANC	C2566_RS15180	yfcJ	yfcJ	arabinose transporter	1.09472523592596	0.0017712296977983	Upregulated	93.5604575280442	WP_000127751.1
FE_vs_ANC	C2566_RS05985	ybaL	ybaL	YbaL family putative K(+) efflux transporter	1.09153224497939	0.00380740281441863	Upregulated	169.763006524809	WP_000546237.1
FE_vs_ANC	C2566_RS06040	qmcA	qmcA	SPFH domain-containing protein	1.0883698136394	0.00572316549166664	Upregulated	133.960513254244	WP_000904502.1
FE_vs_ANC	C2566_RS13040	copD	copD	copper homeostasis membrane protein CopD	1.08081204789304	4.44022417104468e-05	Upregulated	137.01920761888	WP_000879293.1
FE_vs_ANC	C2566_RS15005	nuoA	nuoA	NADH-quinone oxidoreductase subunit NuoA	1.07622970424713	0.00342258125054347	Upregulated	402.989078641663	WP_000062997.1
FE_vs_ANC	C2566_RS02480	mscM	mscM	miniconductance mechanosensitive channel MscM	1.07613914564717	0.00100573438378697	Upregulated	161.977402568804	WP_001236847.1
FE_vs_ANC	C2566_RS14470	yejE	yejE	ABC transporter permease	1.07436943948684	0.00733732020646036	Upregulated	32.5255172569326	WP_000088916.1
FE_vs_ANC	C2566_RS12285	ppsA	ppsA	phosphoenolpyruvate synthase	1.07081855719768	0.0167850841802551	Upregulated	2100.34973208643	WP_000069410.1
FE_vs_ANC	C2566_RS14305	mglA	mglA	galactose/methyl galactoside ABC transporter ATP-binding protein MglA	1.06844342611378	0.0209557319237103	Upregulated	145.023512335016	WP_000255051.1
FE_vs_ANC	C2566_RS04630	cdsA	cdsA	phosphatidate cytidylyltransferase	1.06801389221373	0.00331517622114034	Upregulated	219.700393556762	WP_000922446.1
FE_vs_ANC	C2566_RS14310	mglB	mglB	galactose/glucose ABC transporter substrate-binding protein MglB	1.06715595704473	0.0386974609754864	Upregulated	613.927756452191	NA
FE_vs_ANC	C2566_RS07270	sucC	sucC	ADP-forming succinate--CoA ligase subunit beta	1.06387200784445	0.0387140890295645	Upregulated	1432.82107750694	WP_001048602.1
FE_vs_ANC	C2566_RS09850	prfA	prfA	peptide chain release factor 1	1.06171451680432	0.000125525687136961	Upregulated	208.457622544669	WP_000804726.1
FE_vs_ANC	C2566_RS09115	mdoH	mdoH	glucans biosynthesis glucosyltransferase MdoH	1.06161364330142	0.0112244711263331	Upregulated	410.167291917533	WP_001295445.1
FE_vs_ANC	C2566_RS17905	ygfF	ygfF	SDR family oxidoreductase	1.05873694804726	0.0149670618699503	Upregulated	25.8213916141952	WP_000951948.1
FE_vs_ANC	C2566_RS07850	bssR	bssR	biofilm formation regulator BssR	1.05502012326643	0.0323233174531742	Upregulated	131247.377374393	WP_000497137.1
FE_vs_ANC	C2566_RS08300	dmsB	dmsB	dimethylsulfoxide reductase iron-sulfur subunit DmsB	1.05258671198115	0.0472766893074927	Upregulated	116.333606373208	WP_000213098.1
FE_vs_ANC	C2566_RS02905	mgtA	mgtA	magnesium-translocating P-type ATPase	1.04900249479816	0.0216962826328524	Upregulated	234.42860741365	WP_000471889.1
FE_vs_ANC	C2566_RS12000	ydhL	ydhL	DUF1289 domain-containing protein	1.04583838860872	0.00931420354750179	Upregulated	55.9962323131737	WP_000840481.1
FE_vs_ANC	C2566_RS21660	waaA	waaA	lipid IV(A) 3-deoxy-D-manno-octulosonic acid transferase	1.04265167090826	0.000267000879690356	Upregulated	127.481544691029	WP_000891574.1
FE_vs_ANC	C2566_RS14610	napF	napF	ferredoxin-type protein NapF	1.0412976765825	0.0357384796535941	Upregulated	40.8190507869194	WP_000686736.1
FE_vs_ANC	C2566_RS16665	csiR	csiR	DNA-binding transcriptional regulator CsiR	1.03741734037625	0.0110950874260319	Upregulated	31.7625300031682	WP_000156811.1
FE_vs_ANC	C2566_RS17055	rpoS	rpoS	RNA polymerase sigma factor RpoS	1.03468963512374	0.0209289675602974	Upregulated	1529.87217490721	WP_000081550.1
FE_vs_ANC	C2566_RS15390	yfdY	yfdY	YfdY family protein	1.03373076327808	0.0314975234718196	Upregulated	334.522521720123	WP_000639883.1
FE_vs_ANC	C2566_RS08210	macA	macA	macrolide transporter subunit MacA	1.03275513441614	6.85505360066735e-05	Upregulated	90.3298473660607	WP_000746443.1
FE_vs_ANC	C2566_RS13545	cobS	cobS	adenosylcobinamide-GDP ribazoletransferase	1.0307281385432	0.018659935426356	Upregulated	28.897080704779	WP_012767739.1
FE_vs_ANC	C2566_RS19855	rpsK	rpsK	30S ribosomal protein S11	1.03051061442347	0.042052789513945	Upregulated	824.0523714563	WP_001029684.1
FE_vs_ANC	C2566_RS13335	araG	araG	arabinose ABC transporter ATP-binding protein AraG	1.02863303934356	0.0146389928920584	Upregulated	70.0151224936093	WP_001187819.1
FE_vs_ANC	C2566_RS07880	mdfA	mdfA	multidrug efflux MFS transporter MdfA	1.02856896135465	0.0172034534476378	Upregulated	32.2945593062251	WP_001180089.1
FE_vs_ANC	C2566_RS03355	gpmB	gpmB	2,3-diphosphoglycerate-dependent phosphoglycerate mutase GpmB	1.02250339232576	0.0120454528970432	Upregulated	67.2594025040736	WP_000942344.1
FE_vs_ANC	C2566_RS02745	ytfB	ytfB	cell division protein YtfB	1.02202964946597	0.0279436645932972	Upregulated	222.331634378833	WP_001119458.1
FE_vs_ANC	C2566_RS03800	sgcX	sgcX	M42 family metallopeptidase	1.02195305222552	0.00290566592446982	Upregulated	42.3890556747924	WP_000010829.1
FE_vs_ANC	C2566_RS00520	hemX	hemX	uroporphyrinogen-III C-methyltransferase	1.02136786004394	0.00809847640374303	Upregulated	195.975503107631	WP_000139084.1
FE_vs_ANC	C2566_RS01555	rplJ	rplJ	50S ribosomal protein L10	1.02104893911263	0.0499448558642736	Upregulated	1450.53448948736	WP_001207201.1
FE_vs_ANC	C2566_RS08395	msbA	msbA	lipid A ABC transporter ATP-binding protein/permease MsbA	1.02025755051079	0.00783697416596636	Upregulated	319.097539085455	WP_000551270.1
FE_vs_ANC	C2566_RS17600	yqeF	yqeF	acetyl-CoA C-acetyltransferase	1.01407696837043	0.0202477013571058	Upregulated	191.001724346725	WP_000656029.1
FE_vs_ANC	C2566_RS16755	ygaH	ygaH	L-valine transporter subunit YgaH	1.01345147419419	0.00605174801117636	Upregulated	43.5936430009858	WP_000119763.1
FE_vs_ANC	C2566_RS18350	hybA	hybA	hydrogenase 2 operon protein HybA	1.01336354707573	0.0315882705404907	Upregulated	207.74513552016	WP_001081870.1
FE_vs_ANC	C2566_RS04075	thiB	thiB	thiamine ABC transporter substrate binding subunit	1.00413757835516	0.0209517056398691	Upregulated	35.0987388433938	WP_001301364.1
FE_vs_ANC	C2566_RS23895	C2566_RS23895	C2566_RS23895	periplasmic protein	-1.00234830625988	0.0475878130713743	Downregulated	21.5028976397134	WP_001295279.1
FE_vs_ANC	C2566_RS15775	ypfG	ypfG	DUF1176 domain-containing protein	-1.00531254239826	0.0179203762371918	Downregulated	43.2392080354993	WP_001270542.1
FE_vs_ANC	C2566_RS18035	metK	metK	methionine adenosyltransferase	-1.01139549480722	0.00869819455514189	Downregulated	274.074772305411	WP_001062128.1
FE_vs_ANC	C2566_RS05030	ykgJ	ykgJ	YkgJ family cysteine cluster protein	-1.01269821177883	0.0340879414171713	Downregulated	21.3117448549107	WP_001303809.1
FE_vs_ANC	C2566_RS19455	C2566_RS19455	C2566_RS19455	transposase	-1.01483402969851	0.0325493512093712	Downregulated	1434.04332917387	WP_000639208.1
FE_vs_ANC	C2566_RS18785	higA	higA	type II toxin-antitoxin system antitoxin HigA	-1.02385073797053	0.027946859922709	Downregulated	23.5146439891906	WP_000560266.1
FE_vs_ANC	C2566_RS16810	C2566_RS16810	C2566_RS16810	hypothetical protein	-1.02802797191	0.0246651209000084	Downregulated	131.110131899577	NA
FE_vs_ANC	C2566_RS15550	zipA	zipA	cell division protein ZipA	-1.03181229936733	0.00679748183006427	Downregulated	682.999920759525	WP_001297862.1
FE_vs_ANC	C2566_RS03025	idnD	idnD	L-idonate 5-dehydrogenase	-1.03647712446567	0.0380869967567218	Downregulated	27.9325915314543	WP_001197411.1
FE_vs_ANC	C2566_RS06000	ybaK	ybaK	Cys-tRNA(Pro)/Cys-tRNA(Cys) deacylase YbaK	-1.03664302514538	0.0163495080692159	Downregulated	38.6482240354238	WP_000186631.1
FE_vs_ANC	C2566_RS24455	C2566_RS24455	C2566_RS24455	type II toxin-antitoxin system PemK/MazF family toxin	-1.04293815140988	0.0186317591264873	Downregulated	195.960366693544	NA
FE_vs_ANC	C2566_RS00315	C2566_RS00315	C2566_RS00315	hypothetical protein	-1.04713945514157	0.0497455915533067	Downregulated	43.235251697362	NA
FE_vs_ANC	C2566_RS01190	cpxP	cpxP	cell-envelope stress modulator CpxP	-1.04848831172786	0.025349584299435	Downregulated	7059.88334310341	WP_012767777.1
FE_vs_ANC	C2566_RS12815	yeaV	yeaV	BCCT family transporter YeaV	-1.05837694567621	0.0218166812890974	Downregulated	29.3820033236039	NA
FE_vs_ANC	C2566_RS07000	chiP	chiP	chitoporin ChiP	-1.06259796418548	0.0400600592153476	Downregulated	36.7771996935478	WP_001258839.1
FE_vs_ANC	C2566_RS20300	yhfZ	yhfZ	GntR family transcriptional regulator YhfZ	-1.0669922817638	0.0369029169083857	Downregulated	164.671662074976	WP_001254790.1
FE_vs_ANC	C2566_RS02775	ytfH	ytfH	winged helix-turn-helix transcriptional regulator	-1.06942195041549	0.0191586459652103	Downregulated	88.6504075531066	WP_000084622.1
FE_vs_ANC	C2566_RS13390	C2566_RS13390	C2566_RS13390	hypothetical protein	-1.07300105439092	0.0149311077362271	Downregulated	403.969771973671	NA
FE_vs_ANC	C2566_RS24505	yadW	yadW	small protein YadW	-1.076039537691	0.0297165533120351	Downregulated	20.4588777125177	WP_120795373.1
FE_vs_ANC	C2566_RS13345	ftnB	ftnB	non-heme ferritin-like protein	-1.07869767727799	0.000857341346981535	Downregulated	397.543428810876	WP_000179469.1
FE_vs_ANC	C2566_RS19000	garP	garP	galactarate/glucarate/glycerate transporter GarP	-1.07967091394096	0.042052789513945	Downregulated	20.3877247848115	WP_000599636.1
FE_vs_ANC	C2566_RS01100	frvX	frvX	aminopeptidase	-1.08578777389151	0.0158645613351444	Downregulated	30.4336682259942	WP_001019484.1
FE_vs_ANC	C2566_RS18835	uxaA	uxaA	altronate dehydratase	-1.08756262707736	0.00422830118923879	Downregulated	74.8502533378782	WP_001199352.1
FE_vs_ANC	C2566_RS09420	ycfJ	ycfJ	glycine zipper 2TM domain-containing protein	-1.09635034269071	0.0337814139883616	Downregulated	22.0446330771512	WP_001043459.1
FE_vs_ANC	C2566_RS01925	tyrB	tyrB	aromatic amino acid transaminase	-1.09782525963251	0.000216077864338636	Downregulated	73.956711667618	WP_000486988.1
FE_vs_ANC	C2566_RS25290	C2566_RS25290	C2566_RS25290	hypothetical protein	-1.09854986279537	0.0472897384898484	Downregulated	7.5103398038953	NA
FE_vs_ANC	C2566_RS09250	flgE	flgE	flagellar hook protein FlgE	-1.10082668626376	0.0472766893074927	Downregulated	88.3960292701802	WP_000885878.1
FE_vs_ANC	C2566_RS00670	metE	metE	5-methyltetrahydropteroyltriglutamate--homocysteine S-methyltransferase	-1.10725128907958	0.00545330494525412	Downregulated	67.6966099117611	WP_000153940.1
FE_vs_ANC	C2566_RS06610	ybdL	ybdL	methionine-oxo-acid transaminase	-1.11036661196291	0.0172544058716674	Downregulated	38.3492972987317	WP_000183906.1
FE_vs_ANC	C2566_RS08890	rutG	rutG	pyrimidine utilization transport protein G	-1.11378091007342	0.0203672306249834	Downregulated	60.6437389574697	WP_001301229.1
FE_vs_ANC	C2566_RS20800	rhsB	rhsB	rhs element protein RhsB	-1.11889608047619	0.00840845792346123	Downregulated	164.608949559729	WP_000015099.1
FE_vs_ANC	C2566_RS24930	yqiD	yqiD	protein YqiD	-1.11969490233549	0.0184821416623276	Downregulated	231.749212563872	WP_000469266.1
FE_vs_ANC	C2566_RS05255	prpE	prpE	propionate--CoA ligase	-1.12049338638969	0.0319653239456144	Downregulated	29.9304360073024	WP_000010267.1
FE_vs_ANC	C2566_RS21000	ccp	ccp	cytochrome c peroxidase	-1.12085577704815	0.000362082201711462	Downregulated	118.606145698516	WP_000784827.1
FE_vs_ANC	C2566_RS09285	flgL	flgL	flagellar hook-associated protein FlgL	-1.12156306868222	0.0321005736481773	Downregulated	83.2158395351475	WP_001212776.1
FE_vs_ANC	C2566_RS17630	C2566_RS17630	C2566_RS17630	hypothetical protein	-1.1227260755338	0.044080538183373	Downregulated	166.214461565098	NA
FE_vs_ANC	C2566_RS21395	yiaT	yiaT	MipA/OmpV family protein	-1.12478992647614	0.0404118691812781	Downregulated	17.9789456912938	WP_000906810.1
FE_vs_ANC	C2566_RS09860	sirB2	sirB2	invasion regulator SirB2	-1.12991062123731	0.0159135033599902	Downregulated	23.4749599301464	WP_000200373.1
FE_vs_ANC	C2566_RS14445	lpxT	lpxT	Kdo(2)-lipid A phosphotransferase	-1.13313620357013	0.00862370319109443	Downregulated	46.5502524891844	WP_001300998.1
FE_vs_ANC	C2566_RS06355	quuD	quuD	antitermination protein QuuD	-1.13376763184017	0.0429816639946496	Downregulated	16.6344638823459	WP_001204780.1
FE_vs_ANC	C2566_RS02330	lysS	lysS	lysine--tRNA ligase	-1.13739792442189	0.00911820336178298	Downregulated	1571.79768289317	WP_001295090.1
FE_vs_ANC	C2566_RS21780	yicI	yicI	alpha-xylosidase	-1.13996184774374	0.00362796510334763	Downregulated	55.2241623000317	WP_000702882.1
FE_vs_ANC	C2566_RS15495	yfeD	yfeD	MerR family transcriptional regulator	-1.14336164681455	0.00344923216123317	Downregulated	160.269704949459	WP_000826513.1
FE_vs_ANC	C2566_RS01255	glpF	glpF	glycerol uptake facilitator protein GlpF	-1.1451774909986	0.02176458811145	Downregulated	330.772858290456	WP_000084268.1
FE_vs_ANC	C2566_RS15275	fadI	fadI	acetyl-CoA C-acyltransferase FadI	-1.14634454587805	0.0458001882924578	Downregulated	210.56626375594	WP_000531952.1
FE_vs_ANC	C2566_RS05910	acrR	acrR	multidrug efflux transporter transcriptional repressor AcrR	-1.1508911882432	0.00615069390053941	Downregulated	130.354581861897	WP_000101737.1
FE_vs_ANC	C2566_RS01700	metA	metA	homoserine O-acetyltransferase MetA	-1.15101820480114	0.00856249514120899	Downregulated	48.3699540555496	WP_001122777.1
FE_vs_ANC	C2566_RS01260	zapB	zapB	septal ring assembly protein ZapB	-1.1515195230224	0.00778897912418132	Downregulated	4910.1869316941	WP_001296623.1
FE_vs_ANC	C2566_RS14755	inaA	inaA	lipopolysaccharide kinase InaA	-1.15685563577711	0.0089761667674787	Downregulated	137.817743645855	WP_000301050.1
FE_vs_ANC	C2566_RS23055	yncL	yncL	stress response membrane protein YncL	-1.15699432850581	0.0364539124194788	Downregulated	874.345557372932	WP_001303494.1
FE_vs_ANC	C2566_RS02350	cadC	cadC	lysine decarboxylation/transport transcriptional activator CadC	-1.16022157567449	0.0218650438069064	Downregulated	42.0720328779115	WP_001187177.1
FE_vs_ANC	C2566_RS06620	C2566_RS06620	C2566_RS06620	phosphoadenosine phosphosulfate reductase	-1.16090231335803	0.0441149119657713	Downregulated	12.30447134622	NA
FE_vs_ANC	C2566_RS07740	ompX	ompX	outer membrane protein OmpX	-1.1622285243759	0.00504133857777338	Downregulated	967.242491032697	WP_001295296.1
FE_vs_ANC	C2566_RS22025	C2566_RS22025	C2566_RS22025	6-phospho-alpha-glucosidase	-1.16338963303617	0.0127291427695636	Downregulated	29.727635749084	WP_000160104.1
FE_vs_ANC	C2566_RS09960	C2566_RS09960	C2566_RS09960	hypothetical protein	-1.16435300990905	0.0193712996091985	Downregulated	61.3165575563488	NA
FE_vs_ANC	C2566_RS09265	flgH	flgH	flagellar basal body L-ring protein FlgH	-1.16602599553825	0.0386974609754864	Downregulated	18.902802600566	WP_001295442.1
FE_vs_ANC	C2566_RS18775	ygjK	ygjK	alpha-glucosidase	-1.17364535237167	0.0346311305886744	Downregulated	35.1013338999234	WP_000695489.1
FE_vs_ANC	C2566_RS11035	pqqU	pqqU	TonB-dependent receptor PqqU	-1.17739781318905	0.00264699335663233	Downregulated	184.806012666931	WP_000689311.1
FE_vs_ANC	C2566_RS09280	flgK	flgK	flagellar hook-associated protein FlgK	-1.17857294367959	0.00605174801117636	Downregulated	69.1850631100705	WP_000096480.1
FE_vs_ANC	C2566_RS11400	sad	sad	succinate-semialdehyde dehydrogenase	-1.17911246747377	0.00227870520348504	Downregulated	70.4401544244077	WP_000156615.1
FE_vs_ANC	C2566_RS20960	hdeD	hdeD	acid-resistance protein HdeD	-1.18455661585408	0.0331728500596886	Downregulated	24.669837024289	WP_000965672.1
FE_vs_ANC	C2566_RS16795	C2566_RS16795	C2566_RS16795	hypothetical protein	-1.18647217085484	0.00573847611694478	Downregulated	45.7117258951883	NA
FE_vs_ANC	C2566_RS06935	C2566_RS06935	C2566_RS06935	hypothetical protein	-1.18714248701705	0.0252563601961699	Downregulated	109.776486074836	NA
FE_vs_ANC	C2566_RS06765	lipB	lipB	lipoyl(octanoyl) transferase LipB	-1.1911146167474	0.000462390671588181	Downregulated	78.5366988723322	WP_000284027.1
FE_vs_ANC	C2566_RS19700	C2566_RS19700	C2566_RS19700	membrane protein	-1.19441997077995	0.00604251119056303	Downregulated	29.0669039808466	WP_000825639.1
FE_vs_ANC	C2566_RS09095	mdoC	mdoC	glucans biosynthesis protein MdoC	-1.20448169172082	0.0291677741916323	Downregulated	28.8477640744853	WP_001070375.1
FE_vs_ANC	C2566_RS15270	fadJ	fadJ	fatty acid oxidation complex subunit alpha FadJ	-1.20965068094507	0.0279436645932972	Downregulated	482.493344941786	WP_000426175.1
FE_vs_ANC	C2566_RS18560	ygiD	ygiD	4,5-DOPA dioxygenase extradiol	-1.21124260101815	0.0226671384675626	Downregulated	42.5744254820395	WP_001320780.1
FE_vs_ANC	C2566_RS18235	glcC	glcC	transcriptional regulator GlcC	-1.21145370421523	0.0338109349880484	Downregulated	65.393135183996	WP_001297764.1
FE_vs_ANC	C2566_RS16400	grcA	grcA	autonomous glycyl radical cofactor GrcA	-1.21372053432034	0.0252256436060259	Downregulated	27047.2368288323	WP_000627807.1
FE_vs_ANC	C2566_RS25025	ychE	ychE	protein YchT	-1.22858130748721	0.00911820336178298	Downregulated	92.7832884036653	WP_211180492.1
FE_vs_ANC	C2566_RS16860	srlE	srlE	PTS glucitol/sorbitol transporter subunit IIB	-1.23207357582358	0.0405861210265451	Downregulated	11.9925162821484	WP_000148867.1
FE_vs_ANC	C2566_RS02710	C2566_RS02710	C2566_RS02710	MFS transporter	-1.23322143299607	0.0469700735020744	Downregulated	18.1189336018178	WP_001033615.1
FE_vs_ANC	C2566_RS13250	flhB	flhB	flagellar biosynthesis protein FlhB	-1.23511410429433	0.0176721707675372	Downregulated	21.8864756102439	WP_001278936.1
FE_vs_ANC	C2566_RS16405	ung	ung	uracil-DNA glycosylase	-1.23867116297951	0.00604251119056303	Downregulated	203.906460394377	WP_001262713.1
FE_vs_ANC	C2566_RS02955	C2566_RS02955	C2566_RS02955	hypothetical protein	-1.24005655984807	0.0242323991619679	Downregulated	139.880674697256	WP_000036440.1
FE_vs_ANC	C2566_RS24945	C2566_RS24945	C2566_RS24945	hypothetical protein	-1.24789846566585	0.0102243375025586	Downregulated	1460.37414350949	WP_000074142.1
FE_vs_ANC	C2566_RS01690	rrf	rrf	hypothetical protein	-1.24867416876555	0.0441149119657713	Downregulated	104.487989694753	NA
FE_vs_ANC	C2566_RS13315	uspC	uspC	universal stress protein UspC	-1.25382194310507	0.00281955764298672	Downregulated	285.318937398817	WP_000122426.1
FE_vs_ANC	C2566_RS04765	C2566_RS04765	C2566_RS04765	hypothetical protein	-1.25402746079525	0.0396267548955958	Downregulated	5755.74641998237	NA
FE_vs_ANC	C2566_RS04370	can	can	carbonate dehydratase	-1.2565283288119	0.000572667990468787	Downregulated	604.575884803019	WP_000651599.1
FE_vs_ANC	C2566_RS09235	flgB	flgB	flagellar basal body rod protein FlgB	-1.26165500843235	0.0357942705737613	Downregulated	64.1456599401062	WP_000884692.1
FE_vs_ANC	C2566_RS22035	C2566_RS22035	C2566_RS22035	GntR family transcriptional regulator	-1.26845823885334	0.0419849173983103	Downregulated	10.8158498015124	NA
FE_vs_ANC	C2566_RS21790	C2566_RS21790	C2566_RS21790	hypothetical protein	-1.27197643414617	0.0224464466730755	Downregulated	108.733584898654	NA
FE_vs_ANC	C2566_RS08610	matP	matP	macrodomain Ter protein MatP	-1.27560548617493	0.00425029921023337	Downregulated	513.848819532302	WP_000877161.1
FE_vs_ANC	C2566_RS24575	C2566_RS24575	C2566_RS24575	hypothetical protein	-1.27708551015194	0.0234761965287546	Downregulated	277.548451383712	WP_001305582.1
FE_vs_ANC	C2566_RS16085	sseB	sseB	enhanced serine sensitivity protein SseB	-1.27994093827333	1.51756468201987e-05	Downregulated	233.708857113818	WP_001295479.1
FE_vs_ANC	C2566_RS05220	yahM	yahM	protein YahM	-1.28266109811646	0.0226671384675626	Downregulated	16.747142887076	WP_000290616.1
FE_vs_ANC	C2566_RS18270	lptF	lptF	LPS export ABC transporter permease LptF	-1.28285462402084	0.0145947850141076	Downregulated	24.2338412529197	WP_000779636.1
FE_vs_ANC	C2566_RS22155	C2566_RS22155	C2566_RS22155	DKNYY family protein	-1.28341270299498	0.00751880690293671	Downregulated	23.8643353401813	NA
FE_vs_ANC	C2566_RS06410	C2566_RS06410	C2566_RS06410	phage tail tip protein	-1.29073398770273	0.00550443797078589	Downregulated	206.23567342996	NA
FE_vs_ANC	C2566_RS21445	C2566_RS21445	C2566_RS21445	polymorphic toxin type 34 domain-containing protein	-1.29496074496793	0.00554162445303245	Downregulated	95.2042268854296	WP_000015362.1
FE_vs_ANC	C2566_RS07355	C2566_RS07355	C2566_RS07355	hypothetical protein	-1.29569899326411	0.00227422294948642	Downregulated	386.108029384523	NA
FE_vs_ANC	C2566_RS07780	ybiV	ybiV	sugar-phosphatase YbiV	-1.30876855972226	0.00719015718519129	Downregulated	47.0327403904648	WP_000114272.1
FE_vs_ANC	C2566_RS17425	C2566_RS17425	C2566_RS17425	hypothetical protein	-1.31031967182318	0.00264699335663233	Downregulated	317.942303013328	NA
FE_vs_ANC	C2566_RS02255	adiA	adiA	arginine decarboxylase	-1.31452135845455	0.0095430057376204	Downregulated	58.0567624407525	WP_012767781.1
FE_vs_ANC	C2566_RS02245	adiC	adiC	arginine/agmatine antiporter	-1.31669602415552	0.0215410257685733	Downregulated	32.8576303674609	WP_000093154.1
FE_vs_ANC	C2566_RS00290	C2566_RS00290	C2566_RS00290	hypothetical protein	-1.32497865875952	0.0370656298950177	Downregulated	89.8781527382372	NA
FE_vs_ANC	C2566_RS02285	fumB	fumB	class I fumarate hydratase	-1.32580543528381	0.00572316549166664	Downregulated	84.0446688921464	WP_000066676.1
FE_vs_ANC	C2566_RS04845	C2566_RS04845	C2566_RS04845	hypothetical protein	-1.32809105739835	0.0319104620837134	Downregulated	14.7096531860155	WP_001053631.1
FE_vs_ANC	C2566_RS12690	gapA	gapA	glyceraldehyde-3-phosphate dehydrogenase	-1.33606733908102	0.0102243375025586	Downregulated	7959.26791229548	WP_000153502.1
FE_vs_ANC	C2566_RS21610	C2566_RS21610	C2566_RS21610	glycosyltransferase family 2 protein	-1.34315897932376	0.00703360925578453	Downregulated	285.017483275853	WP_000064010.1
FE_vs_ANC	C2566_RS22900	ymcF	ymcF	cold-shock protein	-1.34920963044163	0.0338878825871906	Downregulated	74.4998489075868	WP_071524879.1
FE_vs_ANC	C2566_RS02505	C2566_RS02505	C2566_RS02505	hypothetical protein	-1.34970278360787	0.00640660026093993	Downregulated	123.732043497991	NA
FE_vs_ANC	C2566_RS15060	yfcC	yfcC	putative basic amino acid antiporter YfcC	-1.35359635368824	0.00623349045680057	Downregulated	81.7691495372739	WP_001274501.1
FE_vs_ANC	C2566_RS02795	ytfK	ytfK	DUF1107 domain-containing protein	-1.35451994946421	0.00331517622114034	Downregulated	10570.2219989036	WP_000689228.1
FE_vs_ANC	C2566_RS07555	bioD	bioD	dethiobiotin synthase	-1.36961380772675	0.0218166812890974	Downregulated	9.06747149893724	WP_000044837.1
FE_vs_ANC	C2566_RS24595	C2566_RS24595	C2566_RS24595	protein YliM	-1.37289438486006	0.00207677365072762	Downregulated	387.798483702971	WP_120795379.1
FE_vs_ANC	C2566_RS21090	bcsR	bcsR	cellulose biosynthesis protein BcsR	-1.3852977379009	0.000887708872970804	Downregulated	21.131918827418	WP_001063318.1
FE_vs_ANC	C2566_RS21820	C2566_RS21820	C2566_RS21820	single-stranded DNA-binding protein	-1.38667940100485	0.0304645132442045	Downregulated	15.7925104717916	WP_000157061.1
FE_vs_ANC	C2566_RS22805	C2566_RS22805	C2566_RS22805	DUF6258 family protein	-1.38882824839679	0.0187550134331112	Downregulated	7.71161188254923	WP_230872760.1
FE_vs_ANC	C2566_RS13515	C2566_RS13515	C2566_RS13515	hypothetical protein	-1.38975620509765	0.00718580081016018	Downregulated	55.7676023556641	NA
FE_vs_ANC	C2566_RS24695	C2566_RS24695	C2566_RS24695	DUF957 domain-containing protein	-1.39192611501069	0.0331728500596886	Downregulated	4.53114280379487	NA
FE_vs_ANC	C2566_RS04870	fadE	fadE	acyl-CoA dehydrogenase FadE	-1.39883737454458	0.0233514100594702	Downregulated	764.06193579082	WP_000973107.1
FE_vs_ANC	C2566_RS11875	blr	blr	division septum protein Blr	-1.4131145047953	0.00721216812171538	Downregulated	195.284251477091	WP_001300888.1
FE_vs_ANC	C2566_RS06265	C2566_RS06265	C2566_RS06265	hypothetical protein	-1.42629930828395	0.0151490005341442	Downregulated	150.94749652295	NA
FE_vs_ANC	C2566_RS20980	mdtF	mdtF	multidrug efflux pump RND permease MdtF	-1.42630607865173	0.000876859299608207	Downregulated	159.60998138324	WP_000024872.1
FE_vs_ANC	C2566_RS11570	rem	rem	protein Rem	-1.42764382464297	0.0112356267344087	Downregulated	14.4849689684496	WP_000981003.1
FE_vs_ANC	C2566_RS09170	bssS	bssS	biofilm formation regulator BssS	-1.42852167830396	0.00821630866334957	Downregulated	2769.09083826891	WP_000414437.1
FE_vs_ANC	C2566_RS04790	C2566_RS04790	C2566_RS04790	hypothetical protein	-1.4309914666286	0.0285145243773616	Downregulated	19.0015462077368	NA
FE_vs_ANC	C2566_RS16470	clpB	clpB	ATP-dependent chaperone ClpB	-1.43152076545113	8.95172555994067e-05	Downregulated	3499.34369772128	WP_001235102.1
FE_vs_ANC	C2566_RS04840	C2566_RS04840	C2566_RS04840	hypothetical protein	-1.4345950501903	0.0149410962426579	Downregulated	61.3514405147977	NA
FE_vs_ANC	C2566_RS05515	ppnP	ppnP	pyrimidine/purine nucleoside phosphorylase	-1.43985607665587	0.0102243375025586	Downregulated	395.30412212882	WP_000941942.1
FE_vs_ANC	C2566_RS07120	rhsC	rhsC	rhs element protein RhsC	-1.44040677429583	0.00931420354750179	Downregulated	33.9762630515391	NA
FE_vs_ANC	C2566_RS20085	tusB	tusB	sulfurtransferase complex subunit TusB	-1.45035420846824	0.000782847198632708	Downregulated	98.765333460424	WP_000903377.1
FE_vs_ANC	C2566_RS03500	C2566_RS03500	C2566_RS03500	hypothetical protein	-1.45494331704238	0.0105364732354847	Downregulated	212.837799492642	NA
FE_vs_ANC	C2566_RS05070	ykgO	ykgO	type B 50S ribosomal protein L36	-1.45837490093754	0.027946859922709	Downregulated	5.97897073585457	WP_000866436.1
FE_vs_ANC	C2566_RS08800	cspG	cspG	cold shock protein CspG	-1.46370835872611	0.0216962826328524	Downregulated	444.491023582088	WP_000066490.1
FE_vs_ANC	C2566_RS03020	idnO	idnO	gluconate 5-dehydrogenase	-1.46563873698427	0.00563397544958894	Downregulated	18.4120161223527	WP_000998695.1
FE_vs_ANC	C2566_RS24620	yciY	yciY	YciY family protein	-1.466591714031	0.00620185851519366	Downregulated	976.510173033953	WP_001309467.1
FE_vs_ANC	C2566_RS03495	C2566_RS03495	C2566_RS03495	hypothetical protein	-1.46989880612139	0.0022571381618329	Downregulated	130.688824722195	NA
FE_vs_ANC	C2566_RS06960	C2566_RS06960	C2566_RS06960	hypothetical protein	-1.47662494510707	0.00665910534418747	Downregulated	118.863639622566	NA
FE_vs_ANC	C2566_RS12390	ydiY	ydiY	DUF481 domain-containing protein	-1.47925087200316	0.00169715774169367	Downregulated	23.8291769650615	WP_000771391.1
FE_vs_ANC	C2566_RS01110	frvA	frvA	PTS fructose transporter subunit IIA	-1.49863655852529	0.0228650022592593	Downregulated	6.44267869040781	WP_000729595.1
FE_vs_ANC	C2566_RS12965	yobH	yobH	YobH family protein	-1.50514076716774	0.00512219355318972	Downregulated	20.8996344051257	WP_001211011.1
FE_vs_ANC	C2566_RS24520	C2566_RS24520	C2566_RS24520	hypothetical protein	-1.51655420256957	0.00751880690293671	Downregulated	10.5445317138165	WP_000998331.1
FE_vs_ANC	C2566_RS01120	rhaM	rhaM	L-rhamnose mutarotase	-1.5214970223388	0.00484816737955482	Downregulated	24.0532252241218	WP_000619495.1
FE_vs_ANC	C2566_RS02765	ytfF	ytfF	DMT family transporter	-1.5247174579007	0.00108923538951103	Downregulated	34.2139175564354	WP_001295194.1
FE_vs_ANC	C2566_RS04700	rof	rof	Rho-binding antiterminator	-1.53158814022691	0.00104529614231023	Downregulated	120.079178552577	WP_000062312.1
FE_vs_ANC	C2566_RS13385	C2566_RS13385	C2566_RS13385	hypothetical protein	-1.54388373927272	0.00363307182697199	Downregulated	437.062631283752	NA
FE_vs_ANC	C2566_RS00090	yieL	yieL	esterase	-1.54425063111592	0.0213701250048744	Downregulated	11.9708294031529	WP_001300948.1
FE_vs_ANC	C2566_RS10395	pspE	pspE	thiosulfate sulfurtransferase PspE	-1.54640686625677	0.000111864899166345	Downregulated	293.833333479939	WP_000473109.1
FE_vs_ANC	C2566_RS21875	C2566_RS21875	C2566_RS21875	DUF957 domain-containing protein	-1.54665906737754	0.0103083279006183	Downregulated	20.7167984733442	WP_000839243.1
FE_vs_ANC	C2566_RS01095	frvR	frvR	putative frv operon regulatory protein	-1.55001382702213	0.00331516741017146	Downregulated	34.7250179004319	WP_000931298.1
FE_vs_ANC	C2566_RS11440	marA	marA	MDR efflux pump AcrAB transcriptional activator MarA	-1.55430545294011	3.48331699575343e-05	Downregulated	340.689952434784	WP_000091199.1
FE_vs_ANC	C2566_RS08530	elfC	elfC	fimbrial biogenesis usher protein	-1.55790372551502	0.0137892765404404	Downregulated	36.757236999546	WP_000286312.1
FE_vs_ANC	C2566_RS16950	hycE	hycE	formate hydrogenlyase subunit HycE	-1.56639546597428	0.0103863706652175	Downregulated	21.6150036873434	WP_001288122.1
FE_vs_ANC	C2566_RS00030	tnaC	tnaC	tryptophanase leader peptide	-1.57140180515319	0.0095430057376204	Downregulated	465.658136705983	WP_001364348.1
FE_vs_ANC	C2566_RS19545	yhcN	yhcN	peroxide/acid stress response protein YhcN	-1.57774855829686	0.00806132668876503	Downregulated	907.873960753556	WP_001295273.1
FE_vs_ANC	C2566_RS06680	citX	citX	citrate lyase holo-[acyl-carrier protein] synthase	-1.57826369001952	0.000895306646222243	Downregulated	35.5356545961529	WP_000550422.1
FE_vs_ANC	C2566_RS02890	treC	treC	alpha,alpha-phosphotrehalase	-1.58929020402252	0.000857341346981535	Downregulated	47.6053372631363	WP_001320168.1
FE_vs_ANC	C2566_RS06640	ahpF	ahpF	alkyl hydroperoxide reductase subunit F	-1.58940770499365	0.000685301816370489	Downregulated	747.175526180287	WP_000887629.1
FE_vs_ANC	C2566_RS01510	C2566_RS01510	C2566_RS01510	hypothetical protein	-1.58958355591381	3.53321754690299e-05	Downregulated	250.776397814201	NA
FE_vs_ANC	C2566_RS22050	ibpA	ibpA	small heat shock chaperone IbpA	-1.59594214586358	0.000537098291940774	Downregulated	750.918806622979	WP_001243437.1
FE_vs_ANC	C2566_RS13720	C2566_RS13720	C2566_RS13720	sugar polymerase	-1.59989532017659	0.00999880667987159	Downregulated	1550.07067658323	WP_000340445.1
FE_vs_ANC	C2566_RS21425	yiaY	yiaY	L-threonine dehydrogenase	-1.60642211242825	0.000174786367858621	Downregulated	44.0111660775199	WP_000168700.1
FE_vs_ANC	C2566_RS17435	C2566_RS17435	C2566_RS17435	hypothetical protein	-1.60651019913019	0.0158645613351444	Downregulated	8.58502639323491	NA
FE_vs_ANC	C2566_RS09580	ycgX	ycgX	DUF1398 domain-containing protein	-1.608321271852	0.0180198835464036	Downregulated	14.9711502443503	WP_000373101.1
FE_vs_ANC	C2566_RS02915	pyrI	pyrI	aspartate carbamoyltransferase regulatory subunit	-1.6247377614033	9.90472148594291e-06	Downregulated	31.8516951661059	WP_000148581.1
FE_vs_ANC	C2566_RS20225	yhfL	yhfL	YhfL family protein	-1.63842187730473	0.00567457460418845	Downregulated	78.1094868440005	WP_001031834.1
FE_vs_ANC	C2566_RS24325	ypfM	ypfM	protein YpfM	-1.64601943624916	0.00332268206637272	Downregulated	1164.89184559853	WP_001386977.1
FE_vs_ANC	C2566_RS24795	C2566_RS24795	C2566_RS24795	type I toxin-antitoxin system Ibs family toxin	-1.65204592834567	0.0115163212033432	Downregulated	9.59691192351083	WP_001387081.1
FE_vs_ANC	C2566_RS05020	yagU	yagU	YagU family protein	-1.67592227970856	6.54424473678339e-05	Downregulated	82.1558441876349	WP_001019920.1
FE_vs_ANC	C2566_RS16805	C2566_RS16805	C2566_RS16805	hypothetical protein	-1.68931149760233	9.684818911177e-05	Downregulated	202.215615874719	NA
FE_vs_ANC	C2566_RS08685	tusE	tusE	sulfurtransferase TusE	-1.70267332610594	2.4097846107967e-06	Downregulated	102.511082192816	WP_000904442.1
FE_vs_ANC	C2566_RS19925	rpsQ	rpsQ	30S ribosomal protein S17	-1.71504750953832	0.000334192445102493	Downregulated	2214.482818031	WP_000130100.1
FE_vs_ANC	C2566_RS09790	dhaK	dhaK	dihydroxyacetone kinase subunit DhaK	-1.71638633943208	1.57405938416342e-09	Downregulated	118.789783900202	WP_000733715.1
FE_vs_ANC	C2566_RS00655	yigL	yigL	sugar/pyridoxal phosphate phosphatase YigL	-1.71971197518912	2.31552796191971e-05	Downregulated	161.863543253679	WP_000285349.1
FE_vs_ANC	C2566_RS08055	grxA	grxA	glutaredoxin 1	-1.72415658775373	0.000790622003430127	Downregulated	128.576723415754	WP_001195240.1
FE_vs_ANC	C2566_RS09175	dinI	dinI	DNA damage-inducible protein I	-1.72707681591988	0.00119113241981393	Downregulated	234.454121567456	WP_001217754.1
FE_vs_ANC	C2566_RS15480	C2566_RS15480	C2566_RS15480	hypothetical protein	-1.73682012155458	0.0048231541212177	Downregulated	80.9757229985605	NA
FE_vs_ANC	C2566_RS19680	yhdU	yhdU	DUF2556 family protein	-1.7398409288201	0.00149070097649349	Downregulated	68.5162499530268	WP_001295275.1
FE_vs_ANC	C2566_RS10955	yncJ	yncJ	YncJ family protein	-1.74565042075153	0.000240565855518668	Downregulated	60.2060480108844	WP_000494244.1
FE_vs_ANC	C2566_RS21990	yidF	yidF	radical SAM protein	-1.75352486089815	9.37424393081267e-05	Downregulated	123.247294457981	WP_000148063.1
FE_vs_ANC	C2566_RS01480	C2566_RS01480	C2566_RS01480	hypothetical protein	-1.76285805798772	0.0135267562525293	Downregulated	1341.54301580578	NA
FE_vs_ANC	C2566_RS11435	marR	marR	multiple antibiotic resistance transcriptional regulator MarR	-1.76510572746571	7.16555030996645e-05	Downregulated	116.99115391869	WP_000843414.1
FE_vs_ANC	C2566_RS02355	C2566_RS02355	C2566_RS02355	hypothetical protein	-1.76590933361525	0.00436962296395737	Downregulated	19.6300321699585	NA
FE_vs_ANC	C2566_RS09245	flgD	flgD	flagellar hook assembly protein FlgD	-1.76633581456962	0.00438669112113962	Downregulated	62.3767297892753	WP_000020467.1
FE_vs_ANC	C2566_RS06225	ybcJ	ybcJ	ribosome-associated protein YbcJ	-1.76647599496577	6.00095602434505e-05	Downregulated	24.2529373852874	WP_000190288.1
FE_vs_ANC	C2566_RS05075	ykgM	ykgM	type B 50S ribosomal protein L31	-1.76785980030538	0.00264699335663233	Downregulated	37.2799199452847	WP_000803998.1
FE_vs_ANC	C2566_RS16145	yfhR	yfhR	alpha/beta hydrolase	-1.78310930165485	0.00139534079917899	Downregulated	29.7678172764729	WP_001299515.1
FE_vs_ANC	C2566_RS04770	C2566_RS04770	C2566_RS04770	hypothetical protein	-1.79349616358806	0.012785746221992	Downregulated	10.7184703922541	NA
FE_vs_ANC	C2566_RS20965	gadE	gadE	acid resistance transcriptional activator GadE	-1.79796512726592	0.00727056364089842	Downregulated	1967.08823167106	WP_000576690.1
FE_vs_ANC	C2566_RS07140	C2566_RS07140	C2566_RS07140	NTF2 fold immunity protein	-1.79815419281528	0.00972199860266233	Downregulated	46.2230507231284	WP_012777349.1
FE_vs_ANC	C2566_RS00755	C2566_RS00755	C2566_RS00755	IclR family transcriptional regulator	-1.80104079322653	0.00331517622114034	Downregulated	25.1948581474904	WP_000852398.1
FE_vs_ANC	C2566_RS02030	nrfE	nrfE	heme lyase CcmF/NrfE family subunit	-1.81306278462396	0.000330824890160541	Downregulated	72.4909454506665	WP_071586153.1
FE_vs_ANC	C2566_RS20205	nirB	nirB	NADPH-nitrite reductase large subunit	-1.81616743063711	5.77769027482049e-08	Downregulated	113.498705966801	WP_000049208.1
FE_vs_ANC	C2566_RS17810	srsR	srsR	LysR family transcriptional regulator SrsR	-1.83870408518197	0.00427093310122625	Downregulated	18.7259907766588	WP_000350807.1
FE_vs_ANC	C2566_RS17130	cysH	cysH	phosphoadenosine phosphosulfate reductase	-1.845712215437	0.001180088351119	Downregulated	154.368088615238	WP_000039863.1
FE_vs_ANC	C2566_RS00310	C2566_RS00310	C2566_RS00310	hypothetical protein	-1.8572264371044	0.000295248376295058	Downregulated	147.912082778973	NA
FE_vs_ANC	C2566_RS01250	glpK	glpK	glycerol kinase GlpK	-1.85973145694149	0.00110642823523815	Downregulated	475.302926329768	WP_000136788.1
FE_vs_ANC	C2566_RS05225	yahN	yahN	LysE family transporter	-1.86875657591582	3.34440172029653e-06	Downregulated	78.9361077243924	WP_000976975.1
FE_vs_ANC	C2566_RS03695	C2566_RS03695	C2566_RS03695	fimbrial protein	-1.87610351956709	0.00540267695192382	Downregulated	18.1840509982582	WP_077897989.1
FE_vs_ANC	C2566_RS18310	gss	gss	bifunctional glutathionylspermidine amidase/synthase	-1.87902583958845	4.29541152418893e-13	Downregulated	351.145796324705	WP_001300624.1
FE_vs_ANC	C2566_RS07400	C2566_RS07400	C2566_RS07400	hypothetical protein	-1.88912211909608	0.00264699335663233	Downregulated	7.05984120872856	NA
FE_vs_ANC	C2566_RS01755	lysC	lysC	lysine-sensitive aspartokinase 3	-1.89432832768263	1.04453771243676e-06	Downregulated	73.4846771092805	WP_001290310.1
FE_vs_ANC	C2566_RS19250	C2566_RS19250	C2566_RS19250	hypothetical protein	-1.90950285435155	0.00395365084015314	Downregulated	43.3324660875366	NA
FE_vs_ANC	C2566_RS08240	C2566_RS08240	C2566_RS08240	hypothetical protein	-1.9201089640783	0.00763183890431068	Downregulated	27.4351989766956	NA
FE_vs_ANC	C2566_RS02500	C2566_RS02500	C2566_RS02500	hypothetical protein	-1.93538823880738	2.5627124547475e-05	Downregulated	716.393726181905	NA
FE_vs_ANC	C2566_RS09785	dhaL	dhaL	dihydroxyacetone kinase subunit DhaL	-1.94056976455233	4.87683120832551e-06	Downregulated	64.2543656343364	WP_000059411.1
FE_vs_ANC	C2566_RS00485	C2566_RS00485	C2566_RS00485	hypothetical protein	-1.94420786350452	0.00011917354606299	Downregulated	346.725349316831	NA
FE_vs_ANC	C2566_RS15280	yfcZ	yfcZ	YfcZ/YiiS family protein	-1.96037392417642	0.000110845756213711	Downregulated	1000.39222354956	WP_001296261.1
FE_vs_ANC	C2566_RS00815	fadA	fadA	acetyl-CoA C-acyltransferase FadA	-1.96900853996891	0.00572316549166664	Downregulated	205.604856550617	WP_000438708.1
FE_vs_ANC	C2566_RS01475	C2566_RS01475	C2566_RS01475	hypothetical protein	-1.99347843300417	0.000198688253417086	Downregulated	220.289423708324	NA
FE_vs_ANC	C2566_RS24850	nadS	nadS	NadS family protein	-1.99808874190267	9.37424393081267e-05	Downregulated	91.2685693304462	WP_000007444.1
FE_vs_ANC	C2566_RS01905	pspG	pspG	envelope stress response protein PspG	-2.00236766351236	0.00105494927578631	Downregulated	22.6471925929341	WP_000891404.1
FE_vs_ANC	C2566_RS24935	C2566_RS24935	C2566_RS24935	hypothetical protein	-2.00293107823514	0.00340330895905099	Downregulated	8.49600495211478	WP_001066080.1
FE_vs_ANC	C2566_RS08695	C2566_RS08695	C2566_RS08695	hypothetical protein	-2.03775477781102	0.00487089385325632	Downregulated	46.1257658011247	NA
FE_vs_ANC	C2566_RS13475	C2566_RS13475	C2566_RS13475	hypothetical protein	-2.05060642396441	0.000857341346981535	Downregulated	71.8921407979198	NA
FE_vs_ANC	C2566_RS09780	dhaM	dhaM	dihydroxyacetone kinase phosphoryl donor subunit DhaM	-2.07709484117791	2.44600756680341e-08	Downregulated	176.002693339766	WP_001301101.1
FE_vs_ANC	C2566_RS03040	C2566_RS03040	C2566_RS03040	hypothetical protein	-2.09787035652955	0.00331517622114034	Downregulated	9.04227392635682	NA
FE_vs_ANC	C2566_RS05420	iprA	iprA	hydrogen peroxide resistance inhibitor IprA	-2.12405674757017	0.000109700878535442	Downregulated	21.8487111727084	WP_012775994.1
FE_vs_ANC	C2566_RS24745	C2566_RS24745	C2566_RS24745	hypothetical protein	-2.13677626918252	0.00391924866358624	Downregulated	30.7147197065938	NA
FE_vs_ANC	C2566_RS08315	ycaD	ycaD	MFS transporter	-2.15103560465792	1.9771220240877e-06	Downregulated	96.38470244184	WP_000109259.1
FE_vs_ANC	C2566_RS18040	galP	galP	galactose/proton symporter	-2.1749462694939	1.52123830560444e-08	Downregulated	64.4386867436013	WP_012775975.1
FE_vs_ANC	C2566_RS16290	yfhL	yfhL	4Fe-4S dicluster ferredoxin YfhL	-2.17495568115352	2.9717335571708e-05	Downregulated	93.6125929351087	WP_001196283.1
FE_vs_ANC	C2566_RS02250	adiY	adiY	DNA-binding transcriptional activator AdiY	-2.20199645536765	0.000163106526826626	Downregulated	28.7631838156425	WP_001217060.1
FE_vs_ANC	C2566_RS11880	ydgT	ydgT	transcription modulator YdgT	-2.21144685577874	0.000898856843593952	Downregulated	12.5528769075588	WP_000217950.1
FE_vs_ANC	C2566_RS02895	treB	treB	PTS trehalose transporter subunit IIBC	-2.22875154516623	1.77469092058778e-06	Downregulated	79.0544335307322	WP_001297258.1
FE_vs_ANC	C2566_RS00495	C2566_RS00495	C2566_RS00495	hypothetical protein	-2.23849546691195	8.95172555994067e-05	Downregulated	232.37252692523	NA
FE_vs_ANC	C2566_RS05300	lacZ	lacZ	beta-galactosidase	-2.29790693096462	3.24149208206366e-05	Downregulated	34.8849294487829	NA
FE_vs_ANC	C2566_RS03690	fimH	fimH	type 1 fimbria D-mannose specific adhesin FimH	-2.30136666365703	0.00169715774169367	Downregulated	45.9176451269267	WP_000832243.1
FE_vs_ANC	C2566_RS13235	yecT	yecT	lysozyme inhibitor LprI family protein	-2.30642980361383	0.000222012312840575	Downregulated	21.1694028132577	WP_001320618.1
FE_vs_ANC	C2566_RS12090	C2566_RS12090	C2566_RS12090	hypothetical protein	-2.31334409986821	0.00124924169876741	Downregulated	17.5310713790776	NA
FE_vs_ANC	C2566_RS15315	C2566_RS15315	C2566_RS15315	hypothetical protein	-2.32938179585547	0.000106460468007247	Downregulated	56.0378699374568	NA
FE_vs_ANC	C2566_RS18995	garL	garL	2-dehydro-3-deoxyglucarate aldolase	-2.38139528738154	0.000131797920604157	Downregulated	18.3170430258458	WP_001058209.1
FE_vs_ANC	C2566_RS03730	fimE	fimE	type 1 fimbria switch DNA invertase FimE	-2.41011459465123	1.77469092058778e-06	Downregulated	44.8737875083719	WP_000044711.1
FE_vs_ANC	C2566_RS02510	C2566_RS02510	C2566_RS02510	hypothetical protein	-2.41958617569673	2.5627124547475e-05	Downregulated	24.3016115389837	NA
FE_vs_ANC	C2566_RS15485	C2566_RS15485	C2566_RS15485	hypothetical protein	-2.42952243705999	9.37424393081267e-05	Downregulated	558.60624283634	NA
FE_vs_ANC	C2566_RS00195	rsmG	rsmG	16S rRNA (guanine(527)-N(7))-methyltransferase RsmG	-2.43038445824895	3.04069246219337e-09	Downregulated	300.822421397086	WP_000932839.1
FE_vs_ANC	C2566_RS18500	ygiZ	ygiZ	DUF2645 family protein	-2.4313059561201	0.000283966634735701	Downregulated	32.4668518661503	WP_000917684.1
FE_vs_ANC	C2566_RS03310	thrL	thrL	thr operon leader peptide	-2.43581106651815	2.17457407980806e-05	Downregulated	1978.12096076656	WP_001386572.1
FE_vs_ANC	C2566_RS00215	asnA	asnA	aspartate--ammonia ligase	-2.44131779991401	1.03938061780341e-06	Downregulated	415.23403156617	WP_000845101.1
FE_vs_ANC	C2566_RS16730	proV	proV	glycine betaine/L-proline ABC transporter ATP-binding protein ProV	-2.44760380869869	0.000876148865958166	Downregulated	510.012769270837	WP_000985494.1
FE_vs_ANC	C2566_RS02340	cadA	cadA	lysine decarboxylase CadA	-2.46651089442182	5.38468493195217e-06	Downregulated	63.5444662303824	WP_001295383.1
FE_vs_ANC	C2566_RS04915	lafU	lafU	putative lateral flagellar export/assembly protein LafU	-2.4823300079539	0.0029450163381443	Downregulated	8.1591467903591	WP_000207564.1
FE_vs_ANC	C2566_RS00820	fadB	fadB	fatty acid oxidation complex subunit alpha FadB	-2.4910649023048	0.00238714110940527	Downregulated	986.227435194324	WP_000965952.1
FE_vs_ANC	C2566_RS07455	C2566_RS07455	C2566_RS07455	excisionase	-2.50223691268491	0.00134137179395766	Downregulated	6.71048469515544	WP_001303849.1
FE_vs_ANC	C2566_RS11445	marB	marB	multiple antibiotic resistance protein MarB	-2.50278522143392	3.06797561179034e-09	Downregulated	30.655904356099	WP_000803657.1
FE_vs_ANC	C2566_RS07965	C2566_RS07965	C2566_RS07965	GPO family capsid scaffolding protein	-2.54489111143449	3.57890624990903e-05	Downregulated	22.3980393807369	WP_000216259.1
FE_vs_ANC	C2566_RS11730	asr	asr	acid resistance repetitive basic protein Asr	-2.62818220020599	6.97544218703808e-06	Downregulated	25.9179288100244	WP_001556621.1
FE_vs_ANC	C2566_RS04990	C2566_RS04990	C2566_RS04990	hypothetical protein	-2.62845602019481	0.000106972425329335	Downregulated	161.929992928385	NA
FE_vs_ANC	C2566_RS00490	C2566_RS00490	C2566_RS00490	hypothetical protein	-2.62936819640471	2.33394094550879e-08	Downregulated	765.768242858494	NA
FE_vs_ANC	C2566_RS10380	pspB	pspB	envelope stress response membrane protein PspB	-2.65372796403665	1.57405938416342e-09	Downregulated	104.07504945943	WP_001274963.1
FE_vs_ANC	C2566_RS03520	bglJ	bglJ	DNA-binding transcriptional activator BglJ	-2.69962268708646	2.27421209967843e-07	Downregulated	35.076698387807	WP_001301727.1
FE_vs_ANC	C2566_RS24950	ysgD	ysgD	protein YsgD	-2.73079755960139	1.87852298154742e-05	Downregulated	26.3345952465423	WP_211180520.1
FE_vs_ANC	C2566_RS18165	C2566_RS18165	C2566_RS18165	hypothetical protein	-2.81587862722027	6.68427513232761e-05	Downregulated	19.4966838701865	NA
FE_vs_ANC	C2566_RS14765	glpQ	glpQ	glycerophosphodiester phosphodiesterase	-2.86363913359925	1.81241105476516e-06	Downregulated	2102.43518946822	WP_000779102.1
FE_vs_ANC	C2566_RS20210	nirD	nirD	nitrite reductase small subunit NirD	-2.8669991429307	4.19956631142978e-05	Downregulated	11.4940958876191	WP_000084764.1
FE_vs_ANC	C2566_RS21965	ivbL	ivbL	ilvB operon leader peptide IvbL	-2.8842336974642	1.62765746787815e-05	Downregulated	709.58215680483	WP_001300753.1
FE_vs_ANC	C2566_RS10385	pspC	pspC	envelope stress response membrane protein PspC	-2.88954287355844	1.99705572763512e-15	Downregulated	72.3563672692794	WP_000907385.1
FE_vs_ANC	C2566_RS14770	glpT	glpT	glycerol-3-phosphate transporter	-2.93619409642523	1.50004029221266e-05	Downregulated	829.021955382449	WP_000948732.1
FE_vs_ANC	C2566_RS23280	hisL	hisL	his operon leader peptide	-2.96142379807499	9.99947175868393e-06	Downregulated	170.923818673788	WP_001364200.1
FE_vs_ANC	C2566_RS07110	ybfA	ybfA	YbfA family protein	-2.96849899314223	9.6981585274057e-07	Downregulated	2973.76065669434	WP_000424924.1
FE_vs_ANC	C2566_RS20515	glpD	glpD	glycerol-3-phosphate dehydrogenase	-2.96977981434359	3.34440172029653e-06	Downregulated	403.707199699676	WP_000448135.1
FE_vs_ANC	C2566_RS17865	zapA	zapA	cell division protein ZapA	-2.97607594872657	2.06049575004064e-09	Downregulated	5026.29444566527	WP_001276008.1
FE_vs_ANC	C2566_RS04780	C2566_RS04780	C2566_RS04780	hypothetical protein	-3.00962935338981	0.000673285798245442	Downregulated	455.707173581053	NA
FE_vs_ANC	C2566_RS10390	pspD	pspD	phage shock protein PspD	-3.01791415152497	1.02694172331386e-08	Downregulated	81.065994918309	WP_001295585.1
FE_vs_ANC	C2566_RS02320	ghoS	ghoS	type V toxin-antitoxin system endoribonuclease antitoxin GhoS	-3.0289052265976	1.12279265800958e-05	Downregulated	125.460678082948	WP_000398619.1
FE_vs_ANC	C2566_RS01970	soxS	soxS	superoxide response transcriptional regulator SoxS	-3.05326304403707	2.50752778375781e-07	Downregulated	247.61878754645	WP_000019358.1
FE_vs_ANC	C2566_RS12095	C2566_RS12095	C2566_RS12095	hypothetical protein	-3.07299980009822	8.24083342766753e-05	Downregulated	17.4484122741286	NA
FE_vs_ANC	C2566_RS09015	C2566_RS09015	C2566_RS09015	hypothetical protein	-3.10463982654006	0.000146951905281837	Downregulated	32.1054203707489	NA
FE_vs_ANC	C2566_RS13505	C2566_RS13505	C2566_RS13505	hypothetical protein	-3.105234471645	0.000215191378536875	Downregulated	55.9928724991137	NA
FE_vs_ANC	C2566_RS01470	C2566_RS01470	C2566_RS01470	hypothetical protein	-3.14791112812848	0.000237137885314499	Downregulated	12.6317933906967	NA
FE_vs_ANC	C2566_RS02325	ghoT	ghoT	type V toxin-antitoxin system toxin GhoT	-3.15543830385825	1.42076922203874e-06	Downregulated	30.639267876161	WP_001173343.1
FE_vs_ANC	C2566_RS03700	fimF	fimF	type 1 fimbria minor subunit FimF	-3.18058425134778	4.83736158177148e-05	Downregulated	23.7859011533072	WP_001244827.1
FE_vs_ANC	C2566_RS22045	ibpB	ibpB	small heat shock chaperone IbpB	-3.23439200493021	1.30086715276634e-07	Downregulated	769.719648119181	WP_001243431.1
FE_vs_ANC	C2566_RS12500	spy	spy	ATP-independent periplasmic protein-refolding chaperone Spy	-3.40856670521068	6.88216747122446e-11	Downregulated	545.512854925955	WP_001228987.1
FE_vs_ANC	C2566_RS18365	yghW	yghW	DUF2623 family protein YghW	-3.54601557853996	6.97544218703808e-06	Downregulated	26.161453281116	WP_001059139.1
FE_vs_ANC	C2566_RS10375	pspA	pspA	phage shock protein PspA	-3.55531778006136	2.74350839999509e-08	Downregulated	1897.08536657292	WP_000511025.1
FE_vs_ANC	C2566_RS24315	ypdK	ypdK	membrane protein YpdK	-3.67817674737563	4.9735556513729e-07	Downregulated	900.963150240155	WP_012767748.1
FE_vs_ANC	C2566_RS14780	glpB	glpB	glycerol-3-phosphate dehydrogenase subunit GlpB	-3.71500975348141	5.9825348804264e-07	Downregulated	257.47314433292	WP_001209902.1
FE_vs_ANC	C2566_RS25480	ykgR	ykgR	small membrane protein YkgR	-3.76814884592635	4.55317673594872e-08	Downregulated	144.315779477493	WP_000662258.1
FE_vs_ANC	C2566_RS19415	yrbL	yrbL	PhoP regulatory network protein YrbL	-3.77240057839228	6.66573983261754e-09	Downregulated	770.908023407793	WP_000620405.1
FE_vs_ANC	C2566_RS14785	glpC	glpC	anaerobic glycerol-3-phosphate dehydrogenase subunit GlpC	-4.12467634143216	4.7181578837709e-09	Downregulated	182.229851649954	WP_001000359.1
FE_vs_ANC	C2566_RS03715	fimI	fimI	fimbrial protein	-4.18084722067526	9.36103561935711e-05	Downregulated	114.179469718177	WP_000824114.1
FE_vs_ANC	C2566_RS04115	leuL	leuL	leu operon leader peptide	-4.26017610701812	3.04069246219337e-09	Downregulated	60.1301872906079	WP_001300467.1
FE_vs_ANC	C2566_RS03705	fimD	fimD	fimbrial usher FimD	-4.374709949154	1.13640413149964e-06	Downregulated	267.505155691197	WP_000121002.1
FE_vs_ANC	C2566_RS03710	fimC	fimC	type 1 fimbria chaperone FimC	-4.70793536298239	1.50004029221266e-05	Downregulated	132.849836477551	WP_000066560.1
FE_vs_ANC	C2566_RS14775	glpA	glpA	anaerobic glycerol-3-phosphate dehydrogenase subunit A	-5.31477777928599	3.04470745136669e-12	Downregulated	312.341339173398	WP_000857257.1
FE_vs_ANC	C2566_RS03720	fimA	fimA	type 1 fimbrial major subunit FimA	-5.56155577951606	2.46605827160058e-06	Downregulated	2402.18497204409	WP_000695564.1
PF_vs_ANC	C2566_RS05230	yahO	yahO	DUF1471 family periplasmic protein YahO	3.90641578305094	1.86881373902643e-12	Upregulated	1966.9040784617	WP_000691956.1
PF_vs_ANC	C2566_RS02240	eptA	eptA	phosphoethanolamine transferase EptA	3.89468560911648	2.0021696437463e-14	Upregulated	433.800674167929	WP_001298860.1
PF_vs_ANC	C2566_RS08885	ymdF	ymdF	general stress protein	3.48476637537281	2.79156163508895e-09	Upregulated	1295.99832210439	WP_001273658.1
PF_vs_ANC	C2566_RS17660	ygeW	ygeW	knotted carbamoyltransferase YgeW	3.40763425895342	3.1801110275592e-07	Upregulated	192.585595789582	WP_000859787.1
PF_vs_ANC	C2566_RS19180	mtr	mtr	tryptophan permease	3.30793830098366	5.37276689915759e-07	Upregulated	1254.22794520367	WP_000224351.1
PF_vs_ANC	C2566_RS08310	ycaC	ycaC	isochorismate family cysteine hydrolase YcaC	3.2922902888436	1.30197050866796e-13	Upregulated	197.177211584445	WP_000165879.1
PF_vs_ANC	C2566_RS13455	yodB	yodB	cytochrome b	3.11360853486242	7.65433078488032e-07	Upregulated	465.919248551531	WP_001079074.1
PF_vs_ANC	C2566_RS21575	waaH	waaH	UDP-glucuronate:LPS(HepIII) glycosyltransferase	3.0293557719372	5.11443485488301e-06	Upregulated	287.685455330418	WP_000982115.1
PF_vs_ANC	C2566_RS11190	osmC	osmC	peroxiredoxin OsmC	3.00744728374804	9.62455246775523e-11	Upregulated	235.424547186366	WP_000152305.1
PF_vs_ANC	C2566_RS13680	ugd	ugd	UDP-glucose 6-dehydrogenase	3.00345454192693	3.81632242903875e-07	Upregulated	404.122444317408	WP_000704860.1
PF_vs_ANC	C2566_RS17700	ygfK	ygfK	putative selenate reductase subunit YgfK	2.89061429412101	1.99832455964721e-07	Upregulated	294.679115208689	WP_000502388.1
PF_vs_ANC	C2566_RS14835	arnB	arnB	UDP-4-amino-4-deoxy-L-arabinose aminotransferase	2.81131747115644	7.53891334613657e-05	Upregulated	1018.09994786144	WP_001295286.1
PF_vs_ANC	C2566_RS16670	kbp	kbp	potassium binding protein Kbp	2.75979515041684	1.0094610343056e-07	Upregulated	990.82314722988	WP_000522424.1
PF_vs_ANC	C2566_RS21055	dctA	dctA	C4-dicarboxylate transporter DctC	2.75413069130282	5.78637072637161e-07	Upregulated	2783.16018102209	WP_000858210.1
PF_vs_ANC	C2566_RS11180	sra	sra	stationary-phase-induced ribosome-associated protein	2.62488789509507	5.1500998724445e-09	Upregulated	6633.3506146818	WP_000841554.1
PF_vs_ANC	C2566_RS17715	xdhD	xdhD	molybdopterin-dependent oxidoreductase Mo/Fe-S-binding subunit	2.50758545693986	8.68817646661368e-06	Upregulated	338.683061079428	WP_000583631.1
PF_vs_ANC	C2566_RS14830	ais	ais	lipopolysaccharide core heptose(II)-phosphate phosphatase Ais	2.49747400571071	0.00072158667928571	Upregulated	1140.07466054228	WP_000879113.1
PF_vs_ANC	C2566_RS02235	basR	basR	two-component system response regulator BasR	2.41617710220109	8.09465029825798e-08	Upregulated	153.191579218647	WP_000697915.1
PF_vs_ANC	C2566_RS14850	arnD	arnD	4-deoxy-4-formamido-L-arabinose-phosphoundecaprenol deformylase	2.38703550901051	0.000370574343144488	Upregulated	245.701221708713	WP_000169728.1
PF_vs_ANC	C2566_RS17710	ygfM	ygfM	molybdopterin-dependent oxidoreductase FAD-binding subunit	2.38009695058263	0.000425519666258113	Upregulated	52.0854024508264	WP_000572483.1
PF_vs_ANC	C2566_RS23550	C2566_RS23550	C2566_RS23550	xanthine permease XanP	2.35594568621055	0.00200353181488869	Upregulated	12.8795347303821	NA
PF_vs_ANC	C2566_RS14845	arnA	arnA	bifunctional UDP-4-amino-4-deoxy-L-arabinose formyltransferase/UDP-glucuronic acid oxidase ArnA	2.29030261995551	0.000148749408600051	Upregulated	649.646924761624	WP_000860273.1
PF_vs_ANC	C2566_RS21420	aldB	aldB	aldehyde dehydrogenase AldB	2.27744547657009	1.48591765287584e-06	Upregulated	229.610750076398	WP_001300944.1
PF_vs_ANC	C2566_RS17675	hyuA	hyuA	D-phenylhydantoinase	2.26849726801865	0.000189544532740313	Upregulated	108.888201736843	WP_001264452.1
PF_vs_ANC	C2566_RS14840	arnC	arnC	undecaprenyl-phosphate 4-deoxy-4-formamido-L-arabinose transferase	2.24235852958122	0.00115334620971495	Upregulated	430.466187061406	WP_000461657.1
PF_vs_ANC	C2566_RS06365	C2566_RS06365	C2566_RS06365	IS1-like element IS1A family transposase	2.24131846636867	0.0012389373520711	Upregulated	21.5642566084147	WP_103215986.1
PF_vs_ANC	C2566_RS02200	yjdN	yjdN	VOC family metalloprotein YjdN	2.16087151625607	1.70128162708194e-08	Upregulated	62.9030904320619	WP_001131339.1
PF_vs_ANC	C2566_RS06370	C2566_RS06370	C2566_RS06370	porin	2.13305320375562	0.000788597241143337	Upregulated	803.323701586542	NA
PF_vs_ANC	C2566_RS07420	ybgS	ybgS	YbgS-like family protein	2.12469425836203	0.000204767618959588	Upregulated	213.851352179881	WP_000784351.1
PF_vs_ANC	C2566_RS10030	oppC	oppC	oligopeptide ABC transporter permease OppC	2.12381595152268	1.85613666016892e-05	Upregulated	1247.05295613729	WP_000979661.1
PF_vs_ANC	C2566_RS10520	ynaJ	ynaJ	DUF2534 family protein	2.10772009366615	0.000116684758132303	Upregulated	1838.58906327145	WP_000605090.1
PF_vs_ANC	C2566_RS10105	yciG	yciG	general stress protein	2.10401342849075	0.00232246128476586	Upregulated	16.205539678277	WP_000807651.1
PF_vs_ANC	C2566_RS02225	pmrR	pmrR	LpxT activity modulator PmrR	2.09763186382685	0.00075296866148666	Upregulated	245.497202563753	WP_000797657.1
PF_vs_ANC	C2566_RS21630	C2566_RS21630	C2566_RS21630	IS1-like element IS1A family transposase	2.08527863130489	0.00102844677627363	Upregulated	16.2142983907734	WP_094096600.1
PF_vs_ANC	C2566_RS14190	mlrA	mlrA	HTH-type transcriptional regulator MlrA	2.07452853148807	1.98561355685958e-05	Upregulated	110.291065797483	WP_001240403.1
PF_vs_ANC	C2566_RS13015	yebV	yebV	YebV family protein	2.03126951674167	0.000202769170064562	Upregulated	1866.0246140832	WP_001295499.1
PF_vs_ANC	C2566_RS18370	yghX	yghX	YghX family hydrolase	1.99785853845327	4.01527088686083e-06	Upregulated	85.3110237530611	WP_001424373.1
PF_vs_ANC	C2566_RS17705	ssnA	ssnA	putative aminohydrolase SsnA	1.98180650079604	0.00116276665471354	Upregulated	68.9716843500793	WP_000906252.1
PF_vs_ANC	C2566_RS17665	dpaL	dpaL	diaminopropionate ammonia-lyase	1.97578718689878	0.00331571933499334	Upregulated	106.356312558254	WP_000110501.1
PF_vs_ANC	C2566_RS24910	C2566_RS24910	C2566_RS24910	hypothetical protein	1.95958346015695	0.00094911861766488	Upregulated	41.3737831509579	WP_000700140.1
PF_vs_ANC	C2566_RS05500	yaiA	yaiA	protein YaiA	1.95321683988049	0.000532583942564943	Upregulated	923.821040050922	WP_001142439.1
PF_vs_ANC	C2566_RS13340	araF	araF	arabinose ABC transporter substrate-binding protein AraF	1.93519544023261	6.80543246974849e-06	Upregulated	135.304856481711	WP_000548675.1
PF_vs_ANC	C2566_RS14855	arnT	arnT	lipid IV(A) 4-amino-4-deoxy-L-arabinosyltransferase	1.92858300273646	0.00210401863288536	Upregulated	340.726928001842	WP_000844057.1
PF_vs_ANC	C2566_RS12895	yoaE	yoaE	CNNM family cation transport protein YoaE	1.92842140568533	9.14890141642351e-06	Upregulated	164.071770850328	WP_000394983.1
PF_vs_ANC	C2566_RS08475	ompF	ompF	porin OmpF	1.88993896148677	0.00038539659004555	Upregulated	124113.043338675	WP_000977920.1
PF_vs_ANC	C2566_RS10025	oppB	oppB	oligopeptide ABC transporter permease OppB	1.87336732144169	4.0418069881049e-05	Upregulated	1353.51003704969	WP_000911112.1
PF_vs_ANC	C2566_RS03465	osmY	osmY	molecular chaperone OsmY	1.871972194437	2.46037898331618e-05	Upregulated	286.451353581152	WP_001295748.1
PF_vs_ANC	C2566_RS15770	tkt	tkt	transketolase	1.84448881670115	5.7318850670568e-10	Upregulated	268.757488233911	WP_000087280.1
PF_vs_ANC	C2566_RS13325	otsB	otsB	trehalose-phosphatase	1.83398193838202	3.05317649761125e-05	Upregulated	136.378957042146	WP_001295645.1
PF_vs_ANC	C2566_RS05465	iraP	iraP	anti-adapter protein IraP	1.81045015033296	0.00395403567919333	Upregulated	323.870752783445	WP_000792970.1
PF_vs_ANC	C2566_RS07445	ybhC	ybhC	putative acyl-CoA thioester hydrolase	1.75804900148905	3.92664023200514e-06	Upregulated	208.695027335863	WP_001091587.1
PF_vs_ANC	C2566_RS08595	rmf	rmf	ribosome modulation factor	1.7529691388493	0.00538450393803344	Upregulated	118948.202790414	WP_000828648.1
PF_vs_ANC	C2566_RS20050	bfr	bfr	bacterioferritin	1.66344503068093	0.0039744021121845	Upregulated	7097.79786086418	WP_000675504.1
PF_vs_ANC	C2566_RS17350	C2566_RS17350	C2566_RS17350	ABC transporter substrate-binding protein	1.65155082108842	0.00200353181488869	Upregulated	199.082985488037	WP_000857361.1
PF_vs_ANC	C2566_RS10755	ynbE	ynbE	YnbE family lipoprotein	1.61149932647494	0.00157400522956426	Upregulated	28.8474652996601	WP_000698145.1
PF_vs_ANC	C2566_RS13620	plaP	plaP	putrescine/proton symporter PlaP	1.60617026207679	0.000399221579183475	Upregulated	128.098664518282	WP_000019197.1
PF_vs_ANC	C2566_RS17680	arcC	arcC	carbamate kinase	1.59770701973638	4.11829705815706e-05	Upregulated	68.9657345295185	WP_000038008.1
PF_vs_ANC	C2566_RS17400	ygdI	ygdI	YgdI/YgdR family lipoprotein	1.57379524591551	0.00274172186105149	Upregulated	154.156539531465	WP_000750398.1
PF_vs_ANC	C2566_RS10220	acnA	acnA	aconitate hydratase AcnA	1.56134419371941	5.11443485488301e-06	Upregulated	1113.37046041595	WP_000099534.1
PF_vs_ANC	C2566_RS07300	cydA	cydA	cytochrome ubiquinol oxidase subunit I	1.56058696100844	0.00217504801079529	Upregulated	4746.14144231234	WP_000884361.1
PF_vs_ANC	C2566_RS14865	arnF	arnF	4-amino-4-deoxy-L-arabinose-phosphoundecaprenol flippase subunit ArnF	1.55848327594768	0.00609610420829692	Upregulated	69.7523604353859	WP_000523880.1
PF_vs_ANC	C2566_RS15330	dsdA	dsdA	D-serine ammonia-lyase	1.55804465936005	0.00014211383304929	Upregulated	86.4872896477533	WP_000426426.1
PF_vs_ANC	C2566_RS15325	dsdX	dsdX	D-serine transporter DsdX	1.54612955747156	1.26499654820553e-05	Upregulated	87.44613134075	WP_000556048.1
PF_vs_ANC	C2566_RS15985	yfgG	yfgG	YfgG family protein	1.54076595392886	0.000925272753386175	Upregulated	840.253201189901	WP_000076001.1
PF_vs_ANC	C2566_RS12040	sodB	sodB	superoxide dismutase [Fe]	1.52976215949188	0.000672774733007996	Upregulated	5909.00695512186	WP_000007283.1
PF_vs_ANC	C2566_RS13320	otsA	otsA	alpha,alpha-trehalose-phosphate synthase	1.52681979730415	3.7115445970741e-06	Upregulated	206.493671172083	WP_001295646.1
PF_vs_ANC	C2566_RS07240	sdhD	sdhD	succinate dehydrogenase membrane anchor subunit	1.50786752005399	0.00771907890958722	Upregulated	337.331085618473	WP_000254365.1
PF_vs_ANC	C2566_RS07875	ybjG	ybjG	undecaprenyl-diphosphate phosphatase	1.50159058373595	0.000183996857564962	Upregulated	55.0951160950119	WP_001295291.1
PF_vs_ANC	C2566_RS25015	yljB	yljB	protein YljB	1.50085015884334	0.00278076833143057	Upregulated	83.5573335511955	WP_001406719.1
PF_vs_ANC	C2566_RS02800	paeA	paeA	hemolysin family protein	1.49162737264717	1.75600552931346e-06	Upregulated	267.613000022374	WP_000935036.1
PF_vs_ANC	C2566_RS00015	yidD	yidD	membrane protein insertion efficiency factor YidD	1.47357175004031	0.00132207144904351	Upregulated	34.288654425115	WP_001307474.1
PF_vs_ANC	C2566_RS02230	pmrB	pmrB	two-component system sensor histidine kinase PmrB	1.47084885811332	0.00187426695265875	Upregulated	132.956601881656	WP_001051094.1
PF_vs_ANC	C2566_RS10100	yciF	yciF	ferritin-like domain-containing protein	1.46734557196422	0.0109798207453714	Upregulated	44.6299049340814	WP_001056490.1
PF_vs_ANC	C2566_RS16335	lepB	lepB	signal peptidase I	1.46513131765211	0.000543311099038213	Upregulated	441.279073999538	WP_000002542.1
PF_vs_ANC	C2566_RS17060	nlpD	nlpD	murein hydrolase activator NlpD	1.46266340583004	0.00116588582393563	Upregulated	2823.70794014605	WP_224692580.1
PF_vs_ANC	C2566_RS07305	cydB	cydB	cytochrome d ubiquinol oxidase subunit II	1.45777184005556	0.00361081156671689	Upregulated	3974.61979237092	WP_000568275.1
PF_vs_ANC	C2566_RS05880	ylaC	ylaC	YlaC family protein	1.45405533453495	0.000183996857564962	Upregulated	433.781479005101	WP_000136192.1
PF_vs_ANC	C2566_RS01405	eptC	eptC	phosphoethanolamine transferase CptA	1.44953150913181	0.00102844677627363	Upregulated	658.085162877829	WP_000556295.1
PF_vs_ANC	C2566_RS11370	tam	tam	trans-aconitate 2-methyltransferase	1.42626111743778	0.0114683835087716	Upregulated	34.2290814967421	WP_001286597.1
PF_vs_ANC	C2566_RS18480	ygiV	ygiV	AraC family transcriptional regulator	1.41837328835047	0.0106909258806082	Upregulated	102.488658028218	WP_000183505.1
PF_vs_ANC	C2566_RS01590	thiS	thiS	sulfur carrier protein ThiS	1.40581589657542	0.0196043264701152	Upregulated	14.2020864702931	WP_001166232.1
PF_vs_ANC	C2566_RS00140	glmS	glmS	glutamine--fructose-6-phosphate transaminase (isomerizing)	1.39488482229995	0.00262593080679064	Upregulated	798.537825743127	WP_000334099.1
PF_vs_ANC	C2566_RS14860	arnE	arnE	4-amino-4-deoxy-L-arabinose-phosphoundecaprenol flippase subunit ArnE	1.39346344016551	0.0174656228680335	Upregulated	35.4887629705742	WP_000638031.1
PF_vs_ANC	C2566_RS09190	grxB	grxB	glutaredoxin 2	1.37424948579753	0.00136327649544189	Upregulated	714.616039701648	WP_000780912.1
PF_vs_ANC	C2566_RS11430	C2566_RS11430	C2566_RS11430	type II toxin-antitoxin system RelE/ParE family toxin	1.36905443961418	0.00866294223997919	Upregulated	174.44723161492	WP_000273128.1
PF_vs_ANC	C2566_RS09990	rssB	rssB	two-component system response regulator RssB	1.36608885245138	3.24207504414745e-05	Upregulated	96.6585223045772	WP_000193447.1
PF_vs_ANC	C2566_RS03110	C2566_RS03110	C2566_RS03110	BCCT family transporter	1.36189290452222	1.20873122717617e-06	Upregulated	138.361516705749	WP_001293436.1
PF_vs_ANC	C2566_RS15390	yfdY	yfdY	YfdY family protein	1.36169355070236	0.00428946120718207	Upregulated	334.522521720123	WP_000639883.1
PF_vs_ANC	C2566_RS16545	rimM	rimM	ribosome maturation factor RimM	1.36131558834315	0.0100143960682566	Upregulated	1827.59877065595	WP_000043335.1
PF_vs_ANC	C2566_RS18485	ygiW	ygiW	OB fold stress tolerance protein YgiW	1.3589559831935	0.00629906473745676	Upregulated	1037.84617250436	WP_000712658.1
PF_vs_ANC	C2566_RS08305	dmsC	dmsC	dimethyl sulfoxide reductase anchor subunit DmsC	1.35186223027455	0.00720179043782641	Upregulated	216.313648938492	WP_000534631.1
PF_vs_ANC	C2566_RS18005	guaD	guaD	guanine deaminase	1.33550781330718	0.00204196661421955	Upregulated	63.9254003714797	WP_001301062.1
PF_vs_ANC	C2566_RS13370	yecH	yecH	YecH family metal-binding protein	1.33507912550079	0.0131466274212121	Upregulated	94.0724021846153	WP_000377224.1
PF_vs_ANC	C2566_RS11755	tqsA	tqsA	AI-2 transporter TqsA	1.3343754385218	0.00879797644811306	Upregulated	188.711790845011	WP_001118241.1
PF_vs_ANC	C2566_RS16540	trmD	trmD	tRNA (guanosine(37)-N1)-methyltransferase TrmD	1.32738819246297	0.00932645175118364	Upregulated	2628.15091286139	WP_000264777.1
PF_vs_ANC	C2566_RS11170	adhP	adhP	alcohol dehydrogenase AdhP	1.32192625213368	0.00075296866148666	Upregulated	33.5572416344213	WP_000642433.1
PF_vs_ANC	C2566_RS07850	bssR	bssR	biofilm formation regulator BssR	1.31580274120702	0.00676929512565766	Upregulated	131247.377374393	WP_000497137.1
PF_vs_ANC	C2566_RS12000	ydhL	ydhL	DUF1289 domain-containing protein	1.31529037955105	0.000741672780208306	Upregulated	55.9962323131737	WP_000840481.1
PF_vs_ANC	C2566_RS01645	zraP	zraP	zinc resistance sensor/chaperone ZraP	1.30091362964905	0.00595518578170789	Upregulated	365.509834242329	WP_001296714.1
PF_vs_ANC	C2566_RS17720	C2566_RS17720	C2566_RS17720	nucleobase:cation symporter-2 family protein	1.29846304096601	0.0195271531831319	Upregulated	42.1189993356978	WP_061057655.1
PF_vs_ANC	C2566_RS05735	cyoB	cyoB	cytochrome o ubiquinol oxidase subunit I	1.29790775246802	0.0109798207453714	Upregulated	1178.09423471809	WP_000467180.1
PF_vs_ANC	C2566_RS15465	mntH	mntH	Nramp family divalent metal transporter	1.29176737449847	0.00458048811965919	Upregulated	303.982007637999	WP_000186384.1
PF_vs_ANC	C2566_RS09370	ycfH	ycfH	metal-dependent hydrolase	1.29026567026238	0.00142192028547901	Upregulated	224.682128952498	WP_000480255.1
PF_vs_ANC	C2566_RS11740	ydgD	ydgD	trypsin-like serine peptidase	1.29021631348861	0.00458048811965919	Upregulated	375.50164778791	WP_001260835.1
PF_vs_ANC	C2566_RS19900	rpsH	rpsH	30S ribosomal protein S8	1.29013370737169	0.0102714093387729	Upregulated	1142.88542381375	WP_000062611.1
PF_vs_ANC	C2566_RS19550	yhcO	yhcO	barstar family protein	1.28731730444084	0.00377072634447655	Upregulated	375.81199659758	WP_001029005.1
PF_vs_ANC	C2566_RS08355	ycaP	ycaP	DUF421 domain-containing protein	1.28306862580309	0.009589401234842	Upregulated	69.2153585716218	WP_000642849.1
PF_vs_ANC	C2566_RS18865	yqjC	yqjC	DUF1090 family protein YqjC	1.27030306064093	0.000580637617762668	Upregulated	1080.59957391636	WP_001295543.1
PF_vs_ANC	C2566_RS12565	ynjD	ynjD	ATP-binding cassette domain-containing protein	1.26793629267329	0.00134438730753784	Upregulated	53.9664379932481	WP_001300558.1
PF_vs_ANC	C2566_RS15765	tal	tal	transaldolase	1.2628480027469	0.000202769170064562	Upregulated	179.97786227215	WP_001003709.1
PF_vs_ANC	C2566_RS09810	ychF	ychF	redox-regulated ATPase YchF	1.26029186983597	6.8195655988847e-05	Upregulated	454.724036388388	WP_000505877.1
PF_vs_ANC	C2566_RS16005	guaB	guaB	IMP dehydrogenase	1.25916491020302	0.00132207144904351	Upregulated	253.348078945845	WP_001299507.1
PF_vs_ANC	C2566_RS15585	yfeK	yfeK	YfeK family protein	1.25536052377443	0.0320068766528533	Upregulated	377.632544440123	WP_000719959.1
PF_vs_ANC	C2566_RS10255	osmB	osmB	osmotically-inducible lipoprotein OsmB	1.24927048715793	0.000701059639241881	Upregulated	241.129347628718	WP_000498253.1
PF_vs_ANC	C2566_RS05600	secD	secD	protein translocase subunit SecD	1.2476159673432	0.0021871562337941	Upregulated	795.293622939848	WP_000934822.1
PF_vs_ANC	C2566_RS07310	cydX	cydX	cytochrome bd-I oxidase subunit CydX	1.24110443786105	0.00458048811965919	Upregulated	337.238679797886	WP_000270282.1
PF_vs_ANC	C2566_RS17890	gcvT	gcvT	glycine cleavage system aminomethyltransferase GcvT	1.23849344956457	0.00113815477898311	Upregulated	448.838478847659	WP_000068701.1
PF_vs_ANC	C2566_RS21255	ysaB	ysaB	YsaB family lipoprotein	1.21873468148446	0.0312234316375074	Upregulated	36.0432590710599	WP_000980109.1
PF_vs_ANC	C2566_RS18650	ygiM	ygiM	TIGR04211 family SH3 domain-containing protein	1.21269986691576	0.0109798207453714	Upregulated	225.216951670209	WP_001125331.1
PF_vs_ANC	C2566_RS03480	rimI	rimI	ribosomal protein S18-alanine N-acetyltransferase	1.21156426080429	0.00331571933499334	Upregulated	35.0283513424767	WP_001092461.1
PF_vs_ANC	C2566_RS17980	uacT	uacT	urate/proton symporter UacT	1.20698309153855	0.0331788331842816	Upregulated	135.647687916432	WP_001295374.1
PF_vs_ANC	C2566_RS11990	sodC	sodC	superoxide dismutase [Cu-Zn] SodC	1.19918512489802	0.00482692507858465	Upregulated	87.4646299684743	WP_001296937.1
PF_vs_ANC	C2566_RS18870	yqjD	yqjD	DUF883 family protein	1.19871720495395	0.00132207144904351	Upregulated	300.858441523657	WP_000031415.1
PF_vs_ANC	C2566_RS07570	moaA	moaA	GTP 3',8-cyclase MoaA	1.19611696009166	2.76270217710698e-05	Upregulated	397.724047463831	WP_001295301.1
PF_vs_ANC	C2566_RS17975	yqfG	yqfG	protein YqfG	1.18892517726978	0.0142103264700523	Upregulated	18.0121618824901	WP_001050745.1
PF_vs_ANC	C2566_RS19875	rplO	rplO	50S ribosomal protein L15	1.18314566687892	0.0197221961331807	Upregulated	1322.70133331821	WP_001238917.1
PF_vs_ANC	C2566_RS23135	C2566_RS23135	C2566_RS23135	2-thiouracil desulfurase family protein	1.18073604120668	0.0109798207453714	Upregulated	50.0880790961896	NA
PF_vs_ANC	C2566_RS13330	araH	araH	arabinose ABC transporter permease AraH	1.17781331558312	0.0056082403319614	Upregulated	89.9411066272069	WP_000100205.1
PF_vs_ANC	C2566_RS12175	sufC	sufC	Fe-S cluster assembly ATPase SufC	1.17733399061958	0.000970116676798046	Upregulated	62.6884448334134	WP_000948865.1
PF_vs_ANC	C2566_RS06390	iss	iss	increased serum survival lipoprotein Iss	1.17085455970269	0.0142285006921976	Upregulated	618.834496476119	WP_000738423.1
PF_vs_ANC	C2566_RS10035	oppD	oppD	murein tripeptide/oligopeptide ABC transporter ATP-binding protein OppD	1.1679102784505	0.00445553675759265	Upregulated	1007.9383937771	WP_000110945.1
PF_vs_ANC	C2566_RS15180	yfcJ	yfcJ	arabinose transporter	1.1667555965256	0.00044081821857601	Upregulated	93.5604575280442	WP_000127751.1
PF_vs_ANC	C2566_RS14300	mglC	mglC	galactose/methyl galactoside ABC transporter permease MglC	1.1538225683858	0.0102994013870977	Upregulated	104.92746864288	WP_001275118.1
PF_vs_ANC	C2566_RS05715	C2566_RS05715	C2566_RS05715	DUF1778 domain-containing protein	1.14602721231918	0.00857389487984107	Upregulated	39.1184888405555	WP_001297137.1
PF_vs_ANC	C2566_RS08990	pgaA	pgaA	poly-beta-1,6 N-acetyl-D-glucosamine export porin PgaA	1.14268398636196	0.00517729669826395	Upregulated	116.379524207826	WP_000287458.1
PF_vs_ANC	C2566_RS13215	torY	torY	NapC/NirT family cytochrome c	1.14123310078813	0.0276889511000077	Upregulated	41.1657126312138	WP_001214323.1
PF_vs_ANC	C2566_RS12400	ghoS	ghoS	type V toxin-antitoxin system endoribonuclease antitoxin GhoS	1.13563806465874	0.0230999055297747	Upregulated	144.011027910664	WP_000146159.1
PF_vs_ANC	C2566_RS18490	qseB	qseB	quorum sensing response regulator transcription factor QseB	1.13417835684729	0.00395403567919333	Upregulated	64.9584972604551	WP_001221493.1
PF_vs_ANC	C2566_RS03620	yjiH	yjiH	nucleoside recognition domain-containing protein	1.12391728712582	0.01206118707716	Upregulated	311.979515536591	WP_001295597.1
PF_vs_ANC	C2566_RS02360	dicD	dicD	transcriptional regulator	1.1199880657337	0.00395403567919333	Upregulated	144.121781721401	WP_001188520.1
PF_vs_ANC	C2566_RS20185	fic	fic	putative adenosine monophosphate-protein transferase Fic	1.11184516334195	0.000684653333228212	Upregulated	88.324977908768	WP_000502522.1
PF_vs_ANC	C2566_RS11765	pntA	pntA	Re/Si-specific NAD(P)(+) transhydrogenase subunit alpha	1.11154183752919	0.00740441631116538	Upregulated	492.533512043966	WP_001353838.1
PF_vs_ANC	C2566_RS21220	yiaG	yiaG	HTH-type transcriptional regulator	1.11055885067169	0.0233947921337877	Upregulated	1368.04519257796	WP_000455798.1
PF_vs_ANC	C2566_RS07250	sdhB	sdhB	succinate dehydrogenase iron-sulfur subunit SdhB	1.1093566005835	0.0271891271249803	Upregulated	844.463879681367	WP_001235264.1
PF_vs_ANC	C2566_RS01940	yjbQ	yjbQ	secondary thiamine-phosphate synthase enzyme YjbQ	1.10641293644213	0.0111667315184483	Upregulated	408.928075886668	WP_000270375.1
PF_vs_ANC	C2566_RS07315	ybgE	ybgE	cyd operon protein YbgE	1.10631023413074	0.0328704603514437	Upregulated	581.185824026753	WP_000034602.1
PF_vs_ANC	C2566_RS13005	yebT	yebT	lipid-binding membrane homeostasis protein YebT	1.10533462930121	2.84418253590176e-05	Upregulated	148.871432933051	WP_001297532.1
PF_vs_ANC	C2566_RS16550	rpsP	rpsP	30S ribosomal protein S16	1.10383013560427	0.0219955314110797	Upregulated	866.28455165046	WP_000256450.1
PF_vs_ANC	C2566_RS08455	mepK	mepK	YcbK family protein	1.09977830443844	0.00588817560210965	Upregulated	824.411244531686	WP_001295932.1
PF_vs_ANC	C2566_RS10900	ydcK	ydcK	YdcK family protein	1.09551678908334	0.00934057057334115	Upregulated	60.7275409958314	WP_001234052.1
PF_vs_ANC	C2566_RS14235	yohC	yohC	Yip1 family protein	1.09223648425785	0.00132876883029342	Upregulated	82.0307578616012	WP_001319944.1
PF_vs_ANC	C2566_RS21985	emrD	emrD	multidrug efflux MFS transporter EmrD	1.08300877435977	0.00454258522997805	Upregulated	116.444678287523	WP_000828746.1
PF_vs_ANC	C2566_RS24905	sufA	sufA	Fe-S cluster assembly scaffold SufA	1.07721860946155	0.0444793485471501	Upregulated	14.9118848851272	NA
PF_vs_ANC	C2566_RS00420	wecA	wecA	UDP-N-acetylglucosamine--undecaprenyl-phosphate N-acetylglucosaminephosphotransferase	1.07676890064031	0.0031171757918355	Upregulated	289.381209568482	WP_001050960.1
PF_vs_ANC	C2566_RS08295	dmsA	dmsA	dimethylsulfoxide reductase subunit A	1.07293847123615	0.0141898162550034	Upregulated	515.860755618549	WP_000850303.1
PF_vs_ANC	C2566_RS05785	lon	lon	endopeptidase La	1.07291563581396	0.000229567295974171	Upregulated	149.618110779946	WP_001295325.1
PF_vs_ANC	C2566_RS16055	ndk	ndk	nucleoside-diphosphate kinase	1.07184032204823	0.0155464950062695	Upregulated	207.233435832646	WP_000963837.1
PF_vs_ANC	C2566_RS17690	yqeC	yqeC	selenium cofactor biosynthesis protein YqeC	1.06392619439915	0.0108838521954153	Upregulated	86.1784533913803	WP_001300448.1
PF_vs_ANC	C2566_RS05590	tgt	tgt	tRNA guanosine(34) transglycosylase Tgt	1.0605327332236	0.0106909258806082	Upregulated	457.86354677854	WP_000667319.1
PF_vs_ANC	C2566_RS01065	fdoI	fdoI	formate dehydrogenase cytochrome b556 subunit	1.06034015210786	0.0188674599479786	Upregulated	317.920834998959	WP_000829013.1
PF_vs_ANC	C2566_RS08210	macA	macA	macrolide transporter subunit MacA	1.05900757041937	1.49537405373721e-05	Upregulated	90.3298473660607	WP_000746443.1
PF_vs_ANC	C2566_RS14610	napF	napF	ferredoxin-type protein NapF	1.05740507506741	0.024558703750583	Upregulated	40.8190507869194	WP_000686736.1
PF_vs_ANC	C2566_RS10020	oppA	oppA	oligopeptide ABC transporter substrate-binding protein OppA	1.05660014552042	0.0169324252019316	Upregulated	7412.00955298496	WP_001297114.1
PF_vs_ANC	C2566_RS12475	osmE	osmE	osmotically-inducible lipoprotein OsmE	1.05456137110741	0.0261447640252489	Upregulated	2340.54758940537	WP_001039044.1
PF_vs_ANC	C2566_RS04380	yadH	yadH	ABC transporter permease	1.04421620457358	0.00125186711120064	Upregulated	100.485313242395	WP_000972203.1
PF_vs_ANC	C2566_RS21530	trmL	trmL	tRNA (uridine(34)/cytosine(34)/5-carboxymethylaminomethyluridine(34)-2'-O)-methyltransferase TrmL	1.03787677541543	0.0240041460652441	Upregulated	38.666851245649	WP_000932344.1
PF_vs_ANC	C2566_RS09730	ycgB	ycgB	SpoVR family protein	1.03577581134569	0.00681147429889966	Upregulated	366.488700381858	WP_000190854.1
PF_vs_ANC	C2566_RS11450	eamA	eamA	O-acetylserine/cysteine exporter	1.03383740169331	0.000399221579183475	Upregulated	72.5773074463997	WP_000087210.1
PF_vs_ANC	C2566_RS08255	cydC	cydC	heme ABC transporter ATP-binding protein/permease CydC	1.02769898908744	0.00608529633046164	Upregulated	259.772573933243	WP_001202189.1
PF_vs_ANC	C2566_RS14950	nuoM	nuoM	NADH-quinone oxidoreductase subunit M	1.02254708139211	0.0277257316988637	Upregulated	701.088813312078	WP_000926441.1
PF_vs_ANC	C2566_RS05610	yajD	yajD	HNH nuclease YajD	1.02102524963773	0.00496878240419103	Upregulated	680.52873370693	WP_000974813.1
PF_vs_ANC	C2566_RS11980	ydhJ	ydhJ	HlyD family secretion protein	1.01482105324182	0.0282657666615714	Upregulated	24.8213584644493	WP_001301002.1
PF_vs_ANC	C2566_RS11760	pntB	pntB	Re/Si-specific NAD(P)(+) transhydrogenase subunit beta	1.01341651219457	0.0174656228680335	Upregulated	382.902621117594	WP_000014036.1
PF_vs_ANC	C2566_RS13500	yeeN	yeeN	YebC/PmpR family DNA-binding transcriptional regulator	1.01240277521461	0.0168737805839186	Upregulated	1510.77474817351	WP_000532923.1
PF_vs_ANC	C2566_RS18875	yqjE	yqjE	phage holin family protein	1.00541510195904	0.0186458083641757	Upregulated	104.314862311481	WP_000785722.1
PF_vs_ANC	C2566_RS08140	ybjP	ybjP	lipoprotein	1.00480335424068	0.0124412571557198	Upregulated	195.861089648607	WP_001270734.1
PF_vs_ANC	C2566_RS13430	hprR	hprR	response regulator transcription factor HprR	1.00401840896762	0.0199592645949777	Upregulated	89.8139661821293	WP_001339045.1
PF_vs_ANC	C2566_RS00010	rnpA	rnpA	ribonuclease P protein component	1.00349721842527	0.0323878379692923	Upregulated	125.260368342963	WP_000239730.1
PF_vs_ANC	C2566_RS12765	dgcP	dgcP	diguanylate cyclase DgcP	1.00287691371499	0.000970201861030918	Upregulated	478.381263465044	WP_001329055.1
PF_vs_ANC	C2566_RS09290	rne	rne	ribonuclease E	1.00133706141191	0.00108154564344965	Upregulated	619.68284467903	WP_000827411.1
PF_vs_ANC	C2566_RS00275	rbsR	rbsR	ribose operon transcriptional repressor RbsR	1.00045352219573	0.00477362071220357	Upregulated	76.2419112086869	WP_000224456.1
PF_vs_ANC	C2566_RS18390	exbD	exbD	TonB system transport protein ExbD	1.00019065988638	0.0109123801411308	Upregulated	80.5982376447594	WP_001240712.1
PF_vs_ANC	C2566_RS08610	matP	matP	macrodomain Ter protein MatP	-1.00006496302068	0.0150958449297864	Downregulated	513.848819532302	WP_000877161.1
PF_vs_ANC	C2566_RS20775	nikB	nikB	nickel ABC transporter permease subunit NikB	-1.00525002677678	0.0338132787654275	Downregulated	78.4010995549121	WP_000947068.1
PF_vs_ANC	C2566_RS24325	ypfM	ypfM	protein YpfM	-1.00573549845464	0.0360024353401194	Downregulated	1164.89184559853	WP_001386977.1
PF_vs_ANC	C2566_RS09435	ldtC	ldtC	L,D-transpeptidase LdtC	-1.01877871814523	0.00916345789773625	Downregulated	141.469949454921	WP_012767720.1
PF_vs_ANC	C2566_RS03875	ispH	ispH	4-hydroxy-3-methylbut-2-enyl diphosphate reductase	-1.01963013460665	0.00860348565796417	Downregulated	327.792081104197	WP_001166395.1
PF_vs_ANC	C2566_RS12390	ydiY	ydiY	DUF481 domain-containing protein	-1.0203044753796	0.0148210455613675	Downregulated	23.8291769650615	WP_000771391.1
PF_vs_ANC	C2566_RS15515	C2566_RS15515	C2566_RS15515	hypothetical protein	-1.0216435580511	0.0292111634657106	Downregulated	38.7337002203863	NA
PF_vs_ANC	C2566_RS18915	yhaL	yhaL	protein YhaL	-1.02607555179287	0.0243597317773518	Downregulated	50.505979947314	WP_001426206.1
PF_vs_ANC	C2566_RS03905	carB	carB	carbamoyl-phosphate synthase large subunit	-1.03206734049399	0.00480850382673471	Downregulated	220.689670082473	WP_001126376.1
PF_vs_ANC	C2566_RS21730	ligB	ligB	NAD-dependent DNA ligase LigB	-1.0343036093278	0.00346942728277129	Downregulated	51.3828177747412	WP_000870047.1
PF_vs_ANC	C2566_RS21875	C2566_RS21875	C2566_RS21875	DUF957 domain-containing protein	-1.03830368346438	0.0439239819595772	Downregulated	20.7167984733442	WP_000839243.1
PF_vs_ANC	C2566_RS16470	clpB	clpB	ATP-dependent chaperone ClpB	-1.04001435159105	0.00232246128476586	Downregulated	3499.34369772128	WP_001235102.1
PF_vs_ANC	C2566_RS19735	C2566_RS19735	C2566_RS19735	hypothetical protein	-1.04488068067332	0.0109798207453714	Downregulated	80.0320846685663	NA
PF_vs_ANC	C2566_RS15530	yfeR	yfeR	LysR family transcriptional regulator	-1.05195684780144	0.000684653333228212	Downregulated	45.7209234349955	WP_001109799.1
PF_vs_ANC	C2566_RS06935	C2566_RS06935	C2566_RS06935	hypothetical protein	-1.05348921750104	0.0321254063420129	Downregulated	109.776486074836	NA
PF_vs_ANC	C2566_RS12515	astD	astD	succinylglutamate-semialdehyde dehydrogenase	-1.06100644813999	0.0219570247909258	Downregulated	62.3310471273176	WP_000177202.1
PF_vs_ANC	C2566_RS15550	zipA	zipA	cell division protein ZipA	-1.06190367239643	0.00305388198231408	Downregulated	682.999920759525	WP_001297862.1
PF_vs_ANC	C2566_RS19040	agaE	agaE	PTS N-acetylgalactosamine transporter subunit IID	-1.0628155127207	0.0331136318518957	Downregulated	17.2659565839825	WP_001295548.1
PF_vs_ANC	C2566_RS16405	ung	ung	uracil-DNA glycosylase	-1.06834088213826	0.0109798207453714	Downregulated	203.906460394377	WP_001262713.1
PF_vs_ANC	C2566_RS02645	ulaG	ulaG	L-ascorbate 6-phosphate lactonase	-1.0755037152535	0.0114822228339296	Downregulated	49.4471170121873	WP_001301370.1
PF_vs_ANC	C2566_RS06355	quuD	quuD	antitermination protein QuuD	-1.08407198961476	0.0379266304726816	Downregulated	16.6344638823459	WP_001204780.1
PF_vs_ANC	C2566_RS04700	rof	rof	Rho-binding antiterminator	-1.08578711302	0.0104578742623589	Downregulated	120.079178552577	WP_000062312.1
PF_vs_ANC	C2566_RS00335	ilvL	ilvL	ilv operon leader peptide	-1.08999523095815	0.0254469863633732	Downregulated	836.185115366635	WP_001311244.1
PF_vs_ANC	C2566_RS03020	idnO	idnO	gluconate 5-dehydrogenase	-1.09306776205923	0.0197221961331807	Downregulated	18.4120161223527	WP_000998695.1
PF_vs_ANC	C2566_RS15510	C2566_RS15510	C2566_RS15510	hypothetical protein	-1.09598750620762	0.010677197305271	Downregulated	497.916737944424	NA
PF_vs_ANC	C2566_RS19410	npr	npr	PTS phosphocarrier protein NPr	-1.09907365192098	0.0292111634657106	Downregulated	18.1825122852657	WP_000216791.1
PF_vs_ANC	C2566_RS17860	ssrS	ssrS	hypothetical protein	-1.10158491226501	0.0225264617242587	Downregulated	655481.043293231	NA
PF_vs_ANC	C2566_RS05225	yahN	yahN	LysE family transporter	-1.11400451360487	0.00200729038751502	Downregulated	78.9361077243924	WP_000976975.1
PF_vs_ANC	C2566_RS09260	flgG	flgG	flagellar basal-body rod protein FlgG	-1.11413859419397	0.0364694634583146	Downregulated	52.2783009537902	WP_000625837.1
PF_vs_ANC	C2566_RS18775	ygjK	ygjK	alpha-glucosidase	-1.11591593908103	0.0321254063420129	Downregulated	35.1013338999234	WP_000695489.1
PF_vs_ANC	C2566_RS14415	fruB	fruB	fused PTS fructose transporter subunit IIA/HPr protein	-1.12236733917741	0.0193251199368301	Downregulated	29.1411913741723	WP_000487267.1
PF_vs_ANC	C2566_RS15270	fadJ	fadJ	fatty acid oxidation complex subunit alpha FadJ	-1.12425964386358	0.0292111634657106	Downregulated	482.493344941786	WP_000426175.1
PF_vs_ANC	C2566_RS09280	flgK	flgK	flagellar hook-associated protein FlgK	-1.12536256940262	0.00522678798728064	Downregulated	69.1850631100705	WP_000096480.1
PF_vs_ANC	C2566_RS02250	adiY	adiY	DNA-binding transcriptional activator AdiY	-1.12589830053103	0.0185547937122485	Downregulated	28.7631838156425	WP_001217060.1
PF_vs_ANC	C2566_RS09285	flgL	flgL	flagellar hook-associated protein FlgL	-1.12753489664348	0.0229630963042992	Downregulated	83.2158395351475	WP_001212776.1
PF_vs_ANC	C2566_RS02765	ytfF	ytfF	DMT family transporter	-1.1280254673623	0.00742195474805855	Downregulated	34.2139175564354	WP_001295194.1
PF_vs_ANC	C2566_RS13070	yebE	yebE	tellurite resistance TerB family protein	-1.13154425111753	0.00609610420829692	Downregulated	333.042028201242	WP_000024745.1
PF_vs_ANC	C2566_RS16085	sseB	sseB	enhanced serine sensitivity protein SseB	-1.13726862874728	4.21718250248938e-05	Downregulated	233.708857113818	WP_001295479.1
PF_vs_ANC	C2566_RS03025	idnD	idnD	L-idonate 5-dehydrogenase	-1.13818212604381	0.0174003062011944	Downregulated	27.9325915314543	WP_001197411.1
PF_vs_ANC	C2566_RS01120	rhaM	rhaM	L-rhamnose mutarotase	-1.15551216178562	0.0162403749674397	Downregulated	24.0532252241218	WP_000619495.1
PF_vs_ANC	C2566_RS18780	fadH	fadH	NADPH-dependent 2,4-dienoyl-CoA reductase	-1.16669137705694	0.0312234316375074	Downregulated	391.59186528755	WP_000121433.1
PF_vs_ANC	C2566_RS09270	flgI	flgI	flagellar basal body P-ring protein FlgI	-1.17522245687442	0.022506082169086	Downregulated	38.8389409808046	WP_000589326.1
PF_vs_ANC	C2566_RS11875	blr	blr	division septum protein Blr	-1.18061371065044	0.0148287124759888	Downregulated	195.284251477091	WP_001300888.1
PF_vs_ANC	C2566_RS16145	yfhR	yfhR	alpha/beta hydrolase	-1.18181229384587	0.0142347794394191	Downregulated	29.7678172764729	WP_001299515.1
PF_vs_ANC	C2566_RS24850	nadS	nadS	NadS family protein	-1.18728863655979	0.00771907890958722	Downregulated	91.2685693304462	WP_000007444.1
PF_vs_ANC	C2566_RS13800	cpsB	cpsB	mannose-1-phosphate guanyltransferase	-1.18869895418419	0.0431498671116203	Downregulated	14.1473591255256	WP_000079313.1
PF_vs_ANC	C2566_RS00310	C2566_RS00310	C2566_RS00310	hypothetical protein	-1.1914544951666	0.00877278634914501	Downregulated	147.912082778973	NA
PF_vs_ANC	C2566_RS22050	ibpA	ibpA	small heat shock chaperone IbpA	-1.19235488251916	0.00471129706044953	Downregulated	750.918806622979	WP_001243437.1
PF_vs_ANC	C2566_RS19925	rpsQ	rpsQ	30S ribosomal protein S17	-1.19917384495079	0.00570975372760076	Downregulated	2214.482818031	WP_000130100.1
PF_vs_ANC	C2566_RS09255	flgF	flgF	flagellar basal-body rod protein FlgF	-1.19947477115805	0.0303930839185333	Downregulated	24.2456383345186	WP_000349316.1
PF_vs_ANC	C2566_RS17810	srsR	srsR	LysR family transcriptional regulator SrsR	-1.19998024076121	0.0258090456651642	Downregulated	18.7259907766588	WP_000350807.1
PF_vs_ANC	C2566_RS09175	dinI	dinI	DNA damage-inducible protein I	-1.20160709784512	0.0111667315184483	Downregulated	234.454121567456	WP_001217754.1
PF_vs_ANC	C2566_RS00675	C2566_RS00675	C2566_RS00675	LysR substrate-binding domain-containing protein	-1.2022692618067	0.000840099972691106	Downregulated	121.234894791597	WP_000470717.1
PF_vs_ANC	C2566_RS00315	C2566_RS00315	C2566_RS00315	hypothetical protein	-1.20699824868583	0.0199141642323073	Downregulated	43.235251697362	NA
PF_vs_ANC	C2566_RS01110	frvA	frvA	PTS fructose transporter subunit IIA	-1.21075071502273	0.0392200798226002	Downregulated	6.44267869040781	WP_000729595.1
PF_vs_ANC	C2566_RS01255	glpF	glpF	glycerol uptake facilitator protein GlpF	-1.21182092757083	0.0113479160456223	Downregulated	330.772858290456	WP_000084268.1
PF_vs_ANC	C2566_RS00670	metE	metE	5-methyltetrahydropteroyltriglutamate--homocysteine S-methyltransferase	-1.22325878183042	0.00122019603090704	Downregulated	67.6966099117611	WP_000153940.1
PF_vs_ANC	C2566_RS08055	grxA	grxA	glutaredoxin 1	-1.23395487029032	0.0073366924472776	Downregulated	128.576723415754	WP_001195240.1
PF_vs_ANC	C2566_RS07885	ybjH	ybjH	protein YbjH	-1.23432012210452	0.0196043264701152	Downregulated	9.12160242122405	WP_000605480.1
PF_vs_ANC	C2566_RS16810	C2566_RS16810	C2566_RS16810	hypothetical protein	-1.24173786797907	0.00510665151660902	Downregulated	131.110131899577	NA
PF_vs_ANC	C2566_RS17625	ygeQ	ygeQ	protein YgeQ	-1.24402030909711	0.0249336324392543	Downregulated	8.52776298045243	NA
PF_vs_ANC	C2566_RS04785	rrf	rrf	hypothetical protein	-1.24532199135554	0.0384374233570397	Downregulated	38.2773520847429	NA
PF_vs_ANC	C2566_RS05070	ykgO	ykgO	type B 50S ribosomal protein L36	-1.24708257468031	0.0375209697240221	Downregulated	5.97897073585457	WP_000866436.1
PF_vs_ANC	C2566_RS20980	mdtF	mdtF	multidrug efflux pump RND permease MdtF	-1.2479397122016	0.00188163871759036	Downregulated	159.60998138324	WP_000024872.1
PF_vs_ANC	C2566_RS02285	fumB	fumB	class I fumarate hydratase	-1.25267912573386	0.00550478707860491	Downregulated	84.0446688921464	WP_000066676.1
PF_vs_ANC	C2566_RS11440	marA	marA	MDR efflux pump AcrAB transcriptional activator MarA	-1.25323663811108	0.00039239763191217	Downregulated	340.689952434784	WP_000091199.1
PF_vs_ANC	C2566_RS05075	ykgM	ykgM	type B 50S ribosomal protein L31	-1.26795693417496	0.0136839548491152	Downregulated	37.2799199452847	WP_000803998.1
PF_vs_ANC	C2566_RS01470	C2566_RS01470	C2566_RS01470	hypothetical protein	-1.26845641283296	0.0303930839185333	Downregulated	12.6317933906967	NA
PF_vs_ANC	C2566_RS00655	yigL	yigL	sugar/pyridoxal phosphate phosphatase YigL	-1.27632081324435	0.000701059639241881	Downregulated	161.863543253679	WP_000285349.1
PF_vs_ANC	C2566_RS24595	C2566_RS24595	C2566_RS24595	protein YliM	-1.27930335008564	0.00220772006246781	Downregulated	387.798483702971	WP_120795379.1
PF_vs_ANC	C2566_RS03030	idnK	idnK	gluconokinase	-1.29845366190619	0.00272489576264778	Downregulated	21.6646486155239	WP_000896738.1
PF_vs_ANC	C2566_RS13235	yecT	yecT	lysozyme inhibitor LprI family protein	-1.29890910770413	0.0110830237639538	Downregulated	21.1694028132577	WP_001320618.1
PF_vs_ANC	C2566_RS09230	flgA	flgA	flagellar basal body P-ring formation chaperone FlgA	-1.29950616360347	0.00916345789773625	Downregulated	63.0411670814015	WP_000905458.1
PF_vs_ANC	C2566_RS18835	uxaA	uxaA	altronate dehydratase	-1.31483642747584	0.000295551650208303	Downregulated	74.8502533378782	WP_001199352.1
PF_vs_ANC	C2566_RS00755	C2566_RS00755	C2566_RS00755	IclR family transcriptional regulator	-1.33151124685684	0.0129822906189502	Downregulated	25.1948581474904	WP_000852398.1
PF_vs_ANC	C2566_RS02030	nrfE	nrfE	heme lyase CcmF/NrfE family subunit	-1.33236257065028	0.00351688816584503	Downregulated	72.4909454506665	WP_071586153.1
PF_vs_ANC	C2566_RS06930	C2566_RS06930	C2566_RS06930	hypothetical protein	-1.33544637140837	0.0112386014900582	Downregulated	60.2892768701674	NA
PF_vs_ANC	C2566_RS14445	lpxT	lpxT	Kdo(2)-lipid A phosphotransferase	-1.34264618518691	0.00131821298421729	Downregulated	46.5502524891844	WP_001300998.1
PF_vs_ANC	C2566_RS05020	yagU	yagU	YagU family protein	-1.35327944280266	0.000543311099038213	Downregulated	82.1558441876349	WP_001019920.1
PF_vs_ANC	C2566_RS24795	C2566_RS24795	C2566_RS24795	type I toxin-antitoxin system Ibs family toxin	-1.35793411220025	0.0205703161231961	Downregulated	9.59691192351083	WP_001387081.1
PF_vs_ANC	C2566_RS17160	ygcP	ygcP	glycerol-3-phosphate responsive antiterminator	-1.35892437157056	0.00116276665471354	Downregulated	22.2394738406422	WP_001130266.1
PF_vs_ANC	C2566_RS11400	sad	sad	succinate-semialdehyde dehydrogenase	-1.37377218938984	0.000197816507414053	Downregulated	70.4401544244077	WP_000156615.1
PF_vs_ANC	C2566_RS13240	flhE	flhE	flagellar protein FlhE	-1.37709463764113	0.0248010479040076	Downregulated	8.05629838338574	WP_001259583.1
PF_vs_ANC	C2566_RS04990	C2566_RS04990	C2566_RS04990	hypothetical protein	-1.3901634522322	0.0125610371185961	Downregulated	161.929992928385	NA
PF_vs_ANC	C2566_RS24950	ysgD	ysgD	protein YsgD	-1.39041054799346	0.00708758462584405	Downregulated	26.3345952465423	WP_211180520.1
PF_vs_ANC	C2566_RS09275	flgJ	flgJ	flagellar assembly peptidoglycan hydrolase FlgJ	-1.39770057123633	0.0139320339841717	Downregulated	27.2524162494832	WP_001295441.1
PF_vs_ANC	C2566_RS24520	C2566_RS24520	C2566_RS24520	hypothetical protein	-1.39898844073594	0.00821893978381834	Downregulated	10.5445317138165	WP_000998331.1
PF_vs_ANC	C2566_RS02500	C2566_RS02500	C2566_RS02500	hypothetical protein	-1.40441756846419	0.000930795499821328	Downregulated	716.393726181905	NA
PF_vs_ANC	C2566_RS05255	prpE	prpE	propionate--CoA ligase	-1.40914356771442	0.00720179043782641	Downregulated	29.9304360073024	WP_000010267.1
PF_vs_ANC	C2566_RS13385	C2566_RS13385	C2566_RS13385	hypothetical protein	-1.40933654193547	0.00474185023307664	Downregulated	437.062631283752	NA
PF_vs_ANC	C2566_RS04845	C2566_RS04845	C2566_RS04845	hypothetical protein	-1.41223292115976	0.0196043264701152	Downregulated	14.7096531860155	WP_001053631.1
PF_vs_ANC	C2566_RS21990	yidF	yidF	radical SAM protein	-1.42875730623061	0.000672774733007996	Downregulated	123.247294457981	WP_000148063.1
PF_vs_ANC	C2566_RS04770	C2566_RS04770	C2566_RS04770	hypothetical protein	-1.43024055563989	0.0246622727685093	Downregulated	10.7184703922541	NA
PF_vs_ANC	C2566_RS09265	flgH	flgH	flagellar basal body L-ring protein FlgH	-1.44043511234122	0.0115975548836571	Downregulated	18.902802600566	WP_001295442.1
PF_vs_ANC	C2566_RS00215	asnA	asnA	aspartate--ammonia ligase	-1.44643816220031	0.0012389373520711	Downregulated	415.23403156617	WP_000845101.1
PF_vs_ANC	C2566_RS02505	C2566_RS02505	C2566_RS02505	hypothetical protein	-1.4484170694288	0.00255765834707425	Downregulated	123.732043497991	NA
PF_vs_ANC	C2566_RS17435	C2566_RS17435	C2566_RS17435	hypothetical protein	-1.46088057123637	0.0183061634807846	Downregulated	8.58502639323491	NA
PF_vs_ANC	C2566_RS18235	glcC	glcC	transcriptional regulator GlcC	-1.47773534665843	0.0108838521954153	Downregulated	65.393135183996	WP_001297764.1
PF_vs_ANC	C2566_RS02890	treC	treC	alpha,alpha-phosphotrehalase	-1.47818978246991	0.000994692254368192	Downregulated	47.6053372631363	WP_001320168.1
PF_vs_ANC	C2566_RS07355	C2566_RS07355	C2566_RS07355	hypothetical protein	-1.50272671204259	0.000256389480559182	Downregulated	386.108029384523	NA
PF_vs_ANC	C2566_RS10390	pspD	pspD	phage shock protein PspD	-1.526019645414	0.000979590301910227	Downregulated	81.065994918309	WP_001295585.1
PF_vs_ANC	C2566_RS02915	pyrI	pyrI	aspartate carbamoyltransferase regulatory subunit	-1.53935651584407	6.42348481059085e-06	Downregulated	31.8516951661059	WP_000148581.1
PF_vs_ANC	C2566_RS19005	garD	garD	galactarate dehydratase	-1.54445132778195	2.00536036780456e-05	Downregulated	51.2842928156892	WP_001273763.1
PF_vs_ANC	C2566_RS06680	citX	citX	citrate lyase holo-[acyl-carrier protein] synthase	-1.54498300538846	0.0006714949477489	Downregulated	35.5356545961529	WP_000550422.1
PF_vs_ANC	C2566_RS01475	C2566_RS01475	C2566_RS01475	hypothetical protein	-1.54792878126987	0.00172645079937287	Downregulated	220.289423708324	NA
PF_vs_ANC	C2566_RS09250	flgE	flgE	flagellar hook protein FlgE	-1.55040648177921	0.00760055085144559	Downregulated	88.3960292701802	WP_000885878.1
PF_vs_ANC	C2566_RS03310	thrL	thrL	thr operon leader peptide	-1.55935952695543	0.00220772006246781	Downregulated	1978.12096076656	WP_001386572.1
PF_vs_ANC	C2566_RS21965	ivbL	ivbL	ilvB operon leader peptide IvbL	-1.57048496488254	0.00564965728323047	Downregulated	709.58215680483	WP_001300753.1
PF_vs_ANC	C2566_RS08315	ycaD	ycaD	MFS transporter	-1.58867237164148	0.000146313751639357	Downregulated	96.38470244184	WP_000109259.1
PF_vs_ANC	C2566_RS16805	C2566_RS16805	C2566_RS16805	hypothetical protein	-1.60194883481257	0.000111621743043044	Downregulated	202.215615874719	NA
PF_vs_ANC	C2566_RS21425	yiaY	yiaY	L-threonine dehydrogenase	-1.60782035807814	8.72362653307821e-05	Downregulated	44.0111660775199	WP_000168700.1
PF_vs_ANC	C2566_RS11435	marR	marR	multiple antibiotic resistance transcriptional regulator MarR	-1.6091117351627	0.000140643870386682	Downregulated	116.99115391869	WP_000843414.1
PF_vs_ANC	C2566_RS13250	flhB	flhB	flagellar biosynthesis protein FlhB	-1.66628530331584	0.00188418252109323	Downregulated	21.8864756102439	WP_001278936.1
PF_vs_ANC	C2566_RS01510	C2566_RS01510	C2566_RS01510	hypothetical protein	-1.67434751586749	5.11443485488301e-06	Downregulated	250.776397814201	NA
PF_vs_ANC	C2566_RS15480	C2566_RS15480	C2566_RS15480	hypothetical protein	-1.67848639428101	0.00444007756233899	Downregulated	80.9757229985605	NA
PF_vs_ANC	C2566_RS13360	yecR	yecR	YecR-like lipofamily protein	-1.68972046290148	0.00581729299720565	Downregulated	10.8380197960375	WP_001237875.1
PF_vs_ANC	C2566_RS02895	treB	treB	PTS trehalose transporter subunit IIBC	-1.71197121399372	7.12287861922552e-05	Downregulated	79.0544335307322	WP_001297258.1
PF_vs_ANC	C2566_RS06640	ahpF	ahpF	alkyl hydroperoxide reductase subunit F	-1.7194632673094	0.000160161134184395	Downregulated	747.175526180287	WP_000887629.1
PF_vs_ANC	C2566_RS11445	marB	marB	multiple antibiotic resistance protein MarB	-1.72675886691458	4.01527088686083e-06	Downregulated	30.655904356099	WP_000803657.1
PF_vs_ANC	C2566_RS09235	flgB	flgB	flagellar basal body rod protein FlgB	-1.72732277702792	0.00726633346386029	Downregulated	64.1456599401062	WP_000884692.1
PF_vs_ANC	C2566_RS15275	fadI	fadI	acetyl-CoA C-acyltransferase FadI	-1.73414463710237	0.0053812326039624	Downregulated	210.56626375594	WP_000531952.1
PF_vs_ANC	C2566_RS16290	yfhL	yfhL	4Fe-4S dicluster ferredoxin YfhL	-1.73673059002706	0.000343197171152863	Downregulated	93.6125929351087	WP_001196283.1
PF_vs_ANC	C2566_RS20205	nirB	nirB	NADPH-nitrite reductase large subunit	-1.74921569121007	2.87436059800418e-08	Downregulated	113.498705966801	WP_000049208.1
PF_vs_ANC	C2566_RS08240	C2566_RS08240	C2566_RS08240	hypothetical protein	-1.75305733704317	0.00957241550003557	Downregulated	27.4351989766956	NA
PF_vs_ANC	C2566_RS24525	C2566_RS24525	C2566_RS24525	aldo/keto reductase	-1.82658475400053	0.00826246261754491	Downregulated	6.79321514386161	NA
PF_vs_ANC	C2566_RS14710	yfaT	yfaT	DUF1175 domain-containing protein	-1.85426812214055	0.00744896870714369	Downregulated	8.00736745765084	WP_001300976.1
PF_vs_ANC	C2566_RS03040	C2566_RS03040	C2566_RS03040	hypothetical protein	-1.87334792893725	0.00429818609630617	Downregulated	9.04227392635682	NA
PF_vs_ANC	C2566_RS09240	flgC	flgC	flagellar basal body rod protein FlgC	-1.88234021363191	0.00492883105871586	Downregulated	23.29394855044	WP_001196460.1
PF_vs_ANC	C2566_RS11880	ydgT	ydgT	transcription modulator YdgT	-1.88273415711446	0.00199068808618023	Downregulated	12.5528769075588	WP_000217950.1
PF_vs_ANC	C2566_RS05300	lacZ	lacZ	beta-galactosidase	-1.88803660499564	0.000204767618959588	Downregulated	34.8849294487829	NA
PF_vs_ANC	C2566_RS05420	iprA	iprA	hydrogen peroxide resistance inhibitor IprA	-1.89223668488321	0.000236868126082169	Downregulated	21.8487111727084	WP_012775994.1
PF_vs_ANC	C2566_RS09245	flgD	flgD	flagellar hook assembly protein FlgD	-1.89455010934271	0.00200353181488869	Downregulated	62.3767297892753	WP_000020467.1
PF_vs_ANC	C2566_RS15280	yfcZ	yfcZ	YfcZ/YiiS family protein	-1.90093561428287	0.00010544776244761	Downregulated	1000.39222354956	WP_001296261.1
PF_vs_ANC	C2566_RS01755	lysC	lysC	lysine-sensitive aspartokinase 3	-1.9017932880217	2.71208013253495e-07	Downregulated	73.4846771092805	WP_001290310.1
PF_vs_ANC	C2566_RS18310	gss	gss	bifunctional glutathionylspermidine amidase/synthase	-1.92502802292258	7.78047113133628e-15	Downregulated	351.145796324705	WP_001300624.1
PF_vs_ANC	C2566_RS09790	dhaK	dhaK	dihydroxyacetone kinase subunit DhaK	-1.93314325508166	4.53582355188216e-13	Downregulated	118.789783900202	WP_000733715.1
PF_vs_ANC	C2566_RS12095	C2566_RS12095	C2566_RS12095	hypothetical protein	-1.93903550496529	0.00309720059688236	Downregulated	17.4484122741286	NA
PF_vs_ANC	C2566_RS13475	C2566_RS13475	C2566_RS13475	hypothetical protein	-1.94396188395558	0.000963626298738853	Downregulated	71.8921407979198	NA
PF_vs_ANC	C2566_RS03715	fimI	fimI	fimbrial protein	-1.95659742202999	0.00637072858676415	Downregulated	114.179469718177	WP_000824114.1
PF_vs_ANC	C2566_RS15315	C2566_RS15315	C2566_RS15315	hypothetical protein	-1.99083734098688	0.000425519666258113	Downregulated	56.0378699374568	NA
PF_vs_ANC	C2566_RS04870	fadE	fadE	acyl-CoA dehydrogenase FadE	-2.00426939053103	0.00305388198231408	Downregulated	764.06193579082	WP_000973107.1
PF_vs_ANC	C2566_RS08695	C2566_RS08695	C2566_RS08695	hypothetical protein	-2.01235365966834	0.00406483253710959	Downregulated	46.1257658011247	NA
PF_vs_ANC	C2566_RS04840	C2566_RS04840	C2566_RS04840	hypothetical protein	-2.01425654628997	0.00139514521469679	Downregulated	61.3514405147977	NA
PF_vs_ANC	C2566_RS18500	ygiZ	ygiZ	DUF2645 family protein	-2.02928936296865	0.00115166184067785	Downregulated	32.4668518661503	WP_000917684.1
PF_vs_ANC	C2566_RS00490	C2566_RS00490	C2566_RS00490	hypothetical protein	-2.03281987424588	4.05755148100421e-06	Downregulated	765.768242858494	NA
PF_vs_ANC	C2566_RS10385	pspC	pspC	envelope stress response membrane protein PspC	-2.04880727837277	5.7318850670568e-10	Downregulated	72.3563672692794	WP_000907385.1
PF_vs_ANC	C2566_RS17130	cysH	cysH	phosphoadenosine phosphosulfate reductase	-2.05593900852073	0.000284712092943549	Downregulated	154.368088615238	WP_000039863.1
PF_vs_ANC	C2566_RS03695	C2566_RS03695	C2566_RS03695	fimbrial protein	-2.06951723525195	0.00207960033963782	Downregulated	18.1840509982582	WP_077897989.1
PF_vs_ANC	C2566_RS00485	C2566_RS00485	C2566_RS00485	hypothetical protein	-2.07381455084804	2.60963039777556e-05	Downregulated	346.725349316831	NA
PF_vs_ANC	C2566_RS09780	dhaM	dhaM	dihydroxyacetone kinase phosphoryl donor subunit DhaM	-2.12379169377601	1.70818475540111e-09	Downregulated	176.002693339766	WP_001301101.1
PF_vs_ANC	C2566_RS12090	C2566_RS12090	C2566_RS12090	hypothetical protein	-2.12972731418799	0.00160469217271451	Downregulated	17.5310713790776	NA
PF_vs_ANC	C2566_RS02355	C2566_RS02355	C2566_RS02355	hypothetical protein	-2.14416234481124	0.00073955537977134	Downregulated	19.6300321699585	NA
PF_vs_ANC	C2566_RS03520	bglJ	bglJ	DNA-binding transcriptional activator BglJ	-2.17799458299308	4.01576162492713e-06	Downregulated	35.076698387807	WP_001301727.1
PF_vs_ANC	C2566_RS03730	fimE	fimE	type 1 fimbria switch DNA invertase FimE	-2.20488312088442	3.34705713047603e-06	Downregulated	44.8737875083719	WP_000044711.1
PF_vs_ANC	C2566_RS10380	pspB	pspB	envelope stress response membrane protein PspB	-2.2190288133181	5.23355382779534e-08	Downregulated	104.07504945943	WP_001274963.1
PF_vs_ANC	C2566_RS01250	glpK	glpK	glycerol kinase GlpK	-2.23385738133261	9.85323306477797e-05	Downregulated	475.302926329768	WP_000136788.1
PF_vs_ANC	C2566_RS06960	C2566_RS06960	C2566_RS06960	hypothetical protein	-2.2418424313121	0.000104296427646361	Downregulated	118.863639622566	NA
PF_vs_ANC	C2566_RS07965	C2566_RS07965	C2566_RS07965	GPO family capsid scaffolding protein	-2.25187766087939	7.12287861922552e-05	Downregulated	22.3980393807369	WP_000216259.1
PF_vs_ANC	C2566_RS06225	ybcJ	ybcJ	ribosome-associated protein YbcJ	-2.25434240193419	2.03451683761905e-07	Downregulated	24.2529373852874	WP_000190288.1
PF_vs_ANC	C2566_RS03690	fimH	fimH	type 1 fimbria D-mannose specific adhesin FimH	-2.2700858414748	0.00134438730753784	Downregulated	45.9176451269267	WP_000832243.1
PF_vs_ANC	C2566_RS00815	fadA	fadA	acetyl-CoA C-acyltransferase FadA	-2.27310675034605	0.00188163871759036	Downregulated	205.604856550617	WP_000438708.1
PF_vs_ANC	C2566_RS00495	C2566_RS00495	C2566_RS00495	hypothetical protein	-2.28163702945271	3.70486339286701e-05	Downregulated	232.37252692523	NA
PF_vs_ANC	C2566_RS00195	rsmG	rsmG	16S rRNA (guanine(527)-N(7))-methyltransferase RsmG	-2.28699598019455	2.99422866148861e-09	Downregulated	300.822421397086	WP_000932839.1
PF_vs_ANC	C2566_RS07110	ybfA	ybfA	YbfA family protein	-2.33836021005175	4.52368476259511e-05	Downregulated	2973.76065669434	WP_000424924.1
PF_vs_ANC	C2566_RS09015	C2566_RS09015	C2566_RS09015	hypothetical protein	-2.36790393220831	0.00126742582589786	Downregulated	32.1054203707489	NA
PF_vs_ANC	C2566_RS10375	pspA	pspA	phage shock protein PspA	-2.3680723825788	8.701660056606e-05	Downregulated	1897.08536657292	WP_000511025.1
PF_vs_ANC	C2566_RS03720	fimA	fimA	type 1 fimbrial major subunit FimA	-2.38428804927825	0.00262593080679064	Downregulated	2402.18497204409	WP_000695564.1
PF_vs_ANC	C2566_RS02340	cadA	cadA	lysine decarboxylase CadA	-2.41598584579962	2.84034741860966e-06	Downregulated	63.5444662303824	WP_001295383.1
PF_vs_ANC	C2566_RS15485	C2566_RS15485	C2566_RS15485	hypothetical protein	-2.43186352889696	5.56580349534325e-05	Downregulated	558.60624283634	NA
PF_vs_ANC	C2566_RS13505	C2566_RS13505	C2566_RS13505	hypothetical protein	-2.43899794465088	0.00137355158229904	Downregulated	55.9928724991137	NA
PF_vs_ANC	C2566_RS18040	galP	galP	galactose/proton symporter	-2.44940516225052	1.5433232072979e-11	Downregulated	64.4386867436013	WP_012775975.1
PF_vs_ANC	C2566_RS03710	fimC	fimC	type 1 fimbria chaperone FimC	-2.46741797346977	0.00227837514861289	Downregulated	132.849836477551	WP_000066560.1
PF_vs_ANC	C2566_RS00820	fadB	fadB	fatty acid oxidation complex subunit alpha FadB	-2.47576269887511	0.00188418252109323	Downregulated	986.227435194324	WP_000965952.1
PF_vs_ANC	C2566_RS09785	dhaL	dhaL	dihydroxyacetone kinase subunit DhaL	-2.5208804879675	8.26361069711755e-10	Downregulated	64.2543656343364	WP_000059411.1
PF_vs_ANC	C2566_RS01970	soxS	soxS	superoxide response transcriptional regulator SoxS	-2.5303673329721	5.26619819965512e-06	Downregulated	247.61878754645	WP_000019358.1
PF_vs_ANC	C2566_RS16730	proV	proV	glycine betaine/L-proline ABC transporter ATP-binding protein ProV	-2.57768721402435	0.00039239763191217	Downregulated	510.012769270837	WP_000985494.1
PF_vs_ANC	C2566_RS18165	C2566_RS18165	C2566_RS18165	hypothetical protein	-2.59384236000945	9.11837411775514e-05	Downregulated	19.4966838701865	NA
PF_vs_ANC	C2566_RS02510	C2566_RS02510	C2566_RS02510	hypothetical protein	-2.63689845674565	1.60905699211112e-06	Downregulated	24.3016115389837	NA
PF_vs_ANC	C2566_RS14765	glpQ	glpQ	glycerophosphodiester phosphodiesterase	-2.65543485693545	3.74004697236746e-06	Downregulated	2102.43518946822	WP_000779102.1
PF_vs_ANC	C2566_RS11730	asr	asr	acid resistance repetitive basic protein Asr	-2.72974662538462	8.77299242479579e-07	Downregulated	25.9179288100244	WP_001556621.1
PF_vs_ANC	C2566_RS22045	ibpB	ibpB	small heat shock chaperone IbpB	-2.75362300033322	2.15859331533503e-06	Downregulated	769.719648119181	WP_001243431.1
PF_vs_ANC	C2566_RS02325	ghoT	ghoT	type V toxin-antitoxin system toxin GhoT	-2.88436432214612	2.53765160776035e-06	Downregulated	30.639267876161	WP_001173343.1
PF_vs_ANC	C2566_RS17865	zapA	zapA	cell division protein ZapA	-2.91107247983576	5.4538294161978e-10	Downregulated	5026.29444566527	WP_001276008.1
PF_vs_ANC	C2566_RS20210	nirD	nirD	nitrite reductase small subunit NirD	-3.00869471085708	4.66476979154041e-06	Downregulated	11.4940958876191	WP_000084764.1
PF_vs_ANC	C2566_RS03700	fimF	fimF	type 1 fimbria minor subunit FimF	-3.0539044239002	2.5111944910993e-05	Downregulated	23.7859011533072	WP_001244827.1
PF_vs_ANC	C2566_RS12500	spy	spy	ATP-independent periplasmic protein-refolding chaperone Spy	-3.12452551828388	2.15934652921961e-10	Downregulated	545.512854925955	WP_001228987.1
PF_vs_ANC	C2566_RS20515	glpD	glpD	glycerol-3-phosphate dehydrogenase	-3.14305599525675	2.71208013253495e-07	Downregulated	403.707199699676	WP_000448135.1
PF_vs_ANC	C2566_RS02320	ghoS	ghoS	type V toxin-antitoxin system endoribonuclease antitoxin GhoS	-3.1743811657255	1.4806711632143e-06	Downregulated	125.460678082948	WP_000398619.1
PF_vs_ANC	C2566_RS24315	ypdK	ypdK	membrane protein YpdK	-3.21079451411706	3.37078443583975e-06	Downregulated	900.963150240155	WP_012767748.1
PF_vs_ANC	C2566_RS25480	ykgR	ykgR	small membrane protein YkgR	-3.24763833136432	5.48420892385245e-07	Downregulated	144.315779477493	WP_000662258.1
PF_vs_ANC	C2566_RS23280	hisL	hisL	his operon leader peptide	-3.25376339886496	3.81632242903875e-07	Downregulated	170.923818673788	WP_001364200.1
PF_vs_ANC	C2566_RS14770	glpT	glpT	glycerol-3-phosphate transporter	-3.51725255736584	5.44884020205698e-08	Downregulated	829.021955382449	WP_000948732.1
PF_vs_ANC	C2566_RS18365	yghW	yghW	DUF2623 family protein YghW	-3.54456823664665	1.82431626129396e-06	Downregulated	26.161453281116	WP_001059139.1
PF_vs_ANC	C2566_RS19415	yrbL	yrbL	PhoP regulatory network protein YrbL	-3.55531749754832	5.92850787466998e-09	Downregulated	770.908023407793	WP_000620405.1
PF_vs_ANC	C2566_RS04115	leuL	leuL	leu operon leader peptide	-3.58898040641956	4.06727255873979e-08	Downregulated	60.1301872906079	WP_001300467.1
PF_vs_ANC	C2566_RS03705	fimD	fimD	fimbrial usher FimD	-3.61223731410738	1.28198017543145e-05	Downregulated	267.505155691197	WP_000121002.1
PF_vs_ANC	C2566_RS14780	glpB	glpB	glycerol-3-phosphate dehydrogenase subunit GlpB	-3.82552096924344	5.42958578683139e-08	Downregulated	257.47314433292	WP_001209902.1
PF_vs_ANC	C2566_RS14785	glpC	glpC	anaerobic glycerol-3-phosphate dehydrogenase subunit GlpC	-4.07104586256807	5.7318850670568e-10	Downregulated	182.229851649954	WP_001000359.1
PF_vs_ANC	C2566_RS14775	glpA	glpA	anaerobic glycerol-3-phosphate dehydrogenase subunit A	-4.85582252252019	2.50896542425371e-12	Downregulated	312.341339173398	WP_000857257.1
Phage_vs_ANC	C2566_RS19180	mtr	mtr	tryptophan permease	3.6763770769417	5.61809680614136e-08	Upregulated	1254.22794520367	WP_000224351.1
Phage_vs_ANC	C2566_RS17660	ygeW	ygeW	knotted carbamoyltransferase YgeW	3.00621353746727	1.77185847564577e-05	Upregulated	192.585595789582	WP_000859787.1
Phage_vs_ANC	C2566_RS17360	C2566_RS17360	C2566_RS17360	sugar ABC transporter ATP-binding protein	2.91235505184848	2.89557101091121e-05	Upregulated	209.907578009984	WP_000004944.1
Phage_vs_ANC	C2566_RS00035	tnaA	tnaA	tryptophanase	2.69085895507584	1.54861341653306e-05	Upregulated	1546.90892778599	WP_001295247.1
Phage_vs_ANC	C2566_RS01590	thiS	thiS	sulfur carrier protein ThiS	2.4292165794738	0.00145722868443967	Upregulated	14.2020864702931	WP_001166232.1
Phage_vs_ANC	C2566_RS18945	tdcD	tdcD	propionate kinase	2.33264220448548	0.00148133387481762	Upregulated	344.797459106884	WP_001295545.1
Phage_vs_ANC	C2566_RS02440	blc	blc	lipocalin Blc	2.27826095652394	0.000278332268316446	Upregulated	59.1711474168003	WP_001238379.1
Phage_vs_ANC	C2566_RS00260	rbsC	rbsC	ribose ABC transporter permease	2.24393129688479	0.00148133387481762	Upregulated	102.177398094996	WP_000211858.1
Phage_vs_ANC	C2566_RS21420	aldB	aldB	aldehyde dehydrogenase AldB	2.23413015857217	3.90880291126853e-05	Upregulated	229.610750076398	WP_001300944.1
Phage_vs_ANC	C2566_RS14190	mlrA	mlrA	HTH-type transcriptional regulator MlrA	2.21741870503055	7.93068660645259e-05	Upregulated	110.291065797483	WP_001240403.1
Phage_vs_ANC	C2566_RS03465	osmY	osmY	molecular chaperone OsmY	2.16124931424008	3.80345552331342e-05	Upregulated	286.451353581152	WP_001295748.1
Phage_vs_ANC	C2566_RS00250	rbsD	rbsD	D-ribose pyranase	2.14980028378646	0.00455861554396526	Upregulated	274.998806830482	NA
Phage_vs_ANC	C2566_RS06520	fepA	fepA	siderophore enterobactin receptor FepA	2.09791160365581	0.000748571688762225	Upregulated	231.204482390384	WP_001034916.1
Phage_vs_ANC	C2566_RS17350	C2566_RS17350	C2566_RS17350	ABC transporter substrate-binding protein	2.07880677752574	0.00152276876023001	Upregulated	199.082985488037	WP_000857361.1
Phage_vs_ANC	C2566_RS15465	mntH	mntH	Nramp family divalent metal transporter	1.99898223326268	0.000714015272855378	Upregulated	303.982007637999	WP_000186384.1
Phage_vs_ANC	C2566_RS17680	arcC	arcC	carbamate kinase	1.98183899762575	2.22314723220422e-05	Upregulated	68.9657345295185	WP_000038008.1
Phage_vs_ANC	C2566_RS08970	phoH	phoH	phosphate starvation-inducible protein PhoH	1.96400139832306	0.00446900608547799	Upregulated	174.358593235428	WP_000533522.1
Phage_vs_ANC	C2566_RS17355	C2566_RS17355	C2566_RS17355	ABC transporter permease	1.94783902413041	0.0051661409819658	Upregulated	58.4969971065265	WP_000156205.1
Phage_vs_ANC	C2566_RS11040	yncE	yncE	YncE family protein	1.94532205296737	5.61809680614136e-08	Upregulated	181.283237192809	WP_000550675.1
Phage_vs_ANC	C2566_RS10125	trpD	trpD	bifunctional anthranilate synthase glutamate amidotransferase component TrpG/anthranilate phosphoribosyltransferase TrpD	1.94243102671161	0.00222402525643472	Upregulated	71.7348824976778	WP_000763511.1
Phage_vs_ANC	C2566_RS07570	moaA	moaA	GTP 3',8-cyclase MoaA	1.91455886444128	5.28007113407474e-08	Upregulated	397.724047463831	WP_001295301.1
Phage_vs_ANC	C2566_RS17365	fucI	fucI	L-fucose isomerase	1.91291677510627	0.0051661409819658	Upregulated	168.076680074401	WP_000700894.1
Phage_vs_ANC	C2566_RS17700	ygfK	ygfK	putative selenate reductase subunit YgfK	1.88070335218311	0.00335229012340618	Upregulated	294.679115208689	WP_000502388.1
Phage_vs_ANC	C2566_RS10115	trpB	trpB	tryptophan synthase subunit beta	1.87750400982033	0.00349504902119242	Upregulated	105.583262858626	WP_000209518.1
Phage_vs_ANC	C2566_RS00040	tnaB	tnaB	low affinity tryptophan permease TnaB	1.8554845608416	0.007482212102156	Upregulated	223.062004220162	WP_000131911.1
Phage_vs_ANC	C2566_RS15025	yfbS	yfbS	SLC13 family permease	1.80488166651177	1.54861341653306e-05	Upregulated	249.289644289448	WP_001012899.1
Phage_vs_ANC	C2566_RS09730	ycgB	ycgB	SpoVR family protein	1.80285754178184	0.000278332268316446	Upregulated	366.488700381858	WP_000190854.1
Phage_vs_ANC	C2566_RS18930	tdcG	tdcG	L-serine ammonia-lyase	1.80095700055882	0.00575419527284439	Upregulated	297.629296317747	WP_000622126.1
Phage_vs_ANC	C2566_RS18950	tdcC	tdcC	threonine/serine transporter TdcC	1.79218938200042	0.0112294578111805	Upregulated	435.603792952875	WP_000107723.1
Phage_vs_ANC	C2566_RS18410	yghB	yghB	DedA family general envelope maintenance protein YghB	1.7839521632575	0.000748571688762225	Upregulated	472.038419801773	WP_000268419.1
Phage_vs_ANC	C2566_RS14110	C2566_RS14110	C2566_RS14110	hypothetical protein	1.7811465223906	0.007482212102156	Upregulated	113.305554832347	WP_001268667.1
Phage_vs_ANC	C2566_RS18370	yghX	yghX	YghX family hydrolase	1.77778742416461	0.000714015272855378	Upregulated	85.3110237530611	WP_001424373.1
Phage_vs_ANC	C2566_RS05500	yaiA	yaiA	protein YaiA	1.76221166868952	0.00660529108212259	Upregulated	923.821040050922	WP_001142439.1
Phage_vs_ANC	C2566_RS18935	tdcF	tdcF	enamine/imine deaminase	1.74851078556139	0.0122642766805642	Upregulated	171.879902796334	WP_000719990.1
Phage_vs_ANC	C2566_RS01600	thiE	thiE	thiamine phosphate synthase	1.72988655800757	0.0116588838931003	Upregulated	18.5670402928464	WP_000284615.1
Phage_vs_ANC	C2566_RS03460	ytjA	ytjA	DUF1328 domain-containing protein	1.69775713868202	0.00711308508090374	Upregulated	65.044746277005	WP_000490275.1
Phage_vs_ANC	C2566_RS17340	C2566_RS17340	C2566_RS17340	LacI family DNA-binding transcriptional regulator	1.65390496440172	0.00335229012340618	Upregulated	62.5488769494917	WP_001140843.1
Phage_vs_ANC	C2566_RS01585	thiG	thiG	thiazole synthase	1.62970617866626	0.00599320826243724	Upregulated	31.8179662430615	WP_000944059.1
Phage_vs_ANC	C2566_RS17200	queE	queE	7-carboxy-7-deazaguanine synthase QueE	1.60385544676045	0.000318309416025976	Upregulated	121.627500071435	WP_001199973.1
Phage_vs_ANC	C2566_RS04495	C2566_RS04495	C2566_RS04495	TonB-dependent receptor plug domain-containing protein	1.55502707008524	0.0112294578111805	Upregulated	29.8878021522674	NA
Phage_vs_ANC	C2566_RS00275	rbsR	rbsR	ribose operon transcriptional repressor RbsR	1.55467254120911	0.000627111584281101	Upregulated	76.2419112086869	WP_000224456.1
Phage_vs_ANC	C2566_RS01605	thiC	thiC	phosphomethylpyrimidine synthase ThiC	1.55108896211072	0.000307264911947535	Upregulated	104.229067517237	WP_001276903.1
Phage_vs_ANC	C2566_RS11755	tqsA	tqsA	AI-2 transporter TqsA	1.53539799378631	0.013138304878025	Upregulated	188.711790845011	WP_001118241.1
Phage_vs_ANC	C2566_RS18390	exbD	exbD	TonB system transport protein ExbD	1.52305498772094	0.00294113103774947	Upregulated	80.5982376447594	WP_001240712.1
Phage_vs_ANC	C2566_RS17920	trhA	trhA	PAQR family membrane homeostasis protein TrhA	1.51721477823226	0.0112294578111805	Upregulated	552.668090065295	WP_000250274.1
Phage_vs_ANC	C2566_RS18980	rnpB	rnpB	hypothetical protein	1.51481341944286	0.0212119426632737	Upregulated	229959.483530008	NA
Phage_vs_ANC	C2566_RS17705	ssnA	ssnA	putative aminohydrolase SsnA	1.50425643198465	0.0184760644697819	Upregulated	68.9716843500793	WP_000906252.1
Phage_vs_ANC	C2566_RS09820	ychH	ychH	stress-induced protein YchH	1.50290554958155	0.0184760644697819	Upregulated	2914.23246921404	WP_000823885.1
Phage_vs_ANC	C2566_RS17675	hyuA	hyuA	D-phenylhydantoinase	1.49093180142064	0.0173839473222272	Upregulated	108.888201736843	WP_001264452.1
Phage_vs_ANC	C2566_RS07420	ybgS	ybgS	YbgS-like family protein	1.48556261977702	0.0154952299953452	Upregulated	213.851352179881	WP_000784351.1
Phage_vs_ANC	C2566_RS14435	yeiQ	yeiQ	mannitol dehydrogenase family protein	1.48483865448981	0.0108963252578462	Upregulated	162.588490716764	WP_001091940.1
Phage_vs_ANC	C2566_RS12680	yeaC	yeaC	YeaC family protein	1.44273149721972	0.00914518041798918	Upregulated	473.927110769816	WP_001301293.1
Phage_vs_ANC	C2566_RS18940	tdcE	tdcE	2-ketobutyrate formate-lyase/pyruvate formate-lyase	1.43441409018934	0.0244744039598207	Upregulated	441.379650355739	WP_000861734.1
Phage_vs_ANC	C2566_RS01995	actP	actP	cation/acetate symporter ActP	1.4276579430912	0.0155852625639495	Upregulated	228.333145145002	WP_000832570.1
Phage_vs_ANC	C2566_RS17975	yqfG	yqfG	protein YqfG	1.38867439711424	0.0171819053552217	Upregulated	18.0121618824901	WP_001050745.1
Phage_vs_ANC	C2566_RS14055	thiD	thiD	bifunctional hydroxymethylpyrimidine kinase/phosphomethylpyrimidine kinase	1.38312509404104	0.00651189086912415	Upregulated	41.3852511948149	WP_000822257.1
Phage_vs_ANC	C2566_RS11740	ydgD	ydgD	trypsin-like serine peptidase	1.38060534877571	0.0128788640828097	Upregulated	375.50164778791	WP_001260835.1
Phage_vs_ANC	C2566_RS16640	glaH	glaH	glutarate dioxygenase GlaH	1.37868056964793	0.0206437638387742	Upregulated	33.0728786771063	WP_000993087.1
Phage_vs_ANC	C2566_RS24910	C2566_RS24910	C2566_RS24910	hypothetical protein	1.37365511482712	0.0246010812024349	Upregulated	41.3737831509579	WP_000700140.1
Phage_vs_ANC	C2566_RS21155	dppA	dppA	dipeptide ABC transporter substrate-binding protein DppA	1.36173632470077	0.0163716595633273	Upregulated	229.335629813775	WP_001222883.1
Phage_vs_ANC	C2566_RS06040	qmcA	qmcA	SPFH domain-containing protein	1.35501841006241	0.00430859998159356	Upregulated	133.960513254244	WP_000904502.1
Phage_vs_ANC	C2566_RS09810	ychF	ychF	redox-regulated ATPase YchF	1.3491741764371	0.000714015272855378	Upregulated	454.724036388388	WP_000505877.1
Phage_vs_ANC	C2566_RS01580	thiH	thiH	2-iminoacetate synthase ThiH	1.34643943469022	0.0173839473222272	Upregulated	39.2776492655201	WP_000847462.1
Phage_vs_ANC	C2566_RS10110	trpA	trpA	tryptophan synthase subunit alpha	1.34291939502167	0.0205373987145998	Upregulated	100.238348556223	WP_000443067.1
Phage_vs_ANC	C2566_RS13085	yebG	yebG	DNA damage-inducible protein YebG	1.32599219065526	0.0133828315690191	Upregulated	545.08965999044	WP_000257738.1
Phage_vs_ANC	C2566_RS18610	yqiJ	yqiJ	OB-fold-containig protein	1.30300283864537	0.0321996170171642	Upregulated	255.076460906358	WP_000599926.1
Phage_vs_ANC	C2566_RS18230	glcD	glcD	glycolate oxidase subunit GlcD	1.3001463931205	0.0319652461501422	Upregulated	58.3668512258437	WP_000026083.1
Phage_vs_ANC	C2566_RS13325	otsB	otsB	trehalose-phosphatase	1.29509295270684	0.0112294578111805	Upregulated	136.378957042146	WP_001295645.1
Phage_vs_ANC	C2566_RS21720	dinD	dinD	DNA damage-inducible protein D	1.25488715568419	0.0308162628117854	Upregulated	261.977074932416	WP_001300958.1
Phage_vs_ANC	C2566_RS21140	dppC	dppC	dipeptide ABC transporter permease DppC	1.25304525390919	0.0325288616619053	Upregulated	20.3952846609643	WP_000084677.1
Phage_vs_ANC	C2566_RS06515	entD	entD	enterobactin synthase subunit EntD	1.22594453706747	0.0314960400482612	Upregulated	88.2806514694451	WP_001749708.1
Phage_vs_ANC	C2566_RS18225	glcE	glcE	glycolate oxidase subunit GlcE	1.22322923329536	0.0429832308801566	Upregulated	18.9920504185382	WP_000943100.1
Phage_vs_ANC	C2566_RS10130	trpE	trpE	anthranilate synthase component I	1.21646214987849	0.0298144611519745	Upregulated	39.1055073541015	WP_001194647.1
Phage_vs_ANC	C2566_RS25005	ybiE	ybiE	protein YbiE	1.21340636006351	0.0319652461501422	Upregulated	10.2124420644886	WP_211180490.1
Phage_vs_ANC	C2566_RS12490	cho	cho	excinuclease Cho	1.2016016474074	0.0172360327608176	Upregulated	142.306929212634	WP_000252397.1
Phage_vs_ANC	C2566_RS12475	osmE	osmE	osmotically-inducible lipoprotein OsmE	1.17281122729254	0.0343454837600451	Upregulated	2340.54758940537	WP_001039044.1
Phage_vs_ANC	C2566_RS17665	dpaL	dpaL	diaminopropionate ammonia-lyase	1.17232242980584	0.0487025853208548	Upregulated	106.356312558254	WP_000110501.1
Phage_vs_ANC	C2566_RS05825	decR	decR	DNA-binding transcriptional regulator DecR	1.16678742162812	0.0230656694205145	Upregulated	47.2280821998591	WP_000884589.1
Phage_vs_ANC	C2566_RS10120	trpCF	trpCF	bifunctional indole-3-glycerol-phosphate synthase TrpC/phosphoribosylanthranilate isomerase TrpF	1.15440966433314	0.0321996170171642	Upregulated	69.9410915549329	WP_000983912.1
Phage_vs_ANC	C2566_RS17715	xdhD	xdhD	molybdopterin-dependent oxidoreductase Mo/Fe-S-binding subunit	1.15168438436561	0.037082974885438	Upregulated	338.683061079428	WP_000583631.1
Phage_vs_ANC	C2566_RS12835	fadD	fadD	long-chain-fatty-acid--CoA ligase FadD	1.13442594336434	0.0482778616112312	Upregulated	628.338404328325	WP_000758422.1
Phage_vs_ANC	C2566_RS10975	ydcS	ydcS	putative ABC transporter substrate-binding protein YdcS	1.12683893537512	0.0440551446492767	Upregulated	38.443384322176	WP_000047424.1
Phage_vs_ANC	C2566_RS21135	dppD	dppD	dipeptide ABC transporter ATP-binding protein	1.10431574069394	0.0436582446769924	Upregulated	25.7631782691833	WP_001196486.1
Phage_vs_ANC	C2566_RS14480	yejG	yejG	YejG family protein	1.08766130568484	0.046189714864113	Upregulated	523.363225529093	WP_000202794.1
Phage_vs_ANC	C2566_RS10200	cysB	cysB	HTH-type transcriptional regulator CysB	1.07892639154721	0.0372123601935297	Upregulated	362.228290907009	WP_000776253.1
Phage_vs_ANC	C2566_RS21020	yhjD	yhjD	inner membrane protein YhjD	1.06555598081732	0.0133828315690191	Upregulated	75.9303712352713	WP_000191237.1
Phage_vs_ANC	C2566_RS01650	zraS	zraS	two-component system sensor histidine kinase ZraS	1.03923259990529	0.0171194253514426	Upregulated	82.1053952070298	WP_001211926.1
Phage_vs_ANC	C2566_RS01440	sthA	sthA	Si-specific NAD(P)(+) transhydrogenase	1.03574345637375	0.021045274866649	Upregulated	1046.3222305317	WP_001120798.1
Phage_vs_ANC	C2566_RS14235	yohC	yohC	Yip1 family protein	1.03229412960885	0.0110227931905079	Upregulated	82.0307578616012	WP_001319944.1
Phage_vs_ANC	C2566_RS10230	pgpB	pgpB	phosphatidylglycerophosphatase B	1.01568493648998	0.00911845038485553	Upregulated	160.471477871865	WP_001256538.1
Phage_vs_ANC	C2566_RS10480	ycjG	ycjG	L-Ala-D/L-Glu epimerase	1.00788966536482	0.0294362989701138	Upregulated	96.5754568016538	WP_001261211.1
Phage_vs_ANC	C2566_RS07330	tolR	tolR	colicin uptake protein TolR	-1.00116273739628	0.00185602791660614	Downregulated	146.892461460029	WP_000090100.1
Phage_vs_ANC	C2566_RS16290	yfhL	yfhL	4Fe-4S dicluster ferredoxin YfhL	-1.0055855879166	0.0440551446492767	Downregulated	93.6125929351087	WP_001196283.1
Phage_vs_ANC	C2566_RS01485	rrf	rrf	hypothetical protein	-1.0169743154325	0.0352107402421406	Downregulated	22.3634945799134	NA
Phage_vs_ANC	C2566_RS17865	zapA	zapA	cell division protein ZapA	-1.04660624744689	0.0319652461501422	Downregulated	5026.29444566527	WP_001276008.1
Phage_vs_ANC	C2566_RS22095	yidX	yidX	protein YidX	-1.04892955485429	0.0353641343842709	Downregulated	114.926723330929	WP_000772941.1
Phage_vs_ANC	C2566_RS01275	hslU	hslU	HslU--HslV peptidase ATPase subunit	-1.05068132446477	0.00430859998159356	Downregulated	303.093587610139	WP_001293341.1
Phage_vs_ANC	C2566_RS13755	rfbD	rfbD	dTDP-4-dehydrorhamnose reductase	-1.07405650421954	0.0140085149201604	Downregulated	299.087024359204	WP_001023616.1
Phage_vs_ANC	C2566_RS11665	speG	speG	spermidine N1-acetyltransferase	-1.08359718738575	0.0149911747636893	Downregulated	154.153000767297	WP_001138581.1
Phage_vs_ANC	C2566_RS22050	ibpA	ibpA	small heat shock chaperone IbpA	-1.12615211521863	0.0230649691240933	Downregulated	750.918806622979	WP_001243437.1
Phage_vs_ANC	C2566_RS01510	C2566_RS01510	C2566_RS01510	hypothetical protein	-1.14175340356311	0.00914518041798918	Downregulated	250.776397814201	NA
Phage_vs_ANC	C2566_RS01185	cpxR	cpxR	envelope stress response regulator transcription factor CpxR	-1.14920517166552	0.0051661409819658	Downregulated	355.733148940319	WP_001033722.1
Phage_vs_ANC	C2566_RS24605	focA	focA	formate transporter FocA	-1.15356930951043	0.00914518041798918	Downregulated	1928.88567180426	WP_000642546.1
Phage_vs_ANC	C2566_RS08725	hyaF	hyaF	hydrogenase expression/formation protein	-1.15750194287633	0.0316865675922572	Downregulated	106.384171971461	WP_000004899.1
Phage_vs_ANC	C2566_RS10010	adhE	adhE	bifunctional acetaldehyde-CoA/alcohol dehydrogenase	-1.18046118089644	0.0228544511111703	Downregulated	1427.02615890448	WP_000301651.1
Phage_vs_ANC	C2566_RS14835	arnB	arnB	UDP-4-amino-4-deoxy-L-arabinose aminotransferase	-1.18805650419243	0.0468432422678049	Downregulated	1018.09994786144	WP_001295286.1
Phage_vs_ANC	C2566_RS00675	C2566_RS00675	C2566_RS00675	LysR substrate-binding domain-containing protein	-1.19615382083384	0.00748858184977954	Downregulated	121.234894791597	WP_000470717.1
Phage_vs_ANC	C2566_RS00325	maoP	maoP	macrodomain Ori organization protein MaoP	-1.19719163890792	0.0325288616619053	Downregulated	811.994742207465	WP_000841001.1
Phage_vs_ANC	C2566_RS13735	vioA	vioA	dTDP-4-amino-4,6-dideoxy-D-glucose aminotransferase VioA	-1.20155618115094	0.0353641343842709	Downregulated	6834.03233978348	WP_000998544.1
Phage_vs_ANC	C2566_RS07125	ybfB	ybfB	protein YbfB	-1.22406028016309	0.0428463531896705	Downregulated	35.6308891186549	WP_000873944.1
Phage_vs_ANC	C2566_RS02915	pyrI	pyrI	aspartate carbamoyltransferase regulatory subunit	-1.22638321165219	0.00548140535295452	Downregulated	31.8516951661059	WP_000148581.1
Phage_vs_ANC	C2566_RS13720	C2566_RS13720	C2566_RS13720	sugar polymerase	-1.23438435703455	0.0411741852461102	Downregulated	1550.07067658323	WP_000340445.1
Phage_vs_ANC	C2566_RS13305	flhC	flhC	flagellar transcriptional regulator FlhC	-1.24084274623325	0.00748858184977954	Downregulated	102.851120744172	WP_001291603.1
Phage_vs_ANC	C2566_RS22860	C2566_RS22860	C2566_RS22860	hypothetical protein	-1.26217962622911	0.0310230957055852	Downregulated	1773.08121688919	WP_001321204.1
Phage_vs_ANC	C2566_RS07135	ybfC	ybfC	protein YbfC	-1.27419069983905	0.0259379137816857	Downregulated	73.1139469801583	WP_000832333.1
Phage_vs_ANC	C2566_RS02330	lysS	lysS	lysine--tRNA ligase	-1.27518099453323	0.0122642766805642	Downregulated	1571.79768289317	WP_001295090.1
Phage_vs_ANC	C2566_RS11495	ydfZ	ydfZ	putative selenium delivery protein YdfZ	-1.28443286535183	0.0365364379933572	Downregulated	296.948522321814	WP_000214712.1
Phage_vs_ANC	C2566_RS20935	slp	slp	outer membrane lipoprotein Slp	-1.32079130150095	0.0206437638387742	Downregulated	1099.41151731515	WP_001057453.1
Phage_vs_ANC	C2566_RS14840	arnC	arnC	undecaprenyl-phosphate 4-deoxy-4-formamido-L-arabinose transferase	-1.32837559849428	0.0330876485424201	Downregulated	430.466187061406	WP_000461657.1
Phage_vs_ANC	C2566_RS14360	yeiH	yeiH	YeiH family protein	-1.3322236913311	0.013138304878025	Downregulated	139.677230384882	WP_000182053.1
Phage_vs_ANC	C2566_RS11875	blr	blr	division septum protein Blr	-1.35156806327793	0.0212119426632737	Downregulated	195.284251477091	WP_001300888.1
Phage_vs_ANC	C2566_RS08700	hyaA	hyaA	hydrogenase 1 small subunit	-1.35836005611248	0.0134576685599771	Downregulated	216.98895704929	WP_001058323.1
Phage_vs_ANC	C2566_RS11400	sad	sad	succinate-semialdehyde dehydrogenase	-1.36250828557967	0.00430859998159356	Downregulated	70.4401544244077	WP_000156615.1
Phage_vs_ANC	C2566_RS13710	C2566_RS13710	C2566_RS13710	glycosyltransferase family 4 protein	-1.37747534719738	0.0235863893526936	Downregulated	1967.7158020991	WP_000161786.1
Phage_vs_ANC	C2566_RS18040	galP	galP	galactose/proton symporter	-1.37816761319574	0.00215709215712705	Downregulated	64.4386867436013	WP_012775975.1
Phage_vs_ANC	C2566_RS22805	C2566_RS22805	C2566_RS22805	DUF6258 family protein	-1.39097746340316	0.0293101810048481	Downregulated	7.71161188254923	WP_230872760.1
Phage_vs_ANC	C2566_RS24505	yadW	yadW	small protein YadW	-1.40422738318453	0.0205373987145998	Downregulated	20.4588777125177	WP_120795373.1
Phage_vs_ANC	C2566_RS10390	pspD	pspD	phage shock protein PspD	-1.41010644538181	0.0113944141692003	Downregulated	81.065994918309	WP_001295585.1
Phage_vs_ANC	C2566_RS24520	C2566_RS24520	C2566_RS24520	hypothetical protein	-1.41384563201808	0.0256890934938693	Downregulated	10.5445317138165	WP_000998331.1
Phage_vs_ANC	C2566_RS08710	hyaC	hyaC	Ni/Fe-hydrogenase b-type cytochrome subunit	-1.46660119526619	0.0108963252578462	Downregulated	58.5736219656211	WP_001186424.1
Phage_vs_ANC	C2566_RS20085	tusB	tusB	sulfurtransferase complex subunit TusB	-1.46706911402987	0.0051661409819658	Downregulated	98.765333460424	WP_000903377.1
Phage_vs_ANC	C2566_RS01230	yiiS	yiiS	DUF406 domain-containing protein	-1.47151641978772	0.0116588838931003	Downregulated	149.519230162989	WP_000655986.1
Phage_vs_ANC	C2566_RS24595	C2566_RS24595	C2566_RS24595	protein YliM	-1.49579521986628	0.00526799745739249	Downregulated	387.798483702971	WP_120795379.1
Phage_vs_ANC	C2566_RS20975	mdtE	mdtE	multidrug transporter subunit MdtE	-1.53257899160664	0.0108034388188482	Downregulated	35.1669924698374	WP_001340474.1
Phage_vs_ANC	C2566_RS18505	mdaB	mdaB	NADPH:quinone oxidoreductase MdaB	-1.53331920892679	0.00633813885150819	Downregulated	30.5237748815815	WP_000072420.1
Phage_vs_ANC	C2566_RS13695	C2566_RS13695	C2566_RS13695	mannose-1-phosphate guanylyltransferase/mannose-6-phosphate isomerase	-1.53510703859594	0.0120343261189787	Downregulated	1073.25298049673	WP_000097983.1
Phage_vs_ANC	C2566_RS19925	rpsQ	rpsQ	30S ribosomal protein S17	-1.54066474074955	0.00599259807164004	Downregulated	2214.482818031	WP_000130100.1
Phage_vs_ANC	C2566_RS21620	rfaY	rfaY	lipopolysaccharide core heptose(II) kinase RfaY	-1.60798702725078	0.0116832283608584	Downregulated	105.619590685418	WP_000633084.1
Phage_vs_ANC	C2566_RS06020	glsA	glsA	glutaminase A	-1.63233259983029	0.00660529108212259	Downregulated	239.530453144774	WP_000883034.1
Phage_vs_ANC	C2566_RS09790	dhaK	dhaK	dihydroxyacetone kinase subunit DhaK	-1.64624323583761	1.12590039642939e-06	Downregulated	118.789783900202	WP_000733715.1
Phage_vs_ANC	C2566_RS03640	iraD	iraD	anti-adapter protein IraD	-1.66371527369741	0.00599259807164004	Downregulated	102.88212942227	WP_001309187.1
Phage_vs_ANC	C2566_RS18310	gss	gss	bifunctional glutathionylspermidine amidase/synthase	-1.67421623913493	5.28007113407474e-08	Downregulated	351.145796324705	WP_001300624.1
Phage_vs_ANC	C2566_RS20980	mdtF	mdtF	multidrug efflux pump RND permease MdtF	-1.67500845034469	0.00147183711153601	Downregulated	159.60998138324	WP_000024872.1
Phage_vs_ANC	C2566_RS02395	groS	groS	co-chaperone GroES	-1.67983195040473	7.97310945544714e-05	Downregulated	917.871348663855	WP_001026276.1
Phage_vs_ANC	C2566_RS19250	C2566_RS19250	C2566_RS19250	hypothetical protein	-1.69467520911285	0.0134576685599771	Downregulated	43.3324660875366	NA
Phage_vs_ANC	C2566_RS16470	clpB	clpB	ATP-dependent chaperone ClpB	-1.73228690879765	5.94453693870809e-05	Downregulated	3499.34369772128	WP_001235102.1
Phage_vs_ANC	C2566_RS06640	ahpF	ahpF	alkyl hydroperoxide reductase subunit F	-1.73523247834103	0.00203968165636357	Downregulated	747.175526180287	WP_000887629.1
Phage_vs_ANC	C2566_RS21625	C2566_RS21625	C2566_RS21625	glycosyltransferase family 8 protein	-1.73962513922085	0.00349504902119242	Downregulated	155.12811322605	NA
Phage_vs_ANC	C2566_RS20965	gadE	gadE	acid resistance transcriptional activator GadE	-1.75803032845006	0.0120343261189787	Downregulated	1967.08823167106	WP_000576690.1
Phage_vs_ANC	C2566_RS02225	pmrR	pmrR	LpxT activity modulator PmrR	-1.77011541154432	0.0110930701801447	Downregulated	245.497202563753	WP_000797657.1
Phage_vs_ANC	C2566_RS14830	ais	ais	lipopolysaccharide core heptose(II)-phosphate phosphatase Ais	-1.77079018651209	0.0118317255912	Downregulated	1140.07466054228	WP_000879113.1
Phage_vs_ANC	C2566_RS09780	dhaM	dhaM	dihydroxyacetone kinase phosphoryl donor subunit DhaM	-1.77393433689199	3.8892601269967e-05	Downregulated	176.002693339766	WP_001301101.1
Phage_vs_ANC	C2566_RS13740	wzx	wzx	O7 family O-antigen flippase	-1.84007259675375	0.0046690980614186	Downregulated	4940.79280171276	WP_001060532.1
Phage_vs_ANC	C2566_RS00195	rsmG	rsmG	16S rRNA (guanine(527)-N(7))-methyltransferase RsmG	-1.8708030313471	5.84367853113882e-05	Downregulated	300.822421397086	WP_000932839.1
Phage_vs_ANC	C2566_RS18365	yghW	yghW	DUF2623 family protein YghW	-1.8837831123061	0.00911845038485553	Downregulated	26.161453281116	WP_001059139.1
Phage_vs_ANC	C2566_RS15280	yfcZ	yfcZ	YfcZ/YiiS family protein	-1.97117063443288	0.000847247971005918	Downregulated	1000.39222354956	WP_001296261.1
Phage_vs_ANC	C2566_RS21605	C2566_RS21605	C2566_RS21605	O-antigen ligase family protein	-1.98723338118326	0.000468970519264179	Downregulated	335.406581546184	WP_001318782.1
Phage_vs_ANC	C2566_RS05960	htpG	htpG	molecular chaperone HtpG	-2.01972497701775	2.23151393218021e-06	Downregulated	1169.79225777971	WP_000678201.1
Phage_vs_ANC	C2566_RS07110	ybfA	ybfA	YbfA family protein	-2.02151338821398	0.00222402525643472	Downregulated	2973.76065669434	WP_000424924.1
Phage_vs_ANC	C2566_RS08315	ycaD	ycaD	MFS transporter	-2.04122190776359	9.51275965951527e-05	Downregulated	96.38470244184	WP_000109259.1
Phage_vs_ANC	C2566_RS25480	ykgR	ykgR	small membrane protein YkgR	-2.04532202902823	0.00413237062598756	Downregulated	144.315779477493	WP_000662258.1
Phage_vs_ANC	C2566_RS13715	wzy	wzy	O7 family O-antigen polymerase	-2.11571633867039	0.00137543046135708	Downregulated	1998.49505279213	WP_001230642.1
Phage_vs_ANC	C2566_RS22045	ibpB	ibpB	small heat shock chaperone IbpB	-2.11921710202733	0.00146350720108474	Downregulated	769.719648119181	WP_001243431.1
Phage_vs_ANC	C2566_RS09785	dhaL	dhaL	dihydroxyacetone kinase subunit DhaL	-2.13436041157676	2.13519077716044e-05	Downregulated	64.2543656343364	WP_000059411.1
Phage_vs_ANC	C2566_RS03245	dnaK	dnaK	molecular chaperone DnaK	-2.13729471141965	1.30382137108032e-07	Downregulated	3196.89262130724	WP_000516135.1
Phage_vs_ANC	C2566_RS11435	marR	marR	multiple antibiotic resistance transcriptional regulator MarR	-2.1953319668807	2.76191747939837e-05	Downregulated	116.99115391869	WP_000843414.1
Phage_vs_ANC	C2566_RS08055	grxA	grxA	glutaredoxin 1	-2.22888800934387	0.000251154506865438	Downregulated	128.576723415754	WP_001195240.1
Phage_vs_ANC	C2566_RS11445	marB	marB	multiple antibiotic resistance protein MarB	-2.25256822840724	7.65323742000121e-06	Downregulated	30.655904356099	WP_000803657.1
Phage_vs_ANC	C2566_RS13725	C2566_RS13725	C2566_RS13725	glycosyl transferase	-2.28233399865024	0.000741054984693556	Downregulated	2013.15537119111	WP_000690820.1
Phage_vs_ANC	C2566_RS11440	marA	marA	MDR efflux pump AcrAB transcriptional activator MarA	-2.33350591793396	6.83769488929004e-08	Downregulated	340.689952434784	WP_000091199.1
Phage_vs_ANC	C2566_RS21615	C2566_RS21615	C2566_RS21615	UDP-galactose--(galactosyl) LPS alpha1,2-galactosyltransferase	-2.36952861473927	1.54861341653306e-05	Downregulated	203.1937103047	WP_000364777.1
Phage_vs_ANC	C2566_RS01235	uspD	uspD	universal stress protein UspD	-2.43544490079618	3.8892601269967e-05	Downregulated	1341.92331052356	WP_000323556.1
Phage_vs_ANC	C2566_RS12500	spy	spy	ATP-independent periplasmic protein-refolding chaperone Spy	-2.51535207982284	1.02150313693875e-05	Downregulated	545.512854925955	WP_001228987.1
Phage_vs_ANC	C2566_RS24495	idlP	idlP	iraD leader peptide IdlP	-2.72774398744671	2.13519077716044e-05	Downregulated	47.0240443522493	WP_122999405.1
Phage_vs_ANC	C2566_RS21610	C2566_RS21610	C2566_RS21610	glycosyltransferase family 2 protein	-2.87164675859698	1.60029527380616e-06	Downregulated	285.017483275853	WP_000064010.1
Phage_vs_ANC	C2566_RS24315	ypdK	ypdK	membrane protein YpdK	-2.9782202804849	3.57411440227684e-05	Downregulated	900.963150240155	WP_012767748.1
Phage_vs_ANC	C2566_RS25345	ytiD	ytiD	protein YtiD	-3.08043251266041	6.82576701815297e-06	Downregulated	91.2634922830595	WP_001301448.1
FE_vs_CON	C2566_RS05735	cyoB	cyoB	cytochrome o ubiquinol oxidase subunit I	2.55850214781707	5.84586776534047e-05	Upregulated	1178.09423471809	WP_000467180.1
FE_vs_CON	C2566_RS02240	eptA	eptA	phosphoethanolamine transferase EptA	2.40961646024613	1.96536172096108e-05	Upregulated	433.800674167929	WP_001298860.1
FE_vs_CON	C2566_RS02235	basR	basR	two-component system response regulator BasR	2.20059799011594	1.45285869196103e-05	Upregulated	153.191579218647	WP_000697915.1
FE_vs_CON	C2566_RS04565	degP	degP	serine endoprotease DegP	2.14474549597825	4.41132270504735e-05	Upregulated	580.792530945541	WP_000753946.1
FE_vs_CON	C2566_RS05730	cyoC	cyoC	cytochrome o ubiquinol oxidase subunit III	2.07755289169099	0.000905702234257883	Upregulated	392.711449887128	WP_000179819.1
FE_vs_CON	C2566_RS01710	aceA	aceA	isocitrate lyase	2.03790825171017	0.000905702234257883	Upregulated	899.356418841761	WP_000857856.1
FE_vs_CON	C2566_RS07270	sucC	sucC	ADP-forming succinate--CoA ligase subunit beta	2.01568417520879	0.0010932067339992	Upregulated	1432.82107750694	WP_001048602.1
FE_vs_CON	C2566_RS19640	accB	accB	acetyl-CoA carboxylase biotin carboxyl carrier protein	2.01510372298442	0.000148312052853232	Upregulated	218.999511333426	WP_000354622.1
FE_vs_CON	C2566_RS15770	tkt	tkt	transketolase	1.98675901011481	8.52052496751294e-09	Upregulated	268.757488233911	WP_000087280.1
FE_vs_CON	C2566_RS14845	arnA	arnA	bifunctional UDP-4-amino-4-deoxy-L-arabinose formyltransferase/UDP-glucuronic acid oxidase ArnA	1.94683892062144	0.00197760879641713	Upregulated	649.646924761624	WP_000860273.1
FE_vs_CON	C2566_RS07250	sdhB	sdhB	succinate dehydrogenase iron-sulfur subunit SdhB	1.86301146044233	0.0028731788893221	Upregulated	844.463879681367	WP_001235264.1
FE_vs_CON	C2566_RS02230	pmrB	pmrB	two-component system sensor histidine kinase PmrB	1.79722802497301	0.00110347864451551	Upregulated	132.956601881656	WP_001051094.1
FE_vs_CON	C2566_RS08460	gloC	gloC	hydroxyacylglutathione hydrolase GloC	1.77245051978165	0.000334392525361965	Upregulated	334.84725031924	WP_001109486.1
FE_vs_CON	C2566_RS05725	cyoD	cyoD	cytochrome o ubiquinol oxidase subunit IV	1.77195907431186	0.00427598437338012	Upregulated	250.003504714764	WP_000019869.1
FE_vs_CON	C2566_RS01590	thiS	thiS	sulfur carrier protein ThiS	1.74293568912668	0.00724507157649107	Upregulated	14.2020864702931	WP_001166232.1
FE_vs_CON	C2566_RS10035	oppD	oppD	murein tripeptide/oligopeptide ABC transporter ATP-binding protein OppD	1.73122453418028	0.000692733892222109	Upregulated	1007.9383937771	WP_000110945.1
FE_vs_CON	C2566_RS10220	acnA	acnA	aconitate hydratase AcnA	1.71528628198765	4.00208220397561e-05	Upregulated	1113.37046041595	WP_000099534.1
FE_vs_CON	C2566_RS07715	glnP	glnP	glutamine ABC transporter permease GlnP	1.70795410453998	0.00255183631994643	Upregulated	142.050106494651	WP_001159065.1
FE_vs_CON	C2566_RS08930	putA	putA	trifunctional transcriptional regulator/proline dehydrogenase/L-glutamate gamma-semialdehyde dehydrogenase	1.70102653424277	0.00162375883494001	Upregulated	801.219032784598	WP_001703864.1
FE_vs_CON	C2566_RS02905	mgtA	mgtA	magnesium-translocating P-type ATPase	1.66922719379737	0.00196557690378041	Upregulated	234.42860741365	WP_000471889.1
FE_vs_CON	C2566_RS07275	sucD	sucD	succinate--CoA ligase subunit alpha	1.65689543707467	0.00729687695888066	Upregulated	1277.24953162227	WP_000025458.1
FE_vs_CON	C2566_RS10030	oppC	oppC	oligopeptide ABC transporter permease OppC	1.64837559064072	0.00263470688398067	Upregulated	1247.05295613729	WP_000979661.1
FE_vs_CON	C2566_RS15165	usg	usg	aspartate-semialdehyde dehydrogenase	1.58346611389148	0.00162375883494001	Upregulated	137.878958798358	WP_001289167.1
FE_vs_CON	C2566_RS07875	ybjG	ybjG	undecaprenyl-diphosphate phosphatase	1.58312459502687	0.000621690392341565	Upregulated	55.0951160950119	WP_001295291.1
FE_vs_CON	C2566_RS05740	cyoA	cyoA	cytochrome o ubiquinol oxidase subunit II	1.57225585225957	0.00440087948876299	Upregulated	1177.11761300364	WP_001239440.1
FE_vs_CON	C2566_RS09290	rne	rne	ribonuclease E	1.56699362700185	2.95309618501628e-05	Upregulated	619.68284467903	WP_000827411.1
FE_vs_CON	C2566_RS07710	glnQ	glnQ	glutamine ABC transporter ATP-binding protein GlnQ	1.56509342921391	0.0067076406190617	Upregulated	152.755275621318	WP_000569083.1
FE_vs_CON	C2566_RS00015	yidD	yidD	membrane protein insertion efficiency factor YidD	1.55407916560415	0.00222358770884461	Upregulated	34.288654425115	WP_001307474.1
FE_vs_CON	C2566_RS19900	rpsH	rpsH	30S ribosomal protein S8	1.54782447102884	0.00729687695888066	Upregulated	1142.88542381375	WP_000062611.1
FE_vs_CON	C2566_RS10020	oppA	oppA	oligopeptide ABC transporter substrate-binding protein OppA	1.49459027242252	0.00545010451515864	Upregulated	7412.00955298496	WP_001297114.1
FE_vs_CON	C2566_RS10040	oppF	oppF	murein tripeptide/oligopeptide ABC transporter ATP-binding protein OppF	1.47201934231054	0.00898626952126335	Upregulated	716.08158475595	WP_000994905.1
FE_vs_CON	C2566_RS10025	oppB	oppB	oligopeptide ABC transporter permease OppB	1.47088997036654	0.00402735304427379	Upregulated	1353.51003704969	WP_000911112.1
FE_vs_CON	C2566_RS07245	sdhA	sdhA	succinate dehydrogenase flavoprotein subunit	1.45876756872867	0.0104085725837879	Upregulated	1899.86814022217	WP_000775540.1
FE_vs_CON	C2566_RS15215	aroC	aroC	chorismate synthase	1.45575124083574	0.000527193007064223	Upregulated	96.0281728533233	WP_001297933.1
FE_vs_CON	C2566_RS14840	arnC	arnC	undecaprenyl-phosphate 4-deoxy-4-formamido-L-arabinose transferase	1.43396255172045	0.0184638628334613	Upregulated	430.466187061406	WP_000461657.1
FE_vs_CON	C2566_RS19885	rpsE	rpsE	30S ribosomal protein S5	1.42907988385946	0.00915140042472411	Upregulated	1594.80593674321	WP_000940120.1
FE_vs_CON	C2566_RS13455	yodB	yodB	cytochrome b	1.42113195865706	0.0160335908659952	Upregulated	465.919248551531	WP_001079074.1
FE_vs_CON	C2566_RS07305	cydB	cydB	cytochrome d ubiquinol oxidase subunit II	1.41119792732894	0.0114148734473557	Upregulated	3974.61979237092	WP_000568275.1
FE_vs_CON	C2566_RS08940	putP	putP	sodium/proline symporter PutP	1.40667792655695	0.0168795892198369	Upregulated	431.348304603509	WP_001018486.1
FE_vs_CON	C2566_RS01405	eptC	eptC	phosphoethanolamine transferase CptA	1.40509921822405	0.00563197251372805	Upregulated	658.085162877829	WP_000556295.1
FE_vs_CON	C2566_RS21515	lldP	lldP	L-lactate permease	1.40503256591405	0.018459894887331	Upregulated	1164.57450285987	WP_001297977.1
FE_vs_CON	C2566_RS02700	rpsR	rpsR	30S ribosomal protein S18	1.40421061701148	0.018223645019594	Upregulated	442.723025693407	WP_000135199.1
FE_vs_CON	C2566_RS16005	guaB	guaB	IMP dehydrogenase	1.39590082674621	0.00290093458290555	Upregulated	253.348078945845	WP_001299507.1
FE_vs_CON	C2566_RS21575	waaH	waaH	UDP-glucuronate:LPS(HepIII) glycosyltransferase	1.38661776655667	0.019085338626611	Upregulated	287.685455330418	WP_000982115.1
FE_vs_CON	C2566_RS07240	sdhD	sdhD	succinate dehydrogenase membrane anchor subunit	1.37837780673292	0.019085338626611	Upregulated	337.331085618473	WP_000254365.1
FE_vs_CON	C2566_RS19850	rpsD	rpsD	30S ribosomal protein S4	1.37356664721383	0.0123594213175162	Upregulated	1879.79020721588	WP_000135224.1
FE_vs_CON	C2566_RS19855	rpsK	rpsK	30S ribosomal protein S11	1.37314172091853	0.0152913994707609	Upregulated	824.0523714563	WP_001029684.1
FE_vs_CON	C2566_RS12200	ydiJ	ydiJ	FAD-binding and (Fe-S)-binding domain-containing protein	1.37251534339953	7.84833505765248e-05	Upregulated	194.779224939016	WP_000612953.1
FE_vs_CON	C2566_RS14985	nuoF	nuoF	NADH-quinone oxidoreductase subunit NuoF	1.36931897264506	0.0110731482827221	Upregulated	511.899255751234	WP_000789500.1
FE_vs_CON	C2566_RS05785	lon	lon	endopeptidase La	1.3678892850108	7.84833505765248e-05	Upregulated	149.618110779946	WP_001295325.1
FE_vs_CON	C2566_RS02555	hflK	hflK	FtsH protease activity modulator HflK	1.33975485060168	0.00640053848583982	Upregulated	421.37524811973	WP_000312488.1
FE_vs_CON	C2566_RS16100	fdx	fdx	ISC system 2Fe-2S type ferredoxin	1.33234491096407	0.00591862585092886	Upregulated	50.7589317207808	WP_001124469.1
FE_vs_CON	C2566_RS14835	arnB	arnB	UDP-4-amino-4-deoxy-L-arabinose aminotransferase	1.32951995549401	0.0254399239215373	Upregulated	1018.09994786144	WP_001295286.1
FE_vs_CON	C2566_RS19895	rplF	rplF	50S ribosomal protein L6	1.32551710401902	0.0173130848396894	Upregulated	1215.24650617349	WP_000091945.1
FE_vs_CON	C2566_RS21155	dppA	dppA	dipeptide ABC transporter substrate-binding protein DppA	1.3235697150608	0.01441335193505	Upregulated	229.335629813775	WP_001222883.1
FE_vs_CON	C2566_RS17890	gcvT	gcvT	glycine cleavage system aminomethyltransferase GcvT	1.31987730796844	0.0035680939347562	Upregulated	448.838478847659	WP_000068701.1
FE_vs_CON	C2566_RS11760	pntB	pntB	Re/Si-specific NAD(P)(+) transhydrogenase subunit beta	1.31898988324382	0.0100837102191948	Upregulated	382.902621117594	WP_000014036.1
FE_vs_CON	C2566_RS04330	acnB	acnB	bifunctional aconitate hydratase 2/2-methylisocitrate dehydratase	1.31586498224044	0.0168795892198369	Upregulated	2206.38452263134	WP_001307570.1
FE_vs_CON	C2566_RS17135	cysI	cysI	assimilatory sulfite reductase (NADPH) hemoprotein subunit	1.3150995373952	0.017821687287127	Upregulated	90.3851113587008	WP_001290699.1
FE_vs_CON	C2566_RS08310	ycaC	ycaC	isochorismate family cysteine hydrolase YcaC	1.31400738517274	0.00563197251372805	Upregulated	197.177211584445	WP_000165879.1
FE_vs_CON	C2566_RS16000	guaA	guaA	glutamine-hydrolyzing GMP synthase	1.31281019995065	0.00251666609511542	Upregulated	359.262914230078	WP_000138270.1
FE_vs_CON	C2566_RS21630	C2566_RS21630	C2566_RS21630	IS1-like element IS1A family transposase	1.31151860420574	0.0219176517549876	Upregulated	16.2142983907734	WP_094096600.1
FE_vs_CON	C2566_RS14970	nuoI	nuoI	NADH-quinone oxidoreductase subunit NuoI	1.30650610655496	0.0028731788893221	Upregulated	318.421117560026	WP_000172749.1
FE_vs_CON	C2566_RS07325	tolQ	tolQ	Tol-Pal system protein TolQ	1.30332602984424	0.000848972603185221	Upregulated	132.94828994365	WP_000131314.1
FE_vs_CON	C2566_RS02005	acs	acs	acetate--CoA ligase	1.3007318563535	0.0278826501273633	Upregulated	634.854013624491	WP_000078239.1
FE_vs_CON	C2566_RS17715	xdhD	xdhD	molybdopterin-dependent oxidoreductase Mo/Fe-S-binding subunit	1.2940878925577	0.0185973875926692	Upregulated	338.683061079428	WP_000583631.1
FE_vs_CON	C2566_RS14990	nuoE	nuoE	NADH-quinone oxidoreductase subunit NuoE	1.2934452153096	0.0135458639643839	Upregulated	286.699339816541	WP_000545042.1
FE_vs_CON	C2566_RS19915	rplX	rplX	50S ribosomal protein L24	1.29228007888382	0.0144768607097822	Upregulated	1297.69826375283	WP_000729185.1
FE_vs_CON	C2566_RS15615	cysP	cysP	thiosulfate/sulfate ABC transporter substrate-binding protein CysP	1.29146856305124	0.026674768002803	Upregulated	158.746423137546	WP_000290224.1
FE_vs_CON	C2566_RS12350	pheS	pheS	phenylalanine--tRNA ligase subunit alpha	1.28818628714979	0.00437755766574564	Upregulated	146.635879181764	WP_000018596.1
FE_vs_CON	C2566_RS15605	cysW	cysW	sulfate/thiosulfate ABC transporter permease CysW	1.28801354359154	0.0278826501273633	Upregulated	71.4666507840953	WP_000852696.1
FE_vs_CON	C2566_RS09735	dadA	dadA	D-amino acid dehydrogenase	1.28666625861303	0.0247504055210663	Upregulated	417.624633381247	WP_001266908.1
FE_vs_CON	C2566_RS20315	rpe	rpe	ribulose-phosphate 3-epimerase	1.27765203423661	0.00729687695888066	Upregulated	88.2098958145076	WP_000816280.1
FE_vs_CON	C2566_RS14965	nuoJ	nuoJ	NADH-quinone oxidoreductase subunit J	1.26397834860978	0.0162155321241138	Upregulated	276.541893269091	WP_000393511.1
FE_vs_CON	C2566_RS14950	nuoM	nuoM	NADH-quinone oxidoreductase subunit M	1.26239442644807	0.0198940998955649	Upregulated	701.088813312078	WP_000926441.1
FE_vs_CON	C2566_RS06880	gltK	gltK	glutamate/aspartate ABC transporter permease GltK	1.25686207918967	0.0265823537929673	Upregulated	107.97970455587	WP_000272824.1
FE_vs_CON	C2566_RS02695	priB	priB	primosomal replication protein N	1.24347422180777	0.0322611915539017	Upregulated	679.26465221226	WP_001296681.1
FE_vs_CON	C2566_RS16110	hscB	hscB	co-chaperone HscB	1.23681724143333	0.0012743016760408	Upregulated	79.97532702546	WP_000384413.1
FE_vs_CON	C2566_RS18015	speA	speA	biosynthetic arginine decarboxylase	1.22715938936043	0.00461603427588554	Upregulated	189.195667186845	NA
FE_vs_CON	C2566_RS16345	rseC	rseC	SoxR-reducing system protein RseC	1.22500377349361	0.0110633603560236	Upregulated	69.8462869950863	WP_000589070.1
FE_vs_CON	C2566_RS04075	thiB	thiB	thiamine ABC transporter substrate binding subunit	1.22362455733255	0.0112554472558588	Upregulated	35.0987388433938	WP_001301364.1
FE_vs_CON	C2566_RS05630	nrdR	nrdR	transcriptional regulator NrdR	1.22219175901339	0.0100837102191948	Upregulated	65.0480459806033	WP_000543535.1
FE_vs_CON	C2566_RS07260	sucA	sucA	2-oxoglutarate dehydrogenase E1 component	1.2170973485301	0.0229176830113261	Upregulated	2946.52490532943	WP_001181473.1
FE_vs_CON	C2566_RS14975	nuoH	nuoH	NADH-quinone oxidoreductase subunit NuoH	1.21367874163253	0.0236251917333647	Upregulated	477.849462993568	WP_000118507.1
FE_vs_CON	C2566_RS19875	rplO	rplO	50S ribosomal protein L15	1.20852460926094	0.0312577809819382	Upregulated	1322.70133331821	WP_001238917.1
FE_vs_CON	C2566_RS21480	mtlA	mtlA	PTS mannitol transporter subunit IICBA	1.19691409978188	0.00525556241372137	Upregulated	267.515453227712	WP_000093247.1
FE_vs_CON	C2566_RS16355	rseA	rseA	anti-sigma-E factor RseA	1.19361986008753	0.0219176517549876	Upregulated	1417.06731824713	WP_001168459.1
FE_vs_CON	C2566_RS07440	C2566_RS07440	C2566_RS07440	galactose-1-epimerase	1.19267885264813	0.0133363550007861	Upregulated	140.448326620085	NA
FE_vs_CON	C2566_RS08170	poxB	poxB	ubiquinone-dependent pyruvate dehydrogenase	1.19052767802324	0.000374582110502776	Upregulated	202.810091328583	WP_000815335.1
FE_vs_CON	C2566_RS14745	nrdB	nrdB	class Ia ribonucleoside-diphosphate reductase subunit beta	1.17185748846933	0.00687704636603959	Upregulated	172.165204157343	WP_000332036.1
FE_vs_CON	C2566_RS11765	pntA	pntA	Re/Si-specific NAD(P)(+) transhydrogenase subunit alpha	1.1685889483795	0.0164362064422309	Upregulated	492.533512043966	WP_001353838.1
FE_vs_CON	C2566_RS19905	rpsN	rpsN	30S ribosomal protein S14	1.16855241593056	0.026674768002803	Upregulated	1685.91889554884	WP_001118930.1
FE_vs_CON	C2566_RS21520	lldR	lldR	transcriptional regulator LldR	1.16690608665384	0.0395832078424681	Upregulated	371.15879628836	WP_000636500.1
FE_vs_CON	C2566_RS16545	rimM	rimM	ribosome maturation factor RimM	1.16623631014279	0.0364238811849651	Upregulated	1827.59877065595	WP_000043335.1
FE_vs_CON	C2566_RS03640	iraD	iraD	anti-adapter protein IraD	1.15425888270582	0.022510690997162	Upregulated	102.88212942227	WP_001309187.1
FE_vs_CON	C2566_RS24375	yrbN	yrbN	protein YrbN	1.15238817629366	0.0221377658725878	Upregulated	17.6202734153781	WP_010723222.1
FE_vs_CON	C2566_RS15160	truA	truA	tRNA pseudouridine(38-40) synthase TruA	1.15098081721261	0.0111513926453311	Upregulated	126.796907602841	WP_001283585.1
FE_vs_CON	C2566_RS00520	hemX	hemX	uroporphyrinogen-III C-methyltransferase	1.14897600241928	0.00839351486565733	Upregulated	195.975503107631	WP_000139084.1
FE_vs_CON	C2566_RS00155	atpD	atpD	F0F1 ATP synthase subunit beta	1.14226366995872	0.0344973797137114	Upregulated	560.218522602592	WP_000190506.1
FE_vs_CON	C2566_RS09565	icd	icd	NADP-dependent isocitrate dehydrogenase	1.13495606045043	0.0239155146083773	Upregulated	2219.21050392809	WP_000444487.1
FE_vs_CON	C2566_RS00590	corA	corA	magnesium/cobalt transporter CorA	1.13346980043422	0.00421501860400998	Upregulated	71.4155796278212	WP_000947159.1
FE_vs_CON	C2566_RS06885	gltJ	gltJ	glutamate/aspartate ABC transporter permease GltJ	1.13344240289027	0.0335742921769084	Upregulated	173.959587947811	WP_000020941.1
FE_vs_CON	C2566_RS02485	asd	asd	archaetidylserine decarboxylase	1.13293635233994	0.00453458347836771	Upregulated	140.749944875728	WP_000934920.1
FE_vs_CON	C2566_RS17055	rpoS	rpoS	RNA polymerase sigma factor RpoS	1.13132699916462	0.0221377658725878	Upregulated	1529.87217490721	WP_000081550.1
FE_vs_CON	C2566_RS21590	rfaD	rfaD	ADP-glyceromanno-heptose 6-epimerase	1.11240469811872	0.0117198647606371	Upregulated	289.394393828875	WP_000587764.1
FE_vs_CON	C2566_RS14960	nuoK	nuoK	NADH-quinone oxidoreductase subunit NuoK	1.11025252935053	0.0477016010209239	Upregulated	105.92854184724	WP_000612644.1
FE_vs_CON	C2566_RS24910	C2566_RS24910	C2566_RS24910	hypothetical protein	1.10729565726673	0.0415636879758396	Upregulated	41.3737831509579	WP_000700140.1
FE_vs_CON	C2566_RS20385	hslR	hslR	ribosome-associated heat shock protein Hsp15	1.10420254205493	0.00898626952126335	Upregulated	54.1331484482242	WP_000660476.1
FE_vs_CON	C2566_RS19295	cgtA	cgtA	Obg family GTPase CgtA	1.10170135748083	0.00181473245763148	Upregulated	162.028496604794	WP_000673561.1
FE_vs_CON	C2566_RS08455	mepK	mepK	YcbK family protein	1.09967518077426	0.0190202740390444	Upregulated	824.411244531686	WP_001295932.1
FE_vs_CON	C2566_RS19340	mlaC	mlaC	phospholipid-binding protein MlaC	1.09927895018014	0.0162155321241138	Upregulated	140.058376573317	WP_000476487.1
FE_vs_CON	C2566_RS14980	nuoG	nuoG	NADH-quinone oxidoreductase subunit NuoG	1.09798703442121	0.0276479207175256	Upregulated	992.731528107285	WP_012767746.1
FE_vs_CON	C2566_RS06990	nagE	nagE	PTS N-acetyl glucosamine transporter subunit IIABC	1.09486746136184	0.0198940998955649	Upregulated	280.015698077309	WP_001023126.1
FE_vs_CON	C2566_RS21960	ilvB	ilvB	acetolactate synthase large subunit	1.09312546706783	0.0347595260280587	Upregulated	239.146225504345	WP_000168475.1
FE_vs_CON	C2566_RS14995	nuoC	nuoC	NADH-quinone oxidoreductase subunit C/D	1.08990728046969	0.017821687287127	Upregulated	726.46116567991	WP_000247878.1
FE_vs_CON	C2566_RS20545	glgC	glgC	glucose-1-phosphate adenylyltransferase	1.0887143081883	0.00729687695888066	Upregulated	265.696738720887	WP_000253975.1
FE_vs_CON	C2566_RS13180	aspS	aspS	aspartate--tRNA ligase	1.08709743583507	0.0117198647606371	Upregulated	290.904893691688	WP_001258678.1
FE_vs_CON	C2566_RS03870	fkpB	fkpB	FKBP-type peptidyl-prolyl cis-trans isomerase	1.07594795662008	0.0228088242643171	Upregulated	39.7205667870273	WP_000004655.1
FE_vs_CON	C2566_RS19220	infB	infB	translation initiation factor IF-2	1.06962169801231	0.00440087948876299	Upregulated	1110.58182379331	WP_000133044.1
FE_vs_CON	C2566_RS08885	ymdF	ymdF	general stress protein	1.06821011838906	0.0493516236613698	Upregulated	1295.99832210439	WP_001273658.1
FE_vs_CON	C2566_RS17875	pepP	pepP	Xaa-Pro aminopeptidase	1.05689760863083	0.0189326322127335	Upregulated	222.063841423337	WP_001290123.1
FE_vs_CON	C2566_RS11170	adhP	adhP	alcohol dehydrogenase AdhP	1.05661091015639	0.0111240932562505	Upregulated	33.5572416344213	WP_000642433.1
FE_vs_CON	C2566_RS12345	pheT	pheT	phenylalanine--tRNA ligase subunit beta	1.05070251578596	0.0116099778046807	Upregulated	443.30103981065	WP_000672380.1
FE_vs_CON	C2566_RS19890	rplR	rplR	50S ribosomal protein L18	1.04831671126827	0.049121213762769	Upregulated	656.736887684079	WP_000358960.1
FE_vs_CON	C2566_RS15850	dapA	dapA	4-hydroxy-tetrahydrodipicolinate synthase	1.03617875360743	0.00729687695888066	Upregulated	769.908521696874	WP_001295469.1
FE_vs_CON	C2566_RS12885	sdaA	sdaA	L-serine ammonia-lyase	1.03546504085495	0.00290093458290555	Upregulated	496.008474499678	WP_000624298.1
FE_vs_CON	C2566_RS02560	hflC	hflC	protease modulator HflC	1.03205264903451	0.0417392839455871	Upregulated	483.040814355988	WP_001232412.1
FE_vs_CON	C2566_RS21420	aldB	aldB	aldehyde dehydrogenase AldB	1.02760447141883	0.0335742921769084	Upregulated	229.610750076398	WP_001300944.1
FE_vs_CON	C2566_RS15330	dsdA	dsdA	D-serine ammonia-lyase	1.02033664310137	0.0213334474931287	Upregulated	86.4872896477533	WP_000426426.1
FE_vs_CON	C2566_RS03420	deoB	deoB	phosphopentomutase	1.00872605533791	0.0184638628334613	Upregulated	242.356495745163	WP_000816471.1
FE_vs_CON	C2566_RS17900	gcvP	gcvP	aminomethyl-transferring glycine dehydrogenase	1.00633051215518	0.0312577809819382	Upregulated	672.950985505243	WP_000195061.1
FE_vs_CON	C2566_RS08370	ycaL	ycaL	metallopeptidase YcaL	-1.00439643425662	0.0259542391666339	Downregulated	24.4015442160977	WP_001295345.1
FE_vs_CON	C2566_RS19100	yraK	yraK	fimbrial protein	-1.01019187973578	0.0416471289315875	Downregulated	38.4802267886977	WP_000816992.1
FE_vs_CON	C2566_RS03920	caiE	caiE	carnitine operon protein CaiE	-1.0134479690675	0.0426091989633127	Downregulated	22.4383142397825	WP_000122886.1
FE_vs_CON	C2566_RS16805	C2566_RS16805	C2566_RS16805	hypothetical protein	-1.01489137705646	0.028201002613901	Downregulated	202.215615874719	NA
FE_vs_CON	C2566_RS21990	yidF	yidF	radical SAM protein	-1.01552605695567	0.0312577809819382	Downregulated	123.247294457981	WP_000148063.1
FE_vs_CON	C2566_RS17425	C2566_RS17425	C2566_RS17425	hypothetical protein	-1.02384038413812	0.0297848687322831	Downregulated	317.942303013328	NA
FE_vs_CON	C2566_RS03730	fimE	fimE	type 1 fimbria switch DNA invertase FimE	-1.024977727693	0.0389345540635988	Downregulated	44.8737875083719	WP_000044711.1
FE_vs_CON	C2566_RS14280	sanA	sanA	outer membrane permeability protein SanA	-1.02698335937582	0.0369511021006115	Downregulated	28.7954775703767	WP_000920064.1
FE_vs_CON	C2566_RS05020	yagU	yagU	YagU family protein	-1.03029018525684	0.0221874362742119	Downregulated	82.1558441876349	WP_001019920.1
FE_vs_CON	C2566_RS17910	bglA	bglA	6-phospho-beta-glucosidase BglA	-1.03203659377985	0.0481785365908168	Downregulated	194.587783300481	WP_012775976.1
FE_vs_CON	C2566_RS07390	C2566_RS07390	C2566_RS07390	hypothetical protein	-1.04497636044418	0.0228088242643171	Downregulated	59.2260575312389	NA
FE_vs_CON	C2566_RS19205	rpsO	rpsO	30S ribosomal protein S15	-1.05166306260384	0.0133363550007861	Downregulated	3077.68416899525	WP_000059466.1
FE_vs_CON	C2566_RS01210	cdh	cdh	CDP-diacylglycerol diphosphatase	-1.0575602041146	0.0257303434542324	Downregulated	36.5906307223847	WP_000708994.1
FE_vs_CON	C2566_RS09415	ndh	ndh	NADH-quinone dehydrogenase	-1.06025819089467	0.0144768607097822	Downregulated	81.8001611589578	WP_001295439.1
FE_vs_CON	C2566_RS00470	wzyE	wzyE	ECA oligosaccharide polymerase	-1.06316185822605	0.00314066306365419	Downregulated	66.5823162337523	WP_000055131.1
FE_vs_CON	C2566_RS03975	kefF	kefF	glutathione-regulated potassium-efflux system oxidoreductase KefF	-1.06693918789087	0.0335742921769084	Downregulated	27.6963479920947	WP_000600725.1
FE_vs_CON	C2566_RS02505	C2566_RS02505	C2566_RS02505	hypothetical protein	-1.07601496304201	0.0372008791566214	Downregulated	123.732043497991	NA
FE_vs_CON	C2566_RS24695	C2566_RS24695	C2566_RS24695	DUF957 domain-containing protein	-1.07977568245176	0.0413831531469905	Downregulated	4.53114280379487	NA
FE_vs_CON	C2566_RS01700	metA	metA	homoserine O-acetyltransferase MetA	-1.09167399481316	0.0219899542103326	Downregulated	48.3699540555496	WP_001122777.1
FE_vs_CON	C2566_RS18190	pppA	pppA	prepilin peptidase PppA	-1.09806600422233	0.0415636879758396	Downregulated	15.7037808962134	WP_001333829.1
FE_vs_CON	C2566_RS12965	yobH	yobH	YobH family protein	-1.10306331644312	0.039035593382626	Downregulated	20.8996344051257	WP_001211011.1
FE_vs_CON	C2566_RS02890	treC	treC	alpha,alpha-phosphotrehalase	-1.10380707307002	0.02565806320727	Downregulated	47.6053372631363	WP_001320168.1
FE_vs_CON	C2566_RS16145	yfhR	yfhR	alpha/beta hydrolase	-1.10758699380261	0.039035593382626	Downregulated	29.7678172764729	WP_001299515.1
FE_vs_CON	C2566_RS01095	frvR	frvR	putative frv operon regulatory protein	-1.10834507352055	0.0362055518306264	Downregulated	34.7250179004319	WP_000931298.1
FE_vs_CON	C2566_RS06935	C2566_RS06935	C2566_RS06935	hypothetical protein	-1.11240109054656	0.0424759645262833	Downregulated	109.776486074836	NA
FE_vs_CON	C2566_RS09080	ymdA	ymdA	protein YmdA	-1.11362365962509	0.0445679103186384	Downregulated	22.5674247525924	WP_000489585.1
FE_vs_CON	C2566_RS04035	polB	polB	DNA polymerase II	-1.1158238468946	0.0162155321241138	Downregulated	142.951419936979	WP_000035693.1
FE_vs_CON	C2566_RS12035	mepH	mepH	peptidoglycan DD-endopeptidase MepH	-1.11733815659027	0.0148472773207537	Downregulated	152.417823148833	WP_000101193.1
FE_vs_CON	C2566_RS03500	C2566_RS03500	C2566_RS03500	hypothetical protein	-1.11992705948885	0.0446340882074827	Downregulated	212.837799492642	NA
FE_vs_CON	C2566_RS16950	hycE	hycE	formate hydrogenlyase subunit HycE	-1.1200388641181	0.0488049884408062	Downregulated	21.6150036873434	WP_001288122.1
FE_vs_CON	C2566_RS07545	bioF	bioF	8-amino-7-oxononanoate synthase	-1.12780956680936	0.0489078615869909	Downregulated	10.0517633380509	WP_000118797.1
FE_vs_CON	C2566_RS24945	C2566_RS24945	C2566_RS24945	hypothetical protein	-1.12784089179708	0.0299563844160637	Downregulated	1460.37414350949	WP_000074142.1
FE_vs_CON	C2566_RS06265	C2566_RS06265	C2566_RS06265	hypothetical protein	-1.12926086227584	0.0463139710619524	Downregulated	150.94749652295	NA
FE_vs_CON	C2566_RS01090	yiiG	yiiG	YiiG family protein	-1.1374653000375	0.039035593382626	Downregulated	16.1565516480115	WP_001295677.1
FE_vs_CON	C2566_RS24950	ysgD	ysgD	protein YsgD	-1.14126342244404	0.0394886197921761	Downregulated	26.3345952465423	WP_211180520.1
FE_vs_CON	C2566_RS18270	lptF	lptF	LPS export ABC transporter permease LptF	-1.14579110084512	0.0342298875717289	Downregulated	24.2338412529197	WP_000779636.1
FE_vs_CON	C2566_RS16525	dgcN	dgcN	diguanylate cyclase DgcN	-1.14670958829836	0.0219176517549876	Downregulated	62.8580330918235	WP_000969010.1
FE_vs_CON	C2566_RS23055	yncL	yncL	stress response membrane protein YncL	-1.15002993174796	0.0416471289315875	Downregulated	874.345557372932	WP_001303494.1
FE_vs_CON	C2566_RS16745	C2566_RS16745	C2566_RS16745	MFS transporter	-1.1517159876158	0.0372008791566214	Downregulated	19.5900605540924	WP_000165699.1
FE_vs_CON	C2566_RS12230	ydiB	ydiB	quinate/shikimate dehydrogenase	-1.15192421736485	0.044731369768833	Downregulated	13.2160838425903	WP_000383469.1
FE_vs_CON	C2566_RS12815	yeaV	yeaV	BCCT family transporter YeaV	-1.15311481167355	0.0213334474931287	Downregulated	29.3820033236039	NA
FE_vs_CON	C2566_RS10395	pspE	pspE	thiosulfate sulfurtransferase PspE	-1.15833787074579	0.00937142033595546	Downregulated	293.833333479939	WP_000473109.1
FE_vs_CON	C2566_RS00660	bioP	bioP	biotin transporter	-1.15927730346202	0.0299321610781252	Downregulated	26.0700247561136	WP_001196237.1
FE_vs_CON	C2566_RS03930	caiC	caiC	crotonobetaine/carnitine-CoA ligase	-1.16160917706584	0.0284440525411297	Downregulated	61.7648522801083	WP_000351506.1
FE_vs_CON	C2566_RS13770	wcaM	wcaM	colanic acid biosynthesis protein WcaM	-1.16405439198251	0.0431363489139953	Downregulated	18.2671120847308	WP_001115981.1
FE_vs_CON	C2566_RS24745	C2566_RS24745	C2566_RS24745	hypothetical protein	-1.16456367843409	0.0417994826820737	Downregulated	30.7147197065938	NA
FE_vs_CON	C2566_RS09120	yceK	yceK	YceK/YidQ family lipoprotein	-1.16862075768591	0.0399911293765491	Downregulated	6.26235518518147	WP_001237205.1
FE_vs_CON	C2566_RS21010	yhjB	yhjB	helix-turn-helix transcriptional regulator	-1.16904684836613	0.0229871088420734	Downregulated	27.5037475410867	WP_001167676.1
FE_vs_CON	C2566_RS24850	nadS	nadS	NadS family protein	-1.16975576740119	0.0225728661712184	Downregulated	91.2685693304462	WP_000007444.1
FE_vs_CON	C2566_RS18470	mqsA	mqsA	type II toxin-antitoxin system antitoxin MqsA	-1.17306313145227	0.036362535558514	Downregulated	617.155476320616	WP_000650107.1
FE_vs_CON	C2566_RS03310	thrL	thrL	thr operon leader peptide	-1.18200866026802	0.0283120675091869	Downregulated	1978.12096076656	WP_001386572.1
FE_vs_CON	C2566_RS02065	mdtP	mdtP	multidrug efflux transporter outer membrane subunit MdtP	-1.19204589061515	0.0372008791566214	Downregulated	22.8301564505288	WP_000610601.1
FE_vs_CON	C2566_RS09860	sirB2	sirB2	invasion regulator SirB2	-1.19362345999589	0.0182773744847543	Downregulated	23.4749599301464	WP_000200373.1
FE_vs_CON	C2566_RS16820	csrA	csrA	carbon storage regulator CsrA	-1.20757667534778	0.0219176517549876	Downregulated	1556.17589092355	WP_000906486.1
FE_vs_CON	C2566_RS04915	lafU	lafU	putative lateral flagellar export/assembly protein LafU	-1.20894004081183	0.015812996388159	Downregulated	8.1591467903591	WP_000207564.1
FE_vs_CON	C2566_RS06435	cusC	cusC	Cu(+)/Ag(+) efflux RND transporter outer membrane channel CusC	-1.21226520564459	0.00161928126418539	Downregulated	712.703662001323	WP_000074253.1
FE_vs_CON	C2566_RS02290	dcuB	dcuB	anaerobic C4-dicarboxylate transporter DcuB	-1.21576444629744	0.0213334474931287	Downregulated	80.7205895463133	WP_000899522.1
FE_vs_CON	C2566_RS08685	tusE	tusE	sulfurtransferase TusE	-1.21724190724217	0.00290093458290555	Downregulated	102.511082192816	WP_000904442.1
FE_vs_CON	C2566_RS18285	C2566_RS18285	C2566_RS18285	lipopolysaccharide biosynthesis protein	-1.22230739986847	0.0327761013398441	Downregulated	18.344001683758	WP_000896885.1
FE_vs_CON	C2566_RS03710	fimC	fimC	type 1 fimbria chaperone FimC	-1.22559616592294	0.0182915954209281	Downregulated	132.849836477551	WP_000066560.1
FE_vs_CON	C2566_RS16290	yfhL	yfhL	4Fe-4S dicluster ferredoxin YfhL	-1.22851801663341	0.0182773744847543	Downregulated	93.6125929351087	WP_001196283.1
FE_vs_CON	C2566_RS04935	yafP	yafP	GNAT family N-acetyltransferase	-1.22992825861045	0.0312577809819382	Downregulated	4.62603919367035	WP_001059847.1
FE_vs_CON	C2566_RS19140	yhbO	yhbO	protein/nucleic acid deglycase	-1.23579745808169	0.0335742921769084	Downregulated	8.57771794400021	WP_000037608.1
FE_vs_CON	C2566_RS02925	pyrL	pyrL	pyr operon leader peptide	-1.24361211418034	0.0341722684258961	Downregulated	28.7970941094504	WP_001296693.1
FE_vs_CON	C2566_RS12095	C2566_RS12095	C2566_RS12095	hypothetical protein	-1.24517674365281	0.0341722684258961	Downregulated	17.4484122741286	NA
FE_vs_CON	C2566_RS04845	C2566_RS04845	C2566_RS04845	hypothetical protein	-1.24988406638167	0.0335742921769084	Downregulated	14.7096531860155	WP_001053631.1
FE_vs_CON	C2566_RS09245	flgD	flgD	flagellar hook assembly protein FlgD	-1.25689965170742	0.0299321610781252	Downregulated	62.3767297892753	WP_000020467.1
FE_vs_CON	C2566_RS08245	infA	infA	translation initiation factor IF-1	-1.26200154961401	0.0110637764979165	Downregulated	1999.30690732985	WP_001040187.1
FE_vs_CON	C2566_RS09875	C2566_RS09875	C2566_RS09875	type I toxin-antitoxin system toxin Ldr family protein	-1.26744893479675	0.0312577809819382	Downregulated	134.048519917285	WP_000170951.1
FE_vs_CON	C2566_RS15785	aegA	aegA	formate-dependent uric acid utilization protein AegA	-1.27158230412535	0.0189052160196146	Downregulated	116.542511768982	WP_001078880.1
FE_vs_CON	C2566_RS00090	yieL	yieL	esterase	-1.27466000737653	0.0287516595784435	Downregulated	11.9708294031529	WP_001300948.1
FE_vs_CON	C2566_RS19150	yhbQ	yhbQ	DNA damage response exodeoxyribonuclease YhbQ	-1.27841083455462	0.00898626952126335	Downregulated	23.4141558307102	WP_000189314.1
FE_vs_CON	C2566_RS15485	C2566_RS15485	C2566_RS15485	hypothetical protein	-1.2828966241394	0.0236277269589827	Downregulated	558.60624283634	NA
FE_vs_CON	C2566_RS20225	yhfL	yhfL	YhfL family protein	-1.28554979592748	0.0254399239215373	Downregulated	78.1094868440005	WP_001031834.1
FE_vs_CON	C2566_RS16530	yfiB	yfiB	OmpA family protein	-1.28704907179813	0.00925945703155296	Downregulated	35.6161132960999	WP_000589828.1
FE_vs_CON	C2566_RS02285	fumB	fumB	class I fumarate hydratase	-1.29887335306697	0.012885606971653	Downregulated	84.0446688921464	WP_000066676.1
FE_vs_CON	C2566_RS20960	hdeD	hdeD	acid-resistance protein HdeD	-1.30238008387594	0.0246162388123773	Downregulated	24.669837024289	WP_000965672.1
FE_vs_CON	C2566_RS10375	pspA	pspA	phage shock protein PspA	-1.30550624762675	0.022102634761742	Downregulated	1897.08536657292	WP_000511025.1
FE_vs_CON	C2566_RS06765	lipB	lipB	lipoyl(octanoyl) transferase LipB	-1.313197018227	0.000745175960265711	Downregulated	78.5366988723322	WP_000284027.1
FE_vs_CON	C2566_RS02255	adiA	adiA	arginine decarboxylase	-1.3260211383626	0.0152913994707609	Downregulated	58.0567624407525	WP_012767781.1
FE_vs_CON	C2566_RS06610	ybdL	ybdL	methionine-oxo-acid transaminase	-1.32618434417369	0.0100837102191948	Downregulated	38.3492972987317	WP_000183906.1
FE_vs_CON	C2566_RS14780	glpB	glpB	glycerol-3-phosphate dehydrogenase subunit GlpB	-1.33090372467357	0.0252016756875864	Downregulated	257.47314433292	WP_001209902.1
FE_vs_CON	C2566_RS16860	srlE	srlE	PTS glucitol/sorbitol transporter subunit IIB	-1.33866105308467	0.0252455570675902	Downregulated	11.9925162821484	WP_000148867.1
FE_vs_CON	C2566_RS15060	yfcC	yfcC	putative basic amino acid antiporter YfcC	-1.3401600987801	0.0123594213175162	Downregulated	81.7691495372739	WP_001274501.1
FE_vs_CON	C2566_RS13235	yecT	yecT	lysozyme inhibitor LprI family protein	-1.34271785003953	0.0191822475544039	Downregulated	21.1694028132577	WP_001320618.1
FE_vs_CON	C2566_RS16440	yfiM	yfiM	YfiM family lipoprotein	-1.3486949775972	0.0114904337618972	Downregulated	16.4978076039351	WP_012138968.1
FE_vs_CON	C2566_RS21220	yiaG	yiaG	HTH-type transcriptional regulator	-1.35404988807282	0.0170112188184953	Downregulated	1368.04519257796	WP_000455798.1
FE_vs_CON	C2566_RS20775	nikB	nikB	nickel ABC transporter permease subunit NikB	-1.3848839345697	0.0137883950906435	Downregulated	78.4010995549121	WP_000947068.1
FE_vs_CON	C2566_RS22025	C2566_RS22025	C2566_RS22025	6-phospho-alpha-glucosidase	-1.38552045327626	0.00729687695888066	Downregulated	29.727635749084	WP_000160104.1
FE_vs_CON	C2566_RS15775	ypfG	ypfG	DUF1176 domain-containing protein	-1.38574058960628	0.0035680939347562	Downregulated	43.2392080354993	WP_001270542.1
FE_vs_CON	C2566_RS00490	C2566_RS00490	C2566_RS00490	hypothetical protein	-1.40157915510215	0.00443601965111167	Downregulated	765.768242858494	NA
FE_vs_CON	C2566_RS16520	yfiR	yfiR	YfiR family protein	-1.40523900938424	0.00915140042472411	Downregulated	217.3863810319	WP_001212391.1
FE_vs_CON	C2566_RS01335	metF	metF	methylenetetrahydrofolate reductase	-1.40973049487575	0.0184638628334613	Downregulated	28.2814136739773	WP_000007523.1
FE_vs_CON	C2566_RS06770	ybeD	ybeD	DUF493 family protein YbeD	-1.42222878187319	0.0135458639643839	Downregulated	370.832821057888	WP_000850550.1
FE_vs_CON	C2566_RS12050	cydH	cydH	cytochrome bd-I accessory subunit CydH	-1.42617681740271	0.0134591535307321	Downregulated	1496.81887743355	WP_000102278.1
FE_vs_CON	C2566_RS11510	ydfK	ydfK	cold shock protein YdfK	-1.42864675489367	0.0162155321241138	Downregulated	33.4662408208242	WP_000836768.1
FE_vs_CON	C2566_RS19680	yhdU	yhdU	DUF2556 family protein	-1.43186993320357	0.0110731482827221	Downregulated	68.5162499530268	WP_001295275.1
FE_vs_CON	C2566_RS12585	ynjH	ynjH	YnjH family protein	-1.43703203457423	0.00525556241372137	Downregulated	27.8573226796243	WP_000085240.1
FE_vs_CON	C2566_RS12305	hemP	hemP	hemin uptake protein HemP	-1.44364651058614	0.0163844112387509	Downregulated	7.9518973072251	WP_001270809.1
FE_vs_CON	C2566_RS16900	norW	norW	NADH:flavorubredoxin reductase NorW	-1.45266276338639	0.017821687287127	Downregulated	27.4037341846021	WP_000064738.1
FE_vs_CON	C2566_RS20790	nikE	nikE	nickel import ATP-binding protein NikE	-1.45405411571358	0.00326407142551989	Downregulated	27.7050688879078	WP_000173665.1
FE_vs_CON	C2566_RS01510	C2566_RS01510	C2566_RS01510	hypothetical protein	-1.45696659299146	0.000905702234257883	Downregulated	250.776397814201	NA
FE_vs_CON	C2566_RS20085	tusB	tusB	sulfurtransferase complex subunit TusB	-1.46597233113861	0.00260153799978412	Downregulated	98.765333460424	WP_000903377.1
FE_vs_CON	C2566_RS16675	yqaE	yqaE	YqaE/Pmp3 family membrane protein	-1.4689637974241	0.0162155321241138	Downregulated	72.1580869213764	WP_000508177.1
FE_vs_CON	C2566_RS02500	C2566_RS02500	C2566_RS02500	hypothetical protein	-1.48376014822666	0.00303566031742585	Downregulated	716.393726181905	NA
FE_vs_CON	C2566_RS20785	nikD	nikD	nickel import ATP-binding protein NikD	-1.49998355955713	0.00729687695888066	Downregulated	158.980309808704	WP_001136236.1
FE_vs_CON	C2566_RS18035	metK	metK	methionine adenosyltransferase	-1.50469655496261	0.00078082468228099	Downregulated	274.074772305411	WP_001062128.1
FE_vs_CON	C2566_RS09175	dinI	dinI	DNA damage-inducible protein I	-1.50768587917022	0.00724507157649107	Downregulated	234.454121567456	WP_001217754.1
FE_vs_CON	C2566_RS09430	bhsA	bhsA	multiple stress resistance protein BhsA	-1.51219216665678	0.014991041706223	Downregulated	423.647104435025	WP_000800153.1
FE_vs_CON	C2566_RS25370	ynaL	ynaL	protein YnaL	-1.53333752671021	0.0138068311653952	Downregulated	18.3854951537058	WP_001296046.1
FE_vs_CON	C2566_RS19280	yhbY	yhbY	ribosome assembly RNA-binding protein YhbY	-1.53743411186188	0.00120072440395401	Downregulated	340.440473900482	WP_001054420.1
FE_vs_CON	C2566_RS05225	yahN	yahN	LysE family transporter	-1.54344900151543	0.000671324875092804	Downregulated	78.9361077243924	WP_000976975.1
FE_vs_CON	C2566_RS18960	tdcA	tdcA	transcriptional regulator TdcA	-1.54359445119594	0.00580763134457643	Downregulated	998.767494295942	WP_000104211.1
FE_vs_CON	C2566_RS03520	bglJ	bglJ	DNA-binding transcriptional activator BglJ	-1.54864327642832	0.00358191691474663	Downregulated	35.076698387807	WP_001301727.1
FE_vs_CON	C2566_RS19000	garP	garP	galactarate/glucarate/glycerate transporter GarP	-1.57715211157746	0.00729687695888066	Downregulated	20.3877247848115	WP_000599636.1
FE_vs_CON	C2566_RS06410	C2566_RS06410	C2566_RS06410	phage tail tip protein	-1.58094627157912	0.0028731788893221	Downregulated	206.23567342996	NA
FE_vs_CON	C2566_RS00215	asnA	asnA	aspartate--ammonia ligase	-1.58922407349133	0.00275902485524092	Downregulated	415.23403156617	WP_000845101.1
FE_vs_CON	C2566_RS10710	pinR	pinR	recombinase family protein	-1.60171832585133	0.00753920088727575	Downregulated	39.8285252108338	WP_000078178.1
FE_vs_CON	C2566_RS12090	C2566_RS12090	C2566_RS12090	hypothetical protein	-1.60517039321542	0.0110731482827221	Downregulated	17.5310713790776	NA
FE_vs_CON	C2566_RS05300	lacZ	lacZ	beta-galactosidase	-1.61002740937597	0.00404500852425897	Downregulated	34.8849294487829	NA
FE_vs_CON	C2566_RS12800	leuE	leuE	leucine efflux protein LeuE	-1.61113483613559	0.00103172615914816	Downregulated	61.4675516451131	WP_000457199.1
FE_vs_CON	C2566_RS09015	C2566_RS09015	C2566_RS09015	hypothetical protein	-1.62142401347804	0.0110633603560236	Downregulated	32.1054203707489	NA
FE_vs_CON	C2566_RS18560	ygiD	ygiD	4,5-DOPA dioxygenase extradiol	-1.63592972659225	0.0058185094022295	Downregulated	42.5744254820395	WP_001320780.1
FE_vs_CON	C2566_RS07400	C2566_RS07400	C2566_RS07400	hypothetical protein	-1.63750156361679	0.00724507157649107	Downregulated	7.05984120872856	NA
FE_vs_CON	C2566_RS01475	C2566_RS01475	C2566_RS01475	hypothetical protein	-1.66071143598575	0.00326407142551989	Downregulated	220.289423708324	NA
FE_vs_CON	C2566_RS20210	nirD	nirD	nitrite reductase small subunit NirD	-1.66582440960671	0.00729687695888066	Downregulated	11.4940958876191	WP_000084764.1
FE_vs_CON	C2566_RS00040	tnaB	tnaB	low affinity tryptophan permease TnaB	-1.66965916781651	0.00724507157649107	Downregulated	223.062004220162	WP_000131911.1
FE_vs_CON	C2566_RS02510	C2566_RS02510	C2566_RS02510	hypothetical protein	-1.69235915387356	0.00326407142551989	Downregulated	24.3016115389837	NA
FE_vs_CON	C2566_RS07110	ybfA	ybfA	YbfA family protein	-1.6977277092859	0.00421501860400998	Downregulated	2973.76065669434	WP_000424924.1
FE_vs_CON	C2566_RS16795	C2566_RS16795	C2566_RS16795	hypothetical protein	-1.72648240793882	0.000486572925081183	Downregulated	45.7117258951883	NA
FE_vs_CON	C2566_RS17760	yggP	yggP	zinc-binding dehydrogenase	-1.72707106182666	0.00679977742929066	Downregulated	31.2694297481421	WP_000853247.1
FE_vs_CON	C2566_RS04770	C2566_RS04770	C2566_RS04770	hypothetical protein	-1.73860311310512	0.00402735304427379	Downregulated	10.7184703922541	NA
FE_vs_CON	C2566_RS00930	yshB	yshB	YshB family small membrane protein	-1.74345144471716	0.00326407142551989	Downregulated	443.778416780937	WP_000893994.1
FE_vs_CON	C2566_RS19245	yhbX	yhbX	phosphoethanolamine transferase	-1.80315482673489	0.00314066306365419	Downregulated	56.8846809285541	WP_001300540.1
FE_vs_CON	C2566_RS20035	gspL	gspL	type II secretion system protein GspL	-1.81637457911802	0.00427598437338012	Downregulated	36.8927061010623	WP_001115228.1
FE_vs_CON	C2566_RS09580	ycgX	ycgX	DUF1398 domain-containing protein	-1.89648914725656	0.00437755766574564	Downregulated	14.9711502443503	WP_000373101.1
FE_vs_CON	C2566_RS14255	yohP	yohP	small membrane protein YohP	-1.90631193303684	0.00421501860400998	Downregulated	15.9064990830667	WP_000691708.1
FE_vs_CON	C2566_RS14775	glpA	glpA	anaerobic glycerol-3-phosphate dehydrogenase subunit A	-1.93588086918392	0.00326407142551989	Downregulated	312.341339173398	WP_000857257.1
FE_vs_CON	C2566_RS04785	rrf	rrf	hypothetical protein	-1.94230986161223	0.00326407142551989	Downregulated	38.2773520847429	NA
FE_vs_CON	C2566_RS04780	C2566_RS04780	C2566_RS04780	hypothetical protein	-1.96442439909164	0.00303566031742585	Downregulated	455.707173581053	NA
FE_vs_CON	C2566_RS02895	treB	treB	PTS trehalose transporter subunit IIBC	-1.99430075615666	7.84833505765248e-05	Downregulated	79.0544335307322	WP_001297258.1
FE_vs_CON	C2566_RS20205	nirB	nirB	NADPH-nitrite reductase large subunit	-2.01200564595502	3.89359468814033e-08	Downregulated	113.498705966801	WP_000049208.1
FE_vs_CON	C2566_RS03495	C2566_RS03495	C2566_RS03495	hypothetical protein	-2.0341561162944	0.000186997511890255	Downregulated	130.688824722195	NA
FE_vs_CON	C2566_RS07965	C2566_RS07965	C2566_RS07965	GPO family capsid scaffolding protein	-2.08681918803828	0.000765657574573637	Downregulated	22.3980393807369	WP_000216259.1
FE_vs_CON	C2566_RS03215	C2566_RS03215	C2566_RS03215	hypothetical protein	-2.09093185446275	0.00263470688398067	Downregulated	18.8748482575971	WP_000871665.1
FE_vs_CON	C2566_RS02030	nrfE	nrfE	heme lyase CcmF/NrfE family subunit	-2.12186155662038	0.000135282477704996	Downregulated	72.4909454506665	WP_071586153.1
FE_vs_CON	C2566_RS25535	C2566_RS25535	C2566_RS25535	hypothetical protein	-2.1433506754488	0.00215014402821928	Downregulated	118.548785771027	WP_001329370.1
FE_vs_CON	C2566_RS02340	cadA	cadA	lysine decarboxylase CadA	-2.17725755259033	0.000135282477704996	Downregulated	63.5444662303824	WP_001295383.1
FE_vs_CON	C2566_RS19695	acrF	acrF	multidrug efflux RND transporter permease subunit AcrF	-2.23977364821889	0.000765657574573637	Downregulated	140.310595126096	WP_001273195.1
FE_vs_CON	C2566_RS24235	azuC	azuC	stress response protein AzuC	-2.25811811875592	0.00110347864451551	Downregulated	186.173271109452	WP_010723106.1
FE_vs_CON	C2566_RS14785	glpC	glpC	anaerobic glycerol-3-phosphate dehydrogenase subunit GlpC	-2.30148866473834	0.000692733892222109	Downregulated	182.229851649954	WP_001000359.1
FE_vs_CON	C2566_RS07455	C2566_RS07455	C2566_RS07455	excisionase	-2.34185249353063	0.00100769800154852	Downregulated	6.71048469515544	WP_001303849.1
FE_vs_CON	C2566_RS18995	garL	garL	2-dehydro-3-deoxyglucarate aldolase	-2.52692907602999	6.32903763136545e-05	Downregulated	18.3170430258458	WP_001058209.1
FE_vs_CON	C2566_RS19415	yrbL	yrbL	PhoP regulatory network protein YrbL	-3.04665773220562	4.27577811931469e-06	Downregulated	770.908023407793	WP_000620405.1
FE_vs_CON	C2566_RS09170	bssS	bssS	biofilm formation regulator BssS	-3.19645345876482	3.48386607835616e-07	Downregulated	2769.09083826891	WP_000414437.1
PF_vs_CON	C2566_RS05735	cyoB	cyoB	cytochrome o ubiquinol oxidase subunit I	2.50618492621081	0.000121557491458422	Upregulated	1178.09423471809	WP_000467180.1
PF_vs_CON	C2566_RS02240	eptA	eptA	phosphoethanolamine transferase EptA	2.4977061164232	6.56451121196532e-06	Upregulated	433.800674167929	WP_001298860.1
PF_vs_CON	C2566_RS05730	cyoC	cyoC	cytochrome o ubiquinol oxidase subunit III	2.19505138557949	0.000751228681907497	Upregulated	392.711449887128	WP_000179819.1
PF_vs_CON	C2566_RS02235	basR	basR	two-component system response regulator BasR	2.18325934010878	1.03525012492666e-05	Upregulated	153.191579218647	WP_000697915.1
PF_vs_CON	C2566_RS13455	yodB	yodB	cytochrome b	2.12104879290224	0.00150917036244144	Upregulated	465.919248551531	WP_001079074.1
PF_vs_CON	C2566_RS01710	aceA	aceA	isocitrate lyase	2.02106658595474	0.0014494447205355	Upregulated	899.356418841761	WP_000857856.1
PF_vs_CON	C2566_RS05725	cyoD	cyoD	cytochrome o ubiquinol oxidase subunit IV	1.98999529074048	0.00260125480817998	Upregulated	250.003504714764	WP_000019869.1
PF_vs_CON	C2566_RS15770	tkt	tkt	transketolase	1.97331809068228	3.61025123951549e-09	Upregulated	268.757488233911	WP_000087280.1
PF_vs_CON	C2566_RS10220	acnA	acnA	aconitate hydratase AcnA	1.95196818021475	1.31749343206547e-06	Upregulated	1113.37046041595	WP_000099534.1
PF_vs_CON	C2566_RS10020	oppA	oppA	oligopeptide ABC transporter substrate-binding protein OppA	1.94307570068335	0.000621948231384763	Upregulated	7412.00955298496	WP_001297114.1
PF_vs_CON	C2566_RS07270	sucC	sucC	ADP-forming succinate--CoA ligase subunit beta	1.86261154005304	0.00285093873755521	Upregulated	1432.82107750694	WP_001048602.1
PF_vs_CON	C2566_RS10025	oppB	oppB	oligopeptide ABC transporter permease OppB	1.83915058111187	0.000587697581862233	Upregulated	1353.51003704969	WP_000911112.1
PF_vs_CON	C2566_RS14845	arnA	arnA	bifunctional UDP-4-amino-4-deoxy-L-arabinose formyltransferase/UDP-glucuronic acid oxidase ArnA	1.7809703763166	0.00527614483279407	Upregulated	649.646924761624	WP_000860273.1
PF_vs_CON	C2566_RS08310	ycaC	ycaC	isochorismate family cysteine hydrolase YcaC	1.69629830022672	0.000587697581862233	Upregulated	197.177211584445	WP_000165879.1
PF_vs_CON	C2566_RS21575	waaH	waaH	UDP-glucuronate:LPS(HepIII) glycosyltransferase	1.68901230478426	0.00932765859139852	Upregulated	287.685455330418	WP_000982115.1
PF_vs_CON	C2566_RS21630	C2566_RS21630	C2566_RS21630	IS1-like element IS1A family transposase	1.65964597660044	0.00788845978530645	Upregulated	16.2142983907734	WP_094096600.1
PF_vs_CON	C2566_RS08885	ymdF	ymdF	general stress protein	1.64292603851041	0.00738664701560569	Upregulated	1295.99832210439	WP_001273658.1
PF_vs_CON	C2566_RS07240	sdhD	sdhD	succinate dehydrogenase membrane anchor subunit	1.626672180391	0.01058296349129	Upregulated	337.331085618473	WP_000254365.1
PF_vs_CON	C2566_RS08930	putA	putA	trifunctional transcriptional regulator/proline dehydrogenase/L-glutamate gamma-semialdehyde dehydrogenase	1.61358194686074	0.00265531508667716	Upregulated	801.219032784598	WP_001703864.1
PF_vs_CON	C2566_RS07250	sdhB	sdhB	succinate dehydrogenase iron-sulfur subunit SdhB	1.56497562569823	0.01058296349129	Upregulated	844.463879681367	WP_001235264.1
PF_vs_CON	C2566_RS10030	oppC	oppC	oligopeptide ABC transporter permease OppC	1.54976263040326	0.00468785300592588	Upregulated	1247.05295613729	WP_000979661.1
PF_vs_CON	C2566_RS25345	ytiD	ytiD	protein YtiD	1.53368022738275	0.0113958060332802	Upregulated	91.2634922830595	WP_001301448.1
PF_vs_CON	C2566_RS02230	pmrB	pmrB	two-component system sensor histidine kinase PmrB	1.51065376314766	0.00578985532055828	Upregulated	132.956601881656	WP_001051094.1
PF_vs_CON	C2566_RS13680	ugd	ugd	UDP-glucose 6-dehydrogenase	1.49871050346838	0.0114536591772148	Upregulated	404.122444317408	WP_000704860.1
PF_vs_CON	C2566_RS01590	thiS	thiS	sulfur carrier protein ThiS	1.49847293957589	0.019703437772242	Upregulated	14.2020864702931	WP_001166232.1
PF_vs_CON	C2566_RS05740	cyoA	cyoA	cytochrome o ubiquinol oxidase subunit II	1.47656849216502	0.00788845978530645	Upregulated	1177.11761300364	WP_001239440.1
PF_vs_CON	C2566_RS10035	oppD	oppD	murein tripeptide/oligopeptide ABC transporter ATP-binding protein OppD	1.46880786557937	0.00286350269083457	Upregulated	1007.9383937771	WP_000110945.1
PF_vs_CON	C2566_RS14840	arnC	arnC	undecaprenyl-phosphate 4-deoxy-4-formamido-L-arabinose transferase	1.43790665332691	0.021412674561465	Upregulated	430.466187061406	WP_000461657.1
PF_vs_CON	C2566_RS04565	degP	degP	serine endoprotease DegP	1.42668185359261	0.00520630197639731	Upregulated	580.792530945541	WP_000753946.1
PF_vs_CON	C2566_RS07245	sdhA	sdhA	succinate dehydrogenase flavoprotein subunit	1.42577965998892	0.0128843415794055	Upregulated	1899.86814022217	WP_000775540.1
PF_vs_CON	C2566_RS07275	sucD	sucD	succinate--CoA ligase subunit alpha	1.42566724958886	0.019703437772242	Upregulated	1277.24953162227	WP_000025458.1
PF_vs_CON	C2566_RS07875	ybjG	ybjG	undecaprenyl-diphosphate phosphatase	1.35818480390055	0.00229493546412137	Upregulated	55.0951160950119	WP_001295291.1
PF_vs_CON	C2566_RS01405	eptC	eptC	phosphoethanolamine transferase CptA	1.34336533118642	0.00788845978530645	Upregulated	658.085162877829	WP_000556295.1
PF_vs_CON	C2566_RS19885	rpsE	rpsE	30S ribosomal protein S5	1.322251183442	0.0149371535485015	Upregulated	1594.80593674321	WP_000940120.1
PF_vs_CON	C2566_RS20645	ugpB	ugpB	sn-glycerol-3-phosphate ABC transporter substrate-binding protein UgpB	1.31617941036285	0.0169896939524527	Upregulated	118.586253502715	WP_000803190.1
PF_vs_CON	C2566_RS11190	osmC	osmC	peroxiredoxin OsmC	1.31156267628762	0.00781456349322805	Upregulated	235.424547186366	WP_000152305.1
PF_vs_CON	C2566_RS19960	rplW	rplW	50S ribosomal protein L23	1.30550422364848	0.0118418268087049	Upregulated	1035.65278931472	WP_000617544.1
PF_vs_CON	C2566_RS14835	arnB	arnB	UDP-4-amino-4-deoxy-L-arabinose aminotransferase	1.28739707879132	0.0307564442252077	Upregulated	1018.09994786144	WP_001295286.1
PF_vs_CON	C2566_RS02905	mgtA	mgtA	magnesium-translocating P-type ATPase	1.28657934436957	0.0120100234231656	Upregulated	234.42860741365	WP_000471889.1
PF_vs_CON	C2566_RS19900	rpsH	rpsH	30S ribosomal protein S8	1.27745933656071	0.022308648116485	Upregulated	1142.88542381375	WP_000062611.1
PF_vs_CON	C2566_RS21515	lldP	lldP	L-lactate permease	1.27510213571966	0.0299376481740837	Upregulated	1164.57450285987	WP_001297977.1
PF_vs_CON	C2566_RS12200	ydiJ	ydiJ	FAD-binding and (Fe-S)-binding domain-containing protein	1.25796582293492	0.000194107889398117	Upregulated	194.779224939016	WP_000612953.1
PF_vs_CON	C2566_RS24375	yrbN	yrbN	protein YrbN	1.23555384422736	0.0154250305871514	Upregulated	17.6202734153781	WP_010723222.1
PF_vs_CON	C2566_RS19915	rplX	rplX	50S ribosomal protein L24	1.22755569903255	0.0188694503776013	Upregulated	1297.69826375283	WP_000729185.1
PF_vs_CON	C2566_RS07710	glnQ	glnQ	glutamine ABC transporter ATP-binding protein GlnQ	1.20419118120745	0.0270727870459757	Upregulated	152.755275621318	WP_000569083.1
PF_vs_CON	C2566_RS09565	icd	icd	NADP-dependent isocitrate dehydrogenase	1.19974576866556	0.0180982864486828	Upregulated	2219.21050392809	WP_000444487.1
PF_vs_CON	C2566_RS04330	acnB	acnB	bifunctional aconitate hydratase 2/2-methylisocitrate dehydratase	1.19587844042272	0.0262835956453691	Upregulated	2206.38452263134	WP_001307570.1
PF_vs_CON	C2566_RS19640	accB	accB	acetyl-CoA carboxylase biotin carboxyl carrier protein	1.16245250843234	0.0188694503776013	Upregulated	218.999511333426	WP_000354622.1
PF_vs_CON	C2566_RS08460	gloC	gloC	hydroxyacylglutathione hydrolase GloC	1.15783518756686	0.0120100234231656	Upregulated	334.84725031924	WP_001109486.1
PF_vs_CON	C2566_RS19895	rplF	rplF	50S ribosomal protein L6	1.1270499976149	0.0342063502827913	Upregulated	1215.24650617349	WP_000091945.1
PF_vs_CON	C2566_RS24910	C2566_RS24910	C2566_RS24910	hypothetical protein	1.12568230387216	0.0365174699540792	Upregulated	41.3737831509579	WP_000700140.1
PF_vs_CON	C2566_RS19905	rpsN	rpsN	30S ribosomal protein S14	1.11883526518021	0.0306005242934328	Upregulated	1685.91889554884	WP_001118930.1
PF_vs_CON	C2566_RS05785	lon	lon	endopeptidase La	1.11718487487327	0.000834275262917924	Upregulated	149.618110779946	WP_001295325.1
PF_vs_CON	C2566_RS10040	oppF	oppF	murein tripeptide/oligopeptide ABC transporter ATP-binding protein OppF	1.11367355915277	0.0336956762565025	Upregulated	716.08158475595	WP_000994905.1
PF_vs_CON	C2566_RS14970	nuoI	nuoI	NADH-quinone oxidoreductase subunit NuoI	1.10393420474728	0.00828331275550039	Upregulated	318.421117560026	WP_000172749.1
PF_vs_CON	C2566_RS12040	sodB	sodB	superoxide dismutase [Fe]	1.09534354617132	0.0240877363254422	Upregulated	5909.00695512186	WP_000007283.1
PF_vs_CON	C2566_RS18480	ygiV	ygiV	AraC family transcriptional regulator	1.09063020845842	0.0463797689979582	Upregulated	102.488658028218	WP_000183505.1
PF_vs_CON	C2566_RS16005	guaB	guaB	IMP dehydrogenase	1.05830991237225	0.0172064710829827	Upregulated	253.348078945845	WP_001299507.1
PF_vs_CON	C2566_RS01645	zraP	zraP	zinc resistance sensor/chaperone ZraP	1.05438571415328	0.0365174699540792	Upregulated	365.509834242329	WP_001296714.1
PF_vs_CON	C2566_RS00015	yidD	yidD	membrane protein insertion efficiency factor YidD	1.05098687914035	0.0254263424209065	Upregulated	34.288654425115	WP_001307474.1
PF_vs_CON	C2566_RS14110	C2566_RS14110	C2566_RS14110	hypothetical protein	1.04981836542436	0.0475104657722821	Upregulated	113.305554832347	WP_001268667.1
PF_vs_CON	C2566_RS19910	rplE	rplE	50S ribosomal protein L5	1.04352029991942	0.0433365810834942	Upregulated	1723.16274182342	WP_001096200.1
PF_vs_CON	C2566_RS05230	yahO	yahO	DUF1471 family periplasmic protein YahO	1.03720570990791	0.044907807198094	Upregulated	1966.9040784617	WP_000691956.1
PF_vs_CON	C2566_RS21155	dppA	dppA	dipeptide ABC transporter substrate-binding protein DppA	1.03664484625041	0.0404037994112775	Upregulated	229.335629813775	WP_001222883.1
PF_vs_CON	C2566_RS19890	rplR	rplR	50S ribosomal protein L18	1.02307165516602	0.0463797689979582	Upregulated	656.736887684079	WP_000358960.1
PF_vs_CON	C2566_RS04345	speE	speE	polyamine aminopropyltransferase	1.0134902211945	0.00788845978530645	Upregulated	276.876865919289	WP_000818411.1
PF_vs_CON	C2566_RS19970	rplC	rplC	50S ribosomal protein L3	1.00482012652088	0.0444390146511133	Upregulated	1316.48732821336	WP_000579833.1
PF_vs_CON	C2566_RS19220	infB	infB	translation initiation factor IF-2	1.00359978031854	0.00587358736143384	Upregulated	1110.58182379331	WP_000133044.1
PF_vs_CON	C2566_RS05880	ylaC	ylaC	YlaC family protein	1.00296148563386	0.0200889751190042	Upregulated	433.781479005101	WP_000136192.1
PF_vs_CON	C2566_RS19850	rpsD	rpsD	30S ribosomal protein S4	1.00232952065408	0.0462768322881282	Upregulated	1879.79020721588	WP_000135224.1
PF_vs_CON	C2566_RS03520	bglJ	bglJ	DNA-binding transcriptional activator BglJ	-1.00019460266531	0.0349459341128474	Downregulated	35.076698387807	WP_001301727.1
PF_vs_CON	C2566_RS06225	ybcJ	ybcJ	ribosome-associated protein YbcJ	-1.00258858696776	0.0265328036469156	Downregulated	24.2529373852874	WP_000190288.1
PF_vs_CON	C2566_RS22025	C2566_RS22025	C2566_RS22025	6-phospho-alpha-glucosidase	-1.01265364929337	0.0324179724003613	Downregulated	29.727635749084	WP_000160104.1
PF_vs_CON	C2566_RS19245	yhbX	yhbX	phosphoethanolamine transferase	-1.04053114012242	0.047104783766927	Downregulated	56.8846809285541	WP_001300540.1
PF_vs_CON	C2566_RS16800	C2566_RS16800	C2566_RS16800	hypothetical protein	-1.04308354865321	0.009659468954841	Downregulated	129.148503897655	NA
PF_vs_CON	C2566_RS04570	cdaR	cdaR	DNA-binding transcriptional regulator CdaR	-1.05048272380329	0.00855372947120719	Downregulated	71.101055549055	WP_000929439.1
PF_vs_CON	C2566_RS17035	otnK	otnK	3-oxo-tetronate kinase	-1.05104952206839	0.0475886150028499	Downregulated	35.1789722086542	WP_000590371.1
PF_vs_CON	C2566_RS07110	ybfA	ybfA	YbfA family protein	-1.05106912051435	0.0454535362743424	Downregulated	2973.76065669434	WP_000424924.1
PF_vs_CON	C2566_RS00960	yihL	yihL	GntR family transcriptional regulator	-1.06376223313177	0.0475104657722821	Downregulated	20.7082729092533	WP_000147429.1
PF_vs_CON	C2566_RS20795	nikR	nikR	nickel-responsive transcriptional regulator NikR	-1.06998207730513	0.0427850719472295	Downregulated	11.0109717958698	WP_001190062.1
PF_vs_CON	C2566_RS16520	yfiR	yfiR	YfiR family protein	-1.07771764088091	0.032372818497653	Downregulated	217.3863810319	WP_001212391.1
PF_vs_CON	C2566_RS16685	ygaP	ygaP	thiosulfate sulfurtransferase YgaP	-1.08508364723652	0.0467923359663222	Downregulated	29.5154718361706	WP_001229445.1
PF_vs_CON	C2566_RS23535	ibsC	ibsC	type I toxin-antitoxin system toxin IbsC	-1.08770649283864	0.0433365810834942	Downregulated	6.33389180551569	WP_010723220.1
PF_vs_CON	C2566_RS16180	hcaB	hcaB	3-phenylpropionate-dihydrodiol/cinnamic acid-dihydrodiol dehydrogenase	-1.08958595912519	0.0462768322881282	Downregulated	9.71388295041426	WP_001281377.1
PF_vs_CON	C2566_RS01335	metF	metF	methylenetetrahydrofolate reductase	-1.09151736488211	0.047104783766927	Downregulated	28.2814136739773	WP_000007523.1
PF_vs_CON	C2566_RS21065	bcsC	bcsC	cellulose synthase complex outer membrane protein BcsC	-1.09527703160374	0.00651203201254073	Downregulated	124.715813344041	WP_001225168.1
PF_vs_CON	C2566_RS02505	C2566_RS02505	C2566_RS02505	hypothetical protein	-1.0999522377071	0.0306005242934328	Downregulated	123.732043497991	NA
PF_vs_CON	C2566_RS00040	tnaB	tnaB	low affinity tryptophan permease TnaB	-1.10253202648655	0.0460912858196159	Downregulated	223.062004220162	WP_000131911.1
PF_vs_CON	C2566_RS06435	cusC	cusC	Cu(+)/Ag(+) efflux RND transporter outer membrane channel CusC	-1.10549620735599	0.00249363433361556	Downregulated	712.703662001323	WP_000074253.1
PF_vs_CON	C2566_RS09230	flgA	flgA	flagellar basal body P-ring formation chaperone FlgA	-1.11519721896202	0.0350101074804703	Downregulated	63.0411670814015	WP_000905458.1
PF_vs_CON	C2566_RS21465	C2566_RS21465	C2566_RS21465	Imm57 family immunity protein	-1.13980351395564	0.0320859029494477	Downregulated	12.3426636467256	NA
PF_vs_CON	C2566_RS17625	ygeQ	ygeQ	protein YgeQ	-1.14197438522376	0.0433365810834942	Downregulated	8.52776298045243	NA
PF_vs_CON	C2566_RS07675	ybiJ	ybiJ	DUF1471 family protein YbiJ	-1.14504053209217	0.0355236724821097	Downregulated	132.365490302916	WP_000849301.1
PF_vs_CON	C2566_RS13360	yecR	yecR	YecR-like lipofamily protein	-1.14681314045435	0.0433365810834942	Downregulated	10.8380197960375	WP_001237875.1
PF_vs_CON	C2566_RS00660	bioP	bioP	biotin transporter	-1.19082529636948	0.0254263424209065	Downregulated	26.0700247561136	WP_001196237.1
PF_vs_CON	C2566_RS18035	metK	metK	methionine adenosyltransferase	-1.19628471735942	0.00527614483279407	Downregulated	274.074772305411	WP_001062128.1
PF_vs_CON	C2566_RS15890	hyfF	hyfF	hydrogenase 4 subunit F	-1.20745766332393	0.0345562602941458	Downregulated	14.1567610291437	WP_000122577.1
PF_vs_CON	C2566_RS20035	gspL	gspL	type II secretion system protein GspL	-1.20803382824891	0.0349459341128474	Downregulated	36.8927061010623	WP_001115228.1
PF_vs_CON	C2566_RS02285	fumB	fumB	class I fumarate hydratase	-1.20927477831966	0.0185945811114503	Downregulated	84.0446688921464	WP_000066676.1
PF_vs_CON	C2566_RS05300	lacZ	lacZ	beta-galactosidase	-1.20944650733673	0.0209848082857562	Downregulated	34.8849294487829	NA
PF_vs_CON	C2566_RS15485	C2566_RS15485	C2566_RS15485	hypothetical protein	-1.21073518670562	0.0306005242934328	Downregulated	558.60624283634	NA
PF_vs_CON	C2566_RS09270	flgI	flgI	flagellar basal body P-ring protein FlgI	-1.21677090442971	0.0306005242934328	Downregulated	38.8389409808046	WP_000589326.1
PF_vs_CON	C2566_RS01475	C2566_RS01475	C2566_RS01475	hypothetical protein	-1.24335222977234	0.0200889751190042	Downregulated	220.289423708324	NA
PF_vs_CON	C2566_RS19000	garP	garP	galactarate/glucarate/glycerate transporter GarP	-1.24450377729049	0.0254263424209065	Downregulated	20.3877247848115	WP_000599636.1
PF_vs_CON	C2566_RS02065	mdtP	mdtP	multidrug efflux transporter outer membrane subunit MdtP	-1.25545410860133	0.0306005242934328	Downregulated	22.8301564505288	WP_000610601.1
PF_vs_CON	C2566_RS04035	polB	polB	DNA polymerase II	-1.25633801512276	0.00704305257117264	Downregulated	142.951419936979	WP_000035693.1
PF_vs_CON	C2566_RS06570	entC	entC	isochorismate synthase EntC	-1.25867326996007	0.0278597549231998	Downregulated	15.4502107324795	WP_001301140.1
PF_vs_CON	C2566_RS15785	aegA	aegA	formate-dependent uric acid utilization protein AegA	-1.29544136306512	0.0185872618137085	Downregulated	116.542511768982	WP_001078880.1
PF_vs_CON	C2566_RS09245	flgD	flgD	flagellar hook assembly protein FlgD	-1.30116142282998	0.0275014242712152	Downregulated	62.3767297892753	WP_000020467.1
PF_vs_CON	C2566_RS04845	C2566_RS04845	C2566_RS04845	hypothetical protein	-1.3033287368617	0.0306005242934328	Downregulated	14.7096531860155	WP_001053631.1
PF_vs_CON	C2566_RS17275	truC	truC	tRNA pseudouridine(65) synthase TruC	-1.33115468263624	0.0278597549231998	Downregulated	23.6997605199529	WP_000890001.1
PF_vs_CON	C2566_RS10710	pinR	pinR	recombinase family protein	-1.34526989001147	0.021189614093507	Downregulated	39.8285252108338	WP_000078178.1
PF_vs_CON	C2566_RS18560	ygiD	ygiD	4,5-DOPA dioxygenase extradiol	-1.35582989146328	0.0188694503776013	Downregulated	42.5744254820395	WP_001320780.1
PF_vs_CON	C2566_RS25370	ynaL	ynaL	protein YnaL	-1.3666467750306	0.0262835956453691	Downregulated	18.3854951537058	WP_001296046.1
PF_vs_CON	C2566_RS02290	dcuB	dcuB	anaerobic C4-dicarboxylate transporter DcuB	-1.37449109130586	0.0114289936501414	Downregulated	80.7205895463133	WP_000899522.1
PF_vs_CON	C2566_RS18285	C2566_RS18285	C2566_RS18285	lipopolysaccharide biosynthesis protein	-1.39167360551477	0.0235148079692727	Downregulated	18.344001683758	WP_000896885.1
PF_vs_CON	C2566_RS19005	garD	garD	galactarate dehydratase	-1.42717159684444	0.000621948231384763	Downregulated	51.2842928156892	WP_001273763.1
PF_vs_CON	C2566_RS20770	nikA	nikA	nickel ABC transporter substrate-binding protein	-1.42846545429043	0.00162685896315069	Downregulated	90.4647926361488	WP_000953348.1
PF_vs_CON	C2566_RS03495	C2566_RS03495	C2566_RS03495	hypothetical protein	-1.42951948261319	0.00663256050705923	Downregulated	130.688824722195	NA
PF_vs_CON	C2566_RS14780	glpB	glpB	glycerol-3-phosphate dehydrogenase subunit GlpB	-1.43666772171063	0.0212759827596986	Downregulated	257.47314433292	WP_001209902.1
PF_vs_CON	C2566_RS12090	C2566_RS12090	C2566_RS12090	hypothetical protein	-1.46761212243831	0.0200889751190042	Downregulated	17.5310713790776	NA
PF_vs_CON	C2566_RS16795	C2566_RS16795	C2566_RS16795	hypothetical protein	-1.5017309551485	0.00158139011212719	Downregulated	45.7117258951883	NA
PF_vs_CON	C2566_RS02895	treB	treB	PTS trehalose transporter subunit IIBC	-1.53942844335114	0.00162685896315069	Downregulated	79.0544335307322	WP_001297258.1
PF_vs_CON	C2566_RS01510	C2566_RS01510	C2566_RS01510	hypothetical protein	-1.54645226464063	0.000431724014204794	Downregulated	250.776397814201	NA
PF_vs_CON	C2566_RS03215	C2566_RS03215	C2566_RS03215	hypothetical protein	-1.58352380018042	0.0161366248529239	Downregulated	18.8748482575971	WP_000871665.1
PF_vs_CON	C2566_RS17760	yggP	yggP	zinc-binding dehydrogenase	-1.5938163191116	0.0136437507511775	Downregulated	31.2694297481421	WP_000853247.1
PF_vs_CON	C2566_RS00110	bglG	bglG	transcriptional antiterminator BglG	-1.61159710909717	0.0149371535485015	Downregulated	12.6649108630273	WP_001300932.1
PF_vs_CON	C2566_RS14775	glpA	glpA	anaerobic glycerol-3-phosphate dehydrogenase subunit A	-1.68069026285771	0.01058296349129	Downregulated	312.341339173398	WP_000857257.1
PF_vs_CON	C2566_RS04770	C2566_RS04770	C2566_RS04770	hypothetical protein	-1.73012380854276	0.00818524220410094	Downregulated	10.7184703922541	NA
PF_vs_CON	C2566_RS20785	nikD	nikD	nickel import ATP-binding protein NikD	-1.75320947507874	0.00286350269083457	Downregulated	158.980309808704	WP_001136236.1
PF_vs_CON	C2566_RS02030	nrfE	nrfE	heme lyase CcmF/NrfE family subunit	-1.75913558450796	0.0014494447205355	Downregulated	72.4909454506665	WP_071586153.1
PF_vs_CON	C2566_RS20780	nikC	nikC	nickel ABC transporter permease subunit NikC	-1.85298921417048	0.00162516411134931	Downregulated	37.516644925847	WP_001008963.1
PF_vs_CON	C2566_RS16900	norW	norW	NADH:flavorubredoxin reductase NorW	-1.87560957242788	0.00704305257117264	Downregulated	27.4037341846021	WP_000064738.1
PF_vs_CON	C2566_RS20210	nirD	nirD	nitrite reductase small subunit NirD	-1.89575437882844	0.00461762562295156	Downregulated	11.4940958876191	WP_000084764.1
PF_vs_CON	C2566_RS07965	C2566_RS07965	C2566_RS07965	GPO family capsid scaffolding protein	-1.91423400130984	0.00162685896315069	Downregulated	22.3980393807369	WP_000216259.1
PF_vs_CON	C2566_RS02510	C2566_RS02510	C2566_RS02510	hypothetical protein	-1.97069312336484	0.000973079370952767	Downregulated	24.3016115389837	NA
PF_vs_CON	C2566_RS20205	nirB	nirB	NADPH-nitrite reductase large subunit	-1.98070743962972	1.74914811365487e-08	Downregulated	113.498705966801	WP_000049208.1
PF_vs_CON	C2566_RS20790	nikE	nikE	nickel import ATP-binding protein NikE	-2.08373957247923	4.33247684162833e-05	Downregulated	27.7050688879078	WP_000173665.1
PF_vs_CON	C2566_RS19695	acrF	acrF	multidrug efflux RND transporter permease subunit AcrF	-2.1410421652669	0.00162516411134931	Downregulated	140.310595126096	WP_001273195.1
PF_vs_CON	C2566_RS20775	nikB	nikB	nickel ABC transporter permease subunit NikB	-2.16342675939452	0.000588143902466437	Downregulated	78.4010995549121	WP_000947068.1
PF_vs_CON	C2566_RS02340	cadA	cadA	lysine decarboxylase CadA	-2.21819862688388	0.000123725531222055	Downregulated	63.5444662303824	WP_001295383.1
PF_vs_CON	C2566_RS14785	glpC	glpC	anaerobic glycerol-3-phosphate dehydrogenase subunit GlpC	-2.44445423204044	0.000587697581862233	Downregulated	182.229851649954	WP_001000359.1
PF_vs_CON	C2566_RS04785	rrf	rrf	hypothetical protein	-2.6112432891194	0.000973079370952767	Downregulated	38.2773520847429	NA
PF_vs_CON	C2566_RS09170	bssS	bssS	biofilm formation regulator BssS	-2.87551940198307	5.60435928768289e-06	Downregulated	2769.09083826891	WP_000414437.1
PF_vs_CON	C2566_RS19415	yrbL	yrbL	PhoP regulatory network protein YrbL	-2.98781998902036	5.60435928768289e-06	Downregulated	770.908023407793	WP_000620405.1
Phage_vs_CON	C2566_RS02005	acs	acs	acetate--CoA ligase	2.85400574944639	0.000595085284321188	Upregulated	634.854013624491	WP_000078239.1
Phage_vs_CON	C2566_RS04870	fadE	fadE	acyl-CoA dehydrogenase FadE	2.64817155364468	0.0011752962510956	Upregulated	764.06193579082	WP_000973107.1
Phage_vs_CON	C2566_RS15275	fadI	fadI	acetyl-CoA C-acyltransferase FadI	2.61738028005751	0.00112917001379613	Upregulated	210.56626375594	WP_000531952.1
Phage_vs_CON	C2566_RS20515	glpD	glpD	glycerol-3-phosphate dehydrogenase	2.53514672735954	0.000804650153170719	Upregulated	403.707199699676	WP_000448135.1
Phage_vs_CON	C2566_RS12835	fadD	fadD	long-chain-fatty-acid--CoA ligase FadD	2.52833725651825	0.0010311634905025	Upregulated	628.338404328325	WP_000758422.1
Phage_vs_CON	C2566_RS06890	gltI	gltI	glutamate/aspartate ABC transporter substrate-binding protein GltI	2.46329413882151	0.000920702130432906	Upregulated	2357.9157366466	WP_001301404.1
Phage_vs_CON	C2566_RS21155	dppA	dppA	dipeptide ABC transporter substrate-binding protein DppA	2.40369022765275	0.000595085284321188	Upregulated	229.335629813775	WP_001222883.1
Phage_vs_CON	C2566_RS05320	mhpR	mhpR	DNA-binding transcriptional regulator	2.33496716269051	0.00108381348848282	Upregulated	216.746352803299	WP_001301325.1
Phage_vs_CON	C2566_RS17360	C2566_RS17360	C2566_RS17360	sugar ABC transporter ATP-binding protein	2.29517228461702	0.00317983963798086	Upregulated	209.907578009984	WP_000004944.1
Phage_vs_CON	C2566_RS14435	yeiQ	yeiQ	mannitol dehydrogenase family protein	2.26399750201884	0.000804650153170719	Upregulated	162.588490716764	WP_001091940.1
Phage_vs_CON	C2566_RS18780	fadH	fadH	NADPH-dependent 2,4-dienoyl-CoA reductase	2.24775826796714	0.00479325904816925	Upregulated	391.59186528755	WP_000121433.1
Phage_vs_CON	C2566_RS15120	argT	argT	lysine/arginine/ornithine ABC transporter substrate-binding protein ArgT	2.24677273586998	0.00289216127956262	Upregulated	316.436263062977	WP_000748271.1
Phage_vs_CON	C2566_RS12525	astC	astC	succinylornithine/acetylornithine transaminase	2.24082929822194	0.00386648727219627	Upregulated	101.246638891976	WP_000082032.1
Phage_vs_CON	C2566_RS14110	C2566_RS14110	C2566_RS14110	hypothetical protein	2.23634116049232	0.00298956579107523	Upregulated	113.305554832347	WP_001268667.1
Phage_vs_CON	C2566_RS09735	dadA	dadA	D-amino acid dehydrogenase	2.1797296867286	0.00420932232936546	Upregulated	417.624633381247	WP_001266908.1
Phage_vs_CON	C2566_RS08970	phoH	phoH	phosphate starvation-inducible protein PhoH	2.07331970111801	0.00641341469151141	Upregulated	174.358593235428	WP_000533522.1
Phage_vs_CON	C2566_RS01710	aceA	aceA	isocitrate lyase	2.04495226789471	0.00513195030642784	Upregulated	899.356418841761	WP_000857856.1
Phage_vs_CON	C2566_RS18825	sstT	sstT	serine/threonine transporter SstT	2.01870589937746	0.000920702130432906	Upregulated	116.338698510481	WP_000211656.1
Phage_vs_CON	C2566_RS05145	betI	betI	transcriptional regulator BetI	2.01831803304939	0.00761473539278369	Upregulated	269.371676227893	WP_001301261.1
Phage_vs_CON	C2566_RS09740	dadX	dadX	catabolic alanine racemase DadX	1.94342177133997	0.00932719167737953	Upregulated	375.876360902238	WP_000197884.1
Phage_vs_CON	C2566_RS02625	yjfN	yjfN	DUF1471 family protease activator YjfN	1.90471137758822	0.00906733283269671	Upregulated	182.956171341559	WP_000811566.1
Phage_vs_CON	C2566_RS10115	trpB	trpB	tryptophan synthase subunit beta	1.89266438516374	0.00677622095563923	Upregulated	105.583262858626	WP_000209518.1
Phage_vs_CON	C2566_RS08940	putP	putP	sodium/proline symporter PutP	1.87578468241648	0.0105909449158202	Upregulated	431.348304603509	WP_001018486.1
Phage_vs_CON	C2566_RS01870	lexA	lexA	transcriptional repressor LexA	1.83660038240202	0.00677622095563923	Upregulated	273.196542311536	WP_000646078.1
Phage_vs_CON	C2566_RS18230	glcD	glcD	glycolate oxidase subunit GlcD	1.83563822887158	0.0118356565675837	Upregulated	58.3668512258437	WP_000026083.1
Phage_vs_CON	C2566_RS10385	pspC	pspC	envelope stress response membrane protein PspC	1.82480236491799	0.0005859932706734	Upregulated	72.3563672692794	WP_000907385.1
Phage_vs_CON	C2566_RS03700	fimF	fimF	type 1 fimbria minor subunit FimF	1.819403768908	0.0130512198327924	Upregulated	23.7859011533072	WP_001244827.1
Phage_vs_CON	C2566_RS15285	fadL	fadL	long-chain fatty acid transporter FadL	1.80411470273431	0.0130512198327924	Upregulated	283.23596747332	WP_001295701.1
Phage_vs_CON	C2566_RS10835	aldA	aldA	aldehyde dehydrogenase	1.78580877374944	0.0132167406419472	Upregulated	690.789530662276	WP_000115936.1
Phage_vs_CON	C2566_RS06880	gltK	gltK	glutamate/aspartate ABC transporter permease GltK	1.78113317434356	0.0124372865476701	Upregulated	107.97970455587	WP_000272824.1
Phage_vs_CON	C2566_RS04495	C2566_RS04495	C2566_RS04495	TonB-dependent receptor plug domain-containing protein	1.75786879552263	0.00994780974821739	Upregulated	29.8878021522674	NA
Phage_vs_CON	C2566_RS01995	actP	actP	cation/acetate symporter ActP	1.72828897059545	0.0105909449158202	Upregulated	228.333145145002	WP_000832570.1
Phage_vs_CON	C2566_RS12515	astD	astD	succinylglutamate-semialdehyde dehydrogenase	1.69759582701975	0.0105909449158202	Upregulated	62.3310471273176	WP_000177202.1
Phage_vs_CON	C2566_RS00720	ysgA	ysgA	dienelactone hydrolase family protein	1.69504955024755	0.0112533024640513	Upregulated	137.159471615974	WP_001298606.1
Phage_vs_CON	C2566_RS01585	thiG	thiG	thiazole synthase	1.69013524873708	0.00892904257036029	Upregulated	31.8179662430615	WP_000944059.1
Phage_vs_CON	C2566_RS12520	astA	astA	arginine N-succinyltransferase	1.68918589654751	0.0178954278897278	Upregulated	49.3517478537489	WP_000989419.1
Phage_vs_CON	C2566_RS06595	cstA	cstA	pyruvate/proton symporter CstA	1.66907029698231	0.0136232364301624	Upregulated	900.949068446391	NA
Phage_vs_CON	C2566_RS02755	cycA	cycA	D-serine/D-alanine/glycine transporter	1.65591230204779	0.0136232364301624	Upregulated	538.8741408513	WP_000228346.1
Phage_vs_CON	C2566_RS00815	fadA	fadA	acetyl-CoA C-acyltransferase FadA	1.63469345532772	0.0188609631523947	Upregulated	205.604856550617	WP_000438708.1
Phage_vs_CON	C2566_RS20300	yhfZ	yhfZ	GntR family transcriptional regulator YhfZ	1.63313654025103	0.0145678184584435	Upregulated	164.671662074976	WP_001254790.1
Phage_vs_CON	C2566_RS00215	asnA	asnA	aspartate--ammonia ligase	1.62720645006792	0.00892142497053513	Upregulated	415.23403156617	WP_000845101.1
Phage_vs_CON	C2566_RS20645	ugpB	ugpB	sn-glycerol-3-phosphate ABC transporter substrate-binding protein UgpB	1.62531951837793	0.0130512198327924	Upregulated	118.586253502715	WP_000803190.1
Phage_vs_CON	C2566_RS05140	betB	betB	betaine-aldehyde dehydrogenase	1.59603456627539	0.0133749952920626	Upregulated	181.84539653417	WP_000089084.1
Phage_vs_CON	C2566_RS05730	cyoC	cyoC	cytochrome o ubiquinol oxidase subunit III	1.59601044015903	0.0178954278897278	Upregulated	392.711449887128	WP_000179819.1
Phage_vs_CON	C2566_RS00260	rbsC	rbsC	ribose ABC transporter permease	1.57633845527411	0.0200876616556213	Upregulated	102.177398094996	WP_000211858.1
Phage_vs_CON	C2566_RS10870	ydcI	ydcI	LysR substrate-binding domain-containing protein	1.56151160442002	0.0138827478281194	Upregulated	508.901096102358	WP_000414567.1
Phage_vs_CON	C2566_RS18940	tdcE	tdcE	2-ketobutyrate formate-lyase/pyruvate formate-lyase	1.55880764350837	0.0226444530996371	Upregulated	441.379650355739	WP_000861734.1
Phage_vs_CON	C2566_RS01190	cpxP	cpxP	cell-envelope stress modulator CpxP	1.5472432535555	0.0130512198327924	Upregulated	7059.88334310341	WP_012767777.1
Phage_vs_CON	C2566_RS05725	cyoD	cyoD	cytochrome o ubiquinol oxidase subunit IV	1.54308381679083	0.0220659331121133	Upregulated	250.003504714764	WP_000019869.1
Phage_vs_CON	C2566_RS14055	thiD	thiD	bifunctional hydroxymethylpyrimidine kinase/phosphomethylpyrimidine kinase	1.53646180366278	0.00677622095563923	Upregulated	41.3852511948149	WP_000822257.1
Phage_vs_CON	C2566_RS13070	yebE	yebE	tellurite resistance TerB family protein	1.52081612814908	0.00994780974821739	Upregulated	333.042028201242	WP_000024745.1
Phage_vs_CON	C2566_RS10200	cysB	cysB	HTH-type transcriptional regulator CysB	1.51069515166745	0.0152117747159008	Upregulated	362.228290907009	WP_000776253.1
Phage_vs_CON	C2566_RS16640	glaH	glaH	glutarate dioxygenase GlaH	1.50833227894217	0.0197856741817084	Upregulated	33.0728786771063	WP_000993087.1
Phage_vs_CON	C2566_RS06885	gltJ	gltJ	glutamate/aspartate ABC transporter permease GltJ	1.48218754274127	0.0192651477083984	Upregulated	173.959587947811	WP_000020941.1
Phage_vs_CON	C2566_RS14775	glpA	glpA	anaerobic glycerol-3-phosphate dehydrogenase subunit A	1.47991594294865	0.0265814738221274	Upregulated	312.341339173398	WP_000857257.1
Phage_vs_CON	C2566_RS01605	thiC	thiC	phosphomethylpyrimidine synthase ThiC	1.47140983594002	0.00212165248020267	Upregulated	104.229067517237	WP_001276903.1
Phage_vs_CON	C2566_RS17355	C2566_RS17355	C2566_RS17355	ABC transporter permease	1.46771694407198	0.0251062107829646	Upregulated	58.4969971065265	WP_000156205.1
Phage_vs_CON	C2566_RS21965	ivbL	ivbL	ilvB operon leader peptide IvbL	1.46486529584992	0.0259233019457888	Upregulated	709.58215680483	WP_001300753.1
Phage_vs_CON	C2566_RS10125	trpD	trpD	bifunctional anthranilate synthase glutamate amidotransferase component TrpG/anthranilate phosphoribosyltransferase TrpD	1.45318655506418	0.0198396927793032	Upregulated	71.7348824976778	WP_000763511.1
Phage_vs_CON	C2566_RS21720	dinD	dinD	DNA damage-inducible protein D	1.44017135347874	0.0242676855023618	Upregulated	261.977074932416	WP_001300958.1
Phage_vs_CON	C2566_RS11040	yncE	yncE	YncE family protein	1.43185876739528	0.000595085284321188	Upregulated	181.283237192809	WP_000550675.1
Phage_vs_CON	C2566_RS01970	soxS	soxS	superoxide response transcriptional regulator SoxS	1.41409034367855	0.0241994189455021	Upregulated	247.61878754645	WP_000019358.1
Phage_vs_CON	C2566_RS12510	astB	astB	N-succinylarginine dihydrolase	1.40214252446537	0.0310186453632076	Upregulated	44.6311610677323	WP_000995016.1
Phage_vs_CON	C2566_RS01255	glpF	glpF	glycerol uptake facilitator protein GlpF	1.38276151051417	0.0243344903787211	Upregulated	330.772858290456	WP_000084268.1
Phage_vs_CON	C2566_RS05740	cyoA	cyoA	cytochrome o ubiquinol oxidase subunit II	1.38196949076743	0.0226444530996371	Upregulated	1177.11761300364	WP_001239440.1
Phage_vs_CON	C2566_RS01580	thiH	thiH	2-iminoacetate synthase ThiH	1.36291121812496	0.0230023432102583	Upregulated	39.2776492655201	WP_000847462.1
Phage_vs_CON	C2566_RS07640	hlyD	hlyD	secretion protein HlyD	1.36245870772677	0.000595085284321188	Upregulated	130.599791279973	WP_000743444.1
Phage_vs_CON	C2566_RS17200	queE	queE	7-carboxy-7-deazaguanine synthase QueE	1.35377434197392	0.00630824827040607	Upregulated	121.627500071435	WP_001199973.1
Phage_vs_CON	C2566_RS21515	lldP	lldP	L-lactate permease	1.34633861712233	0.0343169184136106	Upregulated	1164.57450285987	WP_001297977.1
Phage_vs_CON	C2566_RS15115	hisJ	hisJ	histidine ABC transporter substrate-binding protein HisJ	1.32418973536654	0.0230882073187648	Upregulated	290.841790150419	WP_000737621.1
Phage_vs_CON	C2566_RS16655	gabT	gabT	4-aminobutyrate--2-oxoglutarate transaminase	1.3215238154024	0.0190489355332661	Upregulated	50.4084408514447	WP_000097642.1
Phage_vs_CON	C2566_RS10380	pspB	pspB	envelope stress response membrane protein PspB	1.27347979257944	0.0151126807195092	Upregulated	104.07504945943	WP_001274963.1
Phage_vs_CON	C2566_RS05150	betT	betT	choline BCCT transporter BetT	1.26991894496015	0.0343169184136106	Upregulated	243.8490525934	WP_000131044.1
Phage_vs_CON	C2566_RS01440	sthA	sthA	Si-specific NAD(P)(+) transhydrogenase	1.26382342796029	0.014539879308049	Upregulated	1046.3222305317	WP_001120798.1
Phage_vs_CON	C2566_RS02440	blc	blc	lipocalin Blc	1.24967959884607	0.0310186453632076	Upregulated	59.1711474168003	WP_001238379.1
Phage_vs_CON	C2566_RS05735	cyoB	cyoB	cytochrome o ubiquinol oxidase subunit I	1.24712980193759	0.0363079604138958	Upregulated	1178.09423471809	WP_000467180.1
Phage_vs_CON	C2566_RS06875	gltL	gltL	glutamate/aspartate ABC transporter ATP-binding protein GltL	1.24673517695861	0.035030284727818	Upregulated	161.432297457888	NA
Phage_vs_CON	C2566_RS07225	gltA	gltA	citrate synthase	1.2418608339002	0.0343169184136106	Upregulated	3024.72252329132	WP_000785834.1
Phage_vs_CON	C2566_RS08930	putA	putA	trifunctional transcriptional regulator/proline dehydrogenase/L-glutamate gamma-semialdehyde dehydrogenase	1.22579945124535	0.0269992521795853	Upregulated	801.219032784598	WP_001703864.1
Phage_vs_CON	C2566_RS04330	acnB	acnB	bifunctional aconitate hydratase 2/2-methylisocitrate dehydratase	1.22252563716317	0.035030284727818	Upregulated	2206.38452263134	WP_001307570.1
Phage_vs_CON	C2566_RS06520	fepA	fepA	siderophore enterobactin receptor FepA	1.20043001394171	0.035030284727818	Upregulated	231.204482390384	WP_001034916.1
Phage_vs_CON	C2566_RS15400	alaC	alaC	alanine transaminase	1.19100238809117	0.0184904451986804	Upregulated	131.555156368369	WP_000785931.1
Phage_vs_CON	C2566_RS02000	yjcH	yjcH	DUF485 domain-containing protein	1.18693831535248	0.0402588261119554	Upregulated	24.2391096884398	WP_001014565.1
Phage_vs_CON	C2566_RS03465	osmY	osmY	molecular chaperone OsmY	1.17910917295164	0.0242676855023618	Upregulated	286.451353581152	WP_001295748.1
Phage_vs_CON	C2566_RS10120	trpCF	trpCF	bifunctional indole-3-glycerol-phosphate synthase TrpC/phosphoribosylanthranilate isomerase TrpF	1.17412325722249	0.0362270616385948	Upregulated	69.9410915549329	WP_000983912.1
Phage_vs_CON	C2566_RS15615	cysP	cysP	thiosulfate/sulfate ABC transporter substrate-binding protein CysP	1.17018687844462	0.0490646920155262	Upregulated	158.746423137546	WP_000290224.1
Phage_vs_CON	C2566_RS01955	ssb1	ssb1	single-stranded DNA-binding protein SSB1	1.14591902111394	0.0267339678056227	Upregulated	209.139220708404	WP_000168305.1
Phage_vs_CON	C2566_RS09435	ldtC	ldtC	L,D-transpeptidase LdtC	1.14438720372833	0.0242676855023618	Upregulated	141.469949454921	WP_012767720.1
Phage_vs_CON	C2566_RS05135	betA	betA	choline dehydrogenase	1.12983299497237	0.0402729473366868	Upregulated	111.196018034834	WP_001159087.1
Phage_vs_CON	C2566_RS11805	fumC	fumC	class II fumarate hydratase	1.10104402992009	0.0241994189455021	Upregulated	288.885568193734	WP_001099086.1
Phage_vs_CON	C2566_RS03660	uxuR	uxuR	Uxu operon transcriptional regulator	1.08424096066174	0.00892142497053513	Upregulated	73.2633846485024	WP_000833679.1
Phage_vs_CON	C2566_RS18395	exbB	exbB	tol-pal system-associated acyl-CoA thioesterase	1.06391395338449	0.0459886037523553	Upregulated	184.769415142189	WP_000527844.1
Phage_vs_CON	C2566_RS06015	copA	copA	copper-exporting P-type ATPase CopA	1.0518692249478	0.0402588261119554	Upregulated	527.955290184307	WP_000083955.1
Phage_vs_CON	C2566_RS12490	cho	cho	excinuclease Cho	1.03214479785539	0.037234991099958	Upregulated	142.306929212634	WP_000252397.1
Phage_vs_CON	C2566_RS10480	ycjG	ycjG	L-Ala-D/L-Glu epimerase	1.01398693886502	0.035030284727818	Upregulated	96.5754568016538	WP_001261211.1
Phage_vs_CON	C2566_RS18575	ribB	ribB	3,4-dihydroxy-2-butanone-4-phosphate synthase	1.00572395466129	0.037234991099958	Upregulated	349.157237992902	WP_001076997.1
Phage_vs_CON	C2566_RS01510	C2566_RS01510	C2566_RS01510	hypothetical protein	-1.00818067194638	0.0242676855023618	Downregulated	250.776397814201	NA
Phage_vs_CON	C2566_RS06440	cusF	cusF	Cu(+)/Ag(+) efflux RND transporter periplasmic metallochaperone CusF	-1.00961622134281	0.0316797588301816	Downregulated	143.392432070041	WP_000709865.1
Phage_vs_CON	C2566_RS20790	nikE	nikE	nickel import ATP-binding protein NikE	-1.0286000585721	0.0373774567412872	Downregulated	27.7050688879078	WP_000173665.1
Phage_vs_CON	C2566_RS24480	C2566_RS24480	C2566_RS24480	MFS transporter	-1.03654497525216	0.0343169184136106	Downregulated	33.6454704899485	WP_000355616.1
Phage_vs_CON	C2566_RS14185	btsS	btsS	two-component regulatory system sensor histidine kinase BtsS	-1.06416907052349	0.0105909449158202	Downregulated	647.11928899665	WP_001295431.1
Phage_vs_CON	C2566_RS00005	rpmH	rpmH	50S ribosomal protein L34	-1.07758377794329	0.0267339678056227	Downregulated	712.707404304505	WP_000831330.1
Phage_vs_CON	C2566_RS18705	dnaG	dnaG	DNA primase	-1.08895156291255	0.000595085284321188	Downregulated	624.691302949013	WP_000918827.1
Phage_vs_CON	C2566_RS07850	bssR	bssR	biofilm formation regulator BssR	-1.09735186554844	0.0464418184262784	Downregulated	131247.377374393	WP_000497137.1
Phage_vs_CON	C2566_RS13310	flhD	flhD	flagellar transcriptional regulator FlhD	-1.10773391767031	0.0394180673911371	Downregulated	156.856408432127	WP_001295647.1
Phage_vs_CON	C2566_RS07320	ybgC	ybgC	tol-pal system-associated acyl-CoA thioesterase	-1.11114901853371	0.0105909449158202	Downregulated	188.650806300851	WP_001098384.1
Phage_vs_CON	C2566_RS19695	acrF	acrF	multidrug efflux RND transporter permease subunit AcrF	-1.16016592321977	0.0494265497272488	Downregulated	140.310595126096	WP_001273195.1
Phage_vs_CON	C2566_RS03605	yjiK	yjiK	SdiA-regulated domain-containing protein	-1.16918512889917	0.0456500877386917	Downregulated	138.641759731863	WP_001318795.1
Phage_vs_CON	C2566_RS06770	ybeD	ybeD	DUF493 family protein YbeD	-1.2053219032903	0.0399402535060217	Downregulated	370.832821057888	WP_000850550.1
Phage_vs_CON	C2566_RS02290	dcuB	dcuB	anaerobic C4-dicarboxylate transporter DcuB	-1.21660475189888	0.0342094048633662	Downregulated	80.7205895463133	WP_000899522.1
Phage_vs_CON	C2566_RS25320	timP	timP	small toxic inner membrane protein TimP	-1.23085555388721	0.034510887514618	Downregulated	365.913027854793	WP_001380605.1
Phage_vs_CON	C2566_RS10665	C2566_RS10665	C2566_RS10665	hypothetical protein	-1.23530545202754	0.0363079604138958	Downregulated	490.617608534233	WP_000370546.1
Phage_vs_CON	C2566_RS19245	yhbX	yhbX	phosphoethanolamine transferase	-1.24829190521083	0.0368579481993323	Downregulated	56.8846809285541	WP_001300540.1
Phage_vs_CON	C2566_RS06020	glsA	glsA	glutaminase A	-1.28049667898859	0.0278707770504156	Downregulated	239.530453144774	WP_000883034.1
Phage_vs_CON	C2566_RS20205	nirB	nirB	NADPH-nitrite reductase large subunit	-1.29478657836678	0.00317983963798086	Downregulated	113.498705966801	WP_000049208.1
Phage_vs_CON	C2566_RS20775	nikB	nikB	nickel ABC transporter permease subunit NikB	-1.30815837903527	0.0310186453632076	Downregulated	78.4010995549121	WP_000947068.1
Phage_vs_CON	C2566_RS18605	glgS	glgS	cell surface composition regulator GlgS	-1.31258734671268	0.0361502207774052	Downregulated	4377.77090652634	WP_000350095.1
Phage_vs_CON	C2566_RS00325	maoP	maoP	macrodomain Ori organization protein MaoP	-1.31673110763608	0.0307427708206355	Downregulated	811.994742207465	WP_000841001.1
Phage_vs_CON	C2566_RS19165	ubiU	ubiU	ubiquinone anaerobic biosynthesis protein UbiU	-1.38375468825062	0.00893762596738478	Downregulated	144.193413721138	WP_000421305.1
Phage_vs_CON	C2566_RS24605	focA	focA	formate transporter FocA	-1.41184382743289	0.00677622095563923	Downregulated	1928.88567180426	WP_000642546.1
Phage_vs_CON	C2566_RS14840	arnC	arnC	undecaprenyl-phosphate 4-deoxy-4-formamido-L-arabinose transferase	-1.41603561128306	0.0303846962562373	Downregulated	430.466187061406	WP_000461657.1
Phage_vs_CON	C2566_RS12065	punC	punC	purine nucleoside transporter PunC	-1.42701007728034	0.0174569999103134	Downregulated	177.554114825671	WP_001182363.1
Phage_vs_CON	C2566_RS06025	ybaT	ybaT	APC family permease	-1.51733619549979	0.012520102813419	Downregulated	200.782095646841	WP_000982170.1
Phage_vs_CON	C2566_RS08700	hyaA	hyaA	hydrogenase 1 small subunit	-1.5451729448442	0.0126789492260711	Downregulated	216.98895704929	WP_001058323.1
Phage_vs_CON	C2566_RS13680	ugd	ugd	UDP-glucose 6-dehydrogenase	-1.55094181639869	0.0198396927793032	Downregulated	404.122444317408	WP_000704860.1
Phage_vs_CON	C2566_RS12115	phsC	phsC	thiosulfate reductase cytochrome B subunit	-1.56448934479844	0.00651993074152353	Downregulated	39.352726305708	WP_001069979.1
Phage_vs_CON	C2566_RS20085	tusB	tusB	sulfurtransferase complex subunit TusB	-1.57465889294621	0.00689230081819965	Downregulated	98.765333460424	WP_000903377.1
Phage_vs_CON	C2566_RS20770	nikA	nikA	nickel ABC transporter substrate-binding protein	-1.76272014008441	0.00201449122031951	Downregulated	90.4647926361488	WP_000953348.1
Phage_vs_CON	C2566_RS21220	yiaG	yiaG	HTH-type transcriptional regulator	-1.78877960156931	0.0105909449158202	Downregulated	1368.04519257796	WP_000455798.1
Phage_vs_CON	C2566_RS04785	rrf	rrf	hypothetical protein	-1.81370853913303	0.00892904257036029	Downregulated	38.2773520847429	NA
Phage_vs_CON	C2566_RS00930	yshB	yshB	YshB family small membrane protein	-1.84334554208958	0.00907907053647825	Downregulated	443.778416780937	WP_000893994.1
Phage_vs_CON	C2566_RS20785	nikD	nikD	nickel import ATP-binding protein NikD	-1.89169440824411	0.00677622095563923	Downregulated	158.980309808704	WP_001136236.1
Phage_vs_CON	C2566_RS14835	arnB	arnB	UDP-4-amino-4-deoxy-L-arabinose aminotransferase	-2.05388414923409	0.00892142497053513	Downregulated	1018.09994786144	WP_001295286.1
Phage_vs_CON	C2566_RS20935	slp	slp	outer membrane lipoprotein Slp	-2.08668015320308	0.00289216127956262	Downregulated	1099.41151731515	WP_001057453.1
Phage_vs_CON	C2566_RS12535	ydjX	ydjX	TVP38/TMEM64 family protein	-2.1774185429403	0.000804650153170719	Downregulated	92.6687149829758	WP_001299560.1
Phage_vs_CON	C2566_RS11180	sra	sra	stationary-phase-induced ribosome-associated protein	-2.64391991466335	7.71588240082721e-06	Downregulated	6633.3506146818	WP_000841554.1
Phage_vs_CON	C2566_RS02225	pmrR	pmrR	LpxT activity modulator PmrR	-2.8437892618821	0.000595085284321188	Downregulated	245.497202563753	WP_000797657.1
Phage_vs_CON	C2566_RS14830	ais	ais	lipopolysaccharide core heptose(II)-phosphate phosphatase Ais	-2.89106318392131	0.000595085284321188	Downregulated	1140.07466054228	WP_000879113.1
Phage_vs_CON	C2566_RS14865	arnF	arnF	4-amino-4-deoxy-L-arabinose-phosphoundecaprenol flippase subunit ArnF	-2.98923909877716	0.000264077573059844	Downregulated	69.7523604353859	WP_000523880.1
Phage_vs_FE	C2566_RS03720	fimA	fimA	type 1 fimbrial major subunit FimA	8.12239842599424	1.42284307452029e-07	Upregulated	2402.18497204409	WP_000695564.1
Phage_vs_FE	C2566_RS03715	fimI	fimI	fimbrial protein	7.06051789797072	1.90687372436062e-05	Upregulated	114.179469718177	WP_000824114.1
Phage_vs_FE	C2566_RS03710	fimC	fimC	type 1 fimbria chaperone FimC	6.49409697814778	8.62881349807486e-06	Upregulated	132.849836477551	WP_000066560.1
Phage_vs_FE	C2566_RS14775	glpA	glpA	anaerobic glycerol-3-phosphate dehydrogenase subunit A	5.70406373520502	7.34107036758512e-11	Upregulated	312.341339173398	WP_000857257.1
Phage_vs_FE	C2566_RS03705	fimD	fimD	fimbrial usher FimD	5.08542365843611	6.75427492455051e-06	Upregulated	267.505155691197	WP_000121002.1
Phage_vs_FE	C2566_RS19415	yrbL	yrbL	PhoP regulatory network protein YrbL	4.9914966300998	3.45742091949493e-11	Upregulated	770.908023407793	WP_000620405.1
Phage_vs_FE	C2566_RS03700	fimF	fimF	type 1 fimbria minor subunit FimF	4.96168495381762	1.42284307452029e-07	Upregulated	23.7859011533072	WP_001244827.1
Phage_vs_FE	C2566_RS00250	rbsD	rbsD	D-ribose pyranase	4.75677050774679	7.80610229146846e-06	Upregulated	274.998806830482	NA
Phage_vs_FE	C2566_RS21965	ivbL	ivbL	ilvB operon leader peptide IvbL	4.20030485083815	1.09149026091196e-07	Upregulated	709.58215680483	WP_001300753.1
Phage_vs_FE	C2566_RS20515	glpD	glpD	glycerol-3-phosphate dehydrogenase	4.10912299208796	3.51003149278552e-08	Upregulated	403.707199699676	WP_000448135.1
Phage_vs_FE	C2566_RS00215	asnA	asnA	aspartate--ammonia ligase	4.03287413833177	8.56767717077776e-13	Upregulated	415.23403156617	WP_000845101.1
Phage_vs_FE	C2566_RS14785	glpC	glpC	anaerobic glycerol-3-phosphate dehydrogenase subunit GlpC	3.76886909608693	5.15155165292105e-06	Upregulated	182.229851649954	WP_001000359.1
Phage_vs_FE	C2566_RS00030	tnaC	tnaC	tryptophanase leader peptide	3.73011633264514	8.48859741964716e-06	Upregulated	465.658136705983	WP_001364348.1
Phage_vs_FE	C2566_RS04115	leuL	leuL	leu operon leader peptide	3.72197193693738	8.16943748806889e-06	Upregulated	60.1301872906079	WP_001300467.1
Phage_vs_FE	C2566_RS18935	tdcF	tdcF	enamine/imine deaminase	3.67629680882637	0.000109924143877613	Upregulated	171.879902796334	WP_000719990.1
Phage_vs_FE	C2566_RS14780	glpB	glpB	glycerol-3-phosphate dehydrogenase subunit GlpB	3.53653715565573	5.18844841881275e-05	Upregulated	257.47314433292	WP_001209902.1
Phage_vs_FE	C2566_RS25535	C2566_RS25535	C2566_RS25535	hypothetical protein	3.24353486997136	0.000690568071822483	Upregulated	118.548785771027	WP_001329370.1
Phage_vs_FE	C2566_RS03695	C2566_RS03695	C2566_RS03695	fimbrial protein	3.14550720908124	0.000345976167614479	Upregulated	18.1840509982582	WP_077897989.1
Phage_vs_FE	C2566_RS03690	fimH	fimH	type 1 fimbria D-mannose specific adhesin FimH	3.13866908310368	0.000669730166047519	Upregulated	45.9176451269267	WP_000832243.1
Phage_vs_FE	C2566_RS14435	yeiQ	yeiQ	mannitol dehydrogenase family protein	3.12249353704141	3.30398348332397e-07	Upregulated	162.588490716764	WP_001091940.1
Phage_vs_FE	C2566_RS09015	C2566_RS09015	C2566_RS09015	hypothetical protein	3.0433524081047	0.00148359040061254	Upregulated	32.1054203707489	NA
Phage_vs_FE	C2566_RS18995	garL	garL	2-dehydro-3-deoxyglucarate aldolase	2.95029580053713	3.23432744475528e-05	Upregulated	18.3170430258458	WP_001058209.1
Phage_vs_FE	C2566_RS18940	tdcE	tdcE	2-ketobutyrate formate-lyase/pyruvate formate-lyase	2.94222281566762	0.000262720726247554	Upregulated	441.379650355739	WP_000861734.1
Phage_vs_FE	C2566_RS07965	C2566_RS07965	C2566_RS07965	GPO family capsid scaffolding protein	2.88722790353786	3.39451190348756e-05	Upregulated	22.3980393807369	WP_000216259.1
Phage_vs_FE	C2566_RS23280	hisL	hisL	his operon leader peptide	2.70987753632871	0.000345976167614479	Upregulated	170.923818673788	WP_001364200.1
Phage_vs_FE	C2566_RS01970	soxS	soxS	superoxide response transcriptional regulator SoxS	2.69764444224833	4.6992127172025e-05	Upregulated	247.61878754645	WP_000019358.1
Phage_vs_FE	C2566_RS08970	phoH	phoH	phosphate starvation-inducible protein PhoH	2.67260186611882	0.000276837478706974	Upregulated	174.358593235428	WP_000533522.1
Phage_vs_FE	C2566_RS21720	dinD	dinD	DNA damage-inducible protein D	2.58454920101561	0.000184224802438001	Upregulated	261.977074932416	WP_001300958.1
Phage_vs_FE	C2566_RS09175	dinI	dinI	DNA damage-inducible protein I	2.50820777156088	7.93707331816374e-05	Upregulated	234.454121567456	WP_001217754.1
Phage_vs_FE	C2566_RS17360	C2566_RS17360	C2566_RS17360	sugar ABC transporter ATP-binding protein	2.47299230714995	0.00107571706620747	Upregulated	209.907578009984	WP_000004944.1
Phage_vs_FE	C2566_RS20300	yhfZ	yhfZ	GntR family transcriptional regulator YhfZ	2.45553990573099	0.000268324567301026	Upregulated	164.671662074976	WP_001254790.1
Phage_vs_FE	C2566_RS01470	C2566_RS01470	C2566_RS01470	hypothetical protein	2.4489307761325	0.00690199252908479	Upregulated	12.6317933906967	NA
Phage_vs_FE	C2566_RS04990	C2566_RS04990	C2566_RS04990	hypothetical protein	2.44884841258428	0.00132971160350983	Upregulated	161.929992928385	NA
Phage_vs_FE	C2566_RS04770	C2566_RS04770	C2566_RS04770	hypothetical protein	2.43369171920181	0.0119996629409171	Upregulated	10.7184703922541	NA
Phage_vs_FE	C2566_RS00260	rbsC	rbsC	ribose ABC transporter permease	2.42100897740435	0.000967750800022133	Upregulated	102.177398094996	WP_000211858.1
Phage_vs_FE	C2566_RS17365	fucI	fucI	L-fucose isomerase	2.41791768006583	0.000739255202241567	Upregulated	168.076680074401	WP_000700894.1
Phage_vs_FE	C2566_RS18230	glcD	glcD	glycolate oxidase subunit GlcD	2.41086308239365	0.00114870069754768	Upregulated	58.3668512258437	WP_000026083.1
Phage_vs_FE	C2566_RS00035	tnaA	tnaA	tryptophanase	2.37645909508096	0.000252970844310068	Upregulated	1546.90892778599	WP_001295247.1
Phage_vs_FE	C2566_RS19000	garP	garP	galactarate/glucarate/glycerate transporter GarP	2.35897523616946	0.000635990039524422	Upregulated	20.3877247848115	WP_000599636.1
Phage_vs_FE	C2566_RS15315	C2566_RS15315	C2566_RS15315	hypothetical protein	2.3399872434905	0.000580926228829116	Upregulated	56.0378699374568	NA
Phage_vs_FE	C2566_RS12835	fadD	fadD	long-chain-fatty-acid--CoA ligase FadD	2.33531207453458	0.00142186615860061	Upregulated	628.338404328325	WP_000758422.1
Phage_vs_FE	C2566_RS18980	rnpB	rnpB	hypothetical protein	2.297596862389	0.00362367221666791	Upregulated	229959.483530008	NA
Phage_vs_FE	C2566_RS01475	C2566_RS01475	C2566_RS01475	hypothetical protein	2.2964494406612	0.000201851321903963	Upregulated	220.289423708324	NA
Phage_vs_FE	C2566_RS20295	yhfY	yhfY	PRD domain protein	2.25554437622675	0.00129867999400793	Upregulated	34.1568562195687	WP_001295165.1
Phage_vs_FE	C2566_RS21395	yiaT	yiaT	MipA/OmpV family protein	2.25424607125401	0.00160363173036959	Upregulated	17.9789456912938	WP_000906810.1
Phage_vs_FE	C2566_RS00755	C2566_RS00755	C2566_RS00755	IclR family transcriptional regulator	2.21866415775065	0.00192579918005676	Upregulated	25.1948581474904	WP_000852398.1
Phage_vs_FE	C2566_RS03520	bglJ	bglJ	DNA-binding transcriptional activator BglJ	2.19657606919752	0.000121579550376329	Upregulated	35.076698387807	WP_001301727.1
Phage_vs_FE	C2566_RS10375	pspA	pspA	phage shock protein PspA	2.19395178829653	0.00145616249787896	Upregulated	1897.08536657292	WP_000511025.1
Phage_vs_FE	C2566_RS18945	tdcD	tdcD	propionate kinase	2.18423028647681	0.0035764151018143	Upregulated	344.797459106884	WP_001295545.1
Phage_vs_FE	C2566_RS24755	pheL	pheL	pheA operon leader peptide PheL	2.10779486019347	0.00491975873895344	Upregulated	63.1083241656613	WP_001386991.1
Phage_vs_FE	C2566_RS14770	glpT	glpT	glycerol-3-phosphate transporter	2.06437872979893	0.00358650509336578	Upregulated	829.021955382449	WP_000948732.1
Phage_vs_FE	C2566_RS24235	azuC	azuC	stress response protein AzuC	2.05028077078083	0.00735714294398133	Upregulated	186.173271109452	WP_010723106.1
Phage_vs_FE	C2566_RS13385	C2566_RS13385	C2566_RS13385	hypothetical protein	2.02168843261072	0.00123520664820933	Upregulated	437.062631283752	NA
Phage_vs_FE	C2566_RS12305	hemP	hemP	hemin uptake protein HemP	2.00136515000582	0.0161516423255523	Upregulated	7.9518973072251	WP_001270809.1
Phage_vs_FE	C2566_RS03310	thrL	thrL	thr operon leader peptide	1.99672011251804	0.00132971160350983	Upregulated	1978.12096076656	WP_001386572.1
Phage_vs_FE	C2566_RS04915	lafU	lafU	putative lateral flagellar export/assembly protein LafU	1.99061762660985	0.0204664485890772	Upregulated	8.1591467903591	WP_000207564.1
Phage_vs_FE	C2566_RS16820	csrA	csrA	carbon storage regulator CsrA	1.9394743216872	0.000967750800022133	Upregulated	1556.17589092355	WP_000906486.1
Phage_vs_FE	C2566_RS18930	tdcG	tdcG	L-serine ammonia-lyase	1.93411622930969	0.00229226947228355	Upregulated	297.629296317747	WP_000622126.1
Phage_vs_FE	C2566_RS09580	ycgX	ycgX	DUF1398 domain-containing protein	1.90848283849963	0.016290616750665	Upregulated	14.9711502443503	WP_000373101.1
Phage_vs_FE	C2566_RS14400	psuK	psuK	pseudouridine kinase	1.90551828312011	0.0199913394389565	Upregulated	8.44703356038	WP_001208132.1
Phage_vs_FE	C2566_RS00285	yieP	yieP	FadR/GntR family transcriptional regulator	1.89825161177774	0.000615916402002955	Upregulated	337.068362894918	WP_001131164.1
Phage_vs_FE	C2566_RS02925	pyrL	pyrL	pyr operon leader peptide	1.89451174455363	0.0111832767487586	Upregulated	28.7970941094504	WP_001296693.1
Phage_vs_FE	C2566_RS02500	C2566_RS02500	C2566_RS02500	hypothetical protein	1.8609040101272	0.00026498570690414	Upregulated	716.393726181905	NA
Phage_vs_FE	C2566_RS07000	chiP	chiP	chitoporin ChiP	1.84825023249654	0.00350669030332	Upregulated	36.7771996935478	WP_001258839.1
Phage_vs_FE	C2566_RS00820	fadB	fadB	fatty acid oxidation complex subunit alpha FadB	1.84788332951906	0.0208955100128114	Upregulated	986.227435194324	WP_000965952.1
Phage_vs_FE	C2566_RS04780	C2566_RS04780	C2566_RS04780	hypothetical protein	1.84569605149198	0.0217069081244841	Upregulated	455.707173581053	NA
Phage_vs_FE	C2566_RS05225	yahN	yahN	LysE family transporter	1.83175047180054	3.5493008455963e-05	Upregulated	78.9361077243924	WP_000976975.1
Phage_vs_FE	C2566_RS00490	C2566_RS00490	C2566_RS00490	hypothetical protein	1.81736008686504	0.000338910395645441	Upregulated	765.768242858494	NA
Phage_vs_FE	C2566_RS16950	hycE	hycE	formate hydrogenlyase subunit HycE	1.80586232176273	0.00966330202848818	Upregulated	21.6150036873434	WP_001288122.1
Phage_vs_FE	C2566_RS24950	ysgD	ysgD	protein YsgD	1.75199187828002	0.0065126125294523	Upregulated	26.3345952465423	WP_211180520.1
Phage_vs_FE	C2566_RS00815	fadA	fadA	acetyl-CoA C-acyltransferase FadA	1.73451729131517	0.0192598418671441	Upregulated	205.604856550617	WP_000438708.1
Phage_vs_FE	C2566_RS01480	C2566_RS01480	C2566_RS01480	hypothetical protein	1.70036035271414	0.0261586896924423	Upregulated	1341.54301580578	NA
Phage_vs_FE	C2566_RS01255	glpF	glpF	glycerol uptake facilitator protein GlpF	1.69522129497932	0.0039410134835458	Upregulated	330.772858290456	WP_000084268.1
Phage_vs_FE	C2566_RS24850	nadS	nadS	NadS family protein	1.69364776107429	0.00202649622360658	Upregulated	91.2685693304462	WP_000007444.1
Phage_vs_FE	C2566_RS19140	yhbO	yhbO	protein/nucleic acid deglycase	1.69018532268524	0.013559348625603	Upregulated	8.57771794400021	WP_000037608.1
Phage_vs_FE	C2566_RS07750	mntS	mntS	manganase accumulation protein MntS	1.67861501622937	0.000605097885477628	Upregulated	1409.72041896121	WP_001001761.1
Phage_vs_FE	C2566_RS01335	metF	metF	methylenetetrahydrofolate reductase	1.67457727112315	0.012856862768775	Upregulated	28.2814136739773	WP_000007523.1
Phage_vs_FE	C2566_RS07885	ybjH	ybjH	protein YbjH	1.66800080342525	0.00908253286965321	Upregulated	9.12160242122405	WP_000605480.1
Phage_vs_FE	C2566_RS06610	ybdL	ybdL	methionine-oxo-acid transaminase	1.63925316202563	0.00202585035267177	Upregulated	38.3492972987317	WP_000183906.1
Phage_vs_FE	C2566_RS19150	yhbQ	yhbQ	DNA damage response exodeoxyribonuclease YhbQ	1.62343373469814	0.00121581961679498	Upregulated	23.4141558307102	WP_000189314.1
Phage_vs_FE	C2566_RS10385	pspC	pspC	envelope stress response membrane protein PspC	1.62069053186032	4.6485695701846e-05	Upregulated	72.3563672692794	WP_000907385.1
Phage_vs_FE	C2566_RS06265	C2566_RS06265	C2566_RS06265	hypothetical protein	1.6154173663218	0.0140712983288993	Upregulated	150.94749652295	NA
Phage_vs_FE	C2566_RS03730	fimE	fimE	type 1 fimbria switch DNA invertase FimE	1.61310639457239	0.00222386992948893	Upregulated	44.8737875083719	WP_000044711.1
Phage_vs_FE	C2566_RS09245	flgD	flgD	flagellar hook assembly protein FlgD	1.61166022468641	0.0138605967142612	Upregulated	62.3767297892753	WP_000020467.1
Phage_vs_FE	C2566_RS17370	fucK	fucK	L-fuculokinase	1.60872936357599	0.0113951493842717	Upregulated	80.8372181983543	WP_000808371.1
Phage_vs_FE	C2566_RS12515	astD	astD	succinylglutamate-semialdehyde dehydrogenase	1.60179657772873	0.00489092125558081	Upregulated	62.3310471273176	WP_000177202.1
Phage_vs_FE	C2566_RS10395	pspE	pspE	thiosulfate sulfurtransferase PspE	1.59512851807622	0.000329605256530367	Upregulated	293.833333479939	WP_000473109.1
Phage_vs_FE	C2566_RS04870	fadE	fadE	acyl-CoA dehydrogenase FadE	1.58253187443703	0.0217209249633129	Upregulated	764.06193579082	WP_000973107.1
Phage_vs_FE	C2566_RS05300	lacZ	lacZ	beta-galactosidase	1.56853703620618	0.00553871744274947	Upregulated	34.8849294487829	NA
Phage_vs_FE	C2566_RS18235	glcC	glcC	transcriptional regulator GlcC	1.55639452601685	0.0175428757558289	Upregulated	65.393135183996	WP_001297764.1
Phage_vs_FE	C2566_RS01250	glpK	glpK	glycerol kinase GlpK	1.55588740299533	0.00945032181829274	Upregulated	475.302926329768	WP_000136788.1
Phage_vs_FE	C2566_RS18780	fadH	fadH	NADPH-dependent 2,4-dienoyl-CoA reductase	1.53852434033561	0.0192598418671441	Upregulated	391.59186528755	WP_000121433.1
Phage_vs_FE	C2566_RS18610	yqiJ	yqiJ	OB-fold-containig protein	1.53788127820857	0.0160835735640456	Upregulated	255.076460906358	WP_000599926.1
Phage_vs_FE	C2566_RS13505	C2566_RS13505	C2566_RS13505	hypothetical protein	1.52825056667609	0.0309359290488326	Upregulated	55.9928724991137	NA
Phage_vs_FE	C2566_RS00090	yieL	yieL	esterase	1.48584054878435	0.0339422227067	Upregulated	11.9708294031529	WP_001300948.1
Phage_vs_FE	C2566_RS13515	C2566_RS13515	C2566_RS13515	hypothetical protein	1.47328463454116	0.00945032181829274	Upregulated	55.7676023556641	NA
Phage_vs_FE	C2566_RS24575	C2566_RS24575	C2566_RS24575	hypothetical protein	1.4607087337845	0.0196323127203856	Upregulated	277.548451383712	WP_001305582.1
Phage_vs_FE	C2566_RS10345	puuD	puuD	gamma-glutamyl-gamma-aminobutyrate hydrolase	1.45624228321372	0.0134199636370579	Upregulated	40.2564759618823	WP_012767726.1
Phage_vs_FE	C2566_RS16640	glaH	glaH	glutarate dioxygenase GlaH	1.44145281529238	0.0120037107673099	Upregulated	33.0728786771063	WP_000993087.1
Phage_vs_FE	C2566_RS24325	ypfM	ypfM	protein YpfM	1.44136921938936	0.0139082923099615	Upregulated	1164.89184559853	WP_001386977.1
Phage_vs_FE	C2566_RS02255	adiA	adiA	arginine decarboxylase	1.44028711544509	0.00981728209788276	Upregulated	58.0567624407525	WP_012767781.1
Phage_vs_FE	C2566_RS09170	bssS	bssS	biofilm formation regulator BssS	1.43582426764603	0.0139675397518582	Upregulated	2769.09083826891	WP_000414437.1
Phage_vs_FE	C2566_RS16870	srlD	srlD	sorbitol-6-phosphate dehydrogenase	1.42844858234611	0.0161606918040221	Upregulated	17.9404947065614	WP_001077351.1
Phage_vs_FE	C2566_RS01190	cpxP	cpxP	cell-envelope stress modulator CpxP	1.42695084188363	0.00710462468422624	Upregulated	7059.88334310341	WP_012767777.1
Phage_vs_FE	C2566_RS18985	garK	garK	glycerate 2-kinase	1.41400748593956	0.00945032181829274	Upregulated	28.5728550671872	WP_001300387.1
Phage_vs_FE	C2566_RS17340	C2566_RS17340	C2566_RS17340	LacI family DNA-binding transcriptional regulator	1.40281829352124	0.00420200789790739	Upregulated	62.5488769494917	WP_001140843.1
Phage_vs_FE	C2566_RS21455	C2566_RS21455	C2566_RS21455	RHS repeat-associated core domain-containing protein	1.39128616976651	0.0121768364235805	Upregulated	57.5512871755334	NA
Phage_vs_FE	C2566_RS14765	glpQ	glpQ	glycerophosphodiester phosphodiesterase	1.38854823328781	0.0154835988074091	Upregulated	2102.43518946822	WP_000779102.1
Phage_vs_FE	C2566_RS00660	bioP	bioP	biotin transporter	1.38283665583116	0.0126388305329604	Upregulated	26.0700247561136	WP_001196237.1
Phage_vs_FE	C2566_RS13400	pgsA	pgsA	CDP-diacylglycerol--glycerol-3-phosphate 3-phosphatidyltransferase	1.37467702882097	0.000127809330238121	Upregulated	324.384176000302	WP_001160187.1
Phage_vs_FE	C2566_RS15275	fadI	fadI	acetyl-CoA C-acyltransferase FadI	1.36989141270728	0.0301932845062769	Upregulated	210.56626375594	WP_000531952.1
Phage_vs_FE	C2566_RS02065	mdtP	mdtP	multidrug efflux transporter outer membrane subunit MdtP	1.36960121285443	0.0257154746287689	Upregulated	22.8301564505288	WP_000610601.1
Phage_vs_FE	C2566_RS19565	aaeX	aaeX	p-hydroxybenzoic acid efflux pump operon protein AaeX	1.36320012140707	0.031331085474473	Upregulated	22.5368816244852	WP_000051841.1
Phage_vs_FE	C2566_RS24965	ykiE	ykiE	protein YkiE	1.35299419035264	0.0160070699724682	Upregulated	122.737322840805	WP_211180522.1
Phage_vs_FE	C2566_RS09285	flgL	flgL	flagellar hook-associated protein FlgL	1.34542852439305	0.0195674632071123	Upregulated	83.2158395351475	WP_001212776.1
Phage_vs_FE	C2566_RS15485	C2566_RS15485	C2566_RS15485	hypothetical protein	1.34133485691155	0.0213707144267357	Upregulated	558.60624283634	NA
Phage_vs_FE	C2566_RS16860	srlE	srlE	PTS glucitol/sorbitol transporter subunit IIB	1.33627762047868	0.036520792071693	Upregulated	11.9925162821484	WP_000148867.1
Phage_vs_FE	C2566_RS18270	lptF	lptF	LPS export ABC transporter permease LptF	1.32568230756757	0.0176044783845156	Upregulated	24.2338412529197	WP_000779636.1
Phage_vs_FE	C2566_RS01110	frvA	frvA	PTS fructose transporter subunit IIA	1.31617716468074	0.0488683871526707	Upregulated	6.44267869040781	WP_000729595.1
Phage_vs_FE	C2566_RS02735	C2566_RS02735	C2566_RS02735	3-ketoacyl-ACP reductase	1.30036638678034	0.0460010024336143	Upregulated	11.0249674076002	WP_000843384.1
Phage_vs_FE	C2566_RS18225	glcE	glcE	glycolate oxidase subunit GlcE	1.29286098004183	0.0405483787208965	Upregulated	18.9920504185382	WP_000943100.1
Phage_vs_FE	C2566_RS00485	C2566_RS00485	C2566_RS00485	hypothetical protein	1.28591099548406	0.0121028884027652	Upregulated	346.725349316831	NA
Phage_vs_FE	C2566_RS07200	abrB	abrB	AbrB family transcriptional regulator	1.28144609468772	0.00501112088617094	Upregulated	125.203781237122	WP_001297246.1
Phage_vs_FE	C2566_RS16705	ygaM	ygaM	DUF883 domain-containing protein	1.27432366412244	0.00501470069249456	Upregulated	341.483005053882	WP_001295174.1
Phage_vs_FE	C2566_RS18410	yghB	yghB	DedA family general envelope maintenance protein YghB	1.27165581620135	0.00607872211394168	Upregulated	472.038419801773	WP_000268419.1
Phage_vs_FE	C2566_RS09240	flgC	flgC	flagellar basal body rod protein FlgC	1.26640766003633	0.0431575649241175	Upregulated	23.29394855044	WP_001196460.1
Phage_vs_FE	C2566_RS00040	tnaB	tnaB	low affinity tryptophan permease TnaB	1.256565121772	0.0332566438441906	Upregulated	223.062004220162	WP_000131911.1
Phage_vs_FE	C2566_RS24745	C2566_RS24745	C2566_RS24745	hypothetical protein	1.25627783488916	0.0480147201397477	Upregulated	30.7147197065938	NA
Phage_vs_FE	C2566_RS15270	fadJ	fadJ	fatty acid oxidation complex subunit alpha FadJ	1.24805109387045	0.0317131139000124	Upregulated	482.493344941786	WP_000426175.1
Phage_vs_FE	C2566_RS18560	ygiD	ygiD	4,5-DOPA dioxygenase extradiol	1.2407072754651	0.0266185823492673	Upregulated	42.5744254820395	WP_001320780.1
Phage_vs_FE	C2566_RS13390	C2566_RS13390	C2566_RS13390	hypothetical protein	1.23680889022381	0.00967747929926605	Upregulated	403.969771973671	NA
Phage_vs_FE	C2566_RS15495	yfeD	yfeD	MerR family transcriptional regulator	1.23510569030722	0.00327269516100046	Upregulated	160.269704949459	WP_000826513.1
Phage_vs_FE	C2566_RS05320	mhpR	mhpR	DNA-binding transcriptional regulator	1.22611904387297	0.0237503458138544	Upregulated	216.746352803299	WP_001301325.1
Phage_vs_FE	C2566_RS02095	alsE	alsE	D-allulose-6-phosphate 3-epimerase	1.20799902978236	0.0113951493842717	Upregulated	18.8363839942797	WP_001311314.1
Phage_vs_FE	C2566_RS13250	flhB	flhB	flagellar biosynthesis protein FlhB	1.20348645359248	0.0261117537298863	Upregulated	21.8864756102439	WP_001278936.1
Phage_vs_FE	C2566_RS12525	astC	astC	succinylornithine/acetylornithine transaminase	1.2006737171176	0.036520792071693	Upregulated	101.246638891976	WP_000082032.1
Phage_vs_FE	C2566_RS24470	mgtL	mgtL	mgtA regulatory leader peptide MgtL	1.18489141981143	0.00965354594622706	Upregulated	89.1554560770152	WP_001387276.1
Phage_vs_FE	C2566_RS02440	blc	blc	lipocalin Blc	1.17707176991138	0.0223161015540363	Upregulated	59.1711474168003	WP_001238379.1
Phage_vs_FE	C2566_RS17355	C2566_RS17355	C2566_RS17355	ABC transporter permease	1.17675785956399	0.0368270377733148	Upregulated	58.4969971065265	WP_000156205.1
Phage_vs_FE	C2566_RS04725	yaeF	yaeF	YaeF family permuted papain-like enzyme	1.17545691523348	0.0261586896924423	Upregulated	16.3405904189338	WP_001301405.1
Phage_vs_FE	C2566_RS01905	pspG	pspG	envelope stress response protein PspG	1.16979131167996	0.0368270377733148	Upregulated	22.6471925929341	WP_000891404.1
Phage_vs_FE	C2566_RS09255	flgF	flgF	flagellar basal-body rod protein FlgF	1.15263116782894	0.0487128038103454	Upregulated	24.2456383345186	WP_000349316.1
Phage_vs_FE	C2566_RS16675	yqaE	yqaE	YqaE/Pmp3 family membrane protein	1.14768679401353	0.0488683871526707	Upregulated	72.1580869213764	WP_000508177.1
Phage_vs_FE	C2566_RS25540	C2566_RS25540	C2566_RS25540	protein YpeD	1.14622638742445	0.0473372124018981	Upregulated	34.8604650363139	WP_240811045.1
Phage_vs_FE	C2566_RS09415	ndh	ndh	NADH-quinone dehydrogenase	1.14156812573374	0.00571788843271118	Upregulated	81.8001611589578	WP_001295439.1
Phage_vs_FE	C2566_RS10125	trpD	trpD	bifunctional anthranilate synthase glutamate amidotransferase component TrpG/anthranilate phosphoribosyltransferase TrpD	1.1268300194778	0.0286647622310672	Upregulated	71.7348824976778	WP_000763511.1
Phage_vs_FE	C2566_RS01870	lexA	lexA	transcriptional repressor LexA	1.12103335718847	0.0261160747828976	Upregulated	273.196542311536	WP_000646078.1
Phage_vs_FE	C2566_RS08485	pncB	pncB	nicotinate phosphoribosyltransferase	1.11643089870587	0.0482353098692343	Upregulated	702.78100475776	WP_001307697.1
Phage_vs_FE	C2566_RS05255	prpE	prpE	propionate--CoA ligase	1.11360852709012	0.0382740876510395	Upregulated	29.9304360073024	WP_000010267.1
Phage_vs_FE	C2566_RS21990	yidF	yidF	radical SAM protein	1.09978534615794	0.0160835735640456	Upregulated	123.247294457981	WP_000148063.1
Phage_vs_FE	C2566_RS10340	puuA	puuA	glutamate-putrescine ligase	1.09146900875856	0.0446912860180217	Upregulated	52.5117919069205	WP_001300763.1
Phage_vs_FE	C2566_RS10380	pspB	pspB	envelope stress response membrane protein PspB	1.09041347772241	0.0126388305329604	Upregulated	104.07504945943	WP_001274963.1
Phage_vs_FE	C2566_RS06515	entD	entD	enterobactin synthase subunit EntD	1.07908629917599	0.0387247767195658	Upregulated	88.2806514694451	WP_001749708.1
Phage_vs_FE	C2566_RS02505	C2566_RS02505	C2566_RS02505	hypothetical protein	1.07744772773802	0.0316096175196947	Upregulated	123.732043497991	NA
Phage_vs_FE	C2566_RS13235	yecT	yecT	lysozyme inhibitor LprI family protein	1.07693539738962	0.0480147201397477	Upregulated	21.1694028132577	WP_001320618.1
Phage_vs_FE	C2566_RS18615	yqiK	yqiK	flotillin family protein	1.07584881546547	0.0426673296392407	Upregulated	55.3144489217246	WP_000341043.1
Phage_vs_FE	C2566_RS04495	C2566_RS04495	C2566_RS04495	TonB-dependent receptor plug domain-containing protein	1.0721705145985	0.0354241340879447	Upregulated	29.8878021522674	NA
Phage_vs_FE	C2566_RS07930	C2566_RS07930	C2566_RS07930	hypothetical protein	1.0628884968216	0.0488683871526707	Upregulated	15.7465475910997	WP_001154431.1
Phage_vs_FE	C2566_RS03165	fecI	fecI	RNA polymerase sigma factor FecI	1.06189920455264	0.0454771252184944	Upregulated	23.6457622298231	WP_001283626.1
Phage_vs_FE	C2566_RS17865	zapA	zapA	cell division protein ZapA	1.05954300888765	0.0239816155620092	Upregulated	5026.29444566527	WP_001276008.1
Phage_vs_FE	C2566_RS07895	ybjJ	ybjJ	MFS transporter	1.04937833639592	0.031508723356762	Upregulated	41.6427585007435	WP_000217859.1
Phage_vs_FE	C2566_RS07900	rcdA	rcdA	DNA-binding transcriptional regulator RcdA	1.03419197036625	0.0378628586629208	Upregulated	39.4767868825746	WP_001295289.1
Phage_vs_FE	C2566_RS03580	mdtM	mdtM	multidrug efflux MFS transporter MdtM	1.03186846662456	0.0378099081470494	Upregulated	142.03138599932	WP_001137036.1
Phage_vs_FE	C2566_RS08410	ycaR	ycaR	protein YcaR	1.01918271675158	0.0199100424184511	Upregulated	74.1214108455625	WP_000350058.1
Phage_vs_FE	C2566_RS00310	C2566_RS00310	C2566_RS00310	hypothetical protein	1.01641104328459	0.0376775866669004	Upregulated	147.912082778973	NA
Phage_vs_FE	C2566_RS12340	ihfA	ihfA	integration host factor subunit alpha	1.00292358139946	0.0231849895093692	Upregulated	1217.11480494291	WP_001229265.1
Phage_vs_FE	C2566_RS03495	C2566_RS03495	C2566_RS03495	hypothetical protein	1.00112098860873	0.0354628731288216	Upregulated	130.688824722195	NA
Phage_vs_FE	C2566_RS02890	treC	treC	alpha,alpha-phosphotrehalase	1.00076416436457	0.0335383353587341	Upregulated	47.6053372631363	WP_001320168.1
Phage_vs_FE	C2566_RS17960	prfB	prfB	peptide chain release factor 2	-1.00300101963152	0.00340782427066606	Downregulated	305.754962323984	WP_001701073.1
Phage_vs_FE	C2566_RS21615	C2566_RS21615	C2566_RS21615	UDP-galactose--(galactosyl) LPS alpha1,2-galactosyltransferase	-1.0083493679978	0.0310638644567229	Downregulated	203.1937103047	WP_000364777.1
Phage_vs_FE	C2566_RS18325	hypA	hypA	hydrogenase maturation nickel metallochaperone HypA	-1.02305973236022	0.0237503458138544	Downregulated	47.9210380898337	WP_000544952.1
Phage_vs_FE	C2566_RS06210	ppiB	ppiB	peptidylprolyl isomerase B	-1.02873369220769	0.0260627310955322	Downregulated	2474.97203709403	WP_000255997.1
Phage_vs_FE	C2566_RS14965	nuoJ	nuoJ	NADH-quinone oxidoreductase subunit J	-1.04094063446211	0.0339422227067	Downregulated	276.541893269091	WP_000393511.1
Phage_vs_FE	C2566_RS03625	yjiG	yjiG	YjiG family protein	-1.04671844927725	0.0409778843000779	Downregulated	175.963825371493	WP_000211971.1
Phage_vs_FE	C2566_RS13340	araF	araF	arabinose ABC transporter substrate-binding protein AraF	-1.05454292360793	0.0161606918040221	Downregulated	135.304856481711	WP_000548675.1
Phage_vs_FE	C2566_RS11190	osmC	osmC	peroxiredoxin OsmC	-1.05557426118654	0.0216400408304255	Downregulated	235.424547186366	WP_000152305.1
Phage_vs_FE	C2566_RS08710	hyaC	hyaC	Ni/Fe-hydrogenase b-type cytochrome subunit	-1.0599644987999	0.031245067485038	Downregulated	58.5736219656211	WP_001186424.1
Phage_vs_FE	C2566_RS02800	paeA	paeA	hemolysin family protein	-1.06148967936761	0.00222646847509259	Downregulated	267.613000022374	WP_000935036.1
Phage_vs_FE	C2566_RS17460	ptrA	ptrA	pitrilysin	-1.06948187995276	7.34676305688298e-06	Downregulated	304.624731107609	WP_001138150.1
Phage_vs_FE	C2566_RS14950	nuoM	nuoM	NADH-quinone oxidoreductase subunit M	-1.07270791234134	0.036520792071693	Downregulated	701.088813312078	WP_000926441.1
Phage_vs_FE	C2566_RS11760	pntB	pntB	Re/Si-specific NAD(P)(+) transhydrogenase subunit beta	-1.07684594026882	0.0237539249479046	Downregulated	382.902621117594	WP_000014036.1
Phage_vs_FE	C2566_RS04015	lptD	lptD	LPS assembly protein LptD	-1.08646811144018	0.00406699326121409	Downregulated	876.705006318723	WP_000746151.1
Phage_vs_FE	C2566_RS15325	dsdX	dsdX	D-serine transporter DsdX	-1.0884328898297	0.00378078402988304	Downregulated	87.44613134075	WP_000556048.1
Phage_vs_FE	C2566_RS12425	tcyP	tcyP	cystine/sulfocysteine:cation symporter	-1.10016740821191	0.0159288937724306	Downregulated	214.354982446938	WP_001010706.1
Phage_vs_FE	C2566_RS02905	mgtA	mgtA	magnesium-translocating P-type ATPase	-1.11891990235001	0.0211841189870123	Downregulated	234.42860741365	WP_000471889.1
Phage_vs_FE	C2566_RS10665	C2566_RS10665	C2566_RS10665	hypothetical protein	-1.12124270466191	0.0363245398590872	Downregulated	490.617608534233	WP_000370546.1
Phage_vs_FE	C2566_RS08460	gloC	gloC	hydroxyacylglutathione hydrolase GloC	-1.12583425324686	0.0119996629409171	Downregulated	334.84725031924	WP_001109486.1
Phage_vs_FE	C2566_RS03245	dnaK	dnaK	molecular chaperone DnaK	-1.1261854593764	0.00288271775954277	Downregulated	3196.89262130724	WP_000516135.1
Phage_vs_FE	C2566_RS14745	nrdB	nrdB	class Ia ribonucleoside-diphosphate reductase subunit beta	-1.12665674737532	0.00600898731394672	Downregulated	172.165204157343	WP_000332036.1
Phage_vs_FE	C2566_RS14970	nuoI	nuoI	NADH-quinone oxidoreductase subunit NuoI	-1.12701637601237	0.00564390783705067	Downregulated	318.421117560026	WP_000172749.1
Phage_vs_FE	C2566_RS08295	dmsA	dmsA	dimethylsulfoxide reductase subunit A	-1.14058986520751	0.0203056901146259	Downregulated	515.860755618549	WP_000850303.1
Phage_vs_FE	C2566_RS05600	secD	secD	protein translocase subunit SecD	-1.14546821966396	0.0119996629409171	Downregulated	795.293622939848	WP_000934822.1
Phage_vs_FE	C2566_RS19875	rplO	rplO	50S ribosomal protein L15	-1.14700746115252	0.0373890667592191	Downregulated	1322.70133331821	WP_001238917.1
Phage_vs_FE	C2566_RS19880	rpmD	rpmD	50S ribosomal protein L30	-1.1480586179021	0.0266185823492673	Downregulated	341.589407027358	WP_001140433.1
Phage_vs_FE	C2566_RS07310	cydX	cydX	cytochrome bd-I oxidase subunit CydX	-1.153022981315	0.0175428757558289	Downregulated	337.238679797886	WP_000270282.1
Phage_vs_FE	C2566_RS03600	ytiA	ytiA	DUF3343 domain-containing protein	-1.1891838923865	0.030185833991449	Downregulated	15.7816348713961	WP_000657675.1
Phage_vs_FE	C2566_RS19850	rpsD	rpsD	30S ribosomal protein S4	-1.19011377394852	0.0231430833087187	Downregulated	1879.79020721588	WP_000135224.1
Phage_vs_FE	C2566_RS16670	kbp	kbp	potassium binding protein Kbp	-1.21827152330082	0.0178979340276931	Downregulated	990.82314722988	WP_000522424.1
Phage_vs_FE	C2566_RS23550	C2566_RS23550	C2566_RS23550	xanthine permease XanP	-1.22137319609793	0.0470715462955596	Downregulated	12.8795347303821	NA
Phage_vs_FE	C2566_RS11765	pntA	pntA	Re/Si-specific NAD(P)(+) transhydrogenase subunit alpha	-1.24156029312554	0.00933480798647152	Downregulated	492.533512043966	WP_001353838.1
Phage_vs_FE	C2566_RS19885	rpsE	rpsE	30S ribosomal protein S5	-1.25742291407822	0.016937170814064	Downregulated	1594.80593674321	WP_000940120.1
Phage_vs_FE	C2566_RS13755	rfbD	rfbD	dTDP-4-dehydrorhamnose reductase	-1.26712733935151	0.00264200131862952	Downregulated	299.087024359204	WP_001023616.1
Phage_vs_FE	C2566_RS19895	rplF	rplF	50S ribosomal protein L6	-1.26946457429066	0.0207429502914761	Downregulated	1215.24650617349	WP_000091945.1
Phage_vs_FE	C2566_RS08455	mepK	mepK	YcbK family protein	-1.27108849634377	0.00571788843271118	Downregulated	824.411244531686	WP_001295932.1
Phage_vs_FE	C2566_RS14860	arnE	arnE	4-amino-4-deoxy-L-arabinose-phosphoundecaprenol flippase subunit ArnE	-1.29098227782295	0.0354241340879447	Downregulated	35.4887629705742	WP_000638031.1
Phage_vs_FE	C2566_RS09290	rne	rne	ribonuclease E	-1.3052189813729	0.000196180593703829	Downregulated	619.68284467903	WP_000827411.1
Phage_vs_FE	C2566_RS13695	C2566_RS13695	C2566_RS13695	mannose-1-phosphate guanylyltransferase/mannose-6-phosphate isomerase	-1.33745730407188	0.0164532745883081	Downregulated	1073.25298049673	WP_000097983.1
Phage_vs_FE	C2566_RS12065	punC	punC	purine nucleoside transporter PunC	-1.34115105342037	0.00945450002271788	Downregulated	177.554114825671	WP_001182363.1
Phage_vs_FE	C2566_RS14560	ccmD	ccmD	heme exporter protein CcmD	-1.34177754951856	0.0466138727639031	Downregulated	4.93144732555495	WP_000186540.1
Phage_vs_FE	C2566_RS10030	oppC	oppC	oligopeptide ABC transporter permease OppC	-1.36442149282929	0.00893561549568763	Downregulated	1247.05295613729	WP_000979661.1
Phage_vs_FE	C2566_RS10090	ompW	ompW	outer membrane protein OmpW	-1.38444225535044	0.0222833734246035	Downregulated	4848.57663017168	WP_000737226.1
Phage_vs_FE	C2566_RS21055	dctA	dctA	C4-dicarboxylate transporter DctC	-1.40109173860853	0.0121768364235805	Downregulated	2783.16018102209	WP_000858210.1
Phage_vs_FE	C2566_RS13330	araH	araH	arabinose ABC transporter permease AraH	-1.40218938139513	0.0046719278445096	Downregulated	89.9411066272069	WP_000100205.1
Phage_vs_FE	C2566_RS19905	rpsN	rpsN	30S ribosomal protein S14	-1.40646593422272	0.0100774487085275	Downregulated	1685.91889554884	WP_001118930.1
Phage_vs_FE	C2566_RS15330	dsdA	dsdA	D-serine ammonia-lyase	-1.4076660668042	0.00172452582555221	Downregulated	86.4872896477533	WP_000426426.1
Phage_vs_FE	C2566_RS13335	araG	araG	arabinose ABC transporter ATP-binding protein AraG	-1.44893914087896	0.00234005320568739	Downregulated	70.0151224936093	WP_001187819.1
Phage_vs_FE	C2566_RS15770	tkt	tkt	transketolase	-1.47802824074898	9.42593822570972e-06	Downregulated	268.757488233911	WP_000087280.1
Phage_vs_FE	C2566_RS21625	C2566_RS21625	C2566_RS21625	glycosyltransferase family 8 protein	-1.48956473400701	0.00521061811611477	Downregulated	155.12811322605	NA
Phage_vs_FE	C2566_RS06365	C2566_RS06365	C2566_RS06365	IS1-like element IS1A family transposase	-1.52238906314555	0.0216400408304255	Downregulated	21.5642566084147	WP_103215986.1
Phage_vs_FE	C2566_RS08260	cydD	cydD	heme ABC transporter permease/ATP-binding protein CydD	-1.54976292975765	2.61811617969782e-06	Downregulated	273.867902814135	WP_001043577.1
Phage_vs_FE	C2566_RS12535	ydjX	ydjX	TVP38/TMEM64 family protein	-1.57986917484415	0.00325979645334448	Downregulated	92.6687149829758	WP_001299560.1
Phage_vs_FE	C2566_RS15930	bepA	bepA	beta-barrel assembly-enhancing protease	-1.58132848065849	7.66700978487482e-05	Downregulated	258.370868855826	WP_000489667.1
Phage_vs_FE	C2566_RS15165	usg	usg	aspartate-semialdehyde dehydrogenase	-1.58620152936472	0.00136577209747811	Downregulated	137.878958798358	WP_001289167.1
Phage_vs_FE	C2566_RS00015	yidD	yidD	membrane protein insertion efficiency factor YidD	-1.59916358462944	0.00191988060215809	Downregulated	34.288654425115	WP_001307474.1
Phage_vs_FE	C2566_RS07850	bssR	bssR	biofilm formation regulator BssR	-1.60595517696726	0.00541485846220435	Downregulated	131247.377374393	WP_000497137.1
Phage_vs_FE	C2566_RS07875	ybjG	ybjG	undecaprenyl-diphosphate phosphatase	-1.67135649873754	0.000295843052971704	Downregulated	55.0951160950119	WP_001295291.1
Phage_vs_FE	C2566_RS02230	pmrB	pmrB	two-component system sensor histidine kinase PmrB	-1.70744143896887	0.00202585035267177	Downregulated	132.956601881656	WP_001051094.1
Phage_vs_FE	C2566_RS07325	tolQ	tolQ	Tol-Pal system protein TolQ	-1.76895204727622	5.43147959461876e-06	Downregulated	132.94828994365	WP_000131314.1
Phage_vs_FE	C2566_RS18650	ygiM	ygiM	TIGR04211 family SH3 domain-containing protein	-1.82985285000516	0.00221165429270645	Downregulated	225.216951670209	WP_001125331.1
Phage_vs_FE	C2566_RS04565	degP	degP	serine endoprotease DegP	-1.94197796089089	0.000245205729378088	Downregulated	580.792530945541	WP_000753946.1
Phage_vs_FE	C2566_RS19900	rpsH	rpsH	30S ribosomal protein S8	-1.98045067972601	0.00195995149811929	Downregulated	1142.88542381375	WP_000062611.1
Phage_vs_FE	C2566_RS24495	idlP	idlP	iraD leader peptide IdlP	-1.99540930349341	0.00199874270806139	Downregulated	47.0240443522493	WP_122999405.1
Phage_vs_FE	C2566_RS05230	yahO	yahO	DUF1471 family periplasmic protein YahO	-2.03658177353759	0.00129867999400793	Downregulated	1966.9040784617	WP_000691956.1
Phage_vs_FE	C2566_RS07300	cydA	cydA	cytochrome ubiquinol oxidase subunit I	-2.05088501903713	0.00104838258280721	Downregulated	4746.14144231234	WP_000884361.1
Phage_vs_FE	C2566_RS08885	ymdF	ymdF	general stress protein	-2.12261691665642	0.00142186615860061	Downregulated	1295.99832210439	WP_001273658.1
Phage_vs_FE	C2566_RS11180	sra	sra	stationary-phase-induced ribosome-associated protein	-2.15736239189265	3.65717645651523e-05	Downregulated	6633.3506146818	WP_000841554.1
Phage_vs_FE	C2566_RS08595	rmf	rmf	ribosome modulation factor	-2.19228292790195	0.00480107299310111	Downregulated	118948.202790414	WP_000828648.1
Phage_vs_FE	C2566_RS25345	ytiD	ytiD	protein YtiD	-2.24194368141026	0.0018439203998415	Downregulated	91.2634922830595	WP_001301448.1
Phage_vs_FE	C2566_RS08310	ycaC	ycaC	isochorismate family cysteine hydrolase YcaC	-2.24568621107888	9.28246670124842e-06	Downregulated	197.177211584445	WP_000165879.1
Phage_vs_FE	C2566_RS01405	eptC	eptC	phosphoethanolamine transferase CptA	-2.43700263636773	8.62881349807486e-06	Downregulated	658.085162877829	WP_000556295.1
Phage_vs_FE	C2566_RS14865	arnF	arnF	4-amino-4-deoxy-L-arabinose-phosphoundecaprenol flippase subunit ArnF	-2.58754652889147	0.000882126566743106	Downregulated	69.7523604353859	WP_000523880.1
Phage_vs_FE	C2566_RS02235	basR	basR	two-component system response regulator BasR	-2.76623682421806	1.42284307452029e-07	Downregulated	153.191579218647	WP_000697915.1
Phage_vs_FE	C2566_RS03640	iraD	iraD	anti-adapter protein IraD	-2.81665013205176	5.15155165292105e-06	Downregulated	102.88212942227	WP_001309187.1
Phage_vs_FE	C2566_RS07305	cydB	cydB	cytochrome d ubiquinol oxidase subunit II	-2.82118029650691	1.50029211326082e-05	Downregulated	3974.61979237092	WP_000568275.1
Phage_vs_FE	C2566_RS14855	arnT	arnT	lipid IV(A) 4-amino-4-deoxy-L-arabinosyltransferase	-2.87625329186921	0.000413396610368465	Downregulated	340.726928001842	WP_000844057.1
Phage_vs_FE	C2566_RS14850	arnD	arnD	4-deoxy-4-formamido-L-arabinose-phosphoundecaprenol deformylase	-3.61393762871838	2.70538935554184e-05	Downregulated	245.701221708713	WP_000169728.1
Phage_vs_FE	C2566_RS13680	ugd	ugd	UDP-glucose 6-dehydrogenase	-3.87644802534848	1.11524413183759e-07	Downregulated	404.122444317408	WP_000704860.1
Phage_vs_FE	C2566_RS21575	waaH	waaH	UDP-glucuronate:LPS(HepIII) glycosyltransferase	-4.32831841639685	3.30398348332397e-07	Downregulated	287.685455330418	WP_000982115.1
Phage_vs_FE	C2566_RS13455	yodB	yodB	cytochrome b	-4.35518748129477	3.64517506909263e-08	Downregulated	465.919248551531	WP_001079074.1
Phage_vs_FE	C2566_RS02240	eptA	eptA	phosphoethanolamine transferase EptA	-4.37749233482852	8.56767717077776e-13	Downregulated	433.800674167929	WP_001298860.1
Phage_vs_FE	C2566_RS14845	arnA	arnA	bifunctional UDP-4-amino-4-deoxy-L-arabinose formyltransferase/UDP-glucuronic acid oxidase ArnA	-4.73674065850728	4.21889459094533e-10	Downregulated	649.646924761624	WP_000860273.1
Phage_vs_FE	C2566_RS02225	pmrR	pmrR	LpxT activity modulator PmrR	-5.0745931099194	4.10181586585136e-09	Downregulated	245.497202563753	WP_000797657.1
Phage_vs_FE	C2566_RS14840	arnC	arnC	undecaprenyl-phosphate 4-deoxy-4-formamido-L-arabinose transferase	-5.44389878866771	1.63504828547816e-08	Downregulated	430.466187061406	WP_000461657.1
Phage_vs_FE	C2566_RS14835	arnB	arnB	UDP-4-amino-4-deoxy-L-arabinose aminotransferase	-5.72950227690019	4.21889459094533e-10	Downregulated	1018.09994786144	WP_001295286.1
Phage_vs_FE	C2566_RS14830	ais	ais	lipopolysaccharide core heptose(II)-phosphate phosphatase Ais	-5.74213973276275	1.75721317286884e-08	Downregulated	1140.07466054228	WP_000879113.1
Phage_vs_PF	C2566_RS14775	glpA	glpA	anaerobic glycerol-3-phosphate dehydrogenase subunit A	5.24592030505755	7.88191293164917e-11	Upregulated	312.341339173398	WP_000857257.1
Phage_vs_PF	C2566_RS03720	fimA	fimA	type 1 fimbrial major subunit FimA	4.80051511879552	0.000296876015521371	Upregulated	2402.18497204409	WP_000695564.1
Phage_vs_PF	C2566_RS19415	yrbL	yrbL	PhoP regulatory network protein YrbL	4.71365806442997	4.93413416565528e-11	Upregulated	770.908023407793	WP_000620405.1
Phage_vs_PF	C2566_RS03700	fimF	fimF	type 1 fimbria minor subunit FimF	4.68791174121236	2.34649279986693e-08	Upregulated	23.7859011533072	WP_001244827.1
Phage_vs_PF	C2566_RS20515	glpD	glpD	glycerol-3-phosphate dehydrogenase	4.25103017453681	9.69632126562839e-10	Upregulated	403.707199699676	WP_000448135.1
Phage_vs_PF	C2566_RS03705	fimD	fimD	fimbrial usher FimD	4.15061537488163	7.01181668986238e-05	Upregulated	267.505155691197	WP_000121002.1
Phage_vs_PF	C2566_RS03715	fimI	fimI	fimbrial protein	3.8756766357135	0.00153507756321538	Upregulated	114.179469718177	WP_000824114.1
Phage_vs_PF	C2566_RS03710	fimC	fimC	type 1 fimbria chaperone FimC	3.71121368523511	0.00150505351339608	Upregulated	132.849836477551	WP_000066560.1
Phage_vs_PF	C2566_RS14785	glpC	glpC	anaerobic glycerol-3-phosphate dehydrogenase subunit GlpC	3.70706119013246	1.69109648095318e-06	Upregulated	182.229851649954	WP_001000359.1
Phage_vs_PF	C2566_RS14780	glpB	glpB	glycerol-3-phosphate dehydrogenase subunit GlpB	3.67110212642135	1.22448226190658e-05	Upregulated	257.47314433292	WP_001209902.1
Phage_vs_PF	C2566_RS03695	C2566_RS03695	C2566_RS03695	fimbrial protein	3.32694837629749	9.18203321131933e-05	Upregulated	18.1840509982582	WP_077897989.1
Phage_vs_PF	C2566_RS18935	tdcF	tdcF	enamine/imine deaminase	3.2388578341589	0.000279795766949059	Upregulated	171.879902796334	WP_000719990.1
Phage_vs_PF	C2566_RS18940	tdcE	tdcE	2-ketobutyrate formate-lyase/pyruvate formate-lyase	3.12823150475729	7.01181668986238e-05	Upregulated	441.379650355739	WP_000861734.1
Phage_vs_PF	C2566_RS23280	hisL	hisL	his operon leader peptide	3.0812209639324	3.87925441051676e-05	Upregulated	170.923818673788	WP_001364200.1
Phage_vs_PF	C2566_RS00215	asnA	asnA	aspartate--ammonia ligase	3.07929391347207	3.97090711104221e-09	Upregulated	415.23403156617	WP_000845101.1
Phage_vs_PF	C2566_RS03690	fimH	fimH	type 1 fimbria D-mannose specific adhesin FimH	3.07548242044955	0.000483734337466191	Upregulated	45.9176451269267	WP_000832243.1
Phage_vs_PF	C2566_RS14435	yeiQ	yeiQ	mannitol dehydrogenase family protein	3.07406248920077	1.08386113032184e-07	Upregulated	162.588490716764	WP_001091940.1
Phage_vs_PF	C2566_RS04115	leuL	leuL	leu operon leader peptide	2.90752810701853	0.000133668300119421	Upregulated	60.1301872906079	WP_001300467.1
Phage_vs_PF	C2566_RS14770	glpT	glpT	glycerol-3-phosphate transporter	2.89608503025172	0.000131191569822669	Upregulated	829.021955382449	WP_000948732.1
Phage_vs_PF	C2566_RS21965	ivbL	ivbL	ilvB operon leader peptide IvbL	2.85944198198973	0.000122756769620179	Upregulated	709.58215680483	WP_001300753.1
Phage_vs_PF	C2566_RS04495	C2566_RS04495	C2566_RS04495	TonB-dependent receptor plug domain-containing protein	2.70541145663993	1.56648272929935e-05	Upregulated	29.8878021522674	NA
Phage_vs_PF	C2566_RS17365	fucI	fucI	L-fucose isomerase	2.64830879161688	0.000191454911195838	Upregulated	168.076680074401	WP_000700894.1
Phage_vs_PF	C2566_RS12835	fadD	fadD	long-chain-fatty-acid--CoA ligase FadD	2.58518114113108	0.000396362209653515	Upregulated	628.338404328325	WP_000758422.1
Phage_vs_PF	C2566_RS07965	C2566_RS07965	C2566_RS07965	GPO family capsid scaffolding protein	2.55203853032224	7.04495831704842e-05	Upregulated	22.3980393807369	WP_000216259.1
Phage_vs_PF	C2566_RS18230	glcD	glcD	glycolate oxidase subunit GlcD	2.44210209508872	0.000720317938412848	Upregulated	58.3668512258437	WP_000026083.1
Phage_vs_PF	C2566_RS18980	rnpB	rnpB	hypothetical protein	2.43636974778051	0.00198284478207418	Upregulated	229959.483530008	NA
Phage_vs_PF	C2566_RS04870	fadE	fadE	acyl-CoA dehydrogenase FadE	2.42860773914549	0.00278096854591743	Upregulated	764.06193579082	WP_000973107.1
Phage_vs_PF	C2566_RS09240	flgC	flgC	flagellar basal body rod protein FlgC	2.32905823020378	0.00393091210205262	Upregulated	23.29394855044	WP_001196460.1
Phage_vs_PF	C2566_RS17360	C2566_RS17360	C2566_RS17360	sugar ABC transporter ATP-binding protein	2.3283457088885	0.00135750466883487	Upregulated	209.907578009984	WP_000004944.1
Phage_vs_PF	C2566_RS20300	yhfZ	yhfZ	GntR family transcriptional regulator YhfZ	2.29943852704183	0.000364728936450156	Upregulated	164.671662074976	WP_001254790.1
[truncated: 232 more rows]
