# Supplementary material for: Transcriptome Profiling of Escherichia coli B During Sequential Adaptation to T4 Phage and Iron(III) Stress
Source: Antibiotics (Basel). 2026 Jul 13;15(7):684. doi: 10.3390/antibiotics15070684 (PMC13405929; doi:10.3390/antibiotics15070684)
Supplement: Supplementary file 1 [file antibiotics-15-00684-s001.zip › SUPPLEMENTARY FOLDER/analysis_CON3/CON_vs_ANC_all.csv]

gene_id	label	gene_name	product	log2FoldChange	padj	direction	baseMean	protein_id
C2566_RS19180	mtr	mtr	tryptophan permease	3.11648872526192	1.67907005290559e-05	Upregulated	1254.22794520367	WP_000224351.1
C2566_RS17980	uacT	uacT	urate/proton symporter UacT	2.67786510180077	0.000693327175574973	Upregulated	135.647687916432	WP_001295374.1
C2566_RS11180	sra	sra	stationary-phase-induced ribosome-associated protein	2.57044314072328	7.6263533840286e-07	Upregulated	6633.3506146818	WP_000841554.1
C2566_RS14865	arnF	arnF	4-amino-4-deoxy-L-arabinose-phosphoundecaprenol flippase subunit ArnF	2.41862493259575	0.000693327175574973	Upregulated	69.7523604353859	WP_000523880.1
C2566_RS21220	yiaG	yiaG	HTH-type transcriptional regulator	2.35167650816179	0.000535630865162455	Upregulated	1368.04519257796	WP_000455798.1
C2566_RS00040	tnaB	tnaB	low affinity tryptophan permease TnaB	2.32761528281009	0.00138548969727281	Upregulated	223.062004220162	WP_000131911.1
C2566_RS16215	yphF	yphF	substrate-binding domain-containing protein	2.31435436489999	NA	Upregulated	55.2940750598675	WP_001124894.1
C2566_RS14610	napF	napF	ferredoxin-type protein NapF	2.15156029760807	0.000654936462051658	Upregulated	40.8190507869194	WP_000686736.1
C2566_RS25395	ygdT	ygdT	protein YgdT	2.11645418713772	NA	Upregulated	40.5590783800196	WP_000953278.1
C2566_RS17535	tas	tas	NADP(H)-dependent aldo-keto reductase	2.10015202982664	NA	Upregulated	400.941407640908	WP_001199295.1
C2566_RS17660	ygeW	ygeW	knotted carbamoyltransferase YgeW	1.94256345671314	0.00389511347517782	Upregulated	192.585595789582	WP_000859787.1
C2566_RS09430	bhsA	bhsA	multiple stress resistance protein BhsA	1.87892402633149	0.00583873345137707	Upregulated	423.647104435025	WP_000800153.1
C2566_RS25370	ynaL	ynaL	protein YnaL	1.8616459199487	NA	Upregulated	18.3854951537058	WP_001296046.1
C2566_RS05230	yahO	yahO	DUF1471 family periplasmic protein YahO	1.75682246498472	0.00347032613026705	Upregulated	1966.9040784617	WP_000691956.1
C2566_RS17700	ygfK	ygfK	putative selenate reductase subunit YgfK	1.73719896199133	0.00347032613026705	Upregulated	294.679115208689	WP_000502388.1
C2566_RS17820	scpB	scpB	methylmalonyl-CoA decarboxylase	1.72202005297004	NA	Upregulated	185.155946164453	WP_000122080.1
C2566_RS05500	yaiA	yaiA	protein YaiA	1.71900589007425	0.00443899233474021	Upregulated	923.821040050922	WP_001142439.1
C2566_RS19695	acrF	acrF	multidrug efflux RND transporter permease subunit AcrF	1.70511234822176	0.00656204123238031	Upregulated	140.310595126096	WP_001273195.1
C2566_RS23135	C2566_RS23135	C2566_RS23135	2-thiouracil desulfurase family protein	1.67481912637104	0.00334582607218621	Upregulated	50.0880790961896	NA
C2566_RS17675	hyuA	hyuA	D-phenylhydantoinase	1.63162186028013	0.00656204123238031	Upregulated	108.888201736843	WP_001264452.1
C2566_RS07420	ybgS	ybgS	YbgS-like family protein	1.62013657386718	0.00609332525632101	Upregulated	213.851352179881	WP_000784351.1
C2566_RS15390	yfdY	yfdY	YfdY family protein	1.60106276282405	0.0042244932866797	Upregulated	334.522521720123	WP_000639883.1
C2566_RS14255	yohP	yohP	small membrane protein YohP	1.55824830340288	NA	Upregulated	15.9064990830667	WP_000691708.1
C2566_RS10520	ynaJ	ynaJ	DUF2534 family protein	1.55455840259122	0.00609332525632101	Upregulated	1838.58906327145	WP_000605090.1
C2566_RS07570	moaA	moaA	GTP 3',8-cyclase MoaA	1.47166483786954	1.62450973671007e-05	Upregulated	397.724047463831	WP_001295301.1
C2566_RS12000	ydhL	ydhL	DUF1289 domain-containing protein	1.38840728824277	0.00236384089908423	Upregulated	55.9962323131737	WP_000840481.1
C2566_RS03480	rimI	rimI	ribosomal protein S18-alanine N-acetyltransferase	1.38563079633351	0.00347032613026705	Upregulated	35.0283513424767	WP_001092461.1
C2566_RS17975	yqfG	yqfG	protein YqfG	1.35622043252656	NA	Upregulated	18.0121618824901	WP_001050745.1
C2566_RS06370	C2566_RS06370	C2566_RS06370	porin	1.31914054793718	0.0193966177741564	Upregulated	803.323701586542	NA
C2566_RS00275	rbsR	rbsR	ribose operon transcriptional repressor RbsR	1.28322148155247	0.00215321663878214	Upregulated	76.2419112086869	WP_000224456.1
C2566_RS12325	btuD	btuD	vitamin B12 ABC transporter ATP-binding protein BtuD	1.25376869623027	0.00347032613026705	Upregulated	49.4154033929836	WP_000029471.1
C2566_RS18370	yghX	yghX	YghX family hydrolase	1.23604105612734	0.00609332525632101	Upregulated	85.3110237530611	WP_001424373.1
C2566_RS10755	ynbE	ynbE	YnbE family lipoprotein	1.22628600897724	0.0157389214568717	Upregulated	28.8474652996601	WP_000698145.1
C2566_RS15025	yfbS	yfbS	SLC13 family permease	1.2236316955797	0.0017940155256818	Upregulated	249.289644289448	WP_001012899.1
C2566_RS16220	yphG	yphG	DUF5107 domain-containing protein	1.21618255742241	NA	Upregulated	95.6581018259005	WP_001329228.1
C2566_RS12565	ynjD	ynjD	ATP-binding cassette domain-containing protein	1.18426715163276	0.00609332525632101	Upregulated	53.9664379932481	WP_001300558.1
C2566_RS11755	tqsA	tqsA	AI-2 transporter TqsA	1.14933189200921	0.0244002445718374	Upregulated	188.711790845011	WP_001118241.1
C2566_RS17710	ygfM	ygfM	molybdopterin-dependent oxidoreductase FAD-binding subunit	1.13937680756654	0.0328452859635523	Upregulated	52.0854024508264	WP_000572483.1
C2566_RS21325	ysaA	ysaA	4Fe-4S dicluster domain-containing protein	1.13894168984617	0.00263401878014601	Upregulated	60.7044514120947	WP_001300918.1
C2566_RS15325	dsdX	dsdX	D-serine transporter DsdX	1.13810127482301	0.00347032613026705	Upregulated	87.44613134075	WP_000556048.1
C2566_RS07445	ybhC	ybhC	putative acyl-CoA thioester hydrolase	1.12993480242368	0.00566088488558887	Upregulated	208.695027335863	WP_001091587.1
C2566_RS08740	cbdX	cbdX	cytochrome bd-II oxidase subunit CbdX	1.09592189376409	NA	Upregulated	10.9693586021456	WP_000270305.1
C2566_RS09370	ycfH	ycfH	metal-dependent hydrolase	1.08237200956046	0.0121544508172254	Upregulated	224.682128952498	WP_000480255.1
C2566_RS19550	yhcO	yhcO	barstar family protein	1.07086878099709	0.0195507356894206	Upregulated	375.81199659758	WP_001029005.1
C2566_RS12115	phsC	phsC	thiosulfate reductase cytochrome B subunit	1.07005154834336	0.0111134277786107	Upregulated	39.352726305708	WP_001069979.1
C2566_RS09170	bssS	bssS	biofilm formation regulator BssS	1.06371529572656	0.0328452859635523	Upregulated	2769.09083826891	WP_000414437.1
C2566_RS02205	yjdM	yjdM	zinc ribbon domain-containing protein YjdM	1.04599846845803	0.0212131798967154	Upregulated	100.594866054318	WP_001300891.1
C2566_RS07675	ybiJ	ybiJ	DUF1471 family protein YbiJ	1.04571996731191	0.0365119536865677	Upregulated	132.365490302916	WP_000849301.1
C2566_RS13325	otsB	otsB	trehalose-phosphatase	1.02869725590427	0.0174923064848085	Upregulated	136.378957042146	WP_001295645.1
C2566_RS17990	ygfT	ygfT	formate-dependent uric acid utilization protein YgfT	1.01128507953504	0.0196454275073976	Upregulated	61.0887060746752	WP_001300605.1
C2566_RS03555	opgB	opgB	phosphatidylglycerol--membrane-oligosaccharide glycerophosphotransferase	0.973998398131173	0.00536995837329014	Upregulated	151.977704693176	NA
C2566_RS10310	sapC	sapC	peptide ABC transporter permease SapC	0.972966968448182	0.0192890480408875	Upregulated	37.3226677631915	WP_001146163.1
C2566_RS16560	ypjD	ypjD	cytochrome C assembly family protein	0.968941097197333	0.0111528775643232	Upregulated	304.266827842349	WP_001338897.1
C2566_RS02300	dcuR	dcuR	two-component system response regulator DcuR	0.964930620045634	0.0173657592880014	Upregulated	40.8440399766593	WP_000611288.1
C2566_RS09810	ychF	ychF	redox-regulated ATPase YchF	0.951881157472234	0.00600878701945092	Upregulated	454.724036388388	WP_000505877.1
C2566_RS20035	gspL	gspL	type II secretion system protein GspL	0.951157829193607	0.0538765634403002	Upregulated	36.8927061010623	WP_001115228.1
C2566_RS11740	ydgD	ydgD	trypsin-like serine peptidase	0.935196136419759	0.0369255062445909	Upregulated	375.50164778791	WP_001260835.1
C2566_RS04550	btuF	btuF	vitamin B12 ABC transporter substrate-binding protein BtuF	0.935004505235469	0.0156983518303049	Upregulated	36.5392401586696	WP_001319823.1
C2566_RS22130	dnaA	dnaA	chromosomal replication initiator protein DnaA	0.934460621698167	0.00145783404905302	Upregulated	237.048819634795	WP_000059111.1
C2566_RS18410	yghB	yghB	DedA family general envelope maintenance protein YghB	0.92926802693075	0.026222143939133	Upregulated	472.038419801773	WP_000268419.1
C2566_RS21660	waaA	waaA	lipid IV(A) 3-deoxy-D-manno-octulosonic acid transferase	0.922380543187662	0.00263401878014601	Upregulated	127.481544691029	WP_000891574.1
C2566_RS16375	trmN	trmN	tRNA(1)(Val) (adenine(37)-N(6))-methyltransferase TrmN	0.905305438557442	0.0236986353841798	Upregulated	46.2137576617395	WP_001295363.1
C2566_RS15730	eutM	eutM	ethanolamine utilization microcompartment protein EutM	0.900939322958423	NA	Upregulated	13.3293699405226	WP_000387713.1
C2566_RS21055	dctA	dctA	C4-dicarboxylate transporter DctC	0.89952749480415	0.0503724909646478	Upregulated	2783.16018102209	WP_000858210.1
C2566_RS13005	yebT	yebT	lipid-binding membrane homeostasis protein YebT	0.898502548324662	0.00263401878014601	Upregulated	148.871432933051	WP_001297532.1
C2566_RS10750	ydbH	ydbH	YdbH family protein	0.869497054074788	0.00424842439407072	Upregulated	160.611148500947	WP_000900914.1
C2566_RS17400	ygdI	ygdI	YgdI/YgdR family lipoprotein	0.861660289669387	0.0599207371281246	Upregulated	154.156539531465	WP_000750398.1
C2566_RS01135	rhaB	rhaB	rhamnulokinase	0.857265589193663	NA	Upregulated	31.2529299179508	WP_000144075.1
C2566_RS00420	wecA	wecA	UDP-N-acetylglucosamine--undecaprenyl-phosphate N-acetylglucosaminephosphotransferase	0.856428935105292	0.0244002445718374	Upregulated	289.381209568482	WP_001050960.1
C2566_RS20110	slyX	slyX	protein SlyX	0.837499773590505	0.029329776718892	Upregulated	61.6960224518021	WP_001153615.1
C2566_RS09990	rssB	rssB	two-component system response regulator RssB	0.835532511939874	0.0165015738368262	Upregulated	96.6585223045772	WP_000193447.1
C2566_RS16685	ygaP	ygaP	thiosulfate sulfurtransferase YgaP	0.835179791673058	0.0743282615670599	Upregulated	29.5154718361706	WP_001229445.1
C2566_RS02800	paeA	paeA	hemolysin family protein	0.829829853891223	0.0132110673967488	Upregulated	267.613000022374	WP_000935036.1
C2566_RS12895	yoaE	yoaE	CNNM family cation transport protein YoaE	0.825861585994315	0.0424456107772069	Upregulated	164.071770850328	WP_000394983.1
C2566_RS14120	C2566_RS14120	C2566_RS14120	DUF2574 family protein	0.825357758627837	0.0408888965806589	Upregulated	100.21679451281	NA
C2566_RS08310	ycaC	ycaC	isochorismate family cysteine hydrolase YcaC	0.824137297188447	0.0457037028763031	Upregulated	197.177211584445	WP_000165879.1
C2566_RS00035	tnaA	tnaA	tryptophanase	0.776780731211026	0.0779778223661199	Upregulated	1546.90892778599	WP_001295247.1
C2566_RS11430	C2566_RS11430	C2566_RS11430	type II toxin-antitoxin system RelE/ParE family toxin	0.775407550240599	0.0807728984847527	Upregulated	174.44723161492	WP_000273128.1
C2566_RS08635	yccS	yccS	YccS family putative transporter	0.774018840340151	0.0174050984740429	Upregulated	136.022747128803	WP_000875061.1
C2566_RS11190	osmC	osmC	peroxiredoxin OsmC	0.773099086675849	0.0607233216359137	Upregulated	235.424547186366	WP_000152305.1
C2566_RS09460	lolE	lolE	lipoprotein-releasing ABC transporter permease subunit LolE	0.77011472600794	0.0182396228515713	Upregulated	234.175419312152	WP_001251384.1
C2566_RS19395	hpf	hpf	ribosome hibernation promoting factor	0.768051810936471	0.0294006522792948	Upregulated	857.372799833875	WP_001176599.1
C2566_RS14460	yejA	yejA	extracellular solute-binding protein	0.756144935014949	0.0345835435132262	Upregulated	227.289399641915	WP_000637035.1
C2566_RS00810	fre	fre	NAD(P)H-flavin reductase	0.752755153396195	0.0131015143559429	Upregulated	502.752431057616	WP_000209826.1
C2566_RS12710	yeaG	yeaG	protein kinase YeaG	0.749176813782886	0.0365119536865677	Upregulated	127.554031231921	WP_071819586.1
C2566_RS17705	ssnA	ssnA	putative aminohydrolase SsnA	0.748843310325829	0.0933903543729997	Upregulated	68.9716843500793	WP_000906252.1
C2566_RS15985	yfgG	yfgG	YfgG family protein	0.737019661078719	0.0772742845912982	Upregulated	840.253201189901	WP_000076001.1
C2566_RS17680	arcC	arcC	carbamate kinase	0.73619816119425	0.0534429357493584	Upregulated	68.9657345295185	WP_000038008.1
C2566_RS12300	aroH	aroH	3-deoxy-7-phosphoheptulonate synthase AroH	0.731893918293172	0.0466359980221528	Upregulated	126.614065049048	WP_001082229.1
C2566_RS11085	pptA	pptA	tautomerase PptA	0.731444114731505	0.098351519352897	Upregulated	30.4662383654009	WP_001120141.1
C2566_RS11515	pinQ	pinQ	recombinase family protein	0.73141252004951	NA	Upregulated	32.7200258333497	WP_000086527.1
C2566_RS14190	mlrA	mlrA	HTH-type transcriptional regulator MlrA	0.726836272491243	0.079089488020913	Upregulated	110.291065797483	WP_001240403.1
C2566_RS09815	pth	pth	aminoacyl-tRNA hydrolase	0.72631120271332	0.0389367953235656	Upregulated	54.5676595889261	WP_000152933.1
C2566_RS14175	yehS	yehS	DUF1456 family protein	0.719741715504837	0.00609332525632101	Upregulated	172.850693859959	WP_001295430.1
C2566_RS06365	C2566_RS06365	C2566_RS06365	IS1-like element IS1A family transposase	0.718553539963917	0.102554963546141	Upregulated	21.5642566084147	WP_103215986.1
C2566_RS21340	yiaL	yiaL	YhcH/YjgK/YiaL family protein	0.709818329564473	NA	Upregulated	4.87660908454213	WP_000576077.1
C2566_RS16900	norW	norW	NADH:flavorubredoxin reductase NorW	0.707829512736524	0.105464844601817	Upregulated	27.4037341846021	WP_000064738.1
C2566_RS25380	yoaL	yoaL	protein YoaL	0.705870178144478	0.0868562645789417	Upregulated	113.860149204589	WP_269212562.1
C2566_RS12575	ynjF	ynjF	CDP-alcohol phosphatidyltransferase family protein	0.705682526795087	0.0807728984847527	Upregulated	27.119213288363	WP_001295484.1
C2566_RS14185	btsS	btsS	two-component regulatory system sensor histidine kinase BtsS	0.70249246342697	0.0380562501662667	Upregulated	647.11928899665	WP_001295431.1
C2566_RS13015	yebV	yebV	YebV family protein	0.701880105550879	0.0988218189511818	Upregulated	1866.0246140832	WP_001295499.1
C2566_RS21020	yhjD	yhjD	inner membrane protein YhjD	0.699651739648196	0.0598996142571577	Upregulated	75.9303712352713	WP_000191237.1
C2566_RS13340	araF	araF	arabinose ABC transporter substrate-binding protein AraF	0.699552001087496	0.0769030017329461	Upregulated	135.304856481711	WP_000548675.1
C2566_RS21260	wecH	wecH	O-acetyltransferase WecH	0.691836577162857	0.0739068518294781	Upregulated	26.6433981912181	WP_001182642.1
C2566_RS06395	ylcI	ylcI	YlcI/YnfO family protein	0.690367039635142	NA	Upregulated	7.47540229930258	WP_001415975.1
C2566_RS25535	C2566_RS25535	C2566_RS25535	hypothetical protein	0.685653363422933	0.108699272083102	Upregulated	118.548785771027	WP_001329370.1
C2566_RS00930	yshB	yshB	YshB family small membrane protein	0.684294263188007	0.10674850353989	Upregulated	443.778416780937	WP_000893994.1
C2566_RS17310	sdaB	sdaB	L-serine ammonia-lyase II	0.682447408034024	0.108699272083102	Upregulated	221.3791091602	WP_000626410.1
C2566_RS18150	nupG	nupG	nucleoside permease NupG	0.681717473316568	0.0607233216359137	Upregulated	210.212460191949	WP_001049791.1
C2566_RS20870	uspB	uspB	universal stress protein UspB	0.680240641836403	0.108699272083102	Upregulated	611.044795888911	WP_000626187.1
C2566_RS08475	ompF	ompF	porin OmpF	0.679812772270057	0.105464844601817	Upregulated	124113.043338675	WP_000977920.1
C2566_RS02200	yjdN	yjdN	VOC family metalloprotein YjdN	0.676328952380217	0.0694411224106592	Upregulated	62.9030904320619	WP_001131339.1
C2566_RS20790	nikE	nikE	nickel import ATP-binding protein NikE	0.676008128339794	0.0879672779115587	Upregulated	27.7050688879078	WP_000173665.1
C2566_RS17505	rppH	rppH	RNA pyrophosphohydrolase	0.675653193809267	0.0500597322199453	Upregulated	478.952426486898	WP_000564489.1
C2566_RS17460	ptrA	ptrA	pitrilysin	0.670003709551883	0.00656204123238031	Upregulated	304.624731107609	WP_001138150.1
C2566_RS12970	kdgR	kdgR	DNA-binding transcriptional regulator KdgR	0.668215762489627	0.054907697134975	Upregulated	210.391743263799	WP_001262182.1
C2566_RS02480	mscM	mscM	miniconductance mechanosensitive channel MscM	0.65936717250884	0.0503724909646478	Upregulated	161.977402568804	WP_001236847.1
C2566_RS00050	yidZ	yidZ	HTH-type transcriptional regulator YidZ	0.658828295303683	0.0906460009009748	Upregulated	52.2694469671095	WP_000748502.1
C2566_RS18125	yggL	yggL	YggL family protein	0.655075790098223	0.0294006522792948	Upregulated	186.096356246658	WP_001107564.1
C2566_RS02270	melA	melA	alpha-galactosidase	0.65397934619225	0.0375624101957557	Upregulated	49.7431975789209	WP_000988027.1
C2566_RS03110	C2566_RS03110	C2566_RS03110	BCCT family transporter	0.650396602590802	0.038991253022321	Upregulated	138.361516705749	WP_001293436.1
C2566_RS10065	yciI	yciI	YciI family protein	0.649313756012689	0.108960521882311	Upregulated	435.292599412244	WP_000967595.1
C2566_RS12460	chbA	chbA	PTS N,N'-diacetylchitobiose transporter subunit IIA	0.648950885088916	NA	Upregulated	19.3483794897421	WP_000968919.1
C2566_RS00045	mdtL	mdtL	multidrug efflux MFS transporter MdtL	0.64882351145462	0.12037960822915	Upregulated	96.7935052777613	WP_000085987.1
C2566_RS15005	nuoA	nuoA	NADH-quinone oxidoreductase subunit NuoA	0.648185866898492	0.0743282615670599	Upregulated	402.989078641663	WP_000062997.1
C2566_RS15465	mntH	mntH	Nramp family divalent metal transporter	0.642042757947928	0.110042223656768	Upregulated	303.982007637999	WP_000186384.1
C2566_RS12130	ydhV	ydhV	aldehyde ferredoxin oxidoreductase	0.641682865758315	0.0910025860342504	Upregulated	113.419601924188	WP_001273527.1
C2566_RS03215	C2566_RS03215	C2566_RS03215	hypothetical protein	0.640933783174568	NA	Upregulated	18.8748482575971	WP_000871665.1
C2566_RS17690	yqeC	yqeC	selenium cofactor biosynthesis protein YqeC	0.63763245825958	0.105464844601817	Upregulated	86.1784533913803	WP_001300448.1
C2566_RS02650	ulaA	ulaA	PTS ascorbate transporter subunit IIC	0.633628282032029	0.107246632893279	Upregulated	46.0073669924475	WP_001300695.1
C2566_RS10295	ycjD	ycjD	DUF559 domain-containing protein	0.633271305804175	0.125250186417363	Upregulated	23.1471327871487	WP_000565727.1
C2566_RS12080	mdtK	mdtK	multidrug efflux MATE transporter MdtK	0.632809619248898	0.0905364753525242	Upregulated	45.9250817076787	WP_001174961.1
C2566_RS16670	kbp	kbp	potassium binding protein Kbp	0.63159535872604	0.118317128621916	Upregulated	990.82314722988	WP_000522424.1
C2566_RS13085	yebG	yebG	DNA damage-inducible protein YebG	0.631540227049504	0.11172560786586	Upregulated	545.08965999044	WP_000257738.1
C2566_RS18110	ansB	ansB	L-asparaginase 2	0.628204466973827	0.118317128621916	Upregulated	3291.51076378486	WP_000394140.1
C2566_RS20170	yhfK	yhfK	YccS/YhfK family putative transporter	0.626867061015564	0.0609158190520937	Upregulated	263.267243013254	WP_012775971.1
C2566_RS10710	pinR	pinR	recombinase family protein	0.626407203406706	0.0988218189511818	Upregulated	39.8285252108338	WP_000078178.1
C2566_RS18605	glgS	glgS	cell surface composition regulator GlgS	0.626371199096977	0.132233094128558	Upregulated	4377.77090652634	WP_000350095.1
C2566_RS02995	lptF	lptF	LPS export ABC transporter permease LptF	0.624432679847723	0.0745259255996753	Upregulated	210.487408516902	WP_000584114.1
C2566_RS11450	eamA	eamA	O-acetylserine/cysteine exporter	0.621561506825066	0.054907697134975	Upregulated	72.5773074463997	WP_000087210.1
C2566_RS10900	ydcK	ydcK	YdcK family protein	0.62112992972258	0.11172560786586	Upregulated	60.7275409958314	WP_001234052.1
C2566_RS08675	rlmI	rlmI	23S rRNA (cytosine(1962)-C(5))-methyltransferase RlmI	0.620212691347746	0.0457037028763031	Upregulated	257.258422246152	WP_000116297.1
C2566_RS16250	qseG	qseG	two-component system QseEF-associated lipoprotein QseG	0.616297866543155	0.0693793577733085	Upregulated	66.3332011831898	WP_001215861.1
C2566_RS06770	ybeD	ybeD	DUF493 family protein YbeD	0.609334953740411	0.133969468277492	Upregulated	370.832821057888	WP_000850550.1
C2566_RS12050	cydH	cydH	cytochrome bd-I accessory subunit CydH	0.608328114625178	0.133969468277492	Upregulated	1496.81887743355	WP_000102278.1
C2566_RS14515	yejM	yejM	LPS biosynthesis-modulating metalloenzyme YejM	0.603504601058044	0.0779778223661199	Upregulated	287.26683845682	WP_000256203.1
C2566_RS14470	yejE	yejE	ABC transporter permease	0.60122532097117	0.108699272083102	Upregulated	32.5255172569326	WP_000088916.1
C2566_RS18705	dnaG	dnaG	DNA primase	0.600066472170371	0.0236986353841798	Upregulated	624.691302949013	WP_000918827.1
C2566_RS11555	C2566_RS11555	C2566_RS11555	antiterminator Q family protein	0.599926741738433	0.124380934197051	Upregulated	31.2528789773443	WP_001204787.1
C2566_RS19245	yhbX	yhbX	phosphoethanolamine transferase	0.597952703685427	0.139663540044262	Upregulated	56.8846809285541	WP_001300540.1
C2566_RS12405	yniA	yniA	fructosamine kinase family protein	0.597381122636583	0.129235593079348	Upregulated	926.88015058818	WP_000267650.1
C2566_RS14270	yohK	yohK	CidB/LrgB family autolysis modulator	0.594280031324729	0.102510216133303	Upregulated	53.4965249236669	WP_000968208.1
C2566_RS20190	yhfG	yhfG	YhfG family protein	0.593483631869159	0.132597365355667	Upregulated	41.5500094108082	WP_000736861.1
C2566_RS03605	yjiK	yjiK	SdiA-regulated domain-containing protein	0.590715265609151	0.14410666413296	Upregulated	138.641759731863	WP_001318795.1
C2566_RS01880	yjbJ	yjbJ	CsbD family protein	0.58778340211958	NA	Upregulated	6915.39377793745	WP_001030593.1
C2566_RS21895	yicL	yicL	carboxylate/amino acid/amine transporter	0.583555212885138	0.0801654421597707	Upregulated	69.359856922645	WP_000535960.1
C2566_RS09730	ycgB	ycgB	SpoVR family protein	0.581887677869328	0.119611106823594	Upregulated	366.488700381858	WP_000190854.1
C2566_RS12160	sufE	sufE	cysteine desulfuration protein SufE	0.577300832169098	0.139663540044262	Upregulated	25.5217856747215	WP_001196530.1
C2566_RS10935	insQ	insQ	RNA-guided endonuclease InsQ/TnpB family protein	0.577210509449957	0.103573109054407	Upregulated	109.928419408779	WP_000826416.1
C2566_RS15785	aegA	aegA	formate-dependent uric acid utilization protein AegA	0.577054355457406	0.146270298644339	Upregulated	116.542511768982	WP_001078880.1
C2566_RS05475	psiF	psiF	phosphate starvation-inducible protein PsiF	0.573233540104622	0.127063705404352	Upregulated	112.212280651995	WP_001301327.1
C2566_RS18595	yqiH	yqiH	molecular chaperone	0.571197160058826	NA	Upregulated	19.0342528314367	WP_001269824.1
C2566_RS08045	ybjL	ybjL	aspartate:alanine antiporter	0.570072173920969	0.0635741364339086	Upregulated	211.66854909376	WP_001024876.1
C2566_RS04025	rluA	rluA	bifunctional tRNA pseudouridine(32) synthase/23S rRNA pseudouridine(746) synthase RluA	0.569957752344114	0.132126451629362	Upregulated	49.9701940233727	WP_000525176.1
C2566_RS01750	yjbD	yjbD	DUF3811 domain-containing protein	0.569635511494171	0.11862390158869	Upregulated	108.678168023379	WP_001207634.1
C2566_RS02530	amiB	amiB	N-acetylmuramoyl-L-alanine amidase AmiB	0.568979781809381	0.0877976908969806	Upregulated	351.92553822163	WP_000640382.1
C2566_RS12110	ydhT	ydhT	protein YdhT	0.567781517020831	0.150818662780841	Upregulated	21.6669484299363	WP_000587525.1
C2566_RS08605	ycbZ	ycbZ	AAA family ATPase	0.56752180984763	0.0815348766400059	Upregulated	191.151399706228	WP_000156518.1
C2566_RS21755	recG	recG	ATP-dependent DNA helicase RecG	0.566804932922755	0.0573983170944709	Upregulated	113.641253131307	WP_000678419.1
C2566_RS14665	atoS	atoS	two-component system sensor histidine kinase AtoS	0.564967014310867	0.132597365355667	Upregulated	201.339423303288	WP_000559135.1
C2566_RS12135	ydhY	ydhY	ferredoxin-like protein	0.563762725001885	0.154232833717519	Upregulated	61.6167085205823	WP_001070230.1
C2566_RS15755	eutS	eutS	ethanolamine utilization microcompartment protein EutS	0.562244510903085	NA	Upregulated	3.72726993033661	WP_000356956.1
C2566_RS16440	yfiM	yfiM	YfiM family lipoprotein	0.561707065314895	NA	Upregulated	16.4978076039351	WP_012138968.1
C2566_RS11210	ddpB	ddpB	ABC transporter permease	0.558213947528301	NA	Upregulated	13.48368661448	WP_000145111.1
C2566_RS05990	fsr	fsr	fosmidomycin MFS transporter	0.558172735047796	0.130135297350476	Upregulated	72.1691920187375	WP_001251610.1
C2566_RS24905	sufA	sufA	Fe-S cluster assembly scaffold SufA	0.557875517738457	NA	Upregulated	14.9118848851272	NA
C2566_RS14600	napA	napA	periplasmic nitrate reductase subunit alpha	0.556390602963239	0.120471234142514	Upregulated	87.3642144420227	WP_000778078.1
C2566_RS06425	cusS	cusS	Cu(+)/Ag(+) sensor histidine kinase CusS	0.555789471933026	0.0795307180138822	Upregulated	63.4673451876464	WP_000253837.1
C2566_RS03460	ytjA	ytjA	DUF1328 domain-containing protein	0.555007927962653	0.159326227571483	Upregulated	65.044746277005	WP_000490275.1
C2566_RS10950	rlhA	rlhA	23S rRNA 5-hydroxycytidine C2501 synthase	0.554571686353551	0.109106361727112	Upregulated	103.824663326507	WP_001301045.1
C2566_RS16700	ygaC	ygaC	DUF2002 family protein	0.553639090063987	0.154232833717519	Upregulated	35.2353226833754	WP_000281320.1
C2566_RS17910	bglA	bglA	6-phospho-beta-glucosidase BglA	0.552662616758487	0.158353884339346	Upregulated	194.587783300481	WP_012775976.1
C2566_RS08260	cydD	cydD	heme ABC transporter permease/ATP-binding protein CydD	0.552236632993735	0.0890201577935052	Upregulated	273.867902814135	WP_001043577.1
C2566_RS14215	osmF	osmF	glycine betaine ABC transporter substrate-binding protein OsmF	0.55143135938642	0.118317128621916	Upregulated	42.1313721488265	WP_001130308.1
C2566_RS14040	yegV	yegV	carbohydrate kinase family protein	0.55028157644477	NA	Upregulated	19.2262320487327	WP_000011997.1
C2566_RS02360	dicD	dicD	transcriptional regulator	0.549111997604882	0.139663540044262	Upregulated	144.121781721401	WP_001188520.1
C2566_RS12555	ynjB	ynjB	ABC transporter substrate-binding protein	0.548187263865875	0.139663540044262	Upregulated	30.7805377870918	WP_001215339.1
C2566_RS06790	mrdA	mrdA	peptidoglycan DD-transpeptidase MrdA	0.544828294470465	0.11172560786586	Upregulated	236.276075609159	WP_000776191.1
C2566_RS05915	mscK	mscK	mechanosensitive channel MscK	0.542345870129406	0.0836967806731725	Upregulated	312.678377130669	WP_000177732.1
C2566_RS11340	hipB	hipB	type II toxin-antitoxin system antitoxin HipB	0.540460783998583	0.175421108384854	Upregulated	97.7119228848415	WP_001301023.1
C2566_RS03800	sgcX	sgcX	M42 family metallopeptidase	0.539828864419156	0.118965297793418	Upregulated	42.3890556747924	WP_000010829.1
C2566_RS17970	idi	idi	isopentenyl-diphosphate Delta-isomerase	0.539489530033584	0.154232833717519	Upregulated	98.7885253751309	WP_001192790.1
C2566_RS21420	aldB	aldB	aldehyde dehydrogenase AldB	0.538265161759666	0.158353884339346	Upregulated	229.610750076398	WP_001300944.1
C2566_RS24590	mcbA	mcbA	DUF1471 family periplasmic protein McbA	0.536977015080872	0.148987267151305	Upregulated	59.596825996172	WP_000710619.1
C2566_RS05595	yajC	yajC	preprotein translocase subunit YajC	0.53666514139264	0.154232833717519	Upregulated	842.785627282589	WP_000007629.1
C2566_RS16295	shoB	shoB	type I toxin-antitoxin system toxin ShoB	0.536272652437242	0.169491088466135	Upregulated	94.1422573286199	WP_000128776.1
C2566_RS13950	yegP	yegP	YegP family protein	0.535221313164534	0.154107266796485	Upregulated	156.268340365419	WP_000929408.1
C2566_RS21065	bcsC	bcsC	cellulose synthase complex outer membrane protein BcsC	0.534739908553879	0.132597365355667	Upregulated	124.715813344041	WP_001225168.1
C2566_RS17275	truC	truC	tRNA pseudouridine(65) synthase TruC	0.530396169740903	0.180576494835033	Upregulated	23.6997605199529	WP_000890001.1
C2566_RS06900	lnt	lnt	apolipoprotein N-acyltransferase	0.530129575781535	0.127063705404352	Upregulated	110.765328302184	WP_000853065.1
C2566_RS00800	rfaH	rfaH	transcription/translation regulatory transformer protein RfaH	0.530031710850631	0.154232833717519	Upregulated	76.8950473537549	WP_001192396.1
C2566_RS12765	dgcP	dgcP	diguanylate cyclase DgcP	0.529850624417927	0.117411557892702	Upregulated	478.381263465044	WP_001329055.1
C2566_RS08885	ymdF	ymdF	general stress protein	0.528297070045945	0.183691962005349	Upregulated	1295.99832210439	WP_001273658.1
C2566_RS17250	barA	barA	two-component sensor histidine kinase BarA	0.527884955686671	0.120471234142514	Upregulated	153.024419137989	WP_000186439.1
C2566_RS20745	yhhQ	yhhQ	7-cyano-7-deazaguanine/7-aminomethyl-7-deazaguanine transporter	0.524383638466976	0.149120611995438	Upregulated	64.7493269558378	WP_001100469.1
C2566_RS14345	cirA	cirA	catecholate siderophore receptor CirA	0.523300082088657	0.146095962959296	Upregulated	60.709928784872	WP_000489227.1
C2566_RS06435	cusC	cusC	Cu(+)/Ag(+) efflux RND transporter outer membrane channel CusC	0.521797140339587	0.126653572505728	Upregulated	712.703662001323	WP_000074253.1
C2566_RS05610	yajD	yajD	HNH nuclease YajD	0.516417725879726	0.154232833717519	Upregulated	680.52873370693	WP_000974813.1
C2566_RS03820	sgcA	sgcA	SgcA family PTS sugar transporter subunit IIA	0.514886761614518	NA	Upregulated	19.6986793633394	WP_000606406.1
C2566_RS07410	pnuC	pnuC	nicotinamide riboside transporter PnuC	0.509696650482082	0.120471234142514	Upregulated	99.7594514499504	WP_000345410.1
C2566_RS18580	ubiK	ubiK	ubiquinone biosynthesis accessory factor UbiK	0.508760057504137	0.132597365355667	Upregulated	112.148275290394	WP_001295626.1
C2566_RS17620	C2566_RS17620	C2566_RS17620	IS3-like element IS3 family transposase	0.507504144408541	0.197313179147305	Upregulated	40.4979342100921	WP_085947598.1
C2566_RS02240	eptA	eptA	phosphoethanolamine transferase EptA	0.504789741321302	0.196495850202698	Upregulated	433.800674167929	WP_001298860.1
C2566_RS17855	fau	fau	5-formyltetrahydrofolate cyclo-ligase	0.504604598421224	0.178805217476892	Upregulated	280.930729215268	WP_001298273.1
C2566_RS19085	yraH	yraH	fimbrial protein	0.504541558354201	0.197313179147305	Upregulated	99.8580123230119	WP_001032614.1
C2566_RS20050	bfr	bfr	bacterioferritin	0.503390291868812	0.203630067449603	Upregulated	7097.79786086418	WP_000675504.1
C2566_RS07390	C2566_RS07390	C2566_RS07390	hypothetical protein	0.502666843417813	0.181350458212166	Upregulated	59.2260575312389	NA
C2566_RS15890	hyfF	hyfF	hydrogenase 4 subunit F	0.499464241051407	NA	Upregulated	14.1567610291437	WP_000122577.1
C2566_RS02545	hfq	hfq	RNA chaperone Hfq	0.498017300044104	0.118317128621916	Upregulated	1044.90988267736	WP_001051883.1
C2566_RS21385	C2566_RS21385	C2566_RS21385	MFS transporter	0.496291369632396	NA	Upregulated	12.9180244479299	WP_000204810.1
C2566_RS08750	etk	etk	tyrosine-protein kinase	0.494142078713851	0.118317128621916	Upregulated	148.285695236846	WP_000208650.1
C2566_RS09745	cvrA	cvrA	potassium/proton antiporter	0.493502759179839	0.159289681617523	Upregulated	224.082086747538	WP_000340194.1
C2566_RS14455	pdeN	pdeN	cyclic di-GMP phosphodiesterase	0.493351557778801	0.150818662780841	Upregulated	76.5299277331985	WP_000470561.1
C2566_RS02290	dcuB	dcuB	anaerobic C4-dicarboxylate transporter DcuB	0.493064047704767	0.206403021287032	Upregulated	80.7205895463133	WP_000899522.1
C2566_RS21935	uhpT	uhpT	hexose-6-phosphate:phosphate antiporter	0.492933317881432	NA	Upregulated	32.913081281796	WP_000879194.1
C2566_RS08575	uup	uup	ABC transporter ATP-binding protein	0.491946222382102	0.134471633587397	Upregulated	396.286717014955	WP_000053099.1
C2566_RS00220	viaA	viaA	ATPase RavA stimulator ViaA	0.491592700692836	0.105464844601817	Upregulated	70.777456603662	WP_000956615.1
C2566_RS13320	otsA	otsA	alpha,alpha-trehalose-phosphate synthase	0.489603774065248	0.158290396474135	Upregulated	206.493671172083	WP_001295646.1
C2566_RS03275	yaaJ	yaaJ	alanine/glycine:cation symporter family protein	0.488666616739009	0.142459281272858	Upregulated	57.1689294312359	WP_001112606.1
C2566_RS08370	ycaL	ycaL	metallopeptidase YcaL	0.488185626211237	0.196495850202698	Upregulated	24.4015442160977	WP_001295345.1
C2566_RS12800	leuE	leuE	leucine efflux protein LeuE	0.487438621292197	0.196550793000692	Upregulated	61.4675516451131	WP_000457199.1
C2566_RS11380	uxaB	uxaB	tagaturonate reductase	0.485524147903486	0.190972844115177	Upregulated	73.9814591789532	WP_000854633.1
C2566_RS06235	fimA	fimA	type 1 fimbrial major subunit FimA	0.485329448817664	NA	Upregulated	7.22749649806748	WP_000776555.1
C2566_RS00005	rpmH	rpmH	50S ribosomal protein L34	0.484381754933469	0.196550793000692	Upregulated	712.707404304505	WP_000831330.1
C2566_RS15405	ypdA	ypdA	two-component system sensor histidine kinase YpdA	0.484353342720328	0.139879581494307	Upregulated	80.752619197143	WP_000544359.1
C2566_RS20825	rbbA	rbbA	ribosome-associated ATPase/putative transporter RbbA	0.484202990476906	0.102554963546141	Upregulated	142.540905455887	WP_000149156.1
C2566_RS02275	melB	melB	melibiose:sodium transporter MelB	0.483931263854511	0.196495850202698	Upregulated	79.5416566063965	WP_000028114.1
C2566_RS19365	kdsD	kdsD	arabinose-5-phosphate isomerase KdsD	0.483584505591199	0.150190786158417	Upregulated	347.495644719161	WP_001295557.1
C2566_RS00630	pldA	pldA	phospholipase A	0.482498785222688	0.118317128621916	Upregulated	112.701229725824	WP_001259695.1
C2566_RS21940	uhpC	uhpC	MFS transporter family glucose-6-phosphate receptor UhpC	0.482441177817107	0.210155816336444	Upregulated	43.1026349710209	WP_000936566.1
C2566_RS18390	exbD	exbD	TonB system transport protein ExbD	0.482240787595752	0.200169832246456	Upregulated	80.5982376447594	WP_001240712.1
C2566_RS16660	gabP	gabP	GABA permease	0.480210636238146	0.225008673593351	Upregulated	35.7157582127831	WP_001301367.1
C2566_RS21010	yhjB	yhjB	helix-turn-helix transcriptional regulator	0.479669305435303	0.219685296123766	Upregulated	27.5037475410867	WP_001167676.1
C2566_RS17715	xdhD	xdhD	molybdopterin-dependent oxidoreductase Mo/Fe-S-binding subunit	0.479315977766084	0.225008673593351	Upregulated	338.683061079428	WP_000583631.1
C2566_RS01145	rhaS	rhaS	HTH-type transcriptional activator RhaS	0.479182194044648	NA	Upregulated	17.527361491786	WP_000217165.1
C2566_RS05705	C2566_RS05705	C2566_RS05705	tetratricopeptide repeat protein	0.47710908497513	0.181350458212166	Upregulated	32.5638666211099	WP_001297127.1
C2566_RS08255	cydC	cydC	heme ABC transporter ATP-binding protein/permease CydC	0.47575700942658	0.200278412265988	Upregulated	259.772573933243	WP_001202189.1
C2566_RS24400	ldrD	ldrD	type I toxin-antitoxin system toxic polypeptide LdrD	0.474067259771176	0.229668343714844	Upregulated	258.852957884677	WP_000141634.1
C2566_RS17670	ygeY	ygeY	YgeY family selenium metabolism-linked hydrolase	0.473984357512796	NA	Upregulated	233.143281658352	WP_001107125.1
C2566_RS07450	C2566_RS07450	C2566_RS07450	tyrosine-type recombinase/integrase	0.472937547583806	0.196495850202698	Upregulated	248.547011888056	WP_000533643.1
C2566_RS04935	yafP	yafP	GNAT family N-acetyltransferase	0.472036398798126	NA	Upregulated	4.62603919367035	WP_001059847.1
C2566_RS13200	cmoA	cmoA	carboxy-S-adenosyl-L-methionine synthase CmoA	0.4720034640236	0.175661594200749	Upregulated	86.6328620574556	WP_000019588.1
C2566_RS13330	araH	araH	arabinose ABC transporter permease AraH	0.469973986538542	0.22303385074886	Upregulated	89.9411066272069	WP_000100205.1
C2566_RS07850	bssR	bssR	biofilm formation regulator BssR	0.469509402233434	0.23241838161084	Upregulated	131247.377374393	WP_000497137.1
C2566_RS20830	yhiI	yhiI	HlyD family secretion protein	0.469441994111082	0.213961658759621	Upregulated	127.503211623633	WP_000361491.1
C2566_RS14485	bcr	bcr	multidrug efflux MFS transporter Bcr	0.468815951410299	0.200278412265988	Upregulated	118.690739497265	WP_000213361.1
C2566_RS00550	dapF	dapF	diaminopimelate epimerase	0.468266816604128	0.233348147102267	Upregulated	100.574029139298	WP_001160654.1
C2566_RS14580	napC	napC	cytochrome c-type protein NapC	0.466308876207156	0.126940704228132	Upregulated	119.432771030499	WP_000528376.1
C2566_RS08580	pqiA	pqiA	membrane integrity-associated transporter subunit PqiA	0.465703183219446	0.101639793971424	Upregulated	158.890339744154	WP_000333176.1
C2566_RS13430	hprR	hprR	response regulator transcription factor HprR	0.464434574122508	0.23241838161084	Upregulated	89.8139661821293	WP_001339045.1
C2566_RS18435	yqhG	yqhG	YbjP/YqhG family protein	0.463872919878075	0.236171489524292	Upregulated	28.612678934404	WP_000691619.1
C2566_RS12440	katE	katE	catalase HPII	0.463672718494729	0.197313179147305	Upregulated	248.838615730915	WP_000077856.1
C2566_RS22125	dnaN	dnaN	DNA polymerase III subunit beta	0.463498357205624	0.201304583363895	Upregulated	210.489459358944	WP_000673464.1
C2566_RS04575	yaeH	yaeH	DUF3461 family protein	0.463457510374294	0.206403021287032	Upregulated	1877.48946862962	WP_000272188.1
C2566_RS21125	yhjV	yhjV	aromatic amino acid transport family protein	0.461945567624709	0.23662540574186	Upregulated	55.9492018161927	WP_001295225.1
C2566_RS18850	exuR	exuR	transcriptional regulator ExuR	0.459507312245556	0.234063600066564	Upregulated	515.244212964984	WP_000406493.1
C2566_RS12725	dgcJ	dgcJ	diguanylate cyclase DgcJ	0.459233985820037	0.22790174726938	Upregulated	187.873626431647	WP_000766131.1
C2566_RS09505	potB	potB	spermidine/putrescine ABC transporter permease PotB	0.458123052946174	0.22790174726938	Upregulated	80.959530168973	WP_000799401.1
C2566_RS18925	cyuP	cyuP	amino acid permease	0.457723915547434	0.232430672356129	Upregulated	45.0724582744053	WP_000401598.1
C2566_RS24840	C2566_RS24840	C2566_RS24840	hypothetical protein	0.456359012389342	0.246142929087195	Upregulated	4024.49847307865	WP_000747329.1
C2566_RS17605	yqeG	yqeG	amino acid permease	0.4506961815572	0.186902316719827	Upregulated	101.725758949454	WP_000065950.1
C2566_RS18890	yqjG	yqjG	glutathionyl-hydroquinone reductase YqjG	0.449877809885156	0.231286428256052	Upregulated	60.8454738288931	WP_000531205.1
C2566_RS01370	ptsP	ptsP	phosphoenolpyruvate--protein phosphotransferase	0.448583367545684	0.243953845911742	Upregulated	51.6679136140929	WP_001185138.1
C2566_RS14300	mglC	mglC	galactose/methyl galactoside ABC transporter permease MglC	0.447832075341574	0.253272703715479	Upregulated	104.92746864288	WP_001275118.1
C2566_RS25120	yhiY	yhiY	protein YhiY	0.447749030130298	0.242418641920467	Upregulated	104.111517752455	WP_001296785.1
C2566_RS08210	macA	macA	macrolide transporter subunit MacA	0.447716108606396	0.139663540044262	Upregulated	90.3298473660607	WP_000746443.1
C2566_RS16265	mltF	mltF	membrane-bound lytic murein transglycosylase MltF	0.446988813199892	0.23241838161084	Upregulated	56.5622903845905	WP_000734213.1
C2566_RS05090	C2566_RS05090	C2566_RS05090	helix-turn-helix domain-containing protein	0.446400484652678	0.22790174726938	Upregulated	48.9861237109928	WP_000621009.1
C2566_RS04380	yadH	yadH	ABC transporter permease	0.446158069439708	0.206899311494851	Upregulated	100.485313242395	WP_000972203.1
C2566_RS10895	rimL	rimL	50S ribosomal protein L7/L12-serine acetyltransferase	0.443625731879941	0.236700725360829	Upregulated	349.188645780211	WP_000140873.1
C2566_RS23550	C2566_RS23550	C2566_RS23550	xanthine permease XanP	0.443132878388014	NA	Upregulated	12.8795347303821	NA
C2566_RS14550	ccmF	ccmF	cytochrome c-type biogenesis heme lyase CcmF	0.441688801092519	0.258637172805768	Upregulated	52.5480795922067	WP_000982447.1
C2566_RS12450	celF	celF	6-phospho-beta-glucosidase	0.441392256097858	NA	Upregulated	25.2517080476759	WP_000078754.1
C2566_RS12535	ydjX	ydjX	TVP38/TMEM64 family protein	0.440690952466292	0.258004202189043	Upregulated	92.6687149829758	WP_001299560.1
C2566_RS13440	msrP	msrP	protein-methionine-sulfoxide reductase catalytic subunit MsrP	0.436530013112893	0.264918403165276	Upregulated	34.5450398737244	WP_000740094.1
C2566_RS05755	bolA	bolA	transcriptional regulator BolA	0.436090173142102	0.271645494915326	Upregulated	1055.90246868247	WP_000973448.1
C2566_RS11510	ydfK	ydfK	cold shock protein YdfK	0.436036789705504	0.214552484018726	Upregulated	33.4662408208242	WP_000836768.1
C2566_RS08595	rmf	rmf	ribosome modulation factor	0.436010772643079	0.26161061996644	Upregulated	118948.202790414	WP_000828648.1
C2566_RS01745	rluF	rluF	23S rRNA pseudouridine(2604) synthase RluF	0.43211243238169	0.228890224769498	Upregulated	66.8139960490701	WP_000936377.1
C2566_RS17035	otnK	otnK	3-oxo-tetronate kinase	0.429505150841379	0.277317210692697	Upregulated	35.1789722086542	WP_000590371.1
C2566_RS17180	ygcU	ygcU	FAD-binding oxidoreductase	0.428545272176395	0.242418641920467	Upregulated	25.146425640632	WP_000059307.1
C2566_RS02965	rraB	rraB	ribonuclease E inhibitor RraB	0.427773779498276	0.278278150462197	Upregulated	2166.35673477208	WP_000002953.1
C2566_RS14860	arnE	arnE	4-amino-4-deoxy-L-arabinose-phosphoundecaprenol flippase subunit ArnE	0.426320137208007	0.272875131749748	Upregulated	35.4887629705742	WP_000638031.1
C2566_RS04510	fhuA	fhuA	ferrichrome porin FhuA	0.423975210241103	0.163043574858712	Upregulated	116.235106923118	NA
C2566_RS04685	ldcC	ldcC	lysine decarboxylase LdcC	0.42364579658552	0.252278297352909	Upregulated	99.0455158838619	WP_001020950.1
C2566_RS20775	nikB	nikB	nickel ABC transporter permease subunit NikB	0.421365810664233	0.287292746342256	Upregulated	78.4010995549121	WP_000947068.1
C2566_RS17655	ygeV	ygeV	sigma-54 interaction domain-containing protein	0.421197640081098	0.274555204064386	Upregulated	568.983530694085	WP_000417806.1
C2566_RS05580	acpH	acpH	ACP phosphodiesterase	0.420945096747188	0.277317210692697	Upregulated	29.2096891212666	WP_001009885.1
C2566_RS17495	lgt	lgt	prolipoprotein diacylglyceryl transferase	0.420880779111246	0.242418641920467	Upregulated	157.456571443496	WP_000204658.1
C2566_RS09665	minC	minC	septum site-determining protein MinC	0.418858664745573	0.287438941395019	Upregulated	460.765410927618	WP_001301105.1
C2566_RS10850	cybB	cybB	cytochrome b561	0.418540213273696	0.246142929087195	Upregulated	192.381659996515	WP_000428998.1
C2566_RS12120	ydhX	ydhX	4Fe-4S dicluster domain-containing protein	0.41810026537111	NA	Upregulated	20.0008964266293	WP_001310861.1
C2566_RS12125	ydhW	ydhW	YdhW family putative oxidoreductase system protein	0.417582478338563	0.287438941395019	Upregulated	34.003138429626	WP_001301419.1
C2566_RS09340	acpP	acpP	acyl carrier protein	0.416521030099649	0.235098208962403	Upregulated	2351.39079547968	WP_000103754.1
C2566_RS20770	nikA	nikA	nickel ABC transporter substrate-binding protein	0.416436770567459	0.277317210692697	Upregulated	90.4647926361488	WP_000953348.1
C2566_RS10535	ogt	ogt	methylated-DNA--[protein]-cysteine S-methyltransferase	0.41583224311476	0.274225086636055	Upregulated	44.9136005472666	WP_000945005.1
C2566_RS04545	yadS	yadS	TRIC cation channel family protein	0.41533405549475	0.267632495077278	Upregulated	34.0437065691424	WP_000964221.1
C2566_RS08125	artQ	artQ	arginine ABC transporter permease ArtQ	0.415286097673659	0.290070193574078	Upregulated	54.2066682360902	WP_001001691.1
C2566_RS16335	lepB	lepB	signal peptidase I	0.415244881414443	0.286594694687811	Upregulated	441.279073999538	WP_000002542.1
C2566_RS17530	ygdR	ygdR	lipoprotein YgdR	0.415156266736355	0.289827822578815	Upregulated	682.002862762431	WP_000758655.1
C2566_RS17760	yggP	yggP	zinc-binding dehydrogenase	0.413538689730477	0.241920921237311	Upregulated	31.2694297481421	WP_000853247.1
C2566_RS19280	yhbY	yhbY	ribosome assembly RNA-binding protein YhbY	0.411187216402648	0.286594694687811	Upregulated	340.440473900482	WP_001054420.1
C2566_RS09215	murJ	murJ	murein biosynthesis integral membrane protein MurJ	0.410510827491511	0.257131989677737	Upregulated	81.1497099966646	WP_001050683.1
C2566_RS05895	tomB	tomB	Hha toxicity modulator TomB	0.408599747014884	0.29684140694326	Upregulated	3700.56213008241	WP_000344800.1
C2566_RS04035	polB	polB	DNA polymerase II	0.408591236734159	0.287438941395019	Upregulated	142.951419936979	WP_000035693.1
C2566_RS07605	ybhN	ybhN	lysylphosphatidylglycerol synthase domain-containing protein	0.408397894957665	0.294230271261067	Upregulated	23.1814698988535	WP_000045472.1
C2566_RS05470	phoA	phoA	alkaline phosphatase	0.408279246451781	0.293585214792313	Upregulated	72.3934359439031	WP_001301326.1
C2566_RS20905	dinQ	dinQ	damage-inducible type I toxin DinQ	0.407292714575815	0.287438941395019	Upregulated	911.577884638554	WP_001295215.1
C2566_RS12100	ydhR	ydhR	monooxygenase	0.407257713760222	0.29684140694326	Upregulated	4219.26355194162	WP_000212680.1
C2566_RS10985	ydcU	ydcU	ABC transporter permease	0.407169988209554	0.295862464234791	Upregulated	25.2749330194166	WP_001251313.1
C2566_RS17905	ygfF	ygfF	SDR family oxidoreductase	0.407019471492708	0.292542995093406	Upregulated	25.8213916141952	WP_000951948.1
C2566_RS19810	rsmB	rsmB	16S rRNA (cytosine(967)-C(5))-methyltransferase RsmB	0.406812806602273	0.258004202189043	Upregulated	105.752979409997	WP_000744778.1
C2566_RS24235	azuC	azuC	stress response protein AzuC	0.406163569103536	0.287931322438548	Upregulated	186.173271109452	WP_010723106.1
C2566_RS02820	tamB	tamB	autotransporter assembly complex protein TamB	0.4060427957879	0.133969468277492	Upregulated	337.829641789407	WP_000060982.1
C2566_RS09980	ychJ	ychJ	YchJ family protein	0.405849934986508	0.296373424870528	Upregulated	707.715672910097	WP_001362540.1
C2566_RS10910	tehB	tehB	tellurite resistance methyltransferase TehB	0.405650347491653	0.28740330049991	Upregulated	57.7471703188789	WP_000586744.1
C2566_RS08150	amiD	amiD	N-acetylmuramoyl-L-alanine amidase AmiD	0.405600887022694	0.288814655125796	Upregulated	263.828912716641	WP_001255168.1
C2566_RS06030	cueR	cueR	Cu(I)-responsive transcriptional regulator	0.405111647070013	0.287292746342256	Upregulated	83.0976544598742	WP_001026747.1
C2566_RS06390	iss	iss	increased serum survival lipoprotein Iss	0.404437813675451	0.301953825162825	Upregulated	618.834496476119	WP_000738423.1
C2566_RS14545	dsbE	dsbE	thiol:disulfide interchange protein DsbE	0.404275250958206	0.301953825162825	Upregulated	25.778222438817	WP_000824439.1
C2566_RS03475	yjjG	yjjG	pyrimidine 5'-nucleotidase	0.403899129459855	0.287438941395019	Upregulated	52.372796868487	WP_000870710.1
C2566_RS16765	emrA	emrA	multidrug efflux MFS transporter periplasmic adaptor subunit EmrA	0.403471243636063	0.242359427605436	Upregulated	65.1746384088914	WP_001295175.1
C2566_RS12020	rnt	rnt	ribonuclease T	0.403178417171648	0.301489823815789	Upregulated	43.9960930725839	WP_001282281.1
C2566_RS13175	nudB	nudB	dihydroneopterin triphosphate diphosphatase	0.4022803283696	0.286594694687811	Upregulated	114.195309870284	WP_001300367.1
C2566_RS03530	yjjP	yjjP	threonine/serine ThrE exporter family protein	0.402175732771576	0.299836017391848	Upregulated	64.0298467935348	WP_001338213.1
C2566_RS06120	allR	allR	HTH-type transcriptional repressor AllR	0.39957213961098	0.301953825162825	Upregulated	1433.4697594543	WP_000141275.1
C2566_RS12475	osmE	osmE	osmotically-inducible lipoprotein OsmE	0.398429871384645	0.308180250130497	Upregulated	2340.54758940537	WP_001039044.1
C2566_RS16665	csiR	csiR	DNA-binding transcriptional regulator CsiR	0.398040427580968	0.298835438881575	Upregulated	31.7625300031682	WP_000156811.1
C2566_RS14260	dusC	dusC	tRNA dihydrouridine(16) synthase DusC	0.397685495563803	0.29684140694326	Upregulated	32.4553071977536	WP_001264861.1
C2566_RS11750	mdtJ	mdtJ	multidrug/spermidine efflux SMR transporter subunit MdtJ	0.396399971064139	0.292542995093406	Upregulated	27.861953578547	WP_000276149.1
C2566_RS02445	ampC	ampC	BlaEC family class C beta-lactamase	0.39378565236498	0.308180250130497	Upregulated	27.5724856536813	WP_001300820.1
C2566_RS11470	ydeI	ydeI	YdeI family stress tolerance OB fold protein	0.39321256448788	NA	Upregulated	16.3090888914926	WP_000671731.1
C2566_RS00075	cbrB	cbrB	protein CbrB	0.392661364591636	0.313110706515088	Upregulated	23.7881711187694	WP_000116772.1
C2566_RS19655	panF	panF	sodium/pantothenate symporter	0.392405710621436	0.313215084872506	Upregulated	39.1940723403293	WP_001175728.1
C2566_RS06630	dsbG	dsbG	thiol:disulfide interchange protein DsbG	0.391473161070696	0.275748804156178	Upregulated	59.4390998477662	WP_000913828.1
C2566_RS18190	pppA	pppA	prepilin peptidase PppA	0.390047692835751	NA	Upregulated	15.7037808962134	WP_001333829.1
C2566_RS19435	yhcC	yhcC	TIGR01212 family radical SAM protein	0.388844028396886	0.314683644594088	Upregulated	41.9787255005868	WP_001299745.1
C2566_RS18960	tdcA	tdcA	transcriptional regulator TdcA	0.388090708531168	0.320374716965745	Upregulated	998.767494295942	WP_000104211.1
C2566_RS13985	C2566_RS13985	C2566_RS13985	DeoR family transcriptional regulator	0.387911058175558	0.320374716965745	Upregulated	25.314086077926	NA
C2566_RS13130	mepM	mepM	murein DD-endopeptidase MepM	0.38775909144733	0.29484157654079	Upregulated	307.526734712328	WP_001184045.1
C2566_RS15330	dsdA	dsdA	D-serine ammonia-lyase	0.38748208284626	0.313110706515088	Upregulated	86.4872896477533	WP_000426426.1
C2566_RS13370	yecH	yecH	YecH family metal-binding protein	0.387252853344227	0.316784107207008	Upregulated	94.0724021846153	WP_000377224.1
C2566_RS12850	yoaA	yoaA	ATP-dependent DNA helicase	0.386944660628706	0.291685457225204	Upregulated	140.985027357359	WP_000128847.1
C2566_RS17740	loiP	loiP	metalloprotease LoiP	0.386837374433246	0.287438941395019	Upregulated	312.300878548188	WP_001326497.1
C2566_RS18195	sslE	sslE	lipoprotein metalloprotease SslE	0.385604543938424	0.324430720046799	Upregulated	51.7887546995501	WP_001034469.1
C2566_RS21910	yicS	yicS	protein YicS	0.385488708240999	0.31504605162809	Upregulated	20.4560030445978	WP_000805509.1
C2566_RS19315	ispB	ispB	octaprenyl diphosphate synthase	0.385230678220792	0.283515660104037	Upregulated	268.18913363301	WP_001047336.1
C2566_RS18650	ygiM	ygiM	TIGR04211 family SH3 domain-containing protein	0.384388937329042	0.325222466543186	Upregulated	225.216951670209	WP_001125331.1
C2566_RS00780	tatA	tatA	Sec-independent protein translocase subunit TatA	0.383127946942436	0.313215084872506	Upregulated	1282.0409615403	WP_001295260.1
C2566_RS12760	yoaF	yoaF	DUF333 domain-containing lipoprotein YoaF	0.381243614631849	0.325222466543186	Upregulated	98.6404341090839	WP_000691934.1
C2566_RS17915	yqfB	yqfB	N(4)-acetylcytidine aminohydrolase	0.380088519088363	0.325222466543186	Upregulated	388.854718395804	WP_001182954.1
C2566_RS19835	yhdN	yhdN	DUF1992 domain-containing protein	0.379929922944953	0.320374716965745	Upregulated	167.186205738154	WP_000266486.1
C2566_RS18145	mltC	mltC	membrane-bound lytic murein transglycosylase MltC	0.379807004785879	0.287438941395019	Upregulated	62.8761054140047	WP_024184295.1
C2566_RS00660	bioP	bioP	biotin transporter	0.379748146132402	0.331304741673506	Upregulated	26.0700247561136	WP_001196237.1
C2566_RS16520	yfiR	yfiR	YfiR family protein	0.379357397460553	0.3317161587522	Upregulated	217.3863810319	WP_001212391.1
C2566_RS17815	scpC	scpC	propionyl-CoA:succinate CoA transferase	0.378552111251803	NA	Upregulated	19.1027561743589	WP_000449965.1
C2566_RS20735	zntA	zntA	Zn(II)/Cd(II)/Pb(II) translocating P-type ATPase ZntA	0.378029605050244	0.267632495077278	Upregulated	340.157218290232	WP_000106517.1
C2566_RS02435	sugE	sugE	quaternary ammonium compound efflux SMR transporter SugE	0.377970004037762	0.330253430733221	Upregulated	333.450412142621	WP_000118483.1
C2566_RS15750	eutP	eutP	ethanolamine utilization acetate kinase EutP	0.37762163882521	NA	Upregulated	9.08141356819038	WP_000820782.1
C2566_RS03975	kefF	kefF	glutathione-regulated potassium-efflux system oxidoreductase KefF	0.37762109865157	0.33372139998087	Upregulated	27.6963479920947	WP_000600725.1
C2566_RS04010	surA	surA	peptidylprolyl isomerase SurA	0.376322094874089	0.33652921040329	Upregulated	1463.27884970591	WP_000800457.1
C2566_RS19035	agaW	agaW	PTS N-acetylgalactosamine transporter subunit IIC	0.375744854942869	NA	Upregulated	10.4164320969163	WP_000406214.1
C2566_RS02880	nrdG	nrdG	anaerobic ribonucleoside-triphosphate reductase-activating protein	0.375412937532065	0.305788925586801	Upregulated	42.8942758808749	WP_001106238.1
C2566_RS00110	bglG	bglG	transcriptional antiterminator BglG	0.373668638618717	NA	Upregulated	12.6649108630273	WP_001300932.1
C2566_RS02515	queG	queG	tRNA epoxyqueuosine(34) reductase QueG	0.373310754739799	0.337850095859376	Upregulated	232.613528490729	WP_001294219.1
C2566_RS10270	pdeR	pdeR	cyclic di-GMP phosphodiesterase	0.373155056679524	0.327018197269435	Upregulated	117.78337793394	WP_000859981.1
C2566_RS01195	fieF	fieF	CDF family cation-efflux transporter FieF	0.37288350050768	0.337850095859376	Upregulated	258.136256919956	WP_001076742.1
C2566_RS16745	C2566_RS16745	C2566_RS16745	MFS transporter	0.372756174616537	NA	Upregulated	19.5900605540924	WP_000165699.1
C2566_RS06210	ppiB	ppiB	peptidylprolyl isomerase B	0.372646443735141	0.337850095859376	Upregulated	2474.97203709403	WP_000255997.1
C2566_RS15450	yfeO	yfeO	ion channel protein	0.371523363914007	0.337850095859376	Upregulated	28.491397720297	WP_000903148.1
C2566_RS16880	srlR	srlR	glucitol operon DNA-binding transcriptional repressor SrlR	0.370566834267324	0.33652921040329	Upregulated	78.5545329197577	WP_000804550.1
C2566_RS21105	bcsG	bcsG	cellulose biosynthesis protein BcsG	0.370496580441293	0.32938112601566	Upregulated	40.6931404269073	WP_000191622.1
C2566_RS12585	ynjH	ynjH	YnjH family protein	0.36987060918495	0.342785822944913	Upregulated	27.8573226796243	WP_000085240.1
C2566_RS04815	mltD	mltD	murein transglycosylase D	0.368270468334169	0.337850095859376	Upregulated	1182.8449705028	WP_000644685.1
C2566_RS20700	ftsX	ftsX	permease-like cell division protein FtsX	0.367981430639355	0.33652921040329	Upregulated	214.733823317132	WP_001042003.1
C2566_RS11865	add	add	adenosine deaminase	0.367494340357588	0.283515660104037	Upregulated	134.599748840473	WP_000567490.1
C2566_RS13600	dacD	dacD	serine-type D-Ala-D-Ala carboxypeptidase DacD	0.36668707552206	0.338427336489805	Upregulated	30.7144220850355	WP_001320295.1
C2566_RS13535	ldtA	ldtA	L,D-transpeptidase	0.366081302061454	0.349290551780209	Upregulated	554.796455950242	WP_000986321.1
C2566_RS14405	fruA	fruA	PTS fructose transporter subunit IIBC	0.364681294249618	0.352785498727437	Upregulated	184.043533367912	WP_000854467.1
C2566_RS18945	tdcD	tdcD	propionate kinase	0.364409920089088	0.337850095859376	Upregulated	344.797459106884	WP_001295545.1
C2566_RS09820	ychH	ychH	stress-induced protein YchH	0.363919488107226	0.346339223445878	Upregulated	2914.23246921404	WP_000823885.1
C2566_RS17640	xdhA	xdhA	xanthine dehydrogenase molybdenum-binding subunit XdhA	0.363890933306617	0.337389574154243	Upregulated	170.130330227748	WP_000388174.1
C2566_RS15180	yfcJ	yfcJ	arabinose transporter	0.363068690908432	0.325222466543186	Upregulated	93.5604575280442	WP_000127751.1
C2566_RS00470	wzyE	wzyE	ECA oligosaccharide polymerase	0.36091474711541	0.306519461308137	Upregulated	66.5823162337523	WP_000055131.1
C2566_RS20780	nikC	nikC	nickel ABC transporter permease subunit NikC	0.360443336578745	0.357356891205554	Upregulated	37.516644925847	WP_001008963.1
C2566_RS07025	fldA	fldA	flavodoxin FldA	0.359795109561481	0.287438941395019	Upregulated	813.92218251348	WP_001018618.1
C2566_RS10230	pgpB	pgpB	phosphatidylglycerophosphatase B	0.359581879321551	0.327018197269435	Upregulated	160.471477871865	WP_001256538.1
C2566_RS12890	pdeD	pdeD	EAL domain-containing protein	0.358670107172671	0.360319609718996	Upregulated	29.4251938035732	WP_001295494.1
C2566_RS08320	ycaM	ycaM	APC family permease	0.358083987338289	0.360319609718996	Upregulated	40.0389219572787	WP_000918506.1
C2566_RS20865	pitA	pitA	inorganic phosphate transporter PitA	0.354682361358968	0.364745339032151	Upregulated	300.420929694066	WP_000902780.1
C2566_RS03535	yjjB	yjjB	threonine/serine exporter	0.353802784871424	NA	Upregulated	17.8571704364275	WP_000538191.1
C2566_RS05710	C2566_RS05710	C2566_RS05710	GNAT family N-acetyltransferase	0.353665573366426	0.356417993291836	Upregulated	51.540289746765	WP_000227786.1
C2566_RS21060	hmsP	hmsP	biofilm formation regulator HmsP	0.353528473440599	0.313215084872506	Upregulated	124.47260858675	WP_001266293.1
C2566_RS10105	yciG	yciG	general stress protein	0.353436368411041	NA	Upregulated	16.205539678277	WP_000807651.1
C2566_RS16465	C2566_RS16465	C2566_RS16465	hypothetical protein	0.352803470473766	NA	Upregulated	410.495901566081	NA
C2566_RS01315	metJ	metJ	met regulon transcriptional regulator MetJ	0.352170893837835	0.313110706515088	Upregulated	247.073405096891	WP_000852812.1
C2566_RS16340	lepA	lepA	translation elongation factor 4	0.351992120551401	0.348391309895845	Upregulated	469.090988551411	WP_000790168.1
C2566_RS02085	yjcS	yjcS	alkyl sulfatase YjcS	0.35134784026578	NA	Upregulated	24.7236855442158	WP_001066028.1
C2566_RS10980	ydcT	ydcT	ABC transporter ATP-binding protein	0.351256526253326	NA	Upregulated	15.6149376238872	WP_000220396.1
C2566_RS17995	ygfS	ygfS	4Fe-4S dicluster domain-containing protein	0.349615757787402	NA	Upregulated	9.27238578288352	WP_000838422.1
C2566_RS03620	yjiH	yjiH	nucleoside recognition domain-containing protein	0.348177947931497	0.376580135262584	Upregulated	311.979515536591	WP_001295597.1
C2566_RS02630	bsmA	bsmA	biofilm peroxide resistance protein BsmA	0.347964877639842	0.376580135262584	Upregulated	577.960359880933	WP_000254633.1
C2566_RS04085	sgrT	sgrT	glucose uptake inhibitor SgrT	0.347923762123971	0.375154600349677	Upregulated	25850.9112578954	WP_001248770.1
C2566_RS19715	yhdX	yhdX	amino acid ABC transporter permease	0.347794340620983	NA	Upregulated	13.062837771158	WP_000019664.1
C2566_RS15075	yfcF	yfcF	glutathione transferase	0.347467582585719	0.376337102539987	Upregulated	21.4412253566464	WP_000042440.1
C2566_RS18830	ygjV	ygjV	YgjV family protein	0.347091358726993	NA	Upregulated	14.0727895827062	WP_000128136.1
C2566_RS18345	hybB	hybB	Ni/Fe-hydrogenase cytochrome b subunit	0.346972822461983	0.369889441328227	Upregulated	189.145802608379	WP_000017703.1
C2566_RS21510	C2566_RS21510	C2566_RS21510	YadA-like family protein	0.346686617345739	0.337389574154243	Upregulated	144.608734680347	WP_001033182.1
C2566_RS25050	mgtT	mgtT	protein MgtT	0.346542900636606	NA	Upregulated	12.7019388689486	WP_211180496.1
C2566_RS00230	kup	kup	low affinity potassium transporter Kup	0.346272711835994	0.331304741673506	Upregulated	75.1330462135462	WP_000102319.1
C2566_RS08405	ycaQ	ycaQ	crosslink repair DNA glycosylase YcaQ	0.34576375092372	0.357356891205554	Upregulated	52.6084866347029	WP_000056538.1
C2566_RS07205	ybgO	ybgO	fimbrial protein	0.345662808887025	0.369693795008	Upregulated	47.0416422954325	WP_001272429.1
C2566_RS14895	menD	menD	2-succinyl-5-enolpyruvyl-6-hydroxy-3-cyclohexene-1-carboxylic-acid synthase	0.345432339106846	0.367902155464372	Upregulated	150.642813830684	WP_001295284.1
C2566_RS18715	mug	mug	G/U mismatch-specific DNA glycosylase	0.345380151252719	0.382563966631491	Upregulated	152.81659517928	WP_000228937.1
C2566_RS14630	yojI	yojI	microcin J25 efflux ABC transporter YojI	0.345145618462592	0.37881951755491	Upregulated	72.6129525328682	WP_000422182.1
C2566_RS18955	tdcB	tdcB	bifunctional threonine ammonia-lyase/L-serine ammonia-lyase TdcB	0.343637104746471	0.369461421853393	Upregulated	349.00674152474	WP_000548347.1
C2566_RS04785	rrf	rrf	hypothetical protein	0.34245677677749	0.311538017987547	Upregulated	38.2773520847429	NA
C2566_RS13680	ugd	ugd	UDP-glucose 6-dehydrogenase	0.342220828019371	0.383218104292168	Upregulated	404.122444317408	WP_000704860.1
C2566_RS11600	C2566_RS11600	C2566_RS11600	helix-turn-helix domain-containing protein	0.341698442183926	0.386526201623408	Upregulated	627.371313669888	WP_000381212.1
C2566_RS14635	alkB	alkB	DNA oxidative demethylase AlkB	0.341007442839728	0.384080544336217	Upregulated	31.207607654179	WP_000885006.1
C2566_RS18930	tdcG	tdcG	L-serine ammonia-lyase	0.339679752750962	0.386526201623408	Upregulated	297.629296317747	WP_000622126.1
C2566_RS05885	maa	maa	maltose O-acetyltransferase	0.339232363129274	0.389734918879209	Upregulated	77.5981128532156	WP_000102564.1
C2566_RS14855	arnT	arnT	lipid IV(A) 4-amino-4-deoxy-L-arabinosyltransferase	0.33913240014524	0.376337102539987	Upregulated	340.726928001842	WP_000844057.1
C2566_RS04270	gspE	gspE	type II secretion system protein GspE	0.338765492703846	0.337850095859376	Upregulated	59.3896777788479	WP_001025145.1
C2566_RS01630	yjaG	yjaG	YjaG family protein	0.337712094775653	0.371500726052009	Upregulated	285.793551495495	WP_000940106.1
C2566_RS09120	yceK	yceK	YceK/YidQ family lipoprotein	0.336941089168015	NA	Upregulated	6.26235518518147	WP_001237205.1
C2566_RS08355	ycaP	ycaP	DUF421 domain-containing protein	0.336647900049656	0.392325137426744	Upregulated	69.2153585716218	WP_000642849.1
C2566_RS11705	clcB	clcB	voltage-gated ClC-type chloride channel ClcB	0.336231174497933	0.392864649383199	Upregulated	34.5214249463403	WP_001315626.1
C2566_RS06860	gltL	gltL	glutamate/aspartate ABC transporter ATP-binding protein GltL	0.335854758984291	NA	Upregulated	12.4460172201485	NA
C2566_RS02885	nrdD	nrdD	anaerobic ribonucleoside-triphosphate reductase	0.334920085507608	0.389522150760579	Upregulated	388.420895148808	WP_000187778.1
C2566_RS15310	yfdC	yfdC	formate/nitrite transporter family protein	0.334709743919387	NA	Upregulated	19.1792341630974	WP_000368117.1
C2566_RS05985	ybaL	ybaL	YbaL family putative K(+) efflux transporter	0.333603619641538	0.384080544336217	Upregulated	169.763006524809	WP_000546237.1
C2566_RS05465	iraP	iraP	anti-adapter protein IraP	0.333105704897435	0.382563966631491	Upregulated	323.870752783445	WP_000792970.1
C2566_RS18455	plsC	plsC	1-acylglycerol-3-phosphate O-acyltransferase	0.332249190727474	0.371265000991832	Upregulated	106.10591143799	WP_000965712.1
C2566_RS03285	yaaX	yaaX	DUF2502 domain-containing protein	0.332099536921049	0.392325137426744	Upregulated	39.1437717949659	WP_000738719.1
C2566_RS16525	dgcN	dgcN	diguanylate cyclase DgcN	0.331886617947241	0.403342500890514	Upregulated	62.8580330918235	WP_000969010.1
C2566_RS05565	brnQ	brnQ	branched-chain amino acid transporter carrier protein BrnQ	0.331274824119318	0.375029022874717	Upregulated	185.564987702296	WP_000149639.1
C2566_RS00010	rnpA	rnpA	ribonuclease P protein component	0.331220561352105	0.403321222426365	Upregulated	125.260368342963	WP_000239730.1
C2566_RS08220	cspD	cspD	cold shock-like protein CspD	0.331077167361933	0.40472016191417	Upregulated	4779.16051174407	WP_000410785.1
C2566_RS17555	lysA	lysA	diaminopimelate decarboxylase	0.330715540372014	0.40472016191417	Upregulated	37.6312659827954	WP_001120711.1
C2566_RS14535	narP	narP	nitrate/nitrite response regulator protein NarP	0.330607597743833	0.375029022874717	Upregulated	71.5206519078199	WP_001113637.1
C2566_RS02225	pmrR	pmrR	LpxT activity modulator PmrR	0.330366444224585	0.392469142484841	Upregulated	245.497202563753	WP_000797657.1
C2566_RS20585	yhhW	yhhW	quercetin 2,3-dioxygenase	0.328503384601515	0.352785498727437	Upregulated	72.9349509709685	WP_000639811.1
C2566_RS07615	ybhP	ybhP	endonuclease/exonuclease/phosphatase family protein	0.328061671270758	NA	Upregulated	16.14309081373	WP_001113347.1
C2566_RS03100	C2566_RS03100	C2566_RS03100	IS3-like element IS911 family transposase	0.3275846260734	0.38453834399443	Upregulated	203.917825029575	WP_085948656.1
C2566_RS14465	yejB	yejB	microcin C ABC transporter permease YejB	0.32671099581265	0.368716273301123	Upregulated	56.3325839000855	WP_000501604.1
C2566_RS10975	ydcS	ydcS	putative ABC transporter substrate-binding protein YdcS	0.32649802671463	0.406333117904104	Upregulated	38.443384322176	WP_000047424.1
C2566_RS16060	pbpC	pbpC	peptidoglycan glycosyltransferase PbpC	0.326465851174165	0.396907760992529	Upregulated	60.273592070459	WP_001137669.1
C2566_RS07610	clsB	clsB	cardiolipin synthase ClsB	0.326214338944818	0.413501560329983	Upregulated	42.1839964813648	WP_000650315.1
C2566_RS03465	osmY	osmY	molecular chaperone OsmY	0.326151488421429	0.412456161559674	Upregulated	286.451353581152	WP_001295748.1
C2566_RS06855	rihA	rihA	pyrimidine-specific ribonucleoside hydrolase RihA	0.325479386115532	0.406333117904104	Upregulated	261.510666483948	WP_001207520.1
C2566_RS11355	lsrB	lsrB	autoinducer 2 ABC transporter substrate-binding protein LsrB	0.32538468614756	NA	Upregulated	8.96538171744759	WP_000172488.1
C2566_RS20880	dtpB	dtpB	dipeptide/tripeptide permease DtpB	0.325201948522266	0.414793718233375	Upregulated	1745.41974040376	WP_001098647.1
C2566_RS19020	agaR	agaR	aga operon transcriptional regulator AgaR	0.324788889733267	0.414266899784746	Upregulated	48.8807247601721	WP_000072187.1
C2566_RS05010	paoB	paoB	aldehyde oxidoreductase FAD-binding subunit PaoB	0.324539028614494	NA	Upregulated	11.3815579347219	WP_000643325.1
C2566_RS24670	ynfT	ynfT	YnaM/YnfT family protein	0.323727244155315	0.357356891205554	Upregulated	91.0343640813167	WP_120795384.1
C2566_RS02025	nrfD	nrfD	cytochrome c nitrite reductase subunit NrfD	0.323641832669377	0.417857476702198	Upregulated	43.1546142519168	WP_000195171.1
C2566_RS09550	mnmA	mnmA	tRNA 2-thiouridine(34) synthase MnmA	0.323328832756682	0.383219392559423	Upregulated	212.187567779296	WP_001297484.1
C2566_RS15740	eutT	eutT	ethanolamine utilization cob(I)yrinic acid a,c-diamide adenosyltransferase EutT	0.323294771916381	NA	Upregulated	6.37753559743418	WP_000651266.1
C2566_RS17665	dpaL	dpaL	diaminopropionate ammonia-lyase	0.322955109102777	0.386526201623408	Upregulated	106.356312558254	WP_000110501.1
C2566_RS19320	sfsB	sfsB	DNA-binding transcriptional regulator SfsB	0.321393845324904	NA	Upregulated	9.4822269058695	WP_000445413.1
C2566_RS09320	plsX	plsX	phosphate acyltransferase PlsX	0.320345237566748	0.409172002367955	Upregulated	304.901776439216	WP_000197578.1
C2566_RS02745	ytfB	ytfB	cell division protein YtfB	0.320025855344437	0.424674044281568	Upregulated	222.331634378833	WP_001119458.1
C2566_RS18660	bacA	bacA	undecaprenyl-diphosphate phosphatase	0.319394302274986	0.404741639225127	Upregulated	141.12846886002	WP_001281927.1
C2566_RS19560	aaeA	aaeA	p-hydroxybenzoic acid efflux pump subunit AaeA	0.319162951194386	0.422240222518954	Upregulated	30.0198193726588	WP_000854033.1
C2566_RS06540	wzz(fepE)	wzz(fepE)	LPS O-antigen length regulator Wzz(fepE)	0.318982605064794	NA	Upregulated	15.8768542598238	WP_000096701.1
C2566_RS01940	yjbQ	yjbQ	secondary thiamine-phosphate synthase enzyme YjbQ	0.317778317035381	0.427998995257009	Upregulated	408.928075886668	WP_000270375.1
C2566_RS09585	bluR	bluR	DNA-binding transcriptional repressor BluR	0.316708767793443	0.427998995257009	Upregulated	45.9983822353234	WP_000332308.1
C2566_RS25015	yljB	yljB	protein YljB	0.316279032564624	0.428465942546499	Upregulated	83.5573335511955	WP_001406719.1
C2566_RS19100	yraK	yraK	fimbrial protein	0.316016072675406	0.429055960257767	Upregulated	38.4802267886977	WP_000816992.1
C2566_RS02135	phnO	phnO	aminoalkylphosphonate N-acetyltransferase	0.315577569275087	NA	Upregulated	5.58095404975029	WP_001110490.1
C2566_RS20185	fic	fic	putative adenosine monophosphate-protein transferase Fic	0.315255441972411	0.403342500890514	Upregulated	88.324977908768	WP_000502522.1
C2566_RS16180	hcaB	hcaB	3-phenylpropionate-dihydrodiol/cinnamic acid-dihydrodiol dehydrogenase	0.3151609758282	NA	Upregulated	9.71388295041426	WP_001281377.1
C2566_RS05375	frmR	frmR	formaldehyde-responsive transcriptional repressor FrmR	0.315010488693604	0.428682929628598	Upregulated	22.5058854762227	WP_001141271.1
C2566_RS13770	wcaM	wcaM	colanic acid biosynthesis protein WcaM	0.314768552616247	NA	Upregulated	18.2671120847308	WP_001115981.1
C2566_RS20055	bfd	bfd	bacterioferritin-associated ferredoxin	0.314550881190255	0.424334183182044	Upregulated	68.5442980136786	WP_000289085.1
C2566_RS10715	ydfK	ydfK	cold shock protein YdfK	0.314535206652736	0.38453834399443	Upregulated	77.0221275886902	WP_000836768.1
C2566_RS03940	caiA	caiA	crotonobetainyl-CoA dehydrogenase	0.314407330316544	0.429055960257767	Upregulated	613.586929749807	WP_000347117.1
C2566_RS05745	ampG	ampG	muropeptide MFS transporter AmpG	0.31395214225955	0.392469142484841	Upregulated	87.027959132969	WP_000098413.1
C2566_RS04695	tilS	tilS	tRNA lysidine(34) synthetase TilS	0.31338829959311	0.392469142484841	Upregulated	58.9018126222995	WP_000176582.1
C2566_RS17720	C2566_RS17720	C2566_RS17720	nucleobase:cation symporter-2 family protein	0.313135527779553	0.417857476702198	Upregulated	42.1189993356978	WP_061057655.1
C2566_RS03600	ytiA	ytiA	DUF3343 domain-containing protein	0.312944996088095	NA	Upregulated	15.7816348713961	WP_000657675.1
C2566_RS05215	yahL	yahL	protein YahL	0.312322458659008	NA	Upregulated	12.9221839212013	WP_001301260.1
C2566_RS00960	yihL	yihL	GntR family transcriptional regulator	0.311324122038673	0.427998995257009	Upregulated	20.7082729092533	WP_000147429.1
C2566_RS17280	yqcC	yqcC	YqcC family protein	0.310972600414777	NA	Upregulated	8.29982963263704	WP_000207003.1
C2566_RS01210	cdh	cdh	CDP-diacylglycerol diphosphatase	0.310946513183286	0.437408911633648	Upregulated	36.5906307223847	WP_000708994.1
C2566_RS18355	hybO	hybO	hydrogenase 2 small subunit	0.309922878666907	0.441977776804987	Upregulated	516.001428220025	WP_000145410.1
C2566_RS08755	etp	etp	protein-tyrosine-phosphatase Etp	0.308874888653623	NA	Upregulated	7.87741244917577	WP_000057871.1
C2566_RS18865	yqjC	yqjC	DUF1090 family protein YqjC	0.308440069623256	0.431666444271786	Upregulated	1080.59957391636	WP_001295543.1
C2566_RS01740	pepE	pepE	dipeptidase PepE	0.308163960303474	0.444196251920348	Upregulated	131.565404042767	WP_000421763.1
C2566_RS08190	aqpZ	aqpZ	aquaporin Z	0.306345045688466	0.445908589916503	Upregulated	20.2811873122859	WP_001298299.1
C2566_RS01735	yjbB	yjbB	Na/Pi cotransporter family protein	0.306100495979173	0.445908589916503	Upregulated	79.8234647526389	WP_000956830.1
C2566_RS07705	ybiO	ybiO	mechanosensitive channel protein	0.305598330773951	0.445908589916503	Upregulated	50.0257682832064	WP_001267253.1
C2566_RS04710	yaeQ	yaeQ	YaeQ family protein	0.304411018819807	0.417857476702198	Upregulated	45.0841265486696	WP_001185290.1
C2566_RS05600	secD	secD	protein translocase subunit SecD	0.304077795067446	0.445908589916503	Upregulated	795.293622939848	WP_000934822.1
C2566_RS20240	frlC	frlC	fructoselysine 3-epimerase	0.303916902659488	NA	Upregulated	13.6669409474828	WP_000847837.1
C2566_RS14660	rcsC	rcsC	two-component system sensor histidine kinase RcsC	0.303825337711141	0.354422800101637	Upregulated	329.800096032412	WP_000876025.1
C2566_RS25540	C2566_RS25540	C2566_RS25540	protein YpeD	0.303592138962576	0.429055960257767	Upregulated	34.8604650363139	WP_240811045.1
C2566_RS08305	dmsC	dmsC	dimethyl sulfoxide reductase anchor subunit DmsC	0.303494971147757	0.445908589916503	Upregulated	216.313648938492	WP_000534631.1
C2566_RS18475	mqsR	mqsR	type II toxin-antitoxin system toxin MqsR	0.302803856443945	0.417984350671405	Upregulated	2748.15034756274	WP_000415584.1
C2566_RS20640	ugpA	ugpA	sn-glycerol-3-phosphate ABC transporter permease UgpA	0.302539300597882	NA	Upregulated	16.7829742879702	WP_000099289.1
C2566_RS18750	ebgR	ebgR	transcriptional regulator EbgR	0.30247156290522	0.428160253043389	Upregulated	91.2737671162993	WP_000212475.1
C2566_RS07300	cydA	cydA	cytochrome ubiquinol oxidase subunit I	0.302328743525618	0.448265139411221	Upregulated	4746.14144231234	WP_000884361.1
C2566_RS08140	ybjP	ybjP	lipoprotein	0.302284743149896	0.448858887342943	Upregulated	195.861089648607	WP_001270734.1
C2566_RS06480	ybdK	ybdK	YbdK family carboxylate-amine ligase	0.301043242703517	0.451789323351637	Upregulated	50.6903944851137	WP_001130654.1
C2566_RS19540	argR	argR	transcriptional regulator ArgR	0.300721457736805	0.453083220863568	Upregulated	281.635289695012	WP_001257842.1
C2566_RS13620	plaP	plaP	putrescine/proton symporter PlaP	0.300651806788456	0.453083220863568	Upregulated	128.098664518282	WP_000019197.1
C2566_RS06440	cusF	cusF	Cu(+)/Ag(+) efflux RND transporter periplasmic metallochaperone CusF	0.300326568699443	0.448265139411221	Upregulated	143.392432070041	WP_000709865.1
C2566_RS12330	btuE	btuE	bifunctional thioredoxin/glutathione peroxidase	0.300127330094131	0.439744754859682	Upregulated	37.9103411846564	WP_001154168.1
C2566_RS16755	ygaH	ygaH	L-valine transporter subunit YgaH	0.300092771705442	0.44358812527733	Upregulated	43.5936430009858	WP_000119763.1
C2566_RS10740	hslJ	hslJ	heat shock protein HslJ	0.299895100834926	0.455136516723466	Upregulated	39.3084188733323	WP_001298828.1
C2566_RS10090	ompW	ompW	outer membrane protein OmpW	0.299108956734736	0.445908589916503	Upregulated	4848.57663017168	WP_000737226.1
C2566_RS08105	ybjO	ybjO	YbjO family protein	0.29887990592257	0.448265139411221	Upregulated	43.4799157995394	WP_000389260.1
C2566_RS05980	gsk	gsk	inosine/guanosine kinase	0.298265927498444	0.453083220863568	Upregulated	131.148386628389	WP_000671574.1
C2566_RS18815	ygjR	ygjR	Gfo/Idh/MocA family protein	0.298115604154217	0.427998995257009	Upregulated	263.33770522784	WP_012775974.1
C2566_RS18220	glcF	glcF	glycolate oxidase subunit GlcF	0.297960741477658	0.458644461480679	Upregulated	35.6100563876168	WP_001194661.1
C2566_RS18670	plsY	plsY	glycerol-3-phosphate 1-O-acyltransferase PlsY	0.297570443344778	0.422240222518954	Upregulated	65.0546057881714	WP_001272796.1
C2566_RS02365	dsbD	dsbD	protein-disulfide reductase DsbD	0.297511117528004	0.453083220863568	Upregulated	133.046698948112	WP_000068928.1
C2566_RS11370	tam	tam	trans-aconitate 2-methyltransferase	0.297314664729439	0.445908589916503	Upregulated	34.2290814967421	WP_001286597.1
C2566_RS19195	nlpI	nlpI	lipoprotein NlpI	0.296484410250326	0.458644461480679	Upregulated	7267.7348835216	WP_000802080.1
C2566_RS09315	rpmF	rpmF	50S ribosomal protein L32	0.296017031251781	0.458644461480679	Upregulated	604.537281898155	WP_000290727.1
C2566_RS09635	ymgD	ymgD	YmgD family protein	0.29588460644713	0.448858887342943	Upregulated	115.32770516143	WP_000979983.1
C2566_RS09465	C2566_RS09465	C2566_RS09465	ROK family protein	0.295729150310451	0.458644461480679	Upregulated	99.8900982704265	NA
C2566_RS04520	fhuD	fhuD	Fe(3+)-hydroxamate ABC transporter substrate-binding protein FhuD	0.295443472954166	NA	Upregulated	20.053819072265	WP_001310529.1
C2566_RS12865	yoaC	yoaC	DUF1889 family protein	0.294230055614815	0.458644461480679	Upregulated	579.803716967367	WP_001111995.1
C2566_RS03340	creB	creB	two-component system response regulator CreB	0.293439960954457	0.460213289342059	Upregulated	34.5110868600376	WP_001188654.1
C2566_RS21470	yibH	yibH	HlyD family secretion protein	0.293177442761042	0.458644461480679	Upregulated	23.7856978849423	WP_000364939.1
C2566_RS15080	yfcG	yfcG	GSH-dependent disulfide bond oxidoreductase	0.293116084808671	NA	Upregulated	15.9202146580897	WP_000566471.1
C2566_RS04830	rnhA	rnhA	ribonuclease HI	0.292479363790592	0.46127454834499	Upregulated	31.1930878733156	WP_000917883.1
C2566_RS13500	yeeN	yeeN	YebC/PmpR family DNA-binding transcriptional regulator	0.292394468217823	0.462467383987639	Upregulated	1510.77474817351	WP_000532923.1
C2566_RS17750	cmtB	cmtB	PTS mannitol transporter subunit IIA	0.291182050842711	NA	Upregulated	15.2450240420547	WP_001239650.1
C2566_RS07495	C2566_RS07495	C2566_RS07495	hypothetical protein	0.291132517832684	NA	Upregulated	19.3931002246025	WP_001130801.1
C2566_RS17770	fumE	fumE	fumarase E	0.290641385899957	0.44452554503752	Upregulated	54.8373250389037	WP_000224147.1
C2566_RS01875	dinF	dinF	MATE family efflux transporter DinF	0.29035497260077	0.463718217974596	Upregulated	40.6040843761916	WP_001301116.1
C2566_RS03615	kptA	kptA	RNA 2'-phosphotransferase	0.289563405215005	0.458644461480679	Upregulated	45.7114778839078	WP_001151855.1
C2566_RS13270	cheR	cheR	protein-glutamate O-methyltransferase CheR	0.289406244259686	NA	Upregulated	13.0972989660005	WP_000204338.1
C2566_RS11150	fdnG	fdnG	formate dehydrogenase-N subunit alpha	0.289349799234868	0.462499183725967	Upregulated	45.1287295930664	WP_012767733.1
C2566_RS15190	mnmC	mnmC	bifunctional tRNA (5-methylaminomethyl-2-thiouridine)(34)-methyltransferase MnmD/FAD-dependent 5-carboxymethylaminomethyl-2-thiouridine(34) oxidoreductase MnmC	0.288805532539913	0.417857476702198	Upregulated	146.220657033611	WP_000683788.1
C2566_RS13195	yecN	yecN	MAPEG family protein	0.288799961838502	0.462499183725967	Upregulated	79.3687249886094	WP_000252980.1
C2566_RS07370	C2566_RS07370	C2566_RS07370	hypothetical protein	0.288368550892735	0.462467383987639	Upregulated	694.052067307208	NA
C2566_RS11040	yncE	yncE	YncE family protein	0.288231460603469	0.437000852121683	Upregulated	181.283237192809	WP_000550675.1
C2566_RS18980	rnpB	rnpB	hypothetical protein	0.287944135126001	0.448265139411221	Upregulated	229959.483530008	NA
C2566_RS10185	yciN	yciN	YciN family protein	0.287940743586335	0.462467383987639	Upregulated	510.890756598885	WP_001031530.1
C2566_RS03355	gpmB	gpmB	2,3-diphosphoglycerate-dependent phosphoglycerate mutase GpmB	0.287885118550637	0.463718217974596	Upregulated	67.2594025040736	WP_000942344.1
C2566_RS21680	rpmB	rpmB	50S ribosomal protein L28	0.287831095067281	0.468849287823471	Upregulated	2923.47609794421	WP_000091955.1
C2566_RS09400	thiK	thiK	thiamine kinase	0.287750186071871	0.451789323351637	Upregulated	60.7676385390616	WP_001116560.1
C2566_RS09395	lpoB	lpoB	penicillin-binding protein activator LpoB	0.287639503952552	0.458644461480679	Upregulated	98.855095665654	WP_000164439.1
C2566_RS11980	ydhJ	ydhJ	HlyD family secretion protein	0.287437231383856	0.466612661895375	Upregulated	24.8213584644493	WP_001301002.1
C2566_RS05940	apt	apt	adenine phosphoribosyltransferase	0.287430500917064	0.462467383987639	Upregulated	86.6897369637785	WP_000127356.1
C2566_RS03350	robA	robA	MDR efflux pump AcrAB transcriptional activator RobA	0.2872792832965	0.469723698042322	Upregulated	671.562156178307	WP_000371666.1
C2566_RS06645	uspG	uspG	universal stress protein UspG	0.287198990446098	0.458644461480679	Upregulated	321.267538331529	WP_000278509.1
C2566_RS11895	rsxB	rsxB	electron transport complex subunit RsxB	0.286657305001911	0.458644461480679	Upregulated	48.6706940237082	WP_000991805.1
C2566_RS01030	yihY	yihY	virulence factor BrkB family protein	0.286611744315582	0.447131734593802	Upregulated	252.101110239271	WP_000920762.1
C2566_RS07760	ybiR	ybiR	anion transporter	0.286236224022099	0.463718217974596	Upregulated	75.9545871355246	WP_000056457.1
C2566_RS10160	rluB	rluB	23S rRNA pseudouridine(2605) synthase RluB	0.285987699466538	0.47264703179659	Upregulated	130.094370098809	WP_001291217.1
C2566_RS19150	yhbQ	yhbQ	DNA damage response exodeoxyribonuclease YhbQ	0.285867299318032	0.471565207323524	Upregulated	23.4141558307102	WP_000189314.1
C2566_RS17125	C2566_RS17125	C2566_RS17125	Hok/Gef family protein	0.28495755167115	0.475662808871623	Upregulated	32.4053531119028	WP_000956460.1
C2566_RS01265	rraA	rraA	ribonuclease E activity regulator RraA	0.284535522452058	0.471301098788131	Upregulated	936.082713802166	WP_000872908.1
C2566_RS07745	opgE	opgE	phosphoethanolamine transferase	0.284484009100482	0.462467383987639	Upregulated	66.6684641147154	WP_001054678.1
C2566_RS09380	fhuE	fhuE	ferric-rhodotorulic acid/ferric-coprogen receptor FhuE	0.284410509760389	0.462467383987639	Upregulated	74.3085577467464	WP_000953449.1
C2566_RS10315	sapB	sapB	putrescine export ABC transporter permease SapB	0.283970827052923	0.46580928397687	Upregulated	32.362301913644	WP_000583277.1
C2566_RS17895	gcvH	gcvH	glycine cleavage system protein GcvH	0.283941352841926	0.462499183725967	Upregulated	398.013589721587	WP_001295377.1
C2566_RS18610	yqiJ	yqiJ	OB-fold-containig protein	0.28363326941198	0.462467383987639	Upregulated	255.076460906358	WP_000599926.1
C2566_RS14850	arnD	arnD	4-deoxy-4-formamido-L-arabinose-phosphoundecaprenol deformylase	0.283525471865902	0.458644461480679	Upregulated	245.701221708713	WP_000169728.1
C2566_RS07375	C2566_RS07375	C2566_RS07375	hypothetical protein	0.282966710909193	0.462499183725967	Upregulated	297.96220766503	NA
C2566_RS12105	ydhS	ydhS	FAD-NAD(P)-binding protein	0.282819865547197	0.480103800440783	Upregulated	60.3492478691797	WP_000716950.1
C2566_RS09135	mdtG	mdtG	multidrug efflux MFS transporter MdtG	0.282816988451916	0.445908589916503	Upregulated	104.084481315439	WP_000074172.1
C2566_RS21980	tisB	tisB	type I toxin-antitoxin system toxin TisB	0.282528522421657	0.462499183725967	Upregulated	923.674435305085	WP_000060506.1
C2566_RS02640	ulaR	ulaR	HTH-type transcriptional regulator UlaR	0.281679444894518	0.462499183725967	Upregulated	79.8994815034963	WP_000133631.1
C2566_RS17340	C2566_RS17340	C2566_RS17340	LacI family DNA-binding transcriptional regulator	0.280755683866993	0.483269821613011	Upregulated	62.5488769494917	WP_001140843.1
C2566_RS03785	topAI	topAI	YjhX family toxin	0.279962148308656	0.482298567740315	Upregulated	64.7260697164905	WP_001054376.1
C2566_RS01860	plsB	plsB	glycerol-3-phosphate 1-O-acyltransferase PlsB	0.279584586767287	0.462467383987639	Upregulated	514.034759149672	WP_000017354.1
C2566_RS05750	yajG	yajG	lipoprotein	0.279571116135579	0.478346235237592	Upregulated	188.545415878168	WP_001300776.1
C2566_RS17540	lplT	lplT	lysophospholipid transporter LplT	0.279073518462899	0.485984570652526	Upregulated	50.9392168178858	WP_000004616.1
C2566_RS14830	ais	ais	lipopolysaccharide core heptose(II)-phosphate phosphatase Ais	0.278984642695856	0.45153583117724	Upregulated	1140.07466054228	WP_000879113.1
C2566_RS10995	patD	patD	aminobutyraldehyde dehydrogenase	0.278788392935918	0.483269821613011	Upregulated	41.6958460705246	WP_001163875.1
C2566_RS03945	caiT	caiT	L-carnitine/gamma-butyrobetaine antiporter	0.278728673200927	NA	Upregulated	14.9132135521429	WP_000787118.1
C2566_RS11335	hipA	hipA	type II toxin-antitoxin system serine/threonine protein kinase toxin HipA	0.278514725168906	0.485984570652526	Upregulated	122.521230520918	WP_001125439.1
C2566_RS20785	nikD	nikD	nickel import ATP-binding protein NikD	0.278295843863834	0.484159125689209	Upregulated	158.980309808704	WP_001136236.1
C2566_RS09845	hemA	hemA	glutamyl-tRNA reductase	0.278267284359228	0.445908589916503	Upregulated	414.318174105379	WP_001295619.1
C2566_RS00205	mioC	mioC	FMN-binding protein MioC	0.278232009793211	0.458644461480679	Upregulated	296.533504184939	WP_000763729.1
C2566_RS24965	ykiE	ykiE	protein YkiE	0.277886677321126	0.483269821613011	Upregulated	122.737322840805	WP_211180522.1
C2566_RS08245	infA	infA	translation initiation factor IF-1	0.277786026994521	0.488831016274749	Upregulated	1999.30690732985	WP_001040187.1
C2566_RS09450	lolC	lolC	lipoprotein-releasing ABC transporter permease subunit LolC	0.277782830071364	0.473205030057773	Upregulated	90.1471325891112	WP_000284714.1
C2566_RS12560	ynjC	ynjC	ABC transporter permease subunit	0.277351563240689	0.489748137744726	Upregulated	23.9645403520421	WP_000224958.1
C2566_RS03930	caiC	caiC	crotonobetaine/carnitine-CoA ligase	0.276408502349465	0.489748137744726	Upregulated	61.7648522801083	WP_000351506.1
C2566_RS02850	yjfF	yjfF	galactofuranose ABC transporter, permease protein YjfF	0.275720159501023	0.492410705808025	Upregulated	39.8735635068991	WP_000596015.1
C2566_RS00070	yieH	yieH	6-phosphogluconate phosphatase	0.275083681851198	0.478321085030529	Upregulated	47.8789681306725	WP_000078043.1
C2566_RS20795	nikR	nikR	nickel-responsive transcriptional regulator NikR	0.274900917594131	NA	Upregulated	11.0109717958698	WP_001190062.1
C2566_RS16055	ndk	ndk	nucleoside-diphosphate kinase	0.274620287897697	0.497036025681178	Upregulated	207.233435832646	WP_000963837.1
C2566_RS18895	yhaH	yhaH	DUF805 domain-containing protein	0.273861149986997	0.492800762893872	Upregulated	72.1622779944448	WP_000384145.1
C2566_RS14305	mglA	mglA	galactose/methyl galactoside ABC transporter ATP-binding protein MglA	0.273706219559173	0.499267329024261	Upregulated	145.023512335016	WP_000255051.1
C2566_RS19995	C2566_RS19995	C2566_RS19995	secretin N-terminal domain-containing protein	0.273064639099311	NA	Upregulated	8.03544706930632	WP_000677419.1
C2566_RS01320	metB	metB	cystathionine gamma-synthase	0.271753640725199	0.501335577248785	Upregulated	56.9721056174296	WP_001301270.1
C2566_RS05875	pdeB	pdeB	cyclic-guanylate-specific phosphodiesterase PdeB	0.271743147710106	0.443925908223436	Upregulated	120.935796735909	WP_001319841.1
C2566_RS17410	csdE	csdE	cysteine desulfurase sulfur acceptor subunit CsdE	0.270781409024878	0.500211265049847	Upregulated	137.760336900757	WP_000184261.1
C2566_RS15780	nudK	nudK	GDP-mannose pyrophosphatase NudK	0.270321729656357	0.483269821613011	Upregulated	128.117614929096	WP_001300814.1
C2566_RS14235	yohC	yohC	Yip1 family protein	0.270281680974159	0.484159125689209	Upregulated	82.0307578616012	WP_001319944.1
C2566_RS17455	recB	recB	exodeoxyribonuclease V subunit beta	0.270052457082982	0.458644461480679	Upregulated	160.065276638563	WP_001285992.1
C2566_RS21950	uhpA	uhpA	transcriptional regulator UhpA	0.269993532803382	0.505182881418119	Upregulated	20.3965372988716	WP_000633668.1
C2566_RS13660	hisA	hisA	1-(5-phosphoribosyl)-5-[(5-phosphoribosylamino)methylideneamino]imidazole-4-carboxamide isomerase	0.269706990503236	0.500211265049847	Upregulated	78.6079870899078	WP_000586449.1
C2566_RS04885	dpaA	dpaA	peptidoglycan meso-diaminopimelic acid protein amidase	0.26922575662653	0.466128281621331	Upregulated	237.344798468825	WP_001225679.1
C2566_RS16675	yqaE	yqaE	YqaE/Pmp3 family membrane protein	0.269126400948616	0.480132866790157	Upregulated	72.1580869213764	WP_000508177.1
C2566_RS19580	yhdP	yhdP	AsmA2 domain-containing protein YhdP	0.267936876294729	0.463718217974596	Upregulated	309.359150299089	WP_001253612.1
C2566_RS10265	yciZ	yciZ	protein YciZ	0.267621310973885	0.483269821613011	Upregulated	58.0785815059361	WP_001288368.1
C2566_RS15490	yfeC	yfeC	YfeC-like transcriptional regulator	0.267224646376458	0.509745617914836	Upregulated	197.25122071433	WP_000472021.1
C2566_RS08585	pqiB	pqiB	intermembrane transport protein PqiB	0.267132510139157	0.445908589916503	Upregulated	213.225133027726	WP_000445533.1
C2566_RS11140	yddG	yddG	aromatic amino acid efflux DMT transporter YddG	0.266562693142344	0.505574302832194	Upregulated	25.3738539752379	WP_000198214.1
C2566_RS18035	metK	metK	methionine adenosyltransferase	0.265920208365453	0.504135473759249	Upregulated	274.074772305411	WP_001062128.1
C2566_RS04460	gluQRS	gluQRS	tRNA glutamyl-Q(34) synthetase GluQRS	0.265199276802078	0.509745617914836	Upregulated	34.9206912795176	WP_000132715.1
C2566_RS00140	glmS	glmS	glutamine--fructose-6-phosphate transaminase (isomerizing)	0.264965284604419	0.514034315548038	Upregulated	798.537825743127	WP_000334099.1
C2566_RS14670	atoC	atoC	acetoacetate metabolism transcriptional regulator AtoC	0.264873057065447	0.480103800440783	Upregulated	58.7502666557754	WP_000125282.1
C2566_RS10320	sapA	sapA	ABC transporter substrate-binding protein SapA	0.264480482672081	0.462467383987639	Upregulated	71.7526278645751	WP_001250216.1
C2566_RS06740	C2566_RS06740	C2566_RS06740	deaminated glutathione amidase	0.264236443632603	0.514930819733283	Upregulated	27.6554740116786	WP_000959109.1
C2566_RS12035	mepH	mepH	peptidoglycan DD-endopeptidase MepH	0.263815873565744	0.512176940059225	Upregulated	152.417823148833	WP_000101193.1
C2566_RS03830	sgcR	sgcR	DeoR/GlpR family DNA-binding transcription regulator	0.263261442576367	0.506832414535307	Upregulated	49.2456399266362	WP_000082780.1
C2566_RS09090	clsC	clsC	cardiolipin synthase ClsC	0.263061308790149	0.483269821613011	Upregulated	48.7098232753478	WP_001307714.1
C2566_RS14510	yejL	yejL	YejL family protein	0.262471501837924	0.510486266223761	Upregulated	164.390488515304	WP_001135667.1
C2566_RS21945	uhpB	uhpB	signal transduction histidine-protein kinase/phosphatase UhpB	0.261377966353474	0.518234741223949	Upregulated	27.3527935223403	WP_001295243.1
C2566_RS13310	flhD	flhD	flagellar transcriptional regulator FlhD	0.261282639221291	0.522237373970278	Upregulated	156.856408432127	WP_001295647.1
C2566_RS16795	C2566_RS16795	C2566_RS16795	hypothetical protein	0.261088160578278	0.51927382299197	Upregulated	45.7117258951883	NA
C2566_RS02440	blc	blc	lipocalin Blc	0.260981692918293	0.518313995193891	Upregulated	59.1711474168003	WP_001238379.1
C2566_RS05415	C2566_RS05415	C2566_RS05415	autotransporter outer membrane beta-barrel domain-containing protein	0.260862534087397	0.522237373970278	Upregulated	173.144695211466	WP_000556441.1
C2566_RS14490	rsuA	rsuA	16S rRNA pseudouridine(516) synthase RsuA	0.260743568341587	0.51749041290195	Upregulated	167.549006731342	WP_001234850.1
C2566_RS09885	C2566_RS09885	C2566_RS09885	type I toxin-antitoxin system toxin Ldr family protein	0.260328524752723	NA	Upregulated	15.3111296073082	WP_000170965.1
C2566_RS21995	yidG	yidG	DUF202 domain-containing protein	0.259916959452526	0.506832414535307	Upregulated	32.9865572798605	WP_001113432.1
C2566_RS03495	C2566_RS03495	C2566_RS03495	hypothetical protein	0.258990238823181	0.526636594640539	Upregulated	130.688824722195	NA
C2566_RS18405	metC	metC	cystathionine beta-lyase	0.258692619176362	0.526935243716933	Upregulated	40.1028250726312	WP_001320425.1
C2566_RS06145	allB	allB	allantoinase AllB	0.258169092792826	0.523273168479351	Upregulated	59.457478865698	WP_000006899.1
C2566_RS10875	ydcJ	ydcJ	VOC family protein	0.257858218694313	0.499267329024261	Upregulated	82.1758280539104	WP_000013789.1
C2566_RS00795	tatD	tatD	3'-5' ssDNA/RNA exonuclease TatD	0.257547298041107	0.523730273325251	Upregulated	49.5593795916856	WP_001301305.1
C2566_RS18655	cca	cca	fused tRNA nucleotidyltransferase/2',3'-cyclic phosphodiesterase/2' nucleotidase/phosphatase Cca	0.257414702229451	0.512176940059225	Upregulated	92.1467424842302	WP_000708487.1
C2566_RS06815	holA	holA	DNA polymerase III subunit delta	0.257059735576117	0.428705522096703	Upregulated	118.104409553803	WP_000620554.1
C2566_RS20365	mrcA	mrcA	peptidoglycan glycosyltransferase/peptidoglycan DD-transpeptidase MrcA	0.257020540602316	0.499267329024261	Upregulated	176.466912961435	WP_000673804.1
C2566_RS25185	C2566_RS25185	C2566_RS25185	hypothetical protein	0.256703059166259	0.525977751517019	Upregulated	24.6877893633159	NA
C2566_RS14640	ada	ada	bifunctional DNA-binding transcriptional regulator/O6-methylguanine-DNA methyltransferase Ada	0.256317503155413	0.526636594640539	Upregulated	36.2728622498334	WP_000710372.1
C2566_RS13350	yecJ	yecJ	DUF2766 family protein YecJ	0.256149207226604	0.532109266602589	Upregulated	24.1240083340856	WP_000082127.1
C2566_RS06850	hscC	hscC	molecular chaperone HscC	0.256091191605269	0.532124420116842	Upregulated	34.7120416812259	WP_000367881.1
C2566_RS14695	yfaP	yfaP	YfaP family protein	0.256054843657047	0.524983510114592	Upregulated	52.8385880252924	WP_001225852.1
C2566_RS24480	C2566_RS24480	C2566_RS24480	MFS transporter	0.25601561260487	0.528813126187367	Upregulated	33.6454704899485	WP_000355616.1
C2566_RS16205	yphD	yphD	ABC transporter permease	0.255919120352893	NA	Upregulated	11.9257132491737	WP_001276670.1
C2566_RS03990	apaH	apaH	bis(5'-nucleosyl)-tetraphosphatase (symmetrical) ApaH	0.255191497542824	0.509769311049486	Upregulated	61.2253847653563	WP_000257192.1
C2566_RS15590	yfeS	yfeS	WGR domain-containing protein	0.254570304724067	0.529298736014219	Upregulated	575.322619603953	WP_000710495.1
C2566_RS16430	patZ	patZ	peptidyl-lysine N-acetyltransferase PatZ	0.254057023988221	0.537617279937574	Upregulated	650.946030568531	WP_000083017.1
C2566_RS18765	ygjI	ygjI	amino acid permease	0.253774400621603	NA	Upregulated	13.3599704401417	WP_001285432.1
C2566_RS18285	C2566_RS18285	C2566_RS18285	lipopolysaccharide biosynthesis protein	0.253450046743194	NA	Upregulated	18.344001683758	WP_000896885.1
C2566_RS14475	yejF	yejF	microcin C ABC transporter ATP-binding protein YejF	0.253433334708081	0.48305171465782	Upregulated	63.431862884845	WP_000194943.1
C2566_RS21350	yiaN	yiaN	2,3-diketo-L-gulonate TRAP transporter large permease YiaN	0.25312659608181	NA	Upregulated	17.6953746157007	WP_000279599.1
C2566_RS11615	C2566_RS11615	C2566_RS11615	hypothetical protein	0.2525414650121	0.538410739352456	Upregulated	191.240485414375	WP_000159335.1
C2566_RS03155	fecA	fecA	TonB-dependent Fe(3+) dicitrate receptor FecA	0.252338997267747	0.54069906477284	Upregulated	55.3149186152505	WP_000188262.1
C2566_RS17350	C2566_RS17350	C2566_RS17350	ABC transporter substrate-binding protein	0.251695632860956	0.536921688340026	Upregulated	199.082985488037	WP_000857361.1
C2566_RS14565	ccmC	ccmC	heme exporter protein CcmC	0.25166798675206	0.54069906477284	Upregulated	34.0319784222224	WP_001295447.1
C2566_RS09670	ycgJ	ycgJ	YcgJ family protein	0.251395963297982	0.54069906477284	Upregulated	149.526584032724	WP_001056848.1
C2566_RS11425	C2566_RS11425	C2566_RS11425	helix-turn-helix domain-containing protein	0.251167484366503	0.54069906477284	Upregulated	357.688543169969	WP_000268704.1
C2566_RS00535	cyaA	cyaA	class I adenylate cyclase	0.250953525953301	0.518313995193891	Upregulated	1249.57780533795	WP_000281696.1
C2566_RS08110	rlmC	rlmC	23S rRNA (uracil(747)-C(5))-methyltransferase RlmC	0.250066946766669	0.54069906477284	Upregulated	38.7422099174808	WP_001149743.1
C2566_RS16015	yfgJ	yfgJ	zinc ribbon domain-containing protein	0.249881909106386	0.499172595170147	Upregulated	78.5600317885485	WP_001301158.1
C2566_RS21765	gltS	gltS	sodium/glutamate symporter	0.249535220196126	0.54069906477284	Upregulated	4233.07857110736	WP_000468833.1
C2566_RS08975	pgaD	pgaD	poly-beta-1,6-N-acetyl-D-glucosamine biosynthesis protein PgaD	0.249159201718174	0.526636594640539	Upregulated	79.0723176396099	WP_001061095.1
C2566_RS08215	macB	macB	macrolide ABC transporter ATP-binding protein/permease MacB	0.249142265456626	0.54069906477284	Upregulated	171.222012328068	WP_000188180.1
C2566_RS09360	tmk	tmk	dTMP kinase	0.24914088471582	0.54069906477284	Upregulated	51.2541838993789	WP_001257000.1
C2566_RS11970	slyA	slyA	transcriptional regulator SlyA	0.248929749901694	0.541440109664207	Upregulated	992.187031060085	WP_001296943.1
C2566_RS21855	C2566_RS21855	C2566_RS21855	transposase	0.248286609956907	NA	Upregulated	12.2409593810556	NA
C2566_RS13020	yebW	yebW	YebW family protein	0.248256298079046	0.54069906477284	Upregulated	105.213961906189	WP_001296140.1
C2566_RS00190	atpI	atpI	F0F1 ATP synthase subunit I	0.24779042068833	0.531590604790458	Upregulated	569.242545207223	WP_000116695.1
C2566_RS17370	fucK	fucK	L-fuculokinase	0.247676152627481	0.537470624270128	Upregulated	80.8372181983543	WP_000808371.1
C2566_RS16495	raiA	raiA	ribosome-associated translation inhibitor RaiA	0.24751728582422	0.54069906477284	Upregulated	70915.7837894903	WP_000178456.1
C2566_RS10940	ydcO	ydcO	BenE family transporter YdcO	0.247065816610979	0.545138964353616	Upregulated	21.7519932907446	WP_001326689.1
C2566_RS16530	yfiB	yfiB	OmpA family protein	0.246779485364795	0.545138964353616	Upregulated	35.6161132960999	WP_000589828.1
C2566_RS12750	nimT	nimT	2-nitroimidazole transporter	0.246467169244266	0.545464368024104	Upregulated	30.646285945209	WP_000128491.1
C2566_RS06025	ybaT	ybaT	APC family permease	0.245982533931178	0.545464368024104	Upregulated	200.782095646841	WP_000982170.1
C2566_RS15370	frc	frc	formyl-CoA transferase	0.2458443259223	NA	Upregulated	11.0542301960092	WP_000106759.1
C2566_RS08735	appB	appB	cytochrome d ubiquinol oxidase subunit II	0.245603309812098	0.545464368024104	Upregulated	79.5172160619737	WP_000460803.1
C2566_RS09875	C2566_RS09875	C2566_RS09875	type I toxin-antitoxin system toxin Ldr family protein	0.245297987811028	0.521230348276485	Upregulated	134.048519917285	WP_000170951.1
C2566_RS06170	allD	allD	ureidoglycolate dehydrogenase	0.245051730236766	0.516393221079104	Upregulated	24.746077803727	WP_000703906.1
C2566_RS05970	hemH	hemH	ferrochelatase	0.245010629689641	0.545464368024104	Upregulated	50.4210839489577	WP_001250117.1
C2566_RS07535	bioA	bioA	adenosylmethionine--8-amino-7-oxononanoate transaminase	0.244850816949837	NA	Upregulated	19.4284071311304	WP_001515101.1
C2566_RS08990	pgaA	pgaA	poly-beta-1,6 N-acetyl-D-glucosamine export porin PgaA	0.244817499640029	0.545464368024104	Upregulated	116.379524207826	WP_000287458.1
C2566_RS12645	ydjF	ydjF	DeoR/GlpR family DNA-binding transcription regulator	0.244722619325973	0.545464368024104	Upregulated	329.976755941908	WP_000719088.1
C2566_RS11235	digH	digH	family 10 glycosylhydrolase	0.244722608157819	NA	Upregulated	112.868335799932	WP_000350350.1
C2566_RS12340	ihfA	ihfA	integration host factor subunit alpha	0.244582493205064	0.545464368024104	Upregulated	1217.11480494291	WP_001229265.1
C2566_RS05390	tauA	tauA	taurine ABC transporter substrate-binding protein	0.244459771442113	0.544884253938024	Upregulated	35.3223150812521	WP_001018416.1
C2566_RS19820	mscL	mscL	large-conductance mechanosensitive channel protein MscL	0.244335054448024	0.545464368024104	Upregulated	522.185518116584	WP_000022442.1
C2566_RS07585	moaD	moaD	molybdopterin synthase sulfur carrier subunit	0.243779633585525	0.541984935272128	Upregulated	28.8137820557241	WP_000598612.1
C2566_RS12140	fumD	fumD	fumarate hydratase FumD	0.24273059556633	0.545464368024104	Upregulated	190.253244371677	WP_000528342.1
C2566_RS17420	mltA	mltA	murein transglycosylase A	0.242551810897834	0.550286409047075	Upregulated	316.158916598242	WP_000678646.1
C2566_RS04625	ispU	ispU	(2E,6E)-farnesyl-diphosphate-specific ditrans,polycis-undecaprenyl-diphosphate synthase	0.242219621926335	0.53796317522357	Upregulated	281.154379531898	WP_001295562.1
C2566_RS13875	asmA	asmA	outer membrane assembly protein AsmA	0.242054159029726	0.54069906477284	Upregulated	360.881309275901	WP_001252324.1
C2566_RS25325	C2566_RS25325	C2566_RS25325	tyrosine-type recombinase/integrase	0.241552696487834	0.550286409047075	Upregulated	21.345375821522	WP_000290930.1
C2566_RS18470	mqsA	mqsA	type II toxin-antitoxin system antitoxin MqsA	0.241307656932831	0.544884253938024	Upregulated	617.155476320616	WP_000650107.1
C2566_RS10255	osmB	osmB	osmotically-inducible lipoprotein OsmB	0.241073728632497	0.545464368024104	Upregulated	241.129347628718	WP_000498253.1
C2566_RS12410	yniB	yniB	YniB family protein	0.24068557365344	0.509112143987218	Upregulated	227.905466888882	WP_000222172.1
C2566_RS17590	C2566_RS17590	C2566_RS17590	SDR family NAD(P)-dependent oxidoreductase	0.240279091160174	0.556346356687511	Upregulated	28.557920717478	NA
C2566_RS09510	potA	potA	spermidine/putrescine ABC transporter ATP-binding protein PotA	0.240051707054111	0.541550763627413	Upregulated	78.6850210356696	WP_000531601.1
C2566_RS11170	adhP	adhP	alcohol dehydrogenase AdhP	0.239266437322748	0.556350610895202	Upregulated	33.5572416344213	WP_000642433.1
C2566_RS21255	ysaB	ysaB	YsaB family lipoprotein	0.239038014360661	0.529369928643177	Upregulated	36.0432590710599	WP_000980109.1
C2566_RS11670	ynfC	ynfC	YnfC family lipoprotein	0.238834350198533	0.546867525215502	Upregulated	110.071703312569	WP_001321287.1
C2566_RS06550	fepG	fepG	iron-enterobactin ABC transporter permease	0.238793253670104	0.54535663008887	Upregulated	23.0746365262915	WP_000640979.1
C2566_RS21785	yicJ	yicJ	glycoside-pentoside-hexuronide family transporter	0.238745538976679	0.545464368024104	Upregulated	26.1616479759994	WP_000834411.1
C2566_RS12960	mgrB	mgrB	PhoP/PhoQ regulator MgrB	0.238631384666747	0.562375391063296	Upregulated	632.496726752762	WP_000714550.1
C2566_RS00455	rffA	rffA	dTDP-4-amino-4,6-dideoxygalactose transaminase	0.238445096087836	0.555256563152584	Upregulated	67.656600485941	WP_000612043.1
C2566_RS02305	dcuS	dcuS	sensor histidine kinase	0.238366243706147	0.545138964353616	Upregulated	97.2290555633716	NA
C2566_RS13880	dcd	dcd	dCTP deaminase	0.238043639149379	0.556513402636289	Upregulated	293.664084014751	WP_001234777.1
C2566_RS08835	torC	torC	pentaheme c-type cytochrome TorC	0.237565119310751	0.551040414435471	Upregulated	23.3653052007703	WP_001230242.1
C2566_RS11125	narU	narU	nitrate/nitrite transporter NarU	0.237477377506858	0.544474852114278	Upregulated	21.2752817694662	WP_001207896.1
C2566_RS02925	pyrL	pyrL	pyr operon leader peptide	0.236748397440595	0.537956037690068	Upregulated	28.7970941094504	WP_001296693.1
C2566_RS04635	rseP	rseP	sigma E protease regulator RseP	0.236378659059121	0.548922456996782	Upregulated	692.020305088092	WP_001295561.1
C2566_RS12065	punC	punC	purine nucleoside transporter PunC	0.236288268038653	0.567261899500456	Upregulated	177.554114825671	WP_001182363.1
C2566_RS20615	ggt	ggt	gamma-glutamyltransferase	0.235465481975379	0.527292415542544	Upregulated	23.2832801992727	WP_000595071.1
C2566_RS03230	mokC	mokC	type I toxin-antitoxin system toxin MokC	0.235259317818723	0.564769467136796	Upregulated	23.2734664278685	WP_000809168.1
C2566_RS19205	rpsO	rpsO	30S ribosomal protein S15	0.235147462559581	0.556350610895202	Upregulated	3077.68416899525	WP_000059466.1
C2566_RS09850	prfA	prfA	peptide chain release factor 1	0.234956721932207	0.506832414535307	Upregulated	208.457622544669	WP_000804726.1
C2566_RS08640	yccF	yccF	YccF domain-containing protein	0.233831776110889	0.571935047340355	Upregulated	24.0425149284533	WP_001261235.1
C2566_RS10240	lapB	lapB	lipopolysaccharide assembly protein LapB	0.233689385051036	0.54069906477284	Upregulated	203.97937968532	WP_000891353.1
C2566_RS17695	mocA	mocA	molybdenum cofactor cytidylyltransferase	0.23339364735825	0.573282128774876	Upregulated	148.520182335526	WP_001272850.1
C2566_RS20095	tusD	tusD	sulfurtransferase complex subunit TusD	0.232993722089963	0.57068545474516	Upregulated	21.7304705184738	WP_001209710.1
C2566_RS07545	bioF	bioF	8-amino-7-oxononanoate synthase	0.231782236589404	NA	Upregulated	10.0517633380509	WP_000118797.1
C2566_RS13930	mdtC	mdtC	multidrug efflux RND transporter permease subunit MdtC	0.231748466292403	0.578371950225818	Upregulated	43.9859975180933	WP_000667585.1
C2566_RS14575	ccmA	ccmA	cytochrome c biogenesis heme-transporting ATPase CcmA	0.230973236431406	0.575721047045139	Upregulated	79.8623828239587	WP_000525587.1
C2566_RS18350	hybA	hybA	hydrogenase 2 operon protein HybA	0.230864606089316	0.578466819833397	Upregulated	207.74513552016	WP_001081870.1
C2566_RS13920	mdtA	mdtA	multidrug efflux RND transporter subunit MdtA	0.230773456266651	0.579693000202626	Upregulated	22.7540917755615	WP_000678965.1
C2566_RS14900	menF	menF	isochorismate synthase MenF	0.230193257494297	0.509745617914836	Upregulated	107.606707204078	WP_001191419.1
C2566_RS13890	dgcE	dgcE	diguanylate cyclase	0.229896469147452	0.497226913696419	Upregulated	149.820098584919	WP_000043781.1
C2566_RS05935	ybaN	ybaN	DUF454 family protein	0.229789153704046	NA	Upregulated	15.9148270492829	WP_001188905.1
C2566_RS05605	secF	secF	protein translocase subunit SecF	0.229607925818466	0.575721047045139	Upregulated	639.359249149544	WP_000046637.1
C2566_RS11050	yncG	yncG	glutathione S-transferase family protein	0.229510322070382	0.576586540159373	Upregulated	33.0895411884295	WP_000598851.1
C2566_RS17685	yqeB	yqeB	selenium-dependent molybdenum cofactor biosynthesis protein YqeB	0.229250910421389	0.58251058641846	Upregulated	133.396492086754	WP_001020381.1
C2566_RS08780	gfcA	gfcA	threonine-rich inner membrane protein GfcA	0.229040986429335	0.571823966098357	Upregulated	34.3818536429536	WP_001295358.1
C2566_RS10860	hokB	hokB	type I toxin-antitoxin system toxin HokB	0.228972788350837	0.545464368024104	Upregulated	1350.03805667368	WP_001320773.1
C2566_RS18590	C2566_RS18590	C2566_RS18590	fimbria/pilus outer membrane usher protein	0.228969434588451	0.523377500366319	Upregulated	30.3896878516494	WP_000277101.1
C2566_RS13405	uvrC	uvrC	excinuclease ABC subunit UvrC	0.228688613797781	0.575562632872883	Upregulated	154.483613682145	WP_001283424.1
C2566_RS10865	trg	trg	methyl-accepting chemotaxis protein Trg	0.227811333161622	0.5851639969362	Upregulated	48.6310574825556	WP_001098559.1
C2566_RS04475	thpR	thpR	RNA 2',3'-cyclic phosphodiesterase	0.227690172952713	0.58251058641846	Upregulated	21.9786203785689	WP_001294700.1
C2566_RS00540	cyaY	cyaY	iron donor protein CyaY	0.227470699551591	0.573282128774876	Upregulated	118.672043794608	WP_000999950.1
C2566_RS17045	ygbM	ygbM	HPr family phosphocarrier protein	0.226909907969139	NA	Upregulated	17.3704174556705	WP_001136925.1
C2566_RS12305	hemP	hemP	hemin uptake protein HemP	0.226428549193461	NA	Upregulated	7.9518973072251	WP_001270809.1
C2566_RS06755	ybeF	ybeF	YbeF family transcriptional regulator	0.226337101372559	NA	Upregulated	17.6752495174798	WP_000378033.1
C2566_RS06515	entD	entD	enterobactin synthase subunit EntD	0.226282504342059	0.58251058641846	Upregulated	88.2806514694451	WP_001749708.1
C2566_RS08440	mukE	mukE	chromosome partition protein MukE	0.225936075325494	0.58351349299945	Upregulated	77.6970530590363	WP_001295347.1
C2566_RS18615	yqiK	yqiK	flotillin family protein	0.225598853210407	0.58251058641846	Upregulated	55.3144489217246	WP_000341043.1
C2566_RS05005	paoC	paoC	aldehyde oxidoreductase molybdenum-binding subunit PaoC	0.225528251005008	0.532858188810877	Upregulated	33.6659533462875	WP_000667062.1
C2566_RS03685	gntP	gntP	gluconate permease GntP	0.225022957121738	0.589431913244949	Upregulated	35.2725672802394	WP_000558251.1
C2566_RS06570	entC	entC	isochorismate synthase EntC	0.224854502474144	NA	Upregulated	15.4502107324795	WP_001301140.1
C2566_RS08815	yccM	yccM	4Fe-4S binding protein	0.224755584179663	0.589740022368934	Upregulated	32.3688913037768	WP_000829662.1
C2566_RS15135	cvpA	cvpA	colicin V production protein	0.224398924139322	0.592847265849758	Upregulated	58.5783309364578	WP_000262113.1
C2566_RS19375	lptC	lptC	LPS export ABC transporter periplasmic protein LptC	0.224255556436313	0.5849447458746	Upregulated	281.722825335207	WP_000030530.1
C2566_RS17000	hypE	hypE	hydrogenase maturation carbamoyl dehydratase HypE	0.224023449423878	0.583923765650017	Upregulated	789.160688892023	WP_001059922.1
C2566_RS07085	kdpD	kdpD	two-component system sensor histidine kinase KdpD	0.223793270622016	0.54069906477284	Upregulated	120.910045998685	WP_001301349.1
C2566_RS18700	rpsU	rpsU	30S ribosomal protein S21	0.223742685322018	0.591446561685406	Upregulated	1382.20140364595	WP_001144069.1
C2566_RS16050	rlmN	rlmN	bifunctional tRNA (adenosine(37)-C2)-methyltransferase TrmG/ribosomal RNA large subunit methyltransferase RlmN	0.223225739613147	0.588288866477094	Upregulated	153.827996716239	WP_000003317.1
C2566_RS16885	gutQ	gutQ	arabinose-5-phosphate isomerase GutQ	0.223021292057148	0.590250431194279	Upregulated	39.5336223118	WP_001287420.1
C2566_RS11885	ydgK	ydgK	DUF2569 domain-containing protein	0.222832940231661	0.592847265849758	Upregulated	118.377587136755	WP_000214176.1
C2566_RS19390	rpoN	rpoN	RNA polymerase factor sigma-54	0.221464432068363	0.594316310954512	Upregulated	942.639017947773	WP_000809051.1
C2566_RS14310	mglB	mglB	galactose/glucose ABC transporter substrate-binding protein MglB	0.22133107060969	0.589740022368934	Upregulated	613.927756452191	NA
C2566_RS05835	mdlB	mdlB	SmdB family multidrug efflux ABC transporter permease/ATP-binding protein	0.220932121731967	0.578466819833397	Upregulated	109.20968629016	WP_001256174.1
C2566_RS03825	sgcE	sgcE	ribulose-phosphate 3 epimerase family protein	0.220690381473293	NA	Upregulated	18.1308672177478	WP_000600622.1
C2566_RS03580	mdtM	mdtM	multidrug efflux MFS transporter MdtM	0.220481653070041	0.598067163061709	Upregulated	142.03138599932	WP_001137036.1
C2566_RS01065	fdoI	fdoI	formate dehydrogenase cytochrome b556 subunit	0.220463309410064	0.598067163061709	Upregulated	317.920834998959	WP_000829013.1
C2566_RS16350	rseB	rseB	sigma-E factor regulatory protein RseB	0.220223616274541	0.592847265849758	Upregulated	640.583024020157	WP_000812053.1
C2566_RS15975	pdeF	pdeF	cyclic-guanylate-specific phosphodiesterase PdeF	0.219801554512665	0.587928859396257	Upregulated	26.9803864208057	WP_000772722.1
C2566_RS20935	slp	slp	outer membrane lipoprotein Slp	0.219638765477108	0.598067163061709	Upregulated	1099.41151731515	WP_001057453.1
C2566_RS13000	yebS	yebS	membrane integrity lipid transport subunit YebS	0.219607934040115	0.583728231743511	Upregulated	252.613672217818	WP_001301337.1
C2566_RS10590	dbpA	dbpA	ATP-dependent RNA helicase DbpA	0.219596193141263	0.597979339623805	Upregulated	47.4251082792314	WP_000123737.1
C2566_RS04525	fhuB	fhuB	Fe(3+)-hydroxamate ABC transporter permease FhuB	0.218964399192062	0.59407052332934	Upregulated	34.93465631065	WP_061057646.1
C2566_RS01130	rhaA	rhaA	L-rhamnose isomerase	0.218866847351768	NA	Upregulated	16.7256917653041	WP_000211500.1
C2566_RS02050	yjcO	yjcO	Sel1 family TPR-like repeat protein YjcO	0.21870988385708	0.601180754369461	Upregulated	153.050958893964	WP_000719886.1
C2566_RS01150	rhaR	rhaR	HTH-type transcriptional activator RhaR	0.218323925092802	0.599914083222881	Upregulated	255.775146816426	WP_012767776.1
C2566_RS03590	yjiM	yjiM	double-cubane-cluster-containing anaerobic reductase	0.218000919973972	0.589431913244949	Upregulated	208.11741272846	WP_001300012.1
C2566_RS16790	yqaB	yqaB	fructose-1-phosphate/6-phosphogluconate phosphatase	0.217812356806745	0.58251058641846	Upregulated	55.7312326032425	WP_000273290.1
C2566_RS13365	ftnA	ftnA	non-heme ferritin	0.217591043380971	0.604469282024822	Upregulated	2796.63004334622	WP_000917208.1
C2566_RS05890	hha	hha	HHA domain-containing protein	0.217436650322361	0.597414217741259	Upregulated	1472.75881364788	WP_001291435.1
C2566_RS11410	yneK	yneK	putative protein YneK	0.2173595539935	NA	Upregulated	11.2586768164875	WP_000258604.1
C2566_RS10725	ompN	ompN	porin OmpN	0.217353441957008	0.588288866477094	Upregulated	24.3651302286696	WP_000837924.1
C2566_RS10645	sieB	sieB	superinfection exclusion B family protein	0.217296003613187	0.597414217741259	Upregulated	165.590101103819	WP_001312793.1
C2566_RS21655	rfaQ	rfaQ	lipopolysaccharide core heptosyltransferase RfaQ	0.217136970731007	0.523377500366319	Upregulated	194.379679216982	WP_000360401.1
C2566_RS00880	yihD	yihD	YihD family protein	0.217084197668355	0.605240228541016	Upregulated	347.014147679762	WP_001295263.1
C2566_RS17835	argP	argP	DNA-binding transcriptional regulator ArgP	0.216914230021515	0.605240228541016	Upregulated	137.34198772471	WP_000828351.1
C2566_RS01960	yjcB	yjcB	YjcB family protein	0.216510104622171	NA	Upregulated	17.6827200607897	WP_001295689.1
C2566_RS20740	tusA	tusA	sulfurtransferase TusA	0.216459376374622	0.606519700086683	Upregulated	43.3563430707754	WP_000130621.1
C2566_RS08420	ycbJ	ycbJ	YcbJ family phosphotransferase	0.216164654747921	0.606519700086683	Upregulated	426.564714127926	WP_000436922.1
C2566_RS16920	ascF	ascF	PTS cellobiose/arbutin/salicin transporter subunit IIBC	0.215698558011171	0.608019340280813	Upregulated	26.1275148496704	WP_001107835.1
C2566_RS18525	cpdA	cpdA	3',5'-cyclic-AMP phosphodiesterase	0.215155034242449	0.606519700086683	Upregulated	1198.36018373931	WP_000444752.1
C2566_RS03080	nanY	nanY	2,7-anhydro-N-acetylneuraminate hydratase	0.214803452362761	0.608019340280813	Upregulated	280.855687788297	WP_000611568.1
C2566_RS18330	hybE	hybE	hydrogenase-2 assembly chaperone	0.214529706595724	0.608019340280813	Upregulated	98.7529168875851	WP_000134014.1
C2566_RS05715	C2566_RS05715	C2566_RS05715	DUF1778 domain-containing protein	0.214162253733915	0.60909754362305	Upregulated	39.1184888405555	WP_001297137.1
C2566_RS18080	yggS	yggS	pyridoxal phosphate homeostasis protein	0.213783499364235	0.608019340280813	Upregulated	91.2107370060806	WP_000997795.1
C2566_RS11255	pqqL	pqqL	M16 family metallopeptidase	0.213586090390328	0.608019340280813	Upregulated	61.362333117212	WP_001244978.1
C2566_RS04630	cdsA	cdsA	phosphatidate cytidylyltransferase	0.213187088345653	0.601128942001987	Upregulated	219.700393556762	WP_000922446.1
C2566_RS12680	yeaC	yeaC	YeaC family protein	0.21288993172966	0.612551154269543	Upregulated	473.927110769816	WP_001301293.1
C2566_RS15040	yfbV	yfbV	terminus macrodomain insulation protein YfbV	0.212865063653135	0.606519700086683	Upregulated	387.884272166428	WP_000106627.1
C2566_RS01070	fdoH	fdoH	formate dehydrogenase O subunit beta	0.212847143974276	0.60909754362305	Upregulated	402.093373900427	WP_000331377.1
C2566_RS01640	yjaH	yjaH	DUF1481 domain-containing protein	0.21256596827931	0.612551154269543	Upregulated	33.3921170599352	WP_001300651.1
C2566_RS14370	yeiI	yeiI	sugar kinase	0.212090531340544	0.596453118241582	Upregulated	100.932575682483	WP_001065002.1
C2566_RS21835	C2566_RS21835	C2566_RS21835	hypothetical protein	0.211843255474794	0.609169376925262	Upregulated	48.7697748272165	NA
C2566_RS07565	ybhK	ybhK	YvcK family protein	0.211821122568617	0.589431913244949	Upregulated	101.262688149029	WP_001321368.1
C2566_RS15585	yfeK	yfeK	YfeK family protein	0.21171492656306	0.569095175190732	Upregulated	377.632544440123	WP_000719959.1
C2566_RS23875	C2566_RS23875	C2566_RS23875	IS3-like element IS150 family transposase	0.211098476335027	NA	Upregulated	7.93826566620464	WP_085947770.1
C2566_RS17105	cysN	cysN	sulfate adenylyltransferase subunit CysN	0.210573092919762	0.606008642522901	Upregulated	68.0280596708011	WP_001090386.1
C2566_RS10135	rnm	rnm	RNase RNM	0.210421079174325	0.594316310954512	Upregulated	117.191065737181	WP_001285663.1
C2566_RS11720	ynfL	ynfL	LysR family transcriptional regulator	0.210189346188432	NA	Upregulated	12.4971843351073	WP_001019525.1
C2566_RS06720	dcuC	dcuC	anaerobic C4-dicarboxylate transporter DcuC	0.209831333270907	0.615960401481228	Upregulated	47.9839900238772	WP_000955063.1
C2566_RS16550	rpsP	rpsP	30S ribosomal protein S16	0.209442055922482	0.613023976920933	Upregulated	866.28455165046	WP_000256450.1
C2566_RS18445	ygiQ	ygiQ	YgiQ family radical SAM protein	0.209322841055443	0.619222238305447	Upregulated	93.0960572366776	WP_000095154.1
C2566_RS11700	dmsD	dmsD	Tat proofreading chaperone DmsD	0.208930769866056	0.605240228541016	Upregulated	131.495179558455	WP_000148710.1
C2566_RS15670	hemF	hemF	oxygen-dependent coproporphyrinogen oxidase	0.208682413875112	0.589095191254973	Upregulated	48.5005480970811	WP_000801364.1
C2566_RS12335	btuC	btuC	vitamin B12 ABC transporter permease BtuC	0.208248129129742	0.597414217741259	Upregulated	56.9246248157863	WP_000956528.1
C2566_RS15205	yfcA	yfcA	sulfite exporter TauE/SafE family protein	0.207379910598132	0.605240228541016	Upregulated	43.0945082668337	WP_000447361.1
C2566_RS25005	ybiE	ybiE	protein YbiE	0.207260831934125	NA	Upregulated	10.2124420644886	WP_211180490.1
C2566_RS20950	hdeB	hdeB	acid-activated periplasmic chaperone HdeB	0.207036658160988	NA	Upregulated	17.1437065508001	WP_001298717.1
C2566_RS10050	cls	cls	cardiolipin synthase	0.206720827794629	0.618896406938484	Upregulated	147.081781723054	WP_000214516.1
C2566_RS14425	yeiW	yeiW	YkgJ family cysteine cluster protein	0.206450630246722	NA	Upregulated	11.6751278173955	WP_000389030.1
C2566_RS09895	chaB	chaB	putative cation transport regulator ChaB	0.206219452956027	0.628468683676026	Upregulated	45.1033157888467	WP_001146444.1
C2566_RS01795	psiE	psiE	phosphate-starvation-inducible protein PsiE	0.20610430093075	0.606519700086683	Upregulated	20.8824987841945	WP_000202902.1
C2566_RS12785	yeaR	yeaR	DUF1971 domain-containing protein YeaR	0.205913731100461	NA	Upregulated	4.16417795763644	NA
C2566_RS10165	cobO	cobO	cob(I)yrinic acid a,c-diamide adenosyltransferase	0.205830700014959	0.597414217741259	Upregulated	67.8862213722243	WP_001278906.1
C2566_RS14870	pmrD	pmrD	signal transduction protein PmrD	0.205249357367996	0.628468683676026	Upregulated	217.677665674341	WP_001295285.1
C2566_RS06895	C2566_RS06895	C2566_RS06895	rhomboid family intramembrane serine protease	0.204865961962788	0.629425666090214	Upregulated	289.800435288082	WP_001276742.1
C2566_RS21575	waaH	waaH	UDP-glucuronate:LPS(HepIII) glycosyltransferase	0.204443569337601	0.608131338846306	Upregulated	287.685455330418	WP_000982115.1
C2566_RS07090	kdpC	kdpC	K(+)-transporting ATPase subunit C	0.204032395472208	NA	Upregulated	9.6527529460767	WP_001297248.1
C2566_RS17315	xni	xni	flap endonuclease Xni	0.203926677138384	0.630657687076661	Upregulated	38.3256412054471	WP_000268232.1
C2566_RS10575	dgcM	dgcM	diguanylate cyclase DgcM	0.203843944766669	0.597414217741259	Upregulated	121.699858257634	WP_001301114.1
C2566_RS06475	ybdJ	ybdJ	DUF1158 domain-containing protein	0.203515979835185	0.630657687076661	Upregulated	50.814704764024	WP_000682514.1
C2566_RS17020	pphB	pphB	protein-serine/threonine phosphatase	0.203287592660014	0.619770532647128	Upregulated	28.3002121442816	WP_001141307.1
C2566_RS07160	ybgA	ybgA	YbgA family protein	0.202857046626978	0.630657687076661	Upregulated	38.0584964409176	WP_001076004.1
C2566_RS12250	ydiP	ydiP	AraC family transcriptional regulator	0.202812225999404	0.631509748201392	Upregulated	51.259866971091	WP_000284782.1
C2566_RS11005	ortT	ortT	orphan toxin OrtT	0.202661773211472	0.630657687076661	Upregulated	40.1509037325743	WP_000061178.1
C2566_RS14590	napH	napH	quinol dehydrogenase ferredoxin subunit NapH	0.202626171499336	0.630657687076661	Upregulated	29.9134346756574	WP_000013515.1
C2566_RS14685	atoE	atoE	TIGR00366 family protein	0.202596857502058	NA	Upregulated	12.7562582409557	WP_000580275.1
C2566_RS16580	nadK	nadK	NAD(+) kinase	0.202585056585163	0.542739541917384	Upregulated	134.488061759256	WP_001059169.1
C2566_RS12745	nimR	nimR	DNA-binding transcriptional regulator NimR	0.202560693846155	0.631735270872533	Upregulated	29.3875552971837	WP_000972240.1
C2566_RS00510	aslA	aslA	arylsulfatase AslA	0.202186914193038	NA	Upregulated	17.4395425976133	WP_000395844.1
C2566_RS23050	tnpA	tnpA	IS200/IS605 family transposase	0.20199808183711	NA	Upregulated	7.67042058300376	NA
C2566_RS09855	prmC	prmC	peptide chain release factor N(5)-glutamine methyltransferase	0.201187611727773	0.629425666090214	Upregulated	173.204309861253	WP_000456454.1
C2566_RS15815	ypfN	ypfN	YpfN family protein	0.201139728539019	0.634089681707527	Upregulated	36.1185526925797	WP_000383836.1
C2566_RS09675	pliG	pliG	g-type lysoyme inhibitor PliG	0.201073908978988	0.630657687076661	Upregulated	730.488897443375	WP_000695218.1
C2566_RS08985	pgaB	pgaB	poly-beta-1,6-N-acetyl-D-glucosamine N-deacetylase PgaB	0.200455224665768	0.630657687076661	Upregulated	90.428090058007	WP_000945561.1
C2566_RS09155	yceJ	yceJ	cytochrome b	0.200441692268975	NA	Upregulated	14.6778366607649	WP_000011114.1
C2566_RS00970	yihN	yihN	MFS transporter	0.200396666457555	NA	Upregulated	17.0513334484732	WP_000956312.1
C2566_RS19000	garP	garP	galactarate/glucarate/glycerate transporter GarP	0.200321562492	0.630657687076661	Upregulated	20.3877247848115	WP_000599636.1
C2566_RS19465	nanK	nanK	N-acetylmannosamine kinase	0.200022054670293	0.634842406961576	Upregulated	25.21609353318	WP_000209020.1
C2566_RS00775	ubiB	ubiB	ubiquinone biosynthesis regulatory protein kinase UbiB	0.1999791679182	0.632597632628502	Upregulated	366.876388823283	WP_000187530.1
C2566_RS13935	mdtD	mdtD	MFS transporter	0.19991180669505	0.634842406961576	Upregulated	22.8924869203355	WP_000130850.1
C2566_RS13590	yeeA	yeeA	FUSC family protein	0.199890057187277	0.632121237068058	Upregulated	112.2239426634	WP_001200905.1
C2566_RS05665	dxs	dxs	1-deoxy-D-xylulose-5-phosphate synthase	0.199777710567054	0.621609821384486	Upregulated	252.29962032369	WP_000006818.1
C2566_RS15830	ypfJ	ypfJ	neutral zinc metallopeptidase	0.199774286530936	0.634842406961576	Upregulated	179.488030869147	WP_001267498.1
C2566_RS18950	tdcC	tdcC	threonine/serine transporter TdcC	0.199753490305972	0.605240228541016	Upregulated	435.603792952875	WP_000107723.1
C2566_RS07415	zitB	zitB	CDF family zinc transporter ZitB	0.199556327242055	0.632121237068058	Upregulated	75.6398355410777	WP_000951295.1
C2566_RS09070	csgA	csgA	curli major subunit CsgA	0.19938407288008	0.628468683676026	Upregulated	28.0318141283936	WP_000771437.1
C2566_RS09425	comR	comR	TetR family copper-responsive transcriptional repressor ComR	0.199347893913718	0.636037696834728	Upregulated	132.198821694392	WP_000179805.1
C2566_RS06520	fepA	fepA	siderophore enterobactin receptor FepA	0.199308901982671	0.634520271403939	Upregulated	231.204482390384	WP_001034916.1
C2566_RS20760	yhhT	yhhT	AI-2E family transporter	0.19927105564899	0.628468683676026	Upregulated	54.7543299934591	WP_001300885.1
C2566_RS04720	nlpE	nlpE	envelope stress response activation lipoprotein NlpE	0.199244431382493	0.634292969267776	Upregulated	179.672392475001	WP_000239183.1
C2566_RS04975	phoE	phoE	phosphoporin PhoE	0.198928282891035	NA	Upregulated	10.6776360574272	WP_000749880.1
C2566_RS13215	torY	torY	NapC/NirT family cytochrome c	0.198890568169312	0.628468683676026	Upregulated	41.1657126312138	WP_001214323.1
C2566_RS14280	sanA	sanA	outer membrane permeability protein SanA	0.198673627027751	0.63848383251732	Upregulated	28.7954775703767	WP_000920064.1
C2566_RS22120	recF	recF	DNA replication/repair protein RecF	0.198405404191921	0.606519700086683	Upregulated	106.491143329305	WP_000060112.1
C2566_RS11260	yddB	yddB	TonB-dependent receptor plug domain-containing protein	0.198354477611634	0.630657687076661	Upregulated	28.6325608770377	WP_000832450.1
C2566_RS12770	yoaK	yoaK	YoaK family small membrane protein	0.19779371773803	0.634842406961576	Upregulated	103.647824288946	WP_001219350.1
C2566_RS04715	arfB	arfB	alternative ribosome rescue aminoacyl-tRNA hydrolase ArfB	0.197250672792672	NA	Upregulated	17.0703952092324	WP_000635543.1
C2566_RS06560	entS	entS	enterobactin transporter EntS	0.195991311069952	NA	Upregulated	16.1950691078521	WP_001041789.1
C2566_RS15175	flk	flk	flagella biosynthesis regulator Flk	0.195728833846924	0.627852932910193	Upregulated	54.2893424034136	WP_000615834.1
C2566_RS05495	aroL	aroL	shikimate kinase AroL	0.195523723048594	0.630657687076661	Upregulated	159.532794523074	WP_000193393.1
C2566_RS12315	ydiV	ydiV	anti-FlhDC factor	0.195363775690426	0.648978032896377	Upregulated	246.901937718748	NA
C2566_RS15735	pta	pta	phosphate acetyltransferase	0.195246348723443	0.628468683676026	Upregulated	27.0400859681827	WP_000582977.1
C2566_RS16395	eamB	eamB	cysteine/O-acetylserine transporter	0.194955143450027	0.648773266101277	Upregulated	79.4668730029337	WP_000189210.1
C2566_RS00330	yifB	yifB	YifB family Mg chelatase-like AAA ATPase	0.194921410388451	0.648773266101277	Upregulated	40.5860274174411	WP_000058964.1
C2566_RS21075	bcsB	bcsB	cellulose biosynthesis cyclic di-GMP-binding regulatory protein BcsB	0.194885199616015	0.647529272214702	Upregulated	45.2544942856095	WP_001324588.1
C2566_RS11675	ynfD	ynfD	DUF1161 domain-containing protein	0.19461270055524	0.631509748201392	Upregulated	48.9195863411697	WP_001300836.1
C2566_RS11910	rsxG	rsxG	electron transport complex subunit RsxG	0.194545095477093	NA	Upregulated	17.5593119664804	WP_000920802.1
C2566_RS21890	setC	setC	sugar efflux transporter	0.194403844196895	NA	Upregulated	15.1275580402719	WP_001172876.1
C2566_RS15335	emrY	emrY	multidrug efflux MFS transporter permease subunit EmrY	0.194371941006899	0.634089681707527	Upregulated	20.6570513379374	WP_001018731.1
C2566_RS04690	yaeR	yaeR	VOC family protein	0.194118341577383	0.650329352754842	Upregulated	44.8478638242548	WP_000901106.1
C2566_RS04300	aroP	aroP	aromatic amino acid transporter AroP	0.193872003143621	0.614404059207468	Upregulated	128.11123333668	WP_000969915.1
C2566_RS12530	xthA	xthA	exodeoxyribonuclease III	0.19377634345764	0.630657687076661	Upregulated	65.4472334258048	WP_000673918.1
C2566_RS10720	uspF	uspF	universal stress protein UspF	0.193542953686994	0.649742610448056	Upregulated	1798.65361261484	WP_001300461.1
C2566_RS21175	eptB	eptB	kdo(2)-lipid A phosphoethanolamine 7''-transferase	0.193518085576103	0.642559332392273	Upregulated	647.650222624387	WP_001269197.1
C2566_RS17060	nlpD	nlpD	murein hydrolase activator NlpD	0.193230632170128	0.652799681936666	Upregulated	2823.70794014605	WP_224692580.1
C2566_RS16820	csrA	csrA	carbon storage regulator CsrA	0.192963653847091	0.651877897915036	Upregulated	1556.17589092355	WP_000906486.1
C2566_RS11820	ydgA	ydgA	YdgA family protein	0.192901051504005	0.623283353016823	Upregulated	615.640744332258	WP_001043339.1
C2566_RS11780	folM	folM	dihydromonapterin reductase	0.192614472629768	0.653169707297497	Upregulated	24.7417335419214	WP_000520804.1
C2566_RS22065	cbrA	cbrA	colicin M resistance lipid reductase CbrA	0.192563285644191	NA	Upregulated	13.1994732460185	WP_001298958.1
C2566_RS10665	C2566_RS10665	C2566_RS10665	hypothetical protein	0.19202767695451	0.648978032896377	Upregulated	490.617608534233	WP_000370546.1
C2566_RS01350	yijF	yijF	DUF1287 domain-containing protein	0.191521439263925	NA	Upregulated	12.1203013886537	WP_000647870.1
C2566_RS23940	C2566_RS23940	C2566_RS23940	hypothetical protein	0.191426209793778	0.657504326210443	Upregulated	167.385903715131	NA
C2566_RS15775	ypfG	ypfG	DUF1176 domain-containing protein	0.190965612600313	0.654918675867228	Upregulated	43.2392080354993	WP_001270542.1
C2566_RS03755	nanC	nanC	N-acetylneuraminic acid outer membrane channel NanC	0.190388491233859	0.597414217741259	Upregulated	23.1888784367141	WP_001295734.1
C2566_RS15125	ubiX	ubiX	flavin prenyltransferase UbiX	0.190350145047267	0.660004324604115	Upregulated	34.5224960186238	WP_000825700.1
C2566_RS10820	azoR	azoR	FMN-dependent NADH-azoreductase	0.189997059104884	0.645235870988134	Upregulated	43.538077607767	WP_000048939.1
C2566_RS04090	setA	setA	sugar efflux transporter SetA	0.189932226440867	0.630657687076661	Upregulated	72.773769372304	WP_000637849.1
C2566_RS09725	fadR	fadR	fatty acid metabolism transcriptional regulator FadR	0.189778787700005	0.660004324604115	Upregulated	137.785037632633	WP_000234823.1
C2566_RS14165	yehQ	yehQ	SWIM zinc finger family protein	0.189694982800331	NA	Upregulated	18.7417859991159	WP_001300967.1
C2566_RS06375	essD	essD	phage lysis protein EssD	0.18968753302441	NA	Upregulated	8.78863994858339	WP_000839596.1
C2566_RS08385	ihfB	ihfB	integration host factor subunit beta	0.189681919984604	0.660004324604115	Upregulated	671.615655227949	WP_000167336.1
C2566_RS02450	frdD	frdD	fumarate reductase subunit FrdD	0.18960295046167	0.652799681936666	Upregulated	340.090813533226	WP_000609663.1
C2566_RS14265	yohJ	yohJ	CidA/LrgA family protein	0.189371606960072	0.660004324604115	Upregulated	22.8867491012391	WP_001295452.1
C2566_RS08425	elyC	elyC	envelope biogenesis factor ElyC	0.189245001301627	0.66020719982644	Upregulated	24.1156292997225	WP_000899600.1
C2566_RS03265	mog	mog	molybdopterin adenylyltransferase	0.189183312924083	0.653451777915936	Upregulated	116.901151960174	WP_001094682.1
C2566_RS14065	C2566_RS14065	C2566_RS14065	HTH-like domain-containing protein	0.189073209476464	0.625159882230526	Upregulated	756.482222730431	NA
C2566_RS20440	feoC	feoC	[Fe-S]-dependent transcriptional repressor FeoC	0.189054172425545	0.65389464048125	Upregulated	44.1031015464226	WP_001295699.1
C2566_RS14835	arnB	arnB	UDP-4-amino-4-deoxy-L-arabinose aminotransferase	0.189017980902015	0.630657687076661	Upregulated	1018.09994786144	WP_001295286.1
C2566_RS05855	ybaY	ybaY	YbaY family lipoprotein	0.188623945610009	0.662572290137591	Upregulated	205.998631287181	WP_000779826.1
C2566_RS22865	C2566_RS22865	C2566_RS22865	phage tail protein	0.188546580185241	NA	Upregulated	7.39147073680734	WP_012767713.1
C2566_RS19990	gspC	gspC	type II secretion system protein GspC	0.188005658100328	NA	Upregulated	6.35596089424481	WP_001142708.1
C2566_RS15195	yfcL	yfcL	YfcL family protein	0.187934063741392	0.662892413643335	Upregulated	126.452662707456	WP_000559764.1
C2566_RS16800	C2566_RS16800	C2566_RS16800	hypothetical protein	0.187245882188479	0.653169707297497	Upregulated	129.148503897655	NA
C2566_RS20610	yrhB	yrhB	YrhB family protein	0.186828713162788	NA	Upregulated	6.80700450367812	WP_000634159.1
C2566_RS03610	yjiJ	yjiJ	MFS transporter	0.186819135625034	0.662576784390266	Upregulated	47.1037271127338	WP_001141220.1
C2566_RS10890	ydcH	ydcH	YdcH family protein	0.186818117416268	0.662576784390266	Upregulated	42153.0273401479	WP_001296778.1
C2566_RS15130	purF	purF	amidophosphoribosyltransferase	0.186806001163274	0.631509748201392	Upregulated	94.5487167061612	WP_000334220.1
C2566_RS21985	emrD	emrD	multidrug efflux MFS transporter EmrD	0.186759597057863	0.662576784390266	Upregulated	116.444678287523	WP_000828746.1
C2566_RS10735	ydbJ	ydbJ	DUF333 domain-containing protein	0.18669764410883	0.660004324604115	Upregulated	116.889279503951	WP_001295715.1
C2566_RS11870	ydgJ	ydgJ	oxidoreductase	0.186444239439212	0.635698279470705	Upregulated	148.834607065191	WP_001282516.1
C2566_RS08175	hcr	hcr	NADH oxidoreductase	0.186435414438753	0.66457699222269	Upregulated	22.3621949284069	WP_000178677.1
C2566_RS10100	yciF	yciF	ferritin-like domain-containing protein	0.186164279518021	0.644679283017468	Upregulated	44.6299049340814	WP_001056490.1
C2566_RS16565	yfjD	yfjD	HlyC/CorC family transporter	0.186092915315433	0.661317662104162	Upregulated	332.506961470121	WP_077260525.1
C2566_RS02590	yjfI	yjfI	YjfI family protein	0.186074990837826	NA	Upregulated	10.2065258575152	WP_000220128.1
C2566_RS08395	msbA	msbA	lipid A ABC transporter ATP-binding protein/permease MsbA	0.185705438731374	0.661368985121419	Upregulated	319.097539085455	WP_000551270.1
C2566_RS16875	gutM	gutM	transcriptional regulator GutM	0.185633346897952	NA	Upregulated	7.97302286852706	WP_000252907.1
C2566_RS10365	puuE	puuE	4-aminobutyrate transaminase	0.185253128124985	NA	Upregulated	14.699572686465	WP_000069229.1
C2566_RS02730	C2566_RS02730	C2566_RS02730	sugar phosphate isomerase/epimerase family protein	0.1849849709918	NA	Upregulated	6.82500081302336	WP_001205235.1
C2566_RS15235	C2566_RS15235	C2566_RS15235	fimbrial protein	0.184982011342923	0.666259634030276	Upregulated	57.52528491892	WP_000197766.1
C2566_RS18880	yqjK	yqjK	YqjK-like family protein	0.184731217706407	0.666259634030276	Upregulated	117.180156183984	WP_000096086.1
C2566_RS16235	hmpA	hmpA	NO-inducible flavohemoprotein	0.184710716825047	0.660004324604115	Upregulated	49.8587650272567	WP_000883122.1
C2566_RS10760	ydbL	ydbL	YdbL family protein	0.184673945886514	0.664556548437257	Upregulated	51.875532694092	WP_000752043.1
C2566_RS06200	purE	purE	5-(carboxyamino)imidazole ribonucleotide mutase	0.18463126353302	0.666259634030276	Upregulated	23.6424369499179	WP_001295318.1
C2566_RS17040	ygbL	ygbL	aldolase	0.184160943147153	NA	Upregulated	14.8616770256831	WP_001278994.1
C2566_RS09755	emtA	emtA	membrane-bound lytic murein transglycosylase EmtA	0.18387153702226	0.652799681936666	Upregulated	44.3648117376446	WP_001301104.1
C2566_RS00020	yidC	yidC	membrane protein insertase YidC	0.183625855616596	0.668326460613057	Upregulated	961.269546368267	WP_000378266.1
C2566_RS15245	C2566_RS15245	C2566_RS15245	fimbrial protein	0.183619927904881	NA	Upregulated	8.19888048651213	WP_000789849.1
C2566_RS24700	yoeI	yoeI	membrane protein YoeI	0.183405588366425	NA	Upregulated	7.03165901594436	WP_010723108.1
C2566_RS03365	trpR	trpR	trp operon repressor	0.182967507048107	0.670359064765375	Upregulated	122.348795211433	WP_000068679.1
C2566_RS21285	xylF	xylF	D-xylose ABC transporter substrate-binding protein	0.182683127646536	0.670901838211362	Upregulated	34.0948659402848	WP_001300957.1
C2566_RS00545	lptM	lptM	LPS translocon maturation chaperone LptM	0.182641825232365	0.670359064765375	Upregulated	73.7679027261726	WP_000799889.1
C2566_RS12975	yebQ	yebQ	MFS transporter	0.182437193262189	0.660207766523462	Upregulated	28.9385778318481	WP_001301427.1
C2566_RS10815	ynbD	ynbD	phosphatase PAP2/dual specificity phosphatase family protein	0.182373221944012	0.66457699222269	Upregulated	38.0622727966007	WP_000627365.1
C2566_RS18340	hybC	hybC	hydrogenase 2 large subunit	0.182129260031169	0.670359064765375	Upregulated	498.385228876894	WP_000083065.1
C2566_RS04430	yadM	yadM	fimbrial protein	0.182060290660369	NA	Upregulated	16.0199642886672	WP_000598300.1
C2566_RS12810	dmlA	dmlA	multifunctional D-malate/3-isopropylmalate/tartarate dehydrogenase	0.181922564621099	0.663655277938231	Upregulated	26.0015632704696	WP_000978489.1
C2566_RS09415	ndh	ndh	NADH-quinone dehydrogenase	0.181635739372104	0.666259634030276	Upregulated	81.8001611589578	WP_001295439.1
C2566_RS17015	mutS	mutS	DNA mismatch repair protein MutS	0.181573193673753	0.66457699222269	Upregulated	115.433690934277	WP_001272928.1
C2566_RS18560	ygiD	ygiD	4,5-DOPA dioxygenase extradiol	0.181528510284374	0.666259634030276	Upregulated	42.5744254820395	WP_001320780.1
C2566_RS10540	abgT	abgT	p-aminobenzoyl-glutamate transporter	0.181486042312846	0.676437718129437	Upregulated	31.4533581252837	WP_000062972.1
C2566_RS12545	ydjZ	ydjZ	TVP38/TMEM64 family protein	0.181482133691098	0.666259634030276	Upregulated	29.3789581863769	WP_000975812.1
C2566_RS05795	ppiD	ppiD	peptidylprolyl isomerase	0.180810478969374	0.673903830504876	Upregulated	958.915225927557	WP_000969378.1
C2566_RS11385	C2566_RS11385	C2566_RS11385	diguanylate cyclase	0.180283631094082	0.673882590505979	Upregulated	130.79744249741	WP_000558032.1
C2566_RS07320	ybgC	ybgC	tol-pal system-associated acyl-CoA thioesterase	0.179932564498277	0.660004324604115	Upregulated	188.650806300851	WP_001098384.1
C2566_RS16610	ssrA	ssrA	hypothetical protein	0.179667073794911	0.680216585230236	Upregulated	841881.266184293	NA
C2566_RS03515	fhuF	fhuF	siderophore-iron reductase FhuF	0.179343000590413	0.66457699222269	Upregulated	30.0971563406514	WP_000331618.1
C2566_RS01490	murB	murB	UDP-N-acetylmuramate dehydrogenase	0.179177781633388	0.663655277938231	Upregulated	281.566363301136	WP_001016666.1
C2566_RS09560	rluE	rluE	23S rRNA pseudouridine(2457) synthase RluE	0.179123773965426	0.666259634030276	Upregulated	34.9128423395726	WP_001248685.1
C2566_RS01335	metF	metF	methylenetetrahydrofolate reductase	0.179104445541139	0.662576784390266	Upregulated	28.2814136739773	WP_000007523.1
C2566_RS08655	csgI	csgI	DUF2057 family protein	0.179034324764354	NA	Upregulated	10.6190053097423	WP_000847791.1
C2566_RS18045	yggI	yggI	SprT family zinc-dependent metalloprotease	0.17902621557445	NA	Upregulated	17.5674614199886	WP_001300769.1
C2566_RS03260	satP	satP	acetate uptake transporter	0.178721580751793	0.683913937482429	Upregulated	47.6482884797142	WP_000528538.1
C2566_RS15915	hyfR	hyfR	DNA-binding transcriptional regulator HyfR	0.178040554057246	0.670359064765375	Upregulated	26.9816640031393	WP_001251526.1
C2566_RS14480	yejG	yejG	YejG family protein	0.177871399187066	0.678755451633138	Upregulated	523.363225529093	WP_000202794.1
C2566_RS06585	entA	entA	2,3-dihydro-2,3-dihydroxybenzoate dehydrogenase EntA	0.177726069055702	NA	Upregulated	12.0082046367791	WP_000347664.1
C2566_RS18385	yghA	yghA	NADP(+)-dependent aldehyde reductase	0.17695842321619	0.68415637869471	Upregulated	39.2110946207871	WP_000018760.1
C2566_RS02410	yjeJ	yjeJ	YjeJ family protein	0.176864707428154	NA	Upregulated	14.6641239609889	WP_001008049.1
C2566_RS21745	spoT	spoT	bifunctional GTP diphosphokinase/guanosine-3',5'-bis pyrophosphate 3'-pyrophosphohydrolase	0.176845995636544	0.632054557724707	Upregulated	259.579179953772	WP_000280494.1
C2566_RS18975	yhaC	yhaC	YhaC family protein	0.176580289242485	NA	Upregulated	18.0392889896468	NA
C2566_RS03850	yaaY	yaaY	DUF2575 family protein	0.176402077096335	NA	Upregulated	12.0544714088951	WP_001300728.1
C2566_RS25450	C2566_RS25450	C2566_RS25450	hypothetical protein	0.176182308328801	NA	Upregulated	15.9480368631627	WP_113705808.1
C2566_RS03150	fecB	fecB	Fe(3+) dicitrate ABC transporter substrate-binding protein FecB	0.176036683295164	0.693479709002172	Upregulated	29.5785589563538	WP_000879164.1
C2566_RS13790	wcaJ	wcaJ	undecaprenyl-phosphate glucose phosphotransferase	0.175960464175168	NA	Upregulated	10.7165406917936	WP_000183130.1
C2566_RS19530	degS	degS	outer membrane-stress sensor serine endopeptidase DegS	0.175920069270206	0.683404342988219	Upregulated	401.673132845345	WP_000497724.1
C2566_RS09715	dsbB	dsbB	disulfide bond formation protein DsbB	0.175877562387288	0.668326460613057	Upregulated	72.1622430357672	WP_000943459.1
C2566_RS13100	edd	edd	phosphogluconate dehydratase	0.175841027860498	0.662576784390266	Upregulated	81.8144514374782	WP_001069467.1
C2566_RS04910	C2566_RS04910	C2566_RS04910	flagellar biosynthesis protein FlhA	0.175693021016037	NA	Upregulated	18.4827014812405	NA
C2566_RS20495	rtcR	rtcR	DNA-binding transcriptional regulator RtcR	0.175526500177114	NA	Upregulated	15.7337997385582	WP_001232881.1
C2566_RS10370	pspF	pspF	phage shock protein operon transcriptional activator	0.175370572368335	0.694589696463346	Upregulated	32.777803594049	WP_001301108.1
C2566_RS21920	yicN	yicN	DUF1198 domain-containing protein	0.175290548738226	NA	Upregulated	10.8838309368181	WP_001300927.1
C2566_RS13280	tar	tar	methyl-accepting chemotaxis protein II	0.174984093106623	0.675340387818501	Upregulated	29.650275603089	WP_001297437.1
C2566_RS13915	yegL	yegL	vWA domain-containing protein	0.174977494727587	NA	Upregulated	7.64437939167551	WP_000003153.1
C2566_RS03845	rpsT	rpsT	30S ribosomal protein S20	0.17430065366497	0.691934760229315	Upregulated	4384.59783592613	WP_001274021.1
C2566_RS17295	queF	queF	NADPH-dependent 7-cyano-7-deazaguanine reductase QueF	0.173944089071007	0.634842406961576	Upregulated	146.344885938849	WP_000100420.1
C2566_RS09590	bluF	bluF	blue light-responsive regulator BluF	0.173439186369002	0.68442858324691	Upregulated	117.247436082878	WP_001353798.1
C2566_RS08200	ybjD	ybjD	ATP-dependent endonuclease	0.173434822447231	0.66457699222269	Upregulated	57.4998387225156	WP_000599802.1
C2566_RS17335	C2566_RS17335	C2566_RS17335	L-fuculose-phosphate aldolase	0.173303753154993	NA	Upregulated	10.7886431170712	NA
C2566_RS19675	yhdJ	yhdJ	adenine-specific DNA-methyltransferase	0.173261274076393	NA	Upregulated	17.5178902648211	WP_001258917.1
C2566_RS15420	ptsP	ptsP	phosphoenolpyruvate--protein phosphotransferase	0.173092489331113	0.652569109836398	Upregulated	25.6238114559398	WP_000955917.1
C2566_RS12685	msrB	msrB	peptide-methionine (R)-S-oxide reductase MsrB	0.172641304243565	0.702305633045136	Upregulated	1363.83879814944	WP_001284618.1
C2566_RS04015	lptD	lptD	LPS assembly protein LptD	0.172272995576455	0.681973459088967	Upregulated	876.705006318723	WP_000746151.1
C2566_RS11185	bdm	bdm	biofilm-dependent modulation protein	0.171886328518103	NA	Upregulated	6.97369087450812	WP_000495771.1
C2566_RS11605	C2566_RS11605	C2566_RS11605	DUF1391 family protein	0.171811429502974	NA	Upregulated	5.68160400272594	WP_000379591.1
C2566_RS08760	gfcE	gfcE	polysaccharide export protein	0.171676587023163	NA	Upregulated	13.4937673674583	WP_001295357.1
C2566_RS14060	thiM	thiM	hydroxyethylthiazole kinase	0.171403054022294	0.705562940775007	Upregulated	337.403452419715	WP_001195564.1
C2566_RS05295	lacY	lacY	lactose permease	0.171400754127637	NA	Upregulated	18.3785451467546	WP_000291549.1
C2566_RS09800	ycgV	ycgV	autotransporter outer membrane beta-barrel domain-containing protein	0.171307532225798	0.705562940775007	Upregulated	68.8221361719454	WP_001328993.1
C2566_RS18510	ygiN	ygiN	putative quinol monooxygenase	0.171249414773982	0.706544921320334	Upregulated	1568.99010482407	WP_000958598.1
C2566_RS00620	rarD	rarD	EamA family transporter RarD	0.171208154116614	0.696404703622424	Upregulated	22.6802127546168	WP_000339104.1
C2566_RS01385	pflD	pflD	formate C-acetyltransferase	0.171104164304402	0.706544921320334	Upregulated	41.5745098206257	WP_000184830.1
C2566_RS04445	yadN	yadN	fimbrial protein	0.170891451723188	NA	Upregulated	14.2007617325188	WP_000038438.1
C2566_RS18240	yghO	yghO	protein YghO	0.170838258402949	NA	Upregulated	14.1905379013289	WP_001300526.1
C2566_RS08295	dmsA	dmsA	dimethylsulfoxide reductase subunit A	0.170587097349675	0.708072134995047	Upregulated	515.860755618549	WP_000850303.1
C2566_RS09580	ycgX	ycgX	DUF1398 domain-containing protein	0.170576293621034	NA	Upregulated	14.9711502443503	WP_000373101.1
C2566_RS02030	nrfE	nrfE	heme lyase CcmF/NrfE family subunit	0.170109674985392	0.709253013149019	Upregulated	72.4909454506665	WP_071586153.1
C2566_RS11905	rsxD	rsxD	electron transport complex subunit RsxD	0.170013184271405	0.70944315283553	Upregulated	42.3572181418117	WP_000231922.1
C2566_RS19140	yhbO	yhbO	protein/nucleic acid deglycase	0.169897601149628	NA	Upregulated	8.57771794400021	WP_000037608.1
C2566_RS04050	araB	araB	ribulokinase	0.169869880384952	0.681527310349372	Upregulated	29.7960756114653	WP_000951777.1
C2566_RS06830	ybeL	ybeL	zinc ribbon-containing protein	0.169311743416543	0.711649109688969	Upregulated	848.899225974266	WP_001044880.1
C2566_RS11015	ydcZ	ydcZ	DMT family transporter	0.168819377296895	0.712978965784292	Upregulated	26.0081702510571	WP_001076521.1
C2566_RS16930	hycI	hycI	hydrogenase maturation peptidase HycI	0.168677937675502	0.709253013149019	Upregulated	104.453988472526	WP_000132961.1
C2566_RS21180	yhjX	yhjX	MFS transporter	0.168583674856283	0.713060224728855	Upregulated	43.1848890919857	WP_000189015.1
C2566_RS15355	yfdE	yfdE	CoA:oxalate CoA-transferase	0.168583166119919	NA	Upregulated	11.9131522092788	WP_001296867.1
C2566_RS02760	ytfE	ytfE	iron-sulfur cluster repair protein YtfE	0.168534192933626	NA	Upregulated	11.8032260204432	WP_000331456.1
C2566_RS22005	yidI	yidI	protein YidI	0.168221447387447	NA	Upregulated	17.652502362029	WP_000511289.1
C2566_RS10005	tdk	tdk	thymidine kinase	0.168208320414662	0.713118738626899	Upregulated	243.925175048122	WP_000068089.1
C2566_RS11645	rspB	rspB	Zn-dependent oxidoreductase	0.167855241326376	NA	Upregulated	17.7394862937903	WP_000836067.1
C2566_RS01665	purH	purH	bifunctional phosphoribosylaminoimidazolecarboxamide formyltransferase/IMP cyclohydrolase	0.167770513406263	0.691934760229315	Upregulated	34.4496044799784	WP_001187559.1
C2566_RS04905	rayT	rayT	REP-associated tyrosine transposase RayT	0.166958360711936	NA	Upregulated	14.3081748476905	WP_000006260.1
C2566_RS06710	dpiB	dpiB	sensor histidine kinase DpiB	0.166871793456364	0.717210128189555	Upregulated	40.1427774216293	WP_012767702.1
C2566_RS13765	galF	galF	UTP--glucose-1-phosphate uridylyltransferase GalF	0.166616441978053	0.705276495484557	Upregulated	144.31062058832	WP_000183060.1
C2566_RS00145	glmU	glmU	bifunctional UDP-N-acetylglucosamine diphosphorylase/glucosamine-1-phosphate N-acetyltransferase GlmU	0.166399862919793	0.716009199298929	Upregulated	396.296624741219	WP_000933736.1
C2566_RS12715	yeaH	yeaH	YeaH/YhbH family protein	0.166280645577263	NA	Upregulated	14.8061624688105	WP_000219686.1
C2566_RS16045	rodZ	rodZ	cytoskeleton protein RodZ	0.166063698185535	0.681973459088967	Upregulated	522.1075224542	WP_001090844.1
C2566_RS02525	tsaE	tsaE	tRNA (adenosine(37)-N6)-threonylcarbamoyltransferase complex ATPase subunit type 1 TsaE	0.165880959131139	0.714898688963736	Upregulated	27.7988679837978	WP_000981977.1
C2566_RS10000	hns	hns	histone-like nucleoid-structuring protein H-NS	0.165754734574228	0.719188877032262	Upregulated	3041.80336718672	WP_001287378.1
C2566_RS11345	C2566_RS11345	C2566_RS11345	autotransporter outer membrane beta-barrel domain-containing protein	0.165381327825388	0.701529033632854	Upregulated	31.8605754137558	NA
C2566_RS11100	yddE	yddE	PhzF family isomerase	0.165023217374492	0.65886740332867	Upregulated	94.5092007991568	NA
C2566_RS02010	nrfA	nrfA	ammonia-forming nitrite reductase cytochrome c552 subunit	0.164920537619137	0.713368032815027	Upregulated	119.345818779043	WP_000196875.1
C2566_RS20280	php	php	phosphotriesterase-related protein	0.164858734273727	NA	Upregulated	14.5568963343046	WP_000007010.1
C2566_RS11745	mdtI	mdtI	multidrug/spermidine efflux SMR transporter subunit MdtI	0.164426893281735	NA	Upregulated	5.64200065628587	WP_000046661.1
C2566_RS24295	C2566_RS24295	C2566_RS24295	IS3-like element ISEcB1 family transposase	0.163726797520068	NA	Upregulated	7.67162290117529	WP_085950470.1
C2566_RS09705	umuD	umuD	translesion error-prone DNA polymerase V autoproteolytic subunit	0.163669691604644	NA	Upregulated	17.8472557949843	WP_000897378.1
C2566_RS10825	hrpA	hrpA	ATP-dependent RNA helicase HrpA	0.163270111477013	0.652799681936666	Upregulated	368.609136684653	WP_000139585.1
C2566_RS18335	hybD	hybD	HyaD/HybD family hydrogenase maturation endopeptidase	0.162948372427426	0.722303863592042	Upregulated	112.661427493612	WP_001221946.1
C2566_RS14930	yfbM	yfbM	YfbM family protein	0.162909436011944	0.66457699222269	Upregulated	75.1415505387006	WP_000525365.1
C2566_RS23025	intR	intR	site-specific integrase	0.162813952710785	0.722303863592042	Upregulated	76.9440304030383	WP_000040858.1
C2566_RS19380	lptA	lptA	lipopolysaccharide ABC transporter substrate-binding protein LptA	0.16262498834912	0.722626392723324	Upregulated	229.884031341099	WP_000669774.1
C2566_RS03810	sgcC	sgcC	PTS sugar transporter subunit IIC SgcC	0.162050409747196	0.720813344377255	Upregulated	25.7790903870266	WP_000460843.1
C2566_RS05270	cynR	cynR	transcriptional regulator CynR	0.161744621210475	NA	Upregulated	13.8903298628054	WP_000952503.1
C2566_RS03915	caiF	caiF	carnitine metabolism transcriptional regulator CaiF	0.161372758724575	0.722303863592042	Upregulated	267.673328760464	WP_000333125.1
C2566_RS23270	C2566_RS23270	C2566_RS23270	TonB-dependent receptor plug domain-containing protein	0.161341988201234	NA	Upregulated	18.8321859994135	NA
C2566_RS11690	ynfG	ynfG	DMSO reductase like molybdoenzyme iron-sulfur subunit YnfG	0.161199865338303	0.724513962296725	Upregulated	83.5759900228632	WP_000213028.1
C2566_RS09495	potD	potD	spermidine/putrescine ABC transporter substrate-binding protein PotD	0.161146359245736	0.724925832937651	Upregulated	275.06780847537	WP_000759317.1
C2566_RS21860	C2566_RS21860	C2566_RS21860	IS30-like element IS30 family transposase	0.161139534381717	0.724925832937651	Upregulated	88.9133297588523	NA
C2566_RS11490	rspR	rspR	DNA-binding transcriptional regulator rspR	0.161030594194466	0.650329352754842	Upregulated	113.267084369363	WP_000215549.1
C2566_RS20000	gspE	gspE	type II secretion system ATPase GspE	0.160846654476054	NA	Upregulated	13.7637314989361	WP_001219889.1
C2566_RS08390	ycaI	ycaI	ComEC family protein	0.160821147418859	0.666016998587879	Upregulated	107.810671899673	WP_000705764.1
C2566_RS18265	lptG	lptG	LPS export ABC transporter permease LptG	0.160801318893801	0.720813344377255	Upregulated	88.3258174715925	WP_001318997.1
C2566_RS17260	gudX	gudX	enolase C-terminal domain-like protein	0.160756889345348	0.724925832937651	Upregulated	23.3788179732143	WP_000211759.1
C2566_RS17380	fucR	fucR	L-fucose operon activator	0.160047888204744	0.722626392723324	Upregulated	162.520428066772	WP_000642343.1
C2566_RS10795	ydbD	ydbD	DUF2773 domain-containing bactofilin	0.159836516041821	0.722303863592042	Upregulated	49.1749303031024	WP_000471481.1
C2566_RS18325	hypA	hypA	hydrogenase maturation nickel metallochaperone HypA	0.159677556977917	0.725293561106242	Upregulated	47.9210380898337	WP_000544952.1
C2566_RS05825	decR	decR	DNA-binding transcriptional regulator DecR	0.159577538961663	0.725661601451444	Upregulated	47.2280821998591	WP_000884589.1
C2566_RS14945	nuoN	nuoN	NADH-quinone oxidoreductase subunit NuoN	0.159540555517819	0.722303863592042	Upregulated	638.609731452489	WP_000156701.1
C2566_RS19570	aaeR	aaeR	HTH-type transcriptional activator AaeR	0.159366056751672	0.712792900423281	Upregulated	54.9709144639565	WP_000440317.1
C2566_RS09770	ycgY	ycgY	protein YcgY	0.159124902429615	0.711649109688969	Upregulated	22.6690102083154	WP_000615067.1
C2566_RS01650	zraS	zraS	two-component system sensor histidine kinase ZraS	0.159117680000053	0.724925832937651	Upregulated	82.1053952070298	WP_001211926.1
C2566_RS10335	puuP	puuP	putrescine/proton symporter PuuP	0.158841632700414	0.722626392723324	Upregulated	24.3177880607319	WP_000996861.1
C2566_RS09865	sirB1	sirB1	invasion regulator SirB1	0.158754626313355	0.722626392723324	Upregulated	186.388585803006	WP_001257044.1
C2566_RS17920	trhA	trhA	PAQR family membrane homeostasis protein TrhA	0.158697571976204	0.725369031671788	Upregulated	552.668090065295	WP_000250274.1
C2566_RS20840	C2566_RS20840	C2566_RS20840	YhiJ/YhiL family protein	0.158649106032917	0.726639612384434	Upregulated	66.999768261046	WP_000643701.1
C2566_RS18000	ghxQ	ghxQ	guanine/hypoxanthine transporter GhxQ	0.158252778157312	0.725661601451444	Upregulated	64.0804343008243	WP_000012163.1
C2566_RS10775	tynA	tynA	primary-amine oxidase	0.15814638820949	0.715537003959447	Upregulated	24.6667628451866	NA
C2566_RS08330	ycaK	ycaK	NAD(P)H oxidoreductase	0.158111787090589	0.725661601451444	Upregulated	36.3776945111725	WP_001190363.1
C2566_RS20595	yhhY	yhhY	N-acetyltransferase	0.157941110058781	NA	Upregulated	12.1596675077363	WP_001295206.1
C2566_RS07880	mdfA	mdfA	multidrug efflux MFS transporter MdfA	0.157935461980453	0.727595476789188	Upregulated	32.2945593062251	WP_001180089.1
C2566_RS10260	yciT	yciT	DNA-binding transcriptional regulator YciT	0.157931928026404	0.70944315283553	Upregulated	211.788354017627	WP_001088621.1
C2566_RS06565	fepB	fepB	Fe2+-enterobactin ABC transporter substrate-binding protein	0.157906187863249	0.723501606071012	Upregulated	28.5630289653627	WP_001234314.1
C2566_RS00250	rbsD	rbsD	D-ribose pyranase	0.157857682450284	0.681849134259086	Upregulated	274.998806830482	NA
C2566_RS21185	yhjY	yhjY	autotransporter outer membrane beta-barrel domain-containing protein	0.157769516509457	0.726860739768869	Upregulated	159.847087130598	WP_000584472.1
C2566_RS03320	yjjY	yjjY	protein YjjY	0.157743341867432	NA	Upregulated	8.96819552936438	WP_001303782.1
C2566_RS15145	folC	folC	bifunctional tetrahydrofolate synthase/dihydrofolate synthase	0.1574340558302	0.722303863592042	Upregulated	114.982520449896	WP_000584546.1
C2566_RS16480	rluD	rluD	23S rRNA pseudouridine(1911/1915/1917) synthase RluD	0.157432880559729	0.725661601451444	Upregulated	156.934238213789	WP_000079100.1
C2566_RS13455	yodB	yodB	cytochrome b	0.1572520925079	0.722626392723324	Upregulated	465.919248551531	WP_001079074.1
C2566_RS14820	yfaZ	yfaZ	YfaZ family protein	0.157241270735646	NA	Upregulated	14.3453137263043	WP_001300392.1
C2566_RS07290	mngB	mngB	mannosylglycerate hydrolase	0.157166395148334	0.727595476789188	Upregulated	89.7473451582791	WP_000648976.1
C2566_RS04030	rapA	rapA	RNA polymerase-associated protein RapA	0.157138507465938	0.720813344377255	Upregulated	98.0694851667558	WP_001117011.1
C2566_RS08135	artP	artP	arginine ABC transporter ATP-binding protein ArtP	0.156933559211699	0.713368032815027	Upregulated	136.689914119722	WP_000027205.1
C2566_RS02390	yjeH	yjeH	L-methionine/branched-chain amino acid transporter	0.156865963556776	0.727595476789188	Upregulated	43.5699419198061	WP_000015852.1
C2566_RS05000	paoD	paoD	molybdenum cofactor insertion chaperone PaoD	0.15681778838838	NA	Upregulated	10.7767134698836	WP_000122394.1
C2566_RS00835	trkH	trkH	Trk system potassium transporter TrkH	0.156692278633093	0.725661601451444	Upregulated	181.742203267165	WP_000545673.1
C2566_RS04880	yafJ	yafJ	class II glutamine amidotransferase	0.156301316176709	0.727595476789188	Upregulated	55.2331463625841	WP_000333379.1
C2566_RS17145	queD	queD	6-carboxytetrahydropterin synthase QueD	0.156275819066925	0.727595476789188	Upregulated	32.8690299309691	WP_000108294.1
C2566_RS01945	yjbR	yjbR	MmcQ/YjbR family DNA-binding protein	0.156042386056893	0.725661601451444	Upregulated	287.078827316264	WP_000155657.1
C2566_RS02665	ulaD	ulaD	3-keto-L-gulonate-6-phosphate decarboxylase UlaD	0.15534200407336	0.727595476789188	Upregulated	25.2115152095996	WP_000056745.1
C2566_RS13160	yebB	yebB	YebB family permuted papain-like enzyme	0.155273492609625	NA	Upregulated	7.54823777079368	WP_001024904.1
C2566_RS01600	thiE	thiE	thiamine phosphate synthase	0.155134071933336	NA	Upregulated	18.5670402928464	WP_000284615.1
C2566_RS10015	ychE	ychE	NAAT family transporter YchE	0.154629620435849	0.727595476789188	Upregulated	60.5101943249755	WP_000616554.1
C2566_RS11200	ddpD	ddpD	ABC transporter ATP-binding protein	0.154492527291112	NA	Upregulated	14.7387924364471	WP_000193517.1
C2566_RS11650	rspA	rspA	starvation-sensing protein RspA	0.154323981759894	NA	Upregulated	19.6446952358978	WP_001295394.1
C2566_RS16870	srlD	srlD	sorbitol-6-phosphate dehydrogenase	0.154275293682776	NA	Upregulated	17.9404947065614	WP_001077351.1
C2566_RS19480	nanA	nanA	N-acetylneuraminate lyase	0.154161722836554	0.727595476789188	Upregulated	35.7690164387137	WP_000224714.1
C2566_RS18005	guaD	guaD	guanine deaminase	0.153940737846165	0.733904627944461	Upregulated	63.9254003714797	WP_001301062.1
C2566_RS00425	wzzE	wzzE	ECA polysaccharide chain length modulation protein	0.15391439652602	0.725661601451444	Upregulated	153.580516414797	WP_001295256.1
C2566_RS18320	hybG	hybG	hydrogenase maturation factor HybG	0.153868373674532	0.727595476789188	Upregulated	31.1714433779565	WP_000334896.1
C2566_RS20580	gntR	gntR	gluconate operon transcriptional repressor GntR	0.153784304997696	0.727595476789188	Upregulated	308.369111288477	WP_000730249.1
C2566_RS12820	yeaW	yeaW	carnitine monooxygenase, oxygenase subunit YeaW	0.153490347605593	0.713118738626899	Upregulated	23.4381239117884	WP_000067822.1
C2566_RS16935	hycH	hycH	formate hydrogenlyase assembly protein HycH	0.153330152506088	NA	Upregulated	8.29522342044088	WP_001291921.1
C2566_RS16225	yphH	yphH	ROK family protein	0.153236367298001	0.725661601451444	Upregulated	76.6163298074626	WP_001200789.1
C2566_RS03485	holD	holD	DNA polymerase III subunit psi	0.152956891328782	0.727595476789188	Upregulated	37.3614331452474	WP_000204012.1
C2566_RS04770	C2566_RS04770	C2566_RS04770	hypothetical protein	0.15284838023534	NA	Upregulated	10.7184703922541	NA
C2566_RS01240	fpr	fpr	ferredoxin--NADP(+) reductase	0.152834248456142	0.734248581889163	Upregulated	158.600428085436	WP_000796310.1
C2566_RS05655	pgpA	pgpA	phosphatidylglycerophosphatase A	0.152648652493465	0.734248581889163	Upregulated	283.203664529552	WP_000154044.1
C2566_RS13300	motA	motA	flagellar motor stator protein MotA	0.152611880448692	NA	Upregulated	7.49768145691438	WP_000906340.1
C2566_RS11350	C2566_RS11350	C2566_RS11350	ABC transporter permease subunit	0.152589835557581	NA	Upregulated	13.021682363666	NA
C2566_RS04425	yadL	yadL	fimbrial-like protein YadL	0.152449094335816	NA	Upregulated	4.58421907706642	WP_001310526.1
C2566_RS20895	rlmJ	rlmJ	23S rRNA (adenine(2030)-N(6))-methyltransferase	0.152041476104408	0.729859352523695	Upregulated	82.0350241415265	WP_000954225.1
C2566_RS06460	ybdG	ybdG	mechanosensitive ion channel YbdG	0.151977262064509	0.727595476789188	Upregulated	129.439556637264	WP_001153155.1
C2566_RS16195	yphB	yphB	aldose 1-epimerase	0.151939131931487	NA	Upregulated	15.9536510944186	WP_000158547.1
C2566_RS15365	oxc	oxc	oxalyl-CoA decarboxylase	0.151911330338772	0.700614537236688	Upregulated	21.4955732458962	WP_001283490.1
C2566_RS19800	def	def	peptide deformylase	0.1516011763345	0.727595476789188	Upregulated	1601.54106640013	WP_000114984.1
C2566_RS08630	sxy	sxy	CRP-S regulon transcriptional coactivator Sxy	0.151268590925009	0.734248581889163	Upregulated	136.215763646508	WP_000839153.1
C2566_RS11420	marC	marC	NAAT family transporter MarC	0.151119279014173	0.727595476789188	Upregulated	42.2597988054028	WP_000885033.1
C2566_RS04070	thiP	thiP	thiamine/thiamine pyrophosphate ABC transporter permease ThiP	0.151097957803032	0.727595476789188	Upregulated	33.4078499472271	WP_000235723.1
C2566_RS05350	mhpE	mhpE	4-hydroxy-2-oxovalerate aldolase	0.151047820171854	NA	Upregulated	10.4827284112745	WP_001013494.1
C2566_RS13010	rsmF	rsmF	16S rRNA (cytosine(1407)-C(5))-methyltransferase RsmF	0.151039468504823	0.725661601451444	Upregulated	70.2395734382995	WP_000057022.1
C2566_RS15415	ypdC	ypdC	AraC family transcriptional regulator	0.150589566839057	0.725293561106242	Upregulated	34.8566904161408	WP_000646844.1
C2566_RS16895	norV	norV	anaerobic nitric oxide reductase flavorubredoxin	0.150537282180906	0.725293561106242	Upregulated	26.0317338779972	WP_000029611.1
C2566_RS09410	ycfP	ycfP	alpha/beta hydrolase YcfP	0.150339052295796	0.739858869229235	Upregulated	530.373719293271	WP_000587930.1
C2566_RS15540	ypeB	ypeB	DUF3820 family protein	0.150091468492645	NA	Upregulated	8.54574161932264	WP_000410201.1
C2566_RS18995	garL	garL	2-dehydro-3-deoxyglucarate aldolase	0.150035052545591	NA	Upregulated	18.3170430258458	WP_001058209.1
C2566_RS02065	mdtP	mdtP	multidrug efflux transporter outer membrane subunit MdtP	0.149948822295229	0.727595476789188	Upregulated	22.8301564505288	WP_000610601.1
C2566_RS04500	C2566_RS04500	C2566_RS04500	IS3-like element IS2 family transposase	0.149296406730579	NA	Upregulated	7.64146553445145	WP_088895425.1
C2566_RS15695	eutB	eutB	ethanolamine ammonia-lyase subunit alpha	0.149295948489419	NA	Upregulated	11.7825843487351	WP_000769961.1
C2566_RS06745	tatE	tatE	twin-arginine translocase subunit TatE	0.148995858511361	0.743850868684139	Upregulated	185.313352166259	WP_000503930.1
C2566_RS02740	C2566_RS02740	C2566_RS02740	TetR/AcrR family transcriptional regulator	0.148831125422014	0.743805496742178	Upregulated	188.849951678229	WP_001318432.1
C2566_RS21145	dppB	dppB	dipeptide ABC transporter permease DppB	0.148640267882854	0.725293561106242	Upregulated	30.2485911687293	WP_000938855.1
C2566_RS10080	yciB	yciB	septation protein A	0.14841561340173	0.744087492665302	Upregulated	82.0689022555862	WP_000808667.1
C2566_RS13425	hprS	hprS	two-component system sensor histidine kinase HprS	0.148390123763317	0.746760815677603	Upregulated	321.091016181667	WP_000826748.1
C2566_RS09680	C2566_RS09680	C2566_RS09680	YcgL domain-containing protein	0.148297738620076	0.743805496742178	Upregulated	225.319112303245	WP_001297679.1
C2566_RS00920	yihI	yihI	Der GTPase-activating protein YihI	0.148209878262838	0.743805496742178	Upregulated	62.5273094431352	WP_001295266.1
C2566_RS06410	C2566_RS06410	C2566_RS06410	phage tail tip protein	0.147815831575586	0.748919079487455	Upregulated	206.23567342996	NA
C2566_RS11575	hokD	hokD	type I toxin-antitoxin system toxin HokD	0.147599221181096	0.743805496742178	Upregulated	16995.7182790974	WP_000813254.1
C2566_RS15155	dedA	dedA	DedA family protein	0.147406975482297	0.743805496742178	Upregulated	127.054807509814	WP_000364335.1
C2566_RS04940	C2566_RS04940	C2566_RS04940	RtcB family protein	0.147220217467368	NA	Upregulated	7.88934577983606	NA
C2566_RS08300	dmsB	dmsB	dimethylsulfoxide reductase iron-sulfur subunit DmsB	0.147079935930656	0.737389700803881	Upregulated	116.333606373208	WP_000213098.1
C2566_RS17210	ygcG	ygcG	TPM domain-containing protein	0.146941545341827	NA	Upregulated	10.2212849776004	WP_001268460.1
C2566_RS08600	fabA	fabA	bifunctional 3-hydroxydecanoyl-ACP dehydratase/trans-2-decenoyl-ACP isomerase	0.146427749471012	0.752598873496361	Upregulated	310.077260317665	WP_000227927.1
C2566_RS18205	glcA	glcA	glycolate permease GlcA	0.145715817482485	NA	Upregulated	18.4426775865804	WP_000259318.1
C2566_RS11225	dosP	dosP	oxygen-sensing cyclic-di-GMP phosphodiesterase DosP	0.145525115677771	0.731536230444584	Upregulated	26.8574700525667	WP_012304876.1
C2566_RS07170	dtpD	dtpD	dipeptide permease DtpD	0.145371675305335	0.72239409873638	Upregulated	21.582849952377	WP_001032697.1
C2566_RS25320	timP	timP	small toxic inner membrane protein TimP	0.145136410903462	0.752598873496361	Upregulated	365.913027854793	WP_001380605.1
C2566_RS08085	potF	potF	spermidine/putrescine ABC transporter substrate-binding protein PotF	0.145094509022281	NA	Upregulated	18.5612716610223	WP_000126069.1
C2566_RS07485	C2566_RS07485	C2566_RS07485	hypothetical protein	0.144975581354537	0.755192041086625	Upregulated	52.4420158022557	WP_000762846.1
C2566_RS12465	chbC	chbC	PTS N,N'-diacetylchitobiose transporter subunit IIC	0.144931771456442	0.752691385998495	Upregulated	59.8190588639462	WP_000073041.1
C2566_RS10510	mppA	mppA	murein tripeptide ABC transporter substrate-binding protein MppA	0.144821176087253	0.720813344377255	Upregulated	99.9943854440076	WP_000683020.1
C2566_RS00650	pldB	pldB	lysophospholipase L2	0.14446720073498	0.727595476789188	Upregulated	273.764843143996	WP_000487654.1
C2566_RS09720	nhaB	nhaB	Na(+)/H(+) antiporter NhaB	0.144456381035668	0.734248581889163	Upregulated	133.36040596281	WP_000406391.1
C2566_RS03595	yjiL	yjiL	putative 2-hydroxyacyl-CoA dehydratase activator YjiL	0.14437186790088	0.755522982501163	Upregulated	51.7984807851267	WP_000331745.1
C2566_RS06785	mrdB	mrdB	peptidoglycan glycosyltransferase MrdB	0.144283512643857	0.743805496742178	Upregulated	110.759966307628	WP_000131719.1
C2566_RS06805	cobC	cobC	adenosylcobalamin/alpha-ribazole phosphatase	0.144024235396764	0.755829822090483	Upregulated	30.6383146723085	WP_001241888.1
C2566_RS14325	yeiB	yeiB	DUF418 domain-containing protein YeiB	0.143891073545054	0.755829822090483	Upregulated	28.1052997286757	WP_000440894.1
C2566_RS21100	bcsF	bcsF	cellulose biosynthesis protein BcsF	0.143590382369281	NA	Upregulated	5.86546860022121	WP_000988308.1
C2566_RS20155	yhfA	yhfA	OsmC family protein	0.143485903680552	0.742454550308451	Upregulated	349.703209738644	WP_001148908.1
C2566_RS14395	psuG	psuG	pseudouridine-5'-phosphate glycosidase	0.143478571408933	NA	Upregulated	8.20595726473437	WP_000040208.1
C2566_RS01445	fabR	fabR	HTH-type transcriptional repressor FabR	0.142766710913222	0.760860026029636	Upregulated	631.593928313885	WP_001309117.1
C2566_RS00530	hemC	hemC	hydroxymethylbilane synthase	0.142576239668574	0.753515876880663	Upregulated	181.972843404822	WP_001354020.1
C2566_RS02620	aidB	aidB	isovaleryl-CoA dehydrogenase	0.142210407066014	0.75930500178705	Upregulated	66.4745721847966	WP_001295190.1
C2566_RS24645	ynaM	ynaM	YnaM/YnfT family protein	0.142116637473654	0.725293561106242	Upregulated	289.039302128842	WP_120795384.1
C2566_RS20340	hofQ	hofQ	DNA uptake porin HofQ	0.141868943832386	NA	Upregulated	20.0179641343896	WP_000815968.1
C2566_RS20290	yhfX	yhfX	YhfX family PLP-dependent enzyme	0.1417072136062	NA	Upregulated	20.0113956888123	WP_000497346.1
C2566_RS13080	yebF	yebF	protein YebF	0.14147807166085	0.761815787284606	Upregulated	84.8950341056482	WP_001295500.1
C2566_RS12640	ydjE	ydjE	MFS transporter	0.141431477777397	NA	Upregulated	17.9926613086385	WP_001299574.1
C2566_RS13210	torZ	torZ	trimethylamine N-oxide reductase TorZ	0.141404007236759	0.761815787284606	Upregulated	62.2444260727382	WP_000176795.1
C2566_RS18530	yqiB	yqiB	DUF1249 family protein	0.141303507873726	0.761119615921946	Upregulated	368.815706916723	WP_000833393.1
C2566_RS14570	ccmB	ccmB	heme exporter protein CcmB	0.141266803562398	0.761119615921946	Upregulated	25.7634589726148	WP_000971730.1
C2566_RS20060	C2566_RS20060	C2566_RS20060	carbohydrate-binding protein	0.140324453297251	0.752512892825491	Upregulated	56.7360880369247	WP_000773160.1
C2566_RS00695	C2566_RS00695	C2566_RS00695	DUF1116 domain-containing protein	0.140315402820773	NA	Upregulated	12.8172199154779	WP_001093942.1
C2566_RS15010	lrhA	lrhA	transcriptional regulator LrhA	0.140046469662903	0.762591219846083	Upregulated	1425.28439559636	WP_000622290.1
C2566_RS11030	mcbR	mcbR	colanic acid/biofilm transcriptional regulator McbR	0.139974961619802	0.762591219846083	Upregulated	32.6860313563786	WP_001301034.1
C2566_RS21290	xylG	xylG	D-xylose ABC transporter ATP-binding protein	0.13996663149146	0.761815787284606	Upregulated	24.9021123018522	NA
C2566_RS11960	anmK	anmK	anhydro-N-acetylmuramic acid kinase	0.139879415275434	0.762591219846083	Upregulated	341.367022998604	WP_000835077.1
C2566_RS05590	tgt	tgt	tRNA guanosine(34) transglycosylase Tgt	0.139846395401594	0.762591219846083	Upregulated	457.86354677854	WP_000667319.1
C2566_RS15870	hyfB	hyfB	hydrogenase 4 subunit B	0.139780563769774	0.742454550308451	Upregulated	22.2918921835318	WP_000339481.1
C2566_RS17305	sdaC	sdaC	HAAAP family serine/threonine permease SdaC	0.139646628542188	0.762591219846083	Upregulated	581.134562204204	WP_000450476.1
C2566_RS09310	yceD	yceD	23S rRNA accumulation protein YceD	0.139604305536525	0.762591219846083	Upregulated	1599.94100625888	WP_001174481.1
C2566_RS15700	eutA	eutA	ethanolamine ammonia-lyase reactivating factor EutA	0.139468796364351	NA	Upregulated	11.508205609744	WP_001097447.1
C2566_RS13400	pgsA	pgsA	CDP-diacylglycerol--glycerol-3-phosphate 3-phosphatidyltransferase	0.139262263440163	0.744269266576216	Upregulated	324.384176000302	WP_001160187.1
C2566_RS15665	amiA	amiA	N-acetylmuramoyl-L-alanine amidase AmiA	0.139231416915474	0.756811283762909	Upregulated	255.890825964244	WP_000102886.1
C2566_RS00640	rhtC	rhtC	threonine export protein RhtC	0.139218401669479	0.76330809441179	Upregulated	23.350079837862	WP_000928828.1
C2566_RS19165	ubiU	ubiU	ubiquinone anaerobic biosynthesis protein UbiU	0.139071755150496	0.761815787284606	Upregulated	144.193413721138	WP_000421305.1
C2566_RS12995	msrC	msrC	L-methionine (R)-S-oxide reductase	0.138869386824464	0.761119615921946	Upregulated	312.563823154576	WP_001043882.1
C2566_RS20835	yhiJ	yhiJ	DUF4049 domain-containing protein	0.138691618329716	0.761815787284606	Upregulated	65.5164063014942	WP_001329173.1
C2566_RS14715	yfaA	yfaA	DUF2138 domain-containing protein	0.13813199401478	0.764825012461222	Upregulated	38.4758700900481	WP_000012273.1
C2566_RS06455	pheP	pheP	phenylalanine transporter	0.138034323172864	0.764796363145027	Upregulated	93.4260808951254	WP_000786310.1
C2566_RS24910	C2566_RS24910	C2566_RS24910	hypothetical protein	0.136930473392246	0.761815787284606	Upregulated	41.3737831509579	WP_000700140.1
C2566_RS02020	nrfC	nrfC	cytochrome c nitrite reductase Fe-S protein	0.136698470857203	NA	Upregulated	16.0288196572664	WP_000220281.1
C2566_RS12170	sufD	sufD	Fe-S cluster assembly protein SufD	0.136528739029494	0.767321636641245	Upregulated	62.7801345676181	WP_000908013.1
C2566_RS07310	cydX	cydX	cytochrome bd-I oxidase subunit CydX	0.136394588606333	0.76965213398069	Upregulated	337.238679797886	WP_000270282.1
C2566_RS17365	fucI	fucI	L-fucose isomerase	0.136380669635517	0.762148188625115	Upregulated	168.076680074401	WP_000700894.1
C2566_RS17940	fldB	fldB	flavodoxin FldB	0.136091929818072	0.769935316180489	Upregulated	280.217182653721	WP_001055874.1
C2566_RS21750	trmH	trmH	tRNA (guanosine(18)-2'-O)-methyltransferase TrmH	0.135786577435712	0.762591219846083	Upregulated	64.0052805103456	WP_001070177.1
C2566_RS06555	fepD	fepD	Fe(3+)-siderophore ABC transporter permease	0.135758523918978	0.756811283762909	Upregulated	25.6941711937299	WP_001295314.1
C2566_RS14805	rhmD	rhmD	L-rhamnonate dehydratase	0.135611574650339	0.764825012461222	Upregulated	53.8998343586253	WP_001319848.1
C2566_RS15455	ypeC	ypeC	DUF2502 domain-containing protein YpeC	0.135546332726261	NA	Upregulated	9.14339659803962	WP_000490072.1
C2566_RS15140	dedD	dedD	cell division protein DedD	0.135193673229391	0.769935316180489	Upregulated	151.921503811007	WP_000146992.1
C2566_RS08520	elfA	elfA	fimbrial protein	0.13497977827805	0.769935316180489	Upregulated	148.773244038604	WP_000750293.1
C2566_RS11195	ddpF	ddpF	oligopeptide/dipeptide ABC transporter ATP-binding protein	0.13486458633076	NA	Upregulated	11.4426304014654	WP_001285557.1
C2566_RS09685	ycgM	ycgM	fumarylacetoacetate hydrolase family protein	0.134764838357872	0.769935316180489	Upregulated	137.07155405324	WP_000284277.1
C2566_RS14585	napB	napB	nitrate reductase cytochrome c-type subunit	0.134489106084804	NA	Upregulated	16.4884501825227	WP_000835177.1
C2566_RS17360	C2566_RS17360	C2566_RS17360	sugar ABC transporter ATP-binding protein	0.134399311436207	0.761815787284606	Upregulated	209.907578009984	WP_000004944.1
C2566_RS18875	yqjE	yqjE	phage holin family protein	0.134252015710564	0.769935316180489	Upregulated	104.314862311481	WP_000785722.1
C2566_RS21465	C2566_RS21465	C2566_RS21465	Imm57 family immunity protein	0.134174949161654	NA	Upregulated	12.3426636467256	NA
C2566_RS00705	C2566_RS00705	C2566_RS00705	DUF2877 domain-containing protein	0.13407895727884	NA	Upregulated	11.3501798578624	WP_001301301.1
C2566_RS20720	yhhL	yhhL	DUF1145 family protein	0.133960017766929	0.769935316180489	Upregulated	22.6565390990674	WP_001295207.1
C2566_RS04665	lpxB	lpxB	lipid-A-disaccharide synthase	0.133833336175027	0.724925832937651	Upregulated	128.606742810737	WP_000139655.1
C2566_RS20005	gspF	gspF	type II secretion system inner membrane protein GspF	0.133677336038408	NA	Upregulated	15.1375463830702	WP_001109573.1
C2566_RS20715	rsmD	rsmD	16S rRNA (guanine(966)-N(2))-methyltransferase	0.13344168881355	0.769935316180489	Upregulated	44.942442474493	WP_000743204.1
C2566_RS13025	pphA	pphA	protein-serine/threonine phosphatase	0.133370513985721	0.769935316180489	Upregulated	42.7870770199518	WP_000812724.1
C2566_RS08155	ybjS	ybjS	NAD-dependent epimerase/dehydratase family protein	0.133240478333844	0.764796363145027	Upregulated	55.2561314524147	WP_001338420.1
C2566_RS12935	rlmA	rlmA	23S rRNA (guanine(745)-N(1))-methyltransferase	0.132917543915383	0.771080598419739	Upregulated	507.141519754923	WP_000010149.1
C2566_RS12045	ydhP	ydhP	MFS transporter	0.132720048433698	0.770760116033629	Upregulated	35.584476801148	WP_000701040.1
C2566_RS03125	C2566_RS03125	C2566_RS03125	IS3-like element ISEc52 family transposase	0.132571978333004	NA	Upregulated	7.37923696567313	NA
C2566_RS06580	entB	entB	enterobactin biosynthesis bifunctional isochorismatase/aryl carrier protein EntB	0.132210830090015	NA	Upregulated	12.8804287823887	WP_001007155.1
C2566_RS12825	yeaX	yeaX	carnitine monooxygenase reductase subunit YeaX	0.13202962030904	NA	Upregulated	18.354118753996	WP_001287032.1
C2566_RS16240	glnB	glnB	nitrogen regulatory protein P-II	0.131976255110339	0.772041276726192	Upregulated	330.492291501566	WP_000717694.1
C2566_RS12755	yeaO	yeaO	DUF488 domain-containing protein	0.131826671379252	0.772041276726192	Upregulated	52.555542633838	WP_001297652.1
C2566_RS20205	nirB	nirB	NADPH-nitrite reductase large subunit	0.131715625327672	0.761119615921946	Upregulated	113.498705966801	WP_000049208.1
C2566_RS20465	gntT	gntT	gluconate transporter	0.131692598554982	0.769935316180489	Upregulated	64.9369069712422	WP_001131758.1
C2566_RS03920	caiE	caiE	carnitine operon protein CaiE	0.131427644691512	0.774045709594444	Upregulated	22.4383142397825	WP_000122886.1
C2566_RS07795	fsa	fsa	fructose-6-phosphate aldolase	0.131187884720264	0.769935316180489	Upregulated	32.3821778811745	WP_001301278.1
C2566_RS01800	xylE	xylE	D-xylose transporter XylE	0.13109114203934	0.772041276726192	Upregulated	28.2218701454581	WP_001097274.1
C2566_RS11955	mliC	mliC	C-type lysozyme inhibitor	0.130511199555039	0.769935316180489	Upregulated	71.2646775946583	WP_000178042.1
C2566_RS02615	yjfC	yjfC	glutathionylspermidine synthase family protein	0.130500125822501	NA	Upregulated	11.417218778343	WP_000943964.1
C2566_RS11265	yddA	yddA	ABC transporter ATP-binding protein/permease	0.130236448901822	0.752691385998495	Upregulated	21.4243386042196	WP_000628583.1
C2566_RS08185	lysO	lysO	L-lysine exporter LysO	0.130182078617576	0.769935316180489	Upregulated	24.9512754320157	WP_000491142.1
C2566_RS12870	yoaH	yoaH	YoaH family protein	0.13002833658297	0.769935316180489	Upregulated	47.1983876667392	WP_000457334.1
C2566_RS10205	ymiA	ymiA	YmiA family putative membrane protein	0.129996931279806	0.772041276726192	Upregulated	24.5354317693777	WP_001300896.1
C2566_RS09520	pepT	pepT	peptidase T	0.129805287508671	0.762591219846083	Upregulated	217.899088764767	WP_000359441.1
C2566_RS12625	sppA	sppA	signal peptide peptidase SppA	0.129495544064174	0.76965213398069	Upregulated	242.040018561362	WP_001259822.1
C2566_RS14030	yegT	yegT	nucleoside permease	0.129373738631336	0.777047992403032	Upregulated	37.6157685574716	WP_000858501.1
C2566_RS15895	hyfG	hyfG	hydrogenase 4 catalytic subunit HyfG	0.129182927021822	0.772041276726192	Upregulated	21.590359086314	WP_001102321.1
C2566_RS01810	malF	malF	maltose ABC transporter permease MalF	0.128602580385286	NA	Upregulated	16.4515009893371	WP_001297290.1
C2566_RS18760	ebgC	ebgC	beta-galactosidase subunit beta	0.128456606793396	NA	Upregulated	9.50143787944668	WP_001219954.1
C2566_RS10400	ycjM	ycjM	glucosylglycerate phosphorylase	0.128430414349363	0.764796363145027	Upregulated	24.6739959795724	WP_000810500.1
C2566_RS00280	mdtD	mdtD	multidrug transporter subunit MdtD	0.128205804861918	0.777284730592516	Upregulated	226.2882216135	WP_001280852.1
C2566_RS15795	acrD	acrD	multidrug efflux RND transporter permease AcrD	0.128183321582239	0.774045709594444	Upregulated	104.479072227863	WP_001273151.1
C2566_RS13925	mdtB	mdtB	multidrug efflux RND transporter permease subunit MdtB	0.12781152310264	0.778440289831664	Upregulated	42.1907434046645	WP_001197904.1
C2566_RS05880	ylaC	ylaC	YlaC family protein	0.127691109495951	0.778440289831664	Upregulated	433.781479005101	WP_000136192.1
C2566_RS15825	tmcA	tmcA	tRNA cytosine(34) acetyltransferase TmcA	0.127631724149568	0.769935316180489	Upregulated	97.0340487855494	WP_000829360.1
C2566_RS25315	C2566_RS25315	C2566_RS25315	protein YnhH	0.127620084030214	0.782162278572727	Upregulated	43.9085991228401	WP_240806354.1
C2566_RS12595	ynjI	ynjI	DUF1266 domain-containing protein	0.127603184922228	0.764796363145027	Upregulated	21.8026589888816	WP_000756910.1
C2566_RS06160	allE	allE	(S)-ureidoglycine aminohydrolase	0.127572156509007	0.767321636641245	Upregulated	105.395741038267	WP_000540946.1
C2566_RS20955	hdeA	hdeA	acid-activated periplasmic chaperone HdeA	0.127251724204844	0.777047992403032	Upregulated	44.6799074713807	WP_000756550.1
C2566_RS21295	xylH	xylH	xylose ABC transporter permease XylH	0.12723593466516	NA	Upregulated	16.6721335593844	WP_000047004.1
C2566_RS16725	nrdF	nrdF	class 1b ribonucleoside-diphosphate reductase subunit beta	0.127193558187761	0.777047992403032	Upregulated	177.288144902075	WP_000777972.1
C2566_RS13265	cheB	cheB	protein-glutamate methylesterase/protein glutamine deamidase	0.12623714640708	NA	Upregulated	10.3923970424039	WP_000036371.1
C2566_RS04185	ftsW	ftsW	cell division protein FtsW	0.126123078218411	0.783903663707051	Upregulated	287.551708629428	WP_001295532.1
C2566_RS06590	entH	entH	proofreading thioesterase EntH	0.125672947059457	NA	Upregulated	8.73832185088771	WP_000637953.1
C2566_RS13050	holE	holE	DNA polymerase III subunit theta	0.125657523526954	0.788566288711431	Upregulated	59.1446066500424	WP_000916763.1
C2566_RS20600	tssD	tssD	Hcp1 family type VI secretion system effector	0.125502027840505	NA	Upregulated	19.7772693632457	WP_000065921.1
C2566_RS02280	yjdF	yjdF	DUF2238 domain-containing protein	0.125434856466214	0.788566288711431	Upregulated	20.6062682805151	WP_000198751.1
C2566_RS19470	nanE	nanE	N-acetylmannosamine-6-phosphate 2-epimerase	0.125425000150096	0.788566288711431	Upregulated	21.4967928893377	WP_001300570.1
C2566_RS02945	bdcR	bdcR	TetR/AcrR family transcriptional regulator	0.125351857488688	0.788566288711431	Upregulated	31.0021178319611	WP_001319729.1
C2566_RS00885	srkA	srkA	stress response kinase SrkA	0.125129457624817	0.772345140987919	Upregulated	483.47105324387	WP_001065497.1
C2566_RS10285	yciW	yciW	carboxymuconolactone decarboxylase family protein	0.125015109554964	0.774359057509007	Upregulated	30.1525430239024	WP_001301103.1
C2566_RS13940	baeS	baeS	two-component system sensor histidine kinase BaeS	0.124991331290069	0.788566288711431	Upregulated	31.560524690902	WP_000675150.1
C2566_RS21030	yhjG	yhjG	AsmA family protein	0.124757913096331	0.777047992403032	Upregulated	74.7679764269773	WP_001296794.1
C2566_RS16140	suhB	suhB	inositol-1-monophosphatase	0.124602453078729	0.788566288711431	Upregulated	132.531979023401	WP_000553451.1
C2566_RS04515	fhuC	fhuC	Fe3+-hydroxamate ABC transporter ATP-binding protein FhuC	0.12455081200847	0.790791142243322	Upregulated	25.2622229923133	WP_001158931.1
C2566_RS07785	ybiW	ybiW	glycyl radical protein	0.124447415691896	0.785269066696545	Upregulated	30.5261851994294	WP_000209344.1
C2566_RS12230	ydiB	ydiB	quinate/shikimate dehydrogenase	0.12425992331771	NA	Upregulated	13.2160838425903	WP_000383469.1
C2566_RS09110	mdoG	mdoG	glucans biosynthesis protein MdoG	0.12408663959849	0.762591219846083	Upregulated	434.014049221282	WP_001343212.1
C2566_RS09145	trhO	trhO	rhodanese-related sulfurtransferase	0.123546331279272	0.777284730592516	Upregulated	116.689653203863	WP_001319625.1
C2566_RS20030	gspK	gspK	type II secretion system minor pseudopilin GspK	0.123487790947217	NA	Upregulated	9.76330476925211	WP_001058521.1
C2566_RS00900	yihG	yihG	acyltransferase	0.123472106177394	0.792156292164355	Upregulated	51.6878527250289	WP_001313432.1
C2566_RS14795	yfaU	yfaU	2-keto-3-deoxy-L-rhamnonate aldolase	0.123331016528986	0.793372949880064	Upregulated	28.0396207973285	WP_000992954.1
C2566_RS09190	grxB	grxB	glutaredoxin 2	0.12325179044648	0.793372949880064	Upregulated	714.616039701648	WP_000780912.1
C2566_RS14700	yfaQ	yfaQ	YfaQ family protein	0.123196834440677	NA	Upregulated	15.6933038813416	WP_001104549.1
C2566_RS13395	C2566_RS13395	C2566_RS13395	hypothetical protein	0.122653403596811	0.792603850668173	Upregulated	635.633461214721	NA
C2566_RS06525	fes	fes	enterochelin esterase	0.122548407019346	NA	Upregulated	11.6310152623371	WP_000125832.1
C2566_RS05175	yahD	yahD	ankyrin repeat domain-containing protein	0.122509039796013	NA	Upregulated	12.1553215787525	WP_000023635.1
C2566_RS12075	ribE	ribE	riboflavin synthase	0.122472686191647	0.772041276726192	Upregulated	513.376344122754	WP_000493947.1
C2566_RS09830	prs	prs	ribose-phosphate diphosphokinase	0.12240796367751	0.794598320817117	Upregulated	669.069947353247	WP_001298109.1
C2566_RS11850	malI	malI	mal regulon transcriptional regulator MalI	0.122370988092822	NA	Upregulated	57.5513818987502	WP_000179519.1
C2566_RS13885	udk	udk	uridine kinase	0.121950384264939	0.788566288711431	Upregulated	64.3589983512065	WP_001295424.1
C2566_RS22080	dgoA	dgoA	2-dehydro-3-deoxy-6-phosphogalactonate aldolase	0.121587215709701	NA	Upregulated	11.9384798962731	WP_001198722.1
C2566_RS16065	yfhM	yfhM	alpha2-macroglobulin	0.121584083647265	0.769935316180489	Upregulated	410.026828941361	WP_000736266.1
C2566_RS08905	rutD	rutD	pyrimidine utilization protein D	0.121513811785068	NA	Upregulated	8.18300863572103	WP_000777653.1
C2566_RS10855	C2566_RS10855	C2566_RS10855	periplasmic protein	0.121491739485368	0.783562528382852	Upregulated	435.145381258993	WP_000731833.1
C2566_RS08935	C2566_RS08935	C2566_RS08935	hypothetical protein	0.121258802136357	NA	Upregulated	8.04968076777514	WP_000979516.1
C2566_RS02035	nrfF	nrfF	heme lyase NrfEFG subunit NrfF	0.121228528632327	NA	Upregulated	9.73474678843759	WP_000033487.1
C2566_RS14905	elaB	elaB	stress response protein ElaB	0.121210357883479	0.793864171917699	Upregulated	109.401278777458	WP_000070621.1
C2566_RS10905	tehA	tehA	dicarboxylate transporter/tellurite-resistance protein TehA	0.12112190966212	0.770257181345474	Upregulated	73.5805114085137	WP_001301046.1
C2566_RS05045	ecpC	ecpC	fimbrial usher EcpC	0.121023063648479	0.769935316180489	Upregulated	34.8751043464452	WP_001131058.1
C2566_RS11095	nhoA	nhoA	N-hydroxyarylamine O-acetyltransferase	0.120859108544559	0.792156292164355	Upregulated	21.5634492771018	WP_000187904.1
C2566_RS05530	rdgC	rdgC	recombination-associated protein RdgC	0.120660996239883	0.769935316180489	Upregulated	74.5226968505619	WP_001298537.1
C2566_RS04860	yafV	yafV	2-oxoglutaramate amidase	0.120586749154661	0.778440289831664	Upregulated	82.3683205728985	WP_001118052.1
C2566_RS20815	yhhI	yhhI	ISAs1-like element ISEc1 family transposase	0.120577304476488	0.800730079001994	Upregulated	37.2784369856305	WP_000420980.1
C2566_RS11405	ptrR	ptrR	putrescine utilization regulator PtrR	0.120487767271427	NA	Upregulated	14.0722183738295	WP_000366501.1
C2566_RS17560	lysR	lysR	DNA-binding transcriptional regulator LysR	0.120225496039548	0.801250294413437	Upregulated	23.6136114954814	WP_000741828.1
C2566_RS00430	wecB	wecB	non-hydrolyzing UDP-N-acetylglucosamine 2-epimerase	0.120191586664814	0.76330809441179	Upregulated	113.381301017189	WP_000866670.1
C2566_RS10770	feaB	feaB	phenylacetaldehyde dehydrogenase	0.119916828480635	0.793372949880064	Upregulated	75.3500303375363	WP_000138605.1
C2566_RS14005	gatA	gatA	PTS galactitol transporter subunit IIA	0.119792682639757	NA	Upregulated	5.78926314491056	WP_000182921.1
C2566_RS09710	umuC	umuC	DNA polymerase V catalytic protein	0.11976942491746	0.802507426133339	Upregulated	64.1988908168066	WP_000457616.1
C2566_RS07550	bioC	bioC	malonyl-ACP O-methyltransferase BioC	0.119745475968792	NA	Upregulated	7.77158273135744	WP_000246761.1
C2566_RS11045	ansP	ansP	L-asparagine permease	0.119613494934386	0.777284730592516	Upregulated	64.7267251801293	WP_001295649.1
C2566_RS09570	iraM	iraM	anti-adapter protein IraM	0.119449390579583	NA	Upregulated	17.8859683648133	WP_001307134.1
C2566_RS13605	sbcB	sbcB	exodeoxyribonuclease I	0.119395730209953	0.769935316180489	Upregulated	116.982677186353	WP_000980563.1
C2566_RS11245	gadB	gadB	glutamate decarboxylase	0.119285270140682	0.801154062607632	Upregulated	28.2570295074392	WP_000358930.1
C2566_RS19475	nanT	nanT	sialic acid transporter NanT	0.118811311714021	0.800608402585607	Upregulated	48.609164041021	WP_000108459.1
C2566_RS15250	yfcS	yfcS	fimbria/pilus periplasmic chaperone	0.118425309166934	NA	Upregulated	12.1964413046816	WP_001281621.1
C2566_RS10485	mpaA	mpaA	murein tripeptide amidase MpaA	0.117985087138508	0.809227577196112	Upregulated	37.0704415731915	WP_000219122.1
C2566_RS00645	rhtB	rhtB	homoserine/homoserine lactone efflux protein	0.117650148541963	0.809736094835066	Upregulated	21.4765624593619	WP_000171710.1
C2566_RS13040	copD	copD	copper homeostasis membrane protein CopD	0.117487906549816	0.762591219846083	Upregulated	137.01920761888	WP_000879293.1
C2566_RS24960	C2566_RS24960	C2566_RS24960	hypothetical protein	0.117484928916573	0.809736094835066	Upregulated	475.980871645681	WP_000050905.1
C2566_RS02040	nrfG	nrfG	heme lyase NrfEFG subunit NrfG	0.117362534658696	NA	Upregulated	12.5163177462655	WP_000812892.1
C2566_RS09775	treA	treA	alpha,alpha-trehalase	0.11722891657604	0.809736094835066	Upregulated	63.8153013476845	WP_000841714.1
C2566_RS08825	torT	torT	TMAO reductase system periplasmic protein TorT	0.117148482512215	0.809736094835066	Upregulated	61.7155205659127	WP_001264933.1
C2566_RS06040	qmcA	qmcA	SPFH domain-containing protein	0.116975279915718	0.80855539681713	Upregulated	133.960513254244	WP_000904502.1
C2566_RS04555	mtnN	mtnN	5'-methylthioadenosine/S-adenosylhomocysteine nucleosidase	0.116885809826274	0.809604048403403	Upregulated	303.575861113397	WP_000689844.1
C2566_RS18805	ygjP	ygjP	M48 family metallopeptidase	0.116798373256269	0.809736094835066	Upregulated	38.4238203904552	WP_001300832.1
C2566_RS22025	C2566_RS22025	C2566_RS22025	6-phospho-alpha-glucosidase	0.116730050406378	0.809736094835066	Upregulated	29.727635749084	WP_000160104.1
C2566_RS19805	fmt	fmt	methionyl-tRNA formyltransferase	0.116656742573188	0.809736094835066	Upregulated	331.833284642861	WP_000004473.1
C2566_RS07525	C2566_RS07525	C2566_RS07525	acyltransferase family protein	0.116375675891494	0.809736094835066	Upregulated	470.83946258366	WP_000603805.1
C2566_RS11300	ydeR	ydeR	fimbrial protein	0.11600138656987	NA	Upregulated	6.63925364755169	WP_000825452.1
C2566_RS21675	rpmG	rpmG	50S ribosomal protein L33	0.115705668547343	0.809736094835066	Upregulated	2269.7281451685	WP_001051798.1
C2566_RS07455	C2566_RS07455	C2566_RS07455	excisionase	0.115542098958651	NA	Upregulated	6.71048469515544	WP_001303849.1
C2566_RS02210	crfC	crfC	clamp-binding protein CrfC	0.11553131013837	0.793864171917699	Upregulated	33.1735778440684	WP_000288588.1
C2566_RS07050	C2566_RS07050	C2566_RS07050	lipoprotein	0.115530408496405	NA	Upregulated	7.6282594012291	WP_000856353.1
C2566_RS06610	ybdL	ybdL	methionine-oxo-acid transaminase	0.115296463305649	0.811513009643671	Upregulated	38.3492972987317	WP_000183906.1
C2566_RS08350	ycaO	ycaO	30S ribosomal protein S12 methylthiotransferase accessory factor YcaO	0.115281213507207	0.811069342244948	Upregulated	107.078440373768	WP_001295344.1
C2566_RS20670	livH	livH	high-affinity branched-chain amino acid ABC transporter permease LivH	0.115249609790642	NA	Upregulated	10.8591362862596	WP_001295111.1
C2566_RS18485	ygiW	ygiW	OB fold stress tolerance protein YgiW	0.114927929291121	0.809736094835066	Upregulated	1037.84617250436	WP_000712658.1
C2566_RS17175	ygcS	ygcS	MFS transporter	0.114889517633976	NA	Upregulated	12.1051555879625	WP_000147666.1
C2566_RS11230	dosC	dosC	diguanylate cyclase DosC	0.114721172732658	NA	Upregulated	18.3189132554824	WP_000426272.1
C2566_RS13780	wcaK	wcaK	colanic acid biosynthesis pyruvyl transferase WcaK	0.114421779085345	NA	Upregulated	10.9546392717368	WP_000770767.1
C2566_RS02475	yjeM	yjeM	glutamate/gamma-aminobutyrate family transporter YjeM	0.114382505999057	0.809736094835066	Upregulated	97.9515100662645	WP_001300174.1
C2566_RS17500	ptsP	ptsP	phosphoenolpyruvate--protein phosphotransferase	0.114284626580831	0.791804902148271	Upregulated	245.066202461241	WP_000957907.1
C2566_RS17830	scpA	scpA	methylmalonyl-CoA mutase	0.114274090407965	0.793769912463304	Upregulated	24.6918839239914	WP_000073223.1
C2566_RS11985	ydhK	ydhK	FUSC family protein	0.1139348272815	0.814108516574995	Upregulated	49.7336501847665	WP_000994296.1
C2566_RS05315	lacI	lacI	DNA-binding transcriptional repressor LacI	0.113637609333539	0.813439385689679	Upregulated	58.8248505510417	WP_000805902.1
C2566_RS14495	radD	radD	DEAD/DEAH box helicase	0.113468030524168	0.813439385689679	Upregulated	64.0878700977454	WP_000578061.1
C2566_RS19120	diaA	diaA	DnaA initiator-associating protein DiaA	0.113463354629517	0.814108516574995	Upregulated	205.511970247848	WP_001158034.1
C2566_RS08865	agp	agp	bifunctional glucose-1-phosphatase/inositol phosphatase	0.113225612279196	0.813439385689679	Upregulated	1594.34707379381	WP_001044279.1
C2566_RS04835	dnaQ	dnaQ	DNA polymerase III subunit epsilon	0.113174724647788	0.811960851789217	Upregulated	190.129406796098	WP_001300756.1
C2566_RS12175	sufC	sufC	Fe-S cluster assembly ATPase SufC	0.113017770993644	0.810370299163134	Upregulated	62.6884448334134	WP_000948865.1
C2566_RS21335	yiaK	yiaK	3-dehydro-L-gulonate 2-dehydrogenase	0.112652407368649	NA	Upregulated	15.8932014397344	WP_000869037.1
C2566_RS12270	ydiS	ydiS	FAD-dependent oxidoreductase	0.112531711003527	NA	Upregulated	11.3167078817937	WP_001278501.1
C2566_RS14115	C2566_RS14115	C2566_RS14115	IS1-like element IS1A family transposase	0.112437996448056	NA	Upregulated	8.92620059799233	WP_094096600.1
C2566_RS17290	syd	syd	SecY-interacting protein	0.112335671614273	0.793372949880064	Upregulated	96.4665649403737	WP_000342431.1
C2566_RS20455	gntX	gntX	DNA utilization protein GntX	0.112296299698757	0.818448848036929	Upregulated	183.868660567037	WP_001297265.1
C2566_RS13795	cpsG	cpsG	colanic acid biosynthesis phosphomannomutase CpsG	0.112272785282781	0.816874426547009	Upregulated	25.9247382142487	WP_001374064.1
C2566_RS16435	pssA	pssA	CDP-diacylglycerol--serine O-phosphatidyltransferase	0.112194305275621	0.811960851789217	Upregulated	558.7229382855	WP_000949265.1
C2566_RS09750	ldcA	ldcA	muramoyltetrapeptide carboxypeptidase	0.112156243758837	0.800608402585607	Upregulated	75.5994114240708	WP_000051560.1
C2566_RS23535	ibsC	ibsC	type I toxin-antitoxin system toxin IbsC	0.1119554191972	NA	Upregulated	6.33389180551569	WP_010723220.1
C2566_RS14740	nrdA	nrdA	class 1a ribonucleoside-diphosphate reductase subunit alpha	0.111851658178114	0.777047992403032	Upregulated	239.301154579753	WP_001075164.1
C2566_RS17650	xdhC	xdhC	xanthine dehydrogenase iron sulfur-binding subunit XdhC	0.111717005092658	0.809736094835066	Upregulated	35.3166672840988	WP_001016605.1
C2566_RS10355	puuC	puuC	aldehyde dehydrogenase PuuC	0.111628891647034	NA	Upregulated	13.4274705551483	WP_001009090.1
C2566_RS06605	hcxA	hcxA	hydroxycarboxylate dehydrogenase HcxA	0.111516107258884	0.821231070116265	Upregulated	38.8379757853674	WP_001120460.1
C2566_RS14690	atoB	atoB	acetyl-CoA acetyltransferase	0.111424439507785	0.814108516574995	Upregulated	24.6455750527043	WP_000786547.1
C2566_RS05015	paoA	paoA	aldehyde dehydrogenase iron-sulfur subunit PaoA	0.111276614536033	NA	Upregulated	10.1889180686003	WP_000070679.1
C2566_RS00595	C2566_RS00595	C2566_RS00595	DUF943 family protein	0.111181046024516	NA	Upregulated	7.76979813009969	WP_000837667.1
C2566_RS00995	yihR	yihR	aldose-1-epimerase	0.110971448750337	NA	Upregulated	7.75486163799467	WP_001295268.1
C2566_RS09615	pdeG	pdeG	cyclic diguanylate phosphodiesterase	0.110811513226459	NA	Upregulated	19.3617239149728	WP_001246510.1
C2566_RS17545	aas	aas	bifunctional acyl-ACP--phospholipid O-acyltransferase/long-chain-fatty-acid--ACP ligase	0.110766912015927	0.808160485357086	Upregulated	135.635503010102	WP_000899049.1
C2566_RS17245	rlmD	rlmD	23S rRNA (uracil(1939)-C(5))-methyltransferase RlmD	0.11064802027823	0.782162278572727	Upregulated	221.090056931396	WP_000046810.1
C2566_RS10030	oppC	oppC	oligopeptide ABC transporter permease OppC	0.110457207256854	0.824207791487144	Upregulated	1247.05295613729	WP_000979661.1
C2566_RS12540	ydjY	ydjY	lipoprotein YdjY	0.110395135086223	0.823885344225925	Upregulated	27.8901328806192	NA
C2566_RS04595	map	map	type I methionyl aminopeptidase	0.110341791467937	0.809994464670591	Upregulated	1003.10464892482	WP_001018194.1
C2566_RS02655	ulaB	ulaB	PTS ascorbate transporter subunit IIB	0.110224179037509	NA	Upregulated	10.7078143103172	WP_000218362.1
C2566_RS12190	ydiH	ydiH	YdiH family protein	0.1100823055211	0.824207791487144	Upregulated	221.609075376426	WP_001296104.1
C2566_RS20665	livM	livM	branched chain amino acid ABC transporter permease LivM	0.110036365182336	NA	Upregulated	11.4256081211162	WP_000803797.1
C2566_RS10290	fabI	fabI	enoyl-ACP reductase FabI	0.109873269102478	0.82600166564675	Upregulated	760.842953124485	WP_000506490.1
C2566_RS00260	rbsC	rbsC	ribose ABC transporter permease	0.109781524488346	0.812475511760353	Upregulated	102.177398094996	WP_000211858.1
C2566_RS03960	fixC	fixC	FAD-dependent oxidoreductase	0.10963851007229	NA	Upregulated	11.7884163198402	WP_001287715.1
C2566_RS12495	ves	ves	environmental stress-induced protein Ves	0.109577065893711	NA	Upregulated	8.33275015302153	WP_001300480.1
C2566_RS16515	yfiL	yfiL	DUF2799 domain-containing protein	0.109368638004469	0.811960851789217	Upregulated	24.028612270089	WP_000976004.1
C2566_RS12845	tsaB	tsaB	tRNA (adenosine(37)-N6)-threonylcarbamoyltransferase complex dimerization subunit type 1 TsaB	0.109217458314576	0.824207791487144	Upregulated	62.6983778156885	WP_001220987.1
C2566_RS14230	pbpG	pbpG	D-alanyl-D-alanine endopeptidase	0.108917372348039	0.809736094835066	Upregulated	94.5443986478678	WP_001319943.1
C2566_RS20180	pabA	pabA	aminodeoxychorismate synthase component 2	0.108307046554243	0.774045709594444	Upregulated	64.1814711917992	WP_000601847.1
C2566_RS04080	sgrR	sgrR	DNA-binding transcriptional regulator SgrR	0.108268633149114	0.829346476639399	Upregulated	34.976378547739	WP_001295535.1
C2566_RS15710	eutG	eutG	ethanolamine utilization ethanol dehydrogenase EutG	0.108253196692513	NA	Upregulated	10.9249677957201	WP_001300552.1
C2566_RS14595	napG	napG	ferredoxin-type protein NapG	0.108004604992985	NA	Upregulated	14.0102007638105	WP_000091291.1
C2566_RS20145	yheU	yheU	YheU family protein	0.1078845881917	0.830390522381185	Upregulated	42.4959551838266	WP_000907085.1
C2566_RS20860	yhiN	yhiN	NAD(P)/FAD-dependent oxidoreductase	0.107786702376106	0.825690466142959	Upregulated	73.6818559481821	WP_000439197.1
C2566_RS17485	ppdA	ppdA	prepilin peptidase-dependent protein	0.107341752715517	NA	Upregulated	8.11035268323297	WP_000857056.1
C2566_RS14420	setB	setB	sugar efflux transporter SetB	0.107087354169027	0.82982896110111	Upregulated	27.1616330954795	WP_000551969.1
C2566_RS20765	acpT	acpT	4'-phosphopantetheinyl transferase AcpT	0.107035271173939	0.831572645060339	Upregulated	29.8937857782253	WP_000285773.1
C2566_RS19200	pnp	pnp	polyribonucleotide nucleotidyltransferase	0.106979701940848	0.831179708934078	Upregulated	1477.49612018343	WP_001295554.1
C2566_RS18810	ygjQ	ygjQ	SanA/YdcF family protein	0.10643684153581	0.830604438857138	Upregulated	21.7452101034064	WP_000942548.1
C2566_RS18225	glcE	glcE	glycolate oxidase subunit GlcE	0.106171017042938	NA	Upregulated	18.9920504185382	WP_000943100.1
C2566_RS19255	secG	secG	preprotein translocase subunit SecG	0.106140902920455	0.832089867996852	Upregulated	476.109728545685	WP_001297427.1
C2566_RS16425	tapT	tapT	tRNA-uridine aminocarboxypropyltransferase	0.106071175218792	0.832147059836866	Upregulated	34.2843906911431	WP_001301152.1
C2566_RS12945	yobF	yobF	DUF2627 domain-containing protein	0.106023736021934	0.820370464157715	Upregulated	5876.04498273356	WP_001295496.1
C2566_RS21530	trmL	trmL	tRNA (uridine(34)/cytosine(34)/5-carboxymethylaminomethyluridine(34)-2'-O)-methyltransferase TrmL	0.10598168325032	0.832089867996852	Upregulated	38.666851245649	WP_000932344.1
C2566_RS18935	tdcF	tdcF	enamine/imine deaminase	0.105932777720759	0.809736094835066	Upregulated	171.879902796334	WP_000719990.1
C2566_RS24825	C2566_RS24825	C2566_RS24825	type I toxin-antitoxin system toxin Ldr family protein	0.105901355696209	0.82181968206291	Upregulated	86.7521856784745	WP_001295224.1
C2566_RS15655	yfeZ	yfeZ	DUF2919 domain-containing protein	0.105887781583069	0.832089867996852	Upregulated	29.101434373197	WP_001300381.1
C2566_RS10455	ycjW	ycjW	LacI family DNA-binding transcriptional regulator	0.105858634635702	0.832147059836866	Upregulated	48.1919268275895	WP_000075375.1
C2566_RS17825	meaB	meaB	methylmalonyl Co-A mutase-associated GTPase MeaB	0.10580234951495	NA	Upregulated	13.0017323799126	WP_000606525.1
C2566_RS22385	C2566_RS22385	C2566_RS22385	DUF2254 family protein	0.105672462575597	0.832089867996852	Upregulated	22.2727989745977	NA
C2566_RS11375	yneE	yneE	bestrophin family protein	0.105525518262461	0.830604438857138	Upregulated	50.3837763125237	WP_000637082.1
C2566_RS05770	clpP	clpP	ATP-dependent Clp endopeptidase proteolytic subunit ClpP	0.105249758431155	0.829346476639399	Upregulated	674.10796591169	WP_000122253.1
C2566_RS06450	cusA	cusA	Cu(+)/Ag(+) efflux RND transporter permease subunit CusA	0.10509717332485	0.824207791487144	Upregulated	169.301942766684	WP_000573928.1
C2566_RS20450	bioH	bioH	pimeloyl-ACP methyl ester esterase BioH	0.104979380783455	0.82982896110111	Upregulated	35.2074061503008	WP_001060071.1
C2566_RS00665	metR	metR	HTH-type transcriptional regulator MetR	0.104256943228124	NA	Upregulated	16.6793288175083	WP_000573618.1
C2566_RS15475	pdeA	pdeA	sensor domain-containing phosphodiesterase	0.104147890747126	0.809736094835066	Upregulated	228.812951557848	WP_001301424.1
C2566_RS19555	aaeB	aaeB	p-hydroxybenzoic acid efflux pump subunit AaeB	0.104119894069941	0.837259105962068	Upregulated	39.7806984431292	WP_000510980.1
C2566_RS21375	araD	araD	L-ribulose-5-phosphate 4-epimerase	0.104088624142064	NA	Upregulated	9.80046773511647	WP_000893118.1
C2566_RS08510	ssuA	ssuA	aliphatic sulfonate ABC transporter substrate-binding protein SsuA	0.103815955250956	NA	Upregulated	8.65930995919613	WP_001244308.1
C2566_RS20235	frlB	frlB	fructoselysine 6-phosphate deglycase	0.103654344907772	NA	Upregulated	16.101955201824	WP_001295163.1
C2566_RS07080	kdpE	kdpE	two-component system response regulator KdpE	0.103597045482115	NA	Upregulated	11.1382637166586	WP_000186074.1
C2566_RS21735	gmk	gmk	guanylate kinase	0.103582739228758	0.833716966568205	Upregulated	795.055463394169	WP_001295237.1
C2566_RS19275	rlmE	rlmE	23S rRNA (uridine(2552)-2'-O)-methyltransferase RlmE	0.103203551018319	0.76965213398069	Upregulated	1160.30411454947	WP_000145975.1
C2566_RS25020	C2566_RS25020	C2566_RS25020	hypothetical protein	0.103196488407935	0.835572953303103	Upregulated	28.0562690104173	WP_001326841.1
C2566_RS07650	rhlE	rhlE	ATP-dependent RNA helicase RhlE	0.102939390340527	0.82982896110111	Upregulated	36.1571917047715	WP_000007101.1
C2566_RS20820	yhhJ	yhhJ	ABC transporter permease	0.102764025073667	0.837631354021219	Upregulated	57.2209527284643	WP_001216257.1
C2566_RS19310	rplU	rplU	50S ribosomal protein L21	0.102647363833818	0.83878949921981	Upregulated	1288.96522684633	WP_000271401.1
C2566_RS08980	pgaC	pgaC	poly-beta-1,6-N-acetyl-D-glucosamine synthase	0.10262654021125	0.840431907232322	Upregulated	40.5679744622865	WP_000610451.1
C2566_RS21315	avtA	avtA	valine--pyruvate transaminase	0.102619353504112	0.809736094835066	Upregulated	155.36257796891	WP_000144361.1
C2566_RS01220	yiiQ	yiiQ	YiiQ family protein	0.102083112102732	0.839729346774277	Upregulated	66.9523979198255	WP_000802226.1
C2566_RS05490	yaiI	yaiI	YaiI/YqxD family protein	0.102082481187723	0.840431907232322	Upregulated	40.266040716634	WP_000158159.1
C2566_RS09900	chaC	chaC	glutathione-specific gamma-glutamylcyclotransferase	0.101941717606301	0.809994464670591	Upregulated	110.208375267429	WP_012775986.1
C2566_RS08535	elfG	elfG	fimbrial protein	0.101853793434718	0.839729346774277	Upregulated	20.2195030660487	WP_001165668.1
C2566_RS25275	C2566_RS25275	C2566_RS25275	cobalamin biosynthesis protein	0.101846872945156	NA	Upregulated	9.13519243158899	NA
C2566_RS00085	yieK	yieK	glucosamine-6-phosphate deaminase	0.101728205332328	NA	Upregulated	11.2595545970309	WP_000766900.1
C2566_RS21930	adeD	adeD	adenine deaminase	0.101609668522353	0.832089867996852	Upregulated	32.8696372356634	WP_001065718.1
C2566_RS09055	csgD	csgD	biofilm master transcriptional regulator CsgD	0.101247794774032	NA	Upregulated	5.26262221265572	WP_000481506.1
C2566_RS00255	rbsA	rbsA	ribose ABC transporter ATP-binding protein RbsA	0.101224669352881	NA	Upregulated	152.323009466233	WP_000387752.1
C2566_RS04890	yafQ	yafQ	type II toxin-antitoxin system mRNA interferase toxin YafQ	0.101202662206002	0.840756732510604	Upregulated	102.893461219797	WP_000615981.1
C2566_RS00200	mnmG	mnmG	tRNA uridine-5-carboxymethylaminomethyl(34) synthesis enzyme MnmG	0.10118983317746	0.820370464157715	Upregulated	183.547650672279	WP_000499751.1
C2566_RS04225	secM	secM	secA translation cis-regulator SecM	0.101122774725475	0.837631354021219	Upregulated	419.682411641522	WP_000014321.1
C2566_RS05975	aes	aes	acetyl esterase	0.100476989315939	0.837259105962068	Upregulated	77.5686860512276	WP_000801849.1
C2566_RS17775	yggC	yggC	nucleoside/nucleotide kinase family protein	0.100372913517782	0.840431907232322	Upregulated	33.9847323657527	WP_000687705.1
C2566_RS14750	yfaE	yfaE	ferredoxin-like diferric-tyrosyl radical cofactor maintenance protein YfaE	0.100289515740387	0.842819939326505	Upregulated	24.1078622117445	WP_000135040.1
C2566_RS01575	yjaZ	yjaZ	heat-shock protein C	0.0999538669909195	0.842804266450998	Upregulated	111.584510483907	WP_001307500.1
C2566_RS18300	yghT	yghT	dTMP kinase	0.0999121846434963	NA	Upregulated	12.7734548925033	WP_001190781.1
C2566_RS11280	ydeO	ydeO	acid stress response transcriptional regulator YdeO	0.0997289986093549	0.829346476639399	Upregulated	23.3781203320775	WP_000060493.1
C2566_RS19105	rsmI	rsmI	16S rRNA (cytidine(1402)-2'-O)-methyltransferase	0.0996313965282215	0.834014332725331	Upregulated	149.965521954985	WP_000809262.1
C2566_RS02310	yjdI	yjdI	4Fe-4S mono-cluster protein YjdI	0.0995712146264845	0.842119087463846	Upregulated	95.7820812852845	WP_001070602.1
C2566_RS15885	hyfE	hyfE	hydrogenase 4 membrane subunit	0.0994319414421296	NA	Upregulated	5.77773462559145	WP_000147987.1
C2566_RS12400	ghoS	ghoS	type V toxin-antitoxin system endoribonuclease antitoxin GhoS	0.0994154825662608	0.840431907232322	Upregulated	144.011027910664	WP_000146159.1
C2566_RS00015	yidD	yidD	membrane protein insertion efficiency factor YidD	0.0993738448234364	0.844331330006687	Upregulated	34.288654425115	WP_001307474.1
C2566_RS06195	purK	purK	5-(carboxyamino)imidazole ribonucleotide synthase	0.0992265677569917	0.844331330006687	Upregulated	36.9606315749071	WP_000815553.1
C2566_RS19600	mreC	mreC	rod shape-determining protein MreC	0.0989729801335111	0.842804266450998	Upregulated	72.1987759288461	WP_000802511.1
C2566_RS21915	nepI	nepI	purine ribonucleoside efflux pump NepI	0.0989276989557119	0.829346476639399	Upregulated	22.6802915343258	WP_001401341.1
C2566_RS10625	C2566_RS10625	C2566_RS10625	PD-(D/E)XK nuclease-like domain-containing protein	0.0985692709375945	NA	Upregulated	7.85840845121257	NA
C2566_RS15545	ligA	ligA	NAD-dependent DNA ligase LigA	0.0985205640975191	0.806666449271794	Upregulated	120.925215033596	WP_000443700.1
C2566_RS12180	sufB	sufB	Fe-S cluster assembly protein SufB	0.098444533231376	0.842804266450998	Upregulated	83.9372419124882	NA
C2566_RS05675	xseB	xseB	exodeoxyribonuclease VII small subunit	0.0983683608813052	0.846973443023776	Upregulated	142.150697434527	WP_001124935.1
C2566_RS05620	tsx	tsx	nucleoside-specific channel-forming protein Tsx	0.0981997828594613	0.847919917175643	Upregulated	312.927748192797	WP_001295328.1
C2566_RS13290	cheA	cheA	chemotaxis protein CheA	0.0981952215977034	NA	Upregulated	18.0128683419648	WP_012767737.1
C2566_RS15435	fryC	fryC	PTS fructose transporter subunit IIC	0.0975415308728408	NA	Upregulated	9.51221328196594	WP_000985359.1
C2566_RS18160	yqgA	yqgA	DUF554 domain-containing protein	0.0975337463150267	0.847919917175643	Upregulated	95.0270997402589	WP_000234514.1
C2566_RS07840	dgcI	dgcI	GGDEF domain-containing protein	0.097448488241037	NA	Upregulated	15.3692312372453	WP_000086904.1
C2566_RS21830	C2566_RS21830	C2566_RS21830	transposase	0.0974248419238822	0.847919917175643	Upregulated	23.4362015526049	NA
C2566_RS20630	ugpC	ugpC	sn-glycerol 3-phosphate ABC transporter ATP binding protein UgpC	0.09712342767133	0.847919917175643	Upregulated	35.7118079238411	WP_000907792.1
C2566_RS14045	yegW	yegW	GntR family transcriptional regulator	0.097076042587001	NA	Upregulated	16.5951307841535	WP_000434038.1
C2566_RS20445	rpnA	rpnA	recombination-promoting nuclease RpnA	0.0967427705388732	NA	Upregulated	19.4509197499914	WP_000039090.1
C2566_RS12060	punR	punR	DNA-binding transcriptional activator PunR	0.0967028561604549	0.842804266450998	Upregulated	73.4884372755528	WP_000269493.1
C2566_RS03360	yjjX	yjjX	inosine/xanthosine triphosphatase	0.0965943862881057	0.847726695440431	Upregulated	35.176005091908	WP_001338221.1
C2566_RS01295	priA	priA	primosomal protein N'	0.0961100831381133	0.850065688718293	Upregulated	49.7343954524181	WP_001301269.1
C2566_RS08010	C2566_RS08010	C2566_RS08010	phage tail protein I	0.0959493550821091	NA	Upregulated	7.75037623081653	WP_001086815.1
C2566_RS12550	ynjA	ynjA	carboxymuconolactone decarboxylase family protein	0.0958071414562997	NA	Upregulated	18.4214701881488	WP_000524097.1
C2566_RS19095	yraJ	yraJ	fimbria/pilus outer membrane usher protein	0.0955557379115989	0.843225467666417	Upregulated	47.1794169799927	WP_001136485.1
C2566_RS15930	bepA	bepA	beta-barrel assembly-enhancing protease	0.0955030662241947	0.844331330006687	Upregulated	258.370868855826	WP_000489667.1
C2566_RS20755	yhhS	yhhS	MFS transporter	0.0954974854188373	0.847919917175643	Upregulated	55.9404322402382	WP_001300943.1
C2566_RS14400	psuK	psuK	pseudouridine kinase	0.0954260916950817	NA	Upregulated	8.44703356038	WP_001208132.1
C2566_RS15255	yfcU	yfcU	fimbrial usher protein YfcU	0.0953584263062708	0.84744647261127	Upregulated	42.4244780555172	WP_001300969.1
C2566_RS10620	recT	recT	recombination protein RecT	0.095334545250154	NA	Upregulated	7.78791193785888	WP_000166319.1
C2566_RS14095	C2566_RS14095	C2566_RS14095	HTH-like domain-containing protein	0.0953088416238888	0.840431907232322	Upregulated	87.2919017918425	NA
C2566_RS13840	wcaC	wcaC	colanic acid biosynthesis glycosyltransferase WcaC	0.0952508255261303	NA	Upregulated	12.3574231317479	WP_001023901.1
C2566_RS07305	cydB	cydB	cytochrome d ubiquinol oxidase subunit II	0.0952410283055168	0.851282306077859	Upregulated	3974.61979237092	WP_000568275.1
C2566_RS15360	yfdV	yfdV	transporter YfdV	0.0949514942679486	NA	Upregulated	10.2390295209373	WP_000955025.1
C2566_RS12285	ppsA	ppsA	phosphoenolpyruvate synthase	0.0945682478046712	0.854339798270805	Upregulated	2100.34973208643	WP_000069410.1
C2566_RS05830	mdlA	mdlA	SmdA family multidrug ABC transporter permease/ATP-binding protein	0.0945131173993498	0.854339798270805	Upregulated	83.7434363172498	WP_001235579.1
C2566_RS20140	yheT	yheT	hydrolase	0.0944542241861645	0.853415471589177	Upregulated	35.4885950820918	WP_000057356.1
C2566_RS10125	trpD	trpD	bifunctional anthranilate synthase glutamate amidotransferase component TrpG/anthranilate phosphoribosyltransferase TrpD	0.0942697148818558	0.853053350792035	Upregulated	71.7348824976778	WP_000763511.1
C2566_RS16860	srlE	srlE	PTS glucitol/sorbitol transporter subunit IIB	0.0941091729941767	NA	Upregulated	11.9925162821484	WP_000148867.1
C2566_RS10990	ydcV	ydcV	ABC transporter permease	0.0940973221423431	NA	Upregulated	19.0596671285912	WP_000555458.1
C2566_RS15715	eutJ	eutJ	ethanolamine utilization protein EutJ	0.0940110985636602	NA	Upregulated	6.66759302843892	WP_000929711.1
C2566_RS02415	epmB	epmB	EF-P beta-lysylation protein EpmB	0.0938870192459462	0.847919917175643	Upregulated	59.8414093382657	WP_000940522.1
C2566_RS24605	focA	focA	formate transporter FocA	0.0937886158113497	0.851328351659536	Upregulated	1928.88567180426	WP_000642546.1
C2566_RS11890	rsxA	rsxA	electron transport complex subunit RsxA	0.0937867083881055	0.854339798270805	Upregulated	26.9249450751073	WP_000133193.1
C2566_RS13775	wcaL	wcaL	colanic acid biosynthesis glycosyltransferase WcaL	0.0937406531318653	NA	Upregulated	7.61709328400616	WP_000862635.1
C2566_RS13700	C2566_RS13700	C2566_RS13700	IS1-like element IS1A family transposase	0.0936364436937995	NA	Upregulated	17.9414438084603	WP_223290517.1
C2566_RS04470	sfsA	sfsA	DNA/RNA nuclease SfsA	0.093272309509639	0.854339798270805	Upregulated	1437.06334598781	WP_000396036.1
C2566_RS10830	ydcF	ydcF	DUF218 domain-containing protein YdcF	0.0932274668904791	0.844263782463656	Upregulated	78.6759548157841	WP_001027964.1
C2566_RS09375	ptsG	ptsG	PTS glucose transporter subunit IIBC	0.0932117018875449	0.854339798270805	Upregulated	353.849823386193	WP_000475719.1
C2566_RS06360	C2566_RS06360	C2566_RS06360	porin	0.093143396844651	0.854339798270805	Upregulated	28.2689506520519	NA
C2566_RS16960	hycC	hycC	formate hydrogenlyase subunit 3	0.0930650304262702	NA	Upregulated	19.8900559595597	WP_001274388.1
C2566_RS12295	ppsR	ppsR	posphoenolpyruvate synthetase regulatory kinase/phosphorylase PpsR	0.0929669226360578	0.844331330006687	Upregulated	109.405142968445	WP_000368046.1
C2566_RS11640	C2566_RS11640	C2566_RS11640	Arm DNA-binding domain-containing protein	0.0929184383903806	0.834787184273663	Upregulated	23.887537465918	NA
C2566_RS19785	yrdD	yrdD	type I DNA topoisomerase	0.0927995087419157	0.854339798270805	Upregulated	359.65666665537	WP_001129722.1
C2566_RS18245	C2566_RS18245	C2566_RS18245	fatty acyl-AMP ligase	0.0927669881755208	NA	Upregulated	13.7371992493817	WP_001325883.1
C2566_RS12265	ydiR	ydiR	electron transfer flavoprotein subunit alpha	0.0927096168177589	NA	Upregulated	13.0326814919331	WP_000080700.1
C2566_RS22720	C2566_RS22720	C2566_RS22720	IS1-like element IS1A family transposase	0.0926326833352136	NA	Upregulated	5.97182269118075	WP_103215986.1
C2566_RS16200	yphC	yphC	zinc-dependent alcohol dehydrogenase family protein	0.092615080462867	NA	Upregulated	15.3611063721243	WP_000700812.1
C2566_RS04570	cdaR	cdaR	DNA-binding transcriptional regulator CdaR	0.0925336110958617	0.851328351659536	Upregulated	71.101055549055	WP_000929439.1
C2566_RS07530	ybhB	ybhB	kinase inhibitor	0.0925101055859486	0.854465949887714	Upregulated	97.2873313889285	WP_000767389.1
C2566_RS01895	C2566_RS01895	C2566_RS01895	DUF2713 family protein	0.092376411704588	0.806406025659287	Upregulated	22.4105415454074	NA
C2566_RS15645	yfeY	yfeY	RpoE-regulated lipoprotein	0.0920344033060499	0.854339798270805	Upregulated	222.946970284295	WP_000838937.1
C2566_RS11920	nth	nth	endonuclease III	0.0918484364606664	0.854465949887714	Upregulated	22.7527583570734	WP_001030339.1
C2566_RS20705	ftsE	ftsE	cell division ATP-binding protein FtsE	0.0917577758919436	0.854465949887714	Upregulated	72.5477778526732	WP_000617726.1
C2566_RS14155	yehM	yehM	DUF5682 family protein	0.091739580284685	0.844331330006687	Upregulated	24.7562396282831	WP_001294384.1
C2566_RS18970	yhaB	yhaB	protein YhaB	0.0917345521679632	NA	Upregulated	11.5173128043268	WP_000675733.1
C2566_RS04820	gloB	gloB	hydroxyacylglutathione hydrolase	0.0916942301091683	0.854339798270805	Upregulated	332.096183980617	WP_001052717.1
C2566_RS07095	kdpB	kdpB	potassium-transporting ATPase subunit KdpB	0.0915350525085312	0.847919917175643	Upregulated	22.6260042957661	WP_000087944.1
C2566_RS13230	argS	argS	arginine--tRNA ligase	0.091499910013853	0.854339798270805	Upregulated	317.145112104767	WP_001025322.1
C2566_RS16540	trmD	trmD	tRNA (guanosine(37)-N1)-methyltransferase TrmD	0.0914058332109392	0.854339798270805	Upregulated	2628.15091286139	WP_000264777.1
C2566_RS14955	nuoL	nuoL	NADH-quinone oxidoreductase subunit L	0.0910866396159282	0.854339798270805	Upregulated	1095.83898245944	WP_001056644.1
C2566_RS02910	ridA	ridA	2-iminobutanoate/2-iminopropanoate deaminase	0.0910083256792801	0.847919917175643	Upregulated	614.453907239162	WP_000047539.1
C2566_RS15675	eutR	eutR	HTH-type transcriptional regulator EutR	0.090425856017009	NA	Upregulated	19.4450667163387	WP_000753690.1
C2566_RS12215	ydiL	ydiL	YdiL family protein	0.0903774809241071	NA	Upregulated	18.1953315348053	WP_001301287.1
C2566_RS14650	ompC	ompC	porin OmpC	0.0902745927507216	0.854339798270805	Upregulated	21.8572430896196	NA
C2566_RS12280	fadK	fadK	medium-chain fatty-acid--CoA ligase	0.090262827157073	0.853415471589177	Upregulated	22.5965181086757	WP_001301294.1
C2566_RS21475	yibI	yibI	DUF3302 domain-containing protein	0.0901126737552518	NA	Upregulated	8.8962348846465	WP_000479624.1
C2566_RS12240	ydiF	ydiF	acyl CoA:acetate/3-ketoacid CoA transferase	0.0900852278850085	NA	Upregulated	13.8904957636742	WP_000805638.1
C2566_RS19615	csrD	csrD	RNase E specificity factor CsrD	0.0898424821720817	0.847919917175643	Upregulated	247.781921770601	WP_001241469.1
C2566_RS19370	kdsC	kdsC	3-deoxy-manno-octulosonate-8-phosphatase KdsC	0.0898003996868142	0.854465949887714	Upregulated	146.758792860239	WP_000030016.1
C2566_RS10110	trpA	trpA	tryptophan synthase subunit alpha	0.0897385860458	0.858901040397929	Upregulated	100.238348556223	WP_000443067.1
C2566_RS02430	ecnB	ecnB	lipoprotein toxin entericidin B	0.0896442181706632	0.854339798270805	Upregulated	1288.72221623076	WP_000239596.1
C2566_RS20480	malT	malT	HTH-type transcriptional regulator MalT	0.0895070388956111	0.862686549539382	Upregulated	293.346584728654	WP_000906955.1
C2566_RS08730	appC	appC	cytochrome bd-II oxidase subunit 1	0.0894993326310338	0.862737309685728	Upregulated	83.8352021781208	WP_000263582.1
C2566_RS15945	uraA	uraA	uracil permease	0.0893467859067064	0.862806773497244	Upregulated	42.2869412767515	WP_000198328.1
C2566_RS11165	yddM	yddM	HigA family addiction module antitoxin	0.089045192921849	0.863255847617491	Upregulated	89.7167892068302	WP_000781370.1
C2566_RS20960	hdeD	hdeD	acid-resistance protein HdeD	0.0889861591741864	0.854465949887714	Upregulated	24.669837024289	WP_000965672.1
C2566_RS06140	allW	allW	allantoin transporter	0.0889850166434846	NA	Upregulated	12.3661320562948	WP_000401100.1
C2566_RS18095	rdgB	rdgB	RdgB/HAM1 family non-canonical purine NTP pyrophosphatase	0.0886349531076078	0.86496874551782	Upregulated	30.0885464715345	WP_001174777.1
C2566_RS03280	yaaA	yaaA	peroxide stress protein YaaA	0.0885760662768963	0.854339798270805	Upregulated	71.4245392298387	WP_000906197.1
C2566_RS06675	citG	citG	triphosphoribosyl-dephospho-CoA synthase CitG	0.0884778691686759	NA	Upregulated	10.0301502650409	WP_000062457.1
C2566_RS19505	rpsI	rpsI	30S ribosomal protein S9	0.0884622292033078	0.854339798270805	Upregulated	460.762976313943	WP_000829818.1
C2566_RS16035	hisS	hisS	histidine--tRNA ligase	0.088291365519414	0.847919917175643	Upregulated	415.54297423917	WP_001107167.1
C2566_RS21070	bcsZ	bcsZ	cellulose synthase complex periplasmic endoglucanase BcsZ	0.0882722077822684	0.86496874551782	Upregulated	21.3801564308093	WP_001295222.1
C2566_RS00100	bglB	bglB	6-phospho-beta-glucosidase BglB	0.0881656963098231	NA	Upregulated	17.913290823652	WP_000643219.1
C2566_RS17635	actS	actS	amidase activator ActS	0.0874127513264001	0.849095349553233	Upregulated	113.04874811772	WP_001301085.1
C2566_RS05650	thiL	thiL	thiamine-phosphate kinase	0.0872642731529888	0.853415471589177	Upregulated	66.4899722660788	WP_000742109.1
C2566_RS01720	C2566_RS01720	C2566_RS01720	ShET2/EspL2 family type III secretion system effector toxin	0.0870164504422569	NA	Upregulated	15.7716968021345	NA
C2566_RS21355	yiaO	yiaO	2,3-diketo-L-gulonate TRAP transporter substrate-binding protein YiaO	0.0866546127047784	NA	Upregulated	10.4788133623425	WP_000776887.1
C2566_RS01125	rhaD	rhaD	rhamnulose-1-phosphate aldolase	0.0862032487954137	0.861886425423739	Upregulated	20.7208170819211	WP_001179759.1
C2566_RS01300	rpmE	rpmE	50S ribosomal protein L31	0.0861979487668987	0.871616842473782	Upregulated	912.671652654332	WP_000710769.1
C2566_RS15200	epmC	epmC	elongation factor P hydroxylase	0.0859694674548586	0.872096751966578	Upregulated	39.6378048157233	WP_001089241.1
C2566_RS16990	hypC	hypC	hydrogenase 3 maturation protein HypC	0.0857115651033018	0.872142091047839	Upregulated	32.4313763340829	WP_000334881.1
C2566_RS05945	dnaX	dnaX	DNA polymerase III subunit gamma/tau	0.0856866346574587	0.854465949887714	Upregulated	351.542357349315	WP_000122013.1
C2566_RS19460	nanQ	nanQ	N-acetylneuraminate anomerase	0.0855707418517516	0.871616842473782	Upregulated	38.9680208887342	WP_000979881.1
C2566_RS00270	rbsK	rbsK	ribokinase	0.0855676804965216	0.872142091047839	Upregulated	89.9067833102103	WP_012767772.1
C2566_RS19065	agaB	agaB	PTS galactosamine transporter subunit IIB	0.0855466767952792	NA	Upregulated	6.29539879963195	WP_000098022.1
C2566_RS13435	hiuH	hiuH	hydroxyisourate hydrolase	0.0854767098630872	0.872142091047839	Upregulated	57.7517026284177	WP_000920127.1
C2566_RS02185	phnE	phnE	phosphonate ABC transporter, permease protein PhnE	0.0854666055995068	NA	Upregulated	7.71852468633758	WP_001193500.1
C2566_RS00680	C2566_RS00680	C2566_RS00680	cytosine permease	0.0852317519440793	0.872142091047839	Upregulated	27.7324864750959	WP_001227362.1
C2566_RS08765	gfcD	gfcD	YjbH domain-containing protein	0.0851549211857607	0.854339798270805	Upregulated	22.7217121421195	WP_000742328.1
C2566_RS05200	yahI	yahI	carbamate kinase family protein	0.0849511759473067	NA	Upregulated	7.81059827202733	WP_000661620.1
C2566_RS21665	coaD	coaD	pantetheine-phosphate adenylyltransferase	0.0848101748078404	0.865427486066786	Upregulated	28.2898590662711	WP_001171866.1
C2566_RS02155	phnK	phnK	phosphonate C-P lyase system protein PhnK	0.0846989314653766	NA	Upregulated	9.07600174935699	WP_001075514.1
C2566_RS24470	mgtL	mgtL	mgtA regulatory leader peptide MgtL	0.0840873931743998	0.874927054905652	Upregulated	89.1554560770152	WP_001387276.1
C2566_RS18175	gspL	gspL	type II secretion system protein GspL	0.0838457069982182	NA	Upregulated	9.74708115663056	NA
C2566_RS18725	nfeF	nfeF	NADPH-dependent ferric chelate reductase NfeF	0.0838276556137858	0.87521061280125	Upregulated	30.6782706366231	WP_001059839.1
C2566_RS10435	ycjT	ycjT	kojibiose phosphorylase	0.0838214039604127	0.854465949887714	Upregulated	25.1578026805869	WP_000198030.1
C2566_RS14705	C2566_RS14705	C2566_RS14705	alpha-2-macroglobulin family protein	0.0836537312291327	0.875469172284794	Upregulated	66.7023301512055	WP_000536551.1
C2566_RS04255	coaE	coaE	dephospho-CoA kinase	0.083590785412947	0.861886425423739	Upregulated	115.927101570193	WP_001269520.1
C2566_RS12040	sodB	sodB	superoxide dismutase [Fe]	0.0834331354289411	0.875832204511323	Upregulated	5909.00695512186	WP_000007283.1
C2566_RS17200	queE	queE	7-carboxy-7-deazaguanine synthase QueE	0.0832932199346203	0.872142091047839	Upregulated	121.627500071435	WP_001199973.1
C2566_RS21300	xylR	xylR	D-xylose utilization transcriptional activator XylR	0.0832714042504387	0.874927054905652	Upregulated	60.2944113756644	WP_000494484.1
C2566_RS11840	uidR	uidR	DNA-binding transcriptional regulator UidR	0.0832544382273911	0.875469172284794	Upregulated	382.415939167778	WP_000969092.1
C2566_RS01160	sodA	sodA	superoxide dismutase [Mn]	0.0832461487159328	0.873015288602866	Upregulated	144.419690103708	WP_001297064.1
C2566_RS09595	ycgZ	ycgZ	regulatory protein YcgZ	0.0832349152177134	0.874927054905652	Upregulated	33.1643886107413	WP_000554140.1
C2566_RS21725	yicG	yicG	trimeric intracellular cation channel family protein	0.0831500397777335	0.876514386866291	Upregulated	58.8201614166921	WP_000924289.1
C2566_RS08455	mepK	mepK	YcbK family protein	0.0830739837857574	0.875832204511323	Upregulated	824.411244531686	WP_001295932.1
C2566_RS00730	C2566_RS00730	C2566_RS00730	tripartite tricarboxylate transporter permease	0.0829578307214032	0.854465949887714	Upregulated	84.1773836640519	WP_000463026.1
C2566_RS08095	potH	potH	putrescine ABC transporter permease PotH	0.082702071059981	NA	Upregulated	9.81571677330065	WP_000105444.1
C2566_RS01380	frwB	frwB	PTS fructose-like transporter subunit IIB	0.08229399033491	0.875056001088306	Upregulated	23.4545901658282	WP_000161265.1
C2566_RS09080	ymdA	ymdA	protein YmdA	0.0822749874088054	0.874777786589023	Upregulated	22.5674247525924	WP_000489585.1
C2566_RS05480	adrA	adrA	diguanylate cyclase AdrA	0.0822033449441284	NA	Upregulated	15.0856260154141	WP_000484048.1
C2566_RS16720	nrdE	nrdE	class 1b ribonucleoside-diphosphate reductase subunit alpha	0.0820000415924434	0.86620957211243	Upregulated	31.2576501401351	WP_000246527.1
C2566_RS06315	ybcK	ybcK	recombinase family protein	0.081805384176545	0.86620957211243	Upregulated	21.2114340935297	WP_000709082.1
C2566_RS19660	prmA	prmA	50S ribosomal protein L11 methyltransferase	0.0815584066866288	0.871616842473782	Upregulated	51.2314687784488	WP_001145827.1
C2566_RS11695	ynfH	ynfH	selenate reductase membrane anchor subunit YnfH	0.081525770926828	0.876875419083523	Upregulated	321.279053970351	WP_000526503.1
C2566_RS15765	tal	tal	transaldolase	0.0812942661128472	0.874777786589023	Upregulated	179.97786227215	WP_001003709.1
C2566_RS10130	trpE	trpE	anthranilate synthase component I	0.0812065748590199	0.876875419083523	Upregulated	39.1055073541015	WP_001194647.1
C2566_RS06075	ybbP	ybbP	putative ABC transporter permease subunit YbbP	0.0811591576748819	0.876875419083523	Upregulated	77.6877642583308	WP_000561803.1
C2566_RS06765	lipB	lipB	lipoyl(octanoyl) transferase LipB	0.0806227454961874	0.871207584257792	Upregulated	78.5366988723322	WP_000284027.1
C2566_RS07315	ybgE	ybgE	cyd operon protein YbgE	0.0805798527951218	0.874777786589023	Upregulated	581.185824026753	WP_000034602.1
C2566_RS12385	yniD	yniD	small membrane protein YniD	0.0805667982103812	NA	Upregulated	15.8451218344662	WP_001142445.1
C2566_RS00690	arcC	arcC	carbamate kinase	0.0805154691532036	NA	Upregulated	9.34986347660849	WP_000240546.1
C2566_RS21135	dppD	dppD	dipeptide ABC transporter ATP-binding protein	0.080491256411459	0.876875419083523	Upregulated	25.7631782691833	WP_001196486.1
C2566_RS04205	ftsQ	ftsQ	cell division protein FtsQ	0.0802685301908575	0.880170138871393	Upregulated	240.699312976388	WP_000075744.1
C2566_RS14220	bglX	bglX	beta-glucosidase BglX	0.0802149121906884	0.851328351659536	Upregulated	182.494884061115	WP_000871512.1
C2566_RS04825	yafS	yafS	class I SAM-dependent methyltransferase	0.0800496557620825	0.862737309685728	Upregulated	149.708974531478	WP_001297210.1
C2566_RS08560	zapC	zapC	cell division protein ZapC	0.0796738117136897	0.880170138871393	Upregulated	90.253937362606	WP_001295353.1
C2566_RS08810	gnsA	gnsA	GnsA/GnsB family addiction module toxin	0.0793494431155428	0.876875419083523	Upregulated	78.2015375267134	WP_001019197.1
C2566_RS02130	phnP	phnP	phosphonate metabolism protein PhnP	0.0793005226945441	NA	Upregulated	9.04389802147796	WP_000059908.1
C2566_RS24820	C2566_RS24820	C2566_RS24820	type I toxin-antitoxin system toxin Ldr family protein	0.0791503620400496	0.875354900830141	Upregulated	191.924943615021	WP_001295224.1
C2566_RS09140	lpxL	lpxL	kdo(2)-lipid IV(A) lauroyltransferase	0.0791199376184258	0.880170138871393	Upregulated	83.9862580926602	WP_000183364.1
C2566_RS13545	cobS	cobS	adenosylcobinamide-GDP ribazoletransferase	0.0789595905887794	0.881669676752502	Upregulated	28.897080704779	WP_012767739.1
C2566_RS14160	yehP	yehP	vWA domain-containing protein	0.0788871695183411	NA	Upregulated	13.4654401176139	WP_001300968.1
C2566_RS19350	mlaE	mlaE	lipid asymmetry maintenance ABC transporter permease subunit MlaE	0.0784885034296177	0.881669676752502	Upregulated	86.4129522632934	WP_000925795.1
C2566_RS05265	codA	codA	cytosine/isoguanine deaminase	0.0784613136045482	0.880170138871393	Upregulated	45.7651281157321	WP_001301240.1
C2566_RS07830	gsiD	gsiD	glutathione ABC transporter permease GsiD	0.0783022727545685	0.883173735710615	Upregulated	53.6528300813839	WP_001236051.1
C2566_RS10515	ynaI	ynaI	low conductance mechanosensitive channel YnaI	0.0782592513431938	0.881669676752502	Upregulated	103.708059754496	WP_000559900.1
C2566_RS04295	ampE	ampE	beta-lactamase regulator AmpE	0.0780849302602784	0.880170138871393	Upregulated	72.9488369481194	WP_000172005.1
C2566_RS02145	phnM	phnM	alpha-D-ribose 1-methylphosphonate 5-triphosphate diphosphatase	0.078024285192521	NA	Upregulated	15.8988435677025	WP_000586324.1
C2566_RS04480	hrpB	hrpB	ATP-dependent helicase HrpB	0.0779811132152783	0.847919917175643	Upregulated	95.8200793517827	WP_001350480.1
C2566_RS18450	ftsP	ftsP	cell division protein FtsP	0.0776478425014625	0.879443974058794	Upregulated	86.3664492881119	WP_000059388.1
C2566_RS15220	prmB	prmB	50S ribosomal protein L3 N(5)-glutamine methyltransferase	0.077389464061861	0.876875419083523	Upregulated	100.053703378118	WP_001295704.1
C2566_RS09115	mdoH	mdoH	glucans biosynthesis glucosyltransferase MdoH	0.0773377190806728	0.884768550443993	Upregulated	410.167291917533	WP_001295445.1
C2566_RS12225	ydiN	ydiN	MFS transporter	0.0770262932206703	NA	Upregulated	9.40500359984407	WP_001301286.1
C2566_RS09040	csgG	csgG	curli production assembly/transport protein CsgG	0.0767995456404042	0.884768550443993	Upregulated	26.8056842136069	WP_001189321.1
C2566_RS07500	C2566_RS07500	C2566_RS07500	anti-CBASS protein Acb1 family protein	0.0764840011640031	NA	Upregulated	10.7119068470164	NA
C2566_RS18290	C2566_RS18290	C2566_RS18290	ATP-binding protein	0.0762706480492348	NA	Upregulated	8.10297028453621	WP_000339531.1
C2566_RS02670	ulaE	ulaE	L-ribulose-5-phosphate 3-epimerase UlaE	0.0760716271324184	NA	Upregulated	12.0372256088073	WP_000949511.1
C2566_RS21880	C2566_RS21880	C2566_RS21880	DUF4942 domain-containing protein	0.0759955630801735	NA	Upregulated	14.8207222676698	WP_000065752.1
C2566_RS17955	recJ	recJ	single-stranded-DNA-specific exonuclease RecJ	0.0759409119478988	0.874306732006715	Upregulated	109.221390865612	WP_000813212.1
C2566_RS08250	aat	aat	leucyl/phenylalanyl-tRNA--protein transferase	0.075920363210564	0.886236301604722	Upregulated	26.5935039872661	WP_001241678.1
C2566_RS18250	C2566_RS18250	C2566_RS18250	NAD-dependent epimerase/dehydratase family protein	0.0757690672437766	NA	Upregulated	7.54034138374574	WP_001077166.1
C2566_RS21215	yiaF	yiaF	DUF3053 domain-containing protein	0.0757565241940432	0.88738972700477	Upregulated	464.139659111267	WP_000190516.1
C2566_RS21370	sgbU	sgbU	L-ribulose-5-phosphate 3-epimerase	0.0755859058343584	NA	Upregulated	8.79238421228414	WP_001296811.1
C2566_RS06110	allS	allS	HTH-type transcriptional activator AllS	0.0755091596040782	NA	Upregulated	19.0597501294917	WP_000460145.1
C2566_RS21050	yhjJ	yhjJ	M16 family metallopeptidase	0.0754642423155445	0.885976245103085	Upregulated	233.514608884384	WP_001163141.1
C2566_RS01900	dusA	dusA	tRNA dihydrouridine(20/20a) synthase DusA	0.0754589018201446	0.882476217018775	Upregulated	71.87914396653	WP_001329186.1
C2566_RS15210	mepA	mepA	penicillin-insensitive murein endopeptidase	0.0753342798283915	0.885976245103085	Upregulated	36.9420811255129	WP_001043796.1
C2566_RS14390	psuT	psuT	NupC/NupG family nucleoside CNT transporter	0.0751211750873648	0.88521556067123	Upregulated	36.207187698764	WP_000353887.1
C2566_RS17600	yqeF	yqeF	acetyl-CoA C-acetyltransferase	0.0751051089350166	0.890714721622604	Upregulated	191.001724346725	WP_000656029.1
C2566_RS05455	ddlA	ddlA	D-alanine--D-alanine ligase	0.0748963238037228	0.876875419083523	Upregulated	138.756569270157	WP_000413677.1
C2566_RS18990	garR	garR	2-hydroxy-3-oxopropionate reductase	0.0746950482025566	0.890714721622604	Upregulated	27.9883325439868	WP_001303675.1
C2566_RS14525	yejO	yejO	autotransporter YejO	0.0746912824124155	0.881669676752502	Upregulated	164.836203184102	WP_000554226.1
C2566_RS08025	tfaE	tfaE	tail fiber assembly protein	0.0746597277825472	0.890714721622604	Upregulated	22.8549957356916	WP_000368077.1
C2566_RS18490	qseB	qseB	quorum sensing response regulator transcription factor QseB	0.074445686797643	0.890714721622604	Upregulated	64.9584972604551	WP_001221493.1
C2566_RS08870	yccJ	yccJ	YccJ family protein	0.0743139539456654	0.890714721622604	Upregulated	602.4673307071	WP_000107010.1
C2566_RS04235	mutT	mutT	8-oxo-dGTP diphosphatase MutT	0.0742372610218039	NA	Upregulated	18.353100845571	WP_000736007.1
C2566_RS00105	bglF	bglF	PTS beta-glucoside transporter subunit IIABC	0.0741591950979912	0.876875419083523	Upregulated	28.9573587521609	WP_000137310.1
C2566_RS18100	hemW	hemW	radical SAM family heme chaperone HemW	0.0741576417927126	0.890575978968515	Upregulated	62.6809300648684	WP_000239943.1
C2566_RS07690	fiu	fiu	catecholate siderophore receptor Fiu	0.0740425533042457	0.883173735710615	Upregulated	26.9434217552695	WP_000430013.1
C2566_RS09445	ycfT	ycfT	acyltransferase family protein	0.0740294436633467	NA	Upregulated	14.8148799224164	WP_000810262.1
C2566_RS08820	torS	torS	TMAO reductase system sensor histidine kinase/response regulator TorS	0.0740178505960103	0.890714721622604	Upregulated	54.4452673698794	WP_001300633.1
C2566_RS05355	mhpT	mhpT	3-(3-hydroxy-phenyl)propionate transporter	0.073946767417724	NA	Upregulated	17.5022347965501	WP_000107627.1
C2566_RS18105	yggM	yggM	DUF1202 family protein	0.0737986964061702	0.891008308411221	Upregulated	102.077415961509	WP_000745210.1
C2566_RS09870	kdsA	kdsA	3-deoxy-8-phosphooctulonate synthase	0.0736892067671823	0.890762179599686	Upregulated	171.153215967393	WP_000811065.1
C2566_RS04200	ddlB	ddlB	D-alanine--D-alanine ligase	0.0734817655432317	0.876875419083523	Upregulated	319.644311530843	WP_000130048.1
C2566_RS10695	C2566_RS10695	C2566_RS10695	hypothetical protein	0.0734640865746212	NA	Upregulated	12.3496639995067	WP_000654171.1
C2566_RS01595	thiF	thiF	thiazole biosynthesis adenylyltransferase ThiF	0.0734046673078144	0.880170138871393	Upregulated	22.4496758206295	WP_000999737.1
C2566_RS12940	cspE	cspE	transcription antiterminator/RNA stability regulator CspE	0.0733076446944762	0.886236301604722	Upregulated	5016.36243634289	WP_001062678.1
C2566_RS12505	astE	astE	succinylglutamate desuccinylase	0.0731912295265263	0.880170138871393	Upregulated	57.8188468564704	WP_000368506.1
C2566_RS18870	yqjD	yqjD	DUF883 family protein	0.0731107466452639	0.890714721622604	Upregulated	300.858441523657	WP_000031415.1
C2566_RS07285	mngA	mngA	PTS 2-O-a-mannosyl-D-glycerate transporter subunit IIABC	0.073091324448586	0.880170138871393	Upregulated	20.4561341103084	WP_001054864.1
C2566_RS03035	ahr	ahr	NADPH-dependent aldehyde reductase Ahr	0.0730101733050164	0.890714721622604	Upregulated	31.5243849423828	WP_001318460.1
C2566_RS22075	dgoD	dgoD	galactonate dehydratase	0.072950383151196	0.890714721622604	Upregulated	22.2618630935351	WP_000705001.1
C2566_RS24025	C2566_RS24025	C2566_RS24025	hypothetical protein	0.0728387816405609	NA	Upregulated	6.67859874152153	WP_001303586.1
C2566_RS14915	rbn	rbn	ribonuclease BN	0.0727110566154178	0.885976245103085	Upregulated	35.0778770089365	WP_001300687.1
C2566_RS01090	yiiG	yiiG	YiiG family protein	0.0724951323001409	NA	Upregulated	16.1565516480115	WP_001295677.1
C2566_RS17195	ygcE	ygcE	FGGY-family carbohydrate kinase	0.0720230446776368	0.894029438113913	Upregulated	31.744266817536	WP_000039688.1
C2566_RS13420	hchA	hchA	glyoxalase III HchA	0.0718248484721918	NA	Upregulated	17.4055249018221	NA
C2566_RS05060	ecpR	ecpR	ECP biosynthesis operon DNA-binding transcriptional regulator EcpR	0.0717743123855577	NA	Upregulated	8.30178186814546	WP_001301257.1
C2566_RS04175	mraY	mraY	phospho-N-acetylmuramoyl-pentapeptide-transferase	0.0716075693285206	0.898153404731382	Upregulated	205.940345700264	WP_000964131.1
C2566_RS04190	murG	murG	undecaprenyldiphospho-muramoylpentapeptide beta-N-acetylglucosaminyltransferase	0.0716033514388491	0.898153404731382	Upregulated	224.847506434157	WP_000016560.1
C2566_RS09975	purU	purU	formyltetrahydrofolate deformylase	0.0714771531847299	0.895935170085704	Upregulated	385.070694685725	WP_000555849.1
C2566_RS22020	yidL	yidL	helix-turn-helix transcriptional regulator	0.0713229924432978	0.890714721622604	Upregulated	20.4814272722448	WP_001013540.1
C2566_RS06320	ybcL	ybcL	Raf kinase inhibitor-like protein YbcL	0.0712027936470831	0.898153404731382	Upregulated	94.1629231344332	WP_001306955.1
C2566_RS12260	ydiQ	ydiQ	electron transfer flavoprotein	0.071005946484112	NA	Upregulated	7.42460522021579	WP_000692153.1
C2566_RS01015	yihV	yihV	sulfofructose kinase	0.070970771244915	0.898659124880192	Upregulated	23.3935677873803	WP_000621656.1
C2566_RS08845	torD	torD	molecular chaperone TorD	0.070826566636201	NA	Upregulated	15.0151496031253	WP_000209894.1
C2566_RS19075	agaD	agaD	PTS galactosamine transporter subunit IID	0.0708066672867486	NA	Upregulated	9.98463484372245	WP_000534351.1
C2566_RS00985	yihP	yihP	MFS transporter	0.070784139195205	NA	Upregulated	13.6740479103361	WP_000018393.1
C2566_RS18275	C2566_RS18275	C2566_RS18275	YtfJ family protein	0.0707459665125817	NA	Upregulated	5.56630591721608	WP_001298770.1
C2566_RS09270	flgI	flgI	flagellar basal body P-ring protein FlgI	0.0707364082177271	0.894029438113913	Upregulated	38.8389409808046	WP_000589326.1
C2566_RS17930	sdhE	sdhE	FAD assembly factor SdhE	0.070723295755009	0.898153404731382	Upregulated	221.773696568764	WP_000354046.1
C2566_RS06575	entE	entE	(2,3-dihydroxybenzoyl)adenylate synthase EntE	0.0703872751818915	NA	Upregulated	16.713988453159	WP_000026804.1
C2566_RS11455	ydeE	ydeE	efflux MFS transporter YdeE	0.0703274086128281	NA	Upregulated	19.2741283760061	WP_001054175.1
C2566_RS09535	phoP	phoP	two-component system response regulator PhoP	0.0703256892438766	0.898153404731382	Upregulated	186.987985387146	WP_001265481.1
C2566_RS09545	hflD	hflD	high frequency lysogenization protein HflD	0.0701560167507939	0.898972385078578	Upregulated	71.869552171334	WP_001297479.1
C2566_RS09500	potC	potC	spermidine/putrescine ABC transporter permease PotC	0.0700982536729496	0.899021187868867	Upregulated	77.6067885790308	WP_000580316.1
C2566_RS13675	wzzB	wzzB	LPS O-antigen chain length determinant protein WzzB	0.0700364323337263	0.887118983842236	Upregulated	907.562425140845	WP_001319146.1
C2566_RS01765	yjbE	yjbE	exopolysaccharide production protein YjbE	0.0700069072293221	NA	Upregulated	4.49380092660811	WP_000757333.1
C2566_RS11990	sodC	sodC	superoxide dismutase [Cu-Zn] SodC	0.0699927691383963	0.899073925778816	Upregulated	87.4646299684743	WP_001296937.1
C2566_RS08920	rutA	rutA	pyrimidine utilization protein A	0.0698570558132382	NA	Upregulated	7.82389307828482	WP_001301233.1
C2566_RS19985	gspA	gspA	type II secretion system protein GspA	0.0695535654339724	0.890714721622604	Upregulated	21.2853002634895	WP_000107574.1
C2566_RS13140	znuC	znuC	zinc ABC transporter ATP-binding protein ZnuC	0.0695462463695724	0.899073925778816	Upregulated	192.852674134993	WP_000202990.1
C2566_RS00990	yihQ	yihQ	sulfoquinovosidase	0.0694556380871671	NA	Upregulated	15.3286122716215	NA
C2566_RS11415	ydeA	ydeA	L-arabinose MFS transporter	0.0692962176504238	0.898972385078578	Upregulated	51.3957907060154	WP_000210799.1
C2566_RS12815	yeaV	yeaV	BCCT family transporter YeaV	0.0691512820172576	0.899853624387565	Upregulated	29.3820033236039	NA
C2566_RS12055	purR	purR	HTH-type transcriptional repressor PurR	0.0689310023844631	0.880033205500971	Upregulated	145.974630097542	WP_000190982.1
C2566_RS10405	ycjN	ycjN	ABC transporter substrate-binding protein	0.0687769074762214	NA	Upregulated	9.04353631875699	WP_000597460.1
C2566_RS07220	C2566_RS07220	C2566_RS07220	fimbrial protein	0.0685707446854715	0.900395739666941	Upregulated	45.1457625976957	WP_000472430.1
C2566_RS08035	C2566_RS08035	C2566_RS08035	contractile injection system protein, VgrG/Pvc8 family	0.0685571346183064	NA	Upregulated	9.08429870254841	NA
C2566_RS24535	yaiZ	yaiZ	DUF2754 domain-containing protein	0.0684622191145121	0.899073925778816	Upregulated	152.519846617913	WP_001295334.1
C2566_RS05345	mhpF	mhpF	acetaldehyde dehydrogenase	0.0681448443427391	NA	Upregulated	9.00527577753948	WP_000044314.1
C2566_RS12635	pncA	pncA	bifunctional nicotinamidase/pyrazinamidase	0.0679324293442575	0.900125978029845	Upregulated	70.1842855274251	WP_001135066.1
C2566_RS04535	clcA	clcA	H(+)/Cl(-) exchange transporter ClcA	0.0678639667790166	0.886236301604722	Upregulated	228.709632286355	WP_000845394.1
C2566_RS12455	chbR	chbR	transcriptional regulator ChbR	0.0677954746225734	0.902730039017327	Upregulated	52.4975904471777	WP_000983648.1
C2566_RS11765	pntA	pntA	Re/Si-specific NAD(P)(+) transhydrogenase subunit alpha	0.0675543668750796	0.902730039017327	Upregulated	492.533512043966	WP_001353838.1
C2566_RS02835	ytfQ	ytfQ	galactofuranose ABC transporter substrate-binding protein YtfQ	0.0674385557919737	0.900125978029845	Upregulated	80.0944734416176	WP_000265933.1
C2566_RS15680	eutK	eutK	ethanolamine utilization microcompartment protein EutK	0.0672604507758692	NA	Upregulated	11.7799803698976	WP_000606257.1
C2566_RS10095	yciE	yciE	ferritin-like domain-containing protein	0.0672494949038555	0.902730039017327	Upregulated	64.6050511534047	WP_001079505.1
C2566_RS06405	C2566_RS06405	C2566_RS06405	terminase small subunit	0.0671500756512734	NA	Upregulated	7.27020330665343	WP_000453609.1
C2566_RS05570	proY	proY	proline-specific permease ProY	0.0670988874709783	0.902085780070126	Upregulated	90.4920734576587	WP_001295329.1
C2566_RS20375	igaA	igaA	intracellular growth attenuator protein IgaA	0.0670263988896606	0.899073925778816	Upregulated	265.680412055474	WP_000104525.1
C2566_RS03995	apaG	apaG	Co2+/Mg2+ efflux protein ApaG	0.0666838991802504	0.898659124880192	Upregulated	157.539420774975	WP_000610901.1
C2566_RS02420	efp	efp	elongation factor P	0.0666228941303958	0.903159791560977	Upregulated	475.165686870773	WP_000257278.1
C2566_RS18770	ygjJ	ygjJ	protein YgjJ	0.0665728384101085	NA	Upregulated	10.7313867598306	WP_000767652.1
C2566_RS01530	tuf	tuf	elongation factor Tu	0.0662385656508639	0.905874111979231	Upregulated	1471.31314268092	WP_000031784.1
C2566_RS03385	nadR	nadR	multifunctional transcriptional regulator/nicotinamide-nucleotide adenylyltransferase/ribosylnicotinamide kinase NadR	0.0661600358777807	0.900125978029845	Upregulated	148.566935573731	WP_000093814.1
C2566_RS04955	gpt	gpt	xanthine phosphoribosyltransferase	0.0660860088705593	0.905874111979231	Upregulated	129.608314163093	WP_001291990.1
C2566_RS18740	ygjG	ygjG	putrescine aminotransferase	0.0660476454220707	0.905874111979231	Upregulated	105.236453996097	WP_001301395.1
C2566_RS20635	ugpE	ugpE	sn-glycerol-3-phosphate ABC transporter permease UgpE	0.0659616362439303	0.898153404731382	Upregulated	21.1154880937766	WP_000572176.1
C2566_RS03000	lptG	lptG	LPS export ABC transporter permease LptG	0.0658642712257258	0.902730039017327	Upregulated	138.336887245547	WP_001295681.1
C2566_RS08700	hyaA	hyaA	hydrogenase 1 small subunit	0.065806274199561	0.905874111979231	Upregulated	216.98895704929	WP_001058323.1
C2566_RS09125	msyB	msyB	MysB family protein	0.0657885819611727	0.905874111979231	Upregulated	262.714425081319	WP_000180056.1
C2566_RS16345	rseC	rseC	SoxR-reducing system protein RseC	0.065712141106731	0.905874111979231	Upregulated	69.8462869950863	WP_000589070.1
C2566_RS19270	ftsH	ftsH	ATP-dependent zinc metalloprotease FtsH	0.0654158342881803	0.903282757856724	Upregulated	1296.79011427043	WP_001107467.1
C2566_RS19595	mreD	mreD	rod shape-determining protein MreD	0.0652224029690692	0.900125978029845	Upregulated	50.4784687844533	WP_000179409.1
C2566_RS18800	rlmG	rlmG	23S rRNA (guanine(1835)-N(2))-methyltransferase RlmG	0.0652156914831759	0.905926709424379	Upregulated	61.7322758667024	WP_000018695.1
C2566_RS17355	C2566_RS17355	C2566_RS17355	ABC transporter permease	0.0651700135222054	0.902085780070126	Upregulated	58.4969971065265	WP_000156205.1
C2566_RS21025	yhjE	yhjE	MFS transporter	0.0650526374371531	0.899073925778816	Upregulated	31.9236493140602	WP_001149016.1
C2566_RS18735	aer	aer	aerotaxis sensor receptor Aer	0.0650001468628973	0.905874111979231	Upregulated	69.5686223118936	WP_000094721.1
C2566_RS02815	tamA	tamA	autotransporter assembly complex protein TamA	0.0648458843812895	0.880170138871393	Upregulated	144.055537821622	WP_001269293.1
C2566_RS04735	tsaA	tsaA	tRNA (N6-threonylcarbamoyladenosine(37)-N6)-methyltransferase TrmO	0.0646807315848605	0.905926709424379	Upregulated	187.319690074644	WP_000094031.1
C2566_RS22055	yidQ	yidQ	YceK/YidQ family lipoprotein	0.064623940580393	0.905874111979231	Upregulated	174.269264540777	WP_000620888.1
C2566_RS21705	pyrE	pyrE	orotate phosphoribosyltransferase	0.0645947880187122	0.905926709424379	Upregulated	31.2808970394881	WP_000806177.1
C2566_RS14725	ubiG	ubiG	bifunctional 2-polyprenyl-6-hydroxyphenol methylase/3-demethylubiquinol 3-O-methyltransferase UbiG	0.0641446176965318	0.905926709424379	Upregulated	66.4424046448692	WP_000990753.1
C2566_RS15085	folX	folX	dihydroneopterin triphosphate 2'-epimerase	0.063993375846513	0.899073925778816	Upregulated	88.8727327617351	WP_000068457.1
C2566_RS02790	ytfJ	ytfJ	YtfJ family protein	0.063873981347526	0.907618277351061	Upregulated	308.480479148338	WP_000175286.1
C2566_RS19045	agaF	agaF	PTS galactosamine/N-acetylgalactosamine transporter subunit IIA	0.0638485859616749	NA	Upregulated	8.59208001121115	WP_000948824.1
C2566_RS17890	gcvT	gcvT	glycine cleavage system aminomethyltransferase GcvT	0.0637662880392323	0.905926709424379	Upregulated	448.838478847659	WP_000068701.1
C2566_RS21390	C2566_RS21390	C2566_RS21390	glycoside hydrolase family 127 protein	0.0637611131865952	0.898972385078578	Upregulated	25.8854268603936	WP_001026900.1
C2566_RS00725	udp	udp	uridine phosphorylase	0.0635479427140764	0.905926709424379	Upregulated	450.564028420014	WP_000045178.1
C2566_RS22010	yidJ	yidJ	sulfatase-like hydrolase/transferase	0.0633064531022291	NA	Upregulated	18.655168089245	WP_000828527.1
C2566_RS18985	garK	garK	glycerate 2-kinase	0.0629498427228423	0.908987788492768	Upregulated	28.5728550671872	WP_001300387.1
C2566_RS10550	abgB	abgB	p-aminobenzoyl-glutamate hydrolase subunit AbgB	0.062948753120697	0.907618277351061	Upregulated	26.1229688627194	WP_001156451.1
C2566_RS14385	yeiL	yeiL	transcriptional regulator YeiL	0.0628582355101547	0.908383834989685	Upregulated	29.5043521110733	WP_000658583.1
C2566_RS03795	yjhP	yjhP	SAM-dependent methyltransferase	0.0626336382688177	0.909990967482735	Upregulated	29.5982990212139	WP_000354251.1
C2566_RS18680	ttdA	ttdA	L(+)-tartrate dehydratase subunit alpha	0.0623604128342427	NA	Upregulated	9.23575457340461	WP_000986797.1
C2566_RS13835	wcaD	wcaD	colanic acid polymerase WcaD	0.0623357870030299	NA	Upregulated	7.57160910993742	WP_000107816.1
C2566_RS01865	dgkA	dgkA	diacylglycerol kinase	0.0622572463912968	0.910360174012063	Upregulated	38.3876755947007	WP_000002907.1
C2566_RS05635	ribD	ribD	bifunctional diaminohydroxyphosphoribosylaminopyrimidine deaminase/5-amino-6-(5-phosphoribosylamino)uracil reductase RibD	0.0621530658121697	0.90786708134271	Upregulated	142.463335156082	WP_001150456.1
C2566_RS07210	ybgP	ybgP	molecular chaperone	0.0620047232567542	NA	Upregulated	9.76061929640638	WP_000143517.1
C2566_RS04615	frr	frr	ribosome recycling factor	0.0619939907246566	0.910107469751434	Upregulated	398.838301733411	WP_000622418.1
C2566_RS21925	adeQ	adeQ	adenine permease AdeQ	0.0619912346947956	NA	Upregulated	17.5029681376375	WP_012767770.1
C2566_RS13820	gmd	gmd	GDP-mannose 4,6-dehydratase	0.0619095391774207	NA	Upregulated	8.44971811902599	WP_000048190.1
C2566_RS14560	ccmD	ccmD	heme exporter protein CcmD	0.0618956684633018	NA	Upregulated	4.93144732555495	WP_000186540.1
C2566_RS12380	espL1	espL1	type III secretion system effector EspL1	0.0617529230714384	0.902730039017327	Upregulated	27.3576727823061	NA
C2566_RS22070	dgoT	dgoT	MFS transporter	0.0615698880725359	NA	Upregulated	17.4662162664211	WP_000253454.1
C2566_RS16650	gabD	gabD	NADP-dependent succinate-semialdehyde dehydrogenase	0.0615331072138568	0.910360174012063	Upregulated	46.2878731693558	WP_000772820.1
C2566_RS05790	hupB	hupB	nucleoid-associated protein HU-beta	0.0615068577240348	0.905926709424379	Upregulated	860.057380563402	WP_001043542.1
C2566_RS19650	yhdT	yhdT	YhdT family protein	0.0612011043761749	NA	Upregulated	4.57061816897975	WP_000381173.1
C2566_RS17430	C2566_RS17430	C2566_RS17430	hypothetical protein	0.0610645436563176	0.909990967482735	Upregulated	111.073506504986	NA
C2566_RS03935	caiB	caiB	L-carnitine CoA-transferase	0.0610394054764121	NA	Upregulated	16.755551107035	NA
C2566_RS14285	yeiS	yeiS	DUF2542 family protein	0.060854215022453	NA	Upregulated	14.1140477401016	WP_000383096.1
C2566_RS21195	yiaC	yiaC	N-acetyltransferase	0.0607511566926849	NA	Upregulated	13.128795127031	WP_000617485.1
C2566_RS04675	dnaE	dnaE	DNA polymerase III subunit alpha	0.060707536596451	0.907520597194864	Upregulated	632.283959033371	WP_001294774.1
C2566_RS13990	gatD	gatD	galactitol-1-phosphate 5-dehydrogenase	0.0605010868469209	NA	Upregulated	17.9928137808996	WP_000844219.1
C2566_RS17935	ygfX	ygfX	protein YgfX	0.0603686408780076	0.914623266867914	Upregulated	86.8303107926899	WP_000244783.1
C2566_RS14135	C2566_RS14135	C2566_RS14135	DUF4132 domain-containing protein	0.0603620665787132	0.905874111979231	Upregulated	68.8975464227181	WP_001215622.1
C2566_RS12395	pfkB	pfkB	6-phosphofructokinase II	0.0602946888349181	0.91119648416393	Upregulated	205.193742579116	WP_000251727.1
C2566_RS18755	ebgA	ebgA	beta-galactosidase subunit alpha	0.0600384774420529	0.898972385078578	Upregulated	30.7669815170924	WP_001082928.1
C2566_RS21400	yiaU	yiaU	LysR family transcriptional regulator	0.0598069578113298	0.914623266867914	Upregulated	77.7594236971155	WP_000164036.1
C2566_RS03210	C2566_RS03210	C2566_RS03210	fimbria/pilus outer membrane usher protein	0.0597631923390682	NA	Upregulated	16.7660113485906	NA
C2566_RS01365	fsa	fsa	fructose-6-phosphate aldolase	0.0596413369147959	0.914623266867914	Upregulated	24.7540416978995	WP_000424841.1
C2566_RS19055	agaS	agaS	AgaS family sugar isomerase	0.0595732636223385	NA	Upregulated	8.60789682120049	WP_001114873.1
C2566_RS25045	C2566_RS25045	C2566_RS25045	fimbria/pilus outer membrane usher protein	0.0594644120688898	0.898153404731382	Upregulated	25.6231187718103	NA
C2566_RS05360	yaiL	yaiL	DUF2058 domain-containing protein	0.0594334833296927	0.906811612672594	Upregulated	125.620573092934	WP_001096705.1
C2566_RS09555	nudJ	nudJ	phosphatase NudJ	0.0594324778739779	0.915737442022487	Upregulated	24.3908701668232	WP_000476096.1
C2566_RS17800	argO	argO	arginine exporter ArgO	0.0594056659577211	0.91490093709002	Upregulated	22.0199338279709	WP_000493352.1
C2566_RS13850	wcaA	wcaA	colanic acid biosynthesis glycosyltransferase WcaA	0.0594007958210777	NA	Upregulated	10.6419278596877	WP_000654491.1
C2566_RS10430	ycjS	ycjS	Gfo/Idh/MocA family protein	0.0593355664316046	NA	Upregulated	12.75163674628	WP_001300711.1
C2566_RS19760	C2566_RS19760	C2566_RS19760	hypothetical protein	0.0590674471748537	0.840431907232322	Upregulated	181.267550327062	NA
C2566_RS03075	nanX	nanX	MFS transporter	0.0590345190345461	0.91640712838888	Upregulated	124.926585679232	WP_000179691.1
C2566_RS17095	ygbE	ygbE	DUF3561 family protein	0.0589432567606212	0.909990967482735	Upregulated	178.863559239487	WP_001246104.1
C2566_RS13335	araG	araG	arabinose ABC transporter ATP-binding protein AraG	0.0588936010867782	0.91640712838888	Upregulated	70.0151224936093	WP_001187819.1
C2566_RS13625	yeeY	yeeY	LysR substrate-binding domain-containing protein	0.0588597740831887	0.914048626333142	Upregulated	104.966220816305	WP_000803363.1
C2566_RS20875	uspA	uspA	universal stress protein UspA	0.0588368385840952	0.916500440280151	Upregulated	2283.77719144587	WP_000323571.1
C2566_RS14170	yehR	yehR	YehR family lipoprotein	0.0586516365159569	NA	Upregulated	11.4639049060791	WP_001296231.1
C2566_RS13065	ptrB	ptrB	oligopeptidase B	0.0584683593621759	0.914623266867914	Upregulated	109.737759432156	WP_000936922.1
C2566_RS05180	yahE	yahE	DUF2877 domain-containing protein	0.0583673176105789	NA	Upregulated	6.12948257492494	WP_001315281.1
C2566_RS24140	hlyE	hlyE	hemolysin HlyE	0.058143141286409	NA	Upregulated	20.0658905969902	NA
C2566_RS09930	narK	narK	nitrate transporter NarK	0.05805312674442	0.918068267479387	Upregulated	35.6170181056127	WP_000019827.1
C2566_RS04845	C2566_RS04845	C2566_RS04845	hypothetical protein	0.0579406024393066	NA	Upregulated	14.7096531860155	WP_001053631.1
C2566_RS00785	tatB	tatB	Sec-independent protein translocase protein TatB	0.0577236298284979	0.91361013502654	Upregulated	164.131489613661	WP_000459594.1
C2566_RS23055	yncL	yncL	stress response membrane protein YncL	0.0577184730581861	0.914623266867914	Upregulated	874.345557372932	WP_001303494.1
C2566_RS18520	yqiA	yqiA	esterase YqiA	0.057631807426523	0.915737442022487	Upregulated	170.149527357349	WP_000105733.1
C2566_RS07765	ldtB	ldtB	L,D-transpeptidase	0.0576143796533428	0.918941203871985	Upregulated	293.538656947998	WP_001056384.1
C2566_RS13900	yegD	yegD	molecular chaperone	0.0573888167429374	0.914048626333142	Upregulated	25.6756409850557	WP_000469743.1
C2566_RS17225	mazG	mazG	nucleoside triphosphate pyrophosphohydrolase	0.0573781965762989	0.912019892062307	Upregulated	159.450537076781	WP_001071638.1
C2566_RS00875	mobA	mobA	molybdenum cofactor guanylyltransferase MobA	0.057371973162211	0.918398374319836	Upregulated	42.349191250207	WP_001052181.1
C2566_RS17475	ygdB	ygdB	DUF2509 family protein	0.0571472792491046	NA	Upregulated	6.32440051837622	WP_001078380.1
C2566_RS04660	lpxA	lpxA	acyl-ACP--UDP-N-acetylglucosamine O-acyltransferase	0.0570922274089814	0.919140203061101	Upregulated	233.954393721579	WP_000565966.1
C2566_RS02260	melR	melR	transcriptional regulator MelR	0.0568906297065253	0.919140203061101	Upregulated	137.61866795688	WP_001090758.1
C2566_RS09860	sirB2	sirB2	invasion regulator SirB2	0.0568509505469249	0.919981107088819	Upregulated	23.4749599301464	WP_000200373.1
C2566_RS17645	xdhB	xdhB	xanthine dehydrogenase FAD-binding subunit XdhB	0.0568441507419103	0.919637073673423	Upregulated	42.601417721355	WP_000459182.1
C2566_RS10300	sapF	sapF	peptide ABC transporter ATP-binding protein SapF	0.0568383918624346	0.919981107088819	Upregulated	21.0114519489321	WP_000573407.1
C2566_RS18295	yghS	yghS	dTMP kinase	0.056786630075653	NA	Upregulated	6.18925650660143	WP_001076243.1
C2566_RS01455	trmA	trmA	tRNA (uridine(54)-C5)-methyltransferase TrmA	0.0561196269576833	0.907618277351061	Upregulated	88.5303169803482	WP_000187022.1
C2566_RS16450	rrf	rrf	hypothetical protein	0.0559164431602737	NA	Upregulated	259.402729722204	NA
C2566_RS02385	fxsA	fxsA	FxsA family protein	0.0558081249939779	0.919123594110308	Upregulated	405.923021741654	WP_001267448.1
C2566_RS25405	yqgG	yqgG	protein YqgG	0.055667992802302	0.921419030476345	Upregulated	70.7890842734708	WP_001297404.1
C2566_RS00850	C2566_RS00850	C2566_RS00850	hypothetical protein	0.0555572850485136	0.921935787215897	Upregulated	2239.08950690951	NA
C2566_RS18920	cyuA	cyuA	cysteine desulfidase	0.0554970046142343	0.92299422497446	Upregulated	32.0812428064568	WP_000460514.1
C2566_RS15290	yfdF	yfdF	protein YfdF	0.0554136745623668	NA	Upregulated	18.8917774081183	NA
C2566_RS16785	yqaA	yqaA	YqaA family protein	0.055209123346265	0.922559832785443	Upregulated	47.8162113121178	WP_001287454.1
C2566_RS13690	cpsG	cpsG	colanic acid biosynthesis phosphomannomutase CpsG	0.0549389769356649	0.918398374319836	Upregulated	83.5242622300692	WP_000954427.1
C2566_RS10425	ycjR	ycjR	sugar phosphate isomerase/epimerase family protein	0.0548826998080949	NA	Upregulated	10.4640980085807	WP_000690229.1
C2566_RS08860	yccE	yccE	YccE family protein	0.0543884760454623	0.919123594110308	Upregulated	23.139162100992	WP_000535346.1
C2566_RS18085	yggT	yggT	osmotic shock tolerance protein YggT	0.0538168409249219	0.921419030476345	Upregulated	73.2298343544728	WP_001094831.1
C2566_RS02255	adiA	adiA	arginine decarboxylase	0.0532372188455817	0.925854869574907	Upregulated	58.0567624407525	WP_012767781.1
C2566_RS11460	mgtS	mgtS	protein MgtS	0.0529433716822699	0.918068267479387	Upregulated	1094.23349026529	WP_000901367.1
C2566_RS00325	maoP	maoP	macrodomain Ori organization protein MaoP	0.0528937127220704	0.925854869574907	Upregulated	811.994742207465	WP_000841001.1
C2566_RS06125	gcl	gcl	glyoxylate carboligase	0.0528754735394382	0.92299422497446	Upregulated	31.8888455777412	WP_001096881.1
C2566_RS19710	C2566_RS19710	C2566_RS19710	amino acid ABC transporter substrate-binding protein	0.0527004707515663	0.927460184073242	Upregulated	42.255123944995	WP_000738568.1
C2566_RS14790	rpnE	rpnE	ISNCY family transposase	0.0526739751238489	NA	Upregulated	16.1161334460117	WP_000140557.1
C2566_RS07055	C2566_RS07055	C2566_RS07055	DUF2625 domain-containing protein	0.0525061045604224	NA	Upregulated	14.3888605473559	WP_001208814.1
C2566_RS00740	C2566_RS00740	C2566_RS00740	Bug family tripartite tricarboxylate transporter substrate binding protein	0.0525057914237735	0.927460184073242	Upregulated	39.7737890425556	WP_000589802.1
C2566_RS19490	dcuC	dcuC	anaerobic C4-dicarboxylate transporter DcuC	0.0522485319735889	NA	Upregulated	17.1348141041948	WP_000467018.1
C2566_RS01635	hupA	hupA	nucleoid-associated protein HU-alpha	0.0519293114233097	0.927460184073242	Upregulated	1165.78328248991	WP_001044513.1
C2566_RS13145	znuB	znuB	zinc ABC transporter permease subunit ZnuB	0.0516684458985103	0.926020758753793	Upregulated	43.806660566875	WP_000571479.1
C2566_RS22085	dgoK	dgoK	2-dehydro-3-deoxygalactonokinase	0.0515433917597922	0.927460184073242	Upregulated	47.7146023197687	WP_000127107.1
C2566_RS19585	rng	rng	ribonuclease G	0.0514478745876864	0.923810824539544	Upregulated	210.821982264515	WP_000123197.1
C2566_RS16165	hcaE	hcaE	3-phenylpropionate/cinnamic acid dioxygenase subunit alpha	0.0514059803614866	NA	Upregulated	17.873261808406	WP_000211172.1
C2566_RS06380	rrrD	rrrD	lysozyme RrrD	0.0510196125739384	NA	Upregulated	8.90973517217661	WP_001135280.1
C2566_RS17265	gudP	gudP	galactarate/glucarate/glycerate transporter GudP	0.0508810554163163	NA	Upregulated	19.0054639995795	WP_000097082.1
C2566_RS16535	rplS	rplS	50S ribosomal protein L19	0.0507669822838868	0.927460184073242	Upregulated	1661.86561283967	WP_000065253.1
C2566_RS04360	gcd	gcd	quinoprotein glucose dehydrogenase	0.0507448131652693	0.927460184073242	Upregulated	94.002021493357	WP_001306211.1
C2566_RS02870	pmbA	pmbA	metalloprotease PmbA	0.0506032769670867	0.911585358452484	Upregulated	214.958441762345	WP_001162160.1
C2566_RS20945	yhiD	yhiD	MgtC/SapB family protein	0.0503444888673291	NA	Upregulated	6.15403264338087	WP_001296814.1
C2566_RS05510	aroM	aroM	AroM family protein	0.0503116551442085	0.928193117185132	Upregulated	31.1892899439049	WP_001276425.1
C2566_RS15570	ptsI	ptsI	phosphoenolpyruvate-protein phosphotransferase PtsI	0.050253582895728	0.928193117185132	Upregulated	3113.60688867393	WP_000623136.1
C2566_RS19720	yhdY	yhdY	amino acid ABC transporter permease	0.0501666724166038	NA	Upregulated	15.432490839297	WP_001301413.1
C2566_RS11075	C2566_RS11075	C2566_RS11075	ISAs1 family transposase	0.0501297373945204	0.927460184073242	Upregulated	50.3676404037523	NA
C2566_RS00210	asnC	asnC	transcriptional regulator AsnC	0.0500773703752366	0.92909493450733	Upregulated	31.430352287794	WP_000432970.1
C2566_RS04670	rnhB	rnhB	ribonuclease HII	0.0499789677272899	0.928193117185132	Upregulated	43.8210619382477	WP_000569405.1
C2566_RS12150	lpp	lpp	murein lipoprotein Lpp	0.0499294670354174	0.928193117185132	Upregulated	106691.803264939	WP_000648420.1
C2566_RS08090	potG	potG	putrescine ABC transporter ATP-binding subunit PotG	0.0494191622079013	NA	Upregulated	10.6721935625079	WP_000996005.1
C2566_RS17525	ygdQ	ygdQ	TerC family protein	0.0493692027146384	0.929805752726298	Upregulated	33.6958161974942	WP_000895624.1
C2566_RS25530	C2566_RS25530	C2566_RS25530	KPN_01571 family protein	0.0492979124272765	0.927460184073242	Upregulated	6251.38871724922	WP_001299090.1
C2566_RS06245	sfmD	sfmD	fimbrial biogenesis usher protein	0.0492858190290345	0.924037531961664	Upregulated	29.0118456488458	WP_001318685.1
C2566_RS05160	pdeL	pdeL	DNA-binding transcriptional activator/c-di-GMP phosphodiesterase PdeL	0.0492832780924386	0.927460184073242	Upregulated	88.371696506755	WP_001301264.1
C2566_RS11120	narZ	narZ	nitrate reductase Z subunit alpha	0.0492686002624743	0.926020758753793	Upregulated	45.4649345412032	WP_000040458.1
C2566_RS03145	fecC	fecC	iron-dicitrate ABC transporter permease FecC	0.0491728109615173	NA	Upregulated	14.6839218220469	WP_000125187.1
C2566_RS06115	allA	allA	ureidoglycolate lyase	0.0491220626207127	0.929954329063082	Upregulated	29.9239950378263	WP_000776388.1
C2566_RS04265	hofC	hofC	protein transport protein HofC	0.0491055189115993	0.927460184073242	Upregulated	27.4375900566374	WP_000157266.1
C2566_RS05370	frmA	frmA	S-(hydroxymethyl)glutathione dehydrogenase	0.0490458119860423	0.928193117185132	Upregulated	55.64270385935	WP_000842100.1
C2566_RS20940	dctR	dctR	helix-turn-helix transcriptional regulator	0.0490123237610124	0.929191235502499	Upregulated	41.138924879418	WP_000478619.1
C2566_RS14840	arnC	arnC	undecaprenyl-phosphate 4-deoxy-4-formamido-L-arabinose transferase	0.0489439648392272	0.925854869574907	Upregulated	430.466187061406	WP_000461657.1
C2566_RS11680	ynfE	ynfE	selenate/tellurate reductase subunit YnfE	0.0489179604126144	0.929805752726298	Upregulated	256.087437005172	WP_000041695.1
C2566_RS16545	rimM	rimM	ribosome maturation factor RimM	0.0489113713877114	0.928193117185132	Upregulated	1827.59877065595	WP_000043335.1
C2566_RS02470	epmA	epmA	elongation factor P--(R)-beta-lysine ligase	0.0488757630981412	0.929349697899029	Upregulated	44.3519349463121	WP_000004771.1
C2566_RS01105	frvB	frvB	PTS fructose-like transporter subunit IIBC	0.0486533380855531	NA	Upregulated	17.2276440860963	WP_000446023.1
C2566_RS14380	rihB	rihB	ribosylpyrimidine nucleosidase	0.048642582223226	NA	Upregulated	7.67876005285991	WP_000415445.1
C2566_RS06535	entF	entF	enterobactin non-ribosomal peptide synthetase EntF	0.0486003639691178	0.927460184073242	Upregulated	46.8998143611364	WP_000077809.1
C2566_RS09325	fabH	fabH	beta-ketoacyl-ACP synthase III	0.0485338434120927	0.93100546033218	Upregulated	296.05327738127	WP_000288146.1
C2566_RS20730	yhhN	yhhN	lysoplasmalogenase	0.0482163118238552	0.927460184073242	Upregulated	123.99281043496	WP_000964718.1
C2566_RS03045	C2566_RS03045	C2566_RS03045	tyrosine-type recombinase/integrase	0.0480136027058638	0.930623724199169	Upregulated	375.238416472911	WP_223362169.1
C2566_RS19385	lptB	lptB	LPS export ABC transporter ATP-binding protein	0.0474817956918971	0.928193117185132	Upregulated	84.3762224936066	WP_000224099.1
C2566_RS06990	nagE	nagE	PTS N-acetyl glucosamine transporter subunit IIABC	0.047433765339156	0.932173727784135	Upregulated	280.015698077309	WP_001023126.1
C2566_RS01175	yiiM	yiiM	6-hydroxyaminopurine reductase	0.0473814347879265	0.931984743683731	Upregulated	50.1424590111672	WP_001270260.1
C2566_RS11110	narW	narW	nitrate reductase molybdenum cofactor assembly chaperone	0.047354813855256	NA	Upregulated	10.4527873702167	WP_001166353.1
C2566_RS21630	C2566_RS21630	C2566_RS21630	IS1-like element IS1A family transposase	0.0472056510655515	NA	Upregulated	16.2142983907734	WP_094096600.1
C2566_RS01965	pdeC	pdeC	c-di-GMP phosphodiesterase PdeC	0.0471949617788593	0.93312909690467	Upregulated	53.8695862126171	WP_000019548.1
C2566_RS01520	C2566_RS01520	C2566_RS01520	hypothetical protein	0.0471582456628859	0.929954329063082	Upregulated	223.780047282493	NA
C2566_RS06820	lptE	lptE	LPS assembly lipoprotein LptE	0.0470760740402629	0.93312909690467	Upregulated	149.751593525007	WP_001269673.1
C2566_RS15990	yfgH	yfgH	glycine zipper 2TM domain-containing protein	0.0469545617437487	NA	Upregulated	8.76566854230077	WP_001295476.1
C2566_RS24630	ymiC	ymiC	small membrane protein YmiC	0.0465289538960719	0.929349697899029	Upregulated	40.7859347013473	WP_001310756.1
C2566_RS09600	ymgA	ymgA	two-component-system connector protein YmgA	0.0465076098852971	NA	Upregulated	16.2956043391816	WP_000858002.1
C2566_RS11155	fdnH	fdnH	formate dehydrogenase N subunit beta	0.0461009178392586	NA	Upregulated	13.2678943639286	WP_001240579.1
C2566_RS01415	argE	argE	acetylornithine deacetylase	0.0460944162874466	0.929954329063082	Upregulated	62.0132481661564	WP_001301272.1
C2566_RS10880	opgD	opgD	glucan biosynthesis protein OpgD	0.0459841225136737	0.928193117185132	Upregulated	413.580312712227	WP_000375961.1
C2566_RS11105	narI	narI	respiratory nitrate reductase subunit gamma	0.0459278058802503	NA	Upregulated	12.3832550141412	WP_000617115.1
C2566_RS04755	metN	metN	methionine ABC transporter ATP-binding protein MetN	0.0457844207496929	0.935197173594961	Upregulated	29.1623052212774	WP_000593994.1
C2566_RS19510	rplM	rplM	50S ribosomal protein L13	0.0457563848901662	0.935197173594961	Upregulated	1030.27225571254	WP_000847559.1
C2566_RS16325	era	era	GTPase Era	0.0457176544001467	0.934793114284304	Upregulated	141.699665317957	WP_000020749.1
C2566_RS12775	yeaQ	yeaQ	GlsB/YeaQ/YmgE family stress response membrane protein	0.0456009635929628	0.935197173594961	Upregulated	2239.29113451805	WP_000512153.1
C2566_RS17090	ftsB	ftsB	cell division protein FtsB	0.0455051942646704	0.930902246594132	Upregulated	107.834221606375	WP_000517476.1
C2566_RS04530	hemL	hemL	glutamate-1-semialdehyde 2,1-aminomutase	0.0452704742322922	0.935684084801704	Upregulated	285.087971158146	WP_000045290.1
C2566_RS20085	tusB	tusB	sulfurtransferase complex subunit TusB	0.0450816231916224	0.935780943024294	Upregulated	98.765333460424	WP_000903377.1
C2566_RS10595	ttcA	ttcA	tRNA 2-thiocytidine(32) synthetase TtcA	0.0448069038957504	0.927460184073242	Upregulated	148.823669101186	WP_001157407.1
C2566_RS15910	hyfJ	hyfJ	hydrogenase 4 assembly chaperone HyfJ	0.0447918831644861	NA	Upregulated	8.61044703442658	WP_001300799.1
C2566_RS15925	yfgO	yfgO	AI-2E family transporter	0.0446919981831551	0.935197173594961	Upregulated	78.4411421732721	WP_000892044.1
C2566_RS15060	yfcC	yfcC	putative basic amino acid antiporter YfcC	0.0445769850732811	0.936735529682903	Upregulated	81.7691495372739	WP_001274501.1
C2566_RS02495	orn	orn	oligoribonuclease	0.0445576751637331	0.935197173594961	Upregulated	80.1093473747626	WP_001295188.1
C2566_RS13965	yegR	yegR	protein YegR	0.0444520569883986	0.936735529682903	Upregulated	69.3737395771274	WP_001318299.1
C2566_RS07990	C2566_RS07990	C2566_RS07990	DUF6216 family protein	0.044371316263792	0.936735529682903	Upregulated	953.180149192077	WP_000115390.1
C2566_RS14250	mdtQ	mdtQ	multidrug resistance outer membrane protein MdtQ	0.0443370440722313	NA	Upregulated	17.2999764657854	WP_001078139.1
C2566_RS14140	yehI	yehI	DUF4132 domain-containing protein YehI	0.0439787506030874	0.936735529682903	Upregulated	52.6684222497875	WP_000356829.1
C2566_RS10805	ynbB	ynbB	phosphatidate cytidylyltransferase	0.0439116471106471	NA	Upregulated	6.17967491537715	WP_000890940.1
C2566_RS12570	ynjE	ynjE	thiosulfate sulfurtransferase YnjE	0.0438004817399389	0.935197173594961	Upregulated	81.9376592907597	WP_001301291.1
C2566_RS20725	yhhM	yhhM	DUF2500 domain-containing protein	0.0437429986041602	0.936735529682903	Upregulated	115.9053472008	WP_000042886.1
C2566_RS06155	glxK	glxK	glycerate 3-kinase	0.0434996002472964	0.937776892924342	Upregulated	22.3367083328247	WP_000706355.1
C2566_RS16260	purL	purL	phosphoribosylformylglycinamidine synthase	0.0433229937705765	0.938638074659488	Upregulated	144.850509869288	WP_000970117.1
C2566_RS02855	fbp	fbp	class 1 fructose-bisphosphatase	0.0430786212586049	0.936735529682903	Upregulated	504.267831406528	WP_000853753.1
C2566_RS05810	queC	queC	7-cyano-7-deazaguanine synthase QueC	0.0430186770903564	0.939264419138185	Upregulated	146.847459293895	WP_000817236.1
C2566_RS00845	C2566_RS00845	C2566_RS00845	hypothetical protein	0.0429662670675669	NA	Upregulated	13.1494355378065	NA
C2566_RS07630	ybhS	ybhS	ABC transporter permease	0.0429589605096817	0.935197173594961	Upregulated	74.4853308202036	WP_000070131.1
C2566_RS20995	gadA	gadA	glutamate decarboxylase	0.0428949068516085	NA	Upregulated	13.7825590847082	WP_000372240.1
C2566_RS04965	crl	crl	sigma factor-binding protein Crl	0.0428299289639082	0.939279147472888	Upregulated	1366.80653265969	WP_000174677.1
C2566_RS04420	yadK	yadK	fimbrial-like protein	0.0428247973144071	NA	Upregulated	4.30848480062141	WP_000553749.1
C2566_RS03865	lspA	lspA	signal peptidase II	0.0427869474107884	0.936735529682903	Upregulated	66.0167634558734	WP_000083375.1
C2566_RS19110	lpoA	lpoA	penicillin-binding protein activator LpoA	0.0427706741636395	0.930902246594132	Upregulated	138.197681670987	WP_000249099.1
C2566_RS03550	yjjA	yjjA	DUF2501 domain-containing protein YjjA	0.042711175458	0.939279147472888	Upregulated	80.251944648284	WP_001308243.1
C2566_RS24955	ytgA	ytgA	protein YtgA	0.0425702836816042	0.939279147472888	Upregulated	238.497673293238	WP_211180521.1
C2566_RS04065	thiQ	thiQ	thiamine ABC transporter ATP-binding protein ThiQ	0.0423307759007292	NA	Upregulated	12.788276490303	WP_000916325.1
C2566_RS07625	ybhR	ybhR	ABC transporter permease	0.0423288018778451	0.935684084801704	Upregulated	78.7609962973696	WP_000469031.1
C2566_RS00180	atpE	atpE	F0F1 ATP synthase subunit C	0.0422475505107257	0.939708278226754	Upregulated	641.812285373545	WP_000429386.1
C2566_RS17845	rpiA	rpiA	ribose-5-phosphate isomerase RpiA	0.0420947621786597	0.939708278226754	Upregulated	220.556361132913	WP_000189743.1
C2566_RS20100	yheO	yheO	helix-turn-helix transcriptional regulator	0.0420018331057446	0.939708278226754	Upregulated	207.712745025087	WP_000091466.1
C2566_RS15535	yfeH	yfeH	bile acid:sodium symporter family protein	0.0419634734810755	0.935197173594961	Upregulated	114.169723697129	WP_000765610.1
C2566_RS08415	kdsB	kdsB	3-deoxy-manno-octulosonate cytidylyltransferase	0.0418435400824511	0.939708278226754	Upregulated	149.514377553352	WP_000011603.1
C2566_RS11655	ynfA	ynfA	YnfA family protein	0.0417209372003555	NA	Upregulated	14.3521843951768	WP_000598292.1
C2566_RS15855	gcvR	gcvR	glycine cleavage system transcriptional repressor	0.0412198927816648	0.939972267078976	Upregulated	179.46018751069	WP_000176187.1
C2566_RS14845	arnA	arnA	bifunctional UDP-4-amino-4-deoxy-L-arabinose formyltransferase/UDP-glucuronic acid oxidase ArnA	0.0409833232236139	0.939708278226754	Upregulated	649.646924761624	WP_000860273.1
C2566_RS00090	yieL	yieL	esterase	0.0409006104760113	NA	Upregulated	11.9708294031529	WP_001300948.1
C2566_RS09350	pabC	pabC	aminodeoxychorismate lyase	0.0408401315782332	0.932845214469204	Upregulated	81.1001478327709	WP_000478709.1
C2566_RS21380	C2566_RS21380	C2566_RS21380	AraC family transcriptional regulator	0.0407947189933005	0.939708278226754	Upregulated	25.9703630023213	WP_000891828.1
C2566_RS15905	hyfI	hyfI	hydrogenase 4 catalytic subunit HyfI	0.0406528642530388	NA	Upregulated	6.04875025884907	WP_000075541.1
C2566_RS21440	yibF	yibF	glutathione S-transferase	0.0405328427717977	0.942386929955376	Upregulated	37.8586679170031	WP_000779792.1
C2566_RS14025	fbaB	fbaB	class I fructose-bisphosphate aldolase	0.0404510799329244	0.939043557354417	Upregulated	154.60034305883	WP_000129551.1
C2566_RS02600	yjfK	yjfK	YjfK family protein	0.0402001118487532	NA	Upregulated	5.45401082442275	WP_000012548.1
C2566_RS10700	C2566_RS10700	C2566_RS10700	hypothetical protein	0.0397048191433177	NA	Upregulated	8.63179758902731	WP_000355360.1
C2566_RS20655	livF	livF	high-affinity branched-chain amino acid ABC transporter ATP-binding protein LivF	0.0396648695020426	NA	Upregulated	8.40935908360576	WP_000416895.1
C2566_RS05185	fdrA	fdrA	acyl-CoA synthetase FdrA	0.0396487500263721	NA	Upregulated	12.604668490163	WP_000111813.1
C2566_RS15340	emrK	emrK	multidrug efflux MFS transporter periplasmic adaptor subunit EmrK	0.0394526846645171	0.941863366676683	Upregulated	44.9534289056926	WP_000435167.1
C2566_RS05670	ispA	ispA	(2E,6E)-farnesyl diphosphate synthase	0.0393169928875516	0.943100329340961	Upregulated	131.431159817793	WP_000347217.1
C2566_RS17960	prfB	prfB	peptide chain release factor 2	0.0393000843990594	0.938934718139837	Upregulated	305.754962323984	WP_001701073.1
C2566_RS03140	fecD	fecD	Fe(3+) dicitrate ABC transporter permease subunit FecD	0.0392941260870693	NA	Upregulated	14.2361577558022	WP_000684856.1
C2566_RS03870	fkpB	fkpB	FKBP-type peptidyl-prolyl cis-trans isomerase	0.0391468837868652	0.94473522724275	Upregulated	39.7205667870273	WP_000004655.1
C2566_RS00635	recQ	recQ	ATP-dependent DNA helicase RecQ	0.0391428014046633	0.943100329340961	Upregulated	113.288083586029	WP_012767774.1
C2566_RS24750	rseD	rseD	rpoE leader peptide RseD	0.0390525557324876	0.943100329340961	Upregulated	683.771654844877	WP_001303621.1
C2566_RS08270	lrp	lrp	leucine-responsive transcriptional regulator Lrp	0.0390356858517715	0.943100329340961	Upregulated	428.31628890051	WP_000228473.1
C2566_RS16380	srmB	srmB	ATP-dependent RNA helicase SrmB	0.0388326089417563	0.939708278226754	Upregulated	117.755899173858	WP_000219193.1
C2566_RS06135	glxR	glxR	2-hydroxy-3-oxopropionate reductase	0.0387493459439693	NA	Upregulated	10.2337095547017	WP_000765842.1
C2566_RS08015	C2566_RS08015	C2566_RS08015	phage tail protein	0.038517845042205	0.94473522724275	Upregulated	48.1046729372162	WP_000104800.1
C2566_RS08465	aspC	aspC	aspartate transaminase	0.0382520978367039	0.94587523064381	Upregulated	904.901752972015	WP_000462687.1
C2566_RS00405	rhoL	rhoL	rho operon leader peptide RhoL	0.0381907164544857	0.94587523064381	Upregulated	1966.65960367561	WP_001295255.1
C2566_RS08720	hyaE	hyaE	hydrogenase-1 operon protein HyaE	0.0380709397769497	0.945610087585843	Upregulated	81.4196959745748	WP_000063978.1
C2566_RS17625	ygeQ	ygeQ	protein YgeQ	0.0380592230496055	NA	Upregulated	8.52776298045243	NA
C2566_RS11295	ydeQ	ydeQ	fimbrial protein	0.0380211468337584	NA	Upregulated	7.40894230085188	WP_000520676.1
C2566_RS02235	basR	basR	two-component system response regulator BasR	0.0379320772612441	0.946216462332649	Upregulated	153.191579218647	WP_000697915.1
C2566_RS07540	bioB	bioB	biotin synthase BioB	0.0379188929637386	NA	Upregulated	10.8744155646252	WP_000951213.1
C2566_RS21190	tag	tag	DNA-3-methyladenine glycosylase I	0.0379056468564875	0.943100329340961	Upregulated	37.6003969286482	WP_000438944.1
C2566_RS20355	hofN	hofN	DNA utilization protein HofN	0.0378848971842862	NA	Upregulated	6.03236540422674	WP_001069315.1
C2566_RS08840	torA	torA	trimethylamine-N-oxide reductase TorA	0.0374933083647761	0.943100329340961	Upregulated	30.6929495671083	WP_001062091.1
C2566_RS01305	C2566_RS01305	C2566_RS01305	TIGR02117 family protein	0.0372992143513798	0.946689001355837	Upregulated	23.6365329966772	WP_000720774.1
C2566_RS06085	ybbC	ybbC	YbbC/YhhH family protein	0.0372981177972458	0.944688637383241	Upregulated	32.0999686383707	WP_000877768.1
C2566_RS09955	C2566_RS09955	C2566_RS09955	hypothetical protein	0.0369635860539747	0.946689001355837	Upregulated	32.14020357894	NA
C2566_RS02285	fumB	fumB	class I fumarate hydratase	0.0369496021436743	0.948516586851938	Upregulated	84.0446688921464	WP_000066676.1
C2566_RS05625	yajI	yajI	DUF3251 domain-containing protein	0.0368364226151603	0.948516586851938	Upregulated	33.4889431567833	WP_001301329.1
C2566_RS02220	proP	proP	glycine betaine/L-proline transporter ProP	0.0365317814089232	0.943100329340961	Upregulated	258.227382007654	WP_001298520.1
C2566_RS21840	C2566_RS21840	C2566_RS21840	integrase core domain-containing protein	0.0364503838336058	0.949248694470268	Upregulated	379.636913513133	NA
C2566_RS16645	lhgO	lhgO	L-2-hydroxyglutarate oxidase	0.0362551164664099	0.949248694470268	Upregulated	40.5533242769217	WP_000271963.1
C2566_RS07000	chiP	chiP	chitoporin ChiP	0.0361526819095094	0.948728625505073	Upregulated	36.7771996935478	WP_001258839.1
C2566_RS14130	metG	metG	methionine--tRNA ligase	0.0360155067321516	0.94587523064381	Upregulated	292.080707651387	WP_001300978.1
C2566_RS08805	ymcE	ymcE	protein YmcE	0.0359242040853632	NA	Upregulated	17.2581654844373	WP_001309400.1
C2566_RS13090	purT	purT	formate-dependent phosphoribosylglycinamide formyltransferase	0.0358888986750423	0.94587523064381	Upregulated	23.1191680345062	WP_000173474.1
C2566_RS07365	C2566_RS07365	C2566_RS07365	hypothetical protein	0.0357341627980623	0.950639378678936	Upregulated	140.298680216788	NA
C2566_RS06995	glnS	glnS	glutamine--tRNA ligase	0.0356372411531935	0.946698581893606	Upregulated	321.579639715786	WP_001287154.1
C2566_RS05995	ushA	ushA	bifunctional UDP-sugar hydrolase/5'-nucleotidase	0.035495249220898	0.94587523064381	Upregulated	278.541773615789	WP_000771748.1
C2566_RS20485	rtcA	rtcA	RNA 3'-terminal phosphate cyclase	0.0354795966208261	0.951429700312405	Upregulated	39.2115533339549	WP_001300557.1
C2566_RS21695	dut	dut	dUTP diphosphatase	0.0353622125372044	0.951429700312405	Upregulated	2581.61499261131	WP_000976070.1
C2566_RS04805	yafD	yafD	endonuclease/exonuclease/phosphatase family protein	0.03533100993168	0.951429700312405	Upregulated	485.777019511942	WP_001230983.1
C2566_RS01290	cytR	cytR	DNA-binding transcriptional regulator CytR	0.0352338921027489	0.943100329340961	Upregulated	113.177679359111	WP_000644904.1
C2566_RS04970	C2566_RS04970	C2566_RS04970	IS1-like element IS1A family transposase	0.0350426668383155	NA	Upregulated	9.1915603592364	WP_103215986.1
C2566_RS02015	nrfB	nrfB	cytochrome c nitrite reductase pentaheme subunit	0.034735393648134	0.952788849624712	Upregulated	31.1725802265425	WP_001295391.1
C2566_RS09610	ymgC	ymgC	protein YmgC	0.0346772343582073	NA	Upregulated	8.32134334256262	WP_001065752.1
C2566_RS17565	ygeA	ygeA	amino acid racemase	0.0345470925983277	0.954306724099503	Upregulated	47.5149833557778	WP_000848664.1
C2566_RS07845	rimO	rimO	30S ribosomal protein S12 methylthiotransferase RimO	0.0343894701347845	0.953954074796659	Upregulated	85.1464198720636	WP_000049367.1
C2566_RS20405	pckA	pckA	phosphoenolpyruvate carboxykinase (ATP)	0.0343481186552857	0.951429700312405	Upregulated	2532.27460681749	WP_001265681.1
C2566_RS12955	yebO	yebO	YebO family protein	0.0340953118528728	0.954978177234768	Upregulated	366.700089965598	WP_001006866.1
C2566_RS09985	rssA	rssA	patatin-like phospholipase RssA	0.0337946489631293	0.948384038136666	Upregulated	83.4718478782584	WP_001295622.1
C2566_RS10330	ymjA	ymjA	YmjA family protein	0.033593414871906	NA	Upregulated	11.0082562943531	WP_001015105.1
C2566_RS06670	citT	citT	citrate/succinate antiporter CitT	0.0335575379563102	0.949232154948233	Upregulated	23.335176539583	WP_000050323.1
C2566_RS09760	ycgR	ycgR	flagellar brake protein YcgR	0.0333191471973945	NA	Upregulated	8.40918979673796	WP_000020169.1
C2566_RS08400	lpxK	lpxK	tetraacyldisaccharide 4'-kinase	0.0332467399556134	0.957218203478852	Upregulated	48.8443692260941	WP_000570539.1
C2566_RS15350	evgS	evgS	acid-sensing system histidine kinase EvgS	0.0331621218042345	0.957479056182791	Upregulated	989.204118307489	WP_001326970.1
C2566_RS07790	ybiY	ybiY	glycyl-radical enzyme activating protein	0.033091981076538	NA	Upregulated	10.6296045522731	WP_001338400.1
C2566_RS01985	yjcE	yjcE	Na+/H+ antiporter	0.0330612430707648	0.954978177234768	Upregulated	138.920157815962	WP_000402207.1
C2566_RS00750	C2566_RS00750	C2566_RS00750	2-dehydro-3-deoxygalactonokinase	0.0329915017533022	NA	Upregulated	20.2106704052363	WP_001117530.1
C2566_RS24695	C2566_RS24695	C2566_RS24695	DUF957 domain-containing protein	0.0329499595752504	NA	Upregulated	4.53114280379487	NA
C2566_RS22900	ymcF	ymcF	cold-shock protein	0.0328667767054157	0.94587523064381	Upregulated	74.4998489075868	WP_071524879.1
C2566_RS05545	sbcC	sbcC	exonuclease subunit SbcC	0.0328239990412266	0.943100329340961	Upregulated	120.693589616499	WP_000698951.1
C2566_RS02485	asd	asd	archaetidylserine decarboxylase	0.0327124094151706	0.954978177234768	Upregulated	140.749944875728	WP_000934920.1
C2566_RS00285	yieP	yieP	FadR/GntR family transcriptional regulator	0.0326156718522489	0.957848268005392	Upregulated	337.068362894918	WP_001131164.1
C2566_RS19980	gspB	gspB	putative general secretion pathway protein GspB	0.0325217162141255	NA	Upregulated	7.12167394783688	WP_000461449.1
C2566_RS21005	treF	treF	alpha,alpha-trehalase	0.0319886807094086	0.957848268005392	Upregulated	61.8674902243392	WP_000934218.1
C2566_RS16985	hypB	hypB	hydrogenase nickel incorporation protein HypB	0.0319672700066908	0.957848268005392	Upregulated	86.0559996975544	WP_000337665.1
C2566_RS03160	fecR	fecR	ferric citrate uptake sigma factor regulator FecR	0.0319039384596302	NA	Upregulated	11.2524242250201	WP_001068910.1
C2566_RS03970	yaaU	yaaU	MFS transporter	0.031760976813816	NA	Upregulated	18.0377942917103	WP_001183198.1
C2566_RS05280	cynS	cynS	cyanase	0.0317224020865512	NA	Upregulated	5.63251869718358	WP_000616243.1
C2566_RS13445	msrQ	msrQ	protein-methionine-sulfoxide reductase heme-binding subunit MsrQ	0.0315809698565694	NA	Upregulated	11.2229592158696	WP_001240102.1
C2566_RS02720	C2566_RS02720	C2566_RS02720	acyl CoA:acetate/3-ketoacid CoA transferase	0.0314585975898564	NA	Upregulated	17.9019342960572	WP_001226942.1
C2566_RS06935	C2566_RS06935	C2566_RS06935	hypothetical protein	0.0313950402043586	0.957848268005392	Upregulated	109.776486074836	NA
C2566_RS14965	nuoJ	nuoJ	NADH-quinone oxidoreductase subunit J	0.031368913725382	0.958210174820212	Upregulated	276.541893269091	WP_000393511.1
C2566_RS23930	C2566_RS23930	C2566_RS23930	IS1 family transposase	0.0312839684102234	0.958210174820212	Upregulated	57.3156605471613	NA
C2566_RS17075	truD	truD	tRNA pseudouridine(13) synthase TruD	0.0311657643700425	0.958230125721955	Upregulated	287.396086520152	WP_000568943.1
C2566_RS24050	C2566_RS24050	C2566_RS24050	IS3 family transposase	0.031113488019458	NA	Upregulated	14.8321131305893	NA
C2566_RS16005	guaB	guaB	IMP dehydrogenase	0.0310869674317272	0.958210174820212	Upregulated	253.348078945845	WP_001299507.1
C2566_RS14810	yfaX	yfaX	IclR family transcriptional regulator	0.0310518621783912	0.958210174820212	Upregulated	20.3727538289243	WP_000894185.1
C2566_RS17050	ygbN	ygbN	GntP family transporter	0.0310104783179048	0.957706101670427	Upregulated	67.7497504976577	WP_000104459.1
C2566_RS02845	ytfT	ytfT	galactofuranose ABC transporter, ATP-binding protein YtfT	0.0308571753693236	NA	Upregulated	18.2368511747318	WP_001297255.1
C2566_RS07190	pxpA	pxpA	5-oxoprolinase subunit PxpA	0.0307317059446871	0.958210174820212	Upregulated	82.6569396201309	WP_000687130.1
C2566_RS18315	yghU	yghU	glutathione-dependent disulfide-bond oxidoreductase	0.0306655468553334	0.958534413198922	Upregulated	73.2211799446212	WP_001295515.1
C2566_RS05520	C2566_RS05520	C2566_RS05520	DUF2773 domain-containing protein	0.0306215562669134	0.958358800777505	Upregulated	24.727421401223	NA
C2566_RS19670	fis	fis	DNA-binding transcriptional regulator Fis	0.0304752351004841	0.958210174820212	Upregulated	279.908691734481	WP_000462905.1
C2566_RS05700	yajR	yajR	MFS transporter	0.0303525422582043	0.957706101670427	Upregulated	151.955309297033	WP_001000978.1
C2566_RS14950	nuoM	nuoM	NADH-quinone oxidoreductase subunit M	0.0300261957290255	0.959745434312779	Upregulated	701.088813312078	WP_000926441.1
C2566_RS20045	gspO	gspO	prepilin peptidase GspO	0.0299653305067715	NA	Upregulated	16.2732230788763	WP_000178163.1
C2566_RS02840	ytfR	ytfR	galactofuranose ABC transporter, ATP-binding protein YtfR	0.029922566925856	0.95845282142373	Upregulated	52.5307650819404	WP_000210558.1
C2566_RS04450	folK	folK	2-amino-4-hydroxy-6-hydroxymethyldihydropteridine diphosphokinase	0.029761117788677	NA	Upregulated	7.64071119159536	WP_000215139.1
C2566_RS09660	minD	minD	septum site-determining protein MinD	0.0297264647256842	0.960117818693654	Upregulated	330.933212198431	WP_000101055.1
C2566_RS07040	seqA	seqA	replication initiation negative regulator SeqA	0.029594517068828	0.960117818693654	Upregulated	455.212931050928	WP_000848387.1
[truncated: 2,060 more rows]
