# Supplementary material for: Transcriptome Profiling of Escherichia coli B During Sequential Adaptation to T4 Phage and Iron(III) Stress
Source: Antibiotics (Basel). 2026 Jul 13;15(7):684. doi: 10.3390/antibiotics15070684 (PMC13405929; doi:10.3390/antibiotics15070684)
Supplement: Supplementary file 1 [file antibiotics-15-00684-s001.zip › SUPPLEMENTARY FOLDER/analysis_CON3/CON_vs_ANC_significant.csv]

gene_id	label	gene_name	product	log2FoldChange	padj	direction	baseMean	protein_id
C2566_RS19180	mtr	mtr	tryptophan permease	3.11648872526192	1.67907005290559e-05	Upregulated	1254.22794520367	WP_000224351.1
C2566_RS17980	uacT	uacT	urate/proton symporter UacT	2.67786510180077	0.000693327175574973	Upregulated	135.647687916432	WP_001295374.1
C2566_RS11180	sra	sra	stationary-phase-induced ribosome-associated protein	2.57044314072328	7.6263533840286e-07	Upregulated	6633.3506146818	WP_000841554.1
C2566_RS14865	arnF	arnF	4-amino-4-deoxy-L-arabinose-phosphoundecaprenol flippase subunit ArnF	2.41862493259575	0.000693327175574973	Upregulated	69.7523604353859	WP_000523880.1
C2566_RS21220	yiaG	yiaG	HTH-type transcriptional regulator	2.35167650816179	0.000535630865162455	Upregulated	1368.04519257796	WP_000455798.1
C2566_RS00040	tnaB	tnaB	low affinity tryptophan permease TnaB	2.32761528281009	0.00138548969727281	Upregulated	223.062004220162	WP_000131911.1
C2566_RS14610	napF	napF	ferredoxin-type protein NapF	2.15156029760807	0.000654936462051658	Upregulated	40.8190507869194	WP_000686736.1
C2566_RS17660	ygeW	ygeW	knotted carbamoyltransferase YgeW	1.94256345671314	0.00389511347517782	Upregulated	192.585595789582	WP_000859787.1
C2566_RS09430	bhsA	bhsA	multiple stress resistance protein BhsA	1.87892402633149	0.00583873345137707	Upregulated	423.647104435025	WP_000800153.1
C2566_RS05230	yahO	yahO	DUF1471 family periplasmic protein YahO	1.75682246498472	0.00347032613026705	Upregulated	1966.9040784617	WP_000691956.1
C2566_RS17700	ygfK	ygfK	putative selenate reductase subunit YgfK	1.73719896199133	0.00347032613026705	Upregulated	294.679115208689	WP_000502388.1
C2566_RS05500	yaiA	yaiA	protein YaiA	1.71900589007425	0.00443899233474021	Upregulated	923.821040050922	WP_001142439.1
C2566_RS19695	acrF	acrF	multidrug efflux RND transporter permease subunit AcrF	1.70511234822176	0.00656204123238031	Upregulated	140.310595126096	WP_001273195.1
C2566_RS23135	C2566_RS23135	C2566_RS23135	2-thiouracil desulfurase family protein	1.67481912637104	0.00334582607218621	Upregulated	50.0880790961896	NA
C2566_RS17675	hyuA	hyuA	D-phenylhydantoinase	1.63162186028013	0.00656204123238031	Upregulated	108.888201736843	WP_001264452.1
C2566_RS07420	ybgS	ybgS	YbgS-like family protein	1.62013657386718	0.00609332525632101	Upregulated	213.851352179881	WP_000784351.1
C2566_RS15390	yfdY	yfdY	YfdY family protein	1.60106276282405	0.0042244932866797	Upregulated	334.522521720123	WP_000639883.1
C2566_RS10520	ynaJ	ynaJ	DUF2534 family protein	1.55455840259122	0.00609332525632101	Upregulated	1838.58906327145	WP_000605090.1
C2566_RS07570	moaA	moaA	GTP 3',8-cyclase MoaA	1.47166483786954	1.62450973671007e-05	Upregulated	397.724047463831	WP_001295301.1
C2566_RS12000	ydhL	ydhL	DUF1289 domain-containing protein	1.38840728824277	0.00236384089908423	Upregulated	55.9962323131737	WP_000840481.1
C2566_RS03480	rimI	rimI	ribosomal protein S18-alanine N-acetyltransferase	1.38563079633351	0.00347032613026705	Upregulated	35.0283513424767	WP_001092461.1
C2566_RS06370	C2566_RS06370	C2566_RS06370	porin	1.31914054793718	0.0193966177741564	Upregulated	803.323701586542	NA
C2566_RS00275	rbsR	rbsR	ribose operon transcriptional repressor RbsR	1.28322148155247	0.00215321663878214	Upregulated	76.2419112086869	WP_000224456.1
C2566_RS12325	btuD	btuD	vitamin B12 ABC transporter ATP-binding protein BtuD	1.25376869623027	0.00347032613026705	Upregulated	49.4154033929836	WP_000029471.1
C2566_RS18370	yghX	yghX	YghX family hydrolase	1.23604105612734	0.00609332525632101	Upregulated	85.3110237530611	WP_001424373.1
C2566_RS10755	ynbE	ynbE	YnbE family lipoprotein	1.22628600897724	0.0157389214568717	Upregulated	28.8474652996601	WP_000698145.1
C2566_RS15025	yfbS	yfbS	SLC13 family permease	1.2236316955797	0.0017940155256818	Upregulated	249.289644289448	WP_001012899.1
C2566_RS12565	ynjD	ynjD	ATP-binding cassette domain-containing protein	1.18426715163276	0.00609332525632101	Upregulated	53.9664379932481	WP_001300558.1
C2566_RS11755	tqsA	tqsA	AI-2 transporter TqsA	1.14933189200921	0.0244002445718374	Upregulated	188.711790845011	WP_001118241.1
C2566_RS17710	ygfM	ygfM	molybdopterin-dependent oxidoreductase FAD-binding subunit	1.13937680756654	0.0328452859635523	Upregulated	52.0854024508264	WP_000572483.1
C2566_RS21325	ysaA	ysaA	4Fe-4S dicluster domain-containing protein	1.13894168984617	0.00263401878014601	Upregulated	60.7044514120947	WP_001300918.1
C2566_RS15325	dsdX	dsdX	D-serine transporter DsdX	1.13810127482301	0.00347032613026705	Upregulated	87.44613134075	WP_000556048.1
C2566_RS07445	ybhC	ybhC	putative acyl-CoA thioester hydrolase	1.12993480242368	0.00566088488558887	Upregulated	208.695027335863	WP_001091587.1
C2566_RS09370	ycfH	ycfH	metal-dependent hydrolase	1.08237200956046	0.0121544508172254	Upregulated	224.682128952498	WP_000480255.1
C2566_RS19550	yhcO	yhcO	barstar family protein	1.07086878099709	0.0195507356894206	Upregulated	375.81199659758	WP_001029005.1
C2566_RS12115	phsC	phsC	thiosulfate reductase cytochrome B subunit	1.07005154834336	0.0111134277786107	Upregulated	39.352726305708	WP_001069979.1
C2566_RS09170	bssS	bssS	biofilm formation regulator BssS	1.06371529572656	0.0328452859635523	Upregulated	2769.09083826891	WP_000414437.1
C2566_RS02205	yjdM	yjdM	zinc ribbon domain-containing protein YjdM	1.04599846845803	0.0212131798967154	Upregulated	100.594866054318	WP_001300891.1
C2566_RS07675	ybiJ	ybiJ	DUF1471 family protein YbiJ	1.04571996731191	0.0365119536865677	Upregulated	132.365490302916	WP_000849301.1
C2566_RS13325	otsB	otsB	trehalose-phosphatase	1.02869725590427	0.0174923064848085	Upregulated	136.378957042146	WP_001295645.1
C2566_RS17990	ygfT	ygfT	formate-dependent uric acid utilization protein YgfT	1.01128507953504	0.0196454275073976	Upregulated	61.0887060746752	WP_001300605.1
C2566_RS02325	ghoT	ghoT	type V toxin-antitoxin system toxin GhoT	-1.01195832164938	0.0398858823672213	Downregulated	30.639267876161	WP_001173343.1
C2566_RS17885	ubiI	ubiI	FAD-dependent 2-octaprenylphenol hydroxylase	-1.01557879525077	0.0041654874072598	Downregulated	250.425066947077	WP_001192185.1
C2566_RS09735	dadA	dadA	D-amino acid dehydrogenase	-1.03601059120053	0.038991253022321	Downregulated	417.624633381247	WP_001266908.1
C2566_RS05150	betT	betT	choline BCCT transporter BetT	-1.03901838163113	0.0345835435132262	Downregulated	243.8490525934	WP_000131044.1
C2566_RS06640	ahpF	ahpF	alkyl hydroperoxide reductase subunit F	-1.05181790222702	0.0192890480408875	Downregulated	747.175526180287	WP_000887629.1
C2566_RS21610	C2566_RS21610	C2566_RS21610	glycosyltransferase family 2 protein	-1.07491280917603	0.0248641089063269	Downregulated	285.017483275853	WP_000064010.1
C2566_RS02915	pyrI	pyrI	aspartate carbamoyltransferase regulatory subunit	-1.0789760659037	0.00435091689866552	Downregulated	31.8516951661059	WP_000148581.1
C2566_RS05960	htpG	htpG	molecular chaperone HtpG	-1.08733917809743	0.00435091689866552	Downregulated	1169.79225777971	WP_000678201.1
C2566_RS06595	cstA	cstA	pyruvate/proton symporter CstA	-1.09491667377611	0.0294006522792948	Downregulated	900.949068446391	NA
C2566_RS05420	iprA	iprA	hydrogen peroxide resistance inhibitor IprA	-1.10027901622396	0.0235606765046315	Downregulated	21.8487111727084	WP_012775994.1
C2566_RS06890	gltI	gltI	glutamate/aspartate ABC transporter substrate-binding protein GltI	-1.10991824394785	0.0296126790259091	Downregulated	2357.9157366466	WP_001301404.1
C2566_RS02400	groL	groL	chaperonin GroEL	-1.14114198323159	0.0138737815443897	Downregulated	3343.98480306052	WP_000729117.1
C2566_RS06880	gltK	gltK	glutamate/aspartate ABC transporter permease GltK	-1.16676363903822	0.0261352531447118	Downregulated	107.97970455587	WP_000272824.1
C2566_RS22045	ibpB	ibpB	small heat shock chaperone IbpB	-1.1736851334246	0.0231790147993106	Downregulated	769.719648119181	WP_001243431.1
C2566_RS25480	ykgR	ykgR	small membrane protein YkgR	-1.18941651815816	0.0263788181192248	Downregulated	144.315779477493	WP_000662258.1
C2566_RS24595	C2566_RS24595	C2566_RS24595	protein YliM	-1.20647446355109	0.0087077646609058	Downregulated	387.798483702971	WP_120795379.1
C2566_RS00335	ilvL	ilvL	ilv operon leader peptide	-1.21491392290268	0.0204385535659933	Downregulated	836.185115366635	WP_001311244.1
C2566_RS18500	ygiZ	ygiZ	DUF2645 family protein	-1.22248832247602	0.0248434333755008	Downregulated	32.4668518661503	WP_000917684.1
C2566_RS17140	cysJ	cysJ	NADPH-dependent assimilatory sulfite reductase flavoprotein subunit	-1.2583016175116	0.0172086768241904	Downregulated	123.421901530229	WP_000211907.1
C2566_RS00195	rsmG	rsmG	16S rRNA (guanine(527)-N(7))-methyltransferase RsmG	-1.27278304686159	0.00307527671151951	Downregulated	300.822421397086	WP_000932839.1
C2566_RS19445	gltD	gltD	glutamate synthase subunit GltD	-1.27827313048034	0.00864864119403033	Downregulated	50.2363778206288	WP_000081664.1
C2566_RS14775	glpA	glpA	anaerobic glycerol-3-phosphate dehydrogenase subunit A	-1.33515965774763	0.0194380809179043	Downregulated	312.341339173398	WP_000857257.1
C2566_RS01275	hslU	hslU	HslU--HslV peptidase ATPase subunit	-1.34810178764841	0.000188240167194851	Downregulated	303.093587610139	WP_001293341.1
C2566_RS13685	gndA	gndA	NADP-dependent phosphogluconate dehydrogenase	-1.36373574093305	0.00145783404905302	Downregulated	501.632912906192	WP_000043460.1
C2566_RS06875	gltL	gltL	glutamate/aspartate ABC transporter ATP-binding protein GltL	-1.40611466123749	0.0111134277786107	Downregulated	161.432297457888	NA
C2566_RS20515	glpD	glpD	glycerol-3-phosphate dehydrogenase	-1.43252040555665	0.0124004344564723	Downregulated	403.707199699676	WP_000448135.1
C2566_RS14770	glpT	glpT	glycerol-3-phosphate transporter	-1.43453198157878	0.0141527643614744	Downregulated	829.021955382449	WP_000948732.1
C2566_RS18780	fadH	fadH	NADPH-dependent 2,4-dienoyl-CoA reductase	-1.43777437912642	0.015695015374766	Downregulated	391.59186528755	WP_000121433.1
C2566_RS03905	carB	carB	carbamoyl-phosphate synthase large subunit	-1.4479647222362	0.00145783404905302	Downregulated	220.689670082473	WP_001126376.1
C2566_RS16085	sseB	sseB	enhanced serine sensitivity protein SseB	-1.45190399843906	1.62450973671007e-05	Downregulated	233.708857113818	WP_001295479.1
C2566_RS18365	yghW	yghW	DUF2623 family protein YghW	-1.49516871133923	0.0141527643614744	Downregulated	26.161453281116	WP_001059139.1
C2566_RS11440	marA	marA	MDR efflux pump AcrAB transcriptional activator MarA	-1.50842581950676	0.00056360357935203	Downregulated	340.689952434784	WP_000091199.1
C2566_RS14765	glpQ	glpQ	glycerophosphodiester phosphodiesterase	-1.51578935262025	0.00790759216185895	Downregulated	2102.43518946822	WP_000779102.1
C2566_RS11435	marR	marR	multiple antibiotic resistance transcriptional regulator MarR	-1.52003081997773	0.0023859939793523	Downregulated	116.99115391869	WP_000843414.1
C2566_RS15285	fadL	fadL	long-chain fatty acid transporter FadL	-1.55165155452686	0.0111134277786107	Downregulated	283.23596747332	WP_001295701.1
C2566_RS02320	ghoS	ghoS	type V toxin-antitoxin system endoribonuclease antitoxin GhoS	-1.58108592508117	0.00985643721711796	Downregulated	125.460678082948	WP_000398619.1
C2566_RS03245	dnaK	dnaK	molecular chaperone DnaK	-1.59406159133776	0.00010698887516142	Downregulated	3196.89262130724	WP_000516135.1
C2566_RS11730	asr	asr	acid resistance repetitive basic protein Asr	-1.59963645248543	0.00536995837329014	Downregulated	25.9179288100244	WP_001556621.1
C2566_RS02005	acs	acs	acetate--CoA ligase	-1.60336749248858	0.010924268246862	Downregulated	634.854013624491	WP_000078239.1
C2566_RS15120	argT	argT	lysine/arginine/ornithine ABC transporter substrate-binding protein ArgT	-1.65221742697868	0.00639113626048508	Downregulated	316.436263062977	WP_000748271.1
C2566_RS00815	fadA	fadA	acetyl-CoA C-acyltransferase FadA	-1.65831869328801	0.00985643721711796	Downregulated	205.604856550617	WP_000438708.1
C2566_RS09780	dhaM	dhaM	dihydroxyacetone kinase phosphoryl donor subunit DhaM	-1.67329220108447	8.10469079883091e-05	Downregulated	176.002693339766	WP_001301101.1
C2566_RS05320	mhpR	mhpR	DNA-binding transcriptional regulator	-1.81065462228449	0.00340704445376368	Downregulated	216.746352803299	WP_001301325.1
C2566_RS09435	ldtC	ldtC	L,D-transpeptidase LdtC	-1.82182937657984	0.000418330271570692	Downregulated	141.469949454921	WP_012767720.1
C2566_RS17865	zapA	zapA	cell division protein ZapA	-1.82503864170522	0.000952989152838451	Downregulated	5026.29444566527	WP_001276008.1
C2566_RS16160	hcaR	hcaR	DNA-binding transcriptional regulator HcaR	-1.84231797268472	0.0040935265055144	Downregulated	299.347524247427	WP_000423257.1
C2566_RS13070	yebE	yebE	tellurite resistance TerB family protein	-1.84394733800641	0.000654936462051658	Downregulated	333.042028201242	WP_000024745.1
C2566_RS01970	soxS	soxS	superoxide response transcriptional regulator SoxS	-1.84431249479734	0.00272658560326647	Downregulated	247.61878754645	WP_000019358.1
C2566_RS10955	yncJ	yncJ	YncJ family protein	-1.92665345966528	0.000673883746520507	Downregulated	60.2060480108844	WP_000494244.1
C2566_RS18310	gss	gss	bifunctional glutathionylspermidine amidase/synthase	-1.94596821524495	9.60869689124003e-12	Downregulated	351.145796324705	WP_001300624.1
C2566_RS17130	cysH	cysH	phosphoadenosine phosphosulfate reductase	-1.94986909351975	0.00252040942915262	Downregulated	154.368088615238	WP_000039863.1
C2566_RS24315	ypdK	ypdK	membrane protein YpdK	-1.95210785216466	0.0042244932866797	Downregulated	900.963150240155	WP_012767748.1
C2566_RS04115	leuL	leuL	leu operon leader peptide	-1.96252499107619	0.00347032613026705	Downregulated	60.1301872906079	WP_001300467.1
C2566_RS09790	dhaK	dhaK	dihydroxyacetone kinase subunit DhaK	-1.98533377476227	3.32693029124126e-10	Downregulated	118.789783900202	WP_000733715.1
C2566_RS25345	ytiD	ytiD	protein YtiD	-2.1553113924933	0.00145783404905302	Downregulated	91.2634922830595	WP_001301448.1
C2566_RS15275	fadI	fadI	acetyl-CoA C-acyltransferase FadI	-2.23474457030676	0.00252040942915262	Downregulated	210.56626375594	WP_000531952.1
C2566_RS11445	marB	marB	multiple antibiotic resistance protein MarB	-2.3091302801915	9.38123702446105e-07	Downregulated	30.655904356099	WP_000803657.1
C2566_RS09785	dhaL	dhaL	dihydroxyacetone kinase subunit DhaL	-2.34987538225133	1.12513757540779e-06	Downregulated	64.2543656343364	WP_000059411.1
C2566_RS04870	fadE	fadE	acyl-CoA dehydrogenase FadE	-2.4055208287003	0.0017940155256818	Downregulated	764.06193579082	WP_000973107.1
C2566_RS10380	pspB	pspB	envelope stress response membrane protein PspB	-2.70125095539599	1.05479231267501e-08	Downregulated	104.07504945943	WP_001274963.1
C2566_RS10390	pspD	pspD	phage shock protein PspD	-2.79395564993414	9.38123702446105e-07	Downregulated	81.065994918309	WP_001295585.1
C2566_RS10385	pspC	pspC	envelope stress response membrane protein PspC	-2.94641463463774	9.14135290132685e-14	Downregulated	72.3563672692794	WP_000907385.1
C2566_RS12500	spy	spy	ATP-independent periplasmic protein-refolding chaperone Spy	-2.99936217005021	6.31215442932462e-08	Downregulated	545.512854925955	WP_001228987.1
