# Supplementary material for: Transcriptome Profiling of Escherichia coli B During Sequential Adaptation to T4 Phage and Iron(III) Stress
Source: Antibiotics (Basel). 2026 Jul 13;15(7):684. doi: 10.3390/antibiotics15070684 (PMC13405929; doi:10.3390/antibiotics15070684)
Supplement: Supplementary file 1 [file antibiotics-15-00684-s001.zip › SUPPLEMENTARY FOLDER/analysis_CON3/DESeq2_summary.csv]

Comparison	Total_tested	Significant	Upregulated	Downregulated
CON_vs_ANC	4059	104	41	63
FE_vs_ANC	4059	482	201	281
PF_vs_ANC	4059	381	182	199
Phage_vs_ANC	4059	177	91	86
FE_vs_CON	4059	286	131	155
PF_vs_CON	4059	145	70	75
Phage_vs_CON	4059	139	96	43
PF_vs_FE	4059	0	0	0
Phage_vs_FE	4059	255	168	87
Phage_vs_PF	4059	262	155	107
