# Supplementary material for: Transcriptome Profiling of Escherichia coli B During Sequential Adaptation to T4 Phage and Iron(III) Stress
Source: Antibiotics (Basel). 2026 Jul 13;15(7):684. doi: 10.3390/antibiotics15070684 (PMC13405929; doi:10.3390/antibiotics15070684)
Supplement: Supplementary file 1 [file antibiotics-15-00684-s001.zip › SUPPLEMENTARY FOLDER/analysis_CON3/FE_vs_ANC_all.csv]

gene_id	label	gene_name	product	log2FoldChange	padj	direction	baseMean	protein_id
C2566_RS02240	eptA	eptA	phosphoethanolamine transferase EptA	3.92081001342758	3.80042272506107e-13	Upregulated	433.800674167929	WP_001298860.1
C2566_RS17660	ygeW	ygeW	knotted carbamoyltransferase YgeW	3.51405128056097	5.09250947371643e-07	Upregulated	192.585595789582	WP_000859787.1
C2566_RS19180	mtr	mtr	tryptophan permease	3.34360459296468	1.26967812358649e-06	Upregulated	1254.22794520367	WP_000224351.1
C2566_RS17700	ygfK	ygfK	putative selenate reductase subunit YgfK	3.23771467958694	2.51322854053207e-08	Upregulated	294.679115208689	WP_000502388.1
C2566_RS17675	hyuA	hyuA	D-phenylhydantoinase	3.13577491951769	1.03938061780341e-06	Upregulated	108.888201736843	WP_001264452.1
C2566_RS17710	ygfM	ygfM	molybdopterin-dependent oxidoreductase FAD-binding subunit	2.97535661303593	2.98394894998667e-05	Upregulated	52.0854024508264	WP_000572483.1
C2566_RS08310	ycaC	ycaC	isochorismate family cysteine hydrolase YcaC	2.96919045129282	3.81290692152857e-10	Upregulated	197.177211584445	WP_000165879.1
C2566_RS17715	xdhD	xdhD	molybdopterin-dependent oxidoreductase Mo/Fe-S-binding subunit	2.9680863017383	5.9825348804264e-07	Upregulated	338.683061079428	WP_000583631.1
C2566_RS05230	yahO	yahO	DUF1471 family periplasmic protein YahO	2.9182686237965	7.66189065370062e-07	Upregulated	1966.9040784617	WP_000691956.1
C2566_RS08885	ymdF	ymdF	general stress protein	2.9019437116514	2.51641733419891e-06	Upregulated	1295.99832210439	WP_001273658.1
C2566_RS17670	ygeY	ygeY	YgeY family selenium metabolism-linked hydrolase	2.83953617037879	NA	Upregulated	233.143281658352	WP_001107125.1
C2566_RS21055	dctA	dctA	C4-dicarboxylate transporter DctC	2.8286084007917	9.6981585274057e-07	Upregulated	2783.16018102209	WP_000858210.1
C2566_RS14835	arnB	arnB	UDP-4-amino-4-deoxy-L-arabinose aminotransferase	2.78812610560643	0.000131797920604157	Upregulated	1018.09994786144	WP_001295286.1
C2566_RS21575	waaH	waaH	UDP-glucuronate:LPS(HepIII) glycosyltransferase	2.72246361568988	7.16555030996645e-05	Upregulated	287.685455330418	WP_000982115.1
C2566_RS17705	ssnA	ssnA	putative aminohydrolase SsnA	2.70506223831785	4.08437528856587e-05	Upregulated	68.9716843500793	WP_000906252.1
C2566_RS11190	osmC	osmC	peroxiredoxin OsmC	2.58120152016658	1.35855554290218e-07	Upregulated	235.424547186366	WP_000152305.1
C2566_RS14845	arnA	arnA	bifunctional UDP-4-amino-4-deoxy-L-arabinose formyltransferase/UDP-glucuronic acid oxidase ArnA	2.53437945656766	5.90927182572362e-05	Upregulated	649.646924761624	WP_000860273.1
C2566_RS02235	basR	basR	two-component system response regulator BasR	2.50325916354517	1.13923130303075e-07	Upregulated	153.191579218647	WP_000697915.1
C2566_RS13455	yodB	yodB	cytochrome b	2.46068721355147	0.000125525687136961	Upregulated	465.919248551531	WP_001079074.1
C2566_RS17665	dpaL	dpaL	diaminopropionate ammonia-lyase	2.44180985749536	0.000882304008731381	Upregulated	106.356312558254	WP_000110501.1
C2566_RS21420	aldB	aldB	aldehyde dehydrogenase AldB	2.41618867523816	9.6981585274057e-07	Upregulated	229.610750076398	WP_001300944.1
C2566_RS13680	ugd	ugd	UDP-glucose 6-dehydrogenase	2.37148998249402	9.05652937305807e-05	Upregulated	404.122444317408	WP_000704860.1
C2566_RS23550	C2566_RS23550	C2566_RS23550	xanthine permease XanP	2.32661436283756	0.00265147289231746	Upregulated	12.8795347303821	NA
C2566_RS14860	arnE	arnE	4-amino-4-deoxy-L-arabinose-phosphoundecaprenol flippase subunit ArnE	2.26691799275393	0.00119941029530075	Upregulated	35.4887629705742	WP_000638031.1
C2566_RS13340	araF	araF	arabinose ABC transporter substrate-binding protein AraF	2.26492985726078	5.9825348804264e-07	Upregulated	135.304856481711	WP_000548675.1
C2566_RS10030	oppC	oppC	oligopeptide ABC transporter permease OppC	2.23440923693132	1.61899035304751e-05	Upregulated	1247.05295613729	WP_000979661.1
C2566_RS14850	arnD	arnD	4-deoxy-4-formamido-L-arabinose-phosphoundecaprenol deformylase	2.21692432311713	0.000995815997814389	Upregulated	245.701221708713	WP_000169728.1
C2566_RS16670	kbp	kbp	potassium binding protein Kbp	2.21544921223857	3.3920468708851e-05	Upregulated	990.82314722988	WP_000522424.1
C2566_RS14840	arnC	arnC	undecaprenyl-phosphate 4-deoxy-4-formamido-L-arabinose transferase	2.19802598661866	0.00174882943583616	Upregulated	430.466187061406	WP_000461657.1
C2566_RS14190	mlrA	mlrA	HTH-type transcriptional regulator MlrA	2.16965388394015	1.72063726302807e-05	Upregulated	110.291065797483	WP_001240403.1
C2566_RS06365	C2566_RS06365	C2566_RS06365	IS1-like element IS1A family transposase	2.03604105286104	0.00308591986834209	Upregulated	21.5642566084147	WP_103215986.1
C2566_RS11180	sra	sra	stationary-phase-induced ribosome-associated protein	2.02080467333466	1.49796710305244e-05	Upregulated	6633.3506146818	WP_000841554.1
C2566_RS17680	arcC	arcC	carbamate kinase	2.01271311515029	9.6981585274057e-07	Upregulated	68.9657345295185	WP_000038008.1
C2566_RS07305	cydB	cydB	cytochrome d ubiquinol oxidase subunit II	2.00798319607866	0.000278343718058201	Upregulated	3974.61979237092	WP_000568275.1
C2566_RS02200	yjdN	yjdN	VOC family metalloprotein YjdN	2.00457064347957	4.60586966208394e-07	Upregulated	62.9030904320619	WP_001131339.1
C2566_RS00015	yidD	yidD	membrane protein insertion efficiency factor YidD	1.98368459639993	5.70458587754992e-05	Upregulated	34.288654425115	WP_001307474.1
C2566_RS15330	dsdA	dsdA	D-serine ammonia-lyase	1.9750322131909	5.07137955868911e-06	Upregulated	86.4872896477533	WP_000426426.1
C2566_RS08305	dmsC	dmsC	dimethyl sulfoxide reductase anchor subunit DmsC	1.95204893334275	0.000567521834106582	Upregulated	216.313648938492	WP_000534631.1
C2566_RS15770	tkt	tkt	transketolase	1.88532390699594	2.06049575004064e-09	Upregulated	268.757488233911	WP_000087280.1
C2566_RS15325	dsdX	dsdX	D-serine transporter DsdX	1.87796366903273	5.09250947371643e-07	Upregulated	87.44613134075	WP_000556048.1
C2566_RS02225	pmrR	pmrR	LpxT activity modulator PmrR	1.85282792101817	0.00281955764298672	Upregulated	245.497202563753	WP_000797657.1
C2566_RS14855	arnT	arnT	lipid IV(A) 4-amino-4-deoxy-L-arabinosyltransferase	1.83837323424796	0.00392567337667041	Upregulated	340.726928001842	WP_000844057.1
C2566_RS24910	C2566_RS24910	C2566_RS24910	hypothetical protein	1.82258934997908	0.0022571381618329	Upregulated	41.3737831509579	WP_000700140.1
C2566_RS02230	pmrB	pmrB	two-component system sensor histidine kinase PmrB	1.81131982046756	0.000342288691755253	Upregulated	132.956601881656	WP_001051094.1
C2566_RS14830	ais	ais	lipopolysaccharide core heptose(II)-phosphate phosphatase Ais	1.76947548891846	0.00875745739090198	Upregulated	1140.07466054228	WP_000879113.1
C2566_RS07300	cydA	cydA	cytochrome ubiquinol oxidase subunit I	1.76184625371698	0.00112424757694196	Upregulated	4746.14144231234	WP_000884361.1
C2566_RS01590	thiS	thiS	sulfur carrier protein ThiS	1.73608022754075	0.00888059396247938	Upregulated	14.2020864702931	WP_001166232.1
C2566_RS07875	ybjG	ybjG	undecaprenyl-diphosphate phosphatase	1.73487444185227	3.57890624990903e-05	Upregulated	55.0951160950119	WP_001295291.1
C2566_RS13620	plaP	plaP	putrescine/proton symporter PlaP	1.73024418039487	0.000238201487125297	Upregulated	128.098664518282	WP_000019197.1
C2566_RS17720	C2566_RS17720	C2566_RS17720	nucleobase:cation symporter-2 family protein	1.69309501041949	0.00640660026093993	Upregulated	42.1189993356978	WP_061057655.1
C2566_RS21630	C2566_RS21630	C2566_RS21630	IS1-like element IS1A family transposase	1.68328215035032	0.00573847611694478	Upregulated	16.2142983907734	WP_094096600.1
C2566_RS14865	arnF	arnF	4-amino-4-deoxy-L-arabinose-phosphoundecaprenol flippase subunit ArnF	1.67170482391324	0.00524552388435894	Upregulated	69.7523604353859	WP_000523880.1
C2566_RS05600	secD	secD	protein translocase subunit SecD	1.65932156504935	0.000161779717142159	Upregulated	795.293622939848	WP_000934822.1
C2566_RS11170	adhP	adhP	alcohol dehydrogenase AdhP	1.6518790546799	6.05228792520215e-05	Upregulated	33.5572416344213	WP_000642433.1
C2566_RS12895	yoaE	yoaE	CNNM family cation transport protein YoaE	1.62619580471285	0.000234632250652749	Upregulated	164.071770850328	WP_000394983.1
C2566_RS08460	gloC	gloC	hydroxyacylglutathione hydrolase GloC	1.61108597467968	0.000184700315687584	Upregulated	334.84725031924	WP_001109486.1
C2566_RS14300	mglC	mglC	galactose/methyl galactoside ABC transporter permease MglC	1.60396744256017	0.00117810859444763	Upregulated	104.92746864288	WP_001275118.1
C2566_RS18650	ygiM	ygiM	TIGR04211 family SH3 domain-containing protein	1.60308552629117	0.00238714110940527	Upregulated	225.216951670209	WP_001125331.1
C2566_RS17060	nlpD	nlpD	murein hydrolase activator NlpD	1.59988479936398	0.000786502539081527	Upregulated	2823.70794014605	WP_224692580.1
C2566_RS16545	rimM	rimM	ribosome maturation factor RimM	1.59962180653278	0.00514960935522231	Upregulated	1827.59877065595	WP_000043335.1
C2566_RS18370	yghX	yghX	YghX family hydrolase	1.59092897942412	0.000272420550737508	Upregulated	85.3110237530611	WP_001424373.1
C2566_RS09290	rne	rne	ribonuclease E	1.58429289397912	9.6981585274057e-07	Upregulated	619.68284467903	WP_000827411.1
C2566_RS16005	guaB	guaB	IMP dehydrogenase	1.58001071299999	0.000155422860135171	Upregulated	253.348078945845	WP_001299507.1
C2566_RS19900	rpsH	rpsH	30S ribosomal protein S8	1.57862042787031	0.00395365084015314	Upregulated	1142.88542381375	WP_000062611.1
C2566_RS07445	ybhC	ybhC	putative acyl-CoA thioester hydrolase	1.57722939031134	6.04310492675858e-05	Upregulated	208.695027335863	WP_001091587.1
C2566_RS17890	gcvT	gcvT	glycine cleavage system aminomethyltransferase GcvT	1.57655624381317	9.684818911177e-05	Upregulated	448.838478847659	WP_000068701.1
C2566_RS17980	uacT	uacT	urate/proton symporter UacT	1.56698979355179	0.0145182975559554	Upregulated	135.647687916432	WP_001295374.1
C2566_RS14950	nuoM	nuoM	NADH-quinone oxidoreductase subunit M	1.56285535004766	0.00308591986834209	Upregulated	701.088813312078	WP_000926441.1
C2566_RS00140	glmS	glmS	glutamine--fructose-6-phosphate transaminase (isomerizing)	1.56247368529726	0.00156039491994025	Upregulated	798.537825743127	WP_000334099.1
C2566_RS08295	dmsA	dmsA	dimethylsulfoxide reductase subunit A	1.54578600085853	0.00140727976172829	Upregulated	515.860755618549	WP_000850303.1
C2566_RS03465	osmY	osmY	molecular chaperone OsmY	1.54371406632364	0.000617873350855425	Upregulated	286.451353581152	WP_001295748.1
C2566_RS07715	glnP	glnP	glutamine ABC transporter permease GlnP	1.54326577014246	0.00242225026638281	Upregulated	142.050106494651	WP_001159065.1
C2566_RS15215	aroC	aroC	chorismate synthase	1.5320099343293	3.43348332983409e-05	Upregulated	96.0281728533233	WP_001297933.1
C2566_RS05735	cyoB	cyoB	cytochrome o ubiquinol oxidase subunit I	1.52706531727212	0.00572316549166664	Upregulated	1178.09423471809	WP_000467180.1
C2566_RS14965	nuoJ	nuoJ	NADH-quinone oxidoreductase subunit J	1.52550570789771	0.0022571381618329	Upregulated	276.541893269091	WP_000393511.1
C2566_RS00010	rnpA	rnpA	ribonuclease P protein component	1.52274980912137	0.00427093310122625	Upregulated	125.260368342963	WP_000239730.1
C2566_RS16540	trmD	trmD	tRNA (guanosine(37)-N1)-methyltransferase TrmD	1.51574524585812	0.00567457460418845	Upregulated	2628.15091286139	WP_000264777.1
C2566_RS10025	oppB	oppB	oligopeptide ABC transporter permease OppB	1.51463370355972	0.00100532452731417	Upregulated	1353.51003704969	WP_000911112.1
C2566_RS11760	pntB	pntB	Re/Si-specific NAD(P)(+) transhydrogenase subunit beta	1.51439070809311	0.00134137179395766	Upregulated	382.902621117594	WP_000014036.1
C2566_RS19640	accB	accB	acetyl-CoA carboxylase biotin carboxyl carrier protein	1.50998144364616	0.00119113241981393	Upregulated	218.999511333426	WP_000354622.1
C2566_RS16345	rseC	rseC	SoxR-reducing system protein RseC	1.50752866678331	0.000812920200389035	Upregulated	69.8462869950863	WP_000589070.1
C2566_RS01405	eptC	eptC	phosphoethanolamine transferase CptA	1.50564178085817	0.00108923538951103	Upregulated	658.085162877829	WP_000556295.1
C2566_RS17350	C2566_RS17350	C2566_RS17350	ABC transporter substrate-binding protein	1.49149258759849	0.00573259920227835	Upregulated	199.082985488037	WP_000857361.1
C2566_RS02800	paeA	paeA	hemolysin family protein	1.49025865470172	5.12554423435164e-06	Upregulated	267.613000022374	WP_000935036.1
C2566_RS14955	nuoL	nuoL	NADH-quinone oxidoreductase subunit L	1.48972029559225	0.00703360925578453	Upregulated	1095.83898245944	WP_001056644.1
C2566_RS20865	pitA	pitA	inorganic phosphate transporter PitA	1.48913025002861	0.000857341346981535	Upregulated	300.420929694066	WP_000902780.1
C2566_RS07250	sdhB	sdhB	succinate dehydrogenase iron-sulfur subunit SdhB	1.48450416979991	0.00809847640374303	Upregulated	844.463879681367	WP_001235264.1
C2566_RS11765	pntA	pntA	Re/Si-specific NAD(P)(+) transhydrogenase subunit alpha	1.4768873145248	0.00105224275073043	Upregulated	492.533512043966	WP_001353838.1
C2566_RS10035	oppD	oppD	murein tripeptide/oligopeptide ABC transporter ATP-binding protein OppD	1.46529429425252	0.000940087021269521	Upregulated	1007.9383937771	WP_000110945.1
C2566_RS16335	lepB	lepB	signal peptidase I	1.44993400418332	0.000983735529526255	Upregulated	441.279073999538	WP_000002542.1
C2566_RS20185	fic	fic	putative adenosine monophosphate-protein transferase Fic	1.44263028423784	2.68392345099677e-05	Upregulated	88.324977908768	WP_000502522.1
C2566_RS17975	yqfG	yqfG	protein YqfG	1.43554500059521	0.00573847611694478	Upregulated	18.0121618824901	WP_001050745.1
C2566_RS13330	araH	araH	arabinose ABC transporter permease AraH	1.42751160926643	0.00180532573593333	Upregulated	89.9411066272069	WP_000100205.1
C2566_RS08455	mepK	mepK	YcbK family protein	1.42219553948856	0.000995815997814389	Upregulated	824.411244531686	WP_001295932.1
C2566_RS13320	otsA	otsA	alpha,alpha-trehalose-phosphate synthase	1.42126238716054	3.57890624990903e-05	Upregulated	206.493671172083	WP_001295646.1
C2566_RS13005	yebT	yebT	lipid-binding membrane homeostasis protein YebT	1.41940083637277	3.49286592489789e-07	Upregulated	148.871432933051	WP_001297532.1
C2566_RS19875	rplO	rplO	50S ribosomal protein L15	1.4160971035431	0.0103863706652175	Upregulated	1322.70133331821	WP_001238917.1
C2566_RS18390	exbD	exbD	TonB system transport protein ExbD	1.40854843277821	0.000882304008731381	Upregulated	80.5982376447594	WP_001240712.1
C2566_RS14990	nuoE	nuoE	NADH-quinone oxidoreductase subunit NuoE	1.40711024373743	0.00380740281441863	Upregulated	286.699339816541	WP_000545042.1
C2566_RS13130	mepM	mepM	murein DD-endopeptidase MepM	1.40329296524284	9.37424393081267e-05	Upregulated	307.526734712328	WP_001184045.1
C2566_RS14550	ccmF	ccmF	cytochrome c-type biogenesis heme lyase CcmF	1.39662772208041	0.00331517622114034	Upregulated	52.5480795922067	WP_000982447.1
C2566_RS16000	guaA	guaA	glutamine-hydrolyzing GMP synthase	1.38960579684312	0.000221402758460972	Upregulated	359.262914230078	WP_000138270.1
C2566_RS08595	rmf	rmf	ribosome modulation factor	1.38151912874206	0.0218971689934689	Upregulated	118948.202790414	WP_000828648.1
C2566_RS14945	nuoN	nuoN	NADH-quinone oxidoreductase subunit NuoN	1.38045430161591	0.0110950874260319	Upregulated	638.609731452489	WP_000156701.1
C2566_RS06370	C2566_RS06370	C2566_RS06370	porin	1.37782262729847	0.0174863780201166	Upregulated	803.323701586542	NA
C2566_RS18005	guaD	guaD	guanine deaminase	1.37003345704992	0.00264699335663233	Upregulated	63.9254003714797	WP_001301062.1
C2566_RS08255	cydC	cydC	heme ABC transporter ATP-binding protein/permease CydC	1.35855072491695	0.000779094397175395	Upregulated	259.772573933243	WP_001202189.1
C2566_RS10220	acnA	acnA	aconitate hydratase AcnA	1.35822854802681	0.000139216258861352	Upregulated	1113.37046041595	WP_000099534.1
C2566_RS10735	ydbJ	ydbJ	DUF333 domain-containing protein	1.35300011385968	0.0106331791749526	Upregulated	116.889279503951	WP_001295715.1
C2566_RS17685	yqeB	yqeB	selenium-dependent molybdenum cofactor biosynthesis protein YqeB	1.3394703555172	0.00535727234389619	Upregulated	133.396492086754	WP_001020381.1
C2566_RS17690	yqeC	yqeC	selenium cofactor biosynthesis protein YqeC	1.31835347841476	0.00337573870748351	Upregulated	86.1784533913803	WP_001300448.1
C2566_RS06990	nagE	nagE	PTS N-acetyl glucosamine transporter subunit IIABC	1.31828025276865	0.00238714110940527	Upregulated	280.015698077309	WP_001023126.1
C2566_RS10040	oppF	oppF	murein tripeptide/oligopeptide ABC transporter ATP-binding protein OppF	1.31764890684829	0.009856862774808	Upregulated	716.08158475595	WP_000994905.1
C2566_RS07570	moaA	moaA	GTP 3',8-cyclase MoaA	1.30909123279596	1.50004029221266e-05	Upregulated	397.724047463831	WP_001295301.1
C2566_RS05785	lon	lon	endopeptidase La	1.3082364363487	1.87527951719938e-05	Upregulated	149.618110779946	WP_001295325.1
C2566_RS17920	trhA	trhA	PAQR family membrane homeostasis protein TrhA	1.29003983418213	0.0102243375025586	Upregulated	552.668090065295	WP_000250274.1
C2566_RS12040	sodB	sodB	superoxide dismutase [Fe]	1.289866811408	0.00476179009514397	Upregulated	5909.00695512186	WP_000007283.1
C2566_RS15165	usg	usg	aspartate-semialdehyde dehydrogenase	1.28699264573338	0.00332268206637272	Upregulated	137.878958798358	WP_001289167.1
C2566_RS11980	ydhJ	ydhJ	HlyD family secretion protein	1.28215661785015	0.0103935327730154	Upregulated	24.8213584644493	WP_001301002.1
C2566_RS07240	sdhD	sdhD	succinate dehydrogenase membrane anchor subunit	1.27407411234894	0.0232590982562317	Upregulated	337.331085618473	WP_000254365.1
C2566_RS07325	tolQ	tolQ	Tol-Pal system protein TolQ	1.27194643293915	0.000174786367858621	Upregulated	132.94828994365	WP_000131314.1
C2566_RS02485	asd	asd	archaetidylserine decarboxylase	1.26034843089702	0.000385407890602755	Upregulated	140.749944875728	WP_000934920.1
C2566_RS05795	ppiD	ppiD	peptidylprolyl isomerase	1.25927996028451	0.00219239982269546	Upregulated	958.915225927557	WP_000969378.1
C2566_RS03870	fkpB	fkpB	FKBP-type peptidyl-prolyl cis-trans isomerase	1.25814611483713	0.00495233419703264	Upregulated	39.7205667870273	WP_000004655.1
C2566_RS02555	hflK	hflK	FtsH protease activity modulator HflK	1.25103070108758	0.00421684094053302	Upregulated	421.37524811973	WP_000312488.1
C2566_RS19810	rsmB	rsmB	16S rRNA (cytosine(967)-C(5))-methyltransferase RsmB	1.24674137887289	0.000169762823883195	Upregulated	105.752979409997	WP_000744778.1
C2566_RS21480	mtlA	mtlA	PTS mannitol transporter subunit IICBA	1.24524000497108	0.00103682740824833	Upregulated	267.515453227712	WP_000093247.1
C2566_RS18875	yqjE	yqjE	phage holin family protein	1.24496866047129	0.00698900309004369	Upregulated	104.314862311481	WP_000785722.1
C2566_RS13325	otsB	otsB	trehalose-phosphatase	1.24308940064509	0.00455711592125204	Upregulated	136.378957042146	WP_001295645.1
C2566_RS03110	C2566_RS03110	C2566_RS03110	BCCT family transporter	1.23946779325362	2.68392345099677e-05	Upregulated	138.361516705749	WP_001293436.1
C2566_RS17305	sdaC	sdaC	HAAAP family serine/threonine permease SdaC	1.239273243131	0.0081696169562829	Upregulated	581.134562204204	WP_000450476.1
C2566_RS16355	rseA	rseA	anti-sigma-E factor RseA	1.23370872949269	0.0102243375025586	Upregulated	1417.06731824713	WP_001168459.1
C2566_RS03480	rimI	rimI	ribosomal protein S18-alanine N-acetyltransferase	1.2168354806082	0.00488726976484536	Upregulated	35.0283513424767	WP_001092461.1
C2566_RS18000	ghxQ	ghxQ	guanine/hypoxanthine transporter GhxQ	1.20785998244622	0.0132220433764089	Upregulated	64.0804343008243	WP_000012163.1
C2566_RS14960	nuoK	nuoK	NADH-quinone oxidoreductase subunit NuoK	1.20622397482291	0.0289557084187006	Upregulated	105.92854184724	WP_000612644.1
C2566_RS01865	dgkA	dgkA	diacylglycerol kinase	1.202932288256	0.0106331791749526	Upregulated	38.3876755947007	WP_000002907.1
C2566_RS06900	lnt	lnt	apolipoprotein N-acyltransferase	1.19408520422887	0.000526781773465892	Upregulated	110.765328302184	WP_000853065.1
C2566_RS04015	lptD	lptD	LPS assembly protein LptD	1.18050292934294	0.000874428255891973	Upregulated	876.705006318723	WP_000746151.1
C2566_RS04565	degP	degP	serine endoprotease DegP	1.17753300180495	0.00790729314068089	Upregulated	580.792530945541	WP_000753946.1
C2566_RS08260	cydD	cydD	heme ABC transporter permease/ATP-binding protein CydD	1.17470596939357	7.29290832409784e-05	Upregulated	273.867902814135	WP_001043577.1
C2566_RS15465	mntH	mntH	Nramp family divalent metal transporter	1.17440334062092	0.0127291427695636	Upregulated	303.982007637999	WP_000186384.1
C2566_RS06520	fepA	fepA	siderophore enterobactin receptor FepA	1.17126527171455	0.0180357259433444	Upregulated	231.204482390384	WP_001034916.1
C2566_RS15160	truA	truA	tRNA pseudouridine(38-40) synthase TruA	1.167448842302	0.00421684094053302	Upregulated	126.796907602841	WP_001283585.1
C2566_RS10520	ynaJ	ynaJ	DUF2534 family protein	1.16568952910333	0.0209443364251664	Upregulated	1838.58906327145	WP_000605090.1
C2566_RS05570	proY	proY	proline-specific permease ProY	1.16456808664878	0.00307168434265882	Upregulated	90.4920734576587	WP_001295329.1
C2566_RS11690	ynfG	ynfG	DMSO reductase like molybdoenzyme iron-sulfur subunit YnfG	1.16418733445542	0.0157883191015955	Upregulated	83.5759900228632	WP_000213028.1
C2566_RS09990	rssB	rssB	two-component system response regulator RssB	1.16285564404452	0.000790622003430127	Upregulated	96.6585223045772	WP_000193447.1
C2566_RS07420	ybgS	ybgS	YbgS-like family protein	1.15563398933905	0.0257944631506389	Upregulated	213.851352179881	WP_000784351.1
C2566_RS03990	apaH	apaH	bis(5'-nucleosyl)-tetraphosphatase (symmetrical) ApaH	1.14601292223462	0.000876148865958166	Upregulated	61.2253847653563	WP_000257192.1
C2566_RS08475	ompF	ompF	porin OmpF	1.13718065973593	0.0222976153293803	Upregulated	124113.043338675	WP_000977920.1
C2566_RS15830	ypfJ	ypfJ	neutral zinc metallopeptidase	1.13625504690409	0.0065342745992635	Upregulated	179.488030869147	WP_001267498.1
C2566_RS18345	hybB	hybB	Ni/Fe-hydrogenase cytochrome b subunit	1.13496908647154	0.00470743851436237	Upregulated	189.145802608379	WP_000017703.1
C2566_RS16055	ndk	ndk	nucleoside-diphosphate kinase	1.13344648766955	0.0162520684041177	Upregulated	207.233435832646	WP_000963837.1
C2566_RS16340	lepA	lepA	translation elongation factor 4	1.13076749491132	0.00200507606795954	Upregulated	469.090988551411	WP_000790168.1
C2566_RS16550	rpsP	rpsP	30S ribosomal protein S16	1.12991146929663	0.026867624147577	Upregulated	866.28455165046	WP_000256450.1
C2566_RS18870	yqjD	yqjD	DUF883 family protein	1.12754660963646	0.00420093795941947	Upregulated	300.858441523657	WP_000031415.1
C2566_RS14995	nuoC	nuoC	NADH-quinone oxidoreductase subunit C/D	1.12433958014227	0.00639588846196038	Upregulated	726.46116567991	WP_000247878.1
C2566_RS14600	napA	napA	periplasmic nitrate reductase subunit alpha	1.12278209544395	0.00264749784773146	Upregulated	87.3642144420227	WP_000778078.1
C2566_RS20830	yhiI	yhiI	HlyD family secretion protein	1.1205944786164	0.00703360925578453	Upregulated	127.503211623633	WP_000361491.1
C2566_RS08140	ybjP	ybjP	lipoprotein	1.11856287100246	0.0089761667674787	Upregulated	195.861089648607	WP_001270734.1
C2566_RS17460	ptrA	ptrA	pitrilysin	1.11817910621846	4.74293081465945e-07	Upregulated	304.624731107609	WP_001138150.1
C2566_RS05630	nrdR	nrdR	transcriptional regulator NrdR	1.10521719567093	0.00931420354750179	Upregulated	65.0480459806033	WP_000543535.1
C2566_RS11990	sodC	sodC	superoxide dismutase [Cu-Zn] SodC	1.10197303315631	0.0132220433764089	Upregulated	87.4646299684743	WP_001296937.1
C2566_RS15180	yfcJ	yfcJ	arabinose transporter	1.09472523592596	0.0017712296977983	Upregulated	93.5604575280442	WP_000127751.1
C2566_RS05985	ybaL	ybaL	YbaL family putative K(+) efflux transporter	1.09153224497939	0.00380740281441863	Upregulated	169.763006524809	WP_000546237.1
C2566_RS06040	qmcA	qmcA	SPFH domain-containing protein	1.0883698136394	0.00572316549166664	Upregulated	133.960513254244	WP_000904502.1
C2566_RS13040	copD	copD	copper homeostasis membrane protein CopD	1.08081204789304	4.44022417104468e-05	Upregulated	137.01920761888	WP_000879293.1
C2566_RS15005	nuoA	nuoA	NADH-quinone oxidoreductase subunit NuoA	1.07622970424713	0.00342258125054347	Upregulated	402.989078641663	WP_000062997.1
C2566_RS02480	mscM	mscM	miniconductance mechanosensitive channel MscM	1.07613914564717	0.00100573438378697	Upregulated	161.977402568804	WP_001236847.1
C2566_RS14470	yejE	yejE	ABC transporter permease	1.07436943948684	0.00733732020646036	Upregulated	32.5255172569326	WP_000088916.1
C2566_RS12285	ppsA	ppsA	phosphoenolpyruvate synthase	1.07081855719768	0.0167850841802551	Upregulated	2100.34973208643	WP_000069410.1
C2566_RS14305	mglA	mglA	galactose/methyl galactoside ABC transporter ATP-binding protein MglA	1.06844342611378	0.0209557319237103	Upregulated	145.023512335016	WP_000255051.1
C2566_RS04630	cdsA	cdsA	phosphatidate cytidylyltransferase	1.06801389221373	0.00331517622114034	Upregulated	219.700393556762	WP_000922446.1
C2566_RS14310	mglB	mglB	galactose/glucose ABC transporter substrate-binding protein MglB	1.06715595704473	0.0386974609754864	Upregulated	613.927756452191	NA
C2566_RS11370	tam	tam	trans-aconitate 2-methyltransferase	1.06412454700269	0.0528032491798059	Upregulated	34.2290814967421	WP_001286597.1
C2566_RS07270	sucC	sucC	ADP-forming succinate--CoA ligase subunit beta	1.06387200784445	0.0387140890295645	Upregulated	1432.82107750694	WP_001048602.1
C2566_RS09850	prfA	prfA	peptide chain release factor 1	1.06171451680432	0.000125525687136961	Upregulated	208.457622544669	WP_000804726.1
C2566_RS09115	mdoH	mdoH	glucans biosynthesis glucosyltransferase MdoH	1.06161364330142	0.0112244711263331	Upregulated	410.167291917533	WP_001295445.1
C2566_RS17905	ygfF	ygfF	SDR family oxidoreductase	1.05873694804726	0.0149670618699503	Upregulated	25.8213916141952	WP_000951948.1
C2566_RS07850	bssR	bssR	biofilm formation regulator BssR	1.05502012326643	0.0323233174531742	Upregulated	131247.377374393	WP_000497137.1
C2566_RS08300	dmsB	dmsB	dimethylsulfoxide reductase iron-sulfur subunit DmsB	1.05258671198115	0.0472766893074927	Upregulated	116.333606373208	WP_000213098.1
C2566_RS02905	mgtA	mgtA	magnesium-translocating P-type ATPase	1.04900249479816	0.0216962826328524	Upregulated	234.42860741365	WP_000471889.1
C2566_RS12000	ydhL	ydhL	DUF1289 domain-containing protein	1.04583838860872	0.00931420354750179	Upregulated	55.9962323131737	WP_000840481.1
C2566_RS21660	waaA	waaA	lipid IV(A) 3-deoxy-D-manno-octulosonic acid transferase	1.04265167090826	0.000267000879690356	Upregulated	127.481544691029	WP_000891574.1
C2566_RS14610	napF	napF	ferredoxin-type protein NapF	1.0412976765825	0.0357384796535941	Upregulated	40.8190507869194	WP_000686736.1
C2566_RS14585	napB	napB	nitrate reductase cytochrome c-type subunit	1.04071584923222	0.0572979028818195	Upregulated	16.4884501825227	WP_000835177.1
C2566_RS05465	iraP	iraP	anti-adapter protein IraP	1.03966497003081	0.0629678261166752	Upregulated	323.870752783445	WP_000792970.1
C2566_RS16665	csiR	csiR	DNA-binding transcriptional regulator CsiR	1.03741734037625	0.0110950874260319	Upregulated	31.7625300031682	WP_000156811.1
C2566_RS17055	rpoS	rpoS	RNA polymerase sigma factor RpoS	1.03468963512374	0.0209289675602974	Upregulated	1529.87217490721	WP_000081550.1
C2566_RS15390	yfdY	yfdY	YfdY family protein	1.03373076327808	0.0314975234718196	Upregulated	334.522521720123	WP_000639883.1
C2566_RS08210	macA	macA	macrolide transporter subunit MacA	1.03275513441614	6.85505360066735e-05	Upregulated	90.3298473660607	WP_000746443.1
C2566_RS13545	cobS	cobS	adenosylcobinamide-GDP ribazoletransferase	1.0307281385432	0.018659935426356	Upregulated	28.897080704779	WP_012767739.1
C2566_RS19855	rpsK	rpsK	30S ribosomal protein S11	1.03051061442347	0.042052789513945	Upregulated	824.0523714563	WP_001029684.1
C2566_RS13335	araG	araG	arabinose ABC transporter ATP-binding protein AraG	1.02863303934356	0.0146389928920584	Upregulated	70.0151224936093	WP_001187819.1
C2566_RS07880	mdfA	mdfA	multidrug efflux MFS transporter MdfA	1.02856896135465	0.0172034534476378	Upregulated	32.2945593062251	WP_001180089.1
C2566_RS03355	gpmB	gpmB	2,3-diphosphoglycerate-dependent phosphoglycerate mutase GpmB	1.02250339232576	0.0120454528970432	Upregulated	67.2594025040736	WP_000942344.1
C2566_RS02745	ytfB	ytfB	cell division protein YtfB	1.02202964946597	0.0279436645932972	Upregulated	222.331634378833	WP_001119458.1
C2566_RS03800	sgcX	sgcX	M42 family metallopeptidase	1.02195305222552	0.00290566592446982	Upregulated	42.3890556747924	WP_000010829.1
C2566_RS00520	hemX	hemX	uroporphyrinogen-III C-methyltransferase	1.02136786004394	0.00809847640374303	Upregulated	195.975503107631	WP_000139084.1
C2566_RS01555	rplJ	rplJ	50S ribosomal protein L10	1.02104893911263	0.0499448558642736	Upregulated	1450.53448948736	WP_001207201.1
C2566_RS08395	msbA	msbA	lipid A ABC transporter ATP-binding protein/permease MsbA	1.02025755051079	0.00783697416596636	Upregulated	319.097539085455	WP_000551270.1
C2566_RS17600	yqeF	yqeF	acetyl-CoA C-acetyltransferase	1.01407696837043	0.0202477013571058	Upregulated	191.001724346725	WP_000656029.1
C2566_RS16755	ygaH	ygaH	L-valine transporter subunit YgaH	1.01345147419419	0.00605174801117636	Upregulated	43.5936430009858	WP_000119763.1
C2566_RS18350	hybA	hybA	hydrogenase 2 operon protein HybA	1.01336354707573	0.0315882705404907	Upregulated	207.74513552016	WP_001081870.1
C2566_RS04075	thiB	thiB	thiamine ABC transporter substrate binding subunit	1.00413757835516	0.0209517056398691	Upregulated	35.0987388433938	WP_001301364.1
C2566_RS05595	yajC	yajC	preprotein translocase subunit YajC	0.998901146360159	0.0187550134331112	Upregulated	842.785627282589	WP_000007629.1
C2566_RS03620	yjiH	yjiH	nucleoside recognition domain-containing protein	0.99793763954377	0.0331728500596886	Upregulated	311.979515536591	WP_001295597.1
C2566_RS02695	priB	priB	primosomal replication protein N	0.996503697464992	0.0683398310961136	Upregulated	679.26465221226	WP_001296681.1
C2566_RS08170	poxB	poxB	ubiquinone-dependent pyruvate dehydrogenase	0.995465340875107	0.000649003520383729	Upregulated	202.810091328583	WP_000815335.1
C2566_RS21940	uhpC	uhpC	MFS transporter family glucose-6-phosphate receptor UhpC	0.995418914019192	0.0265221737551748	Upregulated	43.1026349710209	WP_000936566.1
C2566_RS17505	rppH	rppH	RNA pyrophosphohydrolase	0.994836286769269	0.00347932863778115	Upregulated	478.952426486898	WP_000564489.1
C2566_RS21765	gltS	gltS	sodium/glutamate symporter	0.994761544960167	0.0191621272834274	Upregulated	4233.07857110736	WP_000468833.1
C2566_RS20735	zntA	zntA	Zn(II)/Cd(II)/Pb(II) translocating P-type ATPase ZntA	0.994489455625825	0.000673285798245442	Upregulated	340.157218290232	WP_000106517.1
C2566_RS01940	yjbQ	yjbQ	secondary thiamine-phosphate synthase enzyme YjbQ	0.992252989027795	0.0302568906252657	Upregulated	408.928075886668	WP_000270375.1
C2566_RS01985	yjcE	yjcE	Na+/H+ antiporter	0.991350337393108	0.00783697416596636	Upregulated	138.920157815962	WP_000402207.1
C2566_RS02360	dicD	dicD	transcriptional regulator	0.991151949543805	0.0156993107531243	Upregulated	144.121781721401	WP_001188520.1
C2566_RS17990	ygfT	ygfT	formate-dependent uric acid utilization protein YgfT	0.990152189926819	0.023300869360584	Upregulated	61.0887060746752	WP_001300605.1
C2566_RS15930	bepA	bepA	beta-barrel assembly-enhancing protease	0.981105172441641	0.00604251119056303	Upregulated	258.370868855826	WP_000489667.1
C2566_RS07440	C2566_RS07440	C2566_RS07440	galactose-1-epimerase	0.974323051409545	0.0228637469386929	Upregulated	140.448326620085	NA
C2566_RS01880	yjbJ	yjbJ	CsbD family protein	0.970358914895248	NA	Upregulated	6915.39377793745	WP_001030593.1
C2566_RS11865	add	add	adenosine deaminase	0.970121277558884	0.000874428255891973	Upregulated	134.599748840473	WP_000567490.1
C2566_RS09810	ychF	ychF	redox-regulated ATPase YchF	0.969624242494359	0.00403653210394847	Upregulated	454.724036388388	WP_000505877.1
C2566_RS12405	yniA	yniA	fructosamine kinase family protein	0.969572358456048	0.0346311305886744	Upregulated	926.88015058818	WP_000267650.1
C2566_RS12350	pheS	pheS	phenylalanine--tRNA ligase subunit alpha	0.969491308822298	0.0149410962426579	Upregulated	146.635879181764	WP_000018596.1
C2566_RS04175	mraY	mraY	phospho-N-acetylmuramoyl-pentapeptide-transferase	0.969121594223737	0.0246049751006385	Upregulated	205.940345700264	WP_000964131.1
C2566_RS14745	nrdB	nrdB	class Ia ribonucleoside-diphosphate reductase subunit beta	0.964495301686438	0.0114706153450641	Upregulated	172.165204157343	WP_000332036.1
C2566_RS14235	yohC	yohC	Yip1 family protein	0.963322699578213	0.00758359567859769	Upregulated	82.0307578616012	WP_001319944.1
C2566_RS21340	yiaL	yiaL	YhcH/YjgK/YiaL family protein	0.96054538954904	0.091548824937555	Upregulated	4.87660908454213	WP_000576077.1
C2566_RS00785	tatB	tatB	Sec-independent protein translocase protein TatB	0.959182846920884	0.0052137255135567	Upregulated	164.131489613661	WP_000459594.1
C2566_RS04885	dpaA	dpaA	peptidoglycan meso-diaminopimelic acid protein amidase	0.956140720873147	0.00337573870748351	Upregulated	237.344798468825	WP_001225679.1
C2566_RS10105	yciG	yciG	general stress protein	0.954854816185636	0.0909440379455256	Upregulated	16.205539678277	WP_000807651.1
C2566_RS15145	folC	folC	bifunctional tetrahydrofolate synthase/dihydrofolate synthase	0.954458693204773	0.00689586797423223	Upregulated	114.982520449896	WP_000584546.1
C2566_RS12080	mdtK	mdtK	multidrug efflux MATE transporter MdtK	0.95201844820116	0.0157883191015955	Upregulated	45.9250817076787	WP_001174961.1
C2566_RS14975	nuoH	nuoH	NADH-quinone oxidoreductase subunit NuoH	0.950213651311178	0.0518664290852234	Upregulated	477.849462993568	WP_000118507.1
C2566_RS12765	dgcP	dgcP	diguanylate cyclase DgcP	0.949256621221109	0.00340330895905099	Upregulated	478.381263465044	WP_001329055.1
C2566_RS12345	pheT	pheT	phenylalanine--tRNA ligase subunit beta	0.945069365841073	0.0102243375025586	Upregulated	443.30103981065	WP_000672380.1
C2566_RS17310	sdaB	sdaB	L-serine ammonia-lyase II	0.944502088843404	0.0652800570693301	Upregulated	221.3791091602	WP_000626410.1
C2566_RS07245	sdhA	sdhA	succinate dehydrogenase flavoprotein subunit	0.942645373877407	0.058217281417406	Upregulated	1899.86814022217	WP_000775540.1
C2566_RS17900	gcvP	gcvP	aminomethyl-transferring glycine dehydrogenase	0.941678545571394	0.0257522282979968	Upregulated	672.950985505243	WP_000195061.1
C2566_RS15765	tal	tal	transaldolase	0.940411429399755	0.00875745739090198	Upregulated	179.97786227215	WP_001003709.1
C2566_RS00020	yidC	yidC	membrane protein insertase YidC	0.939585127603536	0.0457149559097798	Upregulated	961.269546368267	WP_000378266.1
C2566_RS19850	rpsD	rpsD	30S ribosomal protein S4	0.938845421785547	0.0529106865247619	Upregulated	1879.79020721588	WP_000135224.1
C2566_RS16350	rseB	rseB	sigma-E factor regulatory protein RseB	0.938337937976904	0.014466581898262	Upregulated	640.583024020157	WP_000812053.1
C2566_RS18150	nupG	nupG	nucleoside permease NupG	0.937240132741199	0.0115163212033432	Upregulated	210.212460191949	WP_001049791.1
C2566_RS04625	ispU	ispU	(2E,6E)-farnesyl-diphosphate-specific ditrans,polycis-undecaprenyl-diphosphate synthase	0.936932653804858	0.00703360925578453	Upregulated	281.154379531898	WP_001295562.1
C2566_RS20435	feoB	feoB	Fe(2+) transporter permease subunit FeoB	0.936712600575081	0.00305866501071224	Upregulated	189.817538860131	WP_000737007.1
C2566_RS18660	bacA	bacA	undecaprenyl-diphosphate phosphatase	0.935595551135808	0.0106395127265177	Upregulated	141.12846886002	WP_001281927.1
C2566_RS05900	acrB	acrB	efflux RND transporter permease AcrB	0.934866533581289	0.0164962850492069	Upregulated	751.603211629597	WP_001132469.1
C2566_RS02525	tsaE	tsaE	tRNA (adenosine(37)-N6)-threonylcarbamoyltransferase complex ATPase subunit type 1 TsaE	0.93479706033378	0.0176395317528916	Upregulated	27.7988679837978	WP_000981977.1
C2566_RS14805	rhmD	rhmD	L-rhamnonate dehydratase	0.934744904803244	0.0144313766799882	Upregulated	53.8998343586253	WP_001319848.1
C2566_RS12325	btuD	btuD	vitamin B12 ABC transporter ATP-binding protein BtuD	0.930361845174848	0.0198986883263439	Upregulated	49.4154033929836	WP_000029471.1
C2566_RS15075	yfcF	yfcF	glutathione transferase	0.928219068028033	0.0341395818873883	Upregulated	21.4412253566464	WP_000042440.1
C2566_RS10480	ycjG	ycjG	L-Ala-D/L-Glu epimerase	0.927866936657681	0.028517437354856	Upregulated	96.5754568016538	WP_001261211.1
C2566_RS02995	lptF	lptF	LPS export ABC transporter permease LptF	0.927264399743634	0.00751880690293671	Upregulated	210.487408516902	WP_000584114.1
C2566_RS07310	cydX	cydX	cytochrome bd-I oxidase subunit CydX	0.926330132869938	0.0400600592153476	Upregulated	337.238679797886	WP_000270282.1
C2566_RS04530	hemL	hemL	glutamate-1-semialdehyde 2,1-aminomutase	0.925405576275253	0.0270676775014135	Upregulated	285.087971158146	WP_000045290.1
C2566_RS07315	ybgE	ybgE	cyd operon protein YbgE	0.920872472025723	0.0828658268905797	Upregulated	581.185824026753	WP_000034602.1
C2566_RS05650	thiL	thiL	thiamine-phosphate kinase	0.919977478109319	0.00421684094053302	Upregulated	66.4899722660788	WP_000742109.1
C2566_RS18385	yghA	yghA	NADP(+)-dependent aldehyde reductase	0.918309238433759	0.0213701250048744	Upregulated	39.2110946207871	WP_000018760.1
C2566_RS12200	ydiJ	ydiJ	FAD-binding and (Fe-S)-binding domain-containing protein	0.91687742887022	0.00290566592446982	Upregulated	194.779224939016	WP_000612953.1
C2566_RS09730	ycgB	ycgB	SpoVR family protein	0.914680856748846	0.0242175647020918	Upregulated	366.488700381858	WP_000190854.1
C2566_RS06395	ylcI	ylcI	YlcI/YnfO family protein	0.914332643505778	0.101297383290836	Upregulated	7.47540229930258	WP_001415975.1
C2566_RS10255	osmB	osmB	osmotically-inducible lipoprotein OsmB	0.910672224736358	0.0184661275762835	Upregulated	241.129347628718	WP_000498253.1
C2566_RS09370	ycfH	ycfH	metal-dependent hydrolase	0.910320797462947	0.0299667710871699	Upregulated	224.682128952498	WP_000480255.1
C2566_RS05565	brnQ	brnQ	branched-chain amino acid transporter carrier protein BrnQ	0.908743242364973	0.0089761667674787	Upregulated	185.564987702296	WP_000149639.1
C2566_RS22130	dnaA	dnaA	chromosomal replication initiator protein DnaA	0.907386667267984	0.000995815997814389	Upregulated	237.048819634795	WP_000059111.1
C2566_RS16150	csiE	csiE	stationary phase inducible protein CsiE	0.907330393220454	0.0262209982132155	Upregulated	184.572913799532	WP_000982997.1
C2566_RS04055	araC	araC	arabinose operon transcriptional regulator AraC	0.906458276703651	0.0608034884298461	Upregulated	114.868663541338	WP_001300811.1
C2566_RS12170	sufD	sufD	Fe-S cluster assembly protein SufD	0.906181532573376	0.0272731605253278	Upregulated	62.7801345676181	WP_000908013.1
C2566_RS10750	ydbH	ydbH	YdbH family protein	0.902776429921123	0.00233517705340838	Upregulated	160.611148500947	WP_000900914.1
C2566_RS18015	speA	speA	biosynthetic arginine decarboxylase	0.902410438511023	0.0186317591264873	Upregulated	189.195667186845	NA
C2566_RS07185	pxpC	pxpC	5-oxoprolinase subunit PxpC	0.901484093304584	0.0183248964585198	Upregulated	68.3262855533329	WP_000912724.1
C2566_RS09325	fabH	fabH	beta-ketoacyl-ACP synthase III	0.896545582110132	0.0396447107154021	Upregulated	296.05327738127	WP_000288146.1
C2566_RS07275	sucD	sucD	succinate--CoA ligase subunit alpha	0.895485439975346	0.0910376941916599	Upregulated	1277.24953162227	WP_000025458.1
C2566_RS07710	glnQ	glnQ	glutamine ABC transporter ATP-binding protein GlnQ	0.894532878265173	0.0706669281125746	Upregulated	152.755275621318	WP_000569083.1
C2566_RS21140	dppC	dppC	dipeptide ABC transporter permease DppC	0.892670414191362	0.0838917490297133	Upregulated	20.3952846609643	WP_000084677.1
C2566_RS06165	allC	allC	allantoate deiminase	0.891935975874987	0.0283621525170311	Upregulated	55.1086475472111	WP_001301144.1
C2566_RS05880	ylaC	ylaC	YlaC family protein	0.891813899369177	0.025349584299435	Upregulated	433.781479005101	WP_000136192.1
C2566_RS02560	hflC	hflC	protease modulator HflC	0.891554968192454	0.0565732864351621	Upregulated	483.040814355988	WP_001232412.1
C2566_RS15985	yfgG	yfgG	YfgG family protein	0.888928536287898	0.0522336793250292	Upregulated	840.253201189901	WP_000076001.1
C2566_RS08440	mukE	mukE	chromosome partition protein MukE	0.884373642083992	0.024393508454322	Upregulated	77.6970530590363	WP_001295347.1
C2566_RS09360	tmk	tmk	dTMP kinase	0.882659662812298	0.0666600067458184	Upregulated	51.2541838993789	WP_001257000.1
C2566_RS09830	prs	prs	ribose-phosphate diphosphokinase	0.882582276605089	0.0535629456708164	Upregulated	669.069947353247	WP_001298109.1
C2566_RS04695	tilS	tilS	tRNA lysidine(34) synthetase TilS	0.88109801206513	0.00721216812171538	Upregulated	58.9018126222995	WP_000176582.1
C2566_RS08865	agp	agp	bifunctional glucose-1-phosphatase/inositol phosphatase	0.87847553087054	0.0706669281125746	Upregulated	1594.34707379381	WP_001044279.1
C2566_RS20630	ugpC	ugpC	sn-glycerol 3-phosphate ABC transporter ATP binding protein UgpC	0.876600140388701	0.0616439444602237	Upregulated	35.7118079238411	WP_000907792.1
C2566_RS17970	idi	idi	isopentenyl-diphosphate Delta-isomerase	0.875528455153957	0.0451614735327494	Upregulated	98.7885253751309	WP_001192790.1
C2566_RS09190	grxB	grxB	glutaredoxin 2	0.873932807867114	0.0461462166229587	Upregulated	714.616039701648	WP_000780912.1
C2566_RS04165	murE	murE	UDP-N-acetylmuramoyl-L-alanyl-D-glutamate--2,6-diaminopimelate ligase	0.872506806598527	0.0554620284231127	Upregulated	357.287518811506	WP_000785116.1
C2566_RS07765	ldtB	ldtB	L,D-transpeptidase	0.871111564893746	0.0357384796535941	Upregulated	293.538656947998	WP_001056384.1
C2566_RS09815	pth	pth	aminoacyl-tRNA hydrolase	0.871044847245648	0.0149410962426579	Upregulated	54.5676595889261	WP_000152933.1
C2566_RS06235	fimA	fimA	type 1 fimbrial major subunit FimA	0.868786832350641	0.125818428671602	Upregulated	7.22749649806748	WP_000776555.1
C2566_RS03540	dnaT	dnaT	primosomal protein DnaT	0.867555874586466	0.0543000496157707	Upregulated	54.2813676550839	WP_000098818.1
C2566_RS04380	yadH	yadH	ABC transporter permease	0.866811374800948	0.0121085462706795	Upregulated	100.485313242395	WP_000972203.1
C2566_RS10755	ynbE	ynbE	YnbE family lipoprotein	0.865491111939897	0.0741330326110976	Upregulated	28.8474652996601	WP_000698145.1
C2566_RS19190	deaD	deaD	ATP-dependent RNA helicase DeaD	0.865255832859544	0.024902027943578	Upregulated	367.76976159742	WP_001295553.1
C2566_RS19895	rplF	rplF	50S ribosomal protein L6	0.863053091699336	0.079746328454557	Upregulated	1215.24650617349	WP_000091945.1
C2566_RS09720	nhaB	nhaB	Na(+)/H(+) antiporter NhaB	0.862627164165967	0.011313248487843	Upregulated	133.36040596281	WP_000406391.1
C2566_RS03340	creB	creB	two-component system response regulator CreB	0.859622067457334	0.0786999236580102	Upregulated	34.5110868600376	WP_001188654.1
C2566_RS16375	trmN	trmN	tRNA(1)(Val) (adenine(37)-N(6))-methyltransferase TrmN	0.859618399242807	0.0366225915279322	Upregulated	46.2137576617395	WP_001295363.1
C2566_RS02700	rpsR	rpsR	30S ribosomal protein S18	0.85849694880108	0.102960572396135	Upregulated	442.723025693407	WP_000135199.1
C2566_RS03485	holD	holD	DNA polymerase III subunit psi	0.857908460645853	0.0227280202199368	Upregulated	37.3614331452474	WP_000204012.1
C2566_RS19350	mlaE	mlaE	lipid asymmetry maintenance ABC transporter permease subunit MlaE	0.857515895464904	0.0400189974413006	Upregulated	86.4129522632934	WP_000925795.1
C2566_RS18340	hybC	hybC	hydrogenase 2 large subunit	0.85673872251461	0.0728343411275441	Upregulated	498.385228876894	WP_000083065.1
C2566_RS08585	pqiB	pqiB	intermembrane transport protein PqiB	0.856341436659255	0.00270553714192464	Upregulated	213.225133027726	WP_000445533.1
C2566_RS19920	rplN	rplN	50S ribosomal protein L14	0.853637131647814	0.0652073126038391	Upregulated	1569.25395226955	WP_000613955.1
C2566_RS12100	ydhR	ydhR	monooxygenase	0.850584644163736	0.0978481297934525	Upregulated	4219.26355194162	WP_000212680.1
C2566_RS11040	yncE	yncE	YncE family protein	0.849993218559776	0.00790729314068089	Upregulated	181.283237192809	WP_000550675.1
C2566_RS14740	nrdA	nrdA	class 1a ribonucleoside-diphosphate reductase subunit alpha	0.847931599670057	0.00307168434265882	Upregulated	239.301154579753	WP_001075164.1
C2566_RS09840	lolB	lolB	lipoprotein insertase outer membrane protein LolB	0.843850448142005	0.0182176839555326	Upregulated	72.8494071568369	WP_001130692.1
C2566_RS04635	rseP	rseP	sigma E protease regulator RseP	0.839952510594498	0.0222001012729014	Upregulated	692.020305088092	WP_001295561.1
C2566_RS08675	rlmI	rlmI	23S rRNA (cytosine(1962)-C(5))-methyltransferase RlmI	0.839205293142693	0.00419864943317731	Upregulated	257.258422246152	WP_000116297.1
C2566_RS12460	chbA	chbA	PTS N,N'-diacetylchitobiose transporter subunit IIA	0.839071777178063	0.086122155702534	Upregulated	19.3483794897421	WP_000968919.1
C2566_RS05590	tgt	tgt	tRNA guanosine(34) transglycosylase Tgt	0.838259073360322	0.055595367575947	Upregulated	457.86354677854	WP_000667319.1
C2566_RS17750	cmtB	cmtB	PTS mannitol transporter subunit IIA	0.837067890560807	0.098164993806184	Upregulated	15.2450240420547	WP_001239650.1
C2566_RS01995	actP	actP	cation/acetate symporter ActP	0.832559648555473	0.0870825622180002	Upregulated	228.333145145002	WP_000832570.1
C2566_RS09110	mdoG	mdoG	glucans biosynthesis protein MdoG	0.829092349038457	0.00573847611694478	Upregulated	434.014049221282	WP_001343212.1
C2566_RS13200	cmoA	cmoA	carboxy-S-adenosyl-L-methionine synthase CmoA	0.82814383076025	0.0165997712001588	Upregulated	86.6328620574556	WP_000019588.1
C2566_RS20050	bfr	bfr	bacterioferritin	0.82633288423408	0.112347909643065	Upregulated	7097.79786086418	WP_000675504.1
C2566_RS05500	yaiA	yaiA	protein YaiA	0.825336117115318	0.0983893433506929	Upregulated	923.821040050922	WP_001142439.1
C2566_RS10975	ydcS	ydcS	putative ABC transporter substrate-binding protein YdcS	0.824881792380757	0.103240129756894	Upregulated	38.443384322176	WP_000047424.1
C2566_RS01600	thiE	thiE	thiamine phosphate synthase	0.821793106035763	0.124654180626955	Upregulated	18.5670402928464	WP_000284615.1
C2566_RS01065	fdoI	fdoI	formate dehydrogenase cytochrome b556 subunit	0.821598606424646	0.0805036533178847	Upregulated	317.920834998959	WP_000829013.1
C2566_RS02945	bdcR	bdcR	TetR/AcrR family transcriptional regulator	0.814269359531854	0.0728343411275441	Upregulated	31.0021178319611	WP_001319729.1
C2566_RS15025	yfbS	yfbS	SLC13 family permease	0.811196729980781	0.0233514100594702	Upregulated	249.289644289448	WP_001012899.1
C2566_RS13370	yecH	yecH	YecH family metal-binding protein	0.810558263819237	0.117694015034793	Upregulated	94.0724021846153	WP_000377224.1
C2566_RS14630	yojI	yojI	microcin J25 efflux ABC transporter YojI	0.807372743038617	0.0611437364795657	Upregulated	72.6129525328682	WP_000422182.1
C2566_RS10115	trpB	trpB	tryptophan synthase subunit beta	0.807315181512075	0.09842603557202	Upregulated	105.583262858626	WP_000209518.1
C2566_RS08990	pgaA	pgaA	poly-beta-1,6 N-acetyl-D-glucosamine export porin PgaA	0.806477800074805	0.0608790476076077	Upregulated	116.379524207826	WP_000287458.1
C2566_RS21985	emrD	emrD	multidrug efflux MFS transporter EmrD	0.806216097562451	0.0473099880771939	Upregulated	116.444678287523	WP_000828746.1
C2566_RS12885	sdaA	sdaA	L-serine ammonia-lyase	0.80104724384226	0.00887801487094616	Upregulated	496.008474499678	WP_000624298.1
C2566_RS08600	fabA	fabA	bifunctional 3-hydroxydecanoyl-ACP dehydratase/trans-2-decenoyl-ACP isomerase	0.79972937447373	0.0785043143718452	Upregulated	310.077260317665	WP_000227927.1
C2566_RS11905	rsxD	rsxD	electron transport complex subunit RsxD	0.797026152163986	0.0723338086293192	Upregulated	42.3572181418117	WP_000231922.1
C2566_RS19800	def	def	peptide deformylase	0.795541576493043	0.0302089257895581	Upregulated	1601.54106640013	WP_000114984.1
C2566_RS09675	pliG	pliG	g-type lysoyme inhibitor PliG	0.79322458055425	0.108277536985607	Upregulated	730.488897443375	WP_000695218.1
C2566_RS04715	arfB	arfB	alternative ribosome rescue aminoacyl-tRNA hydrolase ArfB	0.789071274826465	0.097571660598492	Upregulated	17.0703952092324	WP_000635543.1
C2566_RS05740	cyoA	cyoA	cytochrome o ubiquinol oxidase subunit II	0.788422597124067	0.0955978391940857	Upregulated	1177.11761300364	WP_001239440.1
C2566_RS14565	ccmC	ccmC	heme exporter protein CcmC	0.786878523196686	0.0770877502889107	Upregulated	34.0319784222224	WP_001295447.1
C2566_RS05980	gsk	gsk	inosine/guanosine kinase	0.786004313207009	0.0550055942447741	Upregulated	131.148386628389	WP_000671574.1
C2566_RS12645	ydjF	ydjF	DeoR/GlpR family DNA-binding transcription regulator	0.782859610177245	0.10281864768488	Upregulated	329.976755941908	WP_000719088.1
C2566_RS12625	sppA	sppA	signal peptide peptidase SppA	0.781011703254825	0.0249770984709343	Upregulated	242.040018561362	WP_001259822.1
C2566_RS15850	dapA	dapA	4-hydroxy-tetrahydrodipicolinate synthase	0.779182964710287	0.0232590982562317	Upregulated	769.908521696874	WP_001295469.1
C2566_RS19885	rpsE	rpsE	30S ribosomal protein S5	0.777910160623846	0.100970227758636	Upregulated	1594.80593674321	WP_000940120.1
C2566_RS02705	rplI	rplI	50S ribosomal protein L9	0.777059059214613	0.138063354672963	Upregulated	567.881702000517	WP_001196062.1
C2566_RS16380	srmB	srmB	ATP-dependent RNA helicase SrmB	0.776764645400706	0.0202757328398873	Upregulated	117.755899173858	WP_000219193.1
C2566_RS16535	rplS	rplS	50S ribosomal protein L19	0.776637063011426	0.111718706752395	Upregulated	1661.86561283967	WP_000065253.1
C2566_RS01075	fdnG	fdnG	formate dehydrogenase-N subunit alpha	0.776405232770298	0.0710470202433986	Upregulated	1583.57615428523	WP_010723259.1
C2566_RS05730	cyoC	cyoC	cytochrome o ubiquinol oxidase subunit III	0.775937193351295	0.121691167647326	Upregulated	392.711449887128	WP_000179819.1
C2566_RS14980	nuoG	nuoG	NADH-quinone oxidoreductase subunit NuoG	0.774600154652172	0.0851282287430012	Upregulated	992.731528107285	WP_012767746.1
C2566_RS04375	yadG	yadG	ABC transporter ATP-binding protein	0.774323013796651	0.0094334950318505	Upregulated	93.3351605207424	WP_000150637.1
C2566_RS17400	ygdI	ygdI	YgdI/YgdR family lipoprotein	0.771624900588391	0.118144796065683	Upregulated	154.156539531465	WP_000750398.1
C2566_RS06815	holA	holA	DNA polymerase III subunit delta	0.77121008060918	0.00227870520348504	Upregulated	118.104409553803	WP_000620554.1
C2566_RS09350	pabC	pabC	aminodeoxychorismate lyase	0.768121244936315	0.00845877994947987	Upregulated	81.1001478327709	WP_000478709.1
C2566_RS10310	sapC	sapC	peptide ABC transporter permease SapC	0.766745677281659	0.0706669281125746	Upregulated	37.3226677631915	WP_001146163.1
C2566_RS10020	oppA	oppA	oligopeptide ABC transporter substrate-binding protein OppA	0.765910872553657	0.0979572409603157	Upregulated	7412.00955298496	WP_001297114.1
C2566_RS13045	yobA	yobA	CopC domain-containing protein YobA	0.765717245600469	0.0421117736710676	Upregulated	163.922016295388	WP_000168747.1
C2566_RS04615	frr	frr	ribosome recycling factor	0.764772833274715	0.061030566944419	Upregulated	398.838301733411	WP_000622418.1
C2566_RS09685	ycgM	ycgM	fumarylacetoacetate hydrolase family protein	0.764051932646572	0.0706669281125746	Upregulated	137.07155405324	WP_000284277.1
C2566_RS18655	cca	cca	fused tRNA nucleotidyltransferase/2',3'-cyclic phosphodiesterase/2' nucleotidase/phosphatase Cca	0.76176204398057	0.039212005069916	Upregulated	92.1467424842302	WP_000708487.1
C2566_RS13085	yebG	yebG	DNA damage-inducible protein YebG	0.76027281688766	0.092098344024214	Upregulated	545.08965999044	WP_000257738.1
C2566_RS12175	sufC	sufC	Fe-S cluster assembly ATPase SufC	0.757490910037003	0.0472766893074927	Upregulated	62.6884448334134	WP_000948865.1
C2566_RS16325	era	era	GTPase Era	0.757339635871771	0.0517843816223968	Upregulated	141.699665317957	WP_000020749.1
C2566_RS10270	pdeR	pdeR	cyclic di-GMP phosphodiesterase	0.756530748609366	0.0587402036314394	Upregulated	117.78337793394	WP_000859981.1
C2566_RS16035	hisS	hisS	histidine--tRNA ligase	0.755817640478234	0.0184661275762835	Upregulated	415.54297423917	WP_001107167.1
C2566_RS25015	yljB	yljB	protein YljB	0.755663463101415	0.117694015034793	Upregulated	83.5573335511955	WP_001406719.1
C2566_RS02690	rpsF	rpsF	30S ribosomal protein S6	0.753949092723848	0.131610441515856	Upregulated	1103.15556757973	WP_001216675.1
C2566_RS17640	xdhA	xdhA	xanthine dehydrogenase molybdenum-binding subunit XdhA	0.752663394823735	0.0528032491798059	Upregulated	170.130330227748	WP_000388174.1
C2566_RS05725	cyoD	cyoD	cytochrome o ubiquinol oxidase subunit IV	0.75075578025784	0.141975573497987	Upregulated	250.003504714764	WP_000019869.1
C2566_RS19465	nanK	nanK	N-acetylmannosamine kinase	0.750548406346201	0.0946725684816595	Upregulated	25.21609353318	WP_000209020.1
C2566_RS17495	lgt	lgt	prolipoprotein diacylglyceryl transferase	0.746253766572735	0.034379655336756	Upregulated	157.456571443496	WP_000204658.1
C2566_RS04300	aroP	aroP	aromatic amino acid transporter AroP	0.74617599341955	0.0194091401576482	Upregulated	128.11123333668	WP_000969915.1
C2566_RS09395	lpoB	lpoB	penicillin-binding protein activator LpoB	0.743300302749555	0.0481769299207687	Upregulated	98.855095665654	WP_000164439.1
C2566_RS12710	yeaG	yeaG	protein kinase YeaG	0.741835034412771	0.0442823680418426	Upregulated	127.554031231921	WP_071819586.1
C2566_RS19085	yraH	yraH	fimbrial protein	0.741585895157352	0.121316605255103	Upregulated	99.8580123230119	WP_001032614.1
C2566_RS09495	potD	potD	spermidine/putrescine ABC transporter substrate-binding protein PotD	0.740761329984284	0.0785043143718452	Upregulated	275.06780847537	WP_000759317.1
C2566_RS19845	rpoA	rpoA	DNA-directed RNA polymerase subunit alpha	0.739277641185947	0.13966533801302	Upregulated	2792.66377280705	WP_001162094.1
C2566_RS17740	loiP	loiP	metalloprotease LoiP	0.738250456883259	0.0338109349880484	Upregulated	312.300878548188	WP_001326497.1
C2566_RS09365	holB	holB	DNA polymerase III subunit delta'	0.737029921000865	0.0641708368167392	Upregulated	80.5820336659169	WP_001267920.1
C2566_RS18865	yqjC	yqjC	DUF1090 family protein YqjC	0.7369956270051	0.0595885028261221	Upregulated	1080.59957391636	WP_001295543.1
C2566_RS22125	dnaN	dnaN	DNA polymerase III subunit beta	0.73243199546379	0.0525905452976382	Upregulated	210.489459358944	WP_000673464.1
C2566_RS12555	ynjB	ynjB	ABC transporter substrate-binding protein	0.730329839346208	0.0774267922498171	Upregulated	30.7805377870918	WP_001215339.1
C2566_RS13430	hprR	hprR	response regulator transcription factor HprR	0.730008527202942	0.108380983110674	Upregulated	89.8139661821293	WP_001339045.1
C2566_RS14985	nuoF	nuoF	NADH-quinone oxidoreductase subunit NuoF	0.728001224429733	0.119875169537421	Upregulated	511.899255751234	WP_000789500.1
C2566_RS00145	glmU	glmU	bifunctional UDP-N-acetylglucosamine diphosphorylase/glucosamine-1-phosphate N-acetyltransferase GlmU	0.726845217007268	0.0795798244415926	Upregulated	396.296624741219	WP_000933736.1
C2566_RS08125	artQ	artQ	arginine ABC transporter permease ArtQ	0.726570323295161	0.137047824125575	Upregulated	54.2066682360902	WP_001001691.1
C2566_RS10900	ydcK	ydcK	YdcK family protein	0.726020565364887	0.100538097866291	Upregulated	60.7275409958314	WP_001234052.1
C2566_RS04460	gluQRS	gluQRS	tRNA glutamyl-Q(34) synthetase GluQRS	0.725446330325574	0.0772033378157403	Upregulated	34.9206912795176	WP_000132715.1
C2566_RS01040	fabY	fabY	fatty acid biosynthesis protein FabY	0.724525651642116	0.0545187806283954	Upregulated	112.753602504466	WP_001297068.1
C2566_RS15200	epmC	epmC	elongation factor P hydroxylase	0.722424101502799	0.086122155702534	Upregulated	39.6378048157233	WP_001089241.1
C2566_RS11895	rsxB	rsxB	electron transport complex subunit RsxB	0.718868635404642	0.0508920104638345	Upregulated	48.6706940237082	WP_000991805.1
C2566_RS10100	yciF	yciF	ferritin-like domain-containing protein	0.717524416172795	0.171413903272293	Upregulated	44.6299049340814	WP_001056490.1
C2566_RS06780	rlpA	rlpA	endolytic peptidoglycan transglycosylase RlpA	0.717325950736022	0.0386616430512506	Upregulated	130.742313419231	WP_001231428.1
C2566_RS03555	opgB	opgB	phosphatidylglycerol--membrane-oligosaccharide glycerophosphotransferase	0.716778301894531	0.0394370398649772	Upregulated	151.977704693176	NA
C2566_RS15730	eutM	eutM	ethanolamine utilization microcompartment protein EutM	0.716622923528493	0.158517438795493	Upregulated	13.3293699405226	WP_000387713.1
C2566_RS21175	eptB	eptB	kdo(2)-lipid A phosphoethanolamine 7''-transferase	0.71545515995024	0.0629678261166752	Upregulated	647.650222624387	WP_001269197.1
C2566_RS10875	ydcJ	ydcJ	VOC family protein	0.714410812935093	0.0380075689799039	Upregulated	82.1758280539104	WP_000013789.1
C2566_RS00045	mdtL	mdtL	multidrug efflux MFS transporter MdtL	0.712088608799799	0.159413270466419	Upregulated	96.7935052777613	WP_000085987.1
C2566_RS19225	nusA	nusA	transcription termination factor NusA	0.71143266205729	0.0289261667366285	Upregulated	383.1269167185	WP_001031057.1
C2566_RS21135	dppD	dppD	dipeptide ABC transporter ATP-binding protein	0.711292313194413	0.149292500643166	Upregulated	25.7631782691833	WP_001196486.1
C2566_RS06170	allD	allD	ureidoglycolate dehydrogenase	0.710612025581614	0.187156006247477	Upregulated	24.746077803727	WP_000703906.1
C2566_RS19510	rplM	rplM	50S ribosomal protein L13	0.710153455474456	0.128982666257792	Upregulated	1030.27225571254	WP_000847559.1
C2566_RS05715	C2566_RS05715	C2566_RS05715	DUF1778 domain-containing protein	0.708429537476163	0.117694015034793	Upregulated	39.1184888405555	WP_001297137.1
C2566_RS19805	fmt	fmt	methionyl-tRNA formyltransferase	0.70708595661173	0.117694015034793	Upregulated	331.833284642861	WP_000004473.1
C2566_RS10535	ogt	ogt	methylated-DNA--[protein]-cysteine S-methyltransferase	0.704476135644944	0.0746276677400969	Upregulated	44.9136005472666	WP_000945005.1
C2566_RS12565	ynjD	ynjD	ATP-binding cassette domain-containing protein	0.704400958787509	0.0902951046043344	Upregulated	53.9664379932481	WP_001300558.1
C2566_RS19270	ftsH	ftsH	ATP-dependent zinc metalloprotease FtsH	0.704061770384631	0.0652800570693301	Upregulated	1296.79011427043	WP_001107467.1
C2566_RS17540	lplT	lplT	lysophospholipid transporter LplT	0.703793356360467	0.114405339777094	Upregulated	50.9392168178858	WP_000004616.1
C2566_RS15585	yfeK	yfeK	YfeK family protein	0.703112572940447	0.196737288353196	Upregulated	377.632544440123	WP_000719959.1
C2566_RS12020	rnt	rnt	ribonuclease T	0.702713578641863	0.119271597122915	Upregulated	43.9960930725839	WP_001282281.1
C2566_RS21050	yhjJ	yhjJ	M16 family metallopeptidase	0.702534640589856	0.0731418137991771	Upregulated	233.514608884384	WP_001163141.1
C2566_RS11870	ydgJ	ydgJ	oxidoreductase	0.700402223422443	0.0380869967567218	Upregulated	148.834607065191	WP_001282516.1
C2566_RS04685	ldcC	ldcC	lysine decarboxylase LdcC	0.698733111828257	0.0631583514182735	Upregulated	99.0455158838619	WP_001020950.1
C2566_RS04640	bamA	bamA	outer membrane protein assembly factor BamA	0.698529161137269	0.0961410866938082	Upregulated	1042.31107020462	WP_001240896.1
C2566_RS24905	sufA	sufA	Fe-S cluster assembly scaffold SufA	0.698311481355022	0.189373564480556	Upregulated	14.9118848851272	NA
C2566_RS15210	mepA	mepA	penicillin-insensitive murein endopeptidase	0.698154213342486	0.0723865526176887	Upregulated	36.9420811255129	WP_001043796.1
C2566_RS13150	ruvB	ruvB	Holliday junction branch migration DNA helicase RuvB	0.696587043448938	0.106200572730017	Upregulated	71.3922832083912	WP_000568519.1
C2566_RS17200	queE	queE	7-carboxy-7-deazaguanine synthase QueE	0.695762060322915	0.0674828103650227	Upregulated	121.627500071435	WP_001199973.1
C2566_RS06210	ppiB	ppiB	peptidylprolyl isomerase B	0.695254562707143	0.114061185156834	Upregulated	2474.97203709403	WP_000255997.1
C2566_RS16030	yfgM	yfgM	ancillary SecYEG translocon subunit YfgM	0.694974879836308	0.0721432377669888	Upregulated	177.373730358364	WP_000409205.1
C2566_RS01945	yjbR	yjbR	MmcQ/YjbR family DNA-binding protein	0.694573793967355	0.162189777283063	Upregulated	287.078827316264	WP_000155657.1
C2566_RS21020	yhjD	yhjD	inner membrane protein YhjD	0.693327520073797	0.0771236632095687	Upregulated	75.9303712352713	WP_000191237.1
C2566_RS05605	secF	secF	protein translocase subunit SecF	0.692293222062434	0.157687544105017	Upregulated	639.359249149544	WP_000046637.1
C2566_RS14110	C2566_RS14110	C2566_RS14110	hypothetical protein	0.69192029916205	0.171132446417078	Upregulated	113.305554832347	WP_001268667.1
C2566_RS16100	fdx	fdx	ISC system 2Fe-2S type ferredoxin	0.689807565873791	0.104647155080846	Upregulated	50.7589317207808	WP_001124469.1
C2566_RS15185	fabB	fabB	beta-ketoacyl-ACP synthase I	0.688853969653925	0.141327728109033	Upregulated	1147.28047400335	WP_000817178.1
C2566_RS18565	zupT	zupT	zinc transporter ZupT	0.688703580122656	0.104647155080846	Upregulated	100.316021821387	WP_001295627.1
C2566_RS19890	rplR	rplR	50S ribosomal protein L18	0.688431828441607	0.157896788890366	Upregulated	656.736887684079	WP_000358960.1
C2566_RS21315	avtA	avtA	valine--pyruvate transaminase	0.688335141534693	0.0219094014376538	Upregulated	155.36257796891	WP_000144361.1
C2566_RS19295	cgtA	cgtA	Obg family GTPase CgtA	0.68475402808386	0.0306155541436677	Upregulated	162.028496604794	WP_000673561.1
C2566_RS23135	C2566_RS23135	C2566_RS23135	2-thiouracil desulfurase family protein	0.683915596662311	0.147648956719103	Upregulated	50.0880790961896	NA
C2566_RS14545	dsbE	dsbE	thiol:disulfide interchange protein DsbE	0.683625891339448	0.147089017598831	Upregulated	25.778222438817	WP_000824439.1
C2566_RS03305	thrA	thrA	bifunctional aspartate kinase/homoserine dehydrogenase I	0.68323771805393	0.0969177886000674	Upregulated	266.116886665911	WP_001264707.1
C2566_RS14970	nuoI	nuoI	NADH-quinone oxidoreductase subunit NuoI	0.679913601015248	0.0781941112096272	Upregulated	318.421117560026	WP_000172749.1
C2566_RS19965	rplD	rplD	50S ribosomal protein L4	0.676493901656078	0.183090410166134	Upregulated	691.693349152591	WP_000424395.1
C2566_RS07805	moeA	moeA	molybdopterin molybdotransferase MoeA	0.671285353619677	0.0855850881490496	Upregulated	80.9864262985007	WP_000397372.1
C2566_RS09545	hflD	hflD	high frequency lysogenization protein HflD	0.67125579701271	0.155444765129127	Upregulated	71.869552171334	WP_001297479.1
C2566_RS09070	csgA	csgA	curli major subunit CsgA	0.670886752116198	0.1893896122759	Upregulated	28.0318141283936	WP_000771437.1
C2566_RS15615	cysP	cysP	thiosulfate/sulfate ABC transporter substrate-binding protein CysP	0.670872464254471	0.197631767705044	Upregulated	158.746423137546	WP_000290224.1
C2566_RS15670	hemF	hemF	oxygen-dependent coproporphyrinogen oxidase	0.667127284216476	0.0416270007344059	Upregulated	48.5005480970811	WP_000801364.1
C2566_RS15110	hisQ	hisQ	histidine ABC transporter permease HisQ	0.665939264851441	0.152187949434101	Upregulated	91.6753783050261	WP_000965522.1
C2566_RS19605	mreB	mreB	rod shape-determining protein MreB	0.665820899420164	0.102413092354689	Upregulated	224.675413121989	WP_000913396.1
C2566_RS00155	atpD	atpD	F0F1 ATP synthase subunit beta	0.662434115800767	0.17334053957927	Upregulated	560.218522602592	WP_000190506.1
C2566_RS19200	pnp	pnp	polyribonucleotide nucleotidyltransferase	0.660350214785519	0.11740978147952	Upregulated	1477.49612018343	WP_001295554.1
C2566_RS15205	yfcA	yfcA	sulfite exporter TauE/SafE family protein	0.659246803332145	0.062727455740969	Upregulated	43.0945082668337	WP_000447361.1
C2566_RS17735	speB	speB	agmatinase	0.658561148337895	0.139424616505251	Upregulated	70.1935396331294	WP_000105566.1
C2566_RS05990	fsr	fsr	fosmidomycin MFS transporter	0.65774202989374	0.10281864768488	Upregulated	72.1691920187375	WP_001251610.1
C2566_RS09140	lpxL	lpxL	kdo(2)-lipid IV(A) lauroyltransferase	0.656948453068568	0.117755257645662	Upregulated	83.9862580926602	WP_000183364.1
C2566_RS05665	dxs	dxs	1-deoxy-D-xylulose-5-phosphate synthase	0.655750269153126	0.0675110307278275	Upregulated	252.29962032369	WP_000006818.1
C2566_RS08220	cspD	cspD	cold shock-like protein CspD	0.655744360439829	0.161855439045062	Upregulated	4779.16051174407	WP_000410785.1
C2566_RS17895	gcvH	gcvH	glycine cleavage system protein GcvH	0.655028433235015	0.0869594399183276	Upregulated	398.013589721587	WP_001295377.1
C2566_RS11450	eamA	eamA	O-acetylserine/cysteine exporter	0.654454900469773	0.0430135128805262	Upregulated	72.5773074463997	WP_000087210.1
C2566_RS12850	yoaA	yoaA	ATP-dependent DNA helicase	0.654444977055608	0.0709136447550115	Upregulated	140.985027357359	WP_000128847.1
C2566_RS09425	comR	comR	TetR family copper-responsive transcriptional repressor ComR	0.652970168314411	0.138920132981982	Upregulated	132.198821694392	WP_000179805.1
C2566_RS18095	rdgB	rdgB	RdgB/HAM1 family non-canonical purine NTP pyrophosphatase	0.652792358895285	0.152270699300369	Upregulated	30.0885464715345	WP_001174777.1
C2566_RS11770	ydgH	ydgH	DUF1471 family protein YdgH	0.651830890551936	0.118144796065683	Upregulated	135.3870528188	WP_000769322.1
C2566_RS21745	spoT	spoT	bifunctional GTP diphosphokinase/guanosine-3',5'-bis pyrophosphate 3'-pyrophosphohydrolase	0.651194559439954	0.0282210613433057	Upregulated	259.579179953772	WP_000280494.1
C2566_RS06825	leuS	leuS	leucine--tRNA ligase	0.650590553238167	0.0571534495418097	Upregulated	617.839191585739	WP_001157886.1
C2566_RS10950	rlhA	rlhA	23S rRNA 5-hydroxycytidine C2501 synthase	0.649212099890112	0.0674312510154569	Upregulated	103.824663326507	WP_001301045.1
C2566_RS18160	yqgA	yqgA	DUF554 domain-containing protein	0.647827929151415	0.147553088538868	Upregulated	95.0270997402589	WP_000234514.1
C2566_RS21535	cysE	cysE	serine O-acetyltransferase	0.647500587311221	0.121503404959416	Upregulated	148.044335156331	WP_001277561.1
C2566_RS14515	yejM	yejM	LPS biosynthesis-modulating metalloenzyme YejM	0.646642331317824	0.0609792233334219	Upregulated	287.26683845682	WP_000256203.1
C2566_RS19915	rplX	rplX	50S ribosomal protein L24	0.645312489890251	0.164584681799182	Upregulated	1297.69826375283	WP_000729185.1
C2566_RS00275	rbsR	rbsR	ribose operon transcriptional repressor RbsR	0.645201129466414	0.0957488694440388	Upregulated	76.2419112086869	WP_000224456.1
C2566_RS16765	emrA	emrA	multidrug efflux MFS transporter periplasmic adaptor subunit EmrA	0.643908987529601	0.0472766893074927	Upregulated	65.1746384088914	WP_001295175.1
C2566_RS14870	pmrD	pmrD	signal transduction protein PmrD	0.641781603244847	0.127745125432755	Upregulated	217.677665674341	WP_001295285.1
C2566_RS10090	ompW	ompW	outer membrane protein OmpW	0.641352491717124	0.210748265700623	Upregulated	4848.57663017168	WP_000737226.1
C2566_RS03000	lptG	lptG	LPS export ABC transporter permease LptG	0.639436220623406	0.0983463550424114	Upregulated	138.336887245547	WP_001295681.1
C2566_RS25040	yncP	yncP	protein YncP	0.639335963346526	0.224474445732063	Upregulated	24.8074400180769	WP_211180495.1
C2566_RS04085	sgrT	sgrT	glucose uptake inhibitor SgrT	0.639125489209224	0.195244334534238	Upregulated	25850.9112578954	WP_001248770.1
C2566_RS24590	mcbA	mcbA	DUF1471 family periplasmic protein McbA	0.638703229454113	0.12592930465843	Upregulated	59.596825996172	WP_000710619.1
C2566_RS15140	dedD	dedD	cell division protein DedD	0.638696089704504	0.14067107460011	Upregulated	151.921503811007	WP_000146992.1
C2566_RS19505	rpsI	rpsI	30S ribosomal protein S9	0.63668992453996	0.21722212193118	Upregulated	460.762976313943	WP_000829818.1
C2566_RS15450	yfeO	yfeO	ion channel protein	0.635398364466301	0.148010271430737	Upregulated	28.491397720297	WP_000903148.1
C2566_RS15155	dedA	dedA	DedA family protein	0.634058074775066	0.108283568961582	Upregulated	127.054807509814	WP_000364335.1
C2566_RS03625	yjiG	yjiG	YjiG family protein	0.633309998912434	0.189394960020763	Upregulated	175.963825371493	WP_000211971.1
C2566_RS07235	sdhC	sdhC	succinate dehydrogenase cytochrome b556 subunit	0.632621663744538	0.201952677594907	Upregulated	480.577456707048	WP_000263347.1
C2566_RS01550	rplA	rplA	50S ribosomal protein L1	0.631155542964855	0.212595666119683	Upregulated	1720.055146799	WP_001096684.1
C2566_RS19840	rplQ	rplQ	50S ribosomal protein L17	0.630396833482413	0.212251485656973	Upregulated	641.19896022658	WP_001216368.1
C2566_RS04880	yafJ	yafJ	class II glutamine amidotransferase	0.629412272632255	0.132810688289327	Upregulated	55.2331463625841	WP_000333379.1
C2566_RS16105	hscA	hscA	Fe-S protein assembly chaperone HscA	0.628904119919585	0.0537188867409515	Upregulated	345.622213971302	WP_001196611.1
C2566_RS11840	uidR	uidR	DNA-binding transcriptional regulator UidR	0.628736529122233	0.132301560305314	Upregulated	382.415939167778	WP_000969092.1
C2566_RS06160	allE	allE	(S)-ureidoglycine aminohydrolase	0.62757472618784	0.0652846260156602	Upregulated	105.395741038267	WP_000540946.1
C2566_RS17620	C2566_RS17620	C2566_RS17620	IS3-like element IS3 family transposase	0.627306084214439	0.200876077512705	Upregulated	40.4979342100921	WP_085947598.1
C2566_RS16045	rodZ	rodZ	cytoskeleton protein RodZ	0.627290921017994	0.0621384053031261	Upregulated	522.1075224542	WP_001090844.1
C2566_RS03260	satP	satP	acetate uptake transporter	0.627221807515673	0.156882336772987	Upregulated	47.6482884797142	WP_000528538.1
C2566_RS20365	mrcA	mrcA	peptidoglycan glycosyltransferase/peptidoglycan DD-transpeptidase MrcA	0.62718299600871	0.0693467151554516	Upregulated	176.466912961435	WP_000673804.1
C2566_RS12330	btuE	btuE	bifunctional thioredoxin/glutathione peroxidase	0.626843244565276	0.0959678220403281	Upregulated	37.9103411846564	WP_001154168.1
C2566_RS09505	potB	potB	spermidine/putrescine ABC transporter permease PotB	0.625691274670059	0.134847918519686	Upregulated	80.959530168973	WP_000799401.1
C2566_RS18540	tolC	tolC	outer membrane channel protein TolC	0.624582724371199	0.0785064442179195	Upregulated	831.874331954241	WP_000735278.1
C2566_RS12105	ydhS	ydhS	FAD-NAD(P)-binding protein	0.623783526036973	0.159424991810867	Upregulated	60.3492478691797	WP_000716950.1
C2566_RS04295	ampE	ampE	beta-lactamase regulator AmpE	0.622827883967394	0.102047651001259	Upregulated	72.9488369481194	WP_000172005.1
C2566_RS02570	purA	purA	adenylosuccinate synthase	0.620946865179894	0.12283979931229	Upregulated	1617.56463527361	WP_000527955.1
C2566_RS15130	purF	purF	amidophosphoribosyltransferase	0.620810411696459	0.0605951763485156	Upregulated	94.5487167061612	WP_000334220.1
C2566_RS01710	aceA	aceA	isocitrate lyase	0.619744172552638	0.209373374312451	Upregulated	899.356418841761	WP_000857856.1
C2566_RS07430	aroG	aroG	3-deoxy-7-phosphoheptulonate synthase AroG	0.619306008574019	0.0625298417544182	Upregulated	232.873848378648	WP_001109196.1
C2566_RS12160	sufE	sufE	cysteine desulfuration protein SufE	0.618183765571149	0.185103511010312	Upregulated	25.5217856747215	WP_001196530.1
C2566_RS12475	osmE	osmE	osmotically-inducible lipoprotein OsmE	0.616967072932488	0.206822446377728	Upregulated	2340.54758940537	WP_001039044.1
C2566_RS17645	xdhB	xdhB	xanthine dehydrogenase FAD-binding subunit XdhB	0.616878096991271	0.190009445708012	Upregulated	42.601417721355	WP_000459182.1
C2566_RS09410	ycfP	ycfP	alpha/beta hydrolase YcfP	0.616655365173549	0.135211025898597	Upregulated	530.373719293271	WP_000587930.1
C2566_RS20110	slyX	slyX	protein SlyX	0.615551240627016	0.12592930465843	Upregulated	61.6960224518021	WP_001153615.1
C2566_RS19550	yhcO	yhcO	barstar family protein	0.615344056889652	0.174571030987124	Upregulated	375.81199659758	WP_001029005.1
C2566_RS00455	rffA	rffA	dTDP-4-amino-4,6-dideoxygalactose transaminase	0.614443697457194	0.12592930465843	Upregulated	67.656600485941	WP_000612043.1
C2566_RS03640	iraD	iraD	anti-adapter protein IraD	0.612700662450615	0.1788766272591	Upregulated	102.88212942227	WP_001309187.1
C2566_RS17960	prfB	prfB	peptide chain release factor 2	0.608109708474681	0.0681501095050566	Upregulated	305.754962323984	WP_001701073.1
C2566_RS03600	ytiA	ytiA	DUF3343 domain-containing protein	0.608025432597811	0.205447824668911	Upregulated	15.7816348713961	WP_000657675.1
C2566_RS14330	folE	folE	GTP cyclohydrolase I FolE	0.60683681895013	0.138652056615977	Upregulated	186.185993998588	WP_001139613.1
C2566_RS18125	yggL	yggL	YggL family protein	0.606672170204166	0.0417489006157253	Upregulated	186.096356246658	WP_001107564.1
C2566_RS21725	yicG	yicG	trimeric intracellular cation channel family protein	0.606136922297834	0.170257714971505	Upregulated	58.8201614166921	WP_000924289.1
C2566_RS17995	ygfS	ygfS	4Fe-4S dicluster domain-containing protein	0.605708801877604	0.252236857558453	Upregulated	9.27238578288352	WP_000838422.1
C2566_RS09525	roxA	roxA	[50S ribosomal protein L16]-arginine 3-hydroxylase	0.605613957682066	0.0893595903286306	Upregulated	217.675678353394	WP_001295435.1
C2566_RS21755	recG	recG	ATP-dependent DNA helicase RecG	0.604565873130963	0.0329352671668435	Upregulated	113.641253131307	WP_000678419.1
C2566_RS14215	osmF	osmF	glycine betaine ABC transporter substrate-binding protein OsmF	0.603471754159286	0.104556882503325	Upregulated	42.1313721488265	WP_001130308.1
C2566_RS19910	rplE	rplE	50S ribosomal protein L5	0.602847690230537	0.212752781504235	Upregulated	1723.16274182342	WP_001096200.1
C2566_RS20480	malT	malT	HTH-type transcriptional regulator MalT	0.601330822696985	0.162189777283063	Upregulated	293.346584728654	WP_000906955.1
C2566_RS02805	msrA	msrA	peptide-methionine (S)-S-oxide reductase MsrA	0.600427472703585	0.216085613353024	Upregulated	106.150249371716	WP_001295196.1
C2566_RS14105	C2566_RS14105	C2566_RS14105	helix-turn-helix domain-containing protein	0.600066645350476	0.21722212193118	Upregulated	61.1432826118494	WP_000858919.1
C2566_RS09090	clsC	clsC	cardiolipin synthase ClsC	0.599163376789152	0.0828658268905797	Upregulated	48.7098232753478	WP_001307714.1
C2566_RS19670	fis	fis	DNA-binding transcriptional regulator Fis	0.597401572371937	0.230867379461931	Upregulated	279.908691734481	WP_000462905.1
C2566_RS09555	nudJ	nudJ	phosphatase NudJ	0.5962907948662	0.17474558401141	Upregulated	24.3908701668232	WP_000476096.1
C2566_RS04195	murC	murC	UDP-N-acetylmuramate--L-alanine ligase	0.596058274487371	0.171897923445794	Upregulated	302.596061850739	WP_001096048.1
C2566_RS05640	ribE	ribE	6,7-dimethyl-8-ribityllumazine synthase	0.596044692197547	0.159199891565688	Upregulated	192.454516587265	WP_001021161.1
C2566_RS18115	yggN	yggN	DUF2884 domain-containing protein	0.595913086895592	0.138920132981982	Upregulated	66.781445210917	WP_000984796.1
C2566_RS13015	yebV	yebV	YebV family protein	0.595797805837912	0.21873262618785	Upregulated	1866.0246140832	WP_001295499.1
C2566_RS07410	pnuC	pnuC	nicotinamide riboside transporter PnuC	0.5955061608664	0.0674312510154569	Upregulated	99.7594514499504	WP_000345410.1
C2566_RS21155	dppA	dppA	dipeptide ABC transporter substrate-binding protein DppA	0.593340243504401	0.210179285322497	Upregulated	229.335629813775	WP_001222883.1
C2566_RS10290	fabI	fabI	enoyl-ACP reductase FabI	0.592702205788375	0.201372294065744	Upregulated	760.842953124485	WP_000506490.1
C2566_RS19955	rplB	rplB	50S ribosomal protein L2	0.590680327097401	0.227942569765434	Upregulated	1370.40248498423	WP_000301864.1
C2566_RS19210	truB	truB	tRNA pseudouridine(55) synthase TruB	0.590550853193313	0.152051611925796	Upregulated	137.316300879626	WP_000089698.1
C2566_RS04550	btuF	btuF	vitamin B12 ABC transporter substrate-binding protein BtuF	0.590125173602959	0.140947193953127	Upregulated	36.5392401586696	WP_001319823.1
C2566_RS06425	cusS	cusS	Cu(+)/Ag(+) sensor histidine kinase CusS	0.589938774102858	0.0565732864351621	Upregulated	63.4673451876464	WP_000253837.1
C2566_RS06790	mrdA	mrdA	peptidoglycan DD-transpeptidase MrdA	0.588916227714179	0.092098344024214	Upregulated	236.276075609159	WP_000776191.1
C2566_RS09375	ptsG	ptsG	PTS glucose transporter subunit IIBC	0.588892428877475	0.150568738117853	Upregulated	353.849823386193	WP_000475719.1
C2566_RS19935	rplP	rplP	50S ribosomal protein L16	0.587928919200645	0.251362263900005	Upregulated	901.778364534035	WP_000941212.1
C2566_RS02875	cybC	cybC	cytochrome b562	0.587610925243294	0.203010111873005	Upregulated	85.2395937435158	WP_001232240.1
C2566_RS12300	aroH	aroH	3-deoxy-7-phosphoheptulonate synthase AroH	0.587336268979691	0.130026737543111	Upregulated	126.614065049048	WP_001082229.1
C2566_RS00175	atpF	atpF	F0F1 ATP synthase subunit B	0.586956136702069	0.228390185189369	Upregulated	653.120221196973	WP_001052219.1
C2566_RS03300	thrB	thrB	homoserine kinase	0.585430295889747	0.214187723282152	Upregulated	143.385958730545	WP_000241662.1
C2566_RS05530	rdgC	rdgC	recombination-associated protein RdgC	0.584895020775111	0.0683398310961136	Upregulated	74.5226968505619	WP_001298537.1
C2566_RS01585	thiG	thiG	thiazole synthase	0.584427020544656	0.213755426747412	Upregulated	31.8179662430615	WP_000944059.1
C2566_RS04600	rpsB	rpsB	30S ribosomal protein S2	0.584270673444503	0.231825138389078	Upregulated	2669.20454005973	WP_000246882.1
C2566_RS18110	ansB	ansB	L-asparaginase 2	0.583916226256532	0.210179285322497	Upregulated	3291.51076378486	WP_000394140.1
C2566_RS02835	ytfQ	ytfQ	galactofuranose ABC transporter substrate-binding protein YtfQ	0.582266022429342	0.14067107460011	Upregulated	80.0944734416176	WP_000265933.1
C2566_RS08355	ycaP	ycaP	DUF421 domain-containing protein	0.582239599337704	0.231335917922396	Upregulated	69.2153585716218	WP_000642849.1
C2566_RS02990	pepA	pepA	leucyl aminopeptidase	0.581009979565626	0.16747420333383	Upregulated	296.073200939037	WP_000397144.1
C2566_RS00050	yidZ	yidZ	HTH-type transcriptional regulator YidZ	0.579912950512656	0.176708521734709	Upregulated	52.2694469671095	WP_000748502.1
C2566_RS21595	rfaF	rfaF	ADP-heptose--LPS heptosyltransferase RfaF	0.579686372015265	0.083901037992484	Upregulated	111.384833049554	WP_000699242.1
C2566_RS03350	robA	robA	MDR efflux pump AcrAB transcriptional activator RobA	0.579647516820911	0.209590770332685	Upregulated	671.562156178307	WP_000371666.1
C2566_RS21250	glyQ	glyQ	glycine--tRNA ligase subunit alpha	0.579638415076963	0.165205122242657	Upregulated	98.4348261540683	WP_001168544.1
C2566_RS06390	iss	iss	increased serum survival lipoprotein Iss	0.579432957200897	0.228952580160807	Upregulated	618.834496476119	WP_000738423.1
C2566_RS00515	hemY	hemY	protoheme IX biogenesis protein HemY	0.578434510478054	0.18876084282484	Upregulated	312.612426758376	WP_000921791.1
C2566_RS15760	maeB	maeB	NADP-dependent oxaloacetate-decarboxylating malate dehydrogenase	0.578370398448941	0.209019127028355	Upregulated	777.882602678299	WP_000342648.1
C2566_RS07265	odhB	odhB	2-oxoglutarate dehydrogenase complex dihydrolipoyllysine-residue succinyltransferase	0.577358498242623	0.262477182808811	Upregulated	2418.97002503885	WP_000099823.1
C2566_RS10245	pyrF	pyrF	orotidine-5'-phosphate decarboxylase	0.575659102654197	0.131610441515856	Upregulated	64.6010169442878	WP_000176278.1
C2566_RS07615	ybhP	ybhP	endonuclease/exonuclease/phosphatase family protein	0.575637977227954	0.207993147954052	Upregulated	16.14309081373	WP_001113347.1
C2566_RS07590	moaE	moaE	molybdopterin synthase catalytic subunit MoaE	0.574514544564362	0.149465200612986	Upregulated	31.7301979674208	WP_000852290.1
C2566_RS07340	tolB	tolB	Tol-Pal system beta propeller repeat protein TolB	0.572594500041035	0.189373564480556	Upregulated	1226.9568674628	WP_001295307.1
C2566_RS08930	putA	putA	trifunctional transcriptional regulator/proline dehydrogenase/L-glutamate gamma-semialdehyde dehydrogenase	0.572561292863558	0.209373374312451	Upregulated	801.219032784598	WP_001703864.1
C2566_RS08575	uup	uup	ABC transporter ATP-binding protein	0.57105881453954	0.0796550459578385	Upregulated	396.286717014955	WP_000053099.1
C2566_RS19905	rpsN	rpsN	30S ribosomal protein S14	0.570497272031539	0.228390185189369	Upregulated	1685.91889554884	WP_001118930.1
C2566_RS10170	yciK	yciK	YciK family oxidoreductase	0.570325151620744	0.15622833461542	Upregulated	60.164936392204	WP_000559286.1
C2566_RS21950	uhpA	uhpA	transcriptional regulator UhpA	0.569299023760385	0.22525748148514	Upregulated	20.3965372988716	WP_000633668.1
C2566_RS01650	zraS	zraS	two-component system sensor histidine kinase ZraS	0.568163729601228	0.159336657031633	Upregulated	82.1053952070298	WP_001211926.1
C2566_RS24840	C2566_RS24840	C2566_RS24840	hypothetical protein	0.567967189910353	0.261068623785582	Upregulated	4024.49847307865	WP_000747329.1
C2566_RS17655	ygeV	ygeV	sigma-54 interaction domain-containing protein	0.567278622008552	0.174571030987124	Upregulated	568.983530694085	WP_000417806.1
C2566_RS03375	ettA	ettA	energy-dependent translational throttle protein EttA	0.566499709111732	0.0707215797891867	Upregulated	422.809913062947	WP_000046749.1
C2566_RS00160	atpG	atpG	F0F1 ATP synthase subunit gamma	0.565842642311584	0.242295663552034	Upregulated	721.271521409685	WP_000896498.1
C2566_RS02440	blc	blc	lipocalin Blc	0.564956398595434	0.240355192539299	Upregulated	59.1711474168003	WP_001238379.1
C2566_RS19110	lpoA	lpoA	penicillin-binding protein activator LpoA	0.563646810787211	0.0728343411275441	Upregulated	138.197681670987	WP_000249099.1
C2566_RS05610	yajD	yajD	HNH nuclease YajD	0.562905311305044	0.157687544105017	Upregulated	680.52873370693	WP_000974813.1
C2566_RS05895	tomB	tomB	Hha toxicity modulator TomB	0.562601648935915	0.234388793210451	Upregulated	3700.56213008241	WP_000344800.1
C2566_RS04140	cra	cra	catabolite repressor/activator	0.562471856242081	0.213165105757895	Upregulated	191.420108134034	WP_000762401.1
C2566_RS00185	atpB	atpB	F0F1 ATP synthase subunit A	0.561810925309577	0.207993147954052	Upregulated	1456.35282632162	WP_000135625.1
C2566_RS11845	hdhA	hdhA	7-alpha-hydroxysteroid dehydrogenase	0.561776173021919	0.216085613353024	Upregulated	256.983695847899	WP_000483353.1
C2566_RS11755	tqsA	tqsA	AI-2 transporter TqsA	0.560663406801348	0.253748103362862	Upregulated	188.711790845011	WP_001118241.1
C2566_RS10080	yciB	yciB	septation protein A	0.560515935935908	0.233367370355846	Upregulated	82.0689022555862	WP_000808667.1
C2566_RS03460	ytjA	ytjA	DUF1328 domain-containing protein	0.558723331348456	0.250836159276604	Upregulated	65.044746277005	WP_000490275.1
C2566_RS14535	narP	narP	nitrate/nitrite response regulator protein NarP	0.558577918678237	0.122058749689337	Upregulated	71.5206519078199	WP_001113637.1
C2566_RS11675	ynfD	ynfD	DUF1161 domain-containing protein	0.557838281272549	0.27397419615066	Upregulated	48.9195863411697	WP_001300836.1
C2566_RS19495	sspB	sspB	ClpXP protease specificity-enhancing factor	0.551172793665703	0.176705761484952	Upregulated	147.155765493658	WP_000366129.1
C2566_RS01160	sodA	sodA	superoxide dismutase [Mn]	0.551009624124764	0.267625596730205	Upregulated	144.419690103708	WP_001297064.1
C2566_RS21960	ilvB	ilvB	acetolactate synthase large subunit	0.548747364913607	0.239916689605316	Upregulated	239.146225504345	WP_000168475.1
C2566_RS10295	ycjD	ycjD	DUF559 domain-containing protein	0.548719459502074	0.27094425051161	Upregulated	23.1471327871487	WP_000565727.1
C2566_RS20315	rpe	rpe	ribulose-phosphate 3-epimerase	0.548123945511523	0.200191259696534	Upregulated	88.2098958145076	WP_000816280.1
C2566_RS14595	napG	napG	ferredoxin-type protein NapG	0.547631486681206	0.261454349049007	Upregulated	14.0102007638105	WP_000091291.1
C2566_RS14555	ccmE	ccmE	cytochrome c maturation protein CcmE	0.54726100217339	0.276607585194382	Upregulated	16.3815115508073	WP_001026418.1
C2566_RS02650	ulaA	ulaA	PTS ascorbate transporter subunit IIC	0.546747813165797	0.217743046621338	Upregulated	46.0073669924475	WP_001300695.1
C2566_RS16050	rlmN	rlmN	bifunctional tRNA (adenosine(37)-C2)-methyltransferase TrmG/ribosomal RNA large subunit methyltransferase RlmN	0.546631531375953	0.171899422040277	Upregulated	153.827996716239	WP_000003317.1
C2566_RS15000	nuoB	nuoB	NADH-quinone oxidoreductase subunit NuoB	0.545695178060575	0.225276941127928	Upregulated	530.160440515702	WP_000386733.1
C2566_RS11810	fumB	fumB	class I fumarate hydratase	0.545462479524444	0.252926137915593	Upregulated	2322.4648562936	WP_000066639.1
C2566_RS04510	fhuA	fhuA	ferrichrome porin FhuA	0.545161531219028	0.0522933450261129	Upregulated	116.235106923118	NA
C2566_RS09310	yceD	yceD	23S rRNA accumulation protein YceD	0.544121181607774	0.213165105757895	Upregulated	1599.94100625888	WP_001174481.1
C2566_RS01605	thiC	thiC	phosphomethylpyrimidine synthase ThiC	0.543926111604669	0.148010271430737	Upregulated	104.229067517237	WP_001276903.1
C2566_RS08425	elyC	elyC	envelope biogenesis factor ElyC	0.543216034354677	0.209373374312451	Upregulated	24.1156292997225	WP_000899600.1
C2566_RS17405	csdA	csdA	cysteine desulfurase CsdA	0.543118334870027	0.181494701170503	Upregulated	136.197385265099	WP_001300698.1
C2566_RS20540	glgA	glgA	glycogen synthase GlgA	0.543111324296205	0.138920132981982	Upregulated	155.55229865119	WP_001197646.1
C2566_RS19340	mlaC	mlaC	phospholipid-binding protein MlaC	0.542433753294743	0.194688098158903	Upregulated	140.058376573317	WP_000476487.1
C2566_RS05830	mdlA	mdlA	SmdA family multidrug ABC transporter permease/ATP-binding protein	0.541116751220807	0.224775013556648	Upregulated	83.7434363172498	WP_001235579.1
C2566_RS15655	yfeZ	yfeZ	DUF2919 domain-containing protein	0.540213466038188	0.195244334534238	Upregulated	29.101434373197	WP_001300381.1
C2566_RS01715	aceK	aceK	bifunctional isocitrate dehydrogenase kinase/phosphatase	0.54013511993172	0.276678398511438	Upregulated	443.334749318868	WP_001137223.1
C2566_RS09825	dauA	dauA	C4-dicarboxylic acid transporter DauA	0.539970154675647	0.258378976363787	Upregulated	64.4440212472634	WP_001300632.1
C2566_RS01545	rplK	rplK	50S ribosomal protein L11	0.538510534144272	0.261068623785582	Upregulated	1006.43452338424	WP_001085926.1
C2566_RS00180	atpE	atpE	F0F1 ATP synthase subunit C	0.538179608370356	0.234921207269675	Upregulated	641.812285373545	WP_000429386.1
C2566_RS01860	plsB	plsB	glycerol-3-phosphate 1-O-acyltransferase PlsB	0.538102233809294	0.139802402684924	Upregulated	514.034759149672	WP_000017354.1
C2566_RS12840	yeaY	yeaY	Slp family lipoprotein YeaY	0.537576523214588	0.248292363816054	Upregulated	168.187029015285	WP_000290581.1
C2566_RS10910	tehB	tehB	tellurite resistance methyltransferase TehB	0.537432032752942	0.185879172127098	Upregulated	57.7471703188789	WP_000586744.1
C2566_RS12680	yeaC	yeaC	YeaC family protein	0.537024119290197	0.234740286428052	Upregulated	473.927110769816	WP_001301293.1
C2566_RS18630	hldE	hldE	bifunctional D-glycero-beta-D-manno-heptose-7-phosphate kinase/D-glycero-beta-D-manno-heptose 1-phosphate adenylyltransferase HldE	0.534681768302557	0.138498195902997	Upregulated	109.957288749353	WP_000869178.1
C2566_RS07585	moaD	moaD	molybdopterin synthase sulfur carrier subunit	0.534206164932805	0.284646671904825	Upregulated	28.8137820557241	WP_000598612.1
C2566_RS14560	ccmD	ccmD	heme exporter protein CcmD	0.532679703982279	0.30980218650037	Upregulated	4.93144732555495	WP_000186540.1
C2566_RS08955	efeO	efeO	iron uptake system protein EfeO	0.532384057194654	0.17748325599924	Upregulated	63.8573636081112	WP_000154398.1
C2566_RS08110	rlmC	rlmC	23S rRNA (uracil(747)-C(5))-methyltransferase RlmC	0.530869731203635	0.273310755530328	Upregulated	38.7422099174808	WP_001149743.1
C2566_RS11430	C2566_RS11430	C2566_RS11430	type II toxin-antitoxin system RelE/ParE family toxin	0.530823375296972	0.284956854967826	Upregulated	174.44723161492	WP_000273128.1
C2566_RS02220	proP	proP	glycine betaine/L-proline transporter ProP	0.527844968263637	0.118144796065683	Upregulated	258.227382007654	WP_001298520.1
C2566_RS12935	rlmA	rlmA	23S rRNA (guanine(745)-N(1))-methyltransferase	0.526902088539183	0.21722212193118	Upregulated	507.141519754923	WP_000010149.1
C2566_RS21640	waaO	waaO	lipopolysaccharide 3-alpha-galactosyltransferase	0.526760111580153	0.226088327385604	Upregulated	565.043145924458	WP_001272734.1
C2566_RS03370	sltY	sltY	murein transglycosylase	0.526402026912906	0.190562819991108	Upregulated	312.974904670116	WP_000409451.1
C2566_RS20820	yhhJ	yhhJ	ABC transporter permease	0.526232797148935	0.203010111873005	Upregulated	57.2209527284643	WP_001216257.1
C2566_RS17875	pepP	pepP	Xaa-Pro aminopeptidase	0.525259009887443	0.205921770336044	Upregulated	222.063841423337	WP_001290123.1
C2566_RS11165	yddM	yddM	HigA family addiction module antitoxin	0.525253901322044	0.229219972931637	Upregulated	89.7167892068302	WP_000781370.1
C2566_RS21530	trmL	trmL	tRNA (uridine(34)/cytosine(34)/5-carboxymethylaminomethyluridine(34)-2'-O)-methyltransferase TrmL	0.52504756376513	0.271250738026044	Upregulated	38.666851245649	WP_000932344.1
C2566_RS21680	rpmB	rpmB	50S ribosomal protein L28	0.524398357909402	0.251362263900005	Upregulated	2923.47609794421	WP_000091955.1
C2566_RS00390	gppA	gppA	guanosine-5'-triphosphate,3'-diphosphate diphosphatase	0.522879489073231	0.165523277533569	Upregulated	233.503961720769	WP_000535976.1
C2566_RS04665	lpxB	lpxB	lipid-A-disaccharide synthase	0.521194704465429	0.0657738349409134	Upregulated	128.606742810737	WP_000139655.1
C2566_RS06590	entH	entH	proofreading thioesterase EntH	0.520119594569277	0.30984592876651	Upregulated	8.73832185088771	WP_000637953.1
C2566_RS11740	ydgD	ydgD	trypsin-like serine peptidase	0.51924137171846	0.26076012371689	Upregulated	375.50164778791	WP_001260835.1
C2566_RS00420	wecA	wecA	UDP-N-acetylglucosamine--undecaprenyl-phosphate N-acetylglucosaminephosphotransferase	0.519100252651535	0.196553574444642	Upregulated	289.381209568482	WP_001050960.1
C2566_RS18265	lptG	lptG	LPS export ABC transporter permease LptG	0.51872757854689	0.182695907817484	Upregulated	88.3258174715925	WP_001318997.1
C2566_RS04215	ftsZ	ftsZ	cell division protein FtsZ	0.518168100525892	0.244077323828882	Upregulated	874.170586693625	WP_000462776.1
C2566_RS09500	potC	potC	spermidine/putrescine ABC transporter permease PotC	0.516696260675675	0.266786420255343	Upregulated	77.6067885790308	WP_000580316.1
C2566_RS19945	rplV	rplV	50S ribosomal protein L22	0.516071602748694	0.30508125092559	Upregulated	723.496402713638	WP_000447529.1
C2566_RS20645	ugpB	ugpB	sn-glycerol-3-phosphate ABC transporter substrate-binding protein UgpB	0.515570238501075	0.281538741777236	Upregulated	118.586253502715	WP_000803190.1
C2566_RS20635	ugpE	ugpE	sn-glycerol-3-phosphate ABC transporter permease UgpE	0.515380799049985	0.320024750674223	Upregulated	21.1154880937766	WP_000572176.1
C2566_RS05265	codA	codA	cytosine/isoguanine deaminase	0.511962783322955	0.210179285322497	Upregulated	45.7651281157321	WP_001301240.1
C2566_RS07025	fldA	fldA	flavodoxin FldA	0.511875754618032	0.0943158567225226	Upregulated	813.92218251348	WP_001018618.1
C2566_RS19220	infB	infB	translation initiation factor IF-2	0.509915895430485	0.142096717637133	Upregulated	1110.58182379331	WP_000133044.1
C2566_RS19385	lptB	lptB	LPS export ABC transporter ATP-binding protein	0.509375192298835	0.158517438795493	Upregulated	84.3762224936066	WP_000224099.1
C2566_RS16560	ypjD	ypjD	cytochrome C assembly family protein	0.509098856542159	0.195244334534238	Upregulated	304.266827842349	WP_001338897.1
C2566_RS07865	dacC	dacC	serine-type D-Ala-D-Ala carboxypeptidase	0.509060111542295	0.156882336772987	Upregulated	138.072958132521	WP_001300708.1
C2566_RS05825	decR	decR	DNA-binding transcriptional regulator DecR	0.508941758535172	0.263129967012771	Upregulated	47.2280821998591	WP_000884589.1
C2566_RS18895	yhaH	yhaH	DUF805 domain-containing protein	0.508324978618594	0.297349462917007	Upregulated	72.1622779944448	WP_000384145.1
C2566_RS16260	purL	purL	phosphoribosylformylglycinamidine synthase	0.508154927694697	0.247681179682986	Upregulated	144.850509869288	WP_000970117.1
C2566_RS14055	thiD	thiD	bifunctional hydroxymethylpyrimidine kinase/phosphomethylpyrimidine kinase	0.507068794020055	0.236878356919246	Upregulated	41.3852511948149	WP_000822257.1
C2566_RS02420	efp	efp	elongation factor P	0.50704954365824	0.217808410147953	Upregulated	475.165686870773	WP_000257278.1
C2566_RS03810	sgcC	sgcC	PTS sugar transporter subunit IIC SgcC	0.506979830918995	0.302053338436452	Upregulated	25.7790903870266	WP_000460843.1
C2566_RS15755	eutS	eutS	ethanolamine utilization microcompartment protein EutS	0.506797765399092	0.322644235170912	Upregulated	3.72726993033661	WP_000356956.1
C2566_RS05475	psiF	psiF	phosphate starvation-inducible protein PsiF	0.506600604726605	0.231533227931571	Upregulated	112.212280651995	WP_001301327.1
C2566_RS04595	map	map	type I methionyl aminopeptidase	0.505328603797079	0.169627394759704	Upregulated	1003.10464892482	WP_001018194.1
C2566_RS16040	ispG	ispG	flavodoxin-dependent (E)-4-hydroxy-3-methylbut-2-enyl-diphosphate synthase	0.504922343624181	0.192364840904184	Upregulated	456.104140698774	WP_000551807.1
C2566_RS20190	yhfG	yhfG	YhfG family protein	0.503817014688127	0.28119881406779	Upregulated	41.5500094108082	WP_000736861.1
C2566_RS18850	exuR	exuR	transcriptional regulator ExuR	0.503028882981724	0.259476207968182	Upregulated	515.244212964984	WP_000406493.1
C2566_RS14590	napH	napH	quinol dehydrogenase ferredoxin subunit NapH	0.502977448008195	0.291749635168177	Upregulated	29.9134346756574	WP_000013515.1
C2566_RS19970	rplC	rplC	50S ribosomal protein L3	0.502413805868415	0.288127630583442	Upregulated	1316.48732821336	WP_000579833.1
C2566_RS14750	yfaE	yfaE	ferredoxin-like diferric-tyrosyl radical cofactor maintenance protein YfaE	0.502014636999207	0.26743031198566	Upregulated	24.1078622117445	WP_000135040.1
C2566_RS13205	cmoB	cmoB	tRNA 5-methoxyuridine(34)/uridine 5-oxyacetic acid(34) synthase CmoB	0.501963559322355	0.209373374312451	Upregulated	92.7531456804254	WP_000564726.1
C2566_RS06015	copA	copA	copper-exporting P-type ATPase CopA	0.501942917561407	0.269062191296079	Upregulated	527.955290184307	WP_000083955.1
C2566_RS09030	ycdY	ycdY	molecular chaperone YcdY	0.501882577396864	0.180602286228869	Upregulated	96.5138023754784	WP_001001902.1
C2566_RS15590	yfeS	yfeS	WGR domain-containing protein	0.498457660086902	0.30884797117687	Upregulated	575.322619603953	WP_000710495.1
C2566_RS09125	msyB	msyB	MysB family protein	0.497831180670791	0.28119881406779	Upregulated	262.714425081319	WP_000180056.1
C2566_RS19975	rpsJ	rpsJ	30S ribosomal protein S10	0.497274908769977	0.260752212908921	Upregulated	1168.80435361355	WP_001181004.1
C2566_RS11140	yddG	yddG	aromatic amino acid efflux DMT transporter YddG	0.497204097975418	0.22525748148514	Upregulated	25.3738539752379	WP_000198214.1
C2566_RS11420	marC	marC	NAAT family transporter MarC	0.496252349893848	0.196523663136677	Upregulated	42.2597988054028	WP_000885033.1
C2566_RS18355	hybO	hybO	hydrogenase 2 small subunit	0.496120584898045	0.275509248224674	Upregulated	516.001428220025	WP_000145410.1
C2566_RS05945	dnaX	dnaX	DNA polymerase III subunit gamma/tau	0.491847741111445	0.165395850374646	Upregulated	351.542357349315	WP_000122013.1
C2566_RS12615	ydjA	ydjA	NAD(P)H nitroreductase	0.491595055038667	0.311667792912798	Upregulated	143.29901344654	WP_000339283.1
C2566_RS05720	cyoE	cyoE	heme o synthase	0.491591013896186	0.319810960007242	Upregulated	1089.91539070301	WP_000971336.1
C2566_RS18445	ygiQ	ygiQ	YgiQ family radical SAM protein	0.490247531416914	0.250374040100504	Upregulated	93.0960572366776	WP_000095154.1
C2566_RS18950	tdcC	tdcC	threonine/serine transporter TdcC	0.489913968619102	0.34580002582721	Upregulated	435.603792952875	WP_000107723.1
C2566_RS08160	ybjT	ybjT	SDR family oxidoreductase	0.489439231149929	0.0966117202462254	Upregulated	72.9811482420635	WP_001136577.1
C2566_RS07260	sucA	sucA	2-oxoglutarate dehydrogenase E1 component	0.489271738628846	0.306670080022006	Upregulated	2946.52490532943	WP_001181473.1
C2566_RS05955	recR	recR	recombination mediator RecR	0.487853528320371	0.297305402410728	Upregulated	94.2304986623757	WP_001195025.1
C2566_RS17295	queF	queF	NADPH-dependent 7-cyano-7-deazaguanine reductase QueF	0.48697366916927	0.107502898606279	Upregulated	146.344885938849	WP_000100420.1
C2566_RS02790	ytfJ	ytfJ	YtfJ family protein	0.486291563737593	0.276607585194382	Upregulated	308.480479148338	WP_000175286.1
C2566_RS01645	zraP	zraP	zinc resistance sensor/chaperone ZraP	0.486071896157074	0.305446106822115	Upregulated	365.509834242329	WP_001296714.1
C2566_RS02630	bsmA	bsmA	biofilm peroxide resistance protein BsmA	0.485992169926453	0.305873465216249	Upregulated	577.960359880933	WP_000254633.1
C2566_RS03940	caiA	caiA	crotonobetainyl-CoA dehydrogenase	0.484712584102084	0.315883632785275	Upregulated	613.586929749807	WP_000347117.1
C2566_RS04170	murF	murF	UDP-N-acetylmuramoyl-tripeptide--D-alanyl-D-alanine ligase	0.484618682056857	0.252110488560044	Upregulated	222.979351594331	WP_000626688.1
C2566_RS14340	yeiG	yeiG	S-formylglutathione hydrolase	0.484487382078681	0.236878356919246	Upregulated	100.594304752749	NA
C2566_RS19655	panF	panF	sodium/pantothenate symporter	0.484450897098522	0.294761997421731	Upregulated	39.1940723403293	WP_001175728.1
C2566_RS12125	ydhW	ydhW	YdhW family putative oxidoreductase system protein	0.484425540554225	0.297349462917007	Upregulated	34.003138429626	WP_001301419.1
C2566_RS01595	thiF	thiF	thiazole biosynthesis adenylyltransferase ThiF	0.484229205094915	0.348879128590724	Upregulated	22.4496758206295	WP_000999737.1
C2566_RS08635	yccS	yccS	YccS family putative transporter	0.483968887410819	0.158212437963437	Upregulated	136.022747128803	WP_000875061.1
C2566_RS12575	ynjF	ynjF	CDP-alcohol phosphatidyltransferase family protein	0.483833707541011	0.286940028879321	Upregulated	27.119213288363	WP_001295484.1
C2566_RS04345	speE	speE	polyamine aminopropyltransferase	0.482035048575197	0.189856118365399	Upregulated	276.876865919289	WP_000818411.1
C2566_RS04610	pyrH	pyrH	UMP kinase	0.481941034910651	0.158508272676511	Upregulated	239.486609900514	WP_000224573.1
C2566_RS07720	glnH	glnH	glutamine ABC transporter substrate-binding protein GlnH	0.481871667867451	0.331316729194734	Upregulated	1455.41794487464	WP_000843866.1
C2566_RS04000	rsmA	rsmA	16S rRNA (adenine(1518)-N(6)/adenine(1519)-N(6))-dimethyltransferase RsmA	0.481676253174332	0.259476207968182	Upregulated	140.303352596869	WP_001065381.1
C2566_RS04060	yabI	yabI	DedA family protein	0.481599526854974	0.316861264022837	Upregulated	181.854993679464	WP_001148410.1
C2566_RS08640	yccF	yccF	YccF domain-containing protein	0.481447536822478	0.305014868833648	Upregulated	24.0425149284533	WP_001261235.1
C2566_RS11855	malX	malX	PTS maltose transporter subunit IICB	0.48095863982672	0.148010271430737	Upregulated	71.5972227516046	WP_000125638.1
C2566_RS21590	rfaD	rfaD	ADP-glyceromanno-heptose 6-epimerase	0.480493542691755	0.233367370355846	Upregulated	289.394393828875	WP_000587764.1
C2566_RS11820	ydgA	ydgA	YdgA family protein	0.478956663270436	0.159418644688725	Upregulated	615.640744332258	WP_001043339.1
C2566_RS20580	gntR	gntR	gluconate operon transcriptional repressor GntR	0.477222613096744	0.233367370355846	Upregulated	308.369111288477	WP_000730249.1
C2566_RS04290	ampD	ampD	1,6-anhydro-N-acetylmuramyl-L-alanine amidase AmpD	0.476225649247405	0.24066599963657	Upregulated	93.5089640907227	WP_000923721.1
C2566_RS12605	selD	selD	selenide, water dikinase SelD	0.476126532724335	0.284142451711534	Upregulated	358.44301685627	WP_001301298.1
C2566_RS06975	nagC	nagC	DNA-binding transcriptional regulator NagC	0.475677779929821	0.281032881280262	Upregulated	156.158267576764	WP_000187594.1
C2566_RS07450	C2566_RS07450	C2566_RS07450	tyrosine-type recombinase/integrase	0.474940348712146	0.228390185189369	Upregulated	248.547011888056	WP_000533643.1
C2566_RS09330	fabD	fabD	ACP S-malonyltransferase	0.474384142619944	0.306670080022006	Upregulated	312.621325829068	WP_000191372.1
C2566_RS03795	yjhP	yjhP	SAM-dependent methyltransferase	0.474083062729867	0.26490090878002	Upregulated	29.5982990212139	WP_000354251.1
C2566_RS09460	lolE	lolE	lipoprotein-releasing ABC transporter permease subunit LolE	0.473507269529095	0.16743534991584	Upregulated	234.175419312152	WP_001251384.1
C2566_RS06630	dsbG	dsbG	thiol:disulfide interchange protein DsbG	0.473406600926525	0.17748325599924	Upregulated	59.4390998477662	WP_000913828.1
C2566_RS10990	ydcV	ydcV	ABC transporter permease	0.473353633430513	0.352734024382279	Upregulated	19.0596671285912	WP_000555458.1
C2566_RS03820	sgcA	sgcA	SgcA family PTS sugar transporter subunit IIA	0.472847321426601	0.358031834121155	Upregulated	19.6986793633394	WP_000606406.1
C2566_RS05870	ybaA	ybaA	DUF1428 domain-containing protein	0.472135606929066	0.281032881280262	Upregulated	19.0729078678171	WP_000878140.1
C2566_RS08570	rlmKL	rlmKL	bifunctional 23S rRNA (guanine(2069)-N(7))-methyltransferase RlmK/23S rRNA (guanine(2445)-N(2))-methyltransferase RlmL	0.471391959468292	0.118144796065683	Upregulated	147.430842694889	WP_001086539.1
C2566_RS05315	lacI	lacI	DNA-binding transcriptional repressor LacI	0.471096851911292	0.316403671285614	Upregulated	58.8248505510417	WP_000805902.1
C2566_RS04490	mrcB	mrcB	bifunctional glycosyl transferase/transpeptidase	0.470960748225035	0.171132446417078	Upregulated	336.550350634358	WP_000918162.1
C2566_RS09335	fabG	fabG	3-oxoacyl-ACP reductase FabG	0.470564563743641	0.30984592876651	Upregulated	1409.74115388362	WP_001008532.1
C2566_RS21220	yiaG	yiaG	HTH-type transcriptional regulator	0.469392261446213	0.337167122667851	Upregulated	1368.04519257796	WP_000455798.1
C2566_RS19940	rpsC	rpsC	30S ribosomal protein S3	0.469280849658437	0.344488928503913	Upregulated	1282.22091934899	WP_000529945.1
C2566_RS06785	mrdB	mrdB	peptidoglycan glycosyltransferase MrdB	0.469244014565725	0.215739772941813	Upregulated	110.759966307628	WP_000131719.1
C2566_RS01200	pfkA	pfkA	6-phosphofructokinase	0.469131882417371	0.233200719395229	Upregulated	234.86322959451	WP_000591795.1
C2566_RS14895	menD	menD	2-succinyl-5-enolpyruvyl-6-hydroxy-3-cyclohexene-1-carboxylic-acid synthase	0.467933378603383	0.240580261933481	Upregulated	150.642813830684	WP_001295284.1
C2566_RS10855	C2566_RS10855	C2566_RS10855	periplasmic protein	0.467740467566584	0.355765992826911	Upregulated	435.145381258993	WP_000731833.1
C2566_RS17555	lysA	lysA	diaminopimelate decarboxylase	0.46717832392441	0.32043302909582	Upregulated	37.6312659827954	WP_001120711.1
C2566_RS08605	ycbZ	ycbZ	AAA family ATPase	0.467003068647972	0.157687544105017	Upregulated	191.151399706228	WP_000156518.1
C2566_RS13950	yegP	yegP	YegP family protein	0.466869101865489	0.278633730915296	Upregulated	156.268340365419	WP_000929408.1
C2566_RS18715	mug	mug	G/U mismatch-specific DNA glycosylase	0.465047774820738	0.316861264022837	Upregulated	152.81659517928	WP_000228937.1
C2566_RS10980	ydcT	ydcT	ABC transporter ATP-binding protein	0.463738644620302	0.36647446071165	Upregulated	15.6149376238872	WP_000220396.1
C2566_RS07560	uvrB	uvrB	excinuclease ABC subunit UvrB	0.463630200596964	0.215383551279594	Upregulated	346.729425210287	WP_000042533.1
C2566_RS02940	bdcA	bdcA	SDR family oxidoreductase	0.46335551915928	0.355437565748835	Upregulated	44.34186225207	WP_000500685.1
C2566_RS20220	cysG	cysG	siroheme synthase CysG	0.463279055585532	0.131610441515856	Upregulated	74.6436271599105	WP_000349855.1
C2566_RS07605	ybhN	ybhN	lysylphosphatidylglycerol synthase domain-containing protein	0.463133614966661	0.30984592876651	Upregulated	23.1814698988535	WP_000045472.1
C2566_RS10645	sieB	sieB	superinfection exclusion B family protein	0.461856730103202	0.34811135857852	Upregulated	165.590101103819	WP_001312793.1
C2566_RS19535	mdh	mdh	malate dehydrogenase	0.46144567816976	0.347204285248081	Upregulated	1380.75264572952	WP_001295272.1
C2566_RS01580	thiH	thiH	2-iminoacetate synthase ThiH	0.461029736431735	0.330952190215615	Upregulated	39.2776492655201	WP_000847462.1
C2566_RS19660	prmA	prmA	50S ribosomal protein L11 methyltransferase	0.460760622027469	0.20495236438818	Upregulated	51.2314687784488	WP_001145827.1
C2566_RS08665	yccU	yccU	CoA-binding protein	0.460423289002067	0.30884797117687	Upregulated	35.0855950180083	WP_001301418.1
C2566_RS00410	rho	rho	transcription termination factor Rho	0.460135051249059	0.129663535896966	Upregulated	2078.51053827361	WP_012767773.1
C2566_RS00920	yihI	yihI	Der GTPase-activating protein YihI	0.459966411724495	0.26402677109696	Upregulated	62.5273094431352	WP_001295266.1
C2566_RS02885	nrdD	nrdD	anaerobic ribonucleoside-triphosphate reductase	0.459801277994022	0.268724422587152	Upregulated	388.420895148808	WP_000187778.1
C2566_RS14885	menB	menB	1,4-dihydroxy-2-naphthoyl-CoA synthase	0.459633076095933	0.273310755530328	Upregulated	98.4895276035757	WP_000639996.1
C2566_RS07405	nadA	nadA	quinolinate synthase NadA	0.459205827342107	0.130233936384837	Upregulated	68.9228988235057	WP_000115290.1
C2566_RS02640	ulaR	ulaR	HTH-type transcriptional regulator UlaR	0.458794114122417	0.231335917922396	Upregulated	79.8994815034963	WP_000133631.1
C2566_RS19880	rpmD	rpmD	50S ribosomal protein L30	0.457924461259241	0.334190462544685	Upregulated	341.589407027358	WP_001140433.1
C2566_RS21285	xylF	xylF	D-xylose ABC transporter substrate-binding protein	0.456669690609941	0.322644235170912	Upregulated	34.0948659402848	WP_001300957.1
C2566_RS09345	fabF	fabF	beta-ketoacyl-ACP synthase II	0.456591013747926	0.315935637098362	Upregulated	1441.24020457372	WP_000044679.1
C2566_RS12440	katE	katE	catalase HPII	0.455521841571811	0.232239990911343	Upregulated	248.838615730915	WP_000077856.1
C2566_RS01620	hemE	hemE	uroporphyrinogen decarboxylase	0.45341679482472	0.22797848229855	Upregulated	64.0489572450119	WP_000137657.1
C2566_RS14490	rsuA	rsuA	16S rRNA pseudouridine(516) synthase RsuA	0.45221110292748	0.273310755530328	Upregulated	167.549006731342	WP_001234850.1
C2566_RS22115	gyrB	gyrB	DNA topoisomerase (ATP-hydrolyzing) subunit B	0.452028752102514	0.206847201978932	Upregulated	694.541722838901	WP_000072067.1
C2566_RS13500	yeeN	yeeN	YebC/PmpR family DNA-binding transcriptional regulator	0.45122763420106	0.316368052761829	Upregulated	1510.77474817351	WP_000532923.1
C2566_RS15135	cvpA	cvpA	colicin V production protein	0.451143248763597	0.312387290569127	Upregulated	58.5783309364578	WP_000262113.1
C2566_RS04980	proB	proB	glutamate 5-kinase	0.450826602249903	0.254392976519499	Upregulated	182.77272933331	WP_001285288.1
C2566_RS06740	C2566_RS06740	C2566_RS06740	deaminated glutathione amidase	0.450586935324701	0.303230752526817	Upregulated	27.6554740116786	WP_000959109.1
C2566_RS03590	yjiM	yjiM	double-cubane-cluster-containing anaerobic reductase	0.450436403108662	0.233367370355846	Upregulated	208.11741272846	WP_001300012.1
C2566_RS10160	rluB	rluB	23S rRNA pseudouridine(2605) synthase RluB	0.450047158106033	0.313141333172568	Upregulated	130.094370098809	WP_001291217.1
C2566_RS03660	uxuR	uxuR	Uxu operon transcriptional regulator	0.44931571163331	0.204739276664805	Upregulated	73.2633846485024	WP_000833679.1
C2566_RS20500	C2566_RS20500	C2566_RS20500	DeoR/GlpR family transcriptional regulator	0.448971751830571	0.279201994350292	Upregulated	65.1665175566557	WP_001300945.1
C2566_RS03400	ytjB	ytjB	YtjB family periplasmic protein	0.447353262785874	0.291778121249391	Upregulated	39.8426001969675	WP_000124615.1
C2566_RS17015	mutS	mutS	DNA mismatch repair protein MutS	0.446995064737766	0.248526758666104	Upregulated	115.433690934277	WP_001272928.1
C2566_RS01440	sthA	sthA	Si-specific NAD(P)(+) transhydrogenase	0.446263863118502	0.286940028879321	Upregulated	1046.3222305317	WP_001120798.1
C2566_RS12115	phsC	phsC	thiosulfate reductase cytochrome B subunit	0.445757184684679	0.297305402410728	Upregulated	39.352726305708	WP_001069979.1
C2566_RS12410	yniB	yniB	YniB family protein	0.444333696100488	0.169534205066435	Upregulated	227.905466888882	WP_000222172.1
C2566_RS15955	purM	purM	phosphoribosylformylglycinamidine cyclo-ligase	0.444219601200918	0.305446106822115	Upregulated	38.0021992608452	WP_001295474.1
C2566_RS05470	phoA	phoA	alkaline phosphatase	0.443983124859179	0.322644235170912	Upregulated	72.3934359439031	WP_001301326.1
C2566_RS03470	prfC	prfC	peptide chain release factor 3	0.443299527742492	0.285853773886838	Upregulated	154.965311654825	WP_000175940.1
C2566_RS06320	ybcL	ybcL	Raf kinase inhibitor-like protein YbcL	0.442666693466112	0.34058210351749	Upregulated	94.1629231344332	WP_001306955.1
C2566_RS00810	fre	fre	NAD(P)H-flavin reductase	0.442063208705702	0.161384677106547	Upregulated	502.752431057616	WP_000209826.1
C2566_RS11475	ydeJ	ydeJ	2-oxo-tetronate isomerase	0.441803291689007	0.399242536620466	Upregulated	22.8212836753745	WP_001024746.1
C2566_RS00025	mnmE	mnmE	tRNA uridine-5-carboxymethylaminomethyl(34) synthesis GTPase MnmE	0.441752926198313	0.231533227931571	Upregulated	70.3050024317082	WP_001282347.1
C2566_RS09550	mnmA	mnmA	tRNA 2-thiouridine(34) synthase MnmA	0.441603332101163	0.219357855369261	Upregulated	212.187567779296	WP_001297484.1
C2566_RS04025	rluA	rluA	bifunctional tRNA pseudouridine(32) synthase/23S rRNA pseudouridine(746) synthase RluA	0.439168796565906	0.30980218650037	Upregulated	49.9701940233727	WP_000525176.1
C2566_RS00875	mobA	mobA	molybdenum cofactor guanylyltransferase MobA	0.438184687006815	0.286940028879321	Upregulated	42.349191250207	WP_001052181.1
C2566_RS21635	C2566_RS21635	C2566_RS21635	glycosyltransferase	0.437516538246091	0.408543164710882	Upregulated	164.265904312723	NA
C2566_RS17420	mltA	mltA	murein transglycosylase A	0.437180896270094	0.310657647004423	Upregulated	316.158916598242	WP_000678646.1
C2566_RS11425	C2566_RS11425	C2566_RS11425	helix-turn-helix domain-containing protein	0.436829047479588	0.331374064469338	Upregulated	357.688543169969	WP_000268704.1
C2566_RS13180	aspS	aspS	aspartate--tRNA ligase	0.436824640043382	0.272655746603501	Upregulated	290.904893691688	WP_001258678.1
C2566_RS09205	yceH	yceH	YceH family protein	0.436475342091004	0.297349462917007	Upregulated	73.2546219732443	WP_000877107.1
C2566_RS05655	pgpA	pgpA	phosphatidylglycerophosphatase A	0.436362936571137	0.355437565748835	Upregulated	283.203664529552	WP_000154044.1
C2566_RS16255	qseE	qseE	two component system sensor histidine kinase QseE/GlrK	0.435723731606219	0.165500556112778	Upregulated	71.1275164443344	WP_001297612.1
C2566_RS14025	fbaB	fbaB	class I fructose-bisphosphate aldolase	0.435358789435667	0.229352696880131	Upregulated	154.60034305883	WP_000129551.1
C2566_RS11805	fumC	fumC	class II fumarate hydratase	0.435339558366403	0.29901992788285	Upregulated	288.885568193734	WP_001099086.1
C2566_RS21540	gpsA	gpsA	NAD(P)H-dependent glycerol-3-phosphate dehydrogenase	0.435281504339198	0.277931488828157	Upregulated	216.418100164862	WP_001076194.1
C2566_RS14820	yfaZ	yfaZ	YfaZ family protein	0.434019924892324	0.389153493885304	Upregulated	14.3453137263043	WP_001300392.1
C2566_RS12970	kdgR	kdgR	DNA-binding transcriptional regulator KdgR	0.433612740136156	0.238032642911474	Upregulated	210.391743263799	WP_001262182.1
C2566_RS18325	hypA	hypA	hydrogenase maturation nickel metallochaperone HypA	0.4334938693467	0.311667792912798	Upregulated	47.9210380898337	WP_000544952.1
C2566_RS04180	murD	murD	UDP-N-acetylmuramoyl-L-alanine--D-glutamate ligase	0.432316641723766	0.327663199378598	Upregulated	250.444009873929	WP_000796481.1
C2566_RS13885	udk	udk	uridine kinase	0.430191215481806	0.268355375311474	Upregulated	64.3589983512065	WP_001295424.1
C2566_RS10985	ydcU	ydcU	ABC transporter permease	0.429552774957122	0.34485400823174	Upregulated	25.2749330194166	WP_001251313.1
C2566_RS08755	etp	etp	protein-tyrosine-phosphatase Etp	0.429457493984714	0.412871152091693	Upregulated	7.87741244917577	WP_000057871.1
C2566_RS02045	gltP	gltP	glutamate/aspartate:proton symporter GltP	0.429348375623751	0.330952190215615	Upregulated	179.153550769385	WP_000835799.1
C2566_RS15040	yfbV	yfbV	terminus macrodomain insulation protein YfbV	0.429215176294383	0.286555185009425	Upregulated	387.884272166428	WP_000106627.1
C2566_RS06925	ubiF	ubiF	3-demethoxyubiquinol 3-hydroxylase	0.428706630880981	0.230788680591274	Upregulated	248.406595849757	WP_000184540.1
C2566_RS18430	dkgA	dkgA	2,5-didehydrogluconate reductase DkgA	0.428691393483204	0.213165105757895	Upregulated	145.311683836057	WP_000013149.1
C2566_RS09845	hemA	hemA	glutamyl-tRNA reductase	0.428180929517772	0.20225329902695	Upregulated	414.318174105379	WP_001295619.1
C2566_RS16985	hypB	hypB	hydrogenase nickel incorporation protein HypB	0.427252714697698	0.323433045512668	Upregulated	86.0559996975544	WP_000337665.1
C2566_RS05495	aroL	aroL	shikimate kinase AroL	0.427185999377661	0.255523337435762	Upregulated	159.532794523074	WP_000193393.1
C2566_RS05710	C2566_RS05710	C2566_RS05710	GNAT family N-acetyltransferase	0.426426748983992	0.29721906489641	Upregulated	51.540289746765	WP_000227786.1
C2566_RS04830	rnhA	rnhA	ribonuclease HI	0.426128545033977	0.381275713681724	Upregulated	31.1930878733156	WP_000917883.1
C2566_RS19300	yhbE	yhbE	DMT family transporter	0.425889315554457	0.21722212193118	Upregulated	153.74477112191	WP_000813037.1
C2566_RS05765	tig	tig	trigger factor	0.425875095575205	0.333677031032519	Upregulated	1440.28440607678	WP_001198386.1
C2566_RS14130	metG	metG	methionine--tRNA ligase	0.425850593889047	0.246379591993866	Upregulated	292.080707651387	WP_001300978.1
C2566_RS08465	aspC	aspC	aspartate transaminase	0.425606867208877	0.364620534843957	Upregulated	904.901752972015	WP_000462687.1
C2566_RS00530	hemC	hemC	hydroxymethylbilane synthase	0.424646641460886	0.283366183086065	Upregulated	181.972843404822	WP_001354020.1
C2566_RS10050	cls	cls	cardiolipin synthase	0.4242314738486	0.291778121249391	Upregulated	147.081781723054	WP_000214516.1
C2566_RS19400	ptsN	ptsN	PTS IIA-like nitrogen regulatory protein PtsN	0.4241824657939	0.233367370355846	Upregulated	108.925289902614	WP_000183676.1
C2566_RS08520	elfA	elfA	fimbrial protein	0.424005389263605	0.338937613004704	Upregulated	148.773244038604	WP_000750293.1
C2566_RS04730	proS	proS	proline--tRNA ligase	0.42377603236952	0.340504857915977	Upregulated	381.151175554379	WP_001260712.1
C2566_RS17950	dsbC	dsbC	bifunctional protein-disulfide isomerase/oxidoreductase DsbC	0.423556087825388	0.145811323827567	Upregulated	130.324379839815	WP_000715216.1
C2566_RS05860	C2566_RS05860	C2566_RS05860	MGMT family protein	0.423156621895396	0.365569363436347	Upregulated	19.8288547174222	WP_000409911.1
C2566_RS10130	trpE	trpE	anthranilate synthase component I	0.422140522546048	0.384656075207799	Upregulated	39.1055073541015	WP_001194647.1
C2566_RS12425	tcyP	tcyP	cystine/sulfocysteine:cation symporter	0.421689897214816	0.327663199378598	Upregulated	214.354982446938	WP_001010706.1
C2566_RS10995	patD	patD	aminobutyraldehyde dehydrogenase	0.420779320184715	0.320349542791104	Upregulated	41.6958460705246	WP_001163875.1
C2566_RS01535	secE	secE	preprotein translocase subunit SecE	0.419938282220292	0.325023643222991	Upregulated	241.08620617121	WP_001275702.1
C2566_RS06480	ybdK	ybdK	YbdK family carboxylate-amine ligase	0.419861523791398	0.334047429418678	Upregulated	50.6903944851137	WP_001130654.1
C2566_RS01265	rraA	rraA	ribonuclease E activity regulator RraA	0.419495478817133	0.389153493885304	Upregulated	936.082713802166	WP_000872908.1
C2566_RS11800	tus	tus	DNA replication terminus site-binding protein	0.419059374131689	0.334190462544685	Upregulated	54.1594109860469	WP_001295399.1
C2566_RS13875	asmA	asmA	outer membrane assembly protein AsmA	0.419051680524173	0.271957509238552	Upregulated	360.881309275901	WP_001252324.1
C2566_RS04575	yaeH	yaeH	DUF3461 family protein	0.418714170428967	0.293326801779754	Upregulated	1877.48946862962	WP_000272188.1
C2566_RS07855	yliI	yliI	aldose sugar dehydrogenase YliI	0.418399738152297	0.334190462544685	Upregulated	215.926032395978	WP_000554966.1
C2566_RS01175	yiiM	yiiM	6-hydroxyaminopurine reductase	0.417512563380605	0.313141333172568	Upregulated	50.1424590111672	WP_001270260.1
C2566_RS09320	plsX	plsX	phosphate acyltransferase PlsX	0.417462226918927	0.29677346365597	Upregulated	304.901776439216	WP_000197578.1
C2566_RS13230	argS	argS	arginine--tRNA ligase	0.416880957147363	0.293332800703839	Upregulated	317.145112104767	WP_001025322.1
C2566_RS00395	rhlB	rhlB	ATP-dependent RNA helicase RhlB	0.415971147645948	0.315883632785275	Upregulated	450.463714347934	WP_000047499.1
C2566_RS11095	nhoA	nhoA	N-hydroxyarylamine O-acetyltransferase	0.415598145691473	0.408307136792931	Upregulated	21.5634492771018	WP_000187904.1
C2566_RS09450	lolC	lolC	lipoprotein-releasing ABC transporter permease subunit LolC	0.41519715753932	0.288277616063782	Upregulated	90.1471325891112	WP_000284714.1
C2566_RS20895	rlmJ	rlmJ	23S rRNA (adenine(2030)-N(6))-methyltransferase	0.41434283245255	0.300744037062968	Upregulated	82.0350241415265	WP_000954225.1
C2566_RS03295	thrC	thrC	threonine synthase	0.414319296496734	0.305446106822115	Upregulated	115.067450335705	WP_000781074.1
C2566_RS09305	yceF	yceF	7-methyl-GTP pyrophosphatase	0.412704927720928	0.180809503015387	Upregulated	117.902480413621	WP_001125202.1
C2566_RS19395	hpf	hpf	ribosome hibernation promoting factor	0.412703311363179	0.271379668222775	Upregulated	857.372799833875	WP_001176599.1
C2566_RS09210	yceM	yceM	Gfo/Idh/MocA family protein	0.412477280248163	0.327663199378598	Upregulated	69.9704874831339	WP_000736158.1
C2566_RS14800	yfaV	yfaV	MFS transporter	0.412253888814004	0.411297194189416	Upregulated	37.1334369509302	WP_012767744.1
C2566_RS05970	hemH	hemH	ferrochelatase	0.410562322407683	0.378404004359721	Upregulated	50.4210839489577	WP_001250117.1
C2566_RS03405	lplA	lplA	lipoate--protein ligase LplA	0.410331463193145	0.28077755676503	Upregulated	67.702459655356	WP_000105884.1
C2566_RS01695	yjaB	yjaB	acetyltransferase	0.409774909393224	0.319871511557	Upregulated	63.138117675434	WP_000237005.1
C2566_RS14460	yejA	yejA	extracellular solute-binding protein	0.40933813417116	0.284646671904825	Upregulated	227.289399641915	WP_000637035.1
C2566_RS09135	mdtG	mdtG	multidrug efflux MFS transporter MdtG	0.409211830552327	0.236878356919246	Upregulated	104.084481315439	WP_000074172.1
C2566_RS04185	ftsW	ftsW	cell division protein FtsW	0.407865190458547	0.325697226237368	Upregulated	287.551708629428	WP_001295532.1
C2566_RS15750	eutP	eutP	ethanolamine utilization acetate kinase EutP	0.40729003936765	0.431654037244292	Upregulated	9.08141356819038	WP_000820782.1
C2566_RS10825	hrpA	hrpA	ATP-dependent RNA helicase HrpA	0.407160434947539	0.170176881414775	Upregulated	368.609136684653	WP_000139585.1
C2566_RS14900	menF	menF	isochorismate synthase MenF	0.406652314283107	0.177600222549167	Upregulated	107.606707204078	WP_001191419.1
C2566_RS02910	ridA	ridA	2-iminobutanoate/2-iminopropanoate deaminase	0.405127044143834	0.437691496226732	Upregulated	614.453907239162	WP_000047539.1
C2566_RS21030	yhjG	yhjG	AsmA family protein	0.404655819803135	0.286819089041822	Upregulated	74.7679764269773	WP_001296794.1
C2566_RS01035	dtd	dtd	D-aminoacyl-tRNA deacylase	0.404339473747917	0.323118794107138	Upregulated	72.2574431101428	WP_000560983.1
C2566_RS20475	malP	malP	maltodextrin phosphorylase	0.403287465572142	0.364410238084955	Upregulated	420.062979926505	WP_000081903.1
C2566_RS21185	yhjY	yhjY	autotransporter outer membrane beta-barrel domain-containing protein	0.403029045887216	0.344910087085217	Upregulated	159.847087130598	WP_000584472.1
C2566_RS15115	hisJ	hisJ	histidine ABC transporter substrate-binding protein HisJ	0.402034518650614	0.387179986578431	Upregulated	290.841790150419	WP_000737621.1
C2566_RS13870	yegH	yegH	TerC family protein	0.401916833477555	0.210179285322497	Upregulated	141.069655410256	WP_001300971.1
C2566_RS08420	ycbJ	ycbJ	YcbJ family phosphotransferase	0.401703315439012	0.394464827394195	Upregulated	426.564714127926	WP_000436922.1
C2566_RS13080	yebF	yebF	protein YebF	0.401625493847037	0.376154378051336	Upregulated	84.8950341056482	WP_001295500.1
C2566_RS07700	rlmF	rlmF	23S rRNA (adenine(1618)-N(6))-methyltransferase RlmF	0.400176052936691	0.382324465555539	Upregulated	34.497206636563	WP_001301285.1
C2566_RS12130	ydhV	ydhV	aldehyde ferredoxin oxidoreductase	0.400057770278351	0.337103730989227	Upregulated	113.419601924188	WP_001273527.1
C2566_RS16430	patZ	patZ	peptidyl-lysine N-acetyltransferase PatZ	0.399945322090382	0.389153493885304	Upregulated	650.946030568531	WP_000083017.1
C2566_RS09455	lolD	lolD	lipoprotein-releasing ABC transporter ATP-binding protein LolD	0.399798528556249	0.356025791090258	Upregulated	45.1705969656566	WP_001033695.1
C2566_RS10850	cybB	cybB	cytochrome b561	0.399550338557742	0.281538741777236	Upregulated	192.381659996515	WP_000428998.1
C2566_RS20755	yhhS	yhhS	MFS transporter	0.399402522166441	0.315935637098362	Upregulated	55.9404322402382	WP_001300943.1
C2566_RS15740	eutT	eutT	ethanolamine utilization cob(I)yrinic acid a,c-diamide adenosyltransferase EutT	0.397849790035587	0.443853030520199	Upregulated	6.37753559743418	WP_000651266.1
C2566_RS01460	btuB	btuB	TonB-dependent vitamin B12 receptor BtuB	0.397345940583633	0.249524467356658	Upregulated	281.173370663383	NA
C2566_RS19145	yhbP	yhbP	YhbP family protein	0.397200602675141	0.306670080022006	Upregulated	38.0656432396698	WP_000449030.1
C2566_RS09510	potA	potA	spermidine/putrescine ABC transporter ATP-binding protein PotA	0.397077375861	0.294081612120566	Upregulated	78.6850210356696	WP_000531601.1
C2566_RS14060	thiM	thiM	hydroxyethylthiazole kinase	0.396698255853811	0.393681635001053	Upregulated	337.403452419715	WP_001195564.1
C2566_RS01740	pepE	pepE	dipeptidase PepE	0.394590704315306	0.404558460924558	Upregulated	131.565404042767	WP_000421763.1
C2566_RS04660	lpxA	lpxA	acyl-ACP--UDP-N-acetylglucosamine O-acyltransferase	0.392968421165797	0.36297400260079	Upregulated	233.954393721579	WP_000565966.1
C2566_RS13605	sbcB	sbcB	exodeoxyribonuclease I	0.391402844469066	0.231335917922396	Upregulated	116.982677186353	WP_000980563.1
C2566_RS11470	ydeI	ydeI	YdeI family stress tolerance OB fold protein	0.39115637210245	0.426286950392787	Upregulated	16.3090888914926	WP_000671731.1
C2566_RS15665	amiA	amiA	N-acetylmuramoyl-L-alanine amidase AmiA	0.391079589962262	0.305873465216249	Upregulated	255.890825964244	WP_000102886.1
C2566_RS08580	pqiA	pqiA	membrane integrity-associated transporter subunit PqiA	0.389193407705149	0.14067107460011	Upregulated	158.890339744154	WP_000333176.1
C2566_RS17380	fucR	fucR	L-fucose operon activator	0.388539115991918	0.333928013778987	Upregulated	162.520428066772	WP_000642343.1
C2566_RS13215	torY	torY	NapC/NirT family cytochrome c	0.388171183416701	0.448125205450574	Upregulated	41.1657126312138	WP_001214323.1
C2566_RS20545	glgC	glgC	glucose-1-phosphate adenylyltransferase	0.386773370486734	0.307787209977435	Upregulated	265.696738720887	WP_000253975.1
C2566_RS11910	rsxG	rsxG	electron transport complex subunit RsxG	0.386605797230136	0.455793934104268	Upregulated	17.5593119664804	WP_000920802.1
C2566_RS05890	hha	hha	HHA domain-containing protein	0.386507389186906	0.443853030520199	Upregulated	1472.75881364788	WP_001291435.1
C2566_RS19595	mreD	mreD	rod shape-determining protein MreD	0.385698376278489	0.302733022448057	Upregulated	50.4784687844533	WP_000179409.1
C2566_RS03415	deoD	deoD	purine-nucleoside phosphorylase	0.385205925327618	0.395016257986235	Upregulated	298.01502451894	WP_000224877.1
C2566_RS04320	lpdA	lpdA	dihydrolipoyl dehydrogenase	0.383535092484121	0.447093665371472	Upregulated	3177.33884390426	WP_000102485.1
C2566_RS09660	minD	minD	septum site-determining protein MinD	0.383121105350479	0.356025791090258	Upregulated	330.933212198431	WP_000101055.1
C2566_RS12770	yoaK	yoaK	YoaK family small membrane protein	0.382773096017761	0.436984414258157	Upregulated	103.647824288946	WP_001219350.1
C2566_RS06195	purK	purK	5-(carboxyamino)imidazole ribonucleotide synthase	0.381192288716591	0.423916783049897	Upregulated	36.9606315749071	WP_000815553.1
C2566_RS08215	macB	macB	macrolide ABC transporter ATP-binding protein/permease MacB	0.381095302138292	0.369662506961404	Upregulated	171.222012328068	WP_000188180.1
C2566_RS03805	sgcB	sgcB	PTS sugar transporter subunit IIB SgcB	0.380974952366448	0.467753436784105	Upregulated	9.31482155479294	WP_000722973.1
C2566_RS07485	C2566_RS07485	C2566_RS07485	hypothetical protein	0.379496091429546	0.424226097531572	Upregulated	52.4420158022557	WP_000762846.1
C2566_RS08270	lrp	lrp	leucine-responsive transcriptional regulator Lrp	0.379166771284926	0.34580002582721	Upregulated	428.31628890051	WP_000228473.1
C2566_RS13170	yebC	yebC	YebC/PmpR family DNA-binding transcriptional regulator	0.378674339341789	0.382703190497096	Upregulated	199.119724630149	WP_000907234.1
C2566_RS15925	yfgO	yfgO	AI-2E family transporter	0.377908819612433	0.340504857915977	Upregulated	78.4411421732721	WP_000892044.1
C2566_RS01735	yjbB	yjbB	Na/Pi cotransporter family protein	0.375971649179547	0.412268882247713	Upregulated	79.8234647526389	WP_000956830.1
C2566_RS13655	hisH	hisH	imidazole glycerol phosphate synthase subunit HisH	0.375030911809179	0.436301804624898	Upregulated	18.9558259014585	WP_001103550.1
C2566_RS12155	ldtE	ldtE	L,D-transpeptidase LdtE	0.373108562010318	0.313483193290963	Upregulated	198.80108322238	WP_000817105.1
C2566_RS09820	ychH	ychH	stress-induced protein YchH	0.372247960710361	0.46751273890265	Upregulated	2914.23246921404	WP_000823885.1
C2566_RS20135	yheS	yheS	ABC transporter ATP-binding protein	0.371941032396954	0.248292363816054	Upregulated	116.102583173493	WP_000634798.1
C2566_RS14040	yegV	yegV	carbohydrate kinase family protein	0.370680404421871	0.479070858770328	Upregulated	19.2262320487327	WP_000011997.1
C2566_RS12365	rpmI	rpmI	50S ribosomal protein L35	0.370425492908886	0.439078760162878	Upregulated	2259.73727658812	WP_001124225.1
C2566_RS11720	ynfL	ynfL	LysR family transcriptional regulator	0.368903613457421	0.485171951690629	Upregulated	12.4971843351073	WP_001019525.1
C2566_RS02270	melA	melA	alpha-galactosidase	0.36843950428763	0.267254970565829	Upregulated	49.7431975789209	WP_000988027.1
C2566_RS19950	rpsS	rpsS	30S ribosomal protein S19	0.367959810620454	0.445859274969643	Upregulated	607.12648406354	WP_001138117.1
C2566_RS02580	rnr	rnr	ribonuclease R	0.36737511626198	0.234904586101721	Upregulated	606.980956484301	WP_000076332.1
C2566_RS10125	trpD	trpD	bifunctional anthranilate synthase glutamate amidotransferase component TrpG/anthranilate phosphoribosyltransferase TrpD	0.366465303264287	0.453689512013282	Upregulated	71.7348824976778	WP_000763511.1
C2566_RS00190	atpI	atpI	F0F1 ATP synthase subunit I	0.364873680542671	0.336797436032995	Upregulated	569.242545207223	WP_000116695.1
C2566_RS00795	tatD	tatD	3'-5' ssDNA/RNA exonuclease TatD	0.364851103936399	0.382748091735644	Upregulated	49.5593795916856	WP_001301305.1
C2566_RS07810	iaaA	iaaA	beta-aspartyl-peptidase	0.364296846549575	0.359616166033893	Upregulated	110.266629857922	WP_000513775.1
C2566_RS09025	ycdX	ycdX	zinc-binding phosphatase	0.364198540589203	0.225220316561595	Upregulated	190.587760327886	WP_000283664.1
C2566_RS17925	ygfZ	ygfZ	tRNA-modifying protein YgfZ	0.364037942595311	0.420644239966768	Upregulated	226.475901349319	WP_000886062.1
C2566_RS19275	rlmE	rlmE	23S rRNA (uridine(2552)-2'-O)-methyltransferase RlmE	0.363529318247239	0.162799549656537	Upregulated	1160.30411454947	WP_000145975.1
C2566_RS02300	dcuR	dcuR	two-component system response regulator DcuR	0.362931254679027	0.397153734581216	Upregulated	40.8440399766593	WP_000611288.1
C2566_RS06855	rihA	rihA	pyrimidine-specific ribonucleoside hydrolase RihA	0.362591324139212	0.389153493885304	Upregulated	261.510666483948	WP_001207520.1
C2566_RS09465	C2566_RS09465	C2566_RS09465	ROK family protein	0.362449574910385	0.46053494785795	Upregulated	99.8900982704265	NA
C2566_RS10120	trpCF	trpCF	bifunctional indole-3-glycerol-phosphate synthase TrpC/phosphoribosylanthranilate isomerase TrpF	0.36219687702425	0.454085569792822	Upregulated	69.9410915549329	WP_000983912.1
C2566_RS16580	nadK	nadK	NAD(+) kinase	0.362169903421967	0.197631767705044	Upregulated	134.488061759256	WP_001059169.1
C2566_RS20750	dcrB	dcrB	phage sensitivity protein DcrB	0.361779625777563	0.456317525519685	Upregulated	421.926112811668	WP_001245295.1
C2566_RS07760	ybiR	ybiR	anion transporter	0.360911894026477	0.383869042874245	Upregulated	75.9545871355246	WP_000056457.1
C2566_RS15640	yfeX	yfeX	porphyrinogen peroxidase	0.360421285802456	0.412268882247713	Upregulated	149.922568637377	WP_000084590.1
C2566_RS25120	yhiY	yhiY	protein YhiY	0.360112297046983	0.415530382041592	Upregulated	104.111517752455	WP_001296785.1
C2566_RS19615	csrD	csrD	RNase E specificity factor CsrD	0.359716029855823	0.305873465216249	Upregulated	247.781921770601	WP_001241469.1
C2566_RS00545	lptM	lptM	LPS translocon maturation chaperone LptM	0.358394863779899	0.452286791979687	Upregulated	73.7679027261726	WP_000799889.1
C2566_RS17360	C2566_RS17360	C2566_RS17360	sugar ABC transporter ATP-binding protein	0.358296159954119	0.490142978216912	Upregulated	209.907578009984	WP_000004944.1
C2566_RS02135	phnO	phnO	aminoalkylphosphonate N-acetyltransferase	0.358213179930216	0.499508490257088	Upregulated	5.58095404975029	WP_001110490.1
C2566_RS09315	rpmF	rpmF	50S ribosomal protein L32	0.35808552765665	0.436859015150348	Upregulated	604.537281898155	WP_000290727.1
C2566_RS14485	bcr	bcr	multidrug efflux MFS transporter Bcr	0.357697503112752	0.373633352508814	Upregulated	118.690739497265	WP_000213361.1
C2566_RS17965	lysS	lysS	lysine--tRNA ligase	0.357643928114613	0.350581076520329	Upregulated	305.335747706985	WP_000003071.1
C2566_RS01955	ssb1	ssb1	single-stranded DNA-binding protein SSB1	0.35740484107708	0.423356723832813	Upregulated	209.139220708404	WP_000168305.1
C2566_RS20170	yhfK	yhfK	YccS/YhfK family putative transporter	0.356727824067381	0.309856211659639	Upregulated	263.267243013254	WP_012775971.1
C2566_RS10895	rimL	rimL	50S ribosomal protein L7/L12-serine acetyltransferase	0.356407696216125	0.39035611349317	Upregulated	349.188645780211	WP_000140873.1
C2566_RS15545	ligA	ligA	NAD-dependent DNA ligase LigA	0.356359376436018	0.228952580160807	Upregulated	120.925215033596	WP_000443700.1
C2566_RS17855	fau	fau	5-formyltetrahydrofolate cyclo-ligase	0.356075690426623	0.411066369659806	Upregulated	280.930729215268	WP_001298273.1
C2566_RS06010	ybaQ	ybaQ	HigA family addiction module antitoxin	0.355584355234131	0.414092790964335	Upregulated	84.9753992924805	WP_000806442.1
C2566_RS07800	moeB	moeB	molybdopterin-synthase adenylyltransferase MoeB	0.354795442695546	0.334047429418678	Upregulated	39.7205823677769	WP_000829242.1
C2566_RS16850	mltB	mltB	lytic murein transglycosylase B	0.353602224114046	0.297312742752519	Upregulated	55.4769336024905	WP_001301333.1
C2566_RS13145	znuB	znuB	zinc ABC transporter permease subunit ZnuB	0.353568561408397	0.370103123100523	Upregulated	43.806660566875	WP_000571479.1
C2566_RS18550	ygiB	ygiB	DUF1190 family protein	0.353486855199274	0.445831200158664	Upregulated	354.444682238102	WP_000831543.1
C2566_RS08155	ybjS	ybjS	NAD-dependent epimerase/dehydratase family protein	0.352039469298076	0.356646735885144	Upregulated	55.2561314524147	WP_001338420.1
C2566_RS19860	rpsM	rpsM	30S ribosomal protein S13	0.351929317391188	0.425482205925543	Upregulated	1921.51180824621	WP_000090775.1
C2566_RS03395	serB	serB	phosphoserine phosphatase	0.351890181617484	0.419695612042432	Upregulated	50.4170402371262	WP_001132955.1
C2566_RS18670	plsY	plsY	glycerol-3-phosphate 1-O-acyltransferase PlsY	0.35151432487376	0.316507803142793	Upregulated	65.0546057881714	WP_001272796.1
C2566_RS10860	hokB	hokB	type I toxin-antitoxin system toxin HokB	0.351272235585573	0.50475980449041	Upregulated	1350.03805667368	WP_001320773.1
C2566_RS03075	nanX	nanX	MFS transporter	0.350474690446334	0.457219689983172	Upregulated	124.926585679232	WP_000179691.1
C2566_RS07870	deoR	deoR	DNA-binding transcriptional repressor DeoR	0.350145146355626	0.356036763330034	Upregulated	57.4285820217216	WP_000450121.1
C2566_RS25380	yoaL	yoaL	protein YoaL	0.350128009569715	0.454764950754555	Upregulated	113.860149204589	WP_269212562.1
C2566_RS05670	ispA	ispA	(2E,6E)-farnesyl diphosphate synthase	0.349617623137581	0.387450054888319	Upregulated	131.431159817793	WP_000347217.1
C2566_RS12065	punC	punC	purine nucleoside transporter PunC	0.349217162580301	0.453458911318875	Upregulated	177.554114825671	WP_001182363.1
C2566_RS08250	aat	aat	leucyl/phenylalanyl-tRNA--protein transferase	0.348560302917316	0.474114792186428	Upregulated	26.5935039872661	WP_001241678.1
C2566_RS21775	yicH	yicH	AsmA family protein	0.348127599439716	0.40444998428718	Upregulated	254.095254472632	WP_001300954.1
C2566_RS08380	rpsA	rpsA	30S ribosomal protein S1	0.347500719249732	0.493750940554112	Upregulated	5952.04588626241	WP_000140327.1
C2566_RS18635	glnE	glnE	bifunctional [glutamate--ammonia ligase]-adenylyl-L-tyrosine phosphorylase/[glutamate--ammonia-ligase] adenylyltransferase	0.346092282746647	0.262371612067747	Upregulated	169.765045532256	WP_012767764.1
C2566_RS17500	ptsP	ptsP	phosphoenolpyruvate--protein phosphotransferase	0.345945048862229	0.320024750674223	Upregulated	245.066202461241	WP_000957907.1
C2566_RS01370	ptsP	ptsP	phosphoenolpyruvate--protein phosphotransferase	0.344996563052629	0.445705232839566	Upregulated	51.6679136140929	WP_001185138.1
C2566_RS20705	ftsE	ftsE	cell division ATP-binding protein FtsE	0.344300100348074	0.453087775117134	Upregulated	72.5477778526732	WP_000617726.1
C2566_RS06820	lptE	lptE	LPS assembly lipoprotein LptE	0.343810206516283	0.445705232839566	Upregulated	149.751593525007	WP_001269673.1
C2566_RS00170	atpH	atpH	F0F1 ATP synthase subunit delta	0.343771146303816	0.493914256210321	Upregulated	343.706677307748	WP_001288587.1
C2566_RS21645	rfaP	rfaP	lipopolysaccharide core heptose(I) kinase RfaP	0.34332594347471	0.355844089816342	Upregulated	197.03564866419	WP_001300933.1
C2566_RS21325	ysaA	ysaA	4Fe-4S dicluster domain-containing protein	0.343270212384942	0.367324687910075	Upregulated	60.7044514120947	WP_001300918.1
C2566_RS11970	slyA	slyA	transcriptional regulator SlyA	0.341897263461653	0.47792881167277	Upregulated	992.187031060085	WP_001296943.1
C2566_RS09670	ycgJ	ycgJ	YcgJ family protein	0.341827827662574	0.475557098180664	Upregulated	149.526584032724	WP_001056848.1
C2566_RS04355	cueO	cueO	multicopper oxidase CueO	0.341772698440363	0.446425268623116	Upregulated	91.0676614222056	WP_001189647.1
C2566_RS15565	ptsH	ptsH	phosphocarrier protein Hpr	0.340790714524554	0.500305516111819	Upregulated	660.330103265853	WP_000487600.1
C2566_RS05940	apt	apt	adenine phosphoribosyltransferase	0.340638978445661	0.410296837860711	Upregulated	86.6897369637785	WP_000127356.1
C2566_RS19380	lptA	lptA	lipopolysaccharide ABC transporter substrate-binding protein LptA	0.340257716505611	0.443853030520199	Upregulated	229.884031341099	WP_000669774.1
C2566_RS00775	ubiB	ubiB	ubiquinone biosynthesis regulatory protein kinase UbiB	0.340044746500737	0.420644239966768	Upregulated	366.876388823283	WP_000187530.1
C2566_RS20715	rsmD	rsmD	16S rRNA (guanine(966)-N(2))-methyltransferase	0.33995174341369	0.410296837860711	Upregulated	44.942442474493	WP_000743204.1
C2566_RS04030	rapA	rapA	RNA polymerase-associated protein RapA	0.339357229804049	0.362190881331376	Upregulated	98.0694851667558	WP_001117011.1
C2566_RS20095	tusD	tusD	sulfurtransferase complex subunit TusD	0.339349283985605	0.426286950392787	Upregulated	21.7304705184738	WP_001209710.1
C2566_RS14125	apbC	apbC	iron-sulfur cluster carrier protein ApbC	0.339260888293113	0.387450054888319	Upregulated	235.773271551519	WP_001005448.1
C2566_RS04720	nlpE	nlpE	envelope stress response activation lipoprotein NlpE	0.338946103082934	0.42428930622728	Upregulated	179.672392475001	WP_000239183.1
C2566_RS17650	xdhC	xdhC	xanthine dehydrogenase iron sulfur-binding subunit XdhC	0.33846701999524	0.511537236332964	Upregulated	35.3166672840988	WP_001016605.1
C2566_RS02370	cutA	cutA	divalent cation tolerance protein CutA	0.33772943945977	0.389226639507371	Upregulated	59.1162379414001	WP_000883400.1
C2566_RS19620	yhdH	yhdH	MDR family oxidoreductase	0.337600242456558	0.355437565748835	Upregulated	103.097672503438	WP_001148481.1
C2566_RS14725	ubiG	ubiG	bifunctional 2-polyprenyl-6-hydroxyphenol methylase/3-demethylubiquinol 3-O-methyltransferase UbiG	0.33727607091667	0.436859015150348	Upregulated	66.4424046448692	WP_000990753.1
C2566_RS13535	ldtA	ldtA	L,D-transpeptidase	0.336814349327737	0.47389658262857	Upregulated	554.796455950242	WP_000986321.1
C2566_RS07830	gsiD	gsiD	glutathione ABC transporter permease GsiD	0.336405734278577	0.474114792186428	Upregulated	53.6528300813839	WP_001236051.1
C2566_RS20640	ugpA	ugpA	sn-glycerol-3-phosphate ABC transporter permease UgpA	0.33626959573919	0.527843231775877	Upregulated	16.7829742879702	WP_000099289.1
C2566_RS13125	lpxM	lpxM	lauroyl-Kdo(2)-lipid IV(A) myristoyltransferase	0.335919693919073	0.320024750674223	Upregulated	100.652611933807	WP_000448381.1
C2566_RS18515	parE	parE	DNA topoisomerase IV subunit B	0.335842655402505	0.327663199378598	Upregulated	194.000366290713	WP_000195296.1
C2566_RS18450	ftsP	ftsP	cell division protein FtsP	0.335515504970997	0.384284524548224	Upregulated	86.3664492881119	WP_000059388.1
C2566_RS15220	prmB	prmB	50S ribosomal protein L3 N(5)-glutamine methyltransferase	0.334899246625329	0.36647446071165	Upregulated	100.053703378118	WP_001295704.1
C2566_RS18395	exbB	exbB	tol-pal system-associated acyl-CoA thioesterase	0.333606624001995	0.488721240400615	Upregulated	184.769415142189	WP_000527844.1
C2566_RS13590	yeeA	yeeA	FUSC family protein	0.333574709264752	0.428091687735189	Upregulated	112.2239426634	WP_001200905.1
C2566_RS11935	gstA	gstA	glutathione transferase GstA	0.332907883299386	0.448125205450574	Upregulated	330.46526414522	WP_000765749.1
C2566_RS05160	pdeL	pdeL	DNA-binding transcriptional activator/c-di-GMP phosphodiesterase PdeL	0.33243181857937	0.371764959745717	Upregulated	88.371696506755	WP_001301264.1
C2566_RS18890	yqjG	yqjG	glutathionyl-hydroquinone reductase YqjG	0.33203240881972	0.433204064054445	Upregulated	60.8454738288931	WP_000531205.1
C2566_RS04605	tsf	tsf	translation elongation factor Ts	0.331989138368821	0.467753436784105	Upregulated	2053.80165372142	WP_000818114.1
C2566_RS06915	ybeZ	ybeZ	PhoH family protein	0.329329956931534	0.458494648962888	Upregulated	485.980735016333	WP_001018040.1
C2566_RS15845	bamC	bamC	outer membrane protein assembly factor BamC	0.328700559542166	0.484599403419874	Upregulated	344.371598038044	WP_001297320.1
C2566_RS08400	lpxK	lpxK	tetraacyldisaccharide 4'-kinase	0.328500116321464	0.458494648962888	Upregulated	48.8443692260941	WP_000570539.1
C2566_RS03790	yjhQ	yjhQ	GNAT family N-acetyltransferase	0.327977928894534	0.445831200158664	Upregulated	24.784920410701	WP_001309181.1
C2566_RS17355	C2566_RS17355	C2566_RS17355	ABC transporter permease	0.326271732909977	0.529838447147385	Upregulated	58.4969971065265	WP_000156205.1
C2566_RS19255	secG	secG	preprotein translocase subunit SecG	0.32602008768568	0.457025446143546	Upregulated	476.109728545685	WP_001297427.1
C2566_RS09565	icd	icd	NADP-dependent isocitrate dehydrogenase	0.324769403499665	0.487608202788813	Upregulated	2219.21050392809	WP_000444487.1
C2566_RS19315	ispB	ispB	octaprenyl diphosphate synthase	0.324343753960746	0.358031834121155	Upregulated	268.18913363301	WP_001047336.1
C2566_RS16825	alaS	alaS	alanine--tRNA ligase	0.323935055458232	0.351103599607372	Upregulated	1612.56916767887	WP_000047185.1
C2566_RS07755	mntR	mntR	manganese-binding transcriptional regulator MntR	0.323354526193975	0.382932833061977	Upregulated	118.808227047093	WP_000091016.1
C2566_RS00540	cyaY	cyaY	iron donor protein CyaY	0.323310182115722	0.416123345058734	Upregulated	118.672043794608	WP_000999950.1
C2566_RS00200	mnmG	mnmG	tRNA uridine-5-carboxymethylaminomethyl(34) synthesis enzyme MnmG	0.323213954377295	0.340504857915977	Upregulated	183.547650672279	WP_000499751.1
C2566_RS04005	pdxA	pdxA	4-hydroxythreonine-4-phosphate dehydrogenase PdxA	0.322560634894179	0.305446106822115	Upregulated	218.804809555395	WP_000241277.1
C2566_RS03475	yjjG	yjjG	pyrimidine 5'-nucleotidase	0.322125498288667	0.443308699691231	Upregulated	52.372796868487	WP_000870710.1
C2566_RS04680	accA	accA	acetyl-CoA carboxylase carboxyl transferase subunit alpha	0.321860292230732	0.499686407536094	Upregulated	251.022966560887	WP_000055746.1
C2566_RS19240	argG	argG	argininosuccinate synthase	0.321505834975347	0.42935604121429	Upregulated	150.813827309162	WP_000207665.1
C2566_RS05815	ybaE	ybaE	SgrR family transcriptional regulator	0.3209087952043	0.481359245119632	Upregulated	607.5020858625	WP_001238194.1
C2566_RS18955	tdcB	tdcB	bifunctional threonine ammonia-lyase/L-serine ammonia-lyase TdcB	0.318862285970965	0.546209840673959	Upregulated	349.00674152474	WP_000548347.1
C2566_RS12375	thrS	thrS	threonine--tRNA ligase	0.318384351362771	0.416655319984497	Upregulated	2693.74872405275	WP_001144202.1
C2566_RS00445	rfbA	rfbA	glucose-1-phosphate thymidylyltransferase RfbA	0.318134626282984	0.45194531627179	Upregulated	40.6603649809612	WP_000676056.1
C2566_RS01270	menA	menA	1,4-dihydroxy-2-naphthoate polyprenyltransferase	0.31755175443603	0.445831200158664	Upregulated	38.9917754503518	WP_000139496.1
C2566_RS09355	yceG	yceG	cell division protein YceG	0.317342915357897	0.320349542791104	Upregulated	86.4812396896672	WP_000756838.1
C2566_RS00880	yihD	yihD	YihD family protein	0.317273970501157	0.470910476938942	Upregulated	347.014147679762	WP_001295263.1
C2566_RS12120	ydhX	ydhX	4Fe-4S dicluster domain-containing protein	0.316763103280149	0.537108157795137	Upregulated	20.0008964266293	WP_001310861.1
C2566_RS12400	ghoS	ghoS	type V toxin-antitoxin system endoribonuclease antitoxin GhoS	0.316379494672661	0.537108157795137	Upregulated	144.011027910664	WP_000146159.1
C2566_RS02780	cpdB	cpdB	2',3'-cyclic-nucleotide 2'-phosphodiesterase	0.31588246791307	0.355437565748835	Upregulated	368.491111901614	WP_000589409.1
C2566_RS08350	ycaO	ycaO	30S ribosomal protein S12 methylthiotransferase accessory factor YcaO	0.315378178803876	0.481359245119632	Upregulated	107.078440373768	WP_001295344.1
C2566_RS03050	C2566_RS03050	C2566_RS03050	phosphoethanolamine transferase	0.314905530337776	0.476279712332027	Upregulated	170.93855998078	NA
C2566_RS16360	rpoE	rpoE	RNA polymerase sigma factor RpoE	0.314017283562152	0.490311738703148	Upregulated	4033.01192281196	WP_001295364.1
C2566_RS19020	agaR	agaR	aga operon transcriptional regulator AgaR	0.313943444516633	0.486470568462499	Upregulated	48.8807247601721	WP_000072187.1
C2566_RS15935	arsC	arsC	arsenate reductase (glutaredoxin)	0.313528672427222	0.509161576273082	Upregulated	93.8931729160175	WP_000166449.1
C2566_RS14230	pbpG	pbpG	D-alanyl-D-alanine endopeptidase	0.313290289716386	0.393681635001053	Upregulated	94.5443986478678	WP_001319943.1
C2566_RS12535	ydjX	ydjX	TVP38/TMEM64 family protein	0.313003359175587	0.499658467272396	Upregulated	92.6687149829758	WP_001299560.1
C2566_RS15795	acrD	acrD	multidrug efflux RND transporter permease AcrD	0.310331136342176	0.445394485112509	Upregulated	104.479072227863	WP_001273151.1
C2566_RS20950	hdeB	hdeB	acid-activated periplasmic chaperone HdeB	0.310069900657557	0.562521714814915	Upregulated	17.1437065508001	WP_001298717.1
C2566_RS19125	dolP	dolP	division/outer membrane stress-associated lipid-binding lipoprotein	0.309811261894956	0.468773382845726	Upregulated	83.2586021611419	WP_000646033.1
C2566_RS19345	mlaD	mlaD	outer membrane lipid asymmetry maintenance protein MlaD	0.309740043311346	0.327742577798845	Upregulated	89.6907284088069	WP_001296448.1
C2566_RS12395	pfkB	pfkB	6-phosphofructokinase II	0.309726046832308	0.443144592376279	Upregulated	205.193742579116	WP_000251727.1
C2566_RS06120	allR	allR	HTH-type transcriptional repressor AllR	0.308724969611886	0.557995087176563	Upregulated	1433.4697594543	WP_000141275.1
C2566_RS21255	ysaB	ysaB	YsaB family lipoprotein	0.307983608884752	0.564465173198988	Upregulated	36.0432590710599	WP_000980109.1
C2566_RS05415	C2566_RS05415	C2566_RS05415	autotransporter outer membrane beta-barrel domain-containing protein	0.307723159185485	0.492690195158841	Upregulated	173.144695211466	WP_000556441.1
C2566_RS10095	yciE	yciE	ferritin-like domain-containing protein	0.307491218336915	0.530488695854402	Upregulated	64.6050511534047	WP_001079505.1
C2566_RS08435	mukF	mukF	chromosome partition protein MukF	0.307464587335351	0.349517262377189	Upregulated	156.149279772632	WP_001288850.1
C2566_RS17225	mazG	mazG	nucleoside triphosphate pyrophosphohydrolase	0.307166352114348	0.398899067539371	Upregulated	159.450537076781	WP_001071638.1
C2566_RS19195	nlpI	nlpI	lipoprotein NlpI	0.306703302121353	0.493045190396349	Upregulated	7267.7348835216	WP_000802080.1
C2566_RS10840	gap	gap	type I glyceraldehyde-3-phosphate dehydrogenase	0.306402474469813	0.487608202788813	Upregulated	54.5576920770845	WP_000048667.1
C2566_RS21145	dppB	dppB	dipeptide ABC transporter permease DppB	0.306051728454149	0.566187395928552	Upregulated	30.2485911687293	WP_000938855.1
C2566_RS08275	ftsK	ftsK	DNA translocase FtsK	0.30571238183633	0.493618589679865	Upregulated	922.989535996483	WP_000077053.1
C2566_RS10140	yciO	yciO	L-threonylcarbamoyladenylate synthase	0.304837117332985	0.315429636720248	Upregulated	160.284726706147	WP_001295575.1
C2566_RS14575	ccmA	ccmA	cytochrome c biogenesis heme-transporting ATPase CcmA	0.304155137111699	0.480553702728956	Upregulated	79.8623828239587	WP_000525587.1
C2566_RS03685	gntP	gntP	gluconate permease GntP	0.304149400982956	0.534111842332542	Upregulated	35.2725672802394	WP_000558251.1
C2566_RS02830	ppa	ppa	inorganic diphosphatase	0.304116512867875	0.529838447147385	Upregulated	1465.66076946925	WP_000055072.1
C2566_RS08950	efeU	efeU	iron uptake transporter permease EfeU	0.30373453214025	0.443308699691231	Upregulated	37.984088564549	WP_000497942.1
C2566_RS15170	pdxB	pdxB	4-phosphoerythronate dehydrogenase PdxB	0.302954952765237	0.391045092515395	Upregulated	145.548200264029	WP_000699145.1
C2566_RS13660	hisA	hisA	1-(5-phosphoribosyl)-5-[(5-phosphoribosylamino)methylideneamino]imidazole-4-carboxamide isomerase	0.302432192145704	0.550555470796829	Upregulated	78.6079870899078	WP_000586449.1
C2566_RS19500	sspA	sspA	stringent starvation protein SspA	0.301915966705302	0.4906342363319	Upregulated	272.879234892478	WP_000257293.1
C2566_RS17790	fbaA	fbaA	class II fructose-bisphosphate aldolase	0.30187752891543	0.523675132050093	Upregulated	1376.52614654818	WP_000034372.1
C2566_RS19870	secY	secY	preprotein translocase subunit SecY	0.301780083885458	0.478968869177037	Upregulated	6306.79426163298	WP_001118861.1
C2566_RS08445	mukB	mukB	chromosome partition protein MukB	0.301711960094442	0.443144592376279	Upregulated	403.286644151011	WP_000572670.1
C2566_RS17240	relA	relA	GTP diphosphokinase	0.301658010115013	0.420618752782667	Upregulated	444.161231101638	WP_000226815.1
C2566_RS18485	ygiW	ygiW	OB fold stress tolerance protein YgiW	0.301505522154806	0.547431847917023	Upregulated	1037.84617250436	WP_000712658.1
C2566_RS04330	acnB	acnB	bifunctional aconitate hydratase 2/2-methylisocitrate dehydratase	0.301246585420134	0.546209840673959	Upregulated	2206.38452263134	WP_001307570.1
C2566_RS04145	mraZ	mraZ	division/cell wall cluster transcriptional repressor MraZ	0.300987795036422	0.519199127752126	Upregulated	696.114442049789	WP_001295770.1
C2566_RS09215	murJ	murJ	murein biosynthesis integral membrane protein MurJ	0.300789466975639	0.426286950392787	Upregulated	81.1497099966646	WP_001050683.1
C2566_RS14795	yfaU	yfaU	2-keto-3-deoxy-L-rhamnonate aldolase	0.300237629202262	0.508995139673343	Upregulated	28.0396207973285	WP_000992954.1
C2566_RS21835	C2566_RS21835	C2566_RS21835	hypothetical protein	0.300207656745407	0.480623508257555	Upregulated	48.7697748272165	NA
C2566_RS12725	dgcJ	dgcJ	diguanylate cyclase DgcJ	0.299848956957341	0.496528790454189	Upregulated	187.873626431647	WP_000766131.1
C2566_RS19230	rimP	rimP	ribosome maturation factor RimP	0.299241638537492	0.453458911318875	Upregulated	92.6179692067774	WP_001300397.1
C2566_RS16110	hscB	hscB	co-chaperone HscB	0.299011694215761	0.410296837860711	Upregulated	79.97532702546	WP_000384413.1
C2566_RS07495	C2566_RS07495	C2566_RS07495	hypothetical protein	0.298188417026309	0.5669940340022	Upregulated	19.3931002246025	WP_001130801.1
C2566_RS07045	pgm	pgm	phosphoglucomutase (alpha-D-glucose-1,6-bisphosphate-dependent)	0.297476810925825	0.475485322259517	Upregulated	306.976312420091	WP_001320171.1
C2566_RS19285	greA	greA	transcription elongation factor GreA	0.296604914982092	0.484284076331516	Upregulated	153.21106759155	WP_001148001.1
C2566_RS09690	ycgN	ycgN	YcgN family cysteine cluster protein	0.295416503383975	0.407336254544922	Upregulated	54.6809529222848	WP_012767724.1
C2566_RS06145	allB	allB	allantoinase AllB	0.294691877683738	0.55997012391513	Upregulated	59.457478865698	WP_000006899.1
C2566_RS08960	efeB	efeB	iron uptake transporter deferrochelatase/peroxidase subunit	0.291655806553332	0.446425268623116	Upregulated	47.4726361710235	WP_001199471.1
C2566_RS01070	fdoH	fdoH	formate dehydrogenase O subunit beta	0.291479917027983	0.503098688438057	Upregulated	402.093373900427	WP_000331377.1
C2566_RS19590	yhdE	yhdE	nucleoside triphosphate pyrophosphatase YhdE	0.291341252453979	0.53667207021718	Upregulated	75.1247953651251	WP_000203105.1
C2566_RS24375	yrbN	yrbN	protein YrbN	0.290614254381141	0.529838447147385	Upregulated	17.6202734153781	WP_010723222.1
C2566_RS19390	rpoN	rpoN	RNA polymerase factor sigma-54	0.290109018952879	0.496505484527675	Upregulated	942.639017947773	WP_000809051.1
C2566_RS09035	ycdZ	ycdZ	DUF1097 domain-containing protein	0.290042012735364	0.571552397305902	Upregulated	108.325272694311	WP_001300785.1
C2566_RS06905	corC	corC	CNNM family magnesium/cobalt transport protein CorC	0.289746993912476	0.503834856144289	Upregulated	374.702431263301	WP_001278605.1
C2566_RS09975	purU	purU	formyltetrahydrofolate deformylase	0.289237871373578	0.494926985801407	Upregulated	385.070694685725	WP_000555849.1
C2566_RS01630	yjaG	yjaG	YjaG family protein	0.288810065784812	0.464828321035048	Upregulated	285.793551495495	WP_000940106.1
C2566_RS16610	ssrA	ssrA	hypothetical protein	0.288625237693169	0.5564083656648	Upregulated	841881.266184293	NA
C2566_RS20105	fkpA	fkpA	FKBP-type peptidyl-prolyl cis-trans isomerase	0.288391065192312	0.52241060633147	Upregulated	2329.51451252291	WP_000838261.1
C2566_RS05885	maa	maa	maltose O-acetyltransferase	0.288097320186714	0.557995087176563	Upregulated	77.5981128532156	WP_000102564.1
C2566_RS19540	argR	argR	transcriptional regulator ArgR	0.287115907428837	0.545893414682671	Upregulated	281.635289695012	WP_001257842.1
C2566_RS13700	C2566_RS13700	C2566_RS13700	IS1-like element IS1A family transposase	0.287061088703849	0.592146604768944	Upregulated	17.9414438084603	WP_223290517.1
C2566_RS08375	cmk	cmk	(d)CMP kinase	0.286373444769238	0.52232079584437	Upregulated	203.246648854187	WP_000125016.1
C2566_RS10830	ydcF	ydcF	DUF218 domain-containing protein YdcF	0.286225778436904	0.438229965672107	Upregulated	78.6759548157841	WP_001027964.1
C2566_RS07565	ybhK	ybhK	YvcK family protein	0.285657938204757	0.436859015150348	Upregulated	101.262688149029	WP_001321368.1
C2566_RS13630	yeeZ	yeeZ	SDR family oxidoreductase	0.285528879776609	0.438865105661254	Upregulated	177.747061446139	WP_000754737.1
C2566_RS20385	hslR	hslR	ribosome-associated heat shock protein Hsp15	0.284807944411872	0.476279712332027	Upregulated	54.1331484482242	WP_000660476.1
C2566_RS11705	clcB	clcB	voltage-gated ClC-type chloride channel ClcB	0.28435390588771	0.541458652624915	Upregulated	34.5214249463403	WP_001315626.1
C2566_RS18315	yghU	yghU	glutathione-dependent disulfide-bond oxidoreductase	0.282986504696005	0.527678840809225	Upregulated	73.2211799446212	WP_001295515.1
C2566_RS06725	pagP	pagP	lipid IV(A) palmitoyltransferase PagP	0.282957720439539	0.578620954203982	Upregulated	15.4761343780796	WP_001103094.1
C2566_RS16650	gabD	gabD	NADP-dependent succinate-semialdehyde dehydrogenase	0.28295675220836	0.574323403329305	Upregulated	46.2878731693558	WP_000772820.1
C2566_RS17070	surE	surE	5'/3'-nucleotidase SurE	0.281607340591101	0.505159026257866	Upregulated	130.250073637021	WP_001295182.1
C2566_RS04815	mltD	mltD	murein transglycosylase D	0.281029406153755	0.522889219676002	Upregulated	1182.8449705028	WP_000644685.1
C2566_RS18320	hybG	hybG	hydrogenase maturation factor HybG	0.280716348898866	0.585288007641697	Upregulated	31.1714433779565	WP_000334896.1
C2566_RS03850	yaaY	yaaY	DUF2575 family protein	0.280357148982419	0.578841648991894	Upregulated	12.0544714088951	WP_001300728.1
C2566_RS12195	menI	menI	1,4-dihydroxy-2-naphthoyl-CoA hydrolase	0.279894882910829	0.522889219676002	Upregulated	83.2367605759596	WP_000637982.1
C2566_RS21130	dppF	dppF	dipeptide ABC transporter ATP-binding subunit DppF	0.279534631965018	0.604344717070396	Upregulated	25.0568569793146	WP_000107012.1
C2566_RS10195	topA	topA	type I DNA topoisomerase	0.279296998646526	0.454764950754555	Upregulated	562.542473586339	WP_001297122.1
C2566_RS06450	cusA	cusA	Cu(+)/Ag(+) efflux RND transporter permease subunit CusA	0.279205679938232	0.465817698894092	Upregulated	169.301942766684	WP_000573928.1
C2566_RS12590	gdhA	gdhA	NADP-specific glutamate dehydrogenase	0.278618370983229	0.40034459104378	Upregulated	195.173040176175	WP_000373021.1
C2566_RS05375	frmR	frmR	formaldehyde-responsive transcriptional repressor FrmR	0.278242842665967	0.538721590509279	Upregulated	22.5058854762227	WP_001141271.1
C2566_RS03080	nanY	nanY	2,7-anhydro-N-acetylneuraminate hydratase	0.277934626683587	0.545968499958362	Upregulated	280.855687788297	WP_000611568.1
C2566_RS13255	cheZ	cheZ	protein phosphatase CheZ	0.277902981169532	0.597864238550119	Upregulated	8.93336922473299	WP_000983609.1
C2566_RS10110	trpA	trpA	tryptophan synthase subunit alpha	0.277267437321115	0.582358145419574	Upregulated	100.238348556223	WP_000443067.1
C2566_RS15235	C2566_RS15235	C2566_RS15235	fimbrial protein	0.276961103797771	0.545893414682671	Upregulated	57.52528491892	WP_000197766.1
C2566_RS19960	rplW	rplW	50S ribosomal protein L23	0.275978125090956	0.563924571611045	Upregulated	1035.65278931472	WP_000617544.1
C2566_RS12165	sufS	sufS	cysteine desulfurase SufS	0.275807431157433	0.443144592376279	Upregulated	115.473774148831	WP_000144539.1
C2566_RS17745	tkt	tkt	transketolase	0.275068305916028	0.577631799568367	Upregulated	1050.421114373	WP_000098614.1
C2566_RS19310	rplU	rplU	50S ribosomal protein L21	0.274213440617972	0.529838447147385	Upregulated	1288.96522684633	WP_000271401.1
C2566_RS14005	gatA	gatA	PTS galactitol transporter subunit IIA	0.274010505835705	0.578841648991894	Upregulated	5.78926314491056	WP_000182921.1
C2566_RS10880	opgD	opgD	glucan biosynthesis protein OpgD	0.273972285703467	0.44001746309869	Upregulated	413.580312712227	WP_000375961.1
C2566_RS04965	crl	crl	sigma factor-binding protein Crl	0.273920349716828	0.563557276887572	Upregulated	1366.80653265969	WP_000174677.1
C2566_RS17390	ygdD	ygdD	DUF423 domain-containing protein	0.273620903121347	0.603040819502807	Upregulated	12.3765248927863	WP_000203905.1
C2566_RS00270	rbsK	rbsK	ribokinase	0.273452633958529	0.570992487931892	Upregulated	89.9067833102103	WP_012767772.1
C2566_RS11355	lsrB	lsrB	autoinducer 2 ABC transporter substrate-binding protein LsrB	0.273431636233815	0.604344717070396	Upregulated	8.96538171744759	WP_000172488.1
C2566_RS17455	recB	recB	exodeoxyribonuclease V subunit beta	0.273028665105193	0.427352550389012	Upregulated	160.065276638563	WP_001285992.1
C2566_RS01195	fieF	fieF	CDF family cation-efflux transporter FieF	0.272985221191837	0.56844745297571	Upregulated	258.136256919956	WP_001076742.1
C2566_RS19600	mreC	mreC	rod shape-determining protein MreC	0.271837615432848	0.519882629335314	Upregulated	72.1987759288461	WP_000802511.1
C2566_RS20140	yheT	yheT	hydrolase	0.270421326987781	0.540575681374259	Upregulated	35.4885950820918	WP_000057356.1
C2566_RS00165	atpA	atpA	F0F1 ATP synthase subunit alpha	0.270049998559364	0.602537462390812	Upregulated	1172.8066127605	WP_001176745.1
C2566_RS14175	yehS	yehS	DUF1456 family protein	0.269987795313107	0.334198455419748	Upregulated	172.850693859959	WP_001295430.1
C2566_RS15080	yfcG	yfcG	GSH-dependent disulfide bond oxidoreductase	0.269566917208567	0.607295897207673	Upregulated	15.9202146580897	WP_000566471.1
C2566_RS04835	dnaQ	dnaQ	DNA polymerase III subunit epsilon	0.269507605462845	0.523675132050093	Upregulated	190.129406796098	WP_001300756.1
C2566_RS17915	yqfB	yqfB	N(4)-acetylcytidine aminohydrolase	0.269503669222774	0.552786892908411	Upregulated	388.854718395804	WP_001182954.1
C2566_RS25275	C2566_RS25275	C2566_RS25275	cobalamin biosynthesis protein	0.269094463662009	0.611424201853876	Upregulated	9.13519243158899	NA
C2566_RS18070	ruvX	ruvX	Holliday junction resolvase RuvX	0.268878080710736	0.474114792186428	Upregulated	39.9605222187313	WP_000017106.1
C2566_RS14480	yejG	yejG	YejG family protein	0.268767663274362	0.601860284484059	Upregulated	523.363225529093	WP_000202794.1
C2566_RS03005	yjgR	yjgR	helicase HerA-like C-terminal domain-containing protein	0.268658122107562	0.452286791979687	Upregulated	77.0918717569906	WP_001294573.1
C2566_RS12490	cho	cho	excinuclease Cho	0.268619587479302	0.563730982447005	Upregulated	142.306929212634	WP_000252397.1
C2566_RS20080	rpsL	rpsL	30S ribosomal protein S12	0.268381656692603	0.593423487663946	Upregulated	667.59107901887	WP_000246815.1
C2566_RS07435	gpmA	gpmA	2,3-diphosphoglycerate-dependent phosphoglycerate mutase	0.267746485177571	0.505980126024319	Upregulated	1007.99640849365	WP_001295305.1
C2566_RS18085	yggT	yggT	osmotic shock tolerance protein YggT	0.267560147503793	0.496300639941725	Upregulated	73.2298343544728	WP_001094831.1
C2566_RS10205	ymiA	ymiA	YmiA family putative membrane protein	0.267278436605037	0.604344717070396	Upregulated	24.5354317693777	WP_001300896.1
C2566_RS14880	menC	menC	o-succinylbenzoate synthase	0.266688869071241	0.549920316228736	Upregulated	65.2738910829919	WP_001255628.1
C2566_RS10625	C2566_RS10625	C2566_RS10625	PD-(D/E)XK nuclease-like domain-containing protein	0.266263351019744	0.615963677548778	Upregulated	7.85840845121257	NA
C2566_RS17880	ubiH	ubiH	2-octaprenyl-6-methoxyphenyl hydroxylase	0.265984622679306	0.559957410771073	Upregulated	152.9099390543	WP_000111199.1
C2566_RS17315	xni	xni	flap endonuclease Xni	0.265522683642129	0.574357723596163	Upregulated	38.3256412054471	WP_000268232.1
C2566_RS05635	ribD	ribD	bifunctional diaminohydroxyphosphoribosylaminopyrimidine deaminase/5-amino-6-(5-phosphoribosylamino)uracil reductase RibD	0.265102774494405	0.522889219676002	Upregulated	142.463335156082	WP_001150456.1
C2566_RS19560	aaeA	aaeA	p-hydroxybenzoic acid efflux pump subunit AaeA	0.264397264943916	0.607295897207673	Upregulated	30.0198193726588	WP_000854033.1
C2566_RS00955	typA	typA	ribosome-dependent GTPase TypA	0.264295052918455	0.516617721610863	Upregulated	503.960620149338	WP_000570668.1
C2566_RS01560	rplL	rplL	50S ribosomal protein L7/L12	0.263614077630136	0.589725842320929	Upregulated	1082.71957752769	WP_000028878.1
C2566_RS20585	yhhW	yhhW	quercetin 2,3-dioxygenase	0.263397064153285	0.447555643417636	Upregulated	72.9349509709685	WP_000639811.1
C2566_RS00590	corA	corA	magnesium/cobalt transporter CorA	0.263269671277469	0.48769873600679	Upregulated	71.4155796278212	WP_000947159.1
C2566_RS09680	C2566_RS09680	C2566_RS09680	YcgL domain-containing protein	0.263230665376032	0.540891696477511	Upregulated	225.319112303245	WP_001297679.1
C2566_RS20555	glgB	glgB	1,4-alpha-glucan branching enzyme	0.262378251919257	0.506038254865026	Upregulated	307.030621012775	WP_001283723.1
C2566_RS09400	thiK	thiK	thiamine kinase	0.262159200208254	0.496790612686222	Upregulated	60.7676385390616	WP_001116560.1
C2566_RS18710	rpoD	rpoD	RNA polymerase sigma factor RpoD	0.262158543076871	0.441310069524931	Upregulated	649.527273394253	WP_000437375.1
C2566_RS05675	xseB	xseB	exodeoxyribonuclease VII small subunit	0.261852200855737	0.595617983882315	Upregulated	142.150697434527	WP_001124935.1
C2566_RS13540	cobT	cobT	nicotinate-nucleotide--dimethylbenzimidazole phosphoribosyltransferase	0.261833884591136	0.46648266161203	Upregulated	56.4479227450642	WP_001166160.1
C2566_RS02520	nnr	nnr	bifunctional ADP-dependent NAD(P)H-hydrate dehydratase/NAD(P)H-hydrate epimerase	0.261424669433822	0.265374527732033	Upregulated	119.878586391815	WP_001329144.1
C2566_RS08065	nfsA	nfsA	nitroreductase NfsA	0.261078664396194	0.528776102773324	Upregulated	84.4019081752393	WP_000189159.1
C2566_RS07770	ybiT	ybiT	ABC-F family ATPase	0.260339855313787	0.523675132050093	Upregulated	215.429321453917	WP_000961458.1
C2566_RS18145	mltC	mltC	membrane-bound lytic murein transglycosylase MltC	0.259956694812624	0.474114792186428	Upregulated	62.8761054140047	WP_024184295.1
C2566_RS15575	crr	crr	PTS glucose transporter subunit IIA	0.259813885764636	0.579839607078657	Upregulated	792.243916460545	WP_000522247.1
C2566_RS12145	pykF	pykF	pyruvate kinase PykF	0.257730519501762	0.460368123038423	Upregulated	352.527733459626	WP_001295403.1
C2566_RS18460	parC	parC	DNA topoisomerase IV subunit A	0.257169414199739	0.516920454326934	Upregulated	179.015194688725	WP_001281877.1
C2566_RS00035	tnaA	tnaA	tryptophanase	0.257135432221331	0.612200289615505	Upregulated	1546.90892778599	WP_001295247.1
C2566_RS04360	gcd	gcd	quinoprotein glucose dehydrogenase	0.256681232359646	0.54600041189571	Upregulated	94.002021493357	WP_001306211.1
C2566_RS14640	ada	ada	bifunctional DNA-binding transcriptional regulator/O6-methylguanine-DNA methyltransferase Ada	0.256433615542941	0.557090491310702	Upregulated	36.2728622498334	WP_000710372.1
C2566_RS18490	qseB	qseB	quorum sensing response regulator transcription factor QseB	0.256144658321245	0.56746515730985	Upregulated	64.9584972604551	WP_001221493.1
C2566_RS06810	nadD	nadD	nicotinate-nucleotide adenylyltransferase	0.255359454607267	0.500796146583692	Upregulated	53.4127453994772	WP_000838889.1
C2566_RS09300	rluC	rluC	23S rRNA pseudouridine(955/2504/2580) synthase RluC	0.25508591503445	0.423431321226734	Upregulated	97.76829648522	WP_000846343.1
C2566_RS14395	psuG	psuG	pseudouridine-5'-phosphate glycosidase	0.254499124950762	0.62326963121749	Upregulated	8.20595726473437	WP_000040208.1
C2566_RS14665	atoS	atoS	two-component system sensor histidine kinase AtoS	0.253478997968023	0.570456746726634	Upregulated	201.339423303288	WP_000559135.1
C2566_RS00525	hemD	hemD	uroporphyrinogen-III synthase	0.253351824621668	0.516758123232725	Upregulated	156.303536943999	WP_000026063.1
C2566_RS11890	rsxA	rsxA	electron transport complex subunit RsxA	0.252366350631611	0.614360754796967	Upregulated	26.9249450751073	WP_000133193.1
C2566_RS11340	hipB	hipB	type II toxin-antitoxin system antitoxin HipB	0.252098685378387	0.629756328934138	Upregulated	97.7119228848415	WP_001301023.1
C2566_RS07575	moaB	moaB	molybdenum cofactor biosynthesis protein B	0.252082976388382	0.529838447147385	Upregulated	79.3480720804769	WP_000084627.1
C2566_RS06030	cueR	cueR	Cu(I)-responsive transcriptional regulator	0.251723938058302	0.556199752940494	Upregulated	83.0976544598742	WP_001026747.1
C2566_RS13880	dcd	dcd	dCTP deaminase	0.25146441620537	0.622182151325464	Upregulated	293.664084014751	WP_001234777.1
C2566_RS10285	yciW	yciW	carboxymuconolactone decarboxylase family protein	0.251423325579564	0.637616037528086	Upregulated	30.1525430239024	WP_001301103.1
C2566_RS14065	C2566_RS14065	C2566_RS14065	HTH-like domain-containing protein	0.250161804771224	0.646304006966865	Upregulated	756.482222730431	NA
C2566_RS20860	yhiN	yhiN	NAD(P)/FAD-dependent oxidoreductase	0.250081012559103	0.550555470796829	Upregulated	73.6818559481821	WP_000439197.1
C2566_RS02205	yjdM	yjdM	zinc ribbon domain-containing protein YjdM	0.249657031853921	0.605000633283461	Upregulated	100.594866054318	WP_001300891.1
C2566_RS02000	yjcH	yjcH	DUF485 domain-containing protein	0.249507747348847	0.629756328934138	Upregulated	24.2391096884398	WP_001014565.1
C2566_RS04190	murG	murG	undecaprenyldiphospho-muramoylpentapeptide beta-N-acetylglucosaminyltransferase	0.249210368203559	0.586047245526135	Upregulated	224.847506434157	WP_000016560.1
C2566_RS04670	rnhB	rnhB	ribonuclease HII	0.249032088068967	0.567636780555553	Upregulated	43.8210619382477	WP_000569405.1
C2566_RS24700	yoeI	yoeI	membrane protein YoeI	0.248566900763661	0.646956971880503	Upregulated	7.03165901594436	WP_010723108.1
C2566_RS00925	hemN	hemN	oxygen-independent coproporphyrinogen III oxidase	0.247432538726795	0.539191079950827	Upregulated	258.060151128609	WP_000116090.1
C2566_RS20415	ompR	ompR	two-component system response regulator OmpR	0.247303930528866	0.592808343868746	Upregulated	226.237094994739	WP_001157756.1
C2566_RS12990	proQ	proQ	RNA chaperone ProQ	0.247144128327708	0.587870090905734	Upregulated	349.197909153582	WP_000431370.1
C2566_RS03615	kptA	kptA	RNA 2'-phosphotransferase	0.247105862850669	0.55953106956687	Upregulated	45.7114778839078	WP_001151855.1
C2566_RS18575	ribB	ribB	3,4-dihydroxy-2-butanone-4-phosphate synthase	0.24696014695153	0.592600461322593	Upregulated	349.157237992902	WP_001076997.1
C2566_RS03420	deoB	deoB	phosphopentomutase	0.246742735756306	0.555070793303562	Upregulated	242.356495745163	WP_000816471.1
C2566_RS08740	cbdX	cbdX	cytochrome bd-II oxidase subunit CbdX	0.246359021193381	0.646617889017434	Upregulated	10.9693586021456	WP_000270305.1
C2566_RS13100	edd	edd	phosphogluconate dehydratase	0.246236511842962	0.503834856144289	Upregulated	81.8144514374782	WP_001069467.1
C2566_RS09750	ldcA	ldcA	muramoyltetrapeptide carboxypeptidase	0.244820658434784	0.50475980449041	Upregulated	75.5994114240708	WP_000051560.1
C2566_RS06075	ybbP	ybbP	putative ABC transporter permease subunit YbbP	0.244800046134565	0.587870090905734	Upregulated	77.6877642583308	WP_000561803.1
C2566_RS05745	ampG	ampG	muropeptide MFS transporter AmpG	0.244765195101565	0.506363440873475	Upregulated	87.027959132969	WP_000098413.1
C2566_RS04500	C2566_RS04500	C2566_RS04500	IS3-like element IS2 family transposase	0.244395127363459	0.651853462999635	Upregulated	7.64146553445145	WP_088895425.1
C2566_RS10250	yciH	yciH	stress response translation initiation inhibitor YciH	0.243689553415672	0.603912997191827	Upregulated	24.064187351892	WP_001295580.1
C2566_RS06035	ybbJ	ybbJ	NfeD family protein	0.243519612679965	0.646257040054395	Upregulated	48.3159238618622	WP_000970309.1
C2566_RS08285	rarA	rarA	replication-associated recombination protein RarA	0.243431412277178	0.563074425052324	Upregulated	111.506002405988	WP_000067755.1
C2566_RS00550	dapF	dapF	diaminopimelate epimerase	0.243300434201959	0.632517327022793	Upregulated	100.574029139298	WP_001160654.1
C2566_RS08045	ybjL	ybjL	aspartate:alanine antiporter	0.24321641608222	0.445859274969643	Upregulated	211.66854909376	WP_001024876.1
C2566_RS00040	tnaB	tnaB	low affinity tryptophan permease TnaB	0.24275655275109	0.649710898491706	Upregulated	223.062004220162	WP_000131911.1
C2566_RS02365	dsbD	dsbD	protein-disulfide reductase DsbD	0.242375887842948	0.582358145419574	Upregulated	133.046698948112	WP_000068928.1
C2566_RS12205	ydiK	ydiK	AI-2E family transporter YdiK	0.241523584911767	0.562712773974195	Upregulated	90.0139223533159	WP_000248636.1
C2566_RS15190	mnmC	mnmC	bifunctional tRNA (5-methylaminomethyl-2-thiouridine)(34)-methyltransferase MnmD/FAD-dependent 5-carboxymethylaminomethyl-2-thiouridine(34) oxidoreductase MnmC	0.241221612466431	0.474114792186428	Upregulated	146.220657033611	WP_000683788.1
C2566_RS21710	rph	rph	ribonuclease PH	0.241147085226626	0.574323403329305	Upregulated	77.8085529889525	WP_001247089.1
C2566_RS21910	yicS	yicS	protein YicS	0.24042881298159	0.65405249009151	Upregulated	20.4560030445978	WP_000805509.1
C2566_RS13310	flhD	flhD	flagellar transcriptional regulator FlhD	0.240316320038748	0.624743585775839	Upregulated	156.856408432127	WP_001295647.1
C2566_RS13175	nudB	nudB	dihydroneopterin triphosphate diphosphatase	0.239763442708868	0.562521913945555	Upregulated	114.195309870284	WP_001300367.1
C2566_RS03530	yjjP	yjjP	threonine/serine ThrE exporter family protein	0.239603096364561	0.61022832535002	Upregulated	64.0298467935348	WP_001338213.1
C2566_RS17955	recJ	recJ	single-stranded-DNA-specific exonuclease RecJ	0.239257181922487	0.490304481115188	Upregulated	109.221390865612	WP_000813212.1
C2566_RS04675	dnaE	dnaE	DNA polymerase III subunit alpha	0.239023923563904	0.539888544188506	Upregulated	632.283959033371	WP_001294774.1
C2566_RS10665	C2566_RS10665	C2566_RS10665	hypothetical protein	0.238795714362446	0.645765620304508	Upregulated	490.617608534233	WP_000370546.1
C2566_RS13120	pyk	pyk	pyruvate kinase	0.238708798525979	0.641879133287587	Upregulated	1468.0517340179	WP_000091148.1
C2566_RS12250	ydiP	ydiP	AraC family transcriptional regulator	0.236908823891524	0.628422754129355	Upregulated	51.259866971091	WP_000284782.1
C2566_RS01180	cpxA	cpxA	envelope stress sensor histidine kinase CpxA	0.23650008807798	0.554864705335007	Upregulated	269.137342638501	WP_000580413.1
C2566_RS00910	polA	polA	DNA polymerase I	0.236227060649005	0.426286950392787	Upregulated	475.195513605753	WP_000250006.1
C2566_RS14355	yieE	yieE	DNA-binding transcriptional regulator YeiE	0.23528942964076	0.597766201436222	Upregulated	88.3368209967889	WP_000548294.1
C2566_RS16140	suhB	suhB	inositol-1-monophosphatase	0.234274723388021	0.644702113415468	Upregulated	132.531979023401	WP_000553451.1
C2566_RS02980	valS	valS	valine--tRNA ligase	0.234060529006708	0.559957410771073	Upregulated	374.054825704331	WP_000416403.1
C2566_RS17080	ispF	ispF	2-C-methyl-D-erythritol 2,4-cyclodiphosphate synthase	0.233818375519894	0.574323403329305	Upregulated	41.6279134674065	WP_001219242.1
C2566_RS19650	yhdT	yhdT	YhdT family protein	0.233248053704458	0.669884642962063	Upregulated	4.57061816897975	WP_000381173.1
C2566_RS06580	entB	entB	enterobactin biosynthesis bifunctional isochorismatase/aryl carrier protein EntB	0.232279541743912	0.66821118238312	Upregulated	12.8804287823887	WP_001007155.1
C2566_RS01340	katG	katG	catalase/peroxidase HPI	0.232204027385613	0.610940199763534	Upregulated	758.575306879689	WP_012767778.1
C2566_RS06375	essD	essD	phage lysis protein EssD	0.231331382871315	0.660274528221854	Upregulated	8.78863994858339	WP_000839596.1
C2566_RS17245	rlmD	rlmD	23S rRNA (uracil(1939)-C(5))-methyltransferase RlmD	0.231074287345064	0.479886328147914	Upregulated	221.090056931396	WP_000046810.1
C2566_RS10135	rnm	rnm	RNase RNM	0.230937328546246	0.540055702685517	Upregulated	117.191065737181	WP_001285663.1
C2566_RS17270	yqcA	yqcA	flavodoxin	0.230812157386857	0.613569840458981	Upregulated	60.1917259422692	WP_000807751.1
C2566_RS11210	ddpB	ddpB	ABC transporter permease	0.228839379060687	0.675133117092291	Upregulated	13.48368661448	WP_000145111.1
C2566_RS14720	gyrA	gyrA	DNA topoisomerase (ATP-hydrolyzing) subunit A	0.228699785383013	0.563730982447005	Upregulated	555.675282920045	WP_001281254.1
C2566_RS19035	agaW	agaW	PTS N-acetylgalactosamine transporter subunit IIC	0.22756872783255	0.675112883974576	Upregulated	10.4164320969163	WP_000406214.1
C2566_RS06565	fepB	fepB	Fe2+-enterobactin ABC transporter substrate-binding protein	0.226722954963364	0.66821118238312	Upregulated	28.5630289653627	WP_001234314.1
C2566_RS20130	kefG	kefG	glutathione-regulated potassium-efflux system ancillary protein KefG	0.226597473763637	0.641947021198259	Upregulated	90.4008377478268	WP_001297514.1
C2566_RS04050	araB	araB	ribulokinase	0.226557398615341	0.675112883974576	Upregulated	29.7960756114653	WP_000951777.1
C2566_RS05580	acpH	acpH	ACP phosphodiesterase	0.226207697876572	0.623400643074112	Upregulated	29.2096891212666	WP_001009885.1
C2566_RS03880	rihC	rihC	ribonucleoside hydrolase RihC	0.22573576300234	0.646617889017434	Upregulated	84.777081024651	WP_001239155.1
C2566_RS19050	nagA	nagA	N-acetylglucosamine-6-phosphate deacetylase	0.225501762967487	0.646379874173955	Upregulated	31.8203591073291	WP_012775972.1
C2566_RS18410	yghB	yghB	DedA family general envelope maintenance protein YghB	0.225079527609102	0.626585663338105	Upregulated	472.038419801773	WP_000268419.1
C2566_RS10280	rnb	rnb	exoribonuclease II	0.225077914845167	0.536948842199578	Upregulated	221.865005699817	WP_000484965.1
C2566_RS13955	yegQ	yegQ	tRNA 5-hydroxyuridine modification protein YegQ	0.224954393292486	0.587870090905734	Upregulated	92.4561064749223	WP_000476014.1
C2566_RS24975	C2566_RS24975	C2566_RS24975	VOC family protein	0.224378871530291	0.637402346307146	Upregulated	16.9731343000708	NA
C2566_RS04970	C2566_RS04970	C2566_RS04970	IS1-like element IS1A family transposase	0.22383879704952	0.675112883974576	Upregulated	9.1915603592364	WP_103215986.1
C2566_RS15910	hyfJ	hyfJ	hydrogenase 4 assembly chaperone HyfJ	0.223701142531028	0.683134099078913	Upregulated	8.61044703442658	WP_001300799.1
C2566_RS20560	asd	asd	aspartate-semialdehyde dehydrogenase	0.223669155723357	0.651475169001827	Upregulated	370.057572209865	WP_000799969.1
C2566_RS14120	C2566_RS14120	C2566_RS14120	DUF2574 family protein	0.222840148585054	0.629756328934138	Upregulated	100.21679451281	NA
C2566_RS12530	xthA	xthA	exodeoxyribonuclease III	0.221978659748023	0.570149871574379	Upregulated	65.4472334258048	WP_000673918.1
C2566_RS03155	fecA	fecA	TonB-dependent Fe(3+) dicitrate receptor FecA	0.221764312136022	0.646379874173955	Upregulated	55.3149186152505	WP_000188262.1
C2566_RS15860	bcp	bcp	thioredoxin-dependent thiol peroxidase	0.221754814851205	0.578620954203982	Upregulated	185.777029469977	WP_001068682.1
C2566_RS11045	ansP	ansP	L-asparagine permease	0.221238861133321	0.548887113012898	Upregulated	64.7267251801293	WP_001295649.1
C2566_RS18335	hybD	hybD	HyaD/HybD family hydrogenase maturation endopeptidase	0.220890635842869	0.659780931126114	Upregulated	112.661427493612	WP_001221946.1
C2566_RS12880	nudL	nudL	CoA pyrophosphatase	0.220884554777592	0.635955265891296	Upregulated	16.7901075130901	WP_000456720.1
C2566_RS04495	C2566_RS04495	C2566_RS04495	TonB-dependent receptor plug domain-containing protein	0.220608313883333	0.670414773663347	Upregulated	29.8878021522674	NA
C2566_RS02055	fdhF	fdhF	formate dehydrogenase H subunit alpha, selenocysteine-containing	0.220524240679417	0.636502256245953	Upregulated	248.814532168861	WP_012767779.1
C2566_RS16655	gabT	gabT	4-aminobutyrate--2-oxoglutarate transaminase	0.220373940618425	0.646379874173955	Upregulated	50.4084408514447	WP_000097642.1
C2566_RS24400	ldrD	ldrD	type I toxin-antitoxin system toxic polypeptide LdrD	0.220299510613901	0.669884642962063	Upregulated	258.852957884677	WP_000141634.1
C2566_RS17280	yqcC	yqcC	YqcC family protein	0.220219084078333	0.685455880792143	Upregulated	8.29982963263704	WP_000207003.1
C2566_RS14115	C2566_RS14115	C2566_RS14115	IS1-like element IS1A family transposase	0.22000239321863	0.685455880792143	Upregulated	8.92620059799233	WP_094096600.1
C2566_RS04010	surA	surA	peptidylprolyl isomerase SurA	0.21988660274021	0.663346033470898	Upregulated	1463.27884970591	WP_000800457.1
C2566_RS24065	C2566_RS24065	C2566_RS24065	IS3-like element IS150 family transposase	0.219801451293293	0.685455880792143	Upregulated	9.07846381337864	WP_085947770.1
C2566_RS20180	pabA	pabA	aminodeoxychorismate synthase component 2	0.219760625784113	0.473914193678935	Upregulated	64.1814711917992	WP_000601847.1
C2566_RS16885	gutQ	gutQ	arabinose-5-phosphate isomerase GutQ	0.219602343713403	0.618362162111951	Upregulated	39.5336223118	WP_001287420.1
C2566_RS00725	udp	udp	uridine phosphorylase	0.219410892338093	0.677662283716534	Upregulated	450.564028420014	WP_000045178.1
C2566_RS17250	barA	barA	two-component sensor histidine kinase BarA	0.219352947759013	0.562428976312474	Upregulated	153.024419137989	WP_000186439.1
C2566_RS14260	dusC	dusC	tRNA dihydrouridine(16) synthase DusC	0.218884869731017	0.623675689225845	Upregulated	32.4553071977536	WP_001264861.1
C2566_RS03325	arcA	arcA	two-component system response regulator ArcA	0.218261007576495	0.614360754796967	Upregulated	1304.32947183268	WP_001194358.1
C2566_RS21585	kbl	kbl	glycine C-acetyltransferase	0.217611603021181	0.63732138984277	Upregulated	635.348904496189	WP_001213837.1
C2566_RS01565	rpoB	rpoB	DNA-directed RNA polymerase subunit beta	0.217212048661694	0.594006790305493	Upregulated	1395.45573397955	WP_000263098.1
C2566_RS12110	ydhT	ydhT	protein YdhT	0.216501390519473	0.674814045228425	Upregulated	21.6669484299363	WP_000587525.1
C2566_RS25005	ybiE	ybiE	protein YbiE	0.215922337460175	0.681957303536051	Upregulated	10.2124420644886	WP_211180490.1
C2566_RS16500	pheA	pheA	bifunctional chorismate mutase/prephenate dehydratase	0.215679924180426	0.610940199763534	Upregulated	364.124383685748	WP_000200120.1
C2566_RS05995	ushA	ushA	bifunctional UDP-sugar hydrolase/5'-nucleotidase	0.215170686355186	0.570318945728405	Upregulated	278.541773615789	WP_000771748.1
C2566_RS16555	ffh	ffh	signal recognition particle protein	0.214606396293356	0.525949238932882	Upregulated	325.691634653232	WP_000460035.1
C2566_RS10240	lapB	lapB	lipopolysaccharide assembly protein LapB	0.213525575951613	0.561336267477993	Upregulated	203.97937968532	WP_000891353.1
C2566_RS01130	rhaA	rhaA	L-rhamnose isomerase	0.213261087411447	0.699026612789415	Upregulated	16.7256917653041	WP_000211500.1
C2566_RS14510	yejL	yejL	YejL family protein	0.213164728246242	0.621663725847559	Upregulated	164.390488515304	WP_001135667.1
C2566_RS04045	araA	araA	L-arabinose isomerase	0.212784413534891	0.685455880792143	Upregulated	29.6557854523002	WP_000151734.1
C2566_RS01125	rhaD	rhaD	rhamnulose-1-phosphate aldolase	0.212408575968859	0.694742850720834	Upregulated	20.7208170819211	WP_001179759.1
C2566_RS14580	napC	napC	cytochrome c-type protein NapC	0.212362869434813	0.496528790454189	Upregulated	119.432771030499	WP_000528376.1
C2566_RS13985	C2566_RS13985	C2566_RS13985	DeoR family transcriptional regulator	0.211807809776897	0.67512009866	Upregulated	25.314086077926	NA
C2566_RS08385	ihfB	ihfB	integration host factor subunit beta	0.211803761630668	0.653978787769845	Upregulated	671.615655227949	WP_000167336.1
C2566_RS12135	ydhY	ydhY	ferredoxin-like protein	0.211495260479361	0.681957303536051	Upregulated	61.6167085205823	WP_001070230.1
C2566_RS10070	tonB	tonB	TonB system transport protein TonB	0.211406533672335	0.594645902092929	Upregulated	39.3910971280573	WP_001300409.1
C2566_RS02900	treR	treR	trehalose operon repressor TreR	0.211143992685549	0.633507391296394	Upregulated	36.6478103871004	WP_001181324.1
C2566_RS15595	cysM	cysM	cysteine synthase B	0.211096857513087	0.629756328934138	Upregulated	54.674783783242	WP_001295461.1
C2566_RS01850	ubiC	ubiC	chorismate lyase	0.210661894750406	0.68253245367906	Upregulated	217.594074847776	WP_001295693.1
C2566_RS20470	malQ	malQ	4-alpha-glucanotransferase	0.210306475687315	0.636967192031282	Upregulated	200.510670183182	WP_000444361.1
C2566_RS11215	ddpA	ddpA	ABC transporter substrate-binding protein	0.210279332801272	0.628217953779897	Upregulated	40.8012883653175	WP_000830546.1
C2566_RS12685	msrB	msrB	peptide-methionine (R)-S-oxide reductase MsrB	0.209896972917267	0.656455514271369	Upregulated	1363.83879814944	WP_001284618.1
C2566_RS07160	ybgA	ybgA	YbgA family protein	0.209131568422788	0.675144701670275	Upregulated	38.0584964409176	WP_001076004.1
C2566_RS04065	thiQ	thiQ	thiamine ABC transporter ATP-binding protein ThiQ	0.208614034444391	0.70228859786335	Upregulated	12.788276490303	WP_000916325.1
C2566_RS04450	folK	folK	2-amino-4-hydroxy-6-hydroxymethyldihydropteridine diphosphokinase	0.20855249910985	0.705842118379844	Upregulated	7.64071119159536	WP_000215139.1
C2566_RS17785	pgk	pgk	phosphoglycerate kinase	0.208025082211608	0.613569840458981	Upregulated	764.982020244323	WP_000111269.1
C2566_RS21920	yicN	yicN	DUF1198 domain-containing protein	0.207445888160478	0.70520658922702	Upregulated	10.8838309368181	WP_001300927.1
C2566_RS10475	tpx	tpx	thiol peroxidase	0.206981585127458	0.702102014973309	Upregulated	722.703509185135	WP_000084387.1
C2566_RS17550	galR	galR	HTH-type transcriptional regulator GalR	0.206552184714528	0.646304006966865	Upregulated	90.0950748057912	WP_000201048.1
C2566_RS20870	uspB	uspB	universal stress protein UspB	0.206444354562049	0.697027813799675	Upregulated	611.044795888911	WP_000626187.1
C2566_RS00535	cyaA	cyaA	class I adenylate cyclase	0.206436509111429	0.601480484542301	Upregulated	1249.57780533795	WP_000281696.1
C2566_RS09765	ymgE	ymgE	GlsB/YeaQ/YmgE family stress response membrane protein	0.20623533971672	0.709570811476359	Upregulated	6.33314794433127	WP_000511313.1
C2566_RS15310	yfdC	yfdC	formate/nitrite transporter family protein	0.205851791341591	0.7086095895037	Upregulated	19.1792341630974	WP_000368117.1
C2566_RS08590	pqiC	pqiC	membrane integrity-associated transporter subunit PqiC	0.205539082394742	0.654163048912363	Upregulated	196.872801873347	WP_000759120.1
C2566_RS18845	exuT	exuT	hexuronate transporter ExuT	0.205256659326305	0.640994959882003	Upregulated	77.6513215917177	WP_001226463.1
C2566_RS11815	manA	manA	mannose-6-phosphate isomerase	0.205069246926802	0.563651892332192	Upregulated	225.955781477214	WP_001170661.1
C2566_RS14220	bglX	bglX	beta-glucosidase BglX	0.204514669685268	0.51913963827734	Upregulated	182.494884061115	WP_000871512.1
C2566_RS04480	hrpB	hrpB	ATP-dependent helicase HrpB	0.204009994751019	0.493728086088806	Upregulated	95.8200793517827	WP_001350480.1
C2566_RS11525	C2566_RS11525	C2566_RS11525	tail fiber domain-containing protein	0.20384274489428	0.702102014973309	Upregulated	41.7103989717238	WP_000235975.1
C2566_RS15570	ptsI	ptsI	phosphoenolpyruvate-protein phosphotransferase PtsI	0.203748211417399	0.663465202177266	Upregulated	3113.60688867393	WP_000623136.1
C2566_RS20700	ftsX	ftsX	permease-like cell division protein FtsX	0.202243960265574	0.646379874173955	Upregulated	214.733823317132	WP_001042003.1
C2566_RS12540	ydjY	ydjY	lipoprotein YdjY	0.202118991917729	0.690069384180206	Upregulated	27.8901328806192	NA
C2566_RS01745	rluF	rluF	23S rRNA pseudouridine(2604) synthase RluF	0.202035679337464	0.610940199763534	Upregulated	66.8139960490701	WP_000936377.1
C2566_RS15500	gltX	gltX	glutamate--tRNA ligase	0.201907123499004	0.592109034102563	Upregulated	540.457214861406	WP_000695655.1
C2566_RS10820	azoR	azoR	FMN-dependent NADH-azoreductase	0.201673429946441	0.709185648978045	Upregulated	43.538077607767	WP_000048939.1
C2566_RS07040	seqA	seqA	replication initiation negative regulator SeqA	0.200966194834249	0.646379874173955	Upregulated	455.212931050928	WP_000848387.1
C2566_RS08935	C2566_RS08935	C2566_RS08935	hypothetical protein	0.200916354233807	0.715521100844665	Upregulated	8.04968076777514	WP_000979516.1
C2566_RS15055	pta	pta	phosphate acetyltransferase	0.199016189662159	0.69483568823626	Upregulated	479.306172096622	WP_000086722.1
C2566_RS02425	ecnA	ecnA	lipoprotein antitoxin entericidin A	0.198297767634315	0.715871189386631	Upregulated	10.8745284102286	WP_000977757.1
C2566_RS11915	rsxE	rsxE	electron transport complex subunit RsxE	0.197713760312359	0.676282539582606	Upregulated	23.2499683751563	WP_001289652.1
C2566_RS19570	aaeR	aaeR	HTH-type transcriptional activator AaeR	0.196962289553737	0.611658618479328	Upregulated	54.9709144639565	WP_000440317.1
C2566_RS21740	rpoZ	rpoZ	DNA-directed RNA polymerase subunit omega	0.195774018240723	0.673002331518516	Upregulated	116.815242179465	WP_000135058.1
C2566_RS15065	yfcD	yfcD	NUDIX hydrolase YfcD	0.195596633214487	0.546711698792643	Upregulated	97.0325018497417	WP_000437935.1
C2566_RS08780	gfcA	gfcA	threonine-rich inner membrane protein GfcA	0.195593663168935	0.714877041162952	Upregulated	34.3818536429536	WP_001295358.1
C2566_RS09665	minC	minC	septum site-determining protein MinC	0.195095563434043	0.70228859786335	Upregulated	460.765410927618	WP_001301105.1
C2566_RS20335	aroK	aroK	shikimate kinase AroK	0.194860770632153	0.607295897207673	Upregulated	242.885046898729	WP_000818618.1
C2566_RS18740	ygjG	ygjG	putrescine aminotransferase	0.194219092794615	0.669884642962063	Upregulated	105.236453996097	WP_001301395.1
C2566_RS14365	nfo	nfo	deoxyribonuclease IV	0.193906151392126	0.615813729835598	Upregulated	71.5812836746766	WP_000873881.1
C2566_RS10695	C2566_RS10695	C2566_RS10695	hypothetical protein	0.193748023691858	0.726543845805218	Upregulated	12.3496639995067	WP_000654171.1
C2566_RS04475	thpR	thpR	RNA 2',3'-cyclic phosphodiesterase	0.193423248380269	0.709185648978045	Upregulated	21.9786203785689	WP_001294700.1
C2566_RS12180	sufB	sufB	Fe-S cluster assembly protein SufB	0.192951797885201	0.653978787769845	Upregulated	83.9372419124882	NA
C2566_RS14315	galS	galS	HTH-type transcriptional regulator GalS	0.192541433686706	0.673002331518516	Upregulated	68.0931131541996	WP_000628661.1
C2566_RS25370	ynaL	ynaL	protein YnaL	0.19222456450391	0.726543845805218	Upregulated	18.3854951537058	WP_001296046.1
C2566_RS18555	ygiC	ygiC	glutathionylspermidine synthase family protein	0.191809553307925	0.644702113415468	Upregulated	563.428404843485	WP_000442860.1
C2566_RS02935	yjgH	yjgH	RidA family protein	0.191804905900502	0.70228859786335	Upregulated	30.4998766077385	WP_000230274.1
C2566_RS08565	ycbX	ycbX	6-N-hydroxylaminopurine resistance protein YcbX	0.191383072064368	0.681957303536051	Upregulated	54.0277022150289	WP_000212426.1
C2566_RS10400	ycjM	ycjM	glucosylglycerate phosphorylase	0.190343839150311	0.729397765948337	Upregulated	24.6739959795724	WP_000810500.1
C2566_RS02750	fklB	fklB	FKBP-type peptidyl-prolyl cis-trans isomerase	0.189998626376041	0.718991730168295	Upregulated	146.446563721762	WP_000211237.1
C2566_RS13615	tsuA	tsuA	thiosulfate utilization transporter TsuA/YeeE	0.189907850243483	0.724107976874738	Upregulated	89.2054003600937	WP_000492348.1
C2566_RS12985	prc	prc	carboxy terminal-processing peptidase	0.189241153638276	0.65405249009151	Upregulated	381.508936453623	WP_001315679.1
C2566_RS05550	sbcD	sbcD	exonuclease subunit SbcD	0.189187571412903	0.646379874173955	Upregulated	41.6523362241932	WP_001221319.1
C2566_RS11335	hipA	hipA	type II toxin-antitoxin system serine/threonine protein kinase toxin HipA	0.188552452055543	0.709765027943698	Upregulated	122.521230520918	WP_001125439.1
C2566_RS07945	C2566_RS07945	C2566_RS07945	retron St85 family effector protein	0.187312104299411	0.711609568119857	Upregulated	1434.12442439204	WP_001034589.1
C2566_RS05935	ybaN	ybaN	DUF454 family protein	0.186737167051036	0.711785907259799	Upregulated	15.9148270492829	WP_001188905.1
C2566_RS03860	ileS	ileS	isoleucine--tRNA ligase	0.186304173216435	0.691765539432423	Upregulated	577.142918345566	WP_001286879.1
C2566_RS00620	rarD	rarD	EamA family transporter RarD	0.185017258689084	0.726768069719038	Upregulated	22.6802127546168	WP_000339104.1
C2566_RS02375	dcuA	dcuA	anaerobic C4-dicarboxylate transporter DcuA	0.184854477247088	0.731032491210152	Upregulated	3178.64634789407	WP_000961959.1
C2566_RS16025	bamB	bamB	outer membrane protein assembly factor BamB	0.18482110734223	0.709745741489581	Upregulated	584.44092418578	WP_001177048.1
C2566_RS02530	amiB	amiB	N-acetylmuramoyl-L-alanine amidase AmiB	0.184766769939528	0.614451653556672	Upregulated	351.92553822163	WP_000640382.1
C2566_RS12785	yeaR	yeaR	DUF1971 domain-containing protein YeaR	0.184726698718878	0.728714524670673	Upregulated	4.16417795763644	NA
C2566_RS09065	csgB	csgB	curli minor subunit CsgB	0.184548201378599	0.728452614705167	Upregulated	7.16810580740677	WP_000791650.1
C2566_RS01530	tuf	tuf	elongation factor Tu	0.184414946021876	0.715521100844665	Upregulated	1471.31314268092	WP_000031784.1
C2566_RS09870	kdsA	kdsA	3-deoxy-8-phosphooctulonate synthase	0.184368935918476	0.691165839281755	Upregulated	171.153215967393	WP_000811065.1
C2566_RS19370	kdsC	kdsC	3-deoxy-manno-octulosonate-8-phosphatase KdsC	0.184345397131433	0.669884642962063	Upregulated	146.758792860239	WP_000030016.1
C2566_RS08175	hcr	hcr	NADH oxidoreductase	0.184208996160193	0.696634941482686	Upregulated	22.3621949284069	WP_000178677.1
C2566_RS11670	ynfC	ynfC	YnfC family lipoprotein	0.183584428652688	0.667550497738549	Upregulated	110.071703312569	WP_001321287.1
C2566_RS03385	nadR	nadR	multifunctional transcriptional regulator/nicotinamide-nucleotide adenylyltransferase/ribosylnicotinamide kinase NadR	0.182497225787339	0.656455514271369	Upregulated	148.566935573731	WP_000093814.1
C2566_RS21830	C2566_RS21830	C2566_RS21830	transposase	0.182055357100465	0.711170417599641	Upregulated	23.4362015526049	NA
C2566_RS16790	yqaB	yqaB	fructose-1-phosphate/6-phosphogluconate phosphatase	0.180914453472824	0.646617889017434	Upregulated	55.7312326032425	WP_000273290.1
C2566_RS07610	clsB	clsB	cardiolipin synthase ClsB	0.180755532232315	0.726543845805218	Upregulated	42.1839964813648	WP_000650315.1
C2566_RS10470	tyrR	tyrR	transcriptional regulator TyrR	0.180748755809937	0.601860284484059	Upregulated	236.884700618069	WP_001300658.1
C2566_RS11385	C2566_RS11385	C2566_RS11385	diguanylate cyclase	0.180682120157075	0.685455880792143	Upregulated	130.79744249741	WP_000558032.1
C2566_RS21515	lldP	lldP	L-lactate permease	0.180426619445837	0.740236235273285	Upregulated	1164.57450285987	WP_001297977.1
C2566_RS10260	yciT	yciT	DNA-binding transcriptional regulator YciT	0.180193569806365	0.634434301087448	Upregulated	211.788354017627	WP_001088621.1
C2566_RS03630	iadA	iadA	beta-aspartyl-peptidase	0.179967555413061	0.730081816437752	Upregulated	358.650368009439	WP_000568432.1
C2566_RS05695	yajQ	yajQ	nucleotide binding protein YajQ	0.179847561839766	0.70156251170676	Upregulated	448.543287166559	WP_001138904.1
C2566_RS05770	clpP	clpP	ATP-dependent Clp endopeptidase proteolytic subunit ClpP	0.179720995981434	0.666881225388149	Upregulated	674.10796591169	WP_000122253.1
C2566_RS18855	yqjA	yqjA	DedA family general envelope maintenance protein YqjA	0.179616866102024	0.706780136606579	Upregulated	142.581490301132	WP_000422149.1
C2566_RS14465	yejB	yejB	microcin C ABC transporter permease YejB	0.179344929696999	0.63732138984277	Upregulated	56.3325839000855	WP_000501604.1
C2566_RS11945	tyrS	tyrS	tyrosine--tRNA ligase	0.179179330900689	0.685455880792143	Upregulated	495.614481652316	WP_001301026.1
C2566_RS17135	cysI	cysI	assimilatory sulfite reductase (NADPH) hemoprotein subunit	0.178948806522266	0.730102589756382	Upregulated	90.3851113587008	WP_001290699.1
C2566_RS19665	dusB	dusB	tRNA dihydrouridine synthase DusB	0.178797680894704	0.722062144032446	Upregulated	500.170887106487	WP_001219652.1
C2566_RS18825	sstT	sstT	serine/threonine transporter SstT	0.178501899720337	0.709745741489581	Upregulated	116.338698510481	WP_000211656.1
C2566_RS02465	frdA	frdA	fumarate reductase (quinol) flavoprotein subunit	0.176894572691434	0.726768069719038	Upregulated	629.365424032943	WP_001192973.1
C2566_RS02785	cysQ	cysQ	3'(2'),5'-bisphosphate nucleotidase CysQ	0.176687857959434	0.720927177454526	Upregulated	235.30300156574	WP_000886900.1
C2566_RS19260	glmM	glmM	phosphoglucosamine mutase	0.176341953979862	0.718898551507342	Upregulated	145.567722851181	WP_000071134.1
C2566_RS05915	mscK	mscK	mechanosensitive channel MscK	0.176124012325141	0.60244272225866	Upregulated	312.678377130669	WP_000177732.1
C2566_RS15815	ypfN	ypfN	YpfN family protein	0.175916349399265	0.724683554288564	Upregulated	36.1185526925797	WP_000383836.1
C2566_RS21525	lldD	lldD	quinone-dependent L-lactate dehydrogenase	0.175606516511917	0.747082810958749	Upregulated	442.030301686855	WP_000586962.1
C2566_RS15535	yfeH	yfeH	bile acid:sodium symporter family protein	0.175551107107281	0.634434301087448	Upregulated	114.169723697129	WP_000765610.1
C2566_RS24295	C2566_RS24295	C2566_RS24295	IS3-like element ISEcB1 family transposase	0.175458904550203	0.753067140423344	Upregulated	7.67162290117529	WP_085950470.1
C2566_RS22080	dgoA	dgoA	2-dehydro-3-deoxy-6-phosphogalactonate aldolase	0.174792202166652	0.743140093295273	Upregulated	11.9384798962731	WP_001198722.1
C2566_RS24450	ilvX	ilvX	peptide IlvX	0.17472074455986	0.755097121033837	Upregulated	6.06682464051969	WP_001387183.1
C2566_RS11240	gadC	gadC	acid resistance gamma-aminobutyrate antiporter GadC	0.174462806203599	0.711913379990687	Upregulated	50.4816562605228	WP_000246019.1
C2566_RS08320	ycaM	ycaM	APC family permease	0.173811093466768	0.72618144853026	Upregulated	40.0389219572787	WP_000918506.1
C2566_RS22105	yidB	yidB	YidB family protein	0.173037467865796	0.739316008434006	Upregulated	35.2584990078826	WP_000522208.1
C2566_RS18800	rlmG	rlmG	23S rRNA (guanine(1835)-N(2))-methyltransferase RlmG	0.172778064527758	0.724284569766465	Upregulated	61.7322758667024	WP_000018695.1
C2566_RS04040	araD	araD	L-ribulose-5-phosphate 4-epimerase	0.172661310841664	0.755097121033837	Upregulated	14.3415681585104	WP_000888655.1
C2566_RS08290	serS	serS	serine--tRNA ligase	0.172140450566016	0.685455880792143	Upregulated	1156.50119933878	WP_000886683.1
C2566_RS10165	cobO	cobO	cob(I)yrinic acid a,c-diamide adenosyltransferase	0.17208443793485	0.646617889017434	Upregulated	67.8862213722243	WP_001278906.1
C2566_RS04455	pcnB	pcnB	polynucleotide adenylyltransferase PcnB	0.171817756984482	0.678919879502177	Upregulated	124.648756463946	WP_010723084.1
C2566_RS03360	yjjX	yjjX	inosine/xanthosine triphosphatase	0.171491314135076	0.69724093000072	Upregulated	35.176005091908	WP_001338221.1
C2566_RS05790	hupB	hupB	nucleoid-associated protein HU-beta	0.171340159534495	0.757071376159167	Upregulated	860.057380563402	WP_001043542.1
C2566_RS02870	pmbA	pmbA	metalloprotease PmbA	0.171305235944912	0.590024338967824	Upregulated	214.958441762345	WP_001162160.1
C2566_RS19375	lptC	lptC	LPS export ABC transporter periplasmic protein LptC	0.171277734324228	0.697103363222111	Upregulated	281.722825335207	WP_000030530.1
C2566_RS17345	C2566_RS17345	C2566_RS17345	FGGY-family carbohydrate kinase	0.170214512064547	0.744854619539564	Upregulated	59.9770815132322	WP_000551482.1
C2566_RS00075	cbrB	cbrB	protein CbrB	0.170091577157597	0.731537100224558	Upregulated	23.7881711187694	WP_000116772.1
C2566_RS17605	yqeG	yqeG	amino acid permease	0.169778460500024	0.651475169001827	Upregulated	101.725758949454	WP_000065950.1
C2566_RS16065	yfhM	yfhM	alpha2-macroglobulin	0.169761142958873	0.637535712464538	Upregulated	410.026828941361	WP_000736266.1
C2566_RS03515	fhuF	fhuF	siderophore-iron reductase FhuF	0.169617201742939	0.757735672874662	Upregulated	30.0971563406514	WP_000331618.1
C2566_RS17945	xerD	xerD	site-specific tyrosine recombinase XerD	0.169485343286027	0.70156251170676	Upregulated	116.638579598021	WP_000806638.1
C2566_RS06570	entC	entC	isochorismate synthase EntC	0.169464892419894	0.75670905926946	Upregulated	15.4502107324795	WP_001301140.1
C2566_RS02260	melR	melR	transcriptional regulator MelR	0.169157717736704	0.742064186441421	Upregulated	137.61866795688	WP_001090758.1
C2566_RS04690	yaeR	yaeR	VOC family protein	0.168598347960008	0.722062144032446	Upregulated	44.8478638242548	WP_000901106.1
C2566_RS17465	recC	recC	exodeoxyribonuclease V subunit gamma	0.167986598060277	0.638189605939968	Upregulated	133.388273720081	WP_000946947.1
C2566_RS19235	C2566_RS19235	C2566_RS19235	hypothetical protein	0.167900887114334	0.767781360362286	Upregulated	33.7555339809039	NA
C2566_RS04960	frsA	frsA	esterase FrsA	0.16786036308566	0.636967192031282	Upregulated	136.587470333858	WP_000189541.1
C2566_RS02965	rraB	rraB	ribonuclease E inhibitor RraB	0.167757230052513	0.740755494978642	Upregulated	2166.35673477208	WP_000002953.1
C2566_RS09540	purB	purB	adenylosuccinate lyase	0.166668427775272	0.672700849861476	Upregulated	89.99526666506	WP_000423729.1
C2566_RS08480	asnS	asnS	asparagine--tRNA ligase	0.166222934436896	0.725058630924215	Upregulated	773.290243494253	WP_000117881.1
C2566_RS17590	C2566_RS17590	C2566_RS17590	SDR family NAD(P)-dependent oxidoreductase	0.166059805746854	0.724284569766465	Upregulated	28.557920717478	NA
C2566_RS11195	ddpF	ddpF	oligopeptide/dipeptide ABC transporter ATP-binding protein	0.165087675987871	0.773230213750976	Upregulated	11.4426304014654	WP_001285557.1
C2566_RS01980	ghxP	ghxP	guanine/hypoxanthine transporter GhxP	0.164508402589634	0.724107976874738	Upregulated	47.4473940383677	WP_000106882.1
C2566_RS04070	thiP	thiP	thiamine/thiamine pyrophosphate ABC transporter permease ThiP	0.163603913831734	0.768158810513411	Upregulated	33.4078499472271	WP_000235723.1
C2566_RS14185	btsS	btsS	two-component regulatory system sensor histidine kinase BtsS	0.163260500352349	0.674814045228425	Upregulated	647.11928899665	WP_001295431.1
C2566_RS11985	ydhK	ydhK	FUSC family protein	0.161232309303888	0.740236235273285	Upregulated	49.7336501847665	WP_000994296.1
C2566_RS06460	ybdG	ybdG	mechanosensitive ion channel YbdG	0.161197731683277	0.701738865726085	Upregulated	129.439556637264	WP_001153155.1
C2566_RS01320	metB	metB	cystathionine gamma-synthase	0.161133839504768	0.737170634447275	Upregulated	56.9721056174296	WP_001301270.1
C2566_RS13225	yecM	yecM	VOC family protein	0.160321438720579	0.710032053891849	Upregulated	38.2808495184015	WP_001295504.1
C2566_RS20745	yhhQ	yhhQ	7-cyano-7-deazaguanine/7-aminomethyl-7-deazaguanine transporter	0.159924414275077	0.719813229925046	Upregulated	64.7493269558378	WP_001100469.1
C2566_RS05660	yajO	yajO	1-deoxyxylulose-5-phosphate synthase YajO	0.159299173094868	0.711170417599641	Upregulated	172.627202725271	WP_001199799.1
C2566_RS03830	sgcR	sgcR	DeoR/GlpR family DNA-binding transcription regulator	0.159194263167526	0.715521100844665	Upregulated	49.2456399266362	WP_000082780.1
C2566_RS20455	gntX	gntX	DNA utilization protein GntX	0.159188079303595	0.735386362996071	Upregulated	183.868660567037	WP_001297265.1
C2566_RS11695	ynfH	ynfH	selenate reductase membrane anchor subunit YnfH	0.158779161733725	0.735352505787039	Upregulated	321.279053970351	WP_000526503.1
C2566_RS19715	yhdX	yhdX	amino acid ABC transporter permease	0.158218320731192	0.782221595146532	Upregulated	13.062837771158	WP_000019664.1
C2566_RS18520	yqiA	yqiA	esterase YqiA	0.15800801651265	0.711785907259799	Upregulated	170.149527357349	WP_000105733.1
C2566_RS09855	prmC	prmC	peptide chain release factor N(5)-glutamine methyltransferase	0.15796973335612	0.717362074812309	Upregulated	173.204309861253	WP_000456454.1
C2566_RS13650	hisB	hisB	bifunctional histidinol-phosphatase/imidazoleglycerol-phosphate dehydratase HisB	0.157498308277848	0.729546552430829	Upregulated	62.3773513908888	WP_000080085.1
C2566_RS18725	nfeF	nfeF	NADPH-dependent ferric chelate reductase NfeF	0.15724057033594	0.738290283602028	Upregulated	30.6782706366231	WP_001059839.1
C2566_RS08150	amiD	amiD	N-acetylmuramoyl-L-alanine amidase AmiD	0.15640646593147	0.730916064630762	Upregulated	263.828912716641	WP_001255168.1
C2566_RS05755	bolA	bolA	transcriptional regulator BolA	0.156286957950795	0.769800988172817	Upregulated	1055.90246868247	WP_000973448.1
C2566_RS11900	rsxC	rsxC	electron transport complex subunit RsxC	0.156169403622343	0.729546552430829	Upregulated	83.455315633921	WP_000915790.1
C2566_RS18090	yggU	yggU	DUF167 family protein YggU	0.153849461385851	0.755469086504099	Upregulated	30.186111590286	WP_000994920.1
C2566_RS02155	phnK	phnK	phosphonate C-P lyase system protein PhnK	0.153809131741743	NA	Upregulated	9.07600174935699	WP_001075514.1
C2566_RS11660	ynfB	ynfB	DUF1283 family protein	0.153600697699626	0.746576629170792	Upregulated	112.373248985849	WP_000705211.1
C2566_RS16920	ascF	ascF	PTS cellobiose/arbutin/salicin transporter subunit IIBC	0.15335351800518	0.764535796062832	Upregulated	26.1275148496704	WP_001107835.1
C2566_RS10230	pgpB	pgpB	phosphatidylglycerophosphatase B	0.153045149148798	0.707449317587569	Upregulated	160.471477871865	WP_001256538.1
C2566_RS13425	hprS	hprS	two-component system sensor histidine kinase HprS	0.152364520002101	0.763741413131547	Upregulated	321.091016181667	WP_000826748.1
C2566_RS17415	tcdA	tcdA	tRNA cyclic N6-threonylcarbamoyladenosine(37) synthase TcdA	0.151712818716725	0.724683554288564	Upregulated	41.2168561307475	WP_000117728.1
C2566_RS11185	bdm	bdm	biofilm-dependent modulation protein	0.151378458995599	0.794519159470075	Upregulated	6.97369087450812	WP_000495771.1
C2566_RS21060	hmsP	hmsP	biofilm formation regulator HmsP	0.151154842880429	0.68253245367906	Upregulated	124.47260858675	WP_001266293.1
C2566_RS20195	ppiA	ppiA	peptidylprolyl isomerase A	0.150481382062816	0.71440721264667	Upregulated	311.353378421772	WP_000477227.1
C2566_RS03825	sgcE	sgcE	ribulose-phosphate 3 epimerase family protein	0.150333581559633	0.783175380167552	Upregulated	18.1308672177478	WP_000600622.1
C2566_RS09430	bhsA	bhsA	multiple stress resistance protein BhsA	0.15008918303037	0.796053241033218	Upregulated	423.647104435025	WP_000800153.1
C2566_RS17770	fumE	fumE	fumarase E	0.149966781043935	0.709170168145198	Upregulated	54.8373250389037	WP_000224147.1
C2566_RS10200	cysB	cysB	HTH-type transcriptional regulator CysB	0.149925868537712	0.776179260570453	Upregulated	362.228290907009	WP_000776253.1
C2566_RS15885	hyfE	hyfE	hydrogenase 4 membrane subunit	0.149433847984944	0.741876895947941	Upregulated	5.77773462559145	WP_000147987.1
C2566_RS11710	bioD	bioD	dethiobiotin synthase	0.148131342259182	0.761381342117599	Upregulated	398.086765770312	WP_000919231.1
C2566_RS21440	yibF	yibF	glutathione S-transferase	0.147930023823184	0.781997867968566	Upregulated	37.8586679170031	WP_000779792.1
C2566_RS19325	murA	murA	UDP-N-acetylglucosamine 1-carboxyvinyltransferase	0.147171697289248	0.686828064307044	Upregulated	132.135267861968	WP_000357259.1
C2566_RS01290	cytR	cytR	DNA-binding transcriptional regulator CytR	0.146560491651639	0.683134099078913	Upregulated	113.177679359111	WP_000644904.1
C2566_RS15805	yffB	yffB	ArsC family reductase	0.145412706906755	0.764530575317923	Upregulated	50.9500946086053	WP_000258236.1
C2566_RS18455	plsC	plsC	1-acylglycerol-3-phosphate O-acyltransferase	0.144801913520722	0.721253001074545	Upregulated	106.10591143799	WP_000965712.1
C2566_RS02545	hfq	hfq	RNA chaperone Hfq	0.144283798783631	0.675112883974576	Upregulated	1044.90988267736	WP_001051883.1
C2566_RS20325	damX	damX	cell division protein DamX	0.144141055123591	0.752063038528693	Upregulated	547.877995951925	WP_000343193.1
C2566_RS10620	recT	recT	recombination protein RecT	0.143577549807732	0.806160720735457	Upregulated	7.78791193785888	WP_000166319.1
C2566_RS06555	fepD	fepD	Fe(3+)-siderophore ABC transporter permease	0.143132845992059	0.805799866443899	Upregulated	25.6941711937299	WP_001295314.1
C2566_RS06995	glnS	glnS	glutamine--tRNA ligase	0.142890831351353	0.726768069719038	Upregulated	321.579639715786	WP_001287154.1
C2566_RS02840	ytfR	ytfR	galactofuranose ABC transporter, ATP-binding protein YtfR	0.142757255588648	0.737775376220845	Upregulated	52.5307650819404	WP_000210558.1
C2566_RS05270	cynR	cynR	transcriptional regulator CynR	0.142651635818145	0.793549775786812	Upregulated	13.8903298628054	WP_000952503.1
C2566_RS08230	clpA	clpA	ATP-dependent Clp protease ATP-binding subunit ClpA	0.142550692786704	0.794519159470075	Upregulated	2462.59251131438	WP_000934045.1
C2566_RS05620	tsx	tsx	nucleoside-specific channel-forming protein Tsx	0.142296262157741	0.780256583572534	Upregulated	312.927748192797	WP_001295328.1
C2566_RS12910	manY	manY	PTS mannose transporter subunit IIC	0.141779828516237	0.779463218461821	Upregulated	186.864529037268	WP_000406926.1
C2566_RS07580	moaC	moaC	cyclic pyranopterin monophosphate synthase MoaC	0.141125083929568	0.755695435179227	Upregulated	59.3471036298005	WP_000080885.1
C2566_RS19485	nanR	nanR	transcriptional regulator NanR	0.14107999221467	0.786013603253922	Upregulated	111.401173808617	WP_000523844.1
C2566_RS06775	dacA	dacA	D-alanyl-D-alanine carboxypeptidase DacA	0.140310254654746	0.708738456673477	Upregulated	315.451920983478	WP_001092082.1
C2566_RS20825	rbbA	rbbA	ribosome-associated ATPase/putative transporter RbbA	0.140304436504346	0.651929833061058	Upregulated	142.540905455887	WP_000149156.1
C2566_RS16230	glyA	glyA	serine hydroxymethyltransferase	0.140247535754888	0.760179344338158	Upregulated	853.900250536442	WP_000919159.1
C2566_RS08940	putP	putP	sodium/proline symporter PutP	0.140232532592202	0.806291863785985	Upregulated	431.348304603509	WP_001018486.1
C2566_RS10355	puuC	puuC	aldehyde dehydrogenase PuuC	0.140145891952512	0.810524720335197	Upregulated	13.4274705551483	WP_001009090.1
C2566_RS20275	yhfU	yhfU	DUF2620 domain-containing protein	0.139469718832424	0.80438972588118	Upregulated	14.9801709534241	WP_000719728.1
C2566_RS17045	ygbM	ygbM	HPr family phosphocarrier protein	0.138902354700608	0.792527445666976	Upregulated	17.3704174556705	WP_001136925.1
C2566_RS16435	pssA	pssA	CDP-diacylglycerol--serine O-phosphatidyltransferase	0.137762930637844	0.754210021715276	Upregulated	558.7229382855	WP_000949265.1
C2566_RS02550	hflX	hflX	ribosome rescue GTPase HflX	0.137447714841607	0.699196278314849	Upregulated	534.27723358885	WP_000460360.1
C2566_RS09910	ychO	ychO	inverse autotransporter invasin YchO	0.136941008589919	0.810573663716111	Upregulated	46.9303069447193	WP_001400233.1
C2566_RS11965	slyB	slyB	outer membrane lipoprotein SlyB	0.136879872286824	0.709185648978045	Upregulated	1777.99664530896	WP_000597196.1
C2566_RS16605	smpB	smpB	SsrA-binding protein SmpB	0.136253371261	0.707693758300492	Upregulated	85.341974106313	WP_000162574.1
C2566_RS00130	pstC	pstC	phosphate ABC transporter permease PstC	0.136158749689224	0.782221595146532	Upregulated	39.1625503645718	WP_000741620.1
C2566_RS11050	yncG	yncG	glutathione S-transferase family protein	0.136059945297477	0.806863257877552	Upregulated	33.0895411884295	WP_000598851.1
C2566_RS12310	selO	selO	protein adenylyltransferase SelO	0.135755256005313	0.787947251563862	Upregulated	70.2158474821016	WP_000175606.1
C2566_RS05700	yajR	yajR	MFS transporter	0.135587530824808	0.728557843168196	Upregulated	151.955309297033	WP_001000978.1
C2566_RS17870	ygfB	ygfB	UPF0149 family protein YgfB	0.135527322809219	0.669557919656346	Upregulated	265.079473292364	WP_001295378.1
C2566_RS09745	cvrA	cvrA	potassium/proton antiporter	0.13469291160528	0.746451382477709	Upregulated	224.082086747538	WP_000340194.1
C2566_RS10740	hslJ	hslJ	heat shock protein HslJ	0.13445805611507	0.799237897060744	Upregulated	39.3084188733323	WP_001298828.1
C2566_RS20880	dtpB	dtpB	dipeptide/tripeptide permease DtpB	0.134410608445654	0.803012409490318	Upregulated	1745.41974040376	WP_001098647.1
C2566_RS10570	smrA	smrA	DNA endonuclease SmrA	0.134402524003989	0.773230213750976	Upregulated	34.8861759406391	WP_001046829.1
C2566_RS14540	ccmH	ccmH	cytochrome c-type biogenesis thiol:disulfide oxidoreductase CcmH	0.133792660256543	0.778146397671563	Upregulated	70.3213262227725	WP_001211589.1
C2566_RS21700	slmA	slmA	nucleoid occlusion factor SlmA	0.133535078319008	0.76795790965434	Upregulated	54.2160621122462	WP_000818601.1
C2566_RS18945	tdcD	tdcD	propionate kinase	0.133443597442936	0.819829292644426	Upregulated	344.797459106884	WP_001295545.1
C2566_RS12360	rplT	rplT	50S ribosomal protein L20	0.133215013065187	0.808982254225819	Upregulated	2244.00096612612	WP_000124850.1
C2566_RS00840	hemG	hemG	menaquinone-dependent protoporphyrinogen IX dehydrogenase	0.132871393523335	0.739316008434006	Upregulated	61.9107491357547	WP_000853959.1
C2566_RS04410	panB	panB	3-methyl-2-oxobutanoate hydroxymethyltransferase	0.132812728064248	0.750992214345354	Upregulated	91.610710647141	WP_000805497.1
C2566_RS03265	mog	mog	molybdopterin adenylyltransferase	0.132807660871671	0.769800988172817	Upregulated	116.901151960174	WP_001094682.1
C2566_RS07705	ybiO	ybiO	mechanosensitive channel protein	0.132794429759771	0.803012409490318	Upregulated	50.0257682832064	WP_001267253.1
C2566_RS09980	ychJ	ychJ	YchJ family protein	0.132071868252846	0.796189117988364	Upregulated	707.715672910097	WP_001362540.1
C2566_RS05855	ybaY	ybaY	YbaY family lipoprotein	0.131193225617602	0.802837606343155	Upregulated	205.998631287181	WP_000779826.1
C2566_RS14095	C2566_RS14095	C2566_RS14095	HTH-like domain-containing protein	0.130094099567769	0.824691673498979	Upregulated	87.2919017918425	NA
C2566_RS00070	yieH	yieH	6-phosphogluconate phosphatase	0.130037280647508	0.765905733563683	Upregulated	47.8789681306725	WP_000078043.1
C2566_RS17235	mazE	mazE	type II toxin-antitoxin system antitoxin MazE	0.129818997304754	0.800393425226417	Upregulated	78.9357136151828	WP_000581937.1
C2566_RS15340	emrK	emrK	multidrug efflux MFS transporter periplasmic adaptor subunit EmrK	0.129656646882389	0.822704316689393	Upregulated	44.9534289056926	WP_000435167.1
C2566_RS03125	C2566_RS03125	C2566_RS03125	IS3-like element ISEc52 family transposase	0.129643232532125	0.827032623298693	Upregulated	7.37923696567313	NA
C2566_RS14505	yejK	yejK	nucleoid-associated protein YejK	0.129184042890679	0.78735380286129	Upregulated	144.581974148781	WP_000050798.1
C2566_RS02820	tamB	tamB	autotransporter assembly complex protein TamB	0.129077455619634	0.637402346307146	Upregulated	337.829641789407	WP_000060982.1
C2566_RS14045	yegW	yegW	GntR family transcriptional regulator	0.128812116265852	0.810573663716111	Upregulated	16.5951307841535	WP_000434038.1
C2566_RS12915	manZ	manZ	PTS mannose transporter subunit IID	0.128670871542423	0.818172578813336	Upregulated	256.800298775145	WP_000228655.1
C2566_RS08135	artP	artP	arginine ABC transporter ATP-binding protein ArtP	0.128467481336109	0.742511741855286	Upregulated	136.689914119722	WP_000027205.1
C2566_RS13755	rfbD	rfbD	dTDP-4-dehydrorhamnose reductase	0.128466018653547	0.778146397671563	Upregulated	299.087024359204	WP_001023616.1
C2566_RS01220	yiiQ	yiiQ	YiiQ family protein	0.1283407105064	0.78735380286129	Upregulated	66.9523979198255	WP_000802226.1
C2566_RS09775	treA	treA	alpha,alpha-trehalase	0.127543099350333	0.806291863785985	Upregulated	63.8153013476845	WP_000841714.1
C2566_RS07675	ybiJ	ybiJ	DUF1471 family protein YbiJ	0.126576812612833	0.824473422241773	Upregulated	132.365490302916	WP_000849301.1
C2566_RS07415	zitB	zitB	CDF family zinc transporter ZitB	0.126442392261782	0.787297733104733	Upregulated	75.6398355410777	WP_000951295.1
C2566_RS08190	aqpZ	aqpZ	aquaporin Z	0.125910912264472	0.819528154970688	Upregulated	20.2811873122859	WP_001298299.1
C2566_RS13595	sbmC	sbmC	DNA gyrase inhibitor SbmC	0.125829114449431	0.80438972588118	Upregulated	264.213680367457	WP_001105393.1
C2566_RS01145	rhaS	rhaS	HTH-type transcriptional activator RhaS	0.125478907698635	0.828410290394967	Upregulated	17.527361491786	WP_000217165.1
C2566_RS21855	C2566_RS21855	C2566_RS21855	transposase	0.124764847318174	0.833409586049046	Upregulated	12.2409593810556	NA
C2566_RS18885	yqjF	yqjF	DoxX family protein	0.124605891443879	0.819829292644426	Upregulated	40.4616142500997	WP_000732240.1
C2566_RS18290	C2566_RS18290	C2566_RS18290	ATP-binding protein	0.124417603988728	0.834581265827293	Upregulated	8.10297028453621	WP_000339531.1
C2566_RS10525	uspE	uspE	universal stress protein UspE	0.124051321612935	0.793540289691995	Upregulated	1702.07621399283	WP_001262123.1
C2566_RS10365	puuE	puuE	4-aminobutyrate transaminase	0.124020521385129	0.835106521668649	Upregulated	14.699572686465	WP_000069229.1
C2566_RS21770	xanP	xanP	xanthine/proton symporter XanP	0.12380260137312	0.819542112256743	Upregulated	43.0062046027818	WP_001295238.1
C2566_RS11680	ynfE	ynfE	selenate/tellurate reductase subunit YnfE	0.123630765583983	0.797405273095552	Upregulated	256.087437005172	WP_000041695.1
C2566_RS12855	yoaB	yoaB	RidA family protein	0.123543838607492	0.806291863785985	Upregulated	152.263397890772	WP_001295493.1
C2566_RS11255	pqqL	pqqL	M16 family metallopeptidase	0.123470341811603	0.822821831475883	Upregulated	61.362333117212	WP_001244978.1
C2566_RS18695	tsaD	tsaD	tRNA (adenosine(37)-N6)-threonylcarbamoyltransferase complex transferase subunit TsaD	0.122968740448381	0.746287146973979	Upregulated	87.6486447148031	WP_001264352.1
C2566_RS00780	tatA	tatA	Sec-independent protein translocase subunit TatA	0.122478565368283	0.796686726050004	Upregulated	1282.0409615403	WP_001295260.1
C2566_RS16070	sseA	sseA	3-mercaptopyruvate sulfurtransferase	0.12203032936855	0.822704316689393	Upregulated	256.67240828418	WP_000108626.1
C2566_RS17275	truC	truC	tRNA pseudouridine(65) synthase TruC	0.121725905339398	0.838049205255976	Upregulated	23.6997605199529	WP_000890001.1
C2566_RS03280	yaaA	yaaA	peroxide stress protein YaaA	0.12157388260322	0.776179260570453	Upregulated	71.4245392298387	WP_000906197.1
C2566_RS16200	yphC	yphC	zinc-dependent alcohol dehydrogenase family protein	0.121198174993334	0.838049205255976	Upregulated	15.3611063721243	WP_000700812.1
C2566_RS01855	ubiA	ubiA	4-hydroxybenzoate octaprenyltransferase	0.121111920880196	0.810215325054583	Upregulated	320.459692110683	WP_000455227.1
C2566_RS25405	yqgG	yqgG	protein YqgG	0.120961785465676	0.828410290394967	Upregulated	70.7890842734708	WP_001297404.1
C2566_RS18535	nudF	nudF	ADP-ribose diphosphatase	0.120906297964155	0.824395808573155	Upregulated	91.5427537798242	WP_000917117.1
C2566_RS08500	ssuC	ssuC	aliphatic sulfonate ABC transporter permease SsuC	0.120201953081026	0.839604255683761	Upregulated	7.04781613640747	WP_000235203.1
C2566_RS21205	yiaD	yiaD	OmpA family lipoprotein	0.119848546693172	0.799237897060744	Upregulated	56.8975553430702	WP_000747636.1
C2566_RS19160	ubiT	ubiT	ubiquinone anaerobic biosynthesis accessory factor UbiT	0.119430426420655	0.805060407844578	Upregulated	492.564418569227	WP_001295552.1
C2566_RS12455	chbR	chbR	transcriptional regulator ChbR	0.119338410834063	0.815220846384809	Upregulated	52.4975904471777	WP_000983648.1
C2566_RS15605	cysW	cysW	sulfate/thiosulfate ABC transporter permease CysW	0.119123537723394	0.839604255683761	Upregulated	71.4666507840953	WP_000852696.1
C2566_RS01445	fabR	fabR	HTH-type transcriptional repressor FabR	0.118892130211405	0.828287005806175	Upregulated	631.593928313885	WP_001309117.1
C2566_RS21650	waaG	waaG	glycosyltransferase family 4 protein	0.11859521613293	0.759631454935636	Upregulated	91.3380825407798	WP_000634238.1
C2566_RS13050	holE	holE	DNA polymerase III subunit theta	0.11850887786821	0.8244256773406	Upregulated	59.1446066500424	WP_000916763.1
C2566_RS22865	C2566_RS22865	C2566_RS22865	phage tail protein	0.116684443300184	0.842306091249883	Upregulated	7.39147073680734	WP_012767713.1
C2566_RS01885	zur	zur	zinc uptake transcriptional repressor Zur	0.116662255387207	0.824473422241773	Upregulated	31.2547988762113	WP_001295691.1
C2566_RS04420	yadK	yadK	fimbrial-like protein	0.116659912056059	0.838049205255976	Upregulated	4.30848480062141	WP_000553749.1
C2566_RS17065	pcm	pcm	protein-L-isoaspartate O-methyltransferase	0.116379050865189	0.730916064630762	Upregulated	117.768987605529	WP_000254708.1
C2566_RS11960	anmK	anmK	anhydro-N-acetylmuramic acid kinase	0.115811811902858	0.82053770970263	Upregulated	341.367022998604	WP_000835077.1
C2566_RS18330	hybE	hybE	hydrogenase-2 assembly chaperone	0.115772484482385	0.815220846384809	Upregulated	98.7529168875851	WP_000134014.1
C2566_RS20725	yhhM	yhhM	DUF2500 domain-containing protein	0.11487970749716	0.813672154784207	Upregulated	115.9053472008	WP_000042886.1
C2566_RS15105	hisM	hisM	ABC transporter permease	0.112994992459345	0.824473422241773	Upregulated	66.4395247894038	WP_000569958.1
C2566_RS14430	yeiP	yeiP	elongation factor P-like protein YeiP	0.112705034332858	0.81822752410746	Upregulated	50.3589156107287	WP_001136827.1
C2566_RS07035	ybfF	ybfF	esterase	0.112681181427668	0.808229765781467	Upregulated	47.9541994705659	WP_000773301.1
C2566_RS02880	nrdG	nrdG	anaerobic ribonucleoside-triphosphate reductase-activating protein	0.112482949456966	0.795904638634631	Upregulated	42.8942758808749	WP_001106238.1
C2566_RS15125	ubiX	ubiX	flavin prenyltransferase UbiX	0.111813830910295	0.831835002792405	Upregulated	34.5224960186238	WP_000825700.1
C2566_RS08490	pepN	pepN	aminopeptidase N	0.11171413817694	0.812515924403652	Upregulated	600.597368465093	WP_000193841.1
C2566_RS01910	qorA	qorA	quinone oxidoreductase	0.111147417226134	0.786397809707781	Upregulated	118.95072708951	WP_000235509.1
C2566_RS19520	zapG	zapG	Z-ring associated protein ZapG	0.110949585803674	0.822704316689393	Upregulated	289.943333322918	WP_001295270.1
C2566_RS13025	pphA	pphA	protein-serine/threonine phosphatase	0.110831220846353	0.842625372941943	Upregulated	42.7870770199518	WP_000812724.1
C2566_RS01665	purH	purH	bifunctional phosphoribosylaminoimidazolecarboxamide formyltransferase/IMP cyclohydrolase	0.110387105458076	0.85165037035323	Upregulated	34.4496044799784	WP_001187559.1
C2566_RS02850	yjfF	yjfF	galactofuranose ABC transporter, permease protein YjfF	0.110178052915595	0.828410290394967	Upregulated	39.8735635068991	WP_000596015.1
C2566_RS13210	torZ	torZ	trimethylamine N-oxide reductase TorZ	0.110112948460715	0.838013397983751	Upregulated	62.2444260727382	WP_000176795.1
C2566_RS01950	uvrA	uvrA	excinuclease ABC subunit UvrA	0.10998923421939	0.80072464957062	Upregulated	207.756599938218	WP_000357744.1
C2566_RS18220	glcF	glcF	glycolate oxidase subunit GlcF	0.109191280939381	0.842097368116429	Upregulated	35.6100563876168	WP_001194661.1
C2566_RS12060	punR	punR	DNA-binding transcriptional activator PunR	0.109157783175629	0.80438972588118	Upregulated	73.4884372755528	WP_000269493.1
C2566_RS17125	C2566_RS17125	C2566_RS17125	Hok/Gef family protein	0.108911486503414	0.839604255683761	Upregulated	32.4053531119028	WP_000956460.1
C2566_RS15560	cysK	cysK	cysteine synthase A	0.10889499747278	0.848482982045954	Upregulated	725.796553020691	WP_000034402.1
C2566_RS14035	yegU	yegU	ADP-ribosylglycohydrolase family protein	0.108415763204731	0.843780660011766	Upregulated	24.1575288602185	WP_000846243.1
C2566_RS11015	ydcZ	ydcZ	DMT family transporter	0.108152796976661	0.837327657492533	Upregulated	26.0081702510571	WP_001076521.1
C2566_RS21260	wecH	wecH	O-acetyltransferase WecH	0.107978350733488	0.829112356603027	Upregulated	26.6433981912181	WP_001182642.1
C2566_RS06795	rlmH	rlmH	23S rRNA (pseudouridine(1915)-N(3))-methyltransferase RlmH	0.107700998426774	0.839604255683761	Upregulated	35.2816494778815	WP_000776104.1
C2566_RS20900	gorA	gorA	glutathione-disulfide reductase	0.107459705334276	0.802831160890738	Upregulated	126.595810916055	WP_000160808.1
C2566_RS13640	hisD	hisD	histidinol dehydrogenase	0.106930485365497	0.848377193592427	Upregulated	40.4757256307902	WP_012767740.1
C2566_RS13750	rfbA	rfbA	glucose-1-phosphate thymidylyltransferase RfbA	0.106415602835941	0.837327657492533	Upregulated	1069.97815002431	WP_000857508.1
C2566_RS03100	C2566_RS03100	C2566_RS03100	IS3-like element IS911 family transposase	0.105458538362162	0.810573663716111	Upregulated	203.917825029575	WP_085948656.1
C2566_RS03365	trpR	trpR	trp operon repressor	0.103592261804439	0.849809991782808	Upregulated	122.348795211433	WP_000068679.1
C2566_RS04250	zapD	zapD	cell division protein ZapD	0.103238967955808	0.835106521668649	Upregulated	80.7892152309084	WP_001194734.1
C2566_RS02590	yjfI	yjfI	YjfI family protein	0.101326816868767	0.86875434407076	Upregulated	10.2065258575152	WP_000220128.1
C2566_RS16930	hycI	hycI	hydrogenase maturation peptidase HycI	0.101209289225409	0.837327657492533	Upregulated	104.453988472526	WP_000132961.1
C2566_RS19405	rapZ	rapZ	RNase adapter RapZ	0.100209046345606	0.83012656455269	Upregulated	111.426102344197	WP_000243741.1
C2566_RS22385	C2566_RS22385	C2566_RS22385	DUF2254 family protein	0.0996704509326937	0.861439765635585	Upregulated	22.2727989745977	NA
C2566_RS11175	maeA	maeA	malate dehydrogenase	0.0989970318886693	0.807003182002337	Upregulated	412.143361676162	WP_000433476.1
C2566_RS19010	prlF	prlF	type II toxin-antitoxin system antitoxin PrlF	0.0988916333040413	0.861636475269828	Upregulated	268.158916749305	WP_001300560.1
C2566_RS20490	rtcB	rtcB	RNA-splicing ligase RtcB	0.0986537316454506	0.864271328231415	Upregulated	32.9075744105198	WP_001105478.1
C2566_RS15175	flk	flk	flagella biosynthesis regulator Flk	0.0985493707363644	0.817623914103385	Upregulated	54.2893424034136	WP_000615834.1
C2566_RS06200	purE	purE	5-(carboxyamino)imidazole ribonucleotide mutase	0.0982736152702875	0.848572414469701	Upregulated	23.6424369499179	WP_001295318.1
C2566_RS02660	ulaC	ulaC	PTS ascorbate transporter subunit IIA	0.0981689739644125	0.865687598010373	Upregulated	13.830023595623	WP_000776505.1
C2566_RS21210	ghrB	ghrB	glyoxylate/hydroxypyruvate reductase GhrB	0.0980241229319583	0.824473422241773	Upregulated	87.8734824267831	WP_000805027.1
C2566_RS20405	pckA	pckA	phosphoenolpyruvate carboxykinase (ATP)	0.0977323115262853	0.870573105898263	Upregulated	2532.27460681749	WP_001265681.1
C2566_RS11555	C2566_RS11555	C2566_RS11555	antiterminator Q family protein	0.0972477365075889	0.859331687560334	Upregulated	31.2528789773443	WP_001204787.1
C2566_RS13365	ftnA	ftnA	non-heme ferritin	0.0971643888359268	0.863809462691118	Upregulated	2796.63004334622	WP_000917208.1
C2566_RS03315	yjtD	yjtD	tRNA/rRNA methyltransferase	0.0970355103399146	0.842140999770035	Upregulated	61.0739608086892	WP_001223132.1
C2566_RS25395	ygdT	ygdT	protein YgdT	0.0970209739009151	NA	Upregulated	40.5590783800196	WP_000953278.1
C2566_RS12055	purR	purR	HTH-type transcriptional repressor PurR	0.0966695046138285	0.789730737523292	Upregulated	145.974630097542	WP_000190982.1
C2566_RS11700	dmsD	dmsD	Tat proofreading chaperone DmsD	0.0965426440153239	0.828287005806175	Upregulated	131.495179558455	WP_000148710.1
C2566_RS13495	amn	amn	AMP nucleosidase	0.0965363223434399	0.78852868433875	Upregulated	172.18735838726	WP_001060244.1
C2566_RS08630	sxy	sxy	CRP-S regulon transcriptional coactivator Sxy	0.0956863054047823	0.844677829602418	Upregulated	136.215763646508	WP_000839153.1
C2566_RS13060	exoX	exoX	exodeoxyribonuclease X	0.0953077679657994	0.838049205255976	Upregulated	68.2188639439617	WP_000944245.1
C2566_RS11105	narI	narI	respiratory nitrate reductase subunit gamma	0.0950127746122722	0.875617822858435	Upregulated	12.3832550141412	WP_000617115.1
C2566_RS12445	chbG	chbG	chitin disaccharide deacetylase	0.0946239099845311	0.873696254440757	Upregulated	27.5872533398239	WP_000440472.1
C2566_RS15150	accD	accD	acetyl-CoA carboxylase, carboxyltransferase subunit beta	0.0944531148730356	0.857972401033825	Upregulated	791.716984700196	WP_000118404.1
C2566_RS17340	C2566_RS17340	C2566_RS17340	LacI family DNA-binding transcriptional regulator	0.0940345075790939	0.862599259713574	Upregulated	62.5488769494917	WP_001140843.1
C2566_RS00425	wzzE	wzzE	ECA polysaccharide chain length modulation protein	0.0935881296453552	0.83721189412955	Upregulated	153.580516414797	WP_001295256.1
C2566_RS16715	nrdI	nrdI	class Ib ribonucleoside-diphosphate reductase assembly flavoprotein NrdI	0.0934508603651949	0.881902972115822	Upregulated	6.10423295996616	WP_000080947.1
C2566_RS07225	gltA	gltA	citrate synthase	0.0933254394233302	0.873898755028087	Upregulated	3024.72252329132	WP_000785834.1
C2566_RS03285	yaaX	yaaX	DUF2502 domain-containing protein	0.0929605240679468	0.850136327861818	Upregulated	39.1437717949659	WP_000738719.1
C2566_RS11085	pptA	pptA	tautomerase PptA	0.0928061650196189	0.880333849889183	Upregulated	30.4662383654009	WP_001120141.1
C2566_RS10085	yciC	yciC	YciC family protein	0.0927642452739553	0.859448918329579	Upregulated	107.451849465747	WP_000028540.1
C2566_RS20115	slyD	slyD	peptidylprolyl isomerase	0.0925844563623563	0.873956075761148	Upregulated	577.28182170412	WP_000861334.1
C2566_RS04425	yadL	yadL	fimbrial-like protein YadL	0.0925247380884294	0.880333849889183	Upregulated	4.58421907706642	WP_001310526.1
C2566_RS00005	rpmH	rpmH	50S ribosomal protein L34	0.0924840676985179	0.853293010872241	Upregulated	712.707404304505	WP_000831330.1
C2566_RS20055	bfd	bfd	bacterioferritin-associated ferredoxin	0.0923369466177871	0.880554079995938	Upregulated	68.5442980136786	WP_000289085.1
C2566_RS15245	C2566_RS15245	C2566_RS15245	fimbrial protein	0.0923257177854405	0.882801377995295	Upregulated	8.19888048651213	WP_000789849.1
C2566_RS22055	yidQ	yidQ	YceK/YidQ family lipoprotein	0.0919305495628731	0.846037691398028	Upregulated	174.269264540777	WP_000620888.1
C2566_RS20330	aroB	aroB	3-dehydroquinate synthase	0.091512395167627	0.828410290394967	Upregulated	298.508829958568	WP_000439846.1
C2566_RS07085	kdpD	kdpD	two-component system sensor histidine kinase KdpD	0.0908070485425559	0.810573663716111	Upregulated	120.910045998685	WP_001301349.1
C2566_RS10815	ynbD	ynbD	phosphatase PAP2/dual specificity phosphatase family protein	0.0905389808965008	0.881164643160302	Upregulated	38.0622727966007	WP_000627365.1
C2566_RS06550	fepG	fepG	iron-enterobactin ABC transporter permease	0.0903146183307275	0.88336774776042	Upregulated	23.0746365262915	WP_000640979.1
C2566_RS02405	yjeI	yjeI	DUF4156 domain-containing protein	0.0898976616459313	0.873956075761148	Upregulated	148.104623027252	WP_001301120.1
C2566_RS20390	hslO	hslO	Hsp33 family molecular chaperone HslO	0.0892547382617128	0.810524720335197	Upregulated	111.18759555041	WP_001135574.1
C2566_RS05210	yahK	yahK	NADPH-dependent aldehyde reductase YahK	0.088889013439531	0.861661267439934	Upregulated	71.4519450998865	WP_000692754.1
C2566_RS17695	mocA	mocA	molybdenum cofactor cytidylyltransferase	0.0887387235765595	0.865946197783103	Upregulated	148.520182335526	WP_001272850.1
C2566_RS11110	narW	narW	nitrate reductase molybdenum cofactor assembly chaperone	0.0880992565125147	0.887653304094431	Upregulated	10.4527873702167	WP_001166353.1
C2566_RS02415	epmB	epmB	EF-P beta-lysylation protein EpmB	0.0878944273897008	0.846037691398028	Upregulated	59.8414093382657	WP_000940522.1
C2566_RS18255	C2566_RS18255	C2566_RS18255	acyl carrier protein	0.0873576336089673	0.884692773158802	Upregulated	8.21489805866784	WP_000248097.1
C2566_RS10890	ydcH	ydcH	YdcH family protein	0.0872192560438573	0.88176841210848	Upregulated	42153.0273401479	WP_001296778.1
C2566_RS17145	queD	queD	6-carboxytetrahydropterin synthase QueD	0.0866084681044247	0.869514535519057	Upregulated	32.8690299309691	WP_000108294.1
C2566_RS08980	pgaC	pgaC	poly-beta-1,6-N-acetyl-D-glucosamine synthase	0.0865480572988027	0.875648568811582	Upregulated	40.5679744622865	WP_000610451.1
C2566_RS08165	ltaE	ltaE	low-specificity L-threonine aldolase	0.0861520696884951	0.815220846384809	Upregulated	160.587144795443	WP_000566356.1
C2566_RS04555	mtnN	mtnN	5'-methylthioadenosine/S-adenosylhomocysteine nucleosidase	0.0861265414001153	0.863190474348297	Upregulated	303.575861113397	WP_000689844.1
C2566_RS17215	eno	eno	phosphopyruvate hydratase	0.0857686338392768	0.876682507665021	Upregulated	1653.40330891392	WP_000036723.1
C2566_RS14500	rplY	rplY	50S ribosomal protein L25	0.0850054962194199	0.888647723853449	Upregulated	683.095312326006	WP_000494183.1
C2566_RS01135	rhaB	rhaB	rhamnulokinase	0.0848904507354424	NA	Upregulated	31.2529299179508	WP_000144075.1
C2566_RS03550	yjjA	yjjA	DUF2501 domain-containing protein YjjA	0.0847459020678174	0.875155378098985	Upregulated	80.251944648284	WP_001308243.1
C2566_RS15635	murP	murP	PTS N-acetylmuramic acid transporter subunit IIBC	0.0839547503427597	0.865687598010373	Upregulated	42.3533784934827	WP_001040449.1
C2566_RS06585	entA	entA	2,3-dihydro-2,3-dihydroxybenzoate dehydrogenase EntA	0.0837941328166868	0.890219643855191	Upregulated	12.0082046367791	WP_000347664.1
C2566_RS16600	ratA	ratA	type II toxin-antitoxin system toxin RatA	0.0833145372881152	0.887977460692463	Upregulated	92.1402905320473	WP_001300750.1
C2566_RS04125	ilvI	ilvI	acetolactate synthase 3 large subunit	0.0830002214806676	0.880554079995938	Upregulated	36.4116221253766	WP_000425661.1
C2566_RS18425	yqhD	yqhD	alcohol dehydrogenase	0.0826814436706422	0.850562919866163	Upregulated	107.240609815512	WP_001058802.1
C2566_RS02125	yjdP	yjdP	DDRRRQL repeat protein YjdP	0.0821388890575597	0.892808599958165	Upregulated	11.9176496793142	WP_000819750.1
C2566_RS13065	ptrB	ptrB	oligopeptidase B	0.0819498431450015	0.862676631610164	Upregulated	109.737759432156	WP_000936922.1
C2566_RS15085	folX	folX	dihydroneopterin triphosphate 2'-epimerase	0.0819399702840397	0.844677829602418	Upregulated	88.8727327617351	WP_000068457.1
C2566_RS10485	mpaA	mpaA	murein tripeptide amidase MpaA	0.0815101092786414	0.879193013622892	Upregulated	37.0704415731915	WP_000219122.1
C2566_RS21100	bcsF	bcsF	cellulose biosynthesis protein BcsF	0.081453984166776	0.897402266352975	Upregulated	5.86546860022121	WP_000988308.1
C2566_RS18815	ygjR	ygjR	Gfo/Idh/MocA family protein	0.0814306433066816	0.848377193592427	Upregulated	263.33770522784	WP_012775974.1
C2566_RS01570	rpoC	rpoC	DNA-directed RNA polymerase subunit beta'	0.0808922634131187	0.884692773158802	Upregulated	1271.21917906606	WP_000653944.1
C2566_RS21380	C2566_RS21380	C2566_RS21380	AraC family transcriptional regulator	0.0808879426272177	0.896002117593258	Upregulated	25.9703630023213	WP_000891828.1
C2566_RS12075	ribE	ribE	riboflavin synthase	0.0808398231536439	0.846994781726177	Upregulated	513.376344122754	WP_000493947.1
C2566_RS12750	nimT	nimT	2-nitroimidazole transporter	0.0808234400064024	0.886427222314969	Upregulated	30.646285945209	WP_000128491.1
C2566_RS21925	adeQ	adeQ	adenine permease AdeQ	0.0801827329525669	0.898484208109454	Upregulated	17.5029681376375	WP_012767770.1
C2566_RS12820	yeaW	yeaW	carnitine monooxygenase, oxygenase subunit YeaW	0.0798515684217804	0.89925355596863	Upregulated	23.4381239117884	WP_000067822.1
C2566_RS20505	glpG	glpG	rhomboid family intramembrane serine protease GlpG	0.0791129919333176	0.865908778976211	Upregulated	64.0668941735863	WP_000928723.1
C2566_RS13035	yebY	yebY	YebY family protein	0.0787646283240757	0.849108199773886	Upregulated	276.680721302343	WP_000976472.1
C2566_RS08415	kdsB	kdsB	3-deoxy-manno-octulosonate cytidylyltransferase	0.0784218194845349	0.888647723853449	Upregulated	149.514377553352	WP_000011603.1
C2566_RS08715	hyaD	hyaD	hydrogenase 1 maturation protease	0.0783430706764918	0.886583053691298	Upregulated	58.9756945707618	WP_000003671.1
C2566_RS15490	yfeC	yfeC	YfeC-like transcriptional regulator	0.0777505339385947	0.887523957252005	Upregulated	197.25122071433	WP_000472021.1
C2566_RS03675	uxuA	uxuA	mannonate dehydratase	0.0772626232887141	0.877302494058476	Upregulated	50.4086836440771	WP_000438562.1
C2566_RS06515	entD	entD	enterobactin synthase subunit EntD	0.0766250849413656	0.898484208109454	Upregulated	88.2806514694451	WP_001749708.1
C2566_RS06455	pheP	pheP	phenylalanine transporter	0.0765487211522681	0.886427222314969	Upregulated	93.4260808951254	WP_000786310.1
C2566_RS14570	ccmB	ccmB	heme exporter protein CcmB	0.0764389317333545	0.897976169908955	Upregulated	25.7634589726148	WP_000971730.1
C2566_RS08085	potF	potF	spermidine/putrescine ABC transporter substrate-binding protein PotF	0.0763950471561597	0.900768942183793	Upregulated	18.5612716610223	WP_000126069.1
C2566_RS12740	yeaL	yeaL	DUF441 domain-containing protein	0.0760946539128888	0.897976169908955	Upregulated	18.243654597115	WP_000460707.1
C2566_RS21125	yhjV	yhjV	aromatic amino acid transport family protein	0.075878591949708	0.896002117593258	Upregulated	55.9492018161927	WP_001295225.1
C2566_RS05395	tauB	tauB	taurine ABC transporter ATP-binding subunit	0.07569759580397	0.903715700647701	Upregulated	13.386895720019	WP_000939399.1
C2566_RS00825	pepQ	pepQ	Xaa-Pro dipeptidase	0.0749910182460364	0.886583053691298	Upregulated	228.710239002414	WP_000444561.1
C2566_RS19765	yrdA	yrdA	gamma carbonic anhydrase family protein	0.0749180936515851	0.874093098850589	Upregulated	310.376725990808	WP_001286158.1
C2566_RS10065	yciI	yciI	YciI family protein	0.0746470006264028	0.897143689582393	Upregulated	435.292599412244	WP_000967595.1
C2566_RS08750	etk	etk	tyrosine-protein kinase	0.0746336514577433	0.843041814576957	Upregulated	148.285695236846	WP_000208650.1
C2566_RS06830	ybeL	ybeL	zinc ribbon-containing protein	0.0743459458958494	0.893684305398852	Upregulated	848.899225974266	WP_001044880.1
C2566_RS20890	prlC	prlC	oligopeptidase A	0.0741961236323787	0.860075589474773	Upregulated	215.049560944825	WP_001295214.1
C2566_RS13020	yebW	yebW	YebW family protein	0.0739721410632804	0.886427222314969	Upregulated	105.213961906189	WP_001296140.1
C2566_RS04525	fhuB	fhuB	Fe(3+)-hydroxamate ABC transporter permease FhuB	0.0736412874663004	0.903548089607026	Upregulated	34.93465631065	WP_061057646.1
C2566_RS09605	ariR	ariR	biofilm/acid-resistance regulator AriR	0.072871664382332	0.908364322791888	Upregulated	7.34264781002715	WP_000888772.1
C2566_RS11995	ydhF	ydhF	aldo/keto reductase	0.0718961996113511	0.879315809040809	Upregulated	129.941709822185	WP_000250656.1
C2566_RS01920	alr	alr	alanine racemase	0.071878529213265	0.870187121571672	Upregulated	130.39052027681	WP_001147328.1
C2566_RS11640	C2566_RS11640	C2566_RS11640	Arm DNA-binding domain-containing protein	0.0706290230276442	0.910618383207725	Upregulated	23.887537465918	NA
C2566_RS20440	feoC	feoC	[Fe-S]-dependent transcriptional repressor FeoC	0.0702625358831178	0.907674098386348	Upregulated	44.1031015464226	WP_001295699.1
C2566_RS10590	dbpA	dbpA	ATP-dependent RNA helicase DbpA	0.0697000950490207	0.893308853442833	Upregulated	47.4251082792314	WP_000123737.1
C2566_RS21510	C2566_RS21510	C2566_RS21510	YadA-like family protein	0.0694244677108383	0.875155378098985	Upregulated	144.608734680347	WP_001033182.1
C2566_RS15195	yfcL	yfcL	YfcL family protein	0.0690123582976514	0.900768942183793	Upregulated	126.452662707456	WP_000559764.1
C2566_RS06650	ybdR	ybdR	zinc-dependent alcohol dehydrogenase	0.0687000783629526	0.911975154698649	Upregulated	26.6296546927054	WP_000646137.1
C2566_RS01060	fdhE	fdhE	formate dehydrogenase accessory protein FdhE	0.0686489951993349	0.888285234307289	Upregulated	145.158833372383	WP_000027705.1
C2566_RS09150	yceI	yceI	YceI family protein	0.0684898912076316	0.903338838536162	Upregulated	34.6099046818604	WP_000749261.1
C2566_RS09740	dadX	dadX	catabolic alanine racemase DadX	0.0683205019997777	0.910992238812823	Upregulated	375.876360902238	WP_000197884.1
C2566_RS13670	hisIE	hisIE	bifunctional phosphoribosyl-AMP cyclohydrolase/phosphoribosyl-ATP diphosphatase HisIE	0.0683087112647347	0.900768942183793	Upregulated	86.781962085523	WP_000954911.1
C2566_RS13690	cpsG	cpsG	colanic acid biosynthesis phosphomannomutase CpsG	0.0675046093289238	0.883387955502955	Upregulated	83.5242622300692	WP_000954427.1
C2566_RS07645	cecR	cecR	DNA-binding transcriptional regulator CecR	0.0674559988041619	0.90125498509729	Upregulated	65.3414182214541	WP_001296991.1
C2566_RS20835	yhiJ	yhiJ	DUF4049 domain-containing protein	0.066907933941506	0.911447548828661	Upregulated	65.5164063014942	WP_001329173.1
C2566_RS15305	mlaA	mlaA	phospholipid-binding lipoprotein MlaA	0.0668919428321514	0.882801377995295	Upregulated	127.178094077881	WP_000776768.1
C2566_RS20875	uspA	uspA	universal stress protein UspA	0.0668055765102433	0.900768942183793	Upregulated	2283.77719144587	WP_000323571.1
C2566_RS08840	torA	torA	trimethylamine-N-oxide reductase TorA	0.0667565263160004	0.913758329191999	Upregulated	30.6929495671083	WP_001062091.1
C2566_RS16685	ygaP	ygaP	thiosulfate sulfurtransferase YgaP	0.0661478866382213	0.913873210627636	Upregulated	29.5154718361706	WP_001229445.1
C2566_RS16090	pepB	pepB	aminopeptidase PepB	0.0660368694199729	0.896200511700634	Upregulated	155.05667160126	WP_000133580.1
C2566_RS20760	yhhT	yhhT	AI-2E family transporter	0.0658924976484432	0.888647723853449	Upregulated	54.7543299934591	WP_001300885.1
C2566_RS15355	yfdE	yfdE	CoA:oxalate CoA-transferase	0.0658169474419139	0.913758329191999	Upregulated	11.9131522092788	WP_001296867.1
C2566_RS11850	malI	malI	mal regulon transcriptional regulator MalI	0.064996428754405	NA	Upregulated	57.5513818987502	WP_000179519.1
C2566_RS19015	yhaV	yhaV	type II toxin-antitoxin system ribonuclease toxin YhaV	0.0649493297903417	0.907674098386348	Upregulated	325.484724214013	NA
C2566_RS11785	ydgC	ydgC	GlpM family protein	0.0647517755174869	0.910896161757617	Upregulated	53.0500508409471	WP_000524868.1
C2566_RS07180	pxpB	pxpB	5-oxoprolinase subunit PxpB	0.0638688918666682	0.908736016199711	Upregulated	55.7873923779803	WP_001188343.1
C2566_RS13935	mdtD	mdtD	MFS transporter	0.0634859149123905	0.908364322791888	Upregulated	22.8924869203355	WP_000130850.1
C2566_RS11600	C2566_RS11600	C2566_RS11600	helix-turn-helix domain-containing protein	0.0628772692668198	0.911476179228298	Upregulated	627.371313669888	WP_000381212.1
C2566_RS12960	mgrB	mgrB	PhoP/PhoQ regulator MgrB	0.0626522571374147	0.910992238812823	Upregulated	632.496726752762	WP_000714550.1
C2566_RS14345	cirA	cirA	catecholate siderophore receptor CirA	0.0625952542570241	0.900164825106798	Upregulated	60.709928784872	WP_000489227.1
C2566_RS15050	ackA	ackA	acetate kinase	0.0620889424238958	0.910992238812823	Upregulated	639.65946735851	WP_000095707.1
C2566_RS08405	ycaQ	ycaQ	crosslink repair DNA glycosylase YcaQ	0.0619750603585706	0.897976169908955	Upregulated	52.6084866347029	WP_000056538.1
C2566_RS09800	ycgV	ycgV	autotransporter outer membrane beta-barrel domain-containing protein	0.0613455136554668	0.909642691268462	Upregulated	68.8221361719454	WP_001328993.1
C2566_RS19045	agaF	agaF	PTS galactosamine/N-acetylgalactosamine transporter subunit IIA	0.0607691956614995	0.924402949340601	Upregulated	8.59208001121115	WP_000948824.1
C2566_RS20920	arsB	arsB	arsenite/antimonite:H(+) antiporter ArsB	0.0607017889164275	0.918681994885245	Upregulated	47.0135447139253	WP_000922639.1
C2566_RS10730	nifJ	nifJ	pyruvate:ferredoxin (flavodoxin) oxidoreductase	0.0603985092735213	0.867495324455444	Upregulated	410.174973840856	WP_000628173.1
C2566_RS08985	pgaB	pgaB	poly-beta-1,6-N-acetyl-D-glucosamine N-deacetylase PgaB	0.0603155770558951	0.920732980514586	Upregulated	90.428090058007	WP_000945561.1
C2566_RS14030	yegT	yegT	nucleoside permease	0.0602414249891103	0.909967889709149	Upregulated	37.6157685574716	WP_000858501.1
C2566_RS16015	yfgJ	yfgJ	zinc ribbon domain-containing protein	0.0602167150566524	0.886589538768888	Upregulated	78.5600317885485	WP_001301158.1
C2566_RS12295	ppsR	ppsR	posphoenolpyruvate synthetase regulatory kinase/phosphorylase PpsR	0.060055355834576	0.894784157465143	Upregulated	109.405142968445	WP_000368046.1
C2566_RS04975	phoE	phoE	phosphoporin PhoE	0.0586158329973013	0.92251966482869	Upregulated	10.6776360574272	WP_000749880.1
C2566_RS18905	yhaJ	yhaJ	DNA-binding transcriptional regulator YhaJ	0.0581829641996152	0.907674098386348	Upregulated	41.3660461308327	WP_001041010.1
C2566_RS15970	ppx	ppx	exopolyphosphatase	0.0581493099768511	0.903715700647701	Upregulated	191.132982158535	WP_001121363.1
C2566_RS21895	yicL	yicL	carboxylate/amino acid/amine transporter	0.0579018443466226	0.896200511700634	Upregulated	69.359856922645	WP_000535960.1
C2566_RS07845	rimO	rimO	30S ribosomal protein S12 methylthiotransferase RimO	0.0576672175111185	0.911413350622164	Upregulated	85.1464198720636	WP_000049367.1
C2566_RS00210	asnC	asnC	transcriptional regulator AsnC	0.0576192684595125	0.918828232269043	Upregulated	31.430352287794	WP_000432970.1
C2566_RS08185	lysO	lysO	L-lysine exporter LysO	0.0573983848749311	0.927015064514273	Upregulated	24.9512754320157	WP_000491142.1
C2566_RS21665	coaD	coaD	pantetheine-phosphate adenylyltransferase	0.057296317860537	0.904363424623748	Upregulated	28.2898590662711	WP_001171866.1
C2566_RS18225	glcE	glcE	glycolate oxidase subunit GlcE	0.0566372429851987	0.929578657154013	Upregulated	18.9920504185382	WP_000943100.1
C2566_RS02475	yjeM	yjeM	glutamate/gamma-aminobutyrate family transporter YjeM	0.0562097808674833	0.909967889709149	Upregulated	97.9515100662645	WP_001300174.1
C2566_RS10915	ydcL	ydcL	DUF3313 domain-containing protein	0.0560206612160146	0.912472676332738	Upregulated	125.133486773349	WP_001261013.1
C2566_RS06910	ybeY	ybeY	rRNA maturation RNase YbeY	0.0558805002697805	0.920277613347187	Upregulated	204.30618343986	WP_000084473.1
C2566_RS03455	yjjU	yjjU	patatin-like phospholipase family protein	0.0557943498934829	0.909967889709149	Upregulated	51.077676195968	WP_038432742.1
C2566_RS04245	yacG	yacG	DNA gyrase inhibitor YacG	0.0557582632408489	0.912819428970314	Upregulated	39.9907738289803	WP_000005042.1
C2566_RS04955	gpt	gpt	xanthine phosphoribosyltransferase	0.0555077255291151	0.920287867272758	Upregulated	129.608314163093	WP_001291990.1
C2566_RS13490	shiA	shiA	shikimate transporter	0.0552831744688689	0.905884258515851	Upregulated	93.2540735225856	WP_000378575.1
C2566_RS13665	hisF	hisF	imidazole glycerol phosphate synthase subunit HisF	0.0546209569580522	0.913758329191999	Upregulated	41.6502116236314	WP_000880195.1
C2566_RS14930	yfbM	yfbM	YfbM family protein	0.0544158005358011	0.932723565363523	Upregulated	75.1415505387006	WP_000525365.1
C2566_RS17035	otnK	otnK	3-oxo-tetronate kinase	0.0539565143486157	0.931986657714762	Upregulated	35.1789722086542	WP_000590371.1
C2566_RS01655	zraR	zraR	sigma-54-dependent response regulator transcription factor ZraR	0.0534753972482971	0.923806947296098	Upregulated	66.5129002814427	WP_000148551.1
C2566_RS15780	nudK	nudK	GDP-mannose pyrophosphatase NudK	0.0533806671630003	0.910896161757617	Upregulated	128.117614929096	WP_001300814.1
C2566_RS21655	rfaQ	rfaQ	lipopolysaccharide core heptosyltransferase RfaQ	0.0531569201582004	0.884692773158802	Upregulated	194.379679216982	WP_000360401.1
C2566_RS05490	yaiI	yaiI	YaiI/YqxD family protein	0.05257405791344	0.926328331518981	Upregulated	40.266040716634	WP_000158159.1
C2566_RS18210	glcB	glcB	malate synthase G	0.0524824694797135	0.902848980796024	Upregulated	99.6741886576028	WP_000084131.1
C2566_RS02860	mpl	mpl	UDP-N-acetylmuramate:L-alanyl-gamma-D-glutamyl-meso-diaminopimelate ligase	0.051695476919886	0.909967889709149	Upregulated	236.424807280258	WP_001219792.1
C2566_RS05965	adk	adk	adenylate kinase	0.0510058782913883	0.924602516820801	Upregulated	802.548654377226	WP_001220233.1
C2566_RS08535	elfG	elfG	fimbrial protein	0.0509771599191956	0.933678170013655	Upregulated	20.2195030660487	WP_001165668.1
C2566_RS08130	artI	artI	arginine ABC transporter substrate-binding protein ArtI	0.0508595022113532	0.931935572434198	Upregulated	175.726886238924	WP_000756569.1
C2566_RS06895	C2566_RS06895	C2566_RS06895	rhomboid family intramembrane serine protease	0.050222782267328	0.927015064514273	Upregulated	289.800435288082	WP_001276742.1
C2566_RS17535	tas	tas	NADP(H)-dependent aldo-keto reductase	0.0501988089774161	NA	Upregulated	400.941407640908	WP_001199295.1
C2566_RS18375	gpr	gpr	L-glyceraldehyde 3-phosphate reductase	0.0501432399087288	0.933009117406107	Upregulated	251.624847852875	WP_000262172.1
C2566_RS09560	rluE	rluE	23S rRNA pseudouridine(2457) synthase RluE	0.0499124455190562	0.937404248703034	Upregulated	34.9128423395726	WP_001248685.1
C2566_RS08430	cmoM	cmoM	tRNA uridine 5-oxyacetic acid(34) methyltransferase CmoM	0.049743284188592	0.923870086906561	Upregulated	69.2267257527614	WP_001298300.1
C2566_RS04515	fhuC	fhuC	Fe3+-hydroxamate ABC transporter ATP-binding protein FhuC	0.0495885974085673	0.932723565363523	Upregulated	25.2622229923133	WP_001158931.1
C2566_RS19720	yhdY	yhdY	amino acid ABC transporter permease	0.0494899515542297	0.939670696332428	Upregulated	15.432490839297	WP_001301413.1
C2566_RS03545	dnaC	dnaC	DNA replication protein DnaC	0.0493457231813092	0.929907789591709	Upregulated	60.8306538639454	WP_000799911.1
C2566_RS19460	nanQ	nanQ	N-acetylneuraminate anomerase	0.0487348837963646	0.936938135466443	Upregulated	38.9680208887342	WP_000979881.1
C2566_RS06070	ybbA	ybbA	putative ABC transporter ATP-binding protein YbbA	0.0477647519396155	0.935124027763172	Upregulated	34.5212446778013	WP_001110573.1
C2566_RS02540	miaA	miaA	tRNA (adenosine(37)-N6)-dimethylallyltransferase MiaA	0.0477600489020219	0.928888450255204	Upregulated	906.537111500142	WP_001280345.1
C2566_RS17935	ygfX	ygfX	protein YgfX	0.0475941261879214	0.93463952722556	Upregulated	86.8303107926899	WP_000244783.1
C2566_RS19290	dacB	dacB	serine-type D-Ala-D-Ala carboxypeptidase	0.0470316511973294	0.932149299600352	Upregulated	63.7985930545619	WP_001212662.1
C2566_RS00560	xerC	xerC	tyrosine recombinase XerC	0.0468056215325567	0.926791384104768	Upregulated	51.7575751084899	WP_000130686.1
C2566_RS16875	gutM	gutM	transcriptional regulator GutM	0.046255391143468	0.941654831996534	Upregulated	7.97302286852706	WP_000252907.1
C2566_RS21015	rcdB	rcdB	LysR family transcriptional regulator	0.0459949786331205	0.940750295662311	Upregulated	31.6220477145289	WP_001343446.1
C2566_RS10305	sapD	sapD	peptide ABC transporter ATP-binding protein SapD	0.0459180238036499	0.920133274013373	Upregulated	63.8219196406041	WP_001128858.1
C2566_RS15745	eutQ	eutQ	ethanolamine utilization acetate kinase EutQ	0.0450544940799591	0.945753988777226	Upregulated	9.22290214855506	WP_000733916.1
C2566_RS19930	rpmC	rpmC	50S ribosomal protein L29	0.0450282882871265	0.945753988777226	Upregulated	942.027794330072	WP_000644741.1
C2566_RS01660	purD	purD	phosphoribosylamine--glycine ligase	0.0449383534924738	0.936628295263965	Upregulated	42.6857128340732	WP_000866792.1
C2566_RS08095	potH	potH	putrescine ABC transporter permease PotH	0.044889105555367	0.945753988777226	Upregulated	9.81571677330065	WP_000105444.1
C2566_RS09200	rimJ	rimJ	ribosomal protein S5-alanine N-acetyltransferase	0.0446685815267644	0.924402949340601	Upregulated	123.261791994359	WP_000468186.1
C2566_RS23940	C2566_RS23940	C2566_RS23940	hypothetical protein	0.0444669065203892	0.939105584329797	Upregulated	167.385903715131	NA
C2566_RS05260	codB	codB	cytosine permease	0.043631016878605	0.942854637536688	Upregulated	26.6725959342172	WP_000076233.1
C2566_RS16935	hycH	hycH	formate hydrogenlyase assembly protein HycH	0.0427414794903615	0.949681288240684	Upregulated	8.29522342044088	WP_001291921.1
C2566_RS03855	ribF	ribF	bifunctional riboflavin kinase/FAD synthetase	0.0424175573008398	0.907674098386348	Upregulated	260.887762843521	WP_000767337.1
C2566_RS10320	sapA	sapA	ABC transporter substrate-binding protein SapA	0.0423878762488586	0.919938027326804	Upregulated	71.7526278645751	WP_001250216.1
C2566_RS07090	kdpC	kdpC	K(+)-transporting ATPase subunit C	0.0422660126443001	0.949804245316047	Upregulated	9.6527529460767	WP_001297248.1
C2566_RS18525	cpdA	cpdA	3',5'-cyclic-AMP phosphodiesterase	0.0416959654404524	0.946126894908271	Upregulated	1198.36018373931	WP_000444752.1
C2566_RS05950	ybaB	ybaB	YbaB/EbfC family nucleoid-associated protein	0.0413826089061615	0.94345205641293	Upregulated	119.416871356261	WP_000467098.1
C2566_RS13965	yegR	yegR	protein YegR	0.0411729219761571	0.945873535444309	Upregulated	69.3737395771274	WP_001318299.1
C2566_RS21200	bisC	bisC	biotin sulfoxide reductase	0.0411400799532953	0.920277613347187	Upregulated	118.79253419392	WP_000013961.1
C2566_RS18135	mutY	mutY	A/G-specific adenine glycosylase	0.0409396055150156	0.927015064514273	Upregulated	83.1389968095366	WP_001321419.1
C2566_RS04710	yaeQ	yaeQ	YaeQ family protein	0.0407607074089734	0.930431499730753	Upregulated	45.0841265486696	WP_001185290.1
C2566_RS20090	tusC	tusC	sulfurtransferase complex subunit TusC	0.0406842462512904	0.949997960148777	Upregulated	13.6819775488085	WP_000820720.1
C2566_RS09520	pepT	pepT	peptidase T	0.0405391741008967	0.927015064514273	Upregulated	217.899088764767	WP_000359441.1
C2566_RS17020	pphB	pphB	protein-serine/threonine phosphatase	0.0396758300086062	0.950622709645991	Upregulated	28.3002121442816	WP_001141307.1
C2566_RS13470	mtfA	mtfA	DgsA anti-repressor MtfA	0.0396133016462145	0.948138961184791	Upregulated	845.624536677376	WP_001320474.1
C2566_RS16880	srlR	srlR	glucitol operon DNA-binding transcriptional repressor SrlR	0.039237870553554	0.944495053417375	Upregulated	78.5545329197577	WP_000804550.1
C2566_RS19470	nanE	nanE	N-acetylmannosamine-6-phosphate 2-epimerase	0.0391709168162456	0.945873535444309	Upregulated	21.4967928893377	WP_001300570.1
C2566_RS01295	priA	priA	primosomal protein N'	0.0390620024495042	0.949804245316047	Upregulated	49.7343954524181	WP_001301269.1
C2566_RS11030	mcbR	mcbR	colanic acid/biofilm transcriptional regulator McbR	0.0389422700624642	0.949804245316047	Upregulated	32.6860313563786	WP_001301034.1
C2566_RS06560	entS	entS	enterobactin transporter EntS	0.0389353290801048	0.953578617130029	Upregulated	16.1950691078521	WP_001041789.1
C2566_RS03845	rpsT	rpsT	30S ribosomal protein S20	0.0385428372522375	0.950514448803566	Upregulated	4384.59783592613	WP_001274021.1
C2566_RS20595	yhhY	yhhY	N-acetyltransferase	0.0379449953962147	0.954424447609304	Upregulated	12.1596675077363	WP_001295206.1
C2566_RS21520	lldR	lldR	transcriptional regulator LldR	0.037646811620418	0.954361049240483	Upregulated	371.15879628836	WP_000636500.1
C2566_RS16120	iscU	iscU	Fe-S cluster assembly scaffold IscU	0.0376297276677662	0.940750295662311	Upregulated	176.377176334334	WP_000331707.1
C2566_RS22720	C2566_RS22720	C2566_RS22720	IS1-like element IS1A family transposase	0.0374531215437805	0.954424447609304	Upregulated	5.97182269118075	WP_103215986.1
C2566_RS01875	dinF	dinF	MATE family efflux transporter DinF	0.0372863329062182	0.949804245316047	Upregulated	40.6040843761916	WP_001301116.1
C2566_RS08830	torR	torR	two-component system response regulator TorR	0.0372178375560553	0.94345205641293	Upregulated	42.1033781646777	WP_001120125.1
C2566_RS04520	fhuD	fhuD	Fe(3+)-hydroxamate ABC transporter substrate-binding protein FhuD	0.0371012554509104	0.954424447609304	Upregulated	20.053819072265	WP_001310529.1
C2566_RS15810	dapE	dapE	succinyl-diaminopimelate desuccinylase	0.0370390225505953	0.944762244060503	Upregulated	115.169560305685	WP_001277801.1
C2566_RS11575	hokD	hokD	type I toxin-antitoxin system toxin HokD	0.0369894592255514	0.953578617130029	Upregulated	16995.7182790974	WP_000813254.1
C2566_RS20655	livF	livF	high-affinity branched-chain amino acid ABC transporter ATP-binding protein LivF	0.0367384893165349	0.954424447609304	Upregulated	8.40935908360576	WP_000416895.1
C2566_RS19795	dprA	dprA	DNA-protecting protein DprA	0.0357864974146665	0.949997960148777	Upregulated	203.446154608134	WP_000228551.1
C2566_RS07620	ybhQ	ybhQ	YbhQ family protein	0.0353267861683078	0.956249788347377	Upregulated	825.128381831331	WP_000871982.1
C2566_RS07550	bioC	bioC	malonyl-ACP O-methyltransferase BioC	0.0348366669929488	0.957954068967602	Upregulated	7.77158273135744	WP_000246761.1
C2566_RS19790	smg	smg	DUF494 family protein Smg	0.034480256516275	0.956519825790707	Upregulated	304.716635360452	WP_000460680.1
C2566_RS12705	mipA	mipA	scaffolding protein MipA	0.0344556294769884	0.942021250627877	Upregulated	285.877604184831	WP_000163771.1
C2566_RS04365	hpt	hpt	hypoxanthine phosphoribosyltransferase	0.034427463005797	0.942706820540911	Upregulated	119.932047286071	WP_000683335.1
C2566_RS00320	hdfR	hdfR	HTH-type transcriptional regulator HdfR	0.0340059127024494	0.953257740608266	Upregulated	267.904186152049	WP_000379245.1
C2566_RS11405	ptrR	ptrR	putrescine utilization regulator PtrR	0.0339641329035738	0.959711955159387	Upregulated	14.0722183738295	WP_000366501.1
C2566_RS16250	qseG	qseG	two-component system QseEF-associated lipoprotein QseG	0.033675246573374	0.94345205641293	Upregulated	66.3332011831898	WP_001215861.1
C2566_RS21005	treF	treF	alpha,alpha-trehalase	0.0332584126246306	0.954424447609304	Upregulated	61.8674902243392	WP_000934218.1
C2566_RS07820	gsiB	gsiB	glutathione ABC transporter substrate-binding protein GsiB	0.0331714175745633	0.939105584329797	Upregulated	102.466163279212	WP_000090140.1
C2566_RS01765	yjbE	yjbE	exopolysaccharide production protein YjbE	0.0331172381329469	0.959813218271749	Upregulated	4.49380092660811	WP_000757333.1
C2566_RS06050	fetB	fetB	iron efflux ABC transporter permease subunit FetB	0.0326147306904094	0.950514448803566	Upregulated	52.7415813886875	WP_001295323.1
C2566_RS19120	diaA	diaA	DnaA initiator-associating protein DiaA	0.0325767332429867	0.954361049240483	Upregulated	205.511970247848	WP_001158034.1
C2566_RS20795	nikR	nikR	nickel-responsive transcriptional regulator NikR	0.0324229946226783	0.959813218271749	Upregulated	11.0109717958698	WP_001190062.1
C2566_RS15945	uraA	uraA	uracil permease	0.0320874434094476	0.956519825790707	Upregulated	42.2869412767515	WP_000198328.1
C2566_RS09340	acpP	acpP	acyl carrier protein	0.0305022393010168	0.948125737456545	Upregulated	2351.39079547968	WP_000103754.1
C2566_RS04750	metI	metI	methionine ABC transporter permease MetI	0.0294799207198343	0.954424447609304	Upregulated	47.874405869592	WP_001294600.1
C2566_RS12745	nimR	nimR	DNA-binding transcriptional regulator NimR	0.029077809681598	0.959963068428044	Upregulated	29.3875552971837	WP_000972240.1
C2566_RS08280	lolA	lolA	outer membrane lipoprotein chaperone LolA	0.0289423662028046	0.953578617130029	Upregulated	230.967232986528	WP_001295343.1
C2566_RS11375	yneE	yneE	bestrophin family protein	0.0285444166718602	0.963861015175802	Upregulated	50.3837763125237	WP_000637082.1
C2566_RS12865	yoaC	yoaC	DUF1889 family protein	0.0281715078943935	0.964086460371665	Upregulated	579.803716967367	WP_001111995.1
C2566_RS17105	cysN	cysN	sulfate adenylyltransferase subunit CysN	0.0281220737718808	0.964459308226125	Upregulated	68.0280596708011	WP_001090386.1
C2566_RS04820	gloB	gloB	hydroxyacylglutathione hydrolase	0.0273138175192217	0.959963068428044	Upregulated	332.096183980617	WP_001052717.1
C2566_RS09940	narH	narH	nitrate reductase subunit beta	0.0271110003738325	0.959963068428044	Upregulated	90.4250421819263	WP_000702660.1
C2566_RS12600	topB	topB	DNA topoisomerase III	0.026368021666814	0.959963068428044	Upregulated	174.363416090399	WP_001235800.1
C2566_RS20430	feoA	feoA	ferrous iron transporter A	0.0259658542167572	0.962971176372132	Upregulated	46.9804851662844	WP_001200455.1
C2566_RS19580	yhdP	yhdP	AsmA2 domain-containing protein YhdP	0.0256358677816578	0.954424447609304	Upregulated	309.359150299089	WP_001253612.1
C2566_RS18415	yqhC	yqhC	DNA-binding transcriptional regulator YqhC	0.0251736492619228	0.959963068428044	Upregulated	48.0146949525929	WP_001298382.1
C2566_RS13790	wcaJ	wcaJ	undecaprenyl-phosphate glucose phosphotransferase	0.0250343478755318	0.967237778205867	Upregulated	10.7165406917936	WP_000183130.1
C2566_RS01490	murB	murB	UDP-N-acetylmuramate dehydrogenase	0.0240857332271163	0.959963068428044	Upregulated	281.566363301136	WP_001016666.1
C2566_RS02855	fbp	fbp	class 1 fructose-bisphosphatase	0.0240206398842738	0.96353978249743	Upregulated	504.267831406528	WP_000853753.1
C2566_RS07595	ybhL	ybhL	Bax inhibitor-1/YccA family protein	0.0237513251689396	0.969365048033932	Upregulated	948.636792360595	WP_000373624.1
C2566_RS19330	ibaG	ibaG	BolA family iron metabolism protein IbaG	0.023385707211214	0.963769512871365	Upregulated	57.5961458628262	WP_000429656.1
C2566_RS04655	fabZ	fabZ	3-hydroxyacyl-ACP dehydratase FabZ	0.0231277793499822	0.964459308226125	Upregulated	342.79748825297	WP_000210739.1
C2566_RS19475	nanT	nanT	sialic acid transporter NanT	0.0229041292063273	0.964459308226125	Upregulated	48.609164041021	WP_000108459.1
C2566_RS14635	alkB	alkB	DNA oxidative demethylase AlkB	0.0223863940211955	0.967888511605898	Upregulated	31.207607654179	WP_000885006.1
C2566_RS19575	tldD	tldD	metalloprotease TldD	0.0222299957237225	0.956519825790707	Upregulated	390.841680051389	WP_000055909.1
C2566_RS09755	emtA	emtA	membrane-bound lytic murein transglycosylase EmtA	0.0219682847526504	0.963861015175802	Upregulated	44.3648117376446	WP_001301104.1
C2566_RS04265	hofC	hofC	protein transport protein HofC	0.0210036524571174	0.974868744659557	Upregulated	27.4375900566374	WP_000157266.1
C2566_RS09735	dadA	dadA	D-amino acid dehydrogenase	0.0209899528433636	0.974669420306615	Upregulated	417.624633381247	WP_001266908.1
C2566_RS15620	ucpA	ucpA	SDR family oxidoreductase UcpA	0.0207857777754038	0.973901137868428	Upregulated	1388.60943637475	WP_000517428.1
C2566_RS02815	tamA	tamA	autotransporter assembly complex protein TamA	0.0206030616643568	0.958260810503909	Upregulated	144.055537821622	WP_001269293.1
C2566_RS14210	yehY	yehY	glycine betaine ABC transporter permease YehY	0.0204172834636666	0.975281048609294	Upregulated	20.5342499356585	WP_000220833.1
C2566_RS18705	dnaG	dnaG	DNA primase	0.0197037493571493	0.955951251607197	Upregulated	624.691302949013	WP_000918827.1
C2566_RS04590	glnD	glnD	bifunctional uridylyltransferase/uridylyl-removing protein GlnD	0.0194033976937207	0.969920490383326	Upregulated	78.1083432012368	WP_001094566.1
C2566_RS16725	nrdF	nrdF	class 1b ribonucleoside-diphosphate reductase subunit beta	0.0193761473883093	0.975997886751938	Upregulated	177.288144902075	WP_000777972.1
C2566_RS00630	pldA	pldA	phospholipase A	0.0193233143302098	0.960952918244906	Upregulated	112.701229725824	WP_001259695.1
C2566_RS16020	der	der	ribosome biogenesis GTPase Der	0.0185228463019207	0.967886997606685	Upregulated	227.356998330643	WP_000249410.1
C2566_RS21500	yibL	yibL	YibL family ribosome-associated protein	0.0184987099756453	0.964459308226125	Upregulated	62.5961582790378	WP_000665676.1
C2566_RS06005	ybaP	ybaP	TraB/GumN family protein	0.0183753483258277	0.975906795906046	Upregulated	51.4704151485157	WP_000365173.1
C2566_RS03035	ahr	ahr	NADPH-dependent aldehyde reductase Ahr	0.0179855364308337	0.979246608275318	Upregulated	31.5243849423828	WP_001318460.1
C2566_RS11275	ydeN	ydeN	sulfatase-like hydrolase/transferase	0.0178904301735163	0.970285961412664	Upregulated	525.236825885113	WP_001318307.1
C2566_RS06575	entE	entE	(2,3-dihydroxybenzoyl)adenylate synthase EntE	0.0178526552542699	0.979959737357823	Upregulated	16.713988453159	WP_000026804.1
C2566_RS07625	ybhR	ybhR	ABC transporter permease	0.0176135583382634	0.970274792071732	Upregulated	78.7609962973696	WP_000469031.1
C2566_RS02275	melB	melB	melibiose:sodium transporter MelB	0.0170680067229365	0.975750082854046	Upregulated	79.5416566063965	WP_000028114.1
C2566_RS16410	yfiF	yfiF	tRNA/rRNA methyltransferase	0.0169417449682504	0.973901137868428	Upregulated	119.17200611624	WP_000997403.1
C2566_RS15660	ypeA	ypeA	GNAT family acetyltransferase	0.0166250298719653	0.977748898103221	Upregulated	45.2435531453247	WP_000406000.1
C2566_RS17565	ygeA	ygeA	amino acid racemase	0.016417456387594	0.979197751221355	Upregulated	47.5149833557778	WP_000848664.1
C2566_RS03230	mokC	mokC	type I toxin-antitoxin system toxin MokC	0.0160783604567273	0.980648459374052	Upregulated	23.2734664278685	WP_000809168.1
C2566_RS16700	ygaC	ygaC	DUF2002 family protein	0.0159900133050092	0.980648459374052	Upregulated	35.2353226833754	WP_000281320.1
C2566_RS17180	ygcU	ygcU	FAD-binding oxidoreductase	0.0152862380542465	0.982458453736411	Upregulated	25.146425640632	WP_000059307.1
C2566_RS21945	uhpB	uhpB	signal transduction histidine-protein kinase/phosphatase UhpB	0.0147033998233997	0.982458453736411	Upregulated	27.3527935223403	WP_001295243.1
C2566_RS16320	recO	recO	DNA repair protein RecO	0.0138584951992557	0.980438722659621	Upregulated	44.7373612238736	WP_000399404.1
C2566_RS05545	sbcC	sbcC	exonuclease subunit SbcC	0.0136760223367925	0.973094959560399	Upregulated	120.693589616499	WP_000698951.1
C2566_RS09390	ycfL	ycfL	YcfL family protein	0.0136661181290779	0.980648459374052	Upregulated	143.000071582494	WP_001225276.1
C2566_RS04315	aceF	aceF	pyruvate dehydrogenase complex dihydrolipoyllysine-residue acetyltransferase	0.013074397972918	0.985454850200692	Upregulated	920.214072910662	WP_000963518.1
C2566_RS17220	pyrG	pyrG	glutamine hydrolyzing CTP synthase	0.0128890387494991	0.975540168635957	Upregulated	850.6092439917	WP_000210878.1
C2566_RS01435	oxyR	oxyR	DNA-binding transcriptional regulator OxyR	0.0128157017565497	0.983854741715837	Upregulated	163.128433527147	WP_001025939.1
C2566_RS19435	yhcC	yhcC	TIGR01212 family radical SAM protein	0.012802686318837	0.983854741715837	Upregulated	41.9787255005868	WP_001299745.1
C2566_RS12465	chbC	chbC	PTS N,N'-diacetylchitobiose transporter subunit IIC	0.0126474011115312	0.982458453736411	Upregulated	59.8190588639462	WP_000073041.1
C2566_RS17255	gudD	gudD	glucarate dehydratase	0.0120399053241099	0.985454850200692	Upregulated	35.4905154901644	WP_000098247.1
C2566_RS20075	rpsG	rpsG	30S ribosomal protein S7	0.011989226422867	0.982458453736411	Upregulated	680.209727551065	WP_001138043.1
C2566_RS06405	C2566_RS06405	C2566_RS06405	terminase small subunit	0.0116937307438665	0.985665289492325	Upregulated	7.27020330665343	WP_000453609.1
C2566_RS17940	fldB	fldB	flavodoxin FldB	0.0110115874509962	0.985665289492325	Upregulated	280.217182653721	WP_001055874.1
C2566_RS21400	yiaU	yiaU	LysR family transcriptional regulator	0.0106353932322506	0.985665289492325	Upregulated	77.7594236971155	WP_000164036.1
C2566_RS01240	fpr	fpr	ferredoxin--NADP(+) reductase	0.0105493117173301	0.985665289492325	Upregulated	158.600428085436	WP_000796310.1
C2566_RS01965	pdeC	pdeC	c-di-GMP phosphodiesterase PdeC	0.0103651153615932	0.985665289492325	Upregulated	53.8695862126171	WP_000019548.1
C2566_RS04110	leuA	leuA	2-isopropylmalate synthase	0.00997341823696046	0.986451325030926	Upregulated	35.2159255844515	WP_000082850.1
C2566_RS09895	chaB	chaB	putative cation transport regulator ChaB	0.00977835924715824	0.985987460960772	Upregulated	45.1033157888467	WP_001146444.1
C2566_RS15360	yfdV	yfdV	transporter YfdV	0.00948859214322368	0.986994028700134	Upregulated	10.2390295209373	WP_000955025.1
C2566_RS08265	trxB	trxB	thioredoxin-disulfide reductase	0.00936954297491043	0.985454850200692	Upregulated	354.567097181978	WP_000537418.1
C2566_RS04740	rcsF	rcsF	Rcs stress response system protein RcsF	0.00916893842127474	0.985665289492325	Upregulated	62.3514629960098	WP_001202329.1
C2566_RS02585	rlmB	rlmB	23S rRNA (guanosine(2251)-2'-O)-methyltransferase RlmB	0.00905002623328955	0.982458453736411	Upregulated	60.0056793637911	WP_001293282.1
C2566_RS10935	insQ	insQ	RNA-guided endonuclease InsQ/TnpB family protein	0.00903536233119455	0.985665289492325	Upregulated	109.928419408779	WP_000826416.1
C2566_RS03815	sgcQ	sgcQ	BtpA family protein SgcQ	0.00887176967048618	0.989077975718853	Upregulated	17.6498040331492	WP_000118626.1
C2566_RS06750	lipA	lipA	lipoyl synthase	0.00829482419167409	0.985987460960772	Upregulated	439.684525031936	WP_000042632.1
C2566_RS13055	yobB	yobB	carbon-nitrogen hydrolase family protein YobB	0.0079717255181267	0.989171975213639	Upregulated	223.75769455339	WP_000011657.1
C2566_RS13635	hisG	hisG	ATP phosphoribosyltransferase	0.00795807719398487	0.989171975213639	Upregulated	46.1135775438672	WP_000131757.1
C2566_RS14225	dld	dld	D-lactate dehydrogenase	0.00782719981408072	0.986319652887329	Upregulated	428.908873465865	WP_000097403.1
C2566_RS00260	rbsC	rbsC	ribose ABC transporter permease	0.00760761370964309	0.990900410099891	Upregulated	102.177398094996	WP_000211858.1
C2566_RS12890	pdeD	pdeD	EAL domain-containing protein	0.0069224925813659	0.990999279164004	Upregulated	29.4251938035732	WP_001295494.1
C2566_RS09705	umuD	umuD	translesion error-prone DNA polymerase V autoproteolytic subunit	0.0067649303766819	0.992071810903437	Upregulated	17.8472557949843	WP_000897378.1
C2566_RS15675	eutR	eutR	HTH-type transcriptional regulator EutR	0.00625933337889091	0.99316801970374	Upregulated	19.4450667163387	WP_000753690.1
C2566_RS19775	aroE	aroE	shikimate dehydrogenase	0.00585848124461857	0.986341530661383	Upregulated	110.119954742649	WP_000451243.1
C2566_RS14670	atoC	atoC	acetoacetate metabolism transcriptional regulator AtoC	0.00548573195536016	0.990900410099891	Upregulated	58.7502666557754	WP_000125282.1
C2566_RS04210	ftsA	ftsA	cell division protein FtsA	0.00516347800854161	0.993623848973152	Upregulated	924.702687303622	WP_000588474.1
C2566_RS05435	sbmA	sbmA	peptide antibiotic transporter SbmA	0.00441980962647795	0.994226263467227	Upregulated	89.6996963769258	WP_001297134.1
C2566_RS09180	pyrC	pyrC	dihydroorotase	0.00434747248588741	0.993623848973152	Upregulated	59.43311492468	WP_000126543.1
C2566_RS11280	ydeO	ydeO	acid stress response transcriptional regulator YdeO	0.00376669227465512	0.996211283746564	Upregulated	23.3781203320775	WP_000060493.1
C2566_RS19585	rng	rng	ribonuclease G	0.00354812512719821	0.99495462095535	Upregulated	210.821982264515	WP_000123197.1
C2566_RS15405	ypdA	ypdA	two-component system sensor histidine kinase YpdA	0.00320847357442262	0.994961690953895	Upregulated	80.752619197143	WP_000544359.1
C2566_RS00570	uvrD	uvrD	DNA helicase II	0.0027224495063545	0.994961690953895	Upregulated	135.163195566297	WP_000383407.1
C2566_RS18495	qseC	qseC	quorum sensing histidine kinase QseC	0.00162044261814968	0.999269305948418	Upregulated	56.8017765502435	WP_000673402.1
C2566_RS10805	ynbB	ynbB	phosphatidate cytidylyltransferase	0.00158971226105453	0.999269305948418	Upregulated	6.17967491537715	WP_000890940.1
C2566_RS09865	sirB1	sirB1	invasion regulator SirB1	0.00146717165058361	0.999269305948418	Upregulated	186.388585803006	WP_001257044.1
C2566_RS08875	wrbA	wrbA	NAD(P)H:quinone oxidoreductase	0.00141090776665247	0.999269305948418	Upregulated	1172.09739077879	WP_001151437.1
C2566_RS16710	nrdH	nrdH	glutaredoxin-like protein NrdH	0.00127209105551816	0.999269305948418	Upregulated	12.7106533019674	WP_001223227.1
C2566_RS21695	dut	dut	dUTP diphosphatase	0.00124643629328038	0.999269305948418	Upregulated	2581.61499261131	WP_000976070.1
C2566_RS11615	C2566_RS11615	C2566_RS11615	hypothetical protein	0.00111335835424138	0.999269305948418	Upregulated	191.240485414375	WP_000159335.1
C2566_RS05370	frmA	frmA	S-(hydroxymethyl)glutathione dehydrogenase	0.00106956077233182	0.999269305948418	Upregulated	55.64270385935	WP_000842100.1
C2566_RS24955	ytgA	ytgA	protein YtgA	0.000505643498199215	0.999723342082543	Upregulated	238.497673293238	WP_211180521.1
C2566_RS16515	yfiL	yfiL	DUF2799 domain-containing protein	0.000496165791101328	0.999723342082543	Upregulated	24.028612270089	WP_000976004.1
C2566_RS13095	kdgA	kdgA	bifunctional 4-hydroxy-2-oxoglutarate aldolase/2-dehydro-3-deoxy-phosphogluconate aldolase	0.000116649455292774	0.999808735987138	Upregulated	64.8951444521233	WP_000800512.1
C2566_RS03390	radA	radA	DNA repair protein RadA	-6.26645654999336e-05	0.999808735987138	Downregulated	60.5456198326462	WP_001029687.1
C2566_RS16180	hcaB	hcaB	3-phenylpropionate-dihydrodiol/cinnamic acid-dihydrodiol dehydrogenase	-0.0002072183826709	0.999808735987138	Downregulated	9.71388295041426	WP_001281377.1
C2566_RS25140	C2566_RS25140	C2566_RS25140	hypothetical protein	-0.00020856918211159	0.999808735987138	Downregulated	23507.4483987627	NA
C2566_RS03595	yjiL	yjiL	putative 2-hydroxyacyl-CoA dehydratase activator YjiL	-0.000635789236829647	0.999572103775387	Downregulated	51.7984807851267	WP_000331745.1
C2566_RS05905	acrA	acrA	multidrug efflux RND transporter periplasmic adaptor subunit AcrA	-0.000681221507499161	0.999269305948418	Downregulated	445.268075627313	WP_001295324.1
C2566_RS14270	yohK	yohK	CidB/LrgB family autolysis modulator	-0.00085445068897185	0.999269305948418	Downregulated	53.4965249236669	WP_000968208.1
C2566_RS19105	rsmI	rsmI	16S rRNA (cytidine(1402)-2'-O)-methyltransferase	-0.000883168415486111	0.999269305948418	Downregulated	149.965521954985	WP_000809262.1
C2566_RS20070	fusA	fusA	elongation factor G	-0.000888748700283292	0.999269305948418	Downregulated	4680.56424438684	WP_000124700.1
C2566_RS00770	ubiJ	ubiJ	ubiquinone biosynthesis protein UbiJ	-0.00137731710137518	0.999269305948418	Downregulated	70.1779230788538	WP_001295259.1
C2566_RS16295	shoB	shoB	type I toxin-antitoxin system toxin ShoB	-0.00148653845587736	0.999269305948418	Downregulated	94.1422573286199	WP_000128776.1
C2566_RS11100	yddE	yddE	PhzF family isomerase	-0.00235398561444535	0.996211283746564	Downregulated	94.5092007991568	NA
C2566_RS06885	gltJ	gltJ	glutamate/aspartate ABC transporter permease GltJ	-0.00333106103500739	0.996211283746564	Downregulated	173.959587947811	WP_000020941.1
C2566_RS14405	fruA	fruA	PTS fructose transporter subunit IIBC	-0.00333251179311467	0.996211283746564	Downregulated	184.043533367912	WP_000854467.1
C2566_RS17110	cysD	cysD	sulfate adenylyltransferase subunit CysD	-0.00371157536485819	0.996211283746564	Downregulated	37.1751186022721	WP_000372108.1
C2566_RS16190	yphA	yphA	DoxX family protein	-0.00381841281850891	0.995648310906618	Downregulated	81.8567587554507	WP_001094726.1
C2566_RS10530	fnr	fnr	fumarate/nitrate reduction transcriptional regulator Fnr	-0.00410602711169779	0.994496997518213	Downregulated	1529.97066161508	NA
C2566_RS08735	appB	appB	cytochrome d ubiquinol oxidase subunit II	-0.00414661384300003	0.994977570694273	Downregulated	79.5172160619737	WP_000460803.1
C2566_RS20145	yheU	yheU	YheU family protein	-0.00446128060864554	0.994732986325855	Downregulated	42.4959551838266	WP_000907085.1
C2566_RS03670	uxuB	uxuB	fructuronate reductase	-0.00472189836818026	0.994496997518213	Downregulated	44.2326833834161	WP_000208176.1
C2566_RS16315	pdxJ	pdxJ	pyridoxine 5'-phosphate synthase	-0.0059677836339601	0.991170639843393	Downregulated	93.1799328225262	WP_001297412.1
C2566_RS00365	ilvY	ilvY	HTH-type transcriptional activator IlvY	-0.00612179155394256	0.991660287228532	Downregulated	40.8605731752258	WP_000365791.1
C2566_RS19165	ubiU	ubiU	ubiquinone anaerobic biosynthesis protein UbiU	-0.00683990672954588	0.989496094270509	Downregulated	144.193413721138	WP_000421305.1
C2566_RS18130	trmB	trmB	tRNA (guanosine(46)-N7)-methyltransferase TrmB	-0.00719248654289963	0.987513139104008	Downregulated	142.172164859644	WP_000786911.1
C2566_RS00635	recQ	recQ	ATP-dependent DNA helicase RecQ	-0.00769763247734343	0.987513139104008	Downregulated	113.288083586029	WP_012767774.1
C2566_RS25540	C2566_RS25540	C2566_RS25540	protein YpeD	-0.00813316696142149	0.99015474203914	Downregulated	34.8604650363139	WP_240811045.1
C2566_RS04105	leuB	leuB	3-isopropylmalate dehydrogenase	-0.00843959460477027	0.989274938080168	Downregulated	24.6071103535778	WP_000042353.1
C2566_RS07320	ybgC	ybgC	tol-pal system-associated acyl-CoA thioesterase	-0.00880750875683601	0.985665289492325	Downregulated	188.650806300851	WP_001098384.1
C2566_RS01300	rpmE	rpmE	50S ribosomal protein L31	-0.00893097608128422	0.986536159110012	Downregulated	912.671652654332	WP_000710769.1
C2566_RS01410	ppc	ppc	phosphoenolpyruvate carboxylase	-0.00967604038468713	0.985629960259851	Downregulated	279.643511599883	WP_001005579.1
C2566_RS18665	folB	folB	bifunctional dihydroneopterin aldolase/7,8-dihydroneopterin epimerase	-0.0102123964073681	0.985665289492325	Downregulated	59.5362044071323	WP_001295541.1
C2566_RS10770	feaB	feaB	phenylacetaldehyde dehydrogenase	-0.0102236028373298	0.985454850200692	Downregulated	75.3500303375363	WP_000138605.1
C2566_RS07650	rhlE	rhlE	ATP-dependent RNA helicase RhlE	-0.0103383312958238	0.986536159110012	Downregulated	36.1571917047715	WP_000007101.1
C2566_RS09900	chaC	chaC	glutathione-specific gamma-glutamylcyclotransferase	-0.010429363866363	0.982044816327031	Downregulated	110.208375267429	WP_012775986.1
C2566_RS05875	pdeB	pdeB	cyclic-guanylate-specific phosphodiesterase PdeB	-0.0105106459428624	0.98132127930156	Downregulated	120.935796735909	WP_001319841.1
C2566_RS19780	tsaC	tsaC	L-threonylcarbamoyladenylate synthase type 1 TsaC	-0.0106264091370136	0.985454850200692	Downregulated	67.6208506027467	WP_001301412.1
C2566_RS20150	prkB	prkB	phosphoribulokinase	-0.0107284879340504	0.984467606752017	Downregulated	96.1609903880152	WP_001274680.1
C2566_RS13090	purT	purT	formate-dependent phosphoribosylglycinamide formyltransferase	-0.010865564998979	0.986319652887329	Downregulated	23.1191680345062	WP_000173474.1
C2566_RS15100	hisP	hisP	histidine ABC transporter ATP-binding protein HisP	-0.0111028509315158	0.985454850200692	Downregulated	87.9986337204902	WP_001293613.1
C2566_RS13290	cheA	cheA	chemotaxis protein CheA	-0.0111905704313787	0.985845020469743	Downregulated	18.0128683419648	WP_012767737.1
C2566_RS19365	kdsD	kdsD	arabinose-5-phosphate isomerase KdsD	-0.0116771447066274	0.980648459374052	Downregulated	347.495644719161	WP_001295557.1
C2566_RS04925	yafN	yafN	type I toxin-antitoxin system antitoxin YafN	-0.0117999779538519	0.985454850200692	Downregulated	48.4525512758267	WP_000554757.1
C2566_RS15905	hyfI	hyfI	hydrogenase 4 catalytic subunit HyfI	-0.0118844955194502	0.985665289492325	Downregulated	6.04875025884907	WP_000075541.1
C2566_RS20310	gph	gph	phosphoglycolate phosphatase	-0.0123301746593039	0.982044816327031	Downregulated	116.691270670134	WP_001031729.1
C2566_RS14245	yohF	yohF	SDR family oxidoreductase	-0.0125566835880973	0.985454850200692	Downregulated	22.9532247135801	WP_000079538.1
C2566_RS20155	yhfA	yhfA	OsmC family protein	-0.0126803799757827	0.980648459374052	Downregulated	349.703209738644	WP_001148908.1
C2566_RS21065	bcsC	bcsC	cellulose synthase complex outer membrane protein BcsC	-0.0131358637258394	0.980648459374052	Downregulated	124.715813344041	WP_001225168.1
C2566_RS21045	kdgK	kdgK	2-dehydro-3-deoxygluconokinase	-0.0136287713624019	0.980648459374052	Downregulated	43.5621409777595	WP_001300928.1
C2566_RS12550	ynjA	ynjA	carboxymuconolactone decarboxylase family protein	-0.0137942376344801	0.984467606752017	Downregulated	18.4214701881488	WP_000524097.1
C2566_RS21385	C2566_RS21385	C2566_RS21385	MFS transporter	-0.014188052889121	0.983854741715837	Downregulated	12.9180244479299	WP_000204810.1
C2566_RS16640	glaH	glaH	glutarate dioxygenase GlaH	-0.0152784435146687	0.982044816327031	Downregulated	33.0728786771063	WP_000993087.1
C2566_RS00805	ubiD	ubiD	4-hydroxy-3-polyprenylbenzoate decarboxylase	-0.0153068546940338	0.980438722659621	Downregulated	689.210703834674	WP_000339805.1
C2566_RS14455	pdeN	pdeN	cyclic di-GMP phosphodiesterase	-0.0153192053930506	0.975281048609294	Downregulated	76.5299277331985	WP_000470561.1
C2566_RS18020	yqgB	yqgB	acid stress response protein YqgB	-0.0154305656953366	0.980648459374052	Downregulated	27.2751536130171	WP_001297406.1
C2566_RS10905	tehA	tehA	dicarboxylate transporter/tellurite-resistance protein TehA	-0.015818918036949	0.972703972834877	Downregulated	73.5805114085137	WP_001301046.1
C2566_RS02310	yjdI	yjdI	4Fe-4S mono-cluster protein YjdI	-0.0161402662207487	0.980648459374052	Downregulated	95.7820812852845	WP_001070602.1
C2566_RS08730	appC	appC	cytochrome bd-II oxidase subunit 1	-0.0162046058862124	0.979865012569635	Downregulated	83.8352021781208	WP_000263582.1
C2566_RS10265	yciZ	yciZ	protein YciZ	-0.0164728555052171	0.973768257727515	Downregulated	58.0785815059361	WP_001288368.1
C2566_RS13000	yebS	yebS	membrane integrity lipid transport subunit YebS	-0.0171380856360244	0.973094959560399	Downregulated	252.613672217818	WP_001301337.1
C2566_RS02145	phnM	phnM	alpha-D-ribose 1-methylphosphonate 5-triphosphate diphosphatase	-0.0180812707753479	0.973768257727515	Downregulated	15.8988435677025	WP_000586324.1
C2566_RS05510	aroM	aroM	AroM family protein	-0.018403509243897	0.975281048609294	Downregulated	31.1892899439049	WP_001276425.1
C2566_RS21675	rpmG	rpmG	50S ribosomal protein L33	-0.0196390957988906	0.972703972834877	Downregulated	2269.7281451685	WP_001051798.1
C2566_RS09985	rssA	rssA	patatin-like phospholipase RssA	-0.0200641814482939	0.964459308226125	Downregulated	83.4718478782584	WP_001295622.1
C2566_RS06110	allS	allS	HTH-type transcriptional activator AllS	-0.0201851713314359	0.975281048609294	Downregulated	19.0597501294917	WP_000460145.1
C2566_RS07730	dps	dps	DNA starvation/stationary phase protection protein Dps	-0.0201942197916929	0.967888511605898	Downregulated	5452.3941131678	WP_000100800.1
C2566_RS13140	znuC	znuC	zinc ABC transporter ATP-binding protein ZnuC	-0.0202968939958239	0.973768257727515	Downregulated	192.852674134993	WP_000202990.1
C2566_RS14410	fruK	fruK	1-phosphofructokinase	-0.0204801458637422	0.970274792071732	Downregulated	40.2946902955822	WP_000091263.1
C2566_RS15825	tmcA	tmcA	tRNA cytosine(34) acetyltransferase TmcA	-0.0205368375657356	0.964459308226125	Downregulated	97.0340487855494	WP_000829360.1
C2566_RS03995	apaG	apaG	Co2+/Mg2+ efflux protein ApaG	-0.0208860487226589	0.964459308226125	Downregulated	157.539420774975	WP_000610901.1
C2566_RS20370	nudE	nudE	ADP compounds hydrolase NudE	-0.0212937697969382	0.964459308226125	Downregulated	292.729489447996	WP_000045744.1
C2566_RS17190	yqcE	yqcE	MFS transporter	-0.0220676282863506	0.973768257727515	Downregulated	15.4164301614934	WP_001164543.1
C2566_RS20355	hofN	hofN	DNA utilization protein HofN	-0.0221709533269373	0.973117626150239	Downregulated	6.03236540422674	WP_001069315.1
C2566_RS20740	tusA	tusA	sulfurtransferase TusA	-0.0225057483812779	0.969284114877868	Downregulated	43.3563430707754	WP_000130621.1
C2566_RS05750	yajG	yajG	lipoprotein	-0.0225975525417133	0.965183172471819	Downregulated	188.545415878168	WP_001300776.1
C2566_RS14350	lysP	lysP	lysine-specific permease	-0.0237120723471201	0.960948475854608	Downregulated	133.185542574465	WP_000253273.1
C2566_RS11020	mnaT	mnaT	GNAT family N-acetyltransferase	-0.0237626680908602	0.967888511605898	Downregulated	39.6245221448267	WP_012767729.1
C2566_RS09145	trhO	trhO	rhodanese-related sulfurtransferase	-0.02406351381322	0.959963068428044	Downregulated	116.689653203863	WP_001319625.1
C2566_RS02435	sugE	sugE	quaternary ammonium compound efflux SMR transporter SugE	-0.0242684413081427	0.965183172471819	Downregulated	333.450412142621	WP_000118483.1
C2566_RS14370	yeiI	yeiI	sugar kinase	-0.0243053548888188	0.959963068428044	Downregulated	100.932575682483	WP_001065002.1
C2566_RS17260	gudX	gudX	enolase C-terminal domain-like protein	-0.0246042211971345	0.967237778205867	Downregulated	23.3788179732143	WP_000211759.1
C2566_RS17410	csdE	csdE	cysteine desulfurase sulfur acceptor subunit CsdE	-0.0247966465102259	0.963861015175802	Downregulated	137.760336900757	WP_000184261.1
C2566_RS00440	rffG	rffG	dTDP-glucose 4,6-dehydratase	-0.0248845747812162	0.963861015175802	Downregulated	76.6779918084165	WP_001226602.1
C2566_RS20240	frlC	frlC	fructoselysine 3-epimerase	-0.0254955550377337	0.967888511605898	Downregulated	13.6669409474828	WP_000847837.1
C2566_RS08510	ssuA	ssuA	aliphatic sulfonate ABC transporter substrate-binding protein SsuA	-0.0256623551889236	0.96634843230044	Downregulated	8.65930995919613	WP_001244308.1
C2566_RS17155	ygcO	ygcO	ferredoxin family protein	-0.0258543025624452	0.967888511605898	Downregulated	7.74888847336811	WP_000109526.1
C2566_RS16990	hypC	hypC	hydrogenase 3 maturation protein HypC	-0.0261615582119385	0.963861015175802	Downregulated	32.4313763340829	WP_000334881.1
C2566_RS05455	ddlA	ddlA	D-alanine--D-alanine ligase	-0.0262640515492483	0.954424447609304	Downregulated	138.756569270157	WP_000413677.1
C2566_RS01400	yijO	yijO	AraC family transcriptional regulator	-0.0264251570633867	0.966185705675947	Downregulated	16.5720512699732	WP_000274624.1
C2566_RS01360	gldA	gldA	bifunctional L-1,2-propanediol dehydrogenase/glycerol dehydrogenase	-0.0271994984831784	0.960783319022202	Downregulated	199.966537811046	WP_000374004.1
C2566_RS14325	yeiB	yeiB	DUF418 domain-containing protein YeiB	-0.0274244337534749	0.959963068428044	Downregulated	28.1052997286757	WP_000440894.1
C2566_RS20450	bioH	bioH	pimeloyl-ACP methyl ester esterase BioH	-0.0279939660216893	0.956519825790707	Downregulated	35.2074061503008	WP_001060071.1
C2566_RS01640	yjaH	yjaH	DUF1481 domain-containing protein	-0.0283670836864138	0.959963068428044	Downregulated	33.3921170599352	WP_001300651.1
C2566_RS15030	hxpA	hxpA	hexitol phosphatase HxpA	-0.0285782709667163	0.963861015175802	Downregulated	146.403824176151	WP_001203392.1
C2566_RS05035	ecpE	ecpE	fimbrial chaperone EcpE	-0.0286430536180679	0.959963068428044	Downregulated	20.8655447860494	WP_001301243.1
C2566_RS17085	ispD	ispD	2-C-methyl-D-erythritol 4-phosphate cytidylyltransferase	-0.0289856944097962	0.949997960148777	Downregulated	61.7210802494758	WP_000246144.1
C2566_RS02130	phnP	phnP	phosphonate metabolism protein PhnP	-0.0290568196133599	0.963912848721019	Downregulated	9.04389802147796	WP_000059908.1
C2566_RS14810	yfaX	yfaX	IclR family transcriptional regulator	-0.0293992333834039	0.962747811390592	Downregulated	20.3727538289243	WP_000894185.1
C2566_RS07745	opgE	opgE	phosphoethanolamine transferase	-0.0296422735976214	0.954424447609304	Downregulated	66.6684641147154	WP_001054678.1
C2566_RS20840	C2566_RS20840	C2566_RS20840	YhiJ/YhiL family protein	-0.0297499968652566	0.959813218271749	Downregulated	66.999768261046	WP_000643701.1
C2566_RS10940	ydcO	ydcO	BenE family transporter YdcO	-0.0301191056324865	0.959813218271749	Downregulated	21.7519932907446	WP_001326689.1
C2566_RS02515	queG	queG	tRNA epoxyqueuosine(34) reductase QueG	-0.0305140008535327	0.959963068428044	Downregulated	232.613528490729	WP_001294219.1
C2566_RS11090	yddH	yddH	flavin reductase family protein	-0.0310858936356655	0.959711955159387	Downregulated	19.8044670309352	WP_000085912.1
C2566_RS02625	yjfN	yjfN	DUF1471 family protease activator YjfN	-0.031195971285422	0.960001310657742	Downregulated	182.956171341559	WP_000811566.1
C2566_RS20065	tuf	tuf	elongation factor Tu	-0.0313414751305872	0.959711955159387	Downregulated	3527.15359637181	WP_000031783.1
C2566_RS16235	hmpA	hmpA	NO-inducible flavohemoprotein	-0.0313633461933042	0.951524839141943	Downregulated	49.8587650272567	WP_000883122.1
C2566_RS02050	yjcO	yjcO	Sel1 family TPR-like repeat protein YjcO	-0.0314664576474799	0.954424447609304	Downregulated	153.050958893964	WP_000719886.1
C2566_RS21750	trmH	trmH	tRNA (guanosine(18)-2'-O)-methyltransferase TrmH	-0.0318233853101098	0.950514448803566	Downregulated	64.0052805103456	WP_001070177.1
C2566_RS12415	hxpB	hxpB	hexitol phosphatase HxpB	-0.0324172269222752	0.945873535444309	Downregulated	52.9348355770972	WP_000106833.1
C2566_RS16645	lhgO	lhgO	L-2-hydroxyglutarate oxidase	-0.0324832407541735	0.958630560900063	Downregulated	40.5533242769217	WP_000271963.1
C2566_RS08820	torS	torS	TMAO reductase system sensor histidine kinase/response regulator TorS	-0.0326214515437964	0.958260810503909	Downregulated	54.4452673698794	WP_001300633.1
C2566_RS19420	mtgA	mtgA	monofunctional biosynthetic peptidoglycan transglycosylase	-0.032643976815726	0.949715181246112	Downregulated	51.7244180161005	WP_000047091.1
C2566_RS17775	yggC	yggC	nucleoside/nucleotide kinase family protein	-0.0329159709368789	0.950514448803566	Downregulated	33.9847323657527	WP_000687705.1
C2566_RS18910	yhaK	yhaK	pirin family protein	-0.0335090565550819	0.959168663177575	Downregulated	8.56173502783254	WP_000633576.1
C2566_RS09950	narI	narI	respiratory nitrate reductase subunit gamma	-0.0339731439752928	0.949997960148777	Downregulated	46.8091180760441	WP_001160110.1
C2566_RS04545	yadS	yadS	TRIC cation channel family protein	-0.0341653677855845	0.948974746988498	Downregulated	34.0437065691424	WP_000964221.1
C2566_RS15645	yfeY	yfeY	RpoE-regulated lipoprotein	-0.0345630660984394	0.949997960148777	Downregulated	222.946970284295	WP_000838937.1
C2566_RS15090	yfcH	yfcH	TIGR01777 family oxidoreductase	-0.0352320387376336	0.949804245316047	Downregulated	169.047317561004	WP_001028341.1
C2566_RS03585	yjiN	yjiN	DUF445 domain-containing protein	-0.03544280749453	0.945753988777226	Downregulated	66.9435148744929	WP_001037419.1
C2566_RS13380	yecA	yecA	UPF0149 family protein YecA	-0.0356097158283886	0.945873535444309	Downregulated	304.911673394664	WP_000847880.1
C2566_RS20620	yhhA	yhhA	DUF2756 family protein	-0.03685648520497	0.946126894908271	Downregulated	235.851006928372	WP_000825996.1
C2566_RS03190	C2566_RS03190	C2566_RS03190	biofilm development regulator YmgB/AriR family protein	-0.0372265592003246	0.951986112030579	Downregulated	70.7610012034882	WP_000239862.1
C2566_RS06360	C2566_RS06360	C2566_RS06360	porin	-0.0374890015227732	0.949715181246112	Downregulated	28.2689506520519	NA
C2566_RS05930	priC	priC	primosomal replication protein N''	-0.0377004389174701	0.945873535444309	Downregulated	25.1358653972086	WP_000844874.1
C2566_RS18880	yqjK	yqjK	YqjK-like family protein	-0.0377739588233116	0.949997960148777	Downregulated	117.180156183984	WP_000096086.1
C2566_RS12025	lhr	lhr	ATP-dependent helicase	-0.0380756274955835	0.946221379697586	Downregulated	121.942246739577	WP_001301008.1
C2566_RS18605	glgS	glgS	cell surface composition regulator GlgS	-0.0380775615748613	0.954216259101468	Downregulated	4377.77090652634	WP_000350095.1
C2566_RS06860	gltL	gltL	glutamate/aspartate ABC transporter ATP-binding protein GltL	-0.0386182021618118	0.953763992852811	Downregulated	12.4460172201485	NA
C2566_RS19815	trkA	trkA	Trk system potassium transporter TrkA	-0.0386432391290346	0.929933610444317	Downregulated	169.119740534925	WP_000691382.1
C2566_RS20125	kefB	kefB	glutathione-regulated potassium-efflux system protein KefB	-0.0388752761081054	0.926328331518981	Downregulated	101.760334569089	WP_000399122.1
C2566_RS10760	ydbL	ydbL	YdbL family protein	-0.0393229029664537	0.949997960148777	Downregulated	51.875532694092	WP_000752043.1
[truncated: 2,060 more rows]
