# Supplementary material for: Transcriptome Profiling of Escherichia coli B During Sequential Adaptation to T4 Phage and Iron(III) Stress
Source: Antibiotics (Basel). 2026 Jul 13;15(7):684. doi: 10.3390/antibiotics15070684 (PMC13405929; doi:10.3390/antibiotics15070684)
Supplement: Supplementary file 1 [file antibiotics-15-00684-s001.zip › SUPPLEMENTARY FOLDER/analysis_CON3/FE_vs_ANC_significant.csv]

gene_id	label	gene_name	product	log2FoldChange	padj	direction	baseMean	protein_id
C2566_RS02240	eptA	eptA	phosphoethanolamine transferase EptA	3.92081001342758	3.80042272506107e-13	Upregulated	433.800674167929	WP_001298860.1
C2566_RS17660	ygeW	ygeW	knotted carbamoyltransferase YgeW	3.51405128056097	5.09250947371643e-07	Upregulated	192.585595789582	WP_000859787.1
C2566_RS19180	mtr	mtr	tryptophan permease	3.34360459296468	1.26967812358649e-06	Upregulated	1254.22794520367	WP_000224351.1
C2566_RS17700	ygfK	ygfK	putative selenate reductase subunit YgfK	3.23771467958694	2.51322854053207e-08	Upregulated	294.679115208689	WP_000502388.1
C2566_RS17675	hyuA	hyuA	D-phenylhydantoinase	3.13577491951769	1.03938061780341e-06	Upregulated	108.888201736843	WP_001264452.1
C2566_RS17710	ygfM	ygfM	molybdopterin-dependent oxidoreductase FAD-binding subunit	2.97535661303593	2.98394894998667e-05	Upregulated	52.0854024508264	WP_000572483.1
C2566_RS08310	ycaC	ycaC	isochorismate family cysteine hydrolase YcaC	2.96919045129282	3.81290692152857e-10	Upregulated	197.177211584445	WP_000165879.1
C2566_RS17715	xdhD	xdhD	molybdopterin-dependent oxidoreductase Mo/Fe-S-binding subunit	2.9680863017383	5.9825348804264e-07	Upregulated	338.683061079428	WP_000583631.1
C2566_RS05230	yahO	yahO	DUF1471 family periplasmic protein YahO	2.9182686237965	7.66189065370062e-07	Upregulated	1966.9040784617	WP_000691956.1
C2566_RS08885	ymdF	ymdF	general stress protein	2.9019437116514	2.51641733419891e-06	Upregulated	1295.99832210439	WP_001273658.1
C2566_RS21055	dctA	dctA	C4-dicarboxylate transporter DctC	2.8286084007917	9.6981585274057e-07	Upregulated	2783.16018102209	WP_000858210.1
C2566_RS14835	arnB	arnB	UDP-4-amino-4-deoxy-L-arabinose aminotransferase	2.78812610560643	0.000131797920604157	Upregulated	1018.09994786144	WP_001295286.1
C2566_RS21575	waaH	waaH	UDP-glucuronate:LPS(HepIII) glycosyltransferase	2.72246361568988	7.16555030996645e-05	Upregulated	287.685455330418	WP_000982115.1
C2566_RS17705	ssnA	ssnA	putative aminohydrolase SsnA	2.70506223831785	4.08437528856587e-05	Upregulated	68.9716843500793	WP_000906252.1
C2566_RS11190	osmC	osmC	peroxiredoxin OsmC	2.58120152016658	1.35855554290218e-07	Upregulated	235.424547186366	WP_000152305.1
C2566_RS14845	arnA	arnA	bifunctional UDP-4-amino-4-deoxy-L-arabinose formyltransferase/UDP-glucuronic acid oxidase ArnA	2.53437945656766	5.90927182572362e-05	Upregulated	649.646924761624	WP_000860273.1
C2566_RS02235	basR	basR	two-component system response regulator BasR	2.50325916354517	1.13923130303075e-07	Upregulated	153.191579218647	WP_000697915.1
C2566_RS13455	yodB	yodB	cytochrome b	2.46068721355147	0.000125525687136961	Upregulated	465.919248551531	WP_001079074.1
C2566_RS17665	dpaL	dpaL	diaminopropionate ammonia-lyase	2.44180985749536	0.000882304008731381	Upregulated	106.356312558254	WP_000110501.1
C2566_RS21420	aldB	aldB	aldehyde dehydrogenase AldB	2.41618867523816	9.6981585274057e-07	Upregulated	229.610750076398	WP_001300944.1
C2566_RS13680	ugd	ugd	UDP-glucose 6-dehydrogenase	2.37148998249402	9.05652937305807e-05	Upregulated	404.122444317408	WP_000704860.1
C2566_RS23550	C2566_RS23550	C2566_RS23550	xanthine permease XanP	2.32661436283756	0.00265147289231746	Upregulated	12.8795347303821	NA
C2566_RS14860	arnE	arnE	4-amino-4-deoxy-L-arabinose-phosphoundecaprenol flippase subunit ArnE	2.26691799275393	0.00119941029530075	Upregulated	35.4887629705742	WP_000638031.1
C2566_RS13340	araF	araF	arabinose ABC transporter substrate-binding protein AraF	2.26492985726078	5.9825348804264e-07	Upregulated	135.304856481711	WP_000548675.1
C2566_RS10030	oppC	oppC	oligopeptide ABC transporter permease OppC	2.23440923693132	1.61899035304751e-05	Upregulated	1247.05295613729	WP_000979661.1
C2566_RS14850	arnD	arnD	4-deoxy-4-formamido-L-arabinose-phosphoundecaprenol deformylase	2.21692432311713	0.000995815997814389	Upregulated	245.701221708713	WP_000169728.1
C2566_RS16670	kbp	kbp	potassium binding protein Kbp	2.21544921223857	3.3920468708851e-05	Upregulated	990.82314722988	WP_000522424.1
C2566_RS14840	arnC	arnC	undecaprenyl-phosphate 4-deoxy-4-formamido-L-arabinose transferase	2.19802598661866	0.00174882943583616	Upregulated	430.466187061406	WP_000461657.1
C2566_RS14190	mlrA	mlrA	HTH-type transcriptional regulator MlrA	2.16965388394015	1.72063726302807e-05	Upregulated	110.291065797483	WP_001240403.1
C2566_RS06365	C2566_RS06365	C2566_RS06365	IS1-like element IS1A family transposase	2.03604105286104	0.00308591986834209	Upregulated	21.5642566084147	WP_103215986.1
C2566_RS11180	sra	sra	stationary-phase-induced ribosome-associated protein	2.02080467333466	1.49796710305244e-05	Upregulated	6633.3506146818	WP_000841554.1
C2566_RS17680	arcC	arcC	carbamate kinase	2.01271311515029	9.6981585274057e-07	Upregulated	68.9657345295185	WP_000038008.1
C2566_RS07305	cydB	cydB	cytochrome d ubiquinol oxidase subunit II	2.00798319607866	0.000278343718058201	Upregulated	3974.61979237092	WP_000568275.1
C2566_RS02200	yjdN	yjdN	VOC family metalloprotein YjdN	2.00457064347957	4.60586966208394e-07	Upregulated	62.9030904320619	WP_001131339.1
C2566_RS00015	yidD	yidD	membrane protein insertion efficiency factor YidD	1.98368459639993	5.70458587754992e-05	Upregulated	34.288654425115	WP_001307474.1
C2566_RS15330	dsdA	dsdA	D-serine ammonia-lyase	1.9750322131909	5.07137955868911e-06	Upregulated	86.4872896477533	WP_000426426.1
C2566_RS08305	dmsC	dmsC	dimethyl sulfoxide reductase anchor subunit DmsC	1.95204893334275	0.000567521834106582	Upregulated	216.313648938492	WP_000534631.1
C2566_RS15770	tkt	tkt	transketolase	1.88532390699594	2.06049575004064e-09	Upregulated	268.757488233911	WP_000087280.1
C2566_RS15325	dsdX	dsdX	D-serine transporter DsdX	1.87796366903273	5.09250947371643e-07	Upregulated	87.44613134075	WP_000556048.1
C2566_RS02225	pmrR	pmrR	LpxT activity modulator PmrR	1.85282792101817	0.00281955764298672	Upregulated	245.497202563753	WP_000797657.1
C2566_RS14855	arnT	arnT	lipid IV(A) 4-amino-4-deoxy-L-arabinosyltransferase	1.83837323424796	0.00392567337667041	Upregulated	340.726928001842	WP_000844057.1
C2566_RS24910	C2566_RS24910	C2566_RS24910	hypothetical protein	1.82258934997908	0.0022571381618329	Upregulated	41.3737831509579	WP_000700140.1
C2566_RS02230	pmrB	pmrB	two-component system sensor histidine kinase PmrB	1.81131982046756	0.000342288691755253	Upregulated	132.956601881656	WP_001051094.1
C2566_RS14830	ais	ais	lipopolysaccharide core heptose(II)-phosphate phosphatase Ais	1.76947548891846	0.00875745739090198	Upregulated	1140.07466054228	WP_000879113.1
C2566_RS07300	cydA	cydA	cytochrome ubiquinol oxidase subunit I	1.76184625371698	0.00112424757694196	Upregulated	4746.14144231234	WP_000884361.1
C2566_RS01590	thiS	thiS	sulfur carrier protein ThiS	1.73608022754075	0.00888059396247938	Upregulated	14.2020864702931	WP_001166232.1
C2566_RS07875	ybjG	ybjG	undecaprenyl-diphosphate phosphatase	1.73487444185227	3.57890624990903e-05	Upregulated	55.0951160950119	WP_001295291.1
C2566_RS13620	plaP	plaP	putrescine/proton symporter PlaP	1.73024418039487	0.000238201487125297	Upregulated	128.098664518282	WP_000019197.1
C2566_RS17720	C2566_RS17720	C2566_RS17720	nucleobase:cation symporter-2 family protein	1.69309501041949	0.00640660026093993	Upregulated	42.1189993356978	WP_061057655.1
C2566_RS21630	C2566_RS21630	C2566_RS21630	IS1-like element IS1A family transposase	1.68328215035032	0.00573847611694478	Upregulated	16.2142983907734	WP_094096600.1
C2566_RS14865	arnF	arnF	4-amino-4-deoxy-L-arabinose-phosphoundecaprenol flippase subunit ArnF	1.67170482391324	0.00524552388435894	Upregulated	69.7523604353859	WP_000523880.1
C2566_RS05600	secD	secD	protein translocase subunit SecD	1.65932156504935	0.000161779717142159	Upregulated	795.293622939848	WP_000934822.1
C2566_RS11170	adhP	adhP	alcohol dehydrogenase AdhP	1.6518790546799	6.05228792520215e-05	Upregulated	33.5572416344213	WP_000642433.1
C2566_RS12895	yoaE	yoaE	CNNM family cation transport protein YoaE	1.62619580471285	0.000234632250652749	Upregulated	164.071770850328	WP_000394983.1
C2566_RS08460	gloC	gloC	hydroxyacylglutathione hydrolase GloC	1.61108597467968	0.000184700315687584	Upregulated	334.84725031924	WP_001109486.1
C2566_RS14300	mglC	mglC	galactose/methyl galactoside ABC transporter permease MglC	1.60396744256017	0.00117810859444763	Upregulated	104.92746864288	WP_001275118.1
C2566_RS18650	ygiM	ygiM	TIGR04211 family SH3 domain-containing protein	1.60308552629117	0.00238714110940527	Upregulated	225.216951670209	WP_001125331.1
C2566_RS17060	nlpD	nlpD	murein hydrolase activator NlpD	1.59988479936398	0.000786502539081527	Upregulated	2823.70794014605	WP_224692580.1
C2566_RS16545	rimM	rimM	ribosome maturation factor RimM	1.59962180653278	0.00514960935522231	Upregulated	1827.59877065595	WP_000043335.1
C2566_RS18370	yghX	yghX	YghX family hydrolase	1.59092897942412	0.000272420550737508	Upregulated	85.3110237530611	WP_001424373.1
C2566_RS09290	rne	rne	ribonuclease E	1.58429289397912	9.6981585274057e-07	Upregulated	619.68284467903	WP_000827411.1
C2566_RS16005	guaB	guaB	IMP dehydrogenase	1.58001071299999	0.000155422860135171	Upregulated	253.348078945845	WP_001299507.1
C2566_RS19900	rpsH	rpsH	30S ribosomal protein S8	1.57862042787031	0.00395365084015314	Upregulated	1142.88542381375	WP_000062611.1
C2566_RS07445	ybhC	ybhC	putative acyl-CoA thioester hydrolase	1.57722939031134	6.04310492675858e-05	Upregulated	208.695027335863	WP_001091587.1
C2566_RS17890	gcvT	gcvT	glycine cleavage system aminomethyltransferase GcvT	1.57655624381317	9.684818911177e-05	Upregulated	448.838478847659	WP_000068701.1
C2566_RS17980	uacT	uacT	urate/proton symporter UacT	1.56698979355179	0.0145182975559554	Upregulated	135.647687916432	WP_001295374.1
C2566_RS14950	nuoM	nuoM	NADH-quinone oxidoreductase subunit M	1.56285535004766	0.00308591986834209	Upregulated	701.088813312078	WP_000926441.1
C2566_RS00140	glmS	glmS	glutamine--fructose-6-phosphate transaminase (isomerizing)	1.56247368529726	0.00156039491994025	Upregulated	798.537825743127	WP_000334099.1
C2566_RS08295	dmsA	dmsA	dimethylsulfoxide reductase subunit A	1.54578600085853	0.00140727976172829	Upregulated	515.860755618549	WP_000850303.1
C2566_RS03465	osmY	osmY	molecular chaperone OsmY	1.54371406632364	0.000617873350855425	Upregulated	286.451353581152	WP_001295748.1
C2566_RS07715	glnP	glnP	glutamine ABC transporter permease GlnP	1.54326577014246	0.00242225026638281	Upregulated	142.050106494651	WP_001159065.1
C2566_RS15215	aroC	aroC	chorismate synthase	1.5320099343293	3.43348332983409e-05	Upregulated	96.0281728533233	WP_001297933.1
C2566_RS05735	cyoB	cyoB	cytochrome o ubiquinol oxidase subunit I	1.52706531727212	0.00572316549166664	Upregulated	1178.09423471809	WP_000467180.1
C2566_RS14965	nuoJ	nuoJ	NADH-quinone oxidoreductase subunit J	1.52550570789771	0.0022571381618329	Upregulated	276.541893269091	WP_000393511.1
C2566_RS00010	rnpA	rnpA	ribonuclease P protein component	1.52274980912137	0.00427093310122625	Upregulated	125.260368342963	WP_000239730.1
C2566_RS16540	trmD	trmD	tRNA (guanosine(37)-N1)-methyltransferase TrmD	1.51574524585812	0.00567457460418845	Upregulated	2628.15091286139	WP_000264777.1
C2566_RS10025	oppB	oppB	oligopeptide ABC transporter permease OppB	1.51463370355972	0.00100532452731417	Upregulated	1353.51003704969	WP_000911112.1
C2566_RS11760	pntB	pntB	Re/Si-specific NAD(P)(+) transhydrogenase subunit beta	1.51439070809311	0.00134137179395766	Upregulated	382.902621117594	WP_000014036.1
C2566_RS19640	accB	accB	acetyl-CoA carboxylase biotin carboxyl carrier protein	1.50998144364616	0.00119113241981393	Upregulated	218.999511333426	WP_000354622.1
C2566_RS16345	rseC	rseC	SoxR-reducing system protein RseC	1.50752866678331	0.000812920200389035	Upregulated	69.8462869950863	WP_000589070.1
C2566_RS01405	eptC	eptC	phosphoethanolamine transferase CptA	1.50564178085817	0.00108923538951103	Upregulated	658.085162877829	WP_000556295.1
C2566_RS17350	C2566_RS17350	C2566_RS17350	ABC transporter substrate-binding protein	1.49149258759849	0.00573259920227835	Upregulated	199.082985488037	WP_000857361.1
C2566_RS02800	paeA	paeA	hemolysin family protein	1.49025865470172	5.12554423435164e-06	Upregulated	267.613000022374	WP_000935036.1
C2566_RS14955	nuoL	nuoL	NADH-quinone oxidoreductase subunit L	1.48972029559225	0.00703360925578453	Upregulated	1095.83898245944	WP_001056644.1
C2566_RS20865	pitA	pitA	inorganic phosphate transporter PitA	1.48913025002861	0.000857341346981535	Upregulated	300.420929694066	WP_000902780.1
C2566_RS07250	sdhB	sdhB	succinate dehydrogenase iron-sulfur subunit SdhB	1.48450416979991	0.00809847640374303	Upregulated	844.463879681367	WP_001235264.1
C2566_RS11765	pntA	pntA	Re/Si-specific NAD(P)(+) transhydrogenase subunit alpha	1.4768873145248	0.00105224275073043	Upregulated	492.533512043966	WP_001353838.1
C2566_RS10035	oppD	oppD	murein tripeptide/oligopeptide ABC transporter ATP-binding protein OppD	1.46529429425252	0.000940087021269521	Upregulated	1007.9383937771	WP_000110945.1
C2566_RS16335	lepB	lepB	signal peptidase I	1.44993400418332	0.000983735529526255	Upregulated	441.279073999538	WP_000002542.1
C2566_RS20185	fic	fic	putative adenosine monophosphate-protein transferase Fic	1.44263028423784	2.68392345099677e-05	Upregulated	88.324977908768	WP_000502522.1
C2566_RS17975	yqfG	yqfG	protein YqfG	1.43554500059521	0.00573847611694478	Upregulated	18.0121618824901	WP_001050745.1
C2566_RS13330	araH	araH	arabinose ABC transporter permease AraH	1.42751160926643	0.00180532573593333	Upregulated	89.9411066272069	WP_000100205.1
C2566_RS08455	mepK	mepK	YcbK family protein	1.42219553948856	0.000995815997814389	Upregulated	824.411244531686	WP_001295932.1
C2566_RS13320	otsA	otsA	alpha,alpha-trehalose-phosphate synthase	1.42126238716054	3.57890624990903e-05	Upregulated	206.493671172083	WP_001295646.1
C2566_RS13005	yebT	yebT	lipid-binding membrane homeostasis protein YebT	1.41940083637277	3.49286592489789e-07	Upregulated	148.871432933051	WP_001297532.1
C2566_RS19875	rplO	rplO	50S ribosomal protein L15	1.4160971035431	0.0103863706652175	Upregulated	1322.70133331821	WP_001238917.1
C2566_RS18390	exbD	exbD	TonB system transport protein ExbD	1.40854843277821	0.000882304008731381	Upregulated	80.5982376447594	WP_001240712.1
C2566_RS14990	nuoE	nuoE	NADH-quinone oxidoreductase subunit NuoE	1.40711024373743	0.00380740281441863	Upregulated	286.699339816541	WP_000545042.1
C2566_RS13130	mepM	mepM	murein DD-endopeptidase MepM	1.40329296524284	9.37424393081267e-05	Upregulated	307.526734712328	WP_001184045.1
C2566_RS14550	ccmF	ccmF	cytochrome c-type biogenesis heme lyase CcmF	1.39662772208041	0.00331517622114034	Upregulated	52.5480795922067	WP_000982447.1
C2566_RS16000	guaA	guaA	glutamine-hydrolyzing GMP synthase	1.38960579684312	0.000221402758460972	Upregulated	359.262914230078	WP_000138270.1
C2566_RS08595	rmf	rmf	ribosome modulation factor	1.38151912874206	0.0218971689934689	Upregulated	118948.202790414	WP_000828648.1
C2566_RS14945	nuoN	nuoN	NADH-quinone oxidoreductase subunit NuoN	1.38045430161591	0.0110950874260319	Upregulated	638.609731452489	WP_000156701.1
C2566_RS06370	C2566_RS06370	C2566_RS06370	porin	1.37782262729847	0.0174863780201166	Upregulated	803.323701586542	NA
C2566_RS18005	guaD	guaD	guanine deaminase	1.37003345704992	0.00264699335663233	Upregulated	63.9254003714797	WP_001301062.1
C2566_RS08255	cydC	cydC	heme ABC transporter ATP-binding protein/permease CydC	1.35855072491695	0.000779094397175395	Upregulated	259.772573933243	WP_001202189.1
C2566_RS10220	acnA	acnA	aconitate hydratase AcnA	1.35822854802681	0.000139216258861352	Upregulated	1113.37046041595	WP_000099534.1
C2566_RS10735	ydbJ	ydbJ	DUF333 domain-containing protein	1.35300011385968	0.0106331791749526	Upregulated	116.889279503951	WP_001295715.1
C2566_RS17685	yqeB	yqeB	selenium-dependent molybdenum cofactor biosynthesis protein YqeB	1.3394703555172	0.00535727234389619	Upregulated	133.396492086754	WP_001020381.1
C2566_RS17690	yqeC	yqeC	selenium cofactor biosynthesis protein YqeC	1.31835347841476	0.00337573870748351	Upregulated	86.1784533913803	WP_001300448.1
C2566_RS06990	nagE	nagE	PTS N-acetyl glucosamine transporter subunit IIABC	1.31828025276865	0.00238714110940527	Upregulated	280.015698077309	WP_001023126.1
C2566_RS10040	oppF	oppF	murein tripeptide/oligopeptide ABC transporter ATP-binding protein OppF	1.31764890684829	0.009856862774808	Upregulated	716.08158475595	WP_000994905.1
C2566_RS07570	moaA	moaA	GTP 3',8-cyclase MoaA	1.30909123279596	1.50004029221266e-05	Upregulated	397.724047463831	WP_001295301.1
C2566_RS05785	lon	lon	endopeptidase La	1.3082364363487	1.87527951719938e-05	Upregulated	149.618110779946	WP_001295325.1
C2566_RS17920	trhA	trhA	PAQR family membrane homeostasis protein TrhA	1.29003983418213	0.0102243375025586	Upregulated	552.668090065295	WP_000250274.1
C2566_RS12040	sodB	sodB	superoxide dismutase [Fe]	1.289866811408	0.00476179009514397	Upregulated	5909.00695512186	WP_000007283.1
C2566_RS15165	usg	usg	aspartate-semialdehyde dehydrogenase	1.28699264573338	0.00332268206637272	Upregulated	137.878958798358	WP_001289167.1
C2566_RS11980	ydhJ	ydhJ	HlyD family secretion protein	1.28215661785015	0.0103935327730154	Upregulated	24.8213584644493	WP_001301002.1
C2566_RS07240	sdhD	sdhD	succinate dehydrogenase membrane anchor subunit	1.27407411234894	0.0232590982562317	Upregulated	337.331085618473	WP_000254365.1
C2566_RS07325	tolQ	tolQ	Tol-Pal system protein TolQ	1.27194643293915	0.000174786367858621	Upregulated	132.94828994365	WP_000131314.1
C2566_RS02485	asd	asd	archaetidylserine decarboxylase	1.26034843089702	0.000385407890602755	Upregulated	140.749944875728	WP_000934920.1
C2566_RS05795	ppiD	ppiD	peptidylprolyl isomerase	1.25927996028451	0.00219239982269546	Upregulated	958.915225927557	WP_000969378.1
C2566_RS03870	fkpB	fkpB	FKBP-type peptidyl-prolyl cis-trans isomerase	1.25814611483713	0.00495233419703264	Upregulated	39.7205667870273	WP_000004655.1
C2566_RS02555	hflK	hflK	FtsH protease activity modulator HflK	1.25103070108758	0.00421684094053302	Upregulated	421.37524811973	WP_000312488.1
C2566_RS19810	rsmB	rsmB	16S rRNA (cytosine(967)-C(5))-methyltransferase RsmB	1.24674137887289	0.000169762823883195	Upregulated	105.752979409997	WP_000744778.1
C2566_RS21480	mtlA	mtlA	PTS mannitol transporter subunit IICBA	1.24524000497108	0.00103682740824833	Upregulated	267.515453227712	WP_000093247.1
C2566_RS18875	yqjE	yqjE	phage holin family protein	1.24496866047129	0.00698900309004369	Upregulated	104.314862311481	WP_000785722.1
C2566_RS13325	otsB	otsB	trehalose-phosphatase	1.24308940064509	0.00455711592125204	Upregulated	136.378957042146	WP_001295645.1
C2566_RS03110	C2566_RS03110	C2566_RS03110	BCCT family transporter	1.23946779325362	2.68392345099677e-05	Upregulated	138.361516705749	WP_001293436.1
C2566_RS17305	sdaC	sdaC	HAAAP family serine/threonine permease SdaC	1.239273243131	0.0081696169562829	Upregulated	581.134562204204	WP_000450476.1
C2566_RS16355	rseA	rseA	anti-sigma-E factor RseA	1.23370872949269	0.0102243375025586	Upregulated	1417.06731824713	WP_001168459.1
C2566_RS03480	rimI	rimI	ribosomal protein S18-alanine N-acetyltransferase	1.2168354806082	0.00488726976484536	Upregulated	35.0283513424767	WP_001092461.1
C2566_RS18000	ghxQ	ghxQ	guanine/hypoxanthine transporter GhxQ	1.20785998244622	0.0132220433764089	Upregulated	64.0804343008243	WP_000012163.1
C2566_RS14960	nuoK	nuoK	NADH-quinone oxidoreductase subunit NuoK	1.20622397482291	0.0289557084187006	Upregulated	105.92854184724	WP_000612644.1
C2566_RS01865	dgkA	dgkA	diacylglycerol kinase	1.202932288256	0.0106331791749526	Upregulated	38.3876755947007	WP_000002907.1
C2566_RS06900	lnt	lnt	apolipoprotein N-acyltransferase	1.19408520422887	0.000526781773465892	Upregulated	110.765328302184	WP_000853065.1
C2566_RS04015	lptD	lptD	LPS assembly protein LptD	1.18050292934294	0.000874428255891973	Upregulated	876.705006318723	WP_000746151.1
C2566_RS04565	degP	degP	serine endoprotease DegP	1.17753300180495	0.00790729314068089	Upregulated	580.792530945541	WP_000753946.1
C2566_RS08260	cydD	cydD	heme ABC transporter permease/ATP-binding protein CydD	1.17470596939357	7.29290832409784e-05	Upregulated	273.867902814135	WP_001043577.1
C2566_RS15465	mntH	mntH	Nramp family divalent metal transporter	1.17440334062092	0.0127291427695636	Upregulated	303.982007637999	WP_000186384.1
C2566_RS06520	fepA	fepA	siderophore enterobactin receptor FepA	1.17126527171455	0.0180357259433444	Upregulated	231.204482390384	WP_001034916.1
C2566_RS15160	truA	truA	tRNA pseudouridine(38-40) synthase TruA	1.167448842302	0.00421684094053302	Upregulated	126.796907602841	WP_001283585.1
C2566_RS10520	ynaJ	ynaJ	DUF2534 family protein	1.16568952910333	0.0209443364251664	Upregulated	1838.58906327145	WP_000605090.1
C2566_RS05570	proY	proY	proline-specific permease ProY	1.16456808664878	0.00307168434265882	Upregulated	90.4920734576587	WP_001295329.1
C2566_RS11690	ynfG	ynfG	DMSO reductase like molybdoenzyme iron-sulfur subunit YnfG	1.16418733445542	0.0157883191015955	Upregulated	83.5759900228632	WP_000213028.1
C2566_RS09990	rssB	rssB	two-component system response regulator RssB	1.16285564404452	0.000790622003430127	Upregulated	96.6585223045772	WP_000193447.1
C2566_RS07420	ybgS	ybgS	YbgS-like family protein	1.15563398933905	0.0257944631506389	Upregulated	213.851352179881	WP_000784351.1
C2566_RS03990	apaH	apaH	bis(5'-nucleosyl)-tetraphosphatase (symmetrical) ApaH	1.14601292223462	0.000876148865958166	Upregulated	61.2253847653563	WP_000257192.1
C2566_RS08475	ompF	ompF	porin OmpF	1.13718065973593	0.0222976153293803	Upregulated	124113.043338675	WP_000977920.1
C2566_RS15830	ypfJ	ypfJ	neutral zinc metallopeptidase	1.13625504690409	0.0065342745992635	Upregulated	179.488030869147	WP_001267498.1
C2566_RS18345	hybB	hybB	Ni/Fe-hydrogenase cytochrome b subunit	1.13496908647154	0.00470743851436237	Upregulated	189.145802608379	WP_000017703.1
C2566_RS16055	ndk	ndk	nucleoside-diphosphate kinase	1.13344648766955	0.0162520684041177	Upregulated	207.233435832646	WP_000963837.1
C2566_RS16340	lepA	lepA	translation elongation factor 4	1.13076749491132	0.00200507606795954	Upregulated	469.090988551411	WP_000790168.1
C2566_RS16550	rpsP	rpsP	30S ribosomal protein S16	1.12991146929663	0.026867624147577	Upregulated	866.28455165046	WP_000256450.1
C2566_RS18870	yqjD	yqjD	DUF883 family protein	1.12754660963646	0.00420093795941947	Upregulated	300.858441523657	WP_000031415.1
C2566_RS14995	nuoC	nuoC	NADH-quinone oxidoreductase subunit C/D	1.12433958014227	0.00639588846196038	Upregulated	726.46116567991	WP_000247878.1
C2566_RS14600	napA	napA	periplasmic nitrate reductase subunit alpha	1.12278209544395	0.00264749784773146	Upregulated	87.3642144420227	WP_000778078.1
C2566_RS20830	yhiI	yhiI	HlyD family secretion protein	1.1205944786164	0.00703360925578453	Upregulated	127.503211623633	WP_000361491.1
C2566_RS08140	ybjP	ybjP	lipoprotein	1.11856287100246	0.0089761667674787	Upregulated	195.861089648607	WP_001270734.1
C2566_RS17460	ptrA	ptrA	pitrilysin	1.11817910621846	4.74293081465945e-07	Upregulated	304.624731107609	WP_001138150.1
C2566_RS05630	nrdR	nrdR	transcriptional regulator NrdR	1.10521719567093	0.00931420354750179	Upregulated	65.0480459806033	WP_000543535.1
C2566_RS11990	sodC	sodC	superoxide dismutase [Cu-Zn] SodC	1.10197303315631	0.0132220433764089	Upregulated	87.4646299684743	WP_001296937.1
C2566_RS15180	yfcJ	yfcJ	arabinose transporter	1.09472523592596	0.0017712296977983	Upregulated	93.5604575280442	WP_000127751.1
C2566_RS05985	ybaL	ybaL	YbaL family putative K(+) efflux transporter	1.09153224497939	0.00380740281441863	Upregulated	169.763006524809	WP_000546237.1
C2566_RS06040	qmcA	qmcA	SPFH domain-containing protein	1.0883698136394	0.00572316549166664	Upregulated	133.960513254244	WP_000904502.1
C2566_RS13040	copD	copD	copper homeostasis membrane protein CopD	1.08081204789304	4.44022417104468e-05	Upregulated	137.01920761888	WP_000879293.1
C2566_RS15005	nuoA	nuoA	NADH-quinone oxidoreductase subunit NuoA	1.07622970424713	0.00342258125054347	Upregulated	402.989078641663	WP_000062997.1
C2566_RS02480	mscM	mscM	miniconductance mechanosensitive channel MscM	1.07613914564717	0.00100573438378697	Upregulated	161.977402568804	WP_001236847.1
C2566_RS14470	yejE	yejE	ABC transporter permease	1.07436943948684	0.00733732020646036	Upregulated	32.5255172569326	WP_000088916.1
C2566_RS12285	ppsA	ppsA	phosphoenolpyruvate synthase	1.07081855719768	0.0167850841802551	Upregulated	2100.34973208643	WP_000069410.1
C2566_RS14305	mglA	mglA	galactose/methyl galactoside ABC transporter ATP-binding protein MglA	1.06844342611378	0.0209557319237103	Upregulated	145.023512335016	WP_000255051.1
C2566_RS04630	cdsA	cdsA	phosphatidate cytidylyltransferase	1.06801389221373	0.00331517622114034	Upregulated	219.700393556762	WP_000922446.1
C2566_RS14310	mglB	mglB	galactose/glucose ABC transporter substrate-binding protein MglB	1.06715595704473	0.0386974609754864	Upregulated	613.927756452191	NA
C2566_RS07270	sucC	sucC	ADP-forming succinate--CoA ligase subunit beta	1.06387200784445	0.0387140890295645	Upregulated	1432.82107750694	WP_001048602.1
C2566_RS09850	prfA	prfA	peptide chain release factor 1	1.06171451680432	0.000125525687136961	Upregulated	208.457622544669	WP_000804726.1
C2566_RS09115	mdoH	mdoH	glucans biosynthesis glucosyltransferase MdoH	1.06161364330142	0.0112244711263331	Upregulated	410.167291917533	WP_001295445.1
C2566_RS17905	ygfF	ygfF	SDR family oxidoreductase	1.05873694804726	0.0149670618699503	Upregulated	25.8213916141952	WP_000951948.1
C2566_RS07850	bssR	bssR	biofilm formation regulator BssR	1.05502012326643	0.0323233174531742	Upregulated	131247.377374393	WP_000497137.1
C2566_RS08300	dmsB	dmsB	dimethylsulfoxide reductase iron-sulfur subunit DmsB	1.05258671198115	0.0472766893074927	Upregulated	116.333606373208	WP_000213098.1
C2566_RS02905	mgtA	mgtA	magnesium-translocating P-type ATPase	1.04900249479816	0.0216962826328524	Upregulated	234.42860741365	WP_000471889.1
C2566_RS12000	ydhL	ydhL	DUF1289 domain-containing protein	1.04583838860872	0.00931420354750179	Upregulated	55.9962323131737	WP_000840481.1
C2566_RS21660	waaA	waaA	lipid IV(A) 3-deoxy-D-manno-octulosonic acid transferase	1.04265167090826	0.000267000879690356	Upregulated	127.481544691029	WP_000891574.1
C2566_RS14610	napF	napF	ferredoxin-type protein NapF	1.0412976765825	0.0357384796535941	Upregulated	40.8190507869194	WP_000686736.1
C2566_RS16665	csiR	csiR	DNA-binding transcriptional regulator CsiR	1.03741734037625	0.0110950874260319	Upregulated	31.7625300031682	WP_000156811.1
C2566_RS17055	rpoS	rpoS	RNA polymerase sigma factor RpoS	1.03468963512374	0.0209289675602974	Upregulated	1529.87217490721	WP_000081550.1
C2566_RS15390	yfdY	yfdY	YfdY family protein	1.03373076327808	0.0314975234718196	Upregulated	334.522521720123	WP_000639883.1
C2566_RS08210	macA	macA	macrolide transporter subunit MacA	1.03275513441614	6.85505360066735e-05	Upregulated	90.3298473660607	WP_000746443.1
C2566_RS13545	cobS	cobS	adenosylcobinamide-GDP ribazoletransferase	1.0307281385432	0.018659935426356	Upregulated	28.897080704779	WP_012767739.1
C2566_RS19855	rpsK	rpsK	30S ribosomal protein S11	1.03051061442347	0.042052789513945	Upregulated	824.0523714563	WP_001029684.1
C2566_RS13335	araG	araG	arabinose ABC transporter ATP-binding protein AraG	1.02863303934356	0.0146389928920584	Upregulated	70.0151224936093	WP_001187819.1
C2566_RS07880	mdfA	mdfA	multidrug efflux MFS transporter MdfA	1.02856896135465	0.0172034534476378	Upregulated	32.2945593062251	WP_001180089.1
C2566_RS03355	gpmB	gpmB	2,3-diphosphoglycerate-dependent phosphoglycerate mutase GpmB	1.02250339232576	0.0120454528970432	Upregulated	67.2594025040736	WP_000942344.1
C2566_RS02745	ytfB	ytfB	cell division protein YtfB	1.02202964946597	0.0279436645932972	Upregulated	222.331634378833	WP_001119458.1
C2566_RS03800	sgcX	sgcX	M42 family metallopeptidase	1.02195305222552	0.00290566592446982	Upregulated	42.3890556747924	WP_000010829.1
C2566_RS00520	hemX	hemX	uroporphyrinogen-III C-methyltransferase	1.02136786004394	0.00809847640374303	Upregulated	195.975503107631	WP_000139084.1
C2566_RS01555	rplJ	rplJ	50S ribosomal protein L10	1.02104893911263	0.0499448558642736	Upregulated	1450.53448948736	WP_001207201.1
C2566_RS08395	msbA	msbA	lipid A ABC transporter ATP-binding protein/permease MsbA	1.02025755051079	0.00783697416596636	Upregulated	319.097539085455	WP_000551270.1
C2566_RS17600	yqeF	yqeF	acetyl-CoA C-acetyltransferase	1.01407696837043	0.0202477013571058	Upregulated	191.001724346725	WP_000656029.1
C2566_RS16755	ygaH	ygaH	L-valine transporter subunit YgaH	1.01345147419419	0.00605174801117636	Upregulated	43.5936430009858	WP_000119763.1
C2566_RS18350	hybA	hybA	hydrogenase 2 operon protein HybA	1.01336354707573	0.0315882705404907	Upregulated	207.74513552016	WP_001081870.1
C2566_RS04075	thiB	thiB	thiamine ABC transporter substrate binding subunit	1.00413757835516	0.0209517056398691	Upregulated	35.0987388433938	WP_001301364.1
C2566_RS23895	C2566_RS23895	C2566_RS23895	periplasmic protein	-1.00234830625988	0.0475878130713743	Downregulated	21.5028976397134	WP_001295279.1
C2566_RS15775	ypfG	ypfG	DUF1176 domain-containing protein	-1.00531254239826	0.0179203762371918	Downregulated	43.2392080354993	WP_001270542.1
C2566_RS18035	metK	metK	methionine adenosyltransferase	-1.01139549480722	0.00869819455514189	Downregulated	274.074772305411	WP_001062128.1
C2566_RS05030	ykgJ	ykgJ	YkgJ family cysteine cluster protein	-1.01269821177883	0.0340879414171713	Downregulated	21.3117448549107	WP_001303809.1
C2566_RS19455	C2566_RS19455	C2566_RS19455	transposase	-1.01483402969851	0.0325493512093712	Downregulated	1434.04332917387	WP_000639208.1
C2566_RS18785	higA	higA	type II toxin-antitoxin system antitoxin HigA	-1.02385073797053	0.027946859922709	Downregulated	23.5146439891906	WP_000560266.1
C2566_RS16810	C2566_RS16810	C2566_RS16810	hypothetical protein	-1.02802797191	0.0246651209000084	Downregulated	131.110131899577	NA
C2566_RS15550	zipA	zipA	cell division protein ZipA	-1.03181229936733	0.00679748183006427	Downregulated	682.999920759525	WP_001297862.1
C2566_RS03025	idnD	idnD	L-idonate 5-dehydrogenase	-1.03647712446567	0.0380869967567218	Downregulated	27.9325915314543	WP_001197411.1
C2566_RS06000	ybaK	ybaK	Cys-tRNA(Pro)/Cys-tRNA(Cys) deacylase YbaK	-1.03664302514538	0.0163495080692159	Downregulated	38.6482240354238	WP_000186631.1
C2566_RS24455	C2566_RS24455	C2566_RS24455	type II toxin-antitoxin system PemK/MazF family toxin	-1.04293815140988	0.0186317591264873	Downregulated	195.960366693544	NA
C2566_RS00315	C2566_RS00315	C2566_RS00315	hypothetical protein	-1.04713945514157	0.0497455915533067	Downregulated	43.235251697362	NA
C2566_RS01190	cpxP	cpxP	cell-envelope stress modulator CpxP	-1.04848831172786	0.025349584299435	Downregulated	7059.88334310341	WP_012767777.1
C2566_RS12815	yeaV	yeaV	BCCT family transporter YeaV	-1.05837694567621	0.0218166812890974	Downregulated	29.3820033236039	NA
C2566_RS07000	chiP	chiP	chitoporin ChiP	-1.06259796418548	0.0400600592153476	Downregulated	36.7771996935478	WP_001258839.1
C2566_RS20300	yhfZ	yhfZ	GntR family transcriptional regulator YhfZ	-1.0669922817638	0.0369029169083857	Downregulated	164.671662074976	WP_001254790.1
C2566_RS02775	ytfH	ytfH	winged helix-turn-helix transcriptional regulator	-1.06942195041549	0.0191586459652103	Downregulated	88.6504075531066	WP_000084622.1
C2566_RS13390	C2566_RS13390	C2566_RS13390	hypothetical protein	-1.07300105439092	0.0149311077362271	Downregulated	403.969771973671	NA
C2566_RS24505	yadW	yadW	small protein YadW	-1.076039537691	0.0297165533120351	Downregulated	20.4588777125177	WP_120795373.1
C2566_RS13345	ftnB	ftnB	non-heme ferritin-like protein	-1.07869767727799	0.000857341346981535	Downregulated	397.543428810876	WP_000179469.1
C2566_RS19000	garP	garP	galactarate/glucarate/glycerate transporter GarP	-1.07967091394096	0.042052789513945	Downregulated	20.3877247848115	WP_000599636.1
C2566_RS01100	frvX	frvX	aminopeptidase	-1.08578777389151	0.0158645613351444	Downregulated	30.4336682259942	WP_001019484.1
C2566_RS18835	uxaA	uxaA	altronate dehydratase	-1.08756262707736	0.00422830118923879	Downregulated	74.8502533378782	WP_001199352.1
C2566_RS09420	ycfJ	ycfJ	glycine zipper 2TM domain-containing protein	-1.09635034269071	0.0337814139883616	Downregulated	22.0446330771512	WP_001043459.1
C2566_RS01925	tyrB	tyrB	aromatic amino acid transaminase	-1.09782525963251	0.000216077864338636	Downregulated	73.956711667618	WP_000486988.1
C2566_RS25290	C2566_RS25290	C2566_RS25290	hypothetical protein	-1.09854986279537	0.0472897384898484	Downregulated	7.5103398038953	NA
C2566_RS09250	flgE	flgE	flagellar hook protein FlgE	-1.10082668626376	0.0472766893074927	Downregulated	88.3960292701802	WP_000885878.1
C2566_RS00670	metE	metE	5-methyltetrahydropteroyltriglutamate--homocysteine S-methyltransferase	-1.10725128907958	0.00545330494525412	Downregulated	67.6966099117611	WP_000153940.1
C2566_RS06610	ybdL	ybdL	methionine-oxo-acid transaminase	-1.11036661196291	0.0172544058716674	Downregulated	38.3492972987317	WP_000183906.1
C2566_RS08890	rutG	rutG	pyrimidine utilization transport protein G	-1.11378091007342	0.0203672306249834	Downregulated	60.6437389574697	WP_001301229.1
C2566_RS20800	rhsB	rhsB	rhs element protein RhsB	-1.11889608047619	0.00840845792346123	Downregulated	164.608949559729	WP_000015099.1
C2566_RS24930	yqiD	yqiD	protein YqiD	-1.11969490233549	0.0184821416623276	Downregulated	231.749212563872	WP_000469266.1
C2566_RS05255	prpE	prpE	propionate--CoA ligase	-1.12049338638969	0.0319653239456144	Downregulated	29.9304360073024	WP_000010267.1
C2566_RS21000	ccp	ccp	cytochrome c peroxidase	-1.12085577704815	0.000362082201711462	Downregulated	118.606145698516	WP_000784827.1
C2566_RS09285	flgL	flgL	flagellar hook-associated protein FlgL	-1.12156306868222	0.0321005736481773	Downregulated	83.2158395351475	WP_001212776.1
C2566_RS17630	C2566_RS17630	C2566_RS17630	hypothetical protein	-1.1227260755338	0.044080538183373	Downregulated	166.214461565098	NA
C2566_RS21395	yiaT	yiaT	MipA/OmpV family protein	-1.12478992647614	0.0404118691812781	Downregulated	17.9789456912938	WP_000906810.1
C2566_RS09860	sirB2	sirB2	invasion regulator SirB2	-1.12991062123731	0.0159135033599902	Downregulated	23.4749599301464	WP_000200373.1
C2566_RS14445	lpxT	lpxT	Kdo(2)-lipid A phosphotransferase	-1.13313620357013	0.00862370319109443	Downregulated	46.5502524891844	WP_001300998.1
C2566_RS06355	quuD	quuD	antitermination protein QuuD	-1.13376763184017	0.0429816639946496	Downregulated	16.6344638823459	WP_001204780.1
C2566_RS02330	lysS	lysS	lysine--tRNA ligase	-1.13739792442189	0.00911820336178298	Downregulated	1571.79768289317	WP_001295090.1
C2566_RS21780	yicI	yicI	alpha-xylosidase	-1.13996184774374	0.00362796510334763	Downregulated	55.2241623000317	WP_000702882.1
C2566_RS15495	yfeD	yfeD	MerR family transcriptional regulator	-1.14336164681455	0.00344923216123317	Downregulated	160.269704949459	WP_000826513.1
C2566_RS01255	glpF	glpF	glycerol uptake facilitator protein GlpF	-1.1451774909986	0.02176458811145	Downregulated	330.772858290456	WP_000084268.1
C2566_RS15275	fadI	fadI	acetyl-CoA C-acyltransferase FadI	-1.14634454587805	0.0458001882924578	Downregulated	210.56626375594	WP_000531952.1
C2566_RS05910	acrR	acrR	multidrug efflux transporter transcriptional repressor AcrR	-1.1508911882432	0.00615069390053941	Downregulated	130.354581861897	WP_000101737.1
C2566_RS01700	metA	metA	homoserine O-acetyltransferase MetA	-1.15101820480114	0.00856249514120899	Downregulated	48.3699540555496	WP_001122777.1
C2566_RS01260	zapB	zapB	septal ring assembly protein ZapB	-1.1515195230224	0.00778897912418132	Downregulated	4910.1869316941	WP_001296623.1
C2566_RS14755	inaA	inaA	lipopolysaccharide kinase InaA	-1.15685563577711	0.0089761667674787	Downregulated	137.817743645855	WP_000301050.1
C2566_RS23055	yncL	yncL	stress response membrane protein YncL	-1.15699432850581	0.0364539124194788	Downregulated	874.345557372932	WP_001303494.1
C2566_RS02350	cadC	cadC	lysine decarboxylation/transport transcriptional activator CadC	-1.16022157567449	0.0218650438069064	Downregulated	42.0720328779115	WP_001187177.1
C2566_RS06620	C2566_RS06620	C2566_RS06620	phosphoadenosine phosphosulfate reductase	-1.16090231335803	0.0441149119657713	Downregulated	12.30447134622	NA
C2566_RS07740	ompX	ompX	outer membrane protein OmpX	-1.1622285243759	0.00504133857777338	Downregulated	967.242491032697	WP_001295296.1
C2566_RS22025	C2566_RS22025	C2566_RS22025	6-phospho-alpha-glucosidase	-1.16338963303617	0.0127291427695636	Downregulated	29.727635749084	WP_000160104.1
C2566_RS09960	C2566_RS09960	C2566_RS09960	hypothetical protein	-1.16435300990905	0.0193712996091985	Downregulated	61.3165575563488	NA
C2566_RS09265	flgH	flgH	flagellar basal body L-ring protein FlgH	-1.16602599553825	0.0386974609754864	Downregulated	18.902802600566	WP_001295442.1
C2566_RS18775	ygjK	ygjK	alpha-glucosidase	-1.17364535237167	0.0346311305886744	Downregulated	35.1013338999234	WP_000695489.1
C2566_RS11035	pqqU	pqqU	TonB-dependent receptor PqqU	-1.17739781318905	0.00264699335663233	Downregulated	184.806012666931	WP_000689311.1
C2566_RS09280	flgK	flgK	flagellar hook-associated protein FlgK	-1.17857294367959	0.00605174801117636	Downregulated	69.1850631100705	WP_000096480.1
C2566_RS11400	sad	sad	succinate-semialdehyde dehydrogenase	-1.17911246747377	0.00227870520348504	Downregulated	70.4401544244077	WP_000156615.1
C2566_RS20960	hdeD	hdeD	acid-resistance protein HdeD	-1.18455661585408	0.0331728500596886	Downregulated	24.669837024289	WP_000965672.1
C2566_RS16795	C2566_RS16795	C2566_RS16795	hypothetical protein	-1.18647217085484	0.00573847611694478	Downregulated	45.7117258951883	NA
C2566_RS06935	C2566_RS06935	C2566_RS06935	hypothetical protein	-1.18714248701705	0.0252563601961699	Downregulated	109.776486074836	NA
C2566_RS06765	lipB	lipB	lipoyl(octanoyl) transferase LipB	-1.1911146167474	0.000462390671588181	Downregulated	78.5366988723322	WP_000284027.1
C2566_RS19700	C2566_RS19700	C2566_RS19700	membrane protein	-1.19441997077995	0.00604251119056303	Downregulated	29.0669039808466	WP_000825639.1
C2566_RS09095	mdoC	mdoC	glucans biosynthesis protein MdoC	-1.20448169172082	0.0291677741916323	Downregulated	28.8477640744853	WP_001070375.1
C2566_RS15270	fadJ	fadJ	fatty acid oxidation complex subunit alpha FadJ	-1.20965068094507	0.0279436645932972	Downregulated	482.493344941786	WP_000426175.1
C2566_RS18560	ygiD	ygiD	4,5-DOPA dioxygenase extradiol	-1.21124260101815	0.0226671384675626	Downregulated	42.5744254820395	WP_001320780.1
C2566_RS18235	glcC	glcC	transcriptional regulator GlcC	-1.21145370421523	0.0338109349880484	Downregulated	65.393135183996	WP_001297764.1
C2566_RS16400	grcA	grcA	autonomous glycyl radical cofactor GrcA	-1.21372053432034	0.0252256436060259	Downregulated	27047.2368288323	WP_000627807.1
C2566_RS25025	ychE	ychE	protein YchT	-1.22858130748721	0.00911820336178298	Downregulated	92.7832884036653	WP_211180492.1
C2566_RS16860	srlE	srlE	PTS glucitol/sorbitol transporter subunit IIB	-1.23207357582358	0.0405861210265451	Downregulated	11.9925162821484	WP_000148867.1
C2566_RS02710	C2566_RS02710	C2566_RS02710	MFS transporter	-1.23322143299607	0.0469700735020744	Downregulated	18.1189336018178	WP_001033615.1
C2566_RS13250	flhB	flhB	flagellar biosynthesis protein FlhB	-1.23511410429433	0.0176721707675372	Downregulated	21.8864756102439	WP_001278936.1
C2566_RS16405	ung	ung	uracil-DNA glycosylase	-1.23867116297951	0.00604251119056303	Downregulated	203.906460394377	WP_001262713.1
C2566_RS02955	C2566_RS02955	C2566_RS02955	hypothetical protein	-1.24005655984807	0.0242323991619679	Downregulated	139.880674697256	WP_000036440.1
C2566_RS24945	C2566_RS24945	C2566_RS24945	hypothetical protein	-1.24789846566585	0.0102243375025586	Downregulated	1460.37414350949	WP_000074142.1
C2566_RS01690	rrf	rrf	hypothetical protein	-1.24867416876555	0.0441149119657713	Downregulated	104.487989694753	NA
C2566_RS13315	uspC	uspC	universal stress protein UspC	-1.25382194310507	0.00281955764298672	Downregulated	285.318937398817	WP_000122426.1
C2566_RS04765	C2566_RS04765	C2566_RS04765	hypothetical protein	-1.25402746079525	0.0396267548955958	Downregulated	5755.74641998237	NA
C2566_RS04370	can	can	carbonate dehydratase	-1.2565283288119	0.000572667990468787	Downregulated	604.575884803019	WP_000651599.1
C2566_RS09235	flgB	flgB	flagellar basal body rod protein FlgB	-1.26165500843235	0.0357942705737613	Downregulated	64.1456599401062	WP_000884692.1
C2566_RS22035	C2566_RS22035	C2566_RS22035	GntR family transcriptional regulator	-1.26845823885334	0.0419849173983103	Downregulated	10.8158498015124	NA
C2566_RS21790	C2566_RS21790	C2566_RS21790	hypothetical protein	-1.27197643414617	0.0224464466730755	Downregulated	108.733584898654	NA
C2566_RS08610	matP	matP	macrodomain Ter protein MatP	-1.27560548617493	0.00425029921023337	Downregulated	513.848819532302	WP_000877161.1
C2566_RS24575	C2566_RS24575	C2566_RS24575	hypothetical protein	-1.27708551015194	0.0234761965287546	Downregulated	277.548451383712	WP_001305582.1
C2566_RS16085	sseB	sseB	enhanced serine sensitivity protein SseB	-1.27994093827333	1.51756468201987e-05	Downregulated	233.708857113818	WP_001295479.1
C2566_RS05220	yahM	yahM	protein YahM	-1.28266109811646	0.0226671384675626	Downregulated	16.747142887076	WP_000290616.1
C2566_RS18270	lptF	lptF	LPS export ABC transporter permease LptF	-1.28285462402084	0.0145947850141076	Downregulated	24.2338412529197	WP_000779636.1
C2566_RS22155	C2566_RS22155	C2566_RS22155	DKNYY family protein	-1.28341270299498	0.00751880690293671	Downregulated	23.8643353401813	NA
C2566_RS06410	C2566_RS06410	C2566_RS06410	phage tail tip protein	-1.29073398770273	0.00550443797078589	Downregulated	206.23567342996	NA
C2566_RS21445	C2566_RS21445	C2566_RS21445	polymorphic toxin type 34 domain-containing protein	-1.29496074496793	0.00554162445303245	Downregulated	95.2042268854296	WP_000015362.1
C2566_RS07355	C2566_RS07355	C2566_RS07355	hypothetical protein	-1.29569899326411	0.00227422294948642	Downregulated	386.108029384523	NA
C2566_RS07780	ybiV	ybiV	sugar-phosphatase YbiV	-1.30876855972226	0.00719015718519129	Downregulated	47.0327403904648	WP_000114272.1
C2566_RS17425	C2566_RS17425	C2566_RS17425	hypothetical protein	-1.31031967182318	0.00264699335663233	Downregulated	317.942303013328	NA
C2566_RS02255	adiA	adiA	arginine decarboxylase	-1.31452135845455	0.0095430057376204	Downregulated	58.0567624407525	WP_012767781.1
C2566_RS02245	adiC	adiC	arginine/agmatine antiporter	-1.31669602415552	0.0215410257685733	Downregulated	32.8576303674609	WP_000093154.1
C2566_RS00290	C2566_RS00290	C2566_RS00290	hypothetical protein	-1.32497865875952	0.0370656298950177	Downregulated	89.8781527382372	NA
C2566_RS02285	fumB	fumB	class I fumarate hydratase	-1.32580543528381	0.00572316549166664	Downregulated	84.0446688921464	WP_000066676.1
C2566_RS04845	C2566_RS04845	C2566_RS04845	hypothetical protein	-1.32809105739835	0.0319104620837134	Downregulated	14.7096531860155	WP_001053631.1
C2566_RS12690	gapA	gapA	glyceraldehyde-3-phosphate dehydrogenase	-1.33606733908102	0.0102243375025586	Downregulated	7959.26791229548	WP_000153502.1
C2566_RS21610	C2566_RS21610	C2566_RS21610	glycosyltransferase family 2 protein	-1.34315897932376	0.00703360925578453	Downregulated	285.017483275853	WP_000064010.1
C2566_RS22900	ymcF	ymcF	cold-shock protein	-1.34920963044163	0.0338878825871906	Downregulated	74.4998489075868	WP_071524879.1
C2566_RS02505	C2566_RS02505	C2566_RS02505	hypothetical protein	-1.34970278360787	0.00640660026093993	Downregulated	123.732043497991	NA
C2566_RS15060	yfcC	yfcC	putative basic amino acid antiporter YfcC	-1.35359635368824	0.00623349045680057	Downregulated	81.7691495372739	WP_001274501.1
C2566_RS02795	ytfK	ytfK	DUF1107 domain-containing protein	-1.35451994946421	0.00331517622114034	Downregulated	10570.2219989036	WP_000689228.1
C2566_RS07555	bioD	bioD	dethiobiotin synthase	-1.36961380772675	0.0218166812890974	Downregulated	9.06747149893724	WP_000044837.1
C2566_RS24595	C2566_RS24595	C2566_RS24595	protein YliM	-1.37289438486006	0.00207677365072762	Downregulated	387.798483702971	WP_120795379.1
C2566_RS21090	bcsR	bcsR	cellulose biosynthesis protein BcsR	-1.3852977379009	0.000887708872970804	Downregulated	21.131918827418	WP_001063318.1
C2566_RS21820	C2566_RS21820	C2566_RS21820	single-stranded DNA-binding protein	-1.38667940100485	0.0304645132442045	Downregulated	15.7925104717916	WP_000157061.1
C2566_RS22805	C2566_RS22805	C2566_RS22805	DUF6258 family protein	-1.38882824839679	0.0187550134331112	Downregulated	7.71161188254923	WP_230872760.1
C2566_RS13515	C2566_RS13515	C2566_RS13515	hypothetical protein	-1.38975620509765	0.00718580081016018	Downregulated	55.7676023556641	NA
C2566_RS24695	C2566_RS24695	C2566_RS24695	DUF957 domain-containing protein	-1.39192611501069	0.0331728500596886	Downregulated	4.53114280379487	NA
C2566_RS04870	fadE	fadE	acyl-CoA dehydrogenase FadE	-1.39883737454458	0.0233514100594702	Downregulated	764.06193579082	WP_000973107.1
C2566_RS11875	blr	blr	division septum protein Blr	-1.4131145047953	0.00721216812171538	Downregulated	195.284251477091	WP_001300888.1
C2566_RS06265	C2566_RS06265	C2566_RS06265	hypothetical protein	-1.42629930828395	0.0151490005341442	Downregulated	150.94749652295	NA
C2566_RS20980	mdtF	mdtF	multidrug efflux pump RND permease MdtF	-1.42630607865173	0.000876859299608207	Downregulated	159.60998138324	WP_000024872.1
C2566_RS11570	rem	rem	protein Rem	-1.42764382464297	0.0112356267344087	Downregulated	14.4849689684496	WP_000981003.1
C2566_RS09170	bssS	bssS	biofilm formation regulator BssS	-1.42852167830396	0.00821630866334957	Downregulated	2769.09083826891	WP_000414437.1
C2566_RS04790	C2566_RS04790	C2566_RS04790	hypothetical protein	-1.4309914666286	0.0285145243773616	Downregulated	19.0015462077368	NA
C2566_RS16470	clpB	clpB	ATP-dependent chaperone ClpB	-1.43152076545113	8.95172555994067e-05	Downregulated	3499.34369772128	WP_001235102.1
C2566_RS04840	C2566_RS04840	C2566_RS04840	hypothetical protein	-1.4345950501903	0.0149410962426579	Downregulated	61.3514405147977	NA
C2566_RS05515	ppnP	ppnP	pyrimidine/purine nucleoside phosphorylase	-1.43985607665587	0.0102243375025586	Downregulated	395.30412212882	WP_000941942.1
C2566_RS07120	rhsC	rhsC	rhs element protein RhsC	-1.44040677429583	0.00931420354750179	Downregulated	33.9762630515391	NA
C2566_RS20085	tusB	tusB	sulfurtransferase complex subunit TusB	-1.45035420846824	0.000782847198632708	Downregulated	98.765333460424	WP_000903377.1
C2566_RS03500	C2566_RS03500	C2566_RS03500	hypothetical protein	-1.45494331704238	0.0105364732354847	Downregulated	212.837799492642	NA
C2566_RS05070	ykgO	ykgO	type B 50S ribosomal protein L36	-1.45837490093754	0.027946859922709	Downregulated	5.97897073585457	WP_000866436.1
C2566_RS08800	cspG	cspG	cold shock protein CspG	-1.46370835872611	0.0216962826328524	Downregulated	444.491023582088	WP_000066490.1
C2566_RS03020	idnO	idnO	gluconate 5-dehydrogenase	-1.46563873698427	0.00563397544958894	Downregulated	18.4120161223527	WP_000998695.1
C2566_RS24620	yciY	yciY	YciY family protein	-1.466591714031	0.00620185851519366	Downregulated	976.510173033953	WP_001309467.1
C2566_RS03495	C2566_RS03495	C2566_RS03495	hypothetical protein	-1.46989880612139	0.0022571381618329	Downregulated	130.688824722195	NA
C2566_RS06960	C2566_RS06960	C2566_RS06960	hypothetical protein	-1.47662494510707	0.00665910534418747	Downregulated	118.863639622566	NA
C2566_RS12390	ydiY	ydiY	DUF481 domain-containing protein	-1.47925087200316	0.00169715774169367	Downregulated	23.8291769650615	WP_000771391.1
C2566_RS01110	frvA	frvA	PTS fructose transporter subunit IIA	-1.49863655852529	0.0228650022592593	Downregulated	6.44267869040781	WP_000729595.1
C2566_RS12965	yobH	yobH	YobH family protein	-1.50514076716774	0.00512219355318972	Downregulated	20.8996344051257	WP_001211011.1
C2566_RS24520	C2566_RS24520	C2566_RS24520	hypothetical protein	-1.51655420256957	0.00751880690293671	Downregulated	10.5445317138165	WP_000998331.1
C2566_RS01120	rhaM	rhaM	L-rhamnose mutarotase	-1.5214970223388	0.00484816737955482	Downregulated	24.0532252241218	WP_000619495.1
C2566_RS02765	ytfF	ytfF	DMT family transporter	-1.5247174579007	0.00108923538951103	Downregulated	34.2139175564354	WP_001295194.1
C2566_RS04700	rof	rof	Rho-binding antiterminator	-1.53158814022691	0.00104529614231023	Downregulated	120.079178552577	WP_000062312.1
C2566_RS13385	C2566_RS13385	C2566_RS13385	hypothetical protein	-1.54388373927272	0.00363307182697199	Downregulated	437.062631283752	NA
C2566_RS00090	yieL	yieL	esterase	-1.54425063111592	0.0213701250048744	Downregulated	11.9708294031529	WP_001300948.1
C2566_RS10395	pspE	pspE	thiosulfate sulfurtransferase PspE	-1.54640686625677	0.000111864899166345	Downregulated	293.833333479939	WP_000473109.1
C2566_RS21875	C2566_RS21875	C2566_RS21875	DUF957 domain-containing protein	-1.54665906737754	0.0103083279006183	Downregulated	20.7167984733442	WP_000839243.1
C2566_RS01095	frvR	frvR	putative frv operon regulatory protein	-1.55001382702213	0.00331516741017146	Downregulated	34.7250179004319	WP_000931298.1
C2566_RS11440	marA	marA	MDR efflux pump AcrAB transcriptional activator MarA	-1.55430545294011	3.48331699575343e-05	Downregulated	340.689952434784	WP_000091199.1
C2566_RS08530	elfC	elfC	fimbrial biogenesis usher protein	-1.55790372551502	0.0137892765404404	Downregulated	36.757236999546	WP_000286312.1
C2566_RS16950	hycE	hycE	formate hydrogenlyase subunit HycE	-1.56639546597428	0.0103863706652175	Downregulated	21.6150036873434	WP_001288122.1
C2566_RS00030	tnaC	tnaC	tryptophanase leader peptide	-1.57140180515319	0.0095430057376204	Downregulated	465.658136705983	WP_001364348.1
C2566_RS19545	yhcN	yhcN	peroxide/acid stress response protein YhcN	-1.57774855829686	0.00806132668876503	Downregulated	907.873960753556	WP_001295273.1
C2566_RS06680	citX	citX	citrate lyase holo-[acyl-carrier protein] synthase	-1.57826369001952	0.000895306646222243	Downregulated	35.5356545961529	WP_000550422.1
C2566_RS02890	treC	treC	alpha,alpha-phosphotrehalase	-1.58929020402252	0.000857341346981535	Downregulated	47.6053372631363	WP_001320168.1
C2566_RS06640	ahpF	ahpF	alkyl hydroperoxide reductase subunit F	-1.58940770499365	0.000685301816370489	Downregulated	747.175526180287	WP_000887629.1
C2566_RS01510	C2566_RS01510	C2566_RS01510	hypothetical protein	-1.58958355591381	3.53321754690299e-05	Downregulated	250.776397814201	NA
C2566_RS22050	ibpA	ibpA	small heat shock chaperone IbpA	-1.59594214586358	0.000537098291940774	Downregulated	750.918806622979	WP_001243437.1
C2566_RS13720	C2566_RS13720	C2566_RS13720	sugar polymerase	-1.59989532017659	0.00999880667987159	Downregulated	1550.07067658323	WP_000340445.1
C2566_RS21425	yiaY	yiaY	L-threonine dehydrogenase	-1.60642211242825	0.000174786367858621	Downregulated	44.0111660775199	WP_000168700.1
C2566_RS17435	C2566_RS17435	C2566_RS17435	hypothetical protein	-1.60651019913019	0.0158645613351444	Downregulated	8.58502639323491	NA
C2566_RS09580	ycgX	ycgX	DUF1398 domain-containing protein	-1.608321271852	0.0180198835464036	Downregulated	14.9711502443503	WP_000373101.1
C2566_RS02915	pyrI	pyrI	aspartate carbamoyltransferase regulatory subunit	-1.6247377614033	9.90472148594291e-06	Downregulated	31.8516951661059	WP_000148581.1
C2566_RS20225	yhfL	yhfL	YhfL family protein	-1.63842187730473	0.00567457460418845	Downregulated	78.1094868440005	WP_001031834.1
C2566_RS24325	ypfM	ypfM	protein YpfM	-1.64601943624916	0.00332268206637272	Downregulated	1164.89184559853	WP_001386977.1
C2566_RS24795	C2566_RS24795	C2566_RS24795	type I toxin-antitoxin system Ibs family toxin	-1.65204592834567	0.0115163212033432	Downregulated	9.59691192351083	WP_001387081.1
C2566_RS05020	yagU	yagU	YagU family protein	-1.67592227970856	6.54424473678339e-05	Downregulated	82.1558441876349	WP_001019920.1
C2566_RS16805	C2566_RS16805	C2566_RS16805	hypothetical protein	-1.68931149760233	9.684818911177e-05	Downregulated	202.215615874719	NA
C2566_RS08685	tusE	tusE	sulfurtransferase TusE	-1.70267332610594	2.4097846107967e-06	Downregulated	102.511082192816	WP_000904442.1
C2566_RS19925	rpsQ	rpsQ	30S ribosomal protein S17	-1.71504750953832	0.000334192445102493	Downregulated	2214.482818031	WP_000130100.1
C2566_RS09790	dhaK	dhaK	dihydroxyacetone kinase subunit DhaK	-1.71638633943208	1.57405938416342e-09	Downregulated	118.789783900202	WP_000733715.1
C2566_RS00655	yigL	yigL	sugar/pyridoxal phosphate phosphatase YigL	-1.71971197518912	2.31552796191971e-05	Downregulated	161.863543253679	WP_000285349.1
C2566_RS08055	grxA	grxA	glutaredoxin 1	-1.72415658775373	0.000790622003430127	Downregulated	128.576723415754	WP_001195240.1
C2566_RS09175	dinI	dinI	DNA damage-inducible protein I	-1.72707681591988	0.00119113241981393	Downregulated	234.454121567456	WP_001217754.1
C2566_RS15480	C2566_RS15480	C2566_RS15480	hypothetical protein	-1.73682012155458	0.0048231541212177	Downregulated	80.9757229985605	NA
C2566_RS19680	yhdU	yhdU	DUF2556 family protein	-1.7398409288201	0.00149070097649349	Downregulated	68.5162499530268	WP_001295275.1
C2566_RS10955	yncJ	yncJ	YncJ family protein	-1.74565042075153	0.000240565855518668	Downregulated	60.2060480108844	WP_000494244.1
C2566_RS21990	yidF	yidF	radical SAM protein	-1.75352486089815	9.37424393081267e-05	Downregulated	123.247294457981	WP_000148063.1
C2566_RS01480	C2566_RS01480	C2566_RS01480	hypothetical protein	-1.76285805798772	0.0135267562525293	Downregulated	1341.54301580578	NA
C2566_RS11435	marR	marR	multiple antibiotic resistance transcriptional regulator MarR	-1.76510572746571	7.16555030996645e-05	Downregulated	116.99115391869	WP_000843414.1
C2566_RS02355	C2566_RS02355	C2566_RS02355	hypothetical protein	-1.76590933361525	0.00436962296395737	Downregulated	19.6300321699585	NA
C2566_RS09245	flgD	flgD	flagellar hook assembly protein FlgD	-1.76633581456962	0.00438669112113962	Downregulated	62.3767297892753	WP_000020467.1
C2566_RS06225	ybcJ	ybcJ	ribosome-associated protein YbcJ	-1.76647599496577	6.00095602434505e-05	Downregulated	24.2529373852874	WP_000190288.1
C2566_RS05075	ykgM	ykgM	type B 50S ribosomal protein L31	-1.76785980030538	0.00264699335663233	Downregulated	37.2799199452847	WP_000803998.1
C2566_RS16145	yfhR	yfhR	alpha/beta hydrolase	-1.78310930165485	0.00139534079917899	Downregulated	29.7678172764729	WP_001299515.1
C2566_RS04770	C2566_RS04770	C2566_RS04770	hypothetical protein	-1.79349616358806	0.012785746221992	Downregulated	10.7184703922541	NA
C2566_RS20965	gadE	gadE	acid resistance transcriptional activator GadE	-1.79796512726592	0.00727056364089842	Downregulated	1967.08823167106	WP_000576690.1
C2566_RS07140	C2566_RS07140	C2566_RS07140	NTF2 fold immunity protein	-1.79815419281528	0.00972199860266233	Downregulated	46.2230507231284	WP_012777349.1
C2566_RS00755	C2566_RS00755	C2566_RS00755	IclR family transcriptional regulator	-1.80104079322653	0.00331517622114034	Downregulated	25.1948581474904	WP_000852398.1
C2566_RS02030	nrfE	nrfE	heme lyase CcmF/NrfE family subunit	-1.81306278462396	0.000330824890160541	Downregulated	72.4909454506665	WP_071586153.1
C2566_RS20205	nirB	nirB	NADPH-nitrite reductase large subunit	-1.81616743063711	5.77769027482049e-08	Downregulated	113.498705966801	WP_000049208.1
C2566_RS17810	srsR	srsR	LysR family transcriptional regulator SrsR	-1.83870408518197	0.00427093310122625	Downregulated	18.7259907766588	WP_000350807.1
C2566_RS17130	cysH	cysH	phosphoadenosine phosphosulfate reductase	-1.845712215437	0.001180088351119	Downregulated	154.368088615238	WP_000039863.1
C2566_RS00310	C2566_RS00310	C2566_RS00310	hypothetical protein	-1.8572264371044	0.000295248376295058	Downregulated	147.912082778973	NA
C2566_RS01250	glpK	glpK	glycerol kinase GlpK	-1.85973145694149	0.00110642823523815	Downregulated	475.302926329768	WP_000136788.1
C2566_RS05225	yahN	yahN	LysE family transporter	-1.86875657591582	3.34440172029653e-06	Downregulated	78.9361077243924	WP_000976975.1
C2566_RS03695	C2566_RS03695	C2566_RS03695	fimbrial protein	-1.87610351956709	0.00540267695192382	Downregulated	18.1840509982582	WP_077897989.1
C2566_RS18310	gss	gss	bifunctional glutathionylspermidine amidase/synthase	-1.87902583958845	4.29541152418893e-13	Downregulated	351.145796324705	WP_001300624.1
C2566_RS07400	C2566_RS07400	C2566_RS07400	hypothetical protein	-1.88912211909608	0.00264699335663233	Downregulated	7.05984120872856	NA
C2566_RS01755	lysC	lysC	lysine-sensitive aspartokinase 3	-1.89432832768263	1.04453771243676e-06	Downregulated	73.4846771092805	WP_001290310.1
C2566_RS19250	C2566_RS19250	C2566_RS19250	hypothetical protein	-1.90950285435155	0.00395365084015314	Downregulated	43.3324660875366	NA
C2566_RS08240	C2566_RS08240	C2566_RS08240	hypothetical protein	-1.9201089640783	0.00763183890431068	Downregulated	27.4351989766956	NA
C2566_RS02500	C2566_RS02500	C2566_RS02500	hypothetical protein	-1.93538823880738	2.5627124547475e-05	Downregulated	716.393726181905	NA
C2566_RS09785	dhaL	dhaL	dihydroxyacetone kinase subunit DhaL	-1.94056976455233	4.87683120832551e-06	Downregulated	64.2543656343364	WP_000059411.1
C2566_RS00485	C2566_RS00485	C2566_RS00485	hypothetical protein	-1.94420786350452	0.00011917354606299	Downregulated	346.725349316831	NA
C2566_RS15280	yfcZ	yfcZ	YfcZ/YiiS family protein	-1.96037392417642	0.000110845756213711	Downregulated	1000.39222354956	WP_001296261.1
C2566_RS00815	fadA	fadA	acetyl-CoA C-acyltransferase FadA	-1.96900853996891	0.00572316549166664	Downregulated	205.604856550617	WP_000438708.1
C2566_RS01475	C2566_RS01475	C2566_RS01475	hypothetical protein	-1.99347843300417	0.000198688253417086	Downregulated	220.289423708324	NA
C2566_RS24850	nadS	nadS	NadS family protein	-1.99808874190267	9.37424393081267e-05	Downregulated	91.2685693304462	WP_000007444.1
C2566_RS01905	pspG	pspG	envelope stress response protein PspG	-2.00236766351236	0.00105494927578631	Downregulated	22.6471925929341	WP_000891404.1
C2566_RS24935	C2566_RS24935	C2566_RS24935	hypothetical protein	-2.00293107823514	0.00340330895905099	Downregulated	8.49600495211478	WP_001066080.1
C2566_RS08695	C2566_RS08695	C2566_RS08695	hypothetical protein	-2.03775477781102	0.00487089385325632	Downregulated	46.1257658011247	NA
C2566_RS13475	C2566_RS13475	C2566_RS13475	hypothetical protein	-2.05060642396441	0.000857341346981535	Downregulated	71.8921407979198	NA
C2566_RS09780	dhaM	dhaM	dihydroxyacetone kinase phosphoryl donor subunit DhaM	-2.07709484117791	2.44600756680341e-08	Downregulated	176.002693339766	WP_001301101.1
C2566_RS03040	C2566_RS03040	C2566_RS03040	hypothetical protein	-2.09787035652955	0.00331517622114034	Downregulated	9.04227392635682	NA
C2566_RS05420	iprA	iprA	hydrogen peroxide resistance inhibitor IprA	-2.12405674757017	0.000109700878535442	Downregulated	21.8487111727084	WP_012775994.1
C2566_RS24745	C2566_RS24745	C2566_RS24745	hypothetical protein	-2.13677626918252	0.00391924866358624	Downregulated	30.7147197065938	NA
C2566_RS08315	ycaD	ycaD	MFS transporter	-2.15103560465792	1.9771220240877e-06	Downregulated	96.38470244184	WP_000109259.1
C2566_RS18040	galP	galP	galactose/proton symporter	-2.1749462694939	1.52123830560444e-08	Downregulated	64.4386867436013	WP_012775975.1
C2566_RS16290	yfhL	yfhL	4Fe-4S dicluster ferredoxin YfhL	-2.17495568115352	2.9717335571708e-05	Downregulated	93.6125929351087	WP_001196283.1
C2566_RS02250	adiY	adiY	DNA-binding transcriptional activator AdiY	-2.20199645536765	0.000163106526826626	Downregulated	28.7631838156425	WP_001217060.1
C2566_RS11880	ydgT	ydgT	transcription modulator YdgT	-2.21144685577874	0.000898856843593952	Downregulated	12.5528769075588	WP_000217950.1
C2566_RS02895	treB	treB	PTS trehalose transporter subunit IIBC	-2.22875154516623	1.77469092058778e-06	Downregulated	79.0544335307322	WP_001297258.1
C2566_RS00495	C2566_RS00495	C2566_RS00495	hypothetical protein	-2.23849546691195	8.95172555994067e-05	Downregulated	232.37252692523	NA
C2566_RS05300	lacZ	lacZ	beta-galactosidase	-2.29790693096462	3.24149208206366e-05	Downregulated	34.8849294487829	NA
C2566_RS03690	fimH	fimH	type 1 fimbria D-mannose specific adhesin FimH	-2.30136666365703	0.00169715774169367	Downregulated	45.9176451269267	WP_000832243.1
C2566_RS13235	yecT	yecT	lysozyme inhibitor LprI family protein	-2.30642980361383	0.000222012312840575	Downregulated	21.1694028132577	WP_001320618.1
C2566_RS12090	C2566_RS12090	C2566_RS12090	hypothetical protein	-2.31334409986821	0.00124924169876741	Downregulated	17.5310713790776	NA
C2566_RS15315	C2566_RS15315	C2566_RS15315	hypothetical protein	-2.32938179585547	0.000106460468007247	Downregulated	56.0378699374568	NA
C2566_RS18995	garL	garL	2-dehydro-3-deoxyglucarate aldolase	-2.38139528738154	0.000131797920604157	Downregulated	18.3170430258458	WP_001058209.1
C2566_RS03730	fimE	fimE	type 1 fimbria switch DNA invertase FimE	-2.41011459465123	1.77469092058778e-06	Downregulated	44.8737875083719	WP_000044711.1
C2566_RS02510	C2566_RS02510	C2566_RS02510	hypothetical protein	-2.41958617569673	2.5627124547475e-05	Downregulated	24.3016115389837	NA
C2566_RS15485	C2566_RS15485	C2566_RS15485	hypothetical protein	-2.42952243705999	9.37424393081267e-05	Downregulated	558.60624283634	NA
C2566_RS00195	rsmG	rsmG	16S rRNA (guanine(527)-N(7))-methyltransferase RsmG	-2.43038445824895	3.04069246219337e-09	Downregulated	300.822421397086	WP_000932839.1
C2566_RS18500	ygiZ	ygiZ	DUF2645 family protein	-2.4313059561201	0.000283966634735701	Downregulated	32.4668518661503	WP_000917684.1
C2566_RS03310	thrL	thrL	thr operon leader peptide	-2.43581106651815	2.17457407980806e-05	Downregulated	1978.12096076656	WP_001386572.1
C2566_RS00215	asnA	asnA	aspartate--ammonia ligase	-2.44131779991401	1.03938061780341e-06	Downregulated	415.23403156617	WP_000845101.1
C2566_RS16730	proV	proV	glycine betaine/L-proline ABC transporter ATP-binding protein ProV	-2.44760380869869	0.000876148865958166	Downregulated	510.012769270837	WP_000985494.1
C2566_RS02340	cadA	cadA	lysine decarboxylase CadA	-2.46651089442182	5.38468493195217e-06	Downregulated	63.5444662303824	WP_001295383.1
C2566_RS04915	lafU	lafU	putative lateral flagellar export/assembly protein LafU	-2.4823300079539	0.0029450163381443	Downregulated	8.1591467903591	WP_000207564.1
C2566_RS00820	fadB	fadB	fatty acid oxidation complex subunit alpha FadB	-2.4910649023048	0.00238714110940527	Downregulated	986.227435194324	WP_000965952.1
C2566_RS07455	C2566_RS07455	C2566_RS07455	excisionase	-2.50223691268491	0.00134137179395766	Downregulated	6.71048469515544	WP_001303849.1
C2566_RS11445	marB	marB	multiple antibiotic resistance protein MarB	-2.50278522143392	3.06797561179034e-09	Downregulated	30.655904356099	WP_000803657.1
C2566_RS07965	C2566_RS07965	C2566_RS07965	GPO family capsid scaffolding protein	-2.54489111143449	3.57890624990903e-05	Downregulated	22.3980393807369	WP_000216259.1
C2566_RS11730	asr	asr	acid resistance repetitive basic protein Asr	-2.62818220020599	6.97544218703808e-06	Downregulated	25.9179288100244	WP_001556621.1
C2566_RS04990	C2566_RS04990	C2566_RS04990	hypothetical protein	-2.62845602019481	0.000106972425329335	Downregulated	161.929992928385	NA
C2566_RS00490	C2566_RS00490	C2566_RS00490	hypothetical protein	-2.62936819640471	2.33394094550879e-08	Downregulated	765.768242858494	NA
C2566_RS10380	pspB	pspB	envelope stress response membrane protein PspB	-2.65372796403665	1.57405938416342e-09	Downregulated	104.07504945943	WP_001274963.1
C2566_RS03520	bglJ	bglJ	DNA-binding transcriptional activator BglJ	-2.69962268708646	2.27421209967843e-07	Downregulated	35.076698387807	WP_001301727.1
C2566_RS24950	ysgD	ysgD	protein YsgD	-2.73079755960139	1.87852298154742e-05	Downregulated	26.3345952465423	WP_211180520.1
C2566_RS18165	C2566_RS18165	C2566_RS18165	hypothetical protein	-2.81587862722027	6.68427513232761e-05	Downregulated	19.4966838701865	NA
C2566_RS14765	glpQ	glpQ	glycerophosphodiester phosphodiesterase	-2.86363913359925	1.81241105476516e-06	Downregulated	2102.43518946822	WP_000779102.1
C2566_RS20210	nirD	nirD	nitrite reductase small subunit NirD	-2.8669991429307	4.19956631142978e-05	Downregulated	11.4940958876191	WP_000084764.1
C2566_RS21965	ivbL	ivbL	ilvB operon leader peptide IvbL	-2.8842336974642	1.62765746787815e-05	Downregulated	709.58215680483	WP_001300753.1
C2566_RS10385	pspC	pspC	envelope stress response membrane protein PspC	-2.88954287355844	1.99705572763512e-15	Downregulated	72.3563672692794	WP_000907385.1
C2566_RS14770	glpT	glpT	glycerol-3-phosphate transporter	-2.93619409642523	1.50004029221266e-05	Downregulated	829.021955382449	WP_000948732.1
C2566_RS23280	hisL	hisL	his operon leader peptide	-2.96142379807499	9.99947175868393e-06	Downregulated	170.923818673788	WP_001364200.1
C2566_RS07110	ybfA	ybfA	YbfA family protein	-2.96849899314223	9.6981585274057e-07	Downregulated	2973.76065669434	WP_000424924.1
C2566_RS20515	glpD	glpD	glycerol-3-phosphate dehydrogenase	-2.96977981434359	3.34440172029653e-06	Downregulated	403.707199699676	WP_000448135.1
C2566_RS17865	zapA	zapA	cell division protein ZapA	-2.97607594872657	2.06049575004064e-09	Downregulated	5026.29444566527	WP_001276008.1
C2566_RS04780	C2566_RS04780	C2566_RS04780	hypothetical protein	-3.00962935338981	0.000673285798245442	Downregulated	455.707173581053	NA
C2566_RS10390	pspD	pspD	phage shock protein PspD	-3.01791415152497	1.02694172331386e-08	Downregulated	81.065994918309	WP_001295585.1
C2566_RS02320	ghoS	ghoS	type V toxin-antitoxin system endoribonuclease antitoxin GhoS	-3.0289052265976	1.12279265800958e-05	Downregulated	125.460678082948	WP_000398619.1
C2566_RS01970	soxS	soxS	superoxide response transcriptional regulator SoxS	-3.05326304403707	2.50752778375781e-07	Downregulated	247.61878754645	WP_000019358.1
C2566_RS12095	C2566_RS12095	C2566_RS12095	hypothetical protein	-3.07299980009822	8.24083342766753e-05	Downregulated	17.4484122741286	NA
C2566_RS09015	C2566_RS09015	C2566_RS09015	hypothetical protein	-3.10463982654006	0.000146951905281837	Downregulated	32.1054203707489	NA
C2566_RS13505	C2566_RS13505	C2566_RS13505	hypothetical protein	-3.105234471645	0.000215191378536875	Downregulated	55.9928724991137	NA
C2566_RS01470	C2566_RS01470	C2566_RS01470	hypothetical protein	-3.14791112812848	0.000237137885314499	Downregulated	12.6317933906967	NA
C2566_RS02325	ghoT	ghoT	type V toxin-antitoxin system toxin GhoT	-3.15543830385825	1.42076922203874e-06	Downregulated	30.639267876161	WP_001173343.1
C2566_RS03700	fimF	fimF	type 1 fimbria minor subunit FimF	-3.18058425134778	4.83736158177148e-05	Downregulated	23.7859011533072	WP_001244827.1
C2566_RS22045	ibpB	ibpB	small heat shock chaperone IbpB	-3.23439200493021	1.30086715276634e-07	Downregulated	769.719648119181	WP_001243431.1
C2566_RS12500	spy	spy	ATP-independent periplasmic protein-refolding chaperone Spy	-3.40856670521068	6.88216747122446e-11	Downregulated	545.512854925955	WP_001228987.1
C2566_RS18365	yghW	yghW	DUF2623 family protein YghW	-3.54601557853996	6.97544218703808e-06	Downregulated	26.161453281116	WP_001059139.1
C2566_RS10375	pspA	pspA	phage shock protein PspA	-3.55531778006136	2.74350839999509e-08	Downregulated	1897.08536657292	WP_000511025.1
C2566_RS24315	ypdK	ypdK	membrane protein YpdK	-3.67817674737563	4.9735556513729e-07	Downregulated	900.963150240155	WP_012767748.1
C2566_RS14780	glpB	glpB	glycerol-3-phosphate dehydrogenase subunit GlpB	-3.71500975348141	5.9825348804264e-07	Downregulated	257.47314433292	WP_001209902.1
C2566_RS25480	ykgR	ykgR	small membrane protein YkgR	-3.76814884592635	4.55317673594872e-08	Downregulated	144.315779477493	WP_000662258.1
C2566_RS19415	yrbL	yrbL	PhoP regulatory network protein YrbL	-3.77240057839228	6.66573983261754e-09	Downregulated	770.908023407793	WP_000620405.1
C2566_RS14785	glpC	glpC	anaerobic glycerol-3-phosphate dehydrogenase subunit GlpC	-4.12467634143216	4.7181578837709e-09	Downregulated	182.229851649954	WP_001000359.1
C2566_RS03715	fimI	fimI	fimbrial protein	-4.18084722067526	9.36103561935711e-05	Downregulated	114.179469718177	WP_000824114.1
C2566_RS04115	leuL	leuL	leu operon leader peptide	-4.26017610701812	3.04069246219337e-09	Downregulated	60.1301872906079	WP_001300467.1
C2566_RS03705	fimD	fimD	fimbrial usher FimD	-4.374709949154	1.13640413149964e-06	Downregulated	267.505155691197	WP_000121002.1
C2566_RS03710	fimC	fimC	type 1 fimbria chaperone FimC	-4.70793536298239	1.50004029221266e-05	Downregulated	132.849836477551	WP_000066560.1
C2566_RS14775	glpA	glpA	anaerobic glycerol-3-phosphate dehydrogenase subunit A	-5.31477777928599	3.04470745136669e-12	Downregulated	312.341339173398	WP_000857257.1
C2566_RS03720	fimA	fimA	type 1 fimbrial major subunit FimA	-5.56155577951606	2.46605827160058e-06	Downregulated	2402.18497204409	WP_000695564.1
