# Supplementary material for: Transcriptome Profiling of Escherichia coli B During Sequential Adaptation to T4 Phage and Iron(III) Stress
Source: Antibiotics (Basel). 2026 Jul 13;15(7):684. doi: 10.3390/antibiotics15070684 (PMC13405929; doi:10.3390/antibiotics15070684)
Supplement: Supplementary file 1 [file antibiotics-15-00684-s001.zip › SUPPLEMENTARY FOLDER/analysis_CON3/FE_vs_CON_all.csv]

gene_id	label	gene_name	product	log2FoldChange	padj	direction	baseMean	protein_id
C2566_RS05735	cyoB	cyoB	cytochrome o ubiquinol oxidase subunit I	2.55850214781707	5.84586776534047e-05	Upregulated	1178.09423471809	WP_000467180.1
C2566_RS02240	eptA	eptA	phosphoethanolamine transferase EptA	2.40961646024613	1.96536172096108e-05	Upregulated	433.800674167929	WP_001298860.1
C2566_RS02235	basR	basR	two-component system response regulator BasR	2.20059799011594	1.45285869196103e-05	Upregulated	153.191579218647	WP_000697915.1
C2566_RS04565	degP	degP	serine endoprotease DegP	2.14474549597825	4.41132270504735e-05	Upregulated	580.792530945541	WP_000753946.1
C2566_RS05730	cyoC	cyoC	cytochrome o ubiquinol oxidase subunit III	2.07755289169099	0.000905702234257883	Upregulated	392.711449887128	WP_000179819.1
C2566_RS01710	aceA	aceA	isocitrate lyase	2.03790825171017	0.000905702234257883	Upregulated	899.356418841761	WP_000857856.1
C2566_RS07270	sucC	sucC	ADP-forming succinate--CoA ligase subunit beta	2.01568417520879	0.0010932067339992	Upregulated	1432.82107750694	WP_001048602.1
C2566_RS19640	accB	accB	acetyl-CoA carboxylase biotin carboxyl carrier protein	2.01510372298442	0.000148312052853232	Upregulated	218.999511333426	WP_000354622.1
C2566_RS15770	tkt	tkt	transketolase	1.98675901011481	8.52052496751294e-09	Upregulated	268.757488233911	WP_000087280.1
C2566_RS14845	arnA	arnA	bifunctional UDP-4-amino-4-deoxy-L-arabinose formyltransferase/UDP-glucuronic acid oxidase ArnA	1.94683892062144	0.00197760879641713	Upregulated	649.646924761624	WP_000860273.1
C2566_RS07250	sdhB	sdhB	succinate dehydrogenase iron-sulfur subunit SdhB	1.86301146044233	0.0028731788893221	Upregulated	844.463879681367	WP_001235264.1
C2566_RS02230	pmrB	pmrB	two-component system sensor histidine kinase PmrB	1.79722802497301	0.00110347864451551	Upregulated	132.956601881656	WP_001051094.1
C2566_RS08460	gloC	gloC	hydroxyacylglutathione hydrolase GloC	1.77245051978165	0.000334392525361965	Upregulated	334.84725031924	WP_001109486.1
C2566_RS05725	cyoD	cyoD	cytochrome o ubiquinol oxidase subunit IV	1.77195907431186	0.00427598437338012	Upregulated	250.003504714764	WP_000019869.1
C2566_RS01590	thiS	thiS	sulfur carrier protein ThiS	1.74293568912668	0.00724507157649107	Upregulated	14.2020864702931	WP_001166232.1
C2566_RS10035	oppD	oppD	murein tripeptide/oligopeptide ABC transporter ATP-binding protein OppD	1.73122453418028	0.000692733892222109	Upregulated	1007.9383937771	WP_000110945.1
C2566_RS10220	acnA	acnA	aconitate hydratase AcnA	1.71528628198765	4.00208220397561e-05	Upregulated	1113.37046041595	WP_000099534.1
C2566_RS07715	glnP	glnP	glutamine ABC transporter permease GlnP	1.70795410453998	0.00255183631994643	Upregulated	142.050106494651	WP_001159065.1
C2566_RS08930	putA	putA	trifunctional transcriptional regulator/proline dehydrogenase/L-glutamate gamma-semialdehyde dehydrogenase	1.70102653424277	0.00162375883494001	Upregulated	801.219032784598	WP_001703864.1
C2566_RS02905	mgtA	mgtA	magnesium-translocating P-type ATPase	1.66922719379737	0.00196557690378041	Upregulated	234.42860741365	WP_000471889.1
C2566_RS07275	sucD	sucD	succinate--CoA ligase subunit alpha	1.65689543707467	0.00729687695888066	Upregulated	1277.24953162227	WP_000025458.1
C2566_RS10030	oppC	oppC	oligopeptide ABC transporter permease OppC	1.64837559064072	0.00263470688398067	Upregulated	1247.05295613729	WP_000979661.1
C2566_RS15165	usg	usg	aspartate-semialdehyde dehydrogenase	1.58346611389148	0.00162375883494001	Upregulated	137.878958798358	WP_001289167.1
C2566_RS07875	ybjG	ybjG	undecaprenyl-diphosphate phosphatase	1.58312459502687	0.000621690392341565	Upregulated	55.0951160950119	WP_001295291.1
C2566_RS05740	cyoA	cyoA	cytochrome o ubiquinol oxidase subunit II	1.57225585225957	0.00440087948876299	Upregulated	1177.11761300364	WP_001239440.1
C2566_RS09290	rne	rne	ribonuclease E	1.56699362700185	2.95309618501628e-05	Upregulated	619.68284467903	WP_000827411.1
C2566_RS07710	glnQ	glnQ	glutamine ABC transporter ATP-binding protein GlnQ	1.56509342921391	0.0067076406190617	Upregulated	152.755275621318	WP_000569083.1
C2566_RS00015	yidD	yidD	membrane protein insertion efficiency factor YidD	1.55407916560415	0.00222358770884461	Upregulated	34.288654425115	WP_001307474.1
C2566_RS19900	rpsH	rpsH	30S ribosomal protein S8	1.54782447102884	0.00729687695888066	Upregulated	1142.88542381375	WP_000062611.1
C2566_RS10020	oppA	oppA	oligopeptide ABC transporter substrate-binding protein OppA	1.49459027242252	0.00545010451515864	Upregulated	7412.00955298496	WP_001297114.1
C2566_RS10040	oppF	oppF	murein tripeptide/oligopeptide ABC transporter ATP-binding protein OppF	1.47201934231054	0.00898626952126335	Upregulated	716.08158475595	WP_000994905.1
C2566_RS10025	oppB	oppB	oligopeptide ABC transporter permease OppB	1.47088997036654	0.00402735304427379	Upregulated	1353.51003704969	WP_000911112.1
C2566_RS07245	sdhA	sdhA	succinate dehydrogenase flavoprotein subunit	1.45876756872867	0.0104085725837879	Upregulated	1899.86814022217	WP_000775540.1
C2566_RS15215	aroC	aroC	chorismate synthase	1.45575124083574	0.000527193007064223	Upregulated	96.0281728533233	WP_001297933.1
C2566_RS14840	arnC	arnC	undecaprenyl-phosphate 4-deoxy-4-formamido-L-arabinose transferase	1.43396255172045	0.0184638628334613	Upregulated	430.466187061406	WP_000461657.1
C2566_RS19885	rpsE	rpsE	30S ribosomal protein S5	1.42907988385946	0.00915140042472411	Upregulated	1594.80593674321	WP_000940120.1
C2566_RS13455	yodB	yodB	cytochrome b	1.42113195865706	0.0160335908659952	Upregulated	465.919248551531	WP_001079074.1
C2566_RS07305	cydB	cydB	cytochrome d ubiquinol oxidase subunit II	1.41119792732894	0.0114148734473557	Upregulated	3974.61979237092	WP_000568275.1
C2566_RS08940	putP	putP	sodium/proline symporter PutP	1.40667792655695	0.0168795892198369	Upregulated	431.348304603509	WP_001018486.1
C2566_RS01405	eptC	eptC	phosphoethanolamine transferase CptA	1.40509921822405	0.00563197251372805	Upregulated	658.085162877829	WP_000556295.1
C2566_RS21515	lldP	lldP	L-lactate permease	1.40503256591405	0.018459894887331	Upregulated	1164.57450285987	WP_001297977.1
C2566_RS02700	rpsR	rpsR	30S ribosomal protein S18	1.40421061701148	0.018223645019594	Upregulated	442.723025693407	WP_000135199.1
C2566_RS16005	guaB	guaB	IMP dehydrogenase	1.39590082674621	0.00290093458290555	Upregulated	253.348078945845	WP_001299507.1
C2566_RS21575	waaH	waaH	UDP-glucuronate:LPS(HepIII) glycosyltransferase	1.38661776655667	0.019085338626611	Upregulated	287.685455330418	WP_000982115.1
C2566_RS07240	sdhD	sdhD	succinate dehydrogenase membrane anchor subunit	1.37837780673292	0.019085338626611	Upregulated	337.331085618473	WP_000254365.1
C2566_RS19850	rpsD	rpsD	30S ribosomal protein S4	1.37356664721383	0.0123594213175162	Upregulated	1879.79020721588	WP_000135224.1
C2566_RS19855	rpsK	rpsK	30S ribosomal protein S11	1.37314172091853	0.0152913994707609	Upregulated	824.0523714563	WP_001029684.1
C2566_RS12200	ydiJ	ydiJ	FAD-binding and (Fe-S)-binding domain-containing protein	1.37251534339953	7.84833505765248e-05	Upregulated	194.779224939016	WP_000612953.1
C2566_RS14985	nuoF	nuoF	NADH-quinone oxidoreductase subunit NuoF	1.36931897264506	0.0110731482827221	Upregulated	511.899255751234	WP_000789500.1
C2566_RS05785	lon	lon	endopeptidase La	1.3678892850108	7.84833505765248e-05	Upregulated	149.618110779946	WP_001295325.1
C2566_RS02555	hflK	hflK	FtsH protease activity modulator HflK	1.33975485060168	0.00640053848583982	Upregulated	421.37524811973	WP_000312488.1
C2566_RS16100	fdx	fdx	ISC system 2Fe-2S type ferredoxin	1.33234491096407	0.00591862585092886	Upregulated	50.7589317207808	WP_001124469.1
C2566_RS14835	arnB	arnB	UDP-4-amino-4-deoxy-L-arabinose aminotransferase	1.32951995549401	0.0254399239215373	Upregulated	1018.09994786144	WP_001295286.1
C2566_RS19895	rplF	rplF	50S ribosomal protein L6	1.32551710401902	0.0173130848396894	Upregulated	1215.24650617349	WP_000091945.1
C2566_RS21155	dppA	dppA	dipeptide ABC transporter substrate-binding protein DppA	1.3235697150608	0.01441335193505	Upregulated	229.335629813775	WP_001222883.1
C2566_RS17890	gcvT	gcvT	glycine cleavage system aminomethyltransferase GcvT	1.31987730796844	0.0035680939347562	Upregulated	448.838478847659	WP_000068701.1
C2566_RS11760	pntB	pntB	Re/Si-specific NAD(P)(+) transhydrogenase subunit beta	1.31898988324382	0.0100837102191948	Upregulated	382.902621117594	WP_000014036.1
C2566_RS04330	acnB	acnB	bifunctional aconitate hydratase 2/2-methylisocitrate dehydratase	1.31586498224044	0.0168795892198369	Upregulated	2206.38452263134	WP_001307570.1
C2566_RS17135	cysI	cysI	assimilatory sulfite reductase (NADPH) hemoprotein subunit	1.3150995373952	0.017821687287127	Upregulated	90.3851113587008	WP_001290699.1
C2566_RS08310	ycaC	ycaC	isochorismate family cysteine hydrolase YcaC	1.31400738517274	0.00563197251372805	Upregulated	197.177211584445	WP_000165879.1
C2566_RS16000	guaA	guaA	glutamine-hydrolyzing GMP synthase	1.31281019995065	0.00251666609511542	Upregulated	359.262914230078	WP_000138270.1
C2566_RS21630	C2566_RS21630	C2566_RS21630	IS1-like element IS1A family transposase	1.31151860420574	0.0219176517549876	Upregulated	16.2142983907734	WP_094096600.1
C2566_RS14970	nuoI	nuoI	NADH-quinone oxidoreductase subunit NuoI	1.30650610655496	0.0028731788893221	Upregulated	318.421117560026	WP_000172749.1
C2566_RS07325	tolQ	tolQ	Tol-Pal system protein TolQ	1.30332602984424	0.000848972603185221	Upregulated	132.94828994365	WP_000131314.1
C2566_RS02005	acs	acs	acetate--CoA ligase	1.3007318563535	0.0278826501273633	Upregulated	634.854013624491	WP_000078239.1
C2566_RS17715	xdhD	xdhD	molybdopterin-dependent oxidoreductase Mo/Fe-S-binding subunit	1.2940878925577	0.0185973875926692	Upregulated	338.683061079428	WP_000583631.1
C2566_RS14990	nuoE	nuoE	NADH-quinone oxidoreductase subunit NuoE	1.2934452153096	0.0135458639643839	Upregulated	286.699339816541	WP_000545042.1
C2566_RS19915	rplX	rplX	50S ribosomal protein L24	1.29228007888382	0.0144768607097822	Upregulated	1297.69826375283	WP_000729185.1
C2566_RS15615	cysP	cysP	thiosulfate/sulfate ABC transporter substrate-binding protein CysP	1.29146856305124	0.026674768002803	Upregulated	158.746423137546	WP_000290224.1
C2566_RS12350	pheS	pheS	phenylalanine--tRNA ligase subunit alpha	1.28818628714979	0.00437755766574564	Upregulated	146.635879181764	WP_000018596.1
C2566_RS15605	cysW	cysW	sulfate/thiosulfate ABC transporter permease CysW	1.28801354359154	0.0278826501273633	Upregulated	71.4666507840953	WP_000852696.1
C2566_RS09735	dadA	dadA	D-amino acid dehydrogenase	1.28666625861303	0.0247504055210663	Upregulated	417.624633381247	WP_001266908.1
C2566_RS20315	rpe	rpe	ribulose-phosphate 3-epimerase	1.27765203423661	0.00729687695888066	Upregulated	88.2098958145076	WP_000816280.1
C2566_RS14965	nuoJ	nuoJ	NADH-quinone oxidoreductase subunit J	1.26397834860978	0.0162155321241138	Upregulated	276.541893269091	WP_000393511.1
C2566_RS14950	nuoM	nuoM	NADH-quinone oxidoreductase subunit M	1.26239442644807	0.0198940998955649	Upregulated	701.088813312078	WP_000926441.1
C2566_RS06880	gltK	gltK	glutamate/aspartate ABC transporter permease GltK	1.25686207918967	0.0265823537929673	Upregulated	107.97970455587	WP_000272824.1
C2566_RS02695	priB	priB	primosomal replication protein N	1.24347422180777	0.0322611915539017	Upregulated	679.26465221226	WP_001296681.1
C2566_RS16110	hscB	hscB	co-chaperone HscB	1.23681724143333	0.0012743016760408	Upregulated	79.97532702546	WP_000384413.1
C2566_RS18015	speA	speA	biosynthetic arginine decarboxylase	1.22715938936043	0.00461603427588554	Upregulated	189.195667186845	NA
C2566_RS16345	rseC	rseC	SoxR-reducing system protein RseC	1.22500377349361	0.0110633603560236	Upregulated	69.8462869950863	WP_000589070.1
C2566_RS04075	thiB	thiB	thiamine ABC transporter substrate binding subunit	1.22362455733255	0.0112554472558588	Upregulated	35.0987388433938	WP_001301364.1
C2566_RS05630	nrdR	nrdR	transcriptional regulator NrdR	1.22219175901339	0.0100837102191948	Upregulated	65.0480459806033	WP_000543535.1
C2566_RS07260	sucA	sucA	2-oxoglutarate dehydrogenase E1 component	1.2170973485301	0.0229176830113261	Upregulated	2946.52490532943	WP_001181473.1
C2566_RS14975	nuoH	nuoH	NADH-quinone oxidoreductase subunit NuoH	1.21367874163253	0.0236251917333647	Upregulated	477.849462993568	WP_000118507.1
C2566_RS19875	rplO	rplO	50S ribosomal protein L15	1.20852460926094	0.0312577809819382	Upregulated	1322.70133331821	WP_001238917.1
C2566_RS21480	mtlA	mtlA	PTS mannitol transporter subunit IICBA	1.19691409978188	0.00525556241372137	Upregulated	267.515453227712	WP_000093247.1
C2566_RS16355	rseA	rseA	anti-sigma-E factor RseA	1.19361986008753	0.0219176517549876	Upregulated	1417.06731824713	WP_001168459.1
C2566_RS07440	C2566_RS07440	C2566_RS07440	galactose-1-epimerase	1.19267885264813	0.0133363550007861	Upregulated	140.448326620085	NA
C2566_RS08170	poxB	poxB	ubiquinone-dependent pyruvate dehydrogenase	1.19052767802324	0.000374582110502776	Upregulated	202.810091328583	WP_000815335.1
C2566_RS14745	nrdB	nrdB	class Ia ribonucleoside-diphosphate reductase subunit beta	1.17185748846933	0.00687704636603959	Upregulated	172.165204157343	WP_000332036.1
C2566_RS11765	pntA	pntA	Re/Si-specific NAD(P)(+) transhydrogenase subunit alpha	1.1685889483795	0.0164362064422309	Upregulated	492.533512043966	WP_001353838.1
C2566_RS19905	rpsN	rpsN	30S ribosomal protein S14	1.16855241593056	0.026674768002803	Upregulated	1685.91889554884	WP_001118930.1
C2566_RS21520	lldR	lldR	transcriptional regulator LldR	1.16690608665384	0.0395832078424681	Upregulated	371.15879628836	WP_000636500.1
C2566_RS16545	rimM	rimM	ribosome maturation factor RimM	1.16623631014279	0.0364238811849651	Upregulated	1827.59877065595	WP_000043335.1
C2566_RS03640	iraD	iraD	anti-adapter protein IraD	1.15425888270582	0.022510690997162	Upregulated	102.88212942227	WP_001309187.1
C2566_RS24375	yrbN	yrbN	protein YrbN	1.15238817629366	0.0221377658725878	Upregulated	17.6202734153781	WP_010723222.1
C2566_RS15160	truA	truA	tRNA pseudouridine(38-40) synthase TruA	1.15098081721261	0.0111513926453311	Upregulated	126.796907602841	WP_001283585.1
C2566_RS00520	hemX	hemX	uroporphyrinogen-III C-methyltransferase	1.14897600241928	0.00839351486565733	Upregulated	195.975503107631	WP_000139084.1
C2566_RS00155	atpD	atpD	F0F1 ATP synthase subunit beta	1.14226366995872	0.0344973797137114	Upregulated	560.218522602592	WP_000190506.1
C2566_RS09565	icd	icd	NADP-dependent isocitrate dehydrogenase	1.13495606045043	0.0239155146083773	Upregulated	2219.21050392809	WP_000444487.1
C2566_RS00590	corA	corA	magnesium/cobalt transporter CorA	1.13346980043422	0.00421501860400998	Upregulated	71.4155796278212	WP_000947159.1
C2566_RS06885	gltJ	gltJ	glutamate/aspartate ABC transporter permease GltJ	1.13344240289027	0.0335742921769084	Upregulated	173.959587947811	WP_000020941.1
C2566_RS02485	asd	asd	archaetidylserine decarboxylase	1.13293635233994	0.00453458347836771	Upregulated	140.749944875728	WP_000934920.1
C2566_RS17055	rpoS	rpoS	RNA polymerase sigma factor RpoS	1.13132699916462	0.0221377658725878	Upregulated	1529.87217490721	WP_000081550.1
C2566_RS21590	rfaD	rfaD	ADP-glyceromanno-heptose 6-epimerase	1.11240469811872	0.0117198647606371	Upregulated	289.394393828875	WP_000587764.1
C2566_RS14960	nuoK	nuoK	NADH-quinone oxidoreductase subunit NuoK	1.11025252935053	0.0477016010209239	Upregulated	105.92854184724	WP_000612644.1
C2566_RS24910	C2566_RS24910	C2566_RS24910	hypothetical protein	1.10729565726673	0.0415636879758396	Upregulated	41.3737831509579	WP_000700140.1
C2566_RS20385	hslR	hslR	ribosome-associated heat shock protein Hsp15	1.10420254205493	0.00898626952126335	Upregulated	54.1331484482242	WP_000660476.1
C2566_RS19295	cgtA	cgtA	Obg family GTPase CgtA	1.10170135748083	0.00181473245763148	Upregulated	162.028496604794	WP_000673561.1
C2566_RS08455	mepK	mepK	YcbK family protein	1.09967518077426	0.0190202740390444	Upregulated	824.411244531686	WP_001295932.1
C2566_RS19340	mlaC	mlaC	phospholipid-binding protein MlaC	1.09927895018014	0.0162155321241138	Upregulated	140.058376573317	WP_000476487.1
C2566_RS14980	nuoG	nuoG	NADH-quinone oxidoreductase subunit NuoG	1.09798703442121	0.0276479207175256	Upregulated	992.731528107285	WP_012767746.1
C2566_RS06990	nagE	nagE	PTS N-acetyl glucosamine transporter subunit IIABC	1.09486746136184	0.0198940998955649	Upregulated	280.015698077309	WP_001023126.1
C2566_RS21960	ilvB	ilvB	acetolactate synthase large subunit	1.09312546706783	0.0347595260280587	Upregulated	239.146225504345	WP_000168475.1
C2566_RS14995	nuoC	nuoC	NADH-quinone oxidoreductase subunit C/D	1.08990728046969	0.017821687287127	Upregulated	726.46116567991	WP_000247878.1
C2566_RS20545	glgC	glgC	glucose-1-phosphate adenylyltransferase	1.0887143081883	0.00729687695888066	Upregulated	265.696738720887	WP_000253975.1
C2566_RS13180	aspS	aspS	aspartate--tRNA ligase	1.08709743583507	0.0117198647606371	Upregulated	290.904893691688	WP_001258678.1
C2566_RS03870	fkpB	fkpB	FKBP-type peptidyl-prolyl cis-trans isomerase	1.07594795662008	0.0228088242643171	Upregulated	39.7205667870273	WP_000004655.1
C2566_RS19220	infB	infB	translation initiation factor IF-2	1.06962169801231	0.00440087948876299	Upregulated	1110.58182379331	WP_000133044.1
C2566_RS08885	ymdF	ymdF	general stress protein	1.06821011838906	0.0493516236613698	Upregulated	1295.99832210439	WP_001273658.1
C2566_RS17875	pepP	pepP	Xaa-Pro aminopeptidase	1.05689760863083	0.0189326322127335	Upregulated	222.063841423337	WP_001290123.1
C2566_RS11170	adhP	adhP	alcohol dehydrogenase AdhP	1.05661091015639	0.0111240932562505	Upregulated	33.5572416344213	WP_000642433.1
C2566_RS12345	pheT	pheT	phenylalanine--tRNA ligase subunit beta	1.05070251578596	0.0116099778046807	Upregulated	443.30103981065	WP_000672380.1
C2566_RS19890	rplR	rplR	50S ribosomal protein L18	1.04831671126827	0.049121213762769	Upregulated	656.736887684079	WP_000358960.1
C2566_RS15850	dapA	dapA	4-hydroxy-tetrahydrodipicolinate synthase	1.03617875360743	0.00729687695888066	Upregulated	769.908521696874	WP_001295469.1
C2566_RS12885	sdaA	sdaA	L-serine ammonia-lyase	1.03546504085495	0.00290093458290555	Upregulated	496.008474499678	WP_000624298.1
C2566_RS02560	hflC	hflC	protease modulator HflC	1.03205264903451	0.0417392839455871	Upregulated	483.040814355988	WP_001232412.1
C2566_RS21420	aldB	aldB	aldehyde dehydrogenase AldB	1.02760447141883	0.0335742921769084	Upregulated	229.610750076398	WP_001300944.1
C2566_RS17670	ygeY	ygeY	YgeY family selenium metabolism-linked hydrolase	1.02757379471807	NA	Upregulated	233.143281658352	WP_001107125.1
C2566_RS15330	dsdA	dsdA	D-serine ammonia-lyase	1.02033664310137	0.0213334474931287	Upregulated	86.4872896477533	WP_000426426.1
C2566_RS25345	ytiD	ytiD	protein YtiD	1.01439706056166	0.0617084843958935	Upregulated	91.2634922830595	WP_001301448.1
C2566_RS03420	deoB	deoB	phosphopentomutase	1.00872605533791	0.0184638628334613	Upregulated	242.356495745163	WP_000816471.1
C2566_RS17900	gcvP	gcvP	aminomethyl-transferring glycine dehydrogenase	1.00633051215518	0.0312577809819382	Upregulated	672.950985505243	WP_000195061.1
C2566_RS06875	gltL	gltL	glutamate/aspartate ABC transporter ATP-binding protein GltL	1.00398385004017	0.0594877697419726	Upregulated	161.432297457888	NA
C2566_RS16540	trmD	trmD	tRNA (guanosine(37)-N1)-methyltransferase TrmD	1.00169823915001	0.0617084843958935	Upregulated	2628.15091286139	WP_000264777.1
C2566_RS00160	atpG	atpG	F0F1 ATP synthase subunit gamma	1.00048997963177	0.0591670856493517	Upregulated	721.271521409685	WP_000896498.1
C2566_RS15115	hisJ	hisJ	histidine ABC transporter substrate-binding protein HisJ	0.990782383024815	0.0488049884408062	Upregulated	290.841790150419	WP_000737621.1
C2566_RS07720	glnH	glnH	glutamine ABC transporter substrate-binding protein GlnH	0.989614710962431	0.066902843449944	Upregulated	1455.41794487464	WP_000843866.1
C2566_RS15120	argT	argT	lysine/arginine/ornithine ABC transporter substrate-binding protein ArgT	0.98918565150831	0.0672281169551294	Upregulated	316.436263062977	WP_000748271.1
C2566_RS19970	rplC	rplC	50S ribosomal protein L3	0.989075103296101	0.0544359430957463	Upregulated	1316.48732821336	WP_000579833.1
C2566_RS09840	lolB	lolB	lipoprotein insertase outer membrane protein LolB	0.988442147851242	0.0123594213175162	Upregulated	72.8494071568369	WP_001130692.1
C2566_RS05900	acrB	acrB	efflux RND transporter permease AcrB	0.986247348384443	0.0229176830113261	Upregulated	751.603211629597	WP_001132469.1
C2566_RS19910	rplE	rplE	50S ribosomal protein L5	0.982684071625495	0.0615465373234441	Upregulated	1723.16274182342	WP_001096200.1
C2566_RS13680	ugd	ugd	UDP-glucose 6-dehydrogenase	0.979718893865491	0.066902843449944	Upregulated	404.122444317408	WP_000704860.1
C2566_RS14955	nuoL	nuoL	NADH-quinone oxidoreductase subunit L	0.971717739543485	0.0692754835814384	Upregulated	1095.83898245944	WP_001056644.1
C2566_RS18540	tolC	tolC	outer membrane channel protein TolC	0.970897528308337	0.013182871906908	Upregulated	831.874331954241	WP_000735278.1
C2566_RS01995	actP	actP	cation/acetate symporter ActP	0.967006065115531	0.0647281714438694	Upregulated	228.333145145002	WP_000832570.1
C2566_RS15110	hisQ	hisQ	histidine ABC transporter permease HisQ	0.96541903029201	0.0562518262286536	Upregulated	91.6753783050261	WP_000965522.1
C2566_RS19920	rplN	rplN	50S ribosomal protein L14	0.963623783731761	0.0544856698274154	Upregulated	1569.25395226955	WP_000613955.1
C2566_RS07185	pxpC	pxpC	5-oxoprolinase subunit PxpC	0.961356871070417	0.0219899542103326	Upregulated	68.3262855533329	WP_000912724.1
C2566_RS17735	speB	speB	agmatinase	0.961068974385581	0.0481490504033461	Upregulated	70.1935396331294	WP_000105566.1
C2566_RS01035	dtd	dtd	D-aminoacyl-tRNA deacylase	0.956747098792593	0.0299321610781252	Upregulated	72.2574431101428	WP_000560983.1
C2566_RS12040	sodB	sodB	superoxide dismutase [Fe]	0.95251190841242	0.0502235473479876	Upregulated	5909.00695512186	WP_000007283.1
C2566_RS06165	allC	allC	allantoate deiminase	0.951452314157774	0.0322611915539017	Upregulated	55.1086475472111	WP_001301144.1
C2566_RS05570	proY	proY	proline-specific permease ProY	0.949751398279009	0.0265274052844281	Upregulated	90.4920734576587	WP_001295329.1
C2566_RS02705	rplI	rplI	50S ribosomal protein L9	0.946404274928464	0.0807705207588567	Upregulated	567.881702000517	WP_001196062.1
C2566_RS04345	speE	speE	polyamine aminopropyltransferase	0.945588070136757	0.0164362064422309	Upregulated	276.876865919289	WP_000818411.1
C2566_RS14110	C2566_RS14110	C2566_RS14110	hypothetical protein	0.943354307584026	0.0775820013685285	Upregulated	113.305554832347	WP_001268667.1
C2566_RS19960	rplW	rplW	50S ribosomal protein L23	0.942051980587094	0.0581571400771298	Upregulated	1035.65278931472	WP_000617544.1
C2566_RS17060	nlpD	nlpD	murein hydrolase activator NlpD	0.941611062871871	0.0544359430957463	Upregulated	2823.70794014605	WP_224692580.1
C2566_RS01865	dgkA	dgkA	diacylglycerol kinase	0.940428468334203	0.0555636283588211	Upregulated	38.3876755947007	WP_000002907.1
C2566_RS18070	ruvX	ruvX	Holliday junction resolvase RuvX	0.938164760648689	0.0162155321241138	Upregulated	39.9605222187313	WP_000017106.1
C2566_RS07045	pgm	pgm	phosphoglucomutase (alpha-D-glucose-1,6-bisphosphate-dependent)	0.937857969579825	0.0312342323412287	Upregulated	306.976312420091	WP_001320171.1
C2566_RS11190	osmC	osmC	peroxiredoxin OsmC	0.936728761865607	0.0484122638769126	Upregulated	235.424547186366	WP_000152305.1
C2566_RS02625	yjfN	yjfN	DUF1471 family protease activator YjfN	0.935058770320184	0.0783083647976682	Upregulated	182.956171341559	WP_000811566.1
C2566_RS19880	rpmD	rpmD	50S ribosomal protein L30	0.934068047328094	0.0689506245119568	Upregulated	341.589407027358	WP_001140433.1
C2566_RS08295	dmsA	dmsA	dimethylsulfoxide reductase subunit A	0.932563115072911	0.0598830967881445	Upregulated	515.860755618549	WP_000850303.1
C2566_RS16105	hscA	hscA	Fe-S protein assembly chaperone HscA	0.931986235593347	0.00925945703155296	Upregulated	345.622213971302	WP_001196611.1
C2566_RS05955	recR	recR	recombination mediator RecR	0.917860568023403	0.067457966421698	Upregulated	94.2304986623757	WP_001195025.1
C2566_RS15845	bamC	bamC	outer membrane protein assembly factor BamC	0.906631076517537	0.066902843449944	Upregulated	344.371598038044	WP_001297320.1
C2566_RS10480	ycjG	ycjG	L-Ala-D/L-Glu epimerase	0.905338260884851	0.0498786319810155	Upregulated	96.5754568016538	WP_001261211.1
C2566_RS15760	maeB	maeB	NADP-dependent oxaloacetate-decarboxylating malate dehydrogenase	0.9052402860437	0.0671836393515087	Upregulated	777.882602678299	WP_000342648.1
C2566_RS20645	ugpB	ugpB	sn-glycerol-3-phosphate ABC transporter substrate-binding protein UgpB	0.904365996299059	0.0768615871569827	Upregulated	118.586253502715	WP_000803190.1
C2566_RS09345	fabF	fabF	beta-ketoacyl-ACP synthase II	0.902095321526777	0.0668494401249793	Upregulated	1441.24020457372	WP_000044679.1
C2566_RS00175	atpF	atpF	F0F1 ATP synthase subunit B	0.898787293712329	0.0824408897849351	Upregulated	653.120221196973	WP_001052219.1
C2566_RS18870	yqjD	yqjD	DUF883 family protein	0.89287941105596	0.0390590695715141	Upregulated	300.858441523657	WP_000031415.1
C2566_RS19840	rplQ	rplQ	50S ribosomal protein L17	0.892197744301858	0.0921883212254882	Upregulated	641.19896022658	WP_001216368.1
C2566_RS19935	rplP	rplP	50S ribosomal protein L16	0.89181275230473	0.0959902925256811	Upregulated	901.778364534035	WP_000941212.1
C2566_RS18005	guaD	guaD	guanine deaminase	0.889623884403027	0.058604133187954	Upregulated	63.9254003714797	WP_001301062.1
C2566_RS04215	ftsZ	ftsZ	cell division protein FtsZ	0.88924451519153	0.0650794484634084	Upregulated	874.170586693625	WP_000462776.1
C2566_RS19940	rpsC	rpsC	30S ribosomal protein S3	0.886236298807307	0.0932857729464856	Upregulated	1282.22091934899	WP_000529945.1
C2566_RS04375	yadG	yadG	ABC transporter ATP-binding protein	0.884845369319145	0.00729687695888066	Upregulated	93.3351605207424	WP_000150637.1
C2566_RS01555	rplJ	rplJ	50S ribosomal protein L10	0.881473512176787	0.0934800847734014	Upregulated	1450.53448948736	WP_001207201.1
C2566_RS19955	rplB	rplB	50S ribosomal protein L2	0.881455336831037	0.0894482281680131	Upregulated	1370.40248498423	WP_000301864.1
C2566_RS02805	msrA	msrA	peptide-methionine (S)-S-oxide reductase MsrA	0.880326199633557	0.0873160468684466	Upregulated	106.150249371716	WP_001295196.1
C2566_RS03400	ytjB	ytjB	YtjB family periplasmic protein	0.8799570426941	0.0520833330967895	Upregulated	39.8426001969675	WP_000124615.1
C2566_RS02045	gltP	gltP	glutamate/aspartate:proton symporter GltP	0.876150825525262	0.0650794484634084	Upregulated	179.153550769385	WP_000835799.1
C2566_RS03305	thrA	thrA	bifunctional aspartate kinase/homoserine dehydrogenase I	0.875655588139888	0.050919159015336	Upregulated	266.116886665911	WP_001264707.1
C2566_RS01565	rpoB	rpoB	DNA-directed RNA polymerase subunit beta	0.875337416917656	0.0323001940340561	Upregulated	1395.45573397955	WP_000263098.1
C2566_RS19965	rplD	rplD	50S ribosomal protein L4	0.870038083627221	0.0998014695047696	Upregulated	691.693349152591	WP_000424395.1
C2566_RS16150	csiE	csiE	stationary phase inducible protein CsiE	0.869031706653873	0.0526302726428708	Upregulated	184.572913799532	WP_000982997.1
C2566_RS09740	dadX	dadX	catabolic alanine racemase DadX	0.867094492077035	0.103301717105441	Upregulated	375.876360902238	WP_000197884.1
C2566_RS01985	yjcE	yjcE	Na+/H+ antiporter	0.865274211471559	0.0364238811849651	Upregulated	138.920157815962	WP_000402207.1
C2566_RS13620	plaP	plaP	putrescine/proton symporter PlaP	0.862530882953753	0.0688677398804628	Upregulated	128.098664518282	WP_000019197.1
C2566_RS04730	proS	proS	proline--tRNA ligase	0.862016727998478	0.0700493571406233	Upregulated	381.151175554379	WP_001260712.1
C2566_RS00945	glnA	glnA	glutamate--ammonia ligase	0.861673715805144	0.0544359430957463	Upregulated	365.320602565745	WP_001271717.1
C2566_RS19495	sspB	sspB	ClpXP protease specificity-enhancing factor	0.860328684256623	0.0508588892568297	Upregulated	147.155765493658	WP_000366129.1
C2566_RS20435	feoB	feoB	Fe(2+) transporter permease subunit FeoB	0.860080935711934	0.0160335908659952	Upregulated	189.817538860131	WP_000737007.1
C2566_RS19535	mdh	mdh	malate dehydrogenase	0.855862567867447	0.0998814264458241	Upregulated	1380.75264572952	WP_001295272.1
C2566_RS16555	ffh	ffh	signal recognition particle protein	0.855643264866432	0.0123594213175162	Upregulated	325.691634653232	WP_000460035.1
C2566_RS13040	copD	copD	copper homeostasis membrane protein CopD	0.855452321848464	0.00440087948876299	Upregulated	137.01920761888	WP_000879293.1
C2566_RS04055	araC	araC	arabinose operon transcriptional regulator AraC	0.850861562632941	0.0915399945608387	Upregulated	114.868663541338	WP_001300811.1
C2566_RS11990	sodC	sodC	superoxide dismutase [Cu-Zn] SodC	0.846580538721873	0.0708028852465448	Upregulated	87.4646299684743	WP_001296937.1
C2566_RS19190	deaD	deaD	ATP-dependent RNA helicase DeaD	0.846393946598889	0.0483236109554187	Upregulated	367.76976159742	WP_001295553.1
C2566_RS05600	secD	secD	protein translocase subunit SecD	0.84468342786685	0.0671836393515087	Upregulated	795.293622939848	WP_000934822.1
C2566_RS06890	gltI	gltI	glutamate/aspartate ABC transporter substrate-binding protein GltI	0.84277535676992	0.105818608753591	Upregulated	2357.9157366466	WP_001301404.1
C2566_RS17745	tkt	tkt	transketolase	0.840956899054088	0.0932857729464856	Upregulated	1050.421114373	WP_000098614.1
C2566_RS02755	cycA	cycA	D-serine/D-alanine/glycine transporter	0.840685991478671	0.102966338839055	Upregulated	538.8741408513	WP_000228346.1
C2566_RS02400	groL	groL	chaperonin GroEL	0.839326000112467	0.078137220309803	Upregulated	3343.98480306052	WP_000729117.1
C2566_RS15560	cysK	cysK	cysteine synthase A	0.838921059890614	0.103301717105441	Upregulated	725.796553020691	WP_000034402.1
C2566_RS13340	araF	araF	arabinose ABC transporter substrate-binding protein AraF	0.83600732496799	0.063860187810279	Upregulated	135.304856481711	WP_000548675.1
C2566_RS08305	dmsC	dmsC	dimethyl sulfoxide reductase anchor subunit DmsC	0.831847516488789	0.103301717105441	Upregulated	216.313648938492	WP_000534631.1
C2566_RS20185	fic	fic	putative adenosine monophosphate-protein transferase Fic	0.830527445814174	0.0264378680780353	Upregulated	88.324977908768	WP_000502522.1
C2566_RS15185	fabB	fabB	beta-ketoacyl-ACP synthase I	0.828520033952542	0.0949653233815063	Upregulated	1147.28047400335	WP_000817178.1
C2566_RS13335	araG	araG	arabinose ABC transporter ATP-binding protein AraG	0.824105227528104	0.0687148670263856	Upregulated	70.0151224936093	WP_001187819.1
C2566_RS10170	yciK	yciK	YciK family oxidoreductase	0.824011116552679	0.0564639646726903	Upregulated	60.164936392204	WP_000559286.1
C2566_RS21140	dppC	dppC	dipeptide ABC transporter permease DppC	0.822377817676814	0.113152024975423	Upregulated	20.3952846609643	WP_000084677.1
C2566_RS08955	efeO	efeO	iron uptake system protein EfeO	0.819778851123454	0.0526302726428708	Upregulated	63.8573636081112	WP_000154398.1
C2566_RS06825	leuS	leuS	leucine--tRNA ligase	0.81866858824894	0.0297848687322831	Upregulated	617.839191585739	WP_001157886.1
C2566_RS07225	gltA	gltA	citrate synthase	0.817554424092285	0.106759031576785	Upregulated	3024.72252329132	WP_000785834.1
C2566_RS14850	arnD	arnD	4-deoxy-4-formamido-L-arabinose-phosphoundecaprenol deformylase	0.815153333731488	0.123498849594925	Upregulated	245.701221708713	WP_000169728.1
C2566_RS19945	rplV	rplV	50S ribosomal protein L22	0.814979666166319	0.118782614700268	Upregulated	723.496402713638	WP_000447529.1
C2566_RS21540	gpsA	gpsA	NAD(P)H-dependent glycerol-3-phosphate dehydrogenase	0.814007721716881	0.0577523860088669	Upregulated	216.418100164862	WP_001076194.1
C2566_RS17140	cysJ	cysJ	NADPH-dependent assimilatory sulfite reductase flavoprotein subunit	0.810584757112048	0.113152024975423	Upregulated	123.421901530229	WP_000211907.1
C2566_RS18825	sstT	sstT	serine/threonine transporter SstT	0.809637789908939	0.0841097082970015	Upregulated	116.338698510481	WP_000211656.1
C2566_RS06725	pagP	pagP	lipid IV(A) palmitoyltransferase PagP	0.809258800980026	0.115830183414156	Upregulated	15.4761343780796	WP_001103094.1
C2566_RS18875	yqjE	yqjE	phage holin family protein	0.806207117502375	0.0905221449924104	Upregulated	104.314862311481	WP_000785722.1
C2566_RS02200	yjdN	yjdN	VOC family metalloprotein YjdN	0.806047452726676	0.0394326845799925	Upregulated	62.9030904320619	WP_001131339.1
C2566_RS09115	mdoH	mdoH	glucans biosynthesis glucosyltransferase MdoH	0.803397346633192	0.0768615871569827	Upregulated	410.167291917533	WP_001295445.1
C2566_RS19845	rpoA	rpoA	DNA-directed RNA polymerase subunit alpha	0.802886308281835	0.120899173267496	Upregulated	2792.66377280705	WP_001162094.1
C2566_RS01570	rpoC	rpoC	DNA-directed RNA polymerase subunit beta'	0.802680230130204	0.0936691287686977	Upregulated	1271.21917906606	WP_000653944.1
C2566_RS19225	nusA	nusA	transcription termination factor NusA	0.802449954765831	0.026674768002803	Upregulated	383.1269167185	WP_001031057.1
C2566_RS21595	rfaF	rfaF	ADP-heptose--LPS heptosyltransferase RfaF	0.800148094296522	0.0276072190897188	Upregulated	111.384833049554	WP_000699242.1
C2566_RS00785	tatB	tatB	Sec-independent protein translocase protein TatB	0.79987761864397	0.0372008791566214	Upregulated	164.131489613661	WP_000459594.1
C2566_RS19860	rpsM	rpsM	30S ribosomal protein S13	0.790866022946877	0.0846374280215431	Upregulated	1921.51180824621	WP_000090775.1
C2566_RS05720	cyoE	cyoE	heme o synthase	0.790041999703769	0.125978603234261	Upregulated	1089.91539070301	WP_000971336.1
C2566_RS13545	cobS	cobS	adenosylcobinamide-GDP ribazoletransferase	0.787921678645633	0.0829957708593723	Upregulated	28.897080704779	WP_012767739.1
C2566_RS05860	C2566_RS05860	C2566_RS05860	MGMT family protein	0.786807579689796	0.10913541863794	Upregulated	19.8288547174222	WP_000409911.1
C2566_RS02690	rpsF	rpsF	30S ribosomal protein S6	0.78630143344798	0.126809958119115	Upregulated	1103.15556757973	WP_001216675.1
C2566_RS04015	lptD	lptD	LPS assembly protein LptD	0.785994025949836	0.0502235473479876	Upregulated	876.705006318723	WP_000746151.1
C2566_RS16125	iscS	iscS	cysteine desulfurase	0.78562602994177	0.036362535558514	Upregulated	488.204752803155	WP_001295373.1
C2566_RS19950	rpsS	rpsS	30S ribosomal protein S19	0.78270740259198	0.116328681985846	Upregulated	607.12648406354	WP_001138117.1
C2566_RS21055	dctA	dctA	C4-dicarboxylate transporter DctC	0.781211839504581	0.121286646442059	Upregulated	2783.16018102209	WP_000858210.1
C2566_RS05795	ppiD	ppiD	peptidylprolyl isomerase	0.779137216682429	0.078137220309803	Upregulated	958.915225927557	WP_000969378.1
C2566_RS15955	purM	purM	phosphoribosylformylglycinamidine cyclo-ligase	0.777177008710989	0.0873160468684466	Upregulated	38.0021992608452	WP_001295474.1
C2566_RS10115	trpB	trpB	tryptophan synthase subunit beta	0.777066487652911	0.123142243292128	Upregulated	105.583262858626	WP_000209518.1
C2566_RS06040	qmcA	qmcA	SPFH domain-containing protein	0.776392956850183	0.0700493571406233	Upregulated	133.960513254244	WP_000904502.1
C2566_RS06780	rlpA	rlpA	endolytic peptidoglycan transglycosylase RlpA	0.774379454577258	0.0417392839455871	Upregulated	130.742313419231	WP_001231428.1
C2566_RS19210	truB	truB	tRNA pseudouridine(55) synthase TruB	0.774177550857267	0.0783083647976682	Upregulated	137.316300879626	WP_000089698.1
C2566_RS02580	rnr	rnr	ribonuclease R	0.773712417091862	0.0184638628334613	Upregulated	606.980956484301	WP_000076332.1
C2566_RS13755	rfbD	rfbD	dTDP-4-dehydrorhamnose reductase	0.771482096616505	0.0700493571406233	Upregulated	299.087024359204	WP_001023616.1
C2566_RS03415	deoD	deoD	purine-nucleoside phosphorylase	0.770681734606693	0.103333649686578	Upregulated	298.01502451894	WP_000224877.1
C2566_RS17305	sdaC	sdaC	HAAAP family serine/threonine permease SdaC	0.770281776236584	0.110567606255413	Upregulated	581.134562204204	WP_000450476.1
C2566_RS08590	pqiC	pqiC	membrane integrity-associated transporter subunit PqiC	0.7688349240946	0.0919017663106947	Upregulated	196.872801873347	WP_000759120.1
C2566_RS13655	hisH	hisH	imidazole glycerol phosphate synthase subunit HisH	0.767901875395356	0.120652388350831	Upregulated	18.9558259014585	WP_001103550.1
C2566_RS01615	nudC	nudC	NAD(+) diphosphatase	0.766590887802639	0.0941537145193148	Upregulated	35.5360689853711	WP_000373940.1
C2566_RS17665	dpaL	dpaL	diaminopropionate ammonia-lyase	0.764881140739333	0.146200958755524	Upregulated	106.356312558254	WP_000110501.1
C2566_RS09205	yceH	yceH	YceH family protein	0.763584188029026	0.0829957708593723	Upregulated	73.2546219732443	WP_000877107.1
C2566_RS16030	yfgM	yfgM	ancillary SecYEG translocon subunit YfgM	0.760068102548372	0.0700493571406233	Upregulated	177.373730358364	WP_000409205.1
C2566_RS17600	yqeF	yqeF	acetyl-CoA C-acetyltransferase	0.757119779468269	0.102966338839055	Upregulated	191.001724346725	WP_000656029.1
C2566_RS11175	maeA	maeA	malate dehydrogenase	0.755098751040871	0.0413831531469905	Upregulated	412.143361676162	WP_000433476.1
C2566_RS07590	moaE	moaE	molybdopterin synthase catalytic subunit MoaE	0.753668506985072	0.073363590099904	Upregulated	31.7301979674208	WP_000852290.1
C2566_RS04530	hemL	hemL	glutamate-1-semialdehyde 2,1-aminomutase	0.753046984940512	0.0949653233815063	Upregulated	285.087971158146	WP_000045290.1
C2566_RS03540	dnaT	dnaT	primosomal protein DnaT	0.752979727532958	0.110567606255413	Upregulated	54.2813676550839	WP_000098818.1
C2566_RS08065	nfsA	nfsA	nitroreductase NfsA	0.751501759328907	0.0748344546503528	Upregulated	84.4019081752393	WP_000189159.1
C2566_RS12285	ppsA	ppsA	phosphoenolpyruvate synthase	0.749752827919302	0.11237316990825	Upregulated	2100.34973208643	WP_000069410.1
C2566_RS09690	ycgN	ycgN	YcgN family cysteine cluster protein	0.747785725532625	0.0414520518885562	Upregulated	54.6809529222848	WP_012767724.1
C2566_RS18425	yqhD	yqhD	alcohol dehydrogenase	0.747647506360712	0.0589420196015745	Upregulated	107.240609815512	WP_001058802.1
C2566_RS04165	murE	murE	UDP-N-acetylmuramoyl-L-alanyl-D-glutamate--2,6-diaminopimelate ligase	0.746911521076246	0.119964363439347	Upregulated	357.287518811506	WP_000785116.1
C2566_RS06595	cstA	cstA	pyruvate/proton symporter CstA	0.745380987760922	0.143268753252008	Upregulated	900.949068446391	NA
C2566_RS07235	sdhC	sdhC	succinate dehydrogenase cytochrome b556 subunit	0.745129817473805	0.143268753252008	Upregulated	480.577456707048	WP_000263347.1
C2566_RS13045	yobA	yobA	CopC domain-containing protein YobA	0.745039659205823	0.0700493571406233	Upregulated	163.922016295388	WP_000168747.1
C2566_RS00140	glmS	glmS	glutamine--fructose-6-phosphate transaminase (isomerizing)	0.742570803471989	0.126180130367432	Upregulated	798.537825743127	WP_000334099.1
C2566_RS15930	bepA	bepA	beta-barrel assembly-enhancing protease	0.741123525584298	0.0650794484634084	Upregulated	258.370868855826	WP_000489667.1
C2566_RS20695	rpoH	rpoH	RNA polymerase sigma factor RpoH	0.737731348518377	0.026674768002803	Upregulated	1048.93566833087	WP_000130217.1
C2566_RS18630	hldE	hldE	bifunctional D-glycero-beta-D-manno-heptose-7-phosphate kinase/D-glycero-beta-D-manno-heptose 1-phosphate adenylyltransferase HldE	0.737072120672125	0.058604133187954	Upregulated	109.957288749353	WP_000869178.1
C2566_RS20890	prlC	prlC	oligopeptidase A	0.735653521418594	0.0461502031510085	Upregulated	215.049560944825	WP_001295214.1
C2566_RS20540	glgA	glgA	glycogen synthase GlgA	0.734427602877515	0.0650627703060751	Upregulated	155.55229865119	WP_001197646.1
C2566_RS07300	cydA	cydA	cytochrome ubiquinol oxidase subunit I	0.734019109551025	0.143268753252008	Upregulated	4746.14144231234	WP_000884361.1
C2566_RS04320	lpdA	lpdA	dihydrolipoyl dehydrogenase	0.733380288060315	0.154250822670868	Upregulated	3177.33884390426	WP_000102485.1
C2566_RS09330	fabD	fabD	ACP S-malonyltransferase	0.732957144928871	0.131097419920187	Upregulated	312.621325829068	WP_000191372.1
C2566_RS07340	tolB	tolB	Tol-Pal system beta propeller repeat protein TolB	0.732265921161863	0.11237316990825	Upregulated	1226.9568674628	WP_001295307.1
C2566_RS15765	tal	tal	transaldolase	0.732106059355407	0.0672281169551294	Upregulated	179.97786227215	WP_001003709.1
C2566_RS16040	ispG	ispG	flavodoxin-dependent (E)-4-hydroxy-3-methylbut-2-enyl-diphosphate synthase	0.731645837679766	0.0767646188971261	Upregulated	456.104140698774	WP_000551807.1
C2566_RS16160	hcaR	hcaR	DNA-binding transcriptional regulator HcaR	0.731008144732363	0.157626442817864	Upregulated	299.347524247427	WP_000423257.1
C2566_RS05650	thiL	thiL	thiamine-phosphate kinase	0.730534542432963	0.039035593382626	Upregulated	66.4899722660788	WP_000742109.1
C2566_RS01425	argB	argB	acetylglutamate kinase	0.729793748722275	0.100139896333496	Upregulated	39.1430390093989	WP_001302318.1
C2566_RS04175	mraY	mraY	phospho-N-acetylmuramoyl-pentapeptide-transferase	0.728829056663263	0.113464596611321	Upregulated	205.940345700264	WP_000964131.1
C2566_RS16315	pdxJ	pdxJ	pyridoxine 5'-phosphate synthase	0.728588732824799	0.0921883212254882	Upregulated	93.1799328225262	WP_001297412.1
C2566_RS14945	nuoN	nuoN	NADH-quinone oxidoreductase subunit NuoN	0.72533827307915	0.157588028502478	Upregulated	638.609731452489	WP_000156701.1
C2566_RS17965	lysS	lysS	lysine--tRNA ligase	0.724483039171444	0.0740358199749308	Upregulated	305.335747706985	WP_000003071.1
C2566_RS17920	trhA	trhA	PAQR family membrane homeostasis protein TrhA	0.724014748497317	0.145721327806699	Upregulated	552.668090065295	WP_000250274.1
C2566_RS18710	rpoD	rpoD	RNA polymerase sigma factor RpoD	0.723329285410648	0.039035593382626	Upregulated	649.527273394253	WP_000437375.1
C2566_RS03245	dnaK	dnaK	molecular chaperone DnaK	0.72300702715194	0.0700493571406233	Upregulated	3196.89262130724	WP_000516135.1
C2566_RS14330	folE	folE	GTP cyclohydrolase I FolE	0.722756758914482	0.099341452523441	Upregulated	186.185993998588	WP_001139613.1
C2566_RS17680	arcC	arcC	carbamate kinase	0.722572081976163	0.0752460655769296	Upregulated	68.9657345295185	WP_000038008.1
C2566_RS05905	acrA	acrA	multidrug efflux RND transporter periplasmic adaptor subunit AcrA	0.722189943346063	0.0540749420786449	Upregulated	445.268075627313	WP_001295324.1
C2566_RS01040	fabY	fabY	fatty acid biosynthesis protein FabY	0.722136464152573	0.0773756603968448	Upregulated	112.753602504466	WP_001297068.1
C2566_RS16020	der	der	ribosome biogenesis GTPase Der	0.720439026828873	0.0564639646726903	Upregulated	227.356998330643	WP_000249410.1
C2566_RS11945	tyrS	tyrS	tyrosine--tRNA ligase	0.718587739335894	0.0962796068181459	Upregulated	495.614481652316	WP_001301026.1
C2566_RS00825	pepQ	pepQ	Xaa-Pro dipeptidase	0.715345386276304	0.111451786934592	Upregulated	228.710239002414	WP_000444561.1
C2566_RS01715	aceK	aceK	bifunctional isocitrate dehydrogenase kinase/phosphatase	0.714685938211263	0.164623119452084	Upregulated	443.334749318868	WP_001137223.1
C2566_RS21525	lldD	lldD	quinone-dependent L-lactate dehydrogenase	0.713447288564086	0.171171594167098	Upregulated	442.030301686855	WP_000586962.1
C2566_RS03465	osmY	osmY	molecular chaperone OsmY	0.713276862194144	0.120652388350831	Upregulated	286.451353581152	WP_001295748.1
C2566_RS13610	tsuB	tsuB	thiosulfate utilization sulfurtransferase TsuB/YeeD	0.711883235766789	0.158135326888539	Upregulated	31.7816057582907	WP_000985273.1
C2566_RS09325	fabH	fabH	beta-ketoacyl-ACP synthase III	0.711811799289965	0.124138088225615	Upregulated	296.05327738127	WP_000288146.1
C2566_RS07865	dacC	dacC	serine-type D-Ala-D-Ala carboxypeptidase	0.706707733460629	0.0671836393515087	Upregulated	138.072958132521	WP_001300708.1
C2566_RS13150	ruvB	ruvB	Holliday junction branch migration DNA helicase RuvB	0.705727433231306	0.122514261952229	Upregulated	71.3922832083912	WP_000568519.1
C2566_RS19345	mlaD	mlaD	outer membrane lipid asymmetry maintenance protein MlaD	0.697620811515402	0.0361145213761904	Upregulated	89.6907284088069	WP_001296448.1
C2566_RS18000	ghxQ	ghxQ	guanine/hypoxanthine transporter GhxQ	0.697205387738145	0.15302956003118	Upregulated	64.0804343008243	WP_000012163.1
C2566_RS03370	sltY	sltY	murein transglycosylase	0.696115476653649	0.103333649686578	Upregulated	312.974904670116	WP_000409451.1
C2566_RS15600	cysA	cysA	sulfate/thiosulfate ABC transporter ATP-binding protein CysA	0.693650007152257	0.142513616331987	Upregulated	83.7362659534873	WP_000021019.1
C2566_RS07805	moeA	moeA	molybdopterin molybdotransferase MoeA	0.692000535954024	0.099341452523441	Upregulated	80.9864262985007	WP_000397372.1
C2566_RS01075	fdnG	fdnG	formate dehydrogenase-N subunit alpha	0.691062995204553	0.13317057111977	Upregulated	1583.57615428523	WP_010723259.1
C2566_RS22115	gyrB	gyrB	DNA topoisomerase (ATP-hydrolyzing) subunit B	0.689173076539669	0.0708028852465448	Upregulated	694.541722838901	WP_000072067.1
C2566_RS15000	nuoB	nuoB	NADH-quinone oxidoreductase subunit NuoB	0.689028737150478	0.145721327806699	Upregulated	530.160440515702	WP_000386733.1
C2566_RS02000	yjcH	yjcH	DUF485 domain-containing protein	0.68898214972965	0.175030142186188	Upregulated	24.2391096884398	WP_001014565.1
C2566_RS13540	cobT	cobT	nicotinate-nucleotide--dimethylbenzimidazole phosphoribosyltransferase	0.686153597321523	0.0639944601572423	Upregulated	56.4479227450642	WP_001166160.1
C2566_RS20075	rpsG	rpsG	30S ribosomal protein S7	0.686135052141486	0.100139896333496	Upregulated	680.209727551065	WP_001138043.1
C2566_RS07765	ldtB	ldtB	L,D-transpeptidase	0.682993070371374	0.126180130367432	Upregulated	293.538656947998	WP_001056384.1
C2566_RS02980	valS	valS	valine--tRNA ligase	0.682429065111631	0.0919017663106947	Upregulated	374.054825704331	WP_000416403.1
C2566_RS18115	yggN	yggN	DUF2884 domain-containing protein	0.682137050123469	0.111316602558227	Upregulated	66.781445210917	WP_000984796.1
C2566_RS13685	gndA	gndA	NADP-dependent phosphogluconate dehydrogenase	0.681565981367051	0.102966338839055	Upregulated	501.632912906192	WP_000043460.1
C2566_RS10735	ydbJ	ydbJ	DUF333 domain-containing protein	0.677979855614503	0.178968736063086	Upregulated	116.889279503951	WP_001295715.1
C2566_RS19400	ptsN	ptsN	PTS IIA-like nitrogen regulatory protein PtsN	0.676804747952007	0.0738992208829788	Upregulated	108.925289902614	WP_000183676.1
C2566_RS18635	glnE	glnE	bifunctional [glutamate--ammonia ligase]-adenylyl-L-tyrosine phosphorylase/[glutamate--ammonia-ligase] adenylyltransferase	0.674511253314881	0.0389345540635988	Upregulated	169.765045532256	WP_012767764.1
C2566_RS00390	gppA	gppA	guanosine-5'-triphosphate,3'-diphosphate diphosphatase	0.67438890333967	0.0949653233815063	Upregulated	233.503961720769	WP_000535976.1
C2566_RS09350	pabC	pabC	aminodeoxychorismate lyase	0.674056750495093	0.0372008791566214	Upregulated	81.1001478327709	WP_000478709.1
C2566_RS15610	cysT	cysT	sulfate/thiosulfate ABC transporter permease CysT	0.672673905193355	0.183859359961244	Upregulated	64.6079746642125	WP_000458418.1
C2566_RS21205	yiaD	yiaD	OmpA family lipoprotein	0.671862186428065	0.119964363439347	Upregulated	56.8975553430702	WP_000747636.1
C2566_RS16380	srmB	srmB	ATP-dependent RNA helicase SrmB	0.67033510832922	0.070791917756543	Upregulated	117.755899173858	WP_000219193.1
C2566_RS17685	yqeB	yqeB	selenium-dependent molybdenum cofactor biosynthesis protein YqeB	0.668188716576862	0.165637236990772	Upregulated	133.396492086754	WP_001020381.1
C2566_RS15640	yfeX	yfeX	porphyrinogen peroxidase	0.66771680765	0.14113138898746	Upregulated	149.922568637377	WP_000084590.1
C2566_RS03295	thrC	thrC	threonine synthase	0.667076036891065	0.115830183414156	Upregulated	115.067450335705	WP_000781074.1
C2566_RS09850	prfA	prfA	peptide chain release factor 1	0.666787370298012	0.039035593382626	Upregulated	208.457622544669	WP_000804726.1
C2566_RS02875	cybC	cybC	cytochrome b562	0.666510585040662	0.165931239247267	Upregulated	85.2395937435158	WP_001232240.1
C2566_RS13640	hisD	hisD	histidinol dehydrogenase	0.666349853131493	0.179496116685676	Upregulated	40.4757256307902	WP_012767740.1
C2566_RS12605	selD	selD	selenide, water dikinase SelD	0.666266288172904	0.153710742552888	Upregulated	358.44301685627	WP_001301298.1
C2566_RS13130	mepM	mepM	murein DD-endopeptidase MepM	0.665768664902121	0.0960774427004076	Upregulated	307.526734712328	WP_001184045.1
C2566_RS03395	serB	serB	phosphoserine phosphatase	0.665378591608852	0.138409032823622	Upregulated	50.4170402371262	WP_001132955.1
C2566_RS17705	ssnA	ssnA	putative aminohydrolase SsnA	0.664473750850848	0.190032241533099	Upregulated	68.9716843500793	WP_000906252.1
C2566_RS07640	hlyD	hlyD	secretion protein HlyD	0.663512888847423	0.0544359430957463	Upregulated	130.599791279973	WP_000743444.1
C2566_RS16670	kbp	kbp	potassium binding protein Kbp	0.662384694412944	0.175919715158117	Upregulated	990.82314722988	WP_000522424.1
C2566_RS11690	ynfG	ynfG	DMSO reductase like molybdoenzyme iron-sulfur subunit YnfG	0.66215258121757	0.173415776219475	Upregulated	83.5759900228632	WP_000213028.1
C2566_RS09025	ycdX	ycdX	zinc-binding phosphatase	0.660909207574249	0.0379810595862073	Upregulated	190.587760327886	WP_000283664.1
C2566_RS03990	apaH	apaH	bis(5'-nucleosyl)-tetraphosphatase (symmetrical) ApaH	0.660657248400952	0.078137220309803	Upregulated	61.2253847653563	WP_000257192.1
C2566_RS15595	cysM	cysM	cysteine synthase B	0.660539282798437	0.125510208968933	Upregulated	54.674783783242	WP_001295461.1
C2566_RS14340	yeiG	yeiG	S-formylglutathione hydrolase	0.656036689441488	0.130824311571933	Upregulated	100.594304752749	NA
C2566_RS01435	oxyR	oxyR	DNA-binding transcriptional regulator OxyR	0.655813108357497	0.166360583825445	Upregulated	163.128433527147	WP_001025939.1
C2566_RS02830	ppa	ppa	inorganic diphosphatase	0.653661817353498	0.181154298616611	Upregulated	1465.66076946925	WP_000055072.1
C2566_RS17700	ygfK	ygfK	putative selenate reductase subunit YgfK	0.650956958192004	0.186537184741771	Upregulated	294.679115208689	WP_000502388.1
C2566_RS21775	yicH	yicH	AsmA family protein	0.650761897755484	0.133632028659565	Upregulated	254.095254472632	WP_001300954.1
C2566_RS03300	thrB	thrB	homoserine kinase	0.650345941795869	0.182944330703978	Upregulated	143.385958730545	WP_000241662.1
C2566_RS07820	gsiB	gsiB	glutathione ABC transporter substrate-binding protein GsiB	0.650264977332725	0.066902843449944	Upregulated	102.466163279212	WP_000090140.1
C2566_RS16090	pepB	pepB	aminopeptidase PepB	0.647062767623892	0.131392575714811	Upregulated	155.05667160126	WP_000133580.1
C2566_RS05640	ribE	ribE	6,7-dimethyl-8-ribityllumazine synthase	0.646141064848234	0.151714367176404	Upregulated	192.454516587265	WP_001021161.1
C2566_RS18430	dkgA	dkgA	2,5-didehydrogluconate reductase DkgA	0.645777791270147	0.0778092541794682	Upregulated	145.311683836057	WP_000013149.1
C2566_RS18855	yqjA	yqjA	DedA family general envelope maintenance protein YqjA	0.645507155394599	0.16151864123835	Upregulated	142.581490301132	WP_000422149.1
C2566_RS15830	ypfJ	ypfJ	neutral zinc metallopeptidase	0.641846459539791	0.151052167128488	Upregulated	179.488030869147	WP_001267498.1
C2566_RS17350	C2566_RS17350	C2566_RS17350	ABC transporter substrate-binding protein	0.641790336723244	0.199033449828961	Upregulated	199.082985488037	WP_000857361.1
C2566_RS01275	hslU	hslU	HslU--HslV peptidase ATPase subunit	0.640968168105396	0.0824691137724666	Upregulated	303.093587610139	WP_001293341.1
C2566_RS14190	mlrA	mlrA	HTH-type transcriptional regulator MlrA	0.640859469898276	0.172315004235364	Upregulated	110.291065797483	WP_001240403.1
C2566_RS18565	zupT	zupT	zinc transporter ZupT	0.6401799163077	0.157011505599195	Upregulated	100.316021821387	WP_001295627.1
C2566_RS13120	pyk	pyk	pyruvate kinase	0.639594385085504	0.199033449828961	Upregulated	1468.0517340179	WP_000091148.1
C2566_RS17790	fbaA	fbaA	class II fructose-bisphosphate aldolase	0.639511730964511	0.182755194740579	Upregulated	1376.52614654818	WP_000034372.1
C2566_RS12855	yoaB	yoaB	RidA family protein	0.639067552363551	0.165637236990772	Upregulated	152.263397890772	WP_001295493.1
C2566_RS11770	ydgH	ydgH	DUF1471 family protein YdgH	0.637976989874216	0.15216830370259	Upregulated	135.3870528188	WP_000769322.1
C2566_RS20865	pitA	pitA	inorganic phosphate transporter PitA	0.636660554546647	0.166209240231139	Upregulated	300.420929694066	WP_000902780.1
C2566_RS07880	mdfA	mdfA	multidrug efflux MFS transporter MdfA	0.636368440286309	0.153249120019937	Upregulated	32.2945593062251	WP_001180089.1
C2566_RS19350	mlaE	mlaE	lipid asymmetry maintenance ABC transporter permease subunit MlaE	0.635880229582302	0.153874990019274	Upregulated	86.4129522632934	WP_000925795.1
C2566_RS08490	pepN	pepN	aminopeptidase N	0.635569158101793	0.139743067410284	Upregulated	600.597368465093	WP_000193841.1
C2566_RS03660	uxuR	uxuR	Uxu operon transcriptional regulator	0.635283663823086	0.088332907801962	Upregulated	73.2633846485024	WP_000833679.1
C2566_RS09365	holB	holB	DNA polymerase III subunit delta'	0.63436482244112	0.138502867453692	Upregulated	80.5820336659169	WP_001267920.1
C2566_RS04640	bamA	bamA	outer membrane protein assembly factor BamA	0.632225184775997	0.160904876789682	Upregulated	1042.31107020462	WP_001240896.1
C2566_RS11810	fumB	fumB	class I fumarate hydratase	0.631824509643846	0.199999252743149	Upregulated	2322.4648562936	WP_000066639.1
C2566_RS14740	nrdA	nrdA	class 1a ribonucleoside-diphosphate reductase subunit alpha	0.631811625379239	0.055886975306169	Upregulated	239.301154579753	WP_001075164.1
C2566_RS12425	tcyP	tcyP	cystine/sulfocysteine:cation symporter	0.630892062399736	0.166556213182414	Upregulated	214.354982446938	WP_001010706.1
C2566_RS17240	relA	relA	GTP diphosphokinase	0.630871608950353	0.104853694378198	Upregulated	444.161231101638	WP_000226815.1
C2566_RS20900	gorA	gorA	glutathione-disulfide reductase	0.630502465385948	0.107813600917051	Upregulated	126.595810916055	WP_000160808.1
C2566_RS18550	ygiB	ygiB	DUF1190 family protein	0.629124488888252	0.184578199638983	Upregulated	354.444682238102	WP_000831543.1
C2566_RS14805	rhmD	rhmD	L-rhamnonate dehydratase	0.628952952820799	0.125172113686672	Upregulated	53.8998343586253	WP_001319848.1
C2566_RS10280	rnb	rnb	exoribonuclease II	0.627799330789344	0.089597772805858	Upregulated	221.865005699817	WP_000484965.1
C2566_RS12840	yeaY	yeaY	Slp family lipoprotein YeaY	0.626153071775682	0.195065710893534	Upregulated	168.187029015285	WP_000290581.1
C2566_RS07560	uvrB	uvrB	excinuclease ABC subunit UvrB	0.625952051068933	0.117149651993094	Upregulated	346.729425210287	WP_000042533.1
C2566_RS05145	betI	betI	transcriptional regulator BetI	0.625934926020814	0.221063993255287	Upregulated	269.371676227893	WP_001301261.1
C2566_RS12590	gdhA	gdhA	NADP-specific glutamate dehydrogenase	0.625438259160584	0.0700493571406233	Upregulated	195.173040176175	WP_000373021.1
C2566_RS23550	C2566_RS23550	C2566_RS23550	xanthine permease XanP	0.624584939854026	0.225009858551341	Upregulated	12.8795347303821	NA
C2566_RS04630	cdsA	cdsA	phosphatidate cytidylyltransferase	0.623305320291629	0.122514261952229	Upregulated	219.700393556762	WP_000922446.1
C2566_RS02990	pepA	pepA	leucyl aminopeptidase	0.622882615591528	0.165931239247267	Upregulated	296.073200939037	WP_000397144.1
C2566_RS15145	folC	folC	bifunctional tetrahydrofolate synthase/dihydrofolate synthase	0.62256119519963	0.11237316990825	Upregulated	114.982520449896	WP_000584546.1
C2566_RS20500	C2566_RS20500	C2566_RS20500	DeoR/GlpR family transcriptional regulator	0.622364150713619	0.153710742552888	Upregulated	65.1665175566557	WP_001300945.1
C2566_RS16325	era	era	GTPase Era	0.621722424696902	0.139743067410284	Upregulated	141.699665317957	WP_000020749.1
C2566_RS04705	yaeP	yaeP	YaeP family protein	0.618897031477567	0.196270370179129	Upregulated	134.667130667254	WP_000417058.1
C2566_RS01545	rplK	rplK	50S ribosomal protein L11	0.617766684868705	0.213247594888824	Upregulated	1006.43452338424	WP_001085926.1
C2566_RS02520	nnr	nnr	bifunctional ADP-dependent NAD(P)H-hydrate dehydratase/NAD(P)H-hydrate epimerase	0.615519848615332	0.0111240932562505	Upregulated	119.878586391815	WP_001329144.1
C2566_RS14860	arnE	arnE	4-amino-4-deoxy-L-arabinose-phosphoundecaprenol flippase subunit ArnE	0.614559581674518	0.232401898399659	Upregulated	35.4887629705742	WP_000638031.1
C2566_RS17270	yqcA	yqcA	flavodoxin	0.613629679079213	0.176363592099185	Upregulated	60.1917259422692	WP_000807751.1
C2566_RS12365	rpmI	rpmI	50S ribosomal protein L35	0.612574322492856	0.209380191006344	Upregulated	2259.73727658812	WP_001124225.1
C2566_RS21535	cysE	cysE	serine O-acetyltransferase	0.611652186755945	0.172315004235364	Upregulated	148.044335156331	WP_001277561.1
C2566_RS17785	pgk	pgk	phosphoglycerate kinase	0.609966450167611	0.138683293911316	Upregulated	764.982020244323	WP_000111269.1
C2566_RS19870	secY	secY	preprotein translocase subunit SecY	0.609478034749969	0.166556213182414	Upregulated	6306.79426163298	WP_001118861.1
C2566_RS09300	rluC	rluC	23S rRNA pseudouridine(955/2504/2580) synthase RluC	0.609451382270261	0.0650794484634084	Upregulated	97.76829648522	WP_000846343.1
C2566_RS07180	pxpB	pxpB	5-oxoprolinase subunit PxpB	0.608863974329081	0.190549504949352	Upregulated	55.7873923779803	WP_001188343.1
C2566_RS02225	pmrR	pmrR	LpxT activity modulator PmrR	0.608473022237632	0.234038465082226	Upregulated	245.497202563753	WP_000797657.1
C2566_RS01550	rplA	rplA	50S ribosomal protein L1	0.607490876420422	0.233572206074655	Upregulated	1720.055146799	WP_001096684.1
C2566_RS12480	nadE	nadE	ammonia-dependent NAD(+) synthetase	0.606712991181707	0.078137220309803	Upregulated	87.7157362452732	WP_000175052.1
C2566_RS01705	aceB	aceB	malate synthase A	0.605378253039605	0.233595647898024	Upregulated	2332.29692620224	WP_000138915.1
C2566_RS04170	murF	murF	UDP-N-acetylmuramoyl-tripeptide--D-alanyl-D-alanine ligase	0.60464445067275	0.177845948152455	Upregulated	222.979351594331	WP_000626688.1
C2566_RS00445	rfbA	rfbA	glucose-1-phosphate thymidylyltransferase RfbA	0.604123240053898	0.165549063194081	Upregulated	40.6603649809612	WP_000676056.1
C2566_RS07430	aroG	aroG	3-deoxy-7-phosphoheptulonate synthase AroG	0.603807746535897	0.0990654957056591	Upregulated	232.873848378648	WP_001109196.1
C2566_RS11965	slyB	slyB	outer membrane lipoprotein SlyB	0.603522764931553	0.0919017663106947	Upregulated	1777.99664530896	WP_000597196.1
C2566_RS08395	msbA	msbA	lipid A ABC transporter ATP-binding protein/permease MsbA	0.603457022253118	0.154250822670868	Upregulated	319.097539085455	WP_000551270.1
C2566_RS02550	hflX	hflX	ribosome rescue GTPase HflX	0.600269808160754	0.0829957708593723	Upregulated	534.27723358885	WP_000460360.1
C2566_RS15170	pdxB	pdxB	4-phosphoerythronate dehydrogenase PdxB	0.600133799727595	0.104853694378198	Upregulated	145.548200264029	WP_000699145.1
C2566_RS17880	ubiH	ubiH	2-octaprenyl-6-methoxyphenyl hydroxylase	0.599939167591967	0.187483072165049	Upregulated	152.9099390543	WP_000111199.1
C2566_RS11800	tus	tus	DNA replication terminus site-binding protein	0.598666202800035	0.186537184741771	Upregulated	54.1594109860469	WP_001295399.1
C2566_RS01955	ssb1	ssb1	single-stranded DNA-binding protein SSB1	0.598324799450823	0.190438860249035	Upregulated	209.139220708404	WP_000168305.1
C2566_RS04195	murC	murC	UDP-N-acetylmuramate--L-alanine ligase	0.598290705837446	0.192424825902535	Upregulated	302.596061850739	WP_001096048.1
C2566_RS05775	clpX	clpX	ATP-dependent protease ATP-binding subunit ClpX	0.59787778435591	0.172315004235364	Upregulated	904.588405650985	WP_000130305.1
C2566_RS05485	proC	proC	pyrroline-5-carboxylate reductase	0.595472602290092	0.0905221449924104	Upregulated	99.2630099297781	WP_001295331.1
C2566_RS01585	thiG	thiG	thiazole synthase	0.595128817167658	0.217800107338676	Upregulated	31.8179662430615	WP_000944059.1
C2566_RS00720	ysgA	ysgA	dienelactone hydrolase family protein	0.594979268232243	0.230537589289448	Upregulated	137.159471615974	WP_001298606.1
C2566_RS13320	otsA	otsA	alpha,alpha-trehalose-phosphate synthase	0.594277348454162	0.123128553997934	Upregulated	206.493671172083	WP_001295646.1
C2566_RS08380	rpsA	rpsA	30S ribosomal protein S1	0.588910623437735	0.242932330027924	Upregulated	5952.04588626241	WP_000140327.1
C2566_RS09110	mdoG	mdoG	glucans biosynthesis protein MdoG	0.588597857512642	0.0894482281680131	Upregulated	434.014049221282	WP_001343212.1
C2566_RS20630	ugpC	ugpC	sn-glycerol 3-phosphate ABC transporter ATP binding protein UgpC	0.588459464227205	0.218929486232038	Upregulated	35.7118079238411	WP_000907792.1
C2566_RS12615	ydjA	ydjA	NAD(P)H nitroreductase	0.587799262483228	0.238866061692344	Upregulated	143.29901344654	WP_000339283.1
C2566_RS04615	frr	frr	ribosome recycling factor	0.586953339854451	0.182755194740579	Upregulated	398.838301733411	WP_000622418.1
C2566_RS13070	yebE	yebE	tellurite resistance TerB family protein	0.585810467165856	0.206362315234503	Upregulated	333.042028201242	WP_000024745.1
C2566_RS01180	cpxA	cpxA	envelope stress sensor histidine kinase CpxA	0.584330978840969	0.150143750733495	Upregulated	269.137342638501	WP_000580413.1
C2566_RS21250	glyQ	glyQ	glycine--tRNA ligase subunit alpha	0.583004589624365	0.186537184741771	Upregulated	98.4348261540683	WP_001168544.1
C2566_RS02525	tsaE	tsaE	tRNA (adenosine(37)-N6)-threonylcarbamoyltransferase complex ATPase subunit type 1 TsaE	0.581170035659738	0.159766745763881	Upregulated	27.7988679837978	WP_000981977.1
C2566_RS13060	exoX	exoX	exodeoxyribonuclease X	0.58085523818852	0.167135499126869	Upregulated	68.2188639439617	WP_000944245.1
C2566_RS05880	ylaC	ylaC	YlaC family protein	0.580226096902155	0.182944330703978	Upregulated	433.781479005101	WP_000136192.1
C2566_RS12170	sufD	sufD	Fe-S cluster assembly protein SufD	0.579038889894501	0.185556125731628	Upregulated	62.7801345676181	WP_000908013.1
C2566_RS16845	pncC	pncC	nicotinamide-nucleotide amidase	0.578728960054106	0.188637734617507	Upregulated	51.108041339133	WP_000132231.1
C2566_RS03625	yjiG	yjiG	YjiG family protein	0.578583107696127	0.241036338790228	Upregulated	175.963825371493	WP_000211971.1
C2566_RS17925	ygfZ	ygfZ	tRNA-modifying protein YgfZ	0.576087410873994	0.216059706763071	Upregulated	226.475901349319	WP_000886062.1
C2566_RS14055	thiD	thiD	bifunctional hydroxymethylpyrimidine kinase/phosphomethylpyrimidine kinase	0.575987918403509	0.198380619132564	Upregulated	41.3852511948149	WP_000822257.1
C2566_RS15275	fadI	fadI	acetyl-CoA C-acyltransferase FadI	0.575182852477999	0.259528435364142	Upregulated	210.56626375594	WP_000531952.1
C2566_RS09210	yceM	yceM	Gfo/Idh/MocA family protein	0.574856074117664	0.192424825902535	Upregulated	69.9704874831339	WP_000736158.1
C2566_RS10245	pyrF	pyrF	orotidine-5'-phosphate decarboxylase	0.574854361703975	0.160043558435501	Upregulated	64.6010169442878	WP_000176278.1
C2566_RS07315	ybgE	ybgE	cyd operon protein YbgE	0.573390551159863	0.259632212063455	Upregulated	581.185824026753	WP_000034602.1
C2566_RS06520	fepA	fepA	siderophore enterobactin receptor FepA	0.571653457386271	0.242756527952092	Upregulated	231.204482390384	WP_001034916.1
C2566_RS07635	ybhF	ybhF	ATP-binding cassette domain-containing protein	0.570812620238841	0.156120330617807	Upregulated	75.6832981421451	WP_012767712.1
C2566_RS19605	mreB	mreB	rod shape-determining protein MreB	0.570607270114235	0.190847195951143	Upregulated	224.675413121989	WP_000913396.1
C2566_RS09720	nhaB	nhaB	Na(+)/H(+) antiporter NhaB	0.570556354181935	0.136318701311694	Upregulated	133.36040596281	WP_000406391.1
C2566_RS02570	purA	purA	adenylosuccinate synthase	0.570349867661319	0.187483072165049	Upregulated	1617.56463527361	WP_000527955.1
C2566_RS16535	rplS	rplS	50S ribosomal protein L19	0.570245642694136	0.250990646997317	Upregulated	1661.86561283967	WP_000065253.1
C2566_RS07580	moaC	moaC	cyclic pyranopterin monophosphate synthase MoaC	0.569580067888212	0.186537184741771	Upregulated	59.3471036298005	WP_000080885.1
C2566_RS19240	argG	argG	argininosuccinate synthase	0.569187443488419	0.178467821610531	Upregulated	150.813827309162	WP_000207665.1
C2566_RS16035	hisS	hisS	histidine--tRNA ligase	0.568854454887452	0.118782614700268	Upregulated	415.54297423917	WP_001107167.1
C2566_RS12375	thrS	thrS	threonine--tRNA ligase	0.568081384021226	0.167135499126869	Upregulated	2693.74872405275	WP_001144202.1
C2566_RS19810	rsmB	rsmB	16S rRNA (cytosine(967)-C(5))-methyltransferase RsmB	0.567413688351143	0.127330860651452	Upregulated	105.752979409997	WP_000744778.1
C2566_RS09540	purB	purB	adenylosuccinate lyase	0.567310733378147	0.143268753252008	Upregulated	89.99526666506	WP_000423729.1
C2566_RS01440	sthA	sthA	Si-specific NAD(P)(+) transhydrogenase	0.565650658781599	0.201259540816365	Upregulated	1046.3222305317	WP_001120798.1
C2566_RS09525	roxA	roxA	[50S ribosomal protein L16]-arginine 3-hydroxylase	0.565279026423765	0.147521342781413	Upregulated	217.675678353394	WP_001295435.1
C2566_RS00515	hemY	hemY	protoheme IX biogenesis protein HemY	0.564683943265809	0.222235559679931	Upregulated	312.612426758376	WP_000921791.1
C2566_RS04490	mrcB	mrcB	bifunctional glycosyl transferase/transpeptidase	0.564618189714353	0.130070793987634	Upregulated	336.550350634358	WP_000918162.1
C2566_RS09435	ldtC	ldtC	L,D-transpeptidase LdtC	0.561961002751129	0.214854484689361	Upregulated	141.469949454921	WP_012767720.1
C2566_RS14585	napB	napB	nitrate reductase cytochrome c-type subunit	0.561702852840697	0.266180124031695	Upregulated	16.4884501825227	WP_000835177.1
C2566_RS05685	yajL	yajL	protein deglycase YajL	0.560357196880754	0.242054022013442	Upregulated	69.7099511619015	WP_001276309.1
C2566_RS03375	ettA	ettA	energy-dependent translational throttle protein EttA	0.559102946854505	0.108377946201065	Upregulated	422.809913062947	WP_000046749.1
C2566_RS10195	topA	topA	type I DNA topoisomerase	0.557752078611734	0.153710742552888	Upregulated	562.542473586339	WP_001297122.1
C2566_RS20065	tuf	tuf	elongation factor Tu	0.556802712319494	0.252340279653624	Upregulated	3527.15359637181	WP_000031783.1
C2566_RS13650	hisB	hisB	bifunctional histidinol-phosphatase/imidazoleglycerol-phosphate dehydratase HisB	0.556384945392107	0.208264724404217	Upregulated	62.3773513908888	WP_000080085.1
C2566_RS00925	hemN	hemN	oxygen-independent coproporphyrinogen III oxidase	0.55588676007368	0.176363592099185	Upregulated	258.060151128609	WP_000116090.1
C2566_RS07435	gpmA	gpmA	2,3-diphosphoglycerate-dependent phosphoglycerate mutase	0.554313581776576	0.182755194740579	Upregulated	1007.99640849365	WP_001295305.1
C2566_RS19445	gltD	gltD	glutamate synthase subunit GltD	0.552511318751881	0.242054022013442	Upregulated	50.2363778206288	WP_000081664.1
C2566_RS00410	rho	rho	transcription termination factor Rho	0.552027717089788	0.0991818637483541	Upregulated	2078.51053827361	WP_012767773.1
C2566_RS00010	rnpA	rnpA	ribonuclease P protein component	0.551814366889129	0.262982036322437	Upregulated	125.260368342963	WP_000239730.1
C2566_RS05150	betT	betT	choline BCCT transporter BetT	0.551741070147866	0.267432634483985	Upregulated	243.8490525934	WP_000131044.1
C2566_RS18575	ribB	ribB	3,4-dihydroxy-2-butanone-4-phosphate synthase	0.551677028775953	0.230537589289448	Upregulated	349.157237992902	WP_001076997.1
C2566_RS25040	yncP	yncP	protein YncP	0.551594278316147	0.278790985738264	Upregulated	24.8074400180769	WP_211180495.1
C2566_RS07405	nadA	nadA	quinolinate synthase NadA	0.551548327598027	0.088830939234304	Upregulated	68.9228988235057	WP_000115290.1
C2566_RS07310	cydX	cydX	cytochrome bd-I oxidase subunit CydX	0.551511258135017	0.242054022013442	Upregulated	337.238679797886	WP_000270282.1
C2566_RS13205	cmoB	cmoB	tRNA 5-methoxyuridine(34)/uridine 5-oxyacetic acid(34) synthase CmoB	0.55108198511397	0.190549504949352	Upregulated	92.7531456804254	WP_000564726.1
C2566_RS17720	C2566_RS17720	C2566_RS17720	nucleobase:cation symporter-2 family protein	0.549768596851561	0.279280888789062	Upregulated	42.1189993356978	WP_061057655.1
C2566_RS16850	mltB	mltB	lytic murein transglycosylase B	0.549719203365706	0.122066884253863	Upregulated	55.4769336024905	WP_001301333.1
C2566_RS14855	arnT	arnT	lipid IV(A) 4-amino-4-deoxy-L-arabinosyltransferase	0.548977354435166	0.280398857975285	Upregulated	340.726928001842	WP_000844057.1
C2566_RS00025	mnmE	mnmE	tRNA uridine-5-carboxymethylaminomethyl(34) synthesis GTPase MnmE	0.548710664238214	0.164623119452084	Upregulated	70.3050024317082	WP_001282347.1
C2566_RS14105	C2566_RS14105	C2566_RS14105	helix-turn-helix domain-containing protein	0.548078925344878	0.266180124031695	Upregulated	61.1432826118494	WP_000858919.1
C2566_RS06015	copA	copA	copper-exporting P-type ATPase CopA	0.546582313763657	0.248889413250697	Upregulated	527.955290184307	WP_000083955.1
C2566_RS09165	solA	solA	N-methyl-L-tryptophan oxidase	0.545814781843208	0.147055087186562	Upregulated	93.8470836666529	WP_000872833.1
C2566_RS09190	grxB	grxB	glutaredoxin 2	0.545264115257746	0.239873317778146	Upregulated	714.616039701648	WP_000780912.1
C2566_RS03405	lplA	lplA	lipoate--protein ligase LplA	0.545263240504525	0.175919715158117	Upregulated	67.702459655356	WP_000105884.1
C2566_RS12520	astA	astA	arginine N-succinyltransferase	0.5451308561911	0.283366866008089	Upregulated	49.3517478537489	WP_000989419.1
C2566_RS03485	holD	holD	DNA polymerase III subunit psi	0.542154821533441	0.181495024501917	Upregulated	37.3614331452474	WP_000204012.1
C2566_RS17405	csdA	csdA	cysteine desulfurase CsdA	0.541604090411414	0.213041383401491	Upregulated	136.197385265099	WP_001300698.1
C2566_RS18650	ygiM	ygiM	TIGR04211 family SH3 domain-containing protein	0.541139613687755	0.26888536529733	Upregulated	225.216951670209	WP_001125331.1
C2566_RS19510	rplM	rplM	50S ribosomal protein L13	0.540903595049803	0.263379446005096	Upregulated	1030.27225571254	WP_000847559.1
C2566_RS15105	hisM	hisM	ABC transporter permease	0.540639825809679	0.238866061692344	Upregulated	66.4395247894038	WP_000569958.1
C2566_RS16335	lepB	lepB	signal peptidase I	0.540536988544985	0.2364474037041	Upregulated	441.279073999538	WP_000002542.1
C2566_RS01620	hemE	hemE	uroporphyrinogen decarboxylase	0.539516294483589	0.177513850342293	Upregulated	64.0489572450119	WP_000137657.1
C2566_RS18385	yghA	yghA	NADP(+)-dependent aldehyde reductase	0.539318004141492	0.201587840512177	Upregulated	39.2110946207871	WP_000018760.1
C2566_RS19500	sspA	sspA	stringent starvation protein SspA	0.53882225414647	0.231968948015782	Upregulated	272.879234892478	WP_000257293.1
C2566_RS19270	ftsH	ftsH	ATP-dependent zinc metalloprotease FtsH	0.538531524454254	0.198774372419596	Upregulated	1296.79011427043	WP_001107467.1
C2566_RS08300	dmsB	dmsB	dimethylsulfoxide reductase iron-sulfur subunit DmsB	0.538509780555821	0.285178507818305	Upregulated	116.333606373208	WP_000213098.1
C2566_RS08280	lolA	lolA	outer membrane lipoprotein chaperone LolA	0.537697530563888	0.181154298616611	Upregulated	230.967232986528	WP_001295343.1
C2566_RS09830	prs	prs	ribose-phosphate diphosphokinase	0.537463611942881	0.259250298020584	Upregulated	669.069947353247	WP_001298109.1
C2566_RS20115	slyD	slyD	peptidylprolyl isomerase	0.534172311917462	0.277547007207108	Upregulated	577.28182170412	WP_000861334.1
C2566_RS08160	ybjT	ybjT	SDR family oxidoreductase	0.533881045102332	0.0919017663106947	Upregulated	72.9811482420635	WP_001136577.1
C2566_RS03470	prfC	prfC	peptide chain release factor 3	0.533689999139395	0.22496416875748	Upregulated	154.965311654825	WP_000175940.1
C2566_RS20135	yheS	yheS	ABC transporter ATP-binding protein	0.533320231530075	0.121940887440625	Upregulated	116.102583173493	WP_000634798.1
C2566_RS11980	ydhJ	ydhJ	HlyD family secretion protein	0.532277007670865	0.264390971751226	Upregulated	24.8213584644493	WP_001301002.1
C2566_RS02750	fklB	fklB	FKBP-type peptidyl-prolyl cis-trans isomerase	0.531859068538997	0.286692583998821	Upregulated	146.446563721762	WP_000211237.1
C2566_RS05320	mhpR	mhpR	DNA-binding transcriptional regulator	0.531413917148336	0.285178507818305	Upregulated	216.746352803299	WP_001301325.1
C2566_RS20310	gph	gph	phosphoglycolate phosphatase	0.531404297183672	0.201587840512177	Upregulated	116.691270670134	WP_001031729.1
C2566_RS08365	aroA	aroA	3-phosphoshikimate 1-carboxyvinyltransferase	0.530969518312737	0.0784273664348969	Upregulated	110.290470495435	WP_000445249.1
C2566_RS15210	mepA	mepA	penicillin-insensitive murein endopeptidase	0.529387588890241	0.199033449828961	Upregulated	36.9420811255129	WP_001043796.1
C2566_RS13870	yegH	yegH	TerC family protein	0.529148715534487	0.123498849594925	Upregulated	141.069655410256	WP_001300971.1
C2566_RS00395	rhlB	rhlB	ATP-dependent RNA helicase RhlB	0.528548532371137	0.231968948015782	Upregulated	450.463714347934	WP_000047499.1
C2566_RS14300	mglC	mglC	galactose/methyl galactoside ABC transporter permease MglC	0.528065520758368	0.266180124031695	Upregulated	104.92746864288	WP_001275118.1
C2566_RS16255	qseE	qseE	two component system sensor histidine kinase QseE/GlrK	0.527589976230826	0.115830183414156	Upregulated	71.1275164443344	WP_001297612.1
C2566_RS15055	pta	pta	phosphate acetyltransferase	0.525433465566679	0.279387428810072	Upregulated	479.306172096622	WP_000086722.1
C2566_RS17950	dsbC	dsbC	bifunctional protein-disulfide isomerase/oxidoreductase DsbC	0.524717820887113	0.0953721912279327	Upregulated	130.324379839815	WP_000715216.1
C2566_RS08865	agp	agp	bifunctional glucose-1-phosphatase/inositol phosphatase	0.524044626246187	0.286692583998821	Upregulated	1594.34707379381	WP_001044279.1
C2566_RS17675	hyuA	hyuA	D-phenylhydantoinase	0.523726040957803	0.293028496316235	Upregulated	108.888201736843	WP_001264452.1
C2566_RS00165	atpA	atpA	F0F1 ATP synthase subunit alpha	0.521380850989449	0.297598000338786	Upregulated	1172.8066127605	WP_001176745.1
C2566_RS17710	ygfM	ygfM	molybdopterin-dependent oxidoreductase FAD-binding subunit	0.521250082035512	0.302327037709396	Upregulated	52.0854024508264	WP_000572483.1
C2566_RS04060	yabI	yabI	DedA family protein	0.520927553178534	0.290793287912909	Upregulated	181.854993679464	WP_001148410.1
C2566_RS13630	yeeZ	yeeZ	SDR family oxidoreductase	0.520823453337339	0.177236156137927	Upregulated	177.747061446139	WP_000754737.1
C2566_RS21640	waaO	waaO	lipopolysaccharide 3-alpha-galactosyltransferase	0.519258588174821	0.258706517971358	Upregulated	565.043145924458	WP_001272734.1
C2566_RS21050	yhjJ	yhjJ	M16 family metallopeptidase	0.517831599177681	0.227529988406254	Upregulated	233.514608884384	WP_001163141.1
C2566_RS11845	hdhA	hdhA	7-alpha-hydroxysteroid dehydrogenase	0.517451266659013	0.274346373821574	Upregulated	256.983695847899	WP_000483353.1
C2566_RS12175	sufC	sufC	Fe-S cluster assembly ATPase SufC	0.516646473529989	0.20854795244126	Upregulated	62.6884448334134	WP_000948865.1
C2566_RS01855	ubiA	ubiA	4-hydroxybenzoate octaprenyltransferase	0.516290319404421	0.259528435364142	Upregulated	320.459692110683	WP_000455227.1
C2566_RS12625	sppA	sppA	signal peptide peptidase SppA	0.516168072680637	0.186537184741771	Upregulated	242.040018561362	WP_001259822.1
C2566_RS14240	yohD	yohD	DedA family protein	0.516023463092202	0.266180124031695	Upregulated	44.8289224717356	WP_001296821.1
C2566_RS11805	fumC	fumC	class II fumarate hydratase	0.515789934124415	0.242756527952092	Upregulated	288.885568193734	WP_001099086.1
C2566_RS15200	epmC	epmC	elongation factor P hydroxylase	0.515229466454807	0.244537808608074	Upregulated	39.6378048157233	WP_001089241.1
C2566_RS17960	prfB	prfB	peptide chain release factor 2	0.513646686746471	0.168911401050731	Upregulated	305.754962323984	WP_001701073.1
C2566_RS08570	rlmKL	rlmKL	bifunctional 23S rRNA (guanine(2069)-N(7))-methyltransferase RlmK/23S rRNA (guanine(2445)-N(2))-methyltransferase RlmL	0.513107943703148	0.120652388350831	Upregulated	147.430842694889	WP_001086539.1
C2566_RS18535	nudF	nudF	ADP-ribose diphosphatase	0.51303241921019	0.288259767394754	Upregulated	91.5427537798242	WP_000917117.1
C2566_RS21650	waaG	waaG	glycosyltransferase family 4 protein	0.511874517937154	0.172315004235364	Upregulated	91.3380825407798	WP_000634238.1
C2566_RS19230	rimP	rimP	ribosome maturation factor RimP	0.509970897991542	0.218929486232038	Upregulated	92.6179692067774	WP_001300397.1
C2566_RS08230	clpA	clpA	ATP-dependent Clp protease ATP-binding subunit ClpA	0.508685203640424	0.303340102715211	Upregulated	2462.59251131438	WP_000934045.1
C2566_RS17200	queE	queE	7-carboxy-7-deazaguanine synthase QueE	0.508328525729056	0.21894477479259	Upregulated	121.627500071435	WP_001199973.1
C2566_RS04870	fadE	fadE	acyl-CoA dehydrogenase FadE	0.506122727754133	0.315443256398253	Upregulated	764.06193579082	WP_000973107.1
C2566_RS02940	bdcA	bdcA	SDR family oxidoreductase	0.505601314228077	0.316371141900139	Upregulated	44.34186225207	WP_000500685.1
C2566_RS14830	ais	ais	lipopolysaccharide core heptose(II)-phosphate phosphatase Ais	0.505392141602808	0.313960088458526	Upregulated	1140.07466054228	WP_000879113.1
C2566_RS19325	murA	murA	UDP-N-acetylglucosamine 1-carboxyvinyltransferase	0.504782541775538	0.165141575463314	Upregulated	132.135267861968	WP_000357259.1
C2566_RS20475	malP	malP	maltodextrin phosphorylase	0.503168728469722	0.280344433052715	Upregulated	420.062979926505	WP_000081903.1
C2566_RS11935	gstA	gstA	glutathione transferase GstA	0.502714469678067	0.266180124031695	Upregulated	330.46526414522	WP_000765749.1
C2566_RS14505	yejK	yejK	nucleoid-associated protein YejK	0.501312362969561	0.259528435364142	Upregulated	144.581974148781	WP_000050798.1
C2566_RS17660	ygeW	ygeW	knotted carbamoyltransferase YgeW	0.501065718719543	0.322154658468778	Upregulated	192.585595789582	WP_000859787.1
C2566_RS00355	ilvD	ilvD	dihydroxy-acid dehydratase	0.501062809493273	0.257306676944321	Upregulated	90.6793497012421	WP_001127419.1
C2566_RS19145	yhbP	yhbP	YhbP family protein	0.500599059716708	0.218929486232038	Upregulated	38.0656432396698	WP_000449030.1
C2566_RS02945	bdcR	bdcR	TetR/AcrR family transcriptional regulator	0.499803883757295	0.284832159600003	Upregulated	31.0021178319611	WP_001319729.1
C2566_RS15100	hisP	hisP	histidine ABC transporter ATP-binding protein HisP	0.499732607839575	0.26888536529733	Upregulated	87.9986337204902	WP_001293613.1
C2566_RS16500	pheA	pheA	bifunctional chorismate mutase/prephenate dehydratase	0.499222805656291	0.241533228381423	Upregulated	364.124383685748	WP_000200120.1
C2566_RS19160	ubiT	ubiT	ubiquinone anaerobic biosynthesis accessory factor UbiT	0.49845967127406	0.260568560052219	Upregulated	492.564418569227	WP_001295552.1
C2566_RS16550	rpsP	rpsP	30S ribosomal protein S16	0.497957355667314	0.316899658114836	Upregulated	866.28455165046	WP_000256450.1
C2566_RS09825	dauA	dauA	C4-dicarboxylic acid transporter DauA	0.49739875826768	0.310920216739714	Upregulated	64.4440212472634	WP_001300632.1
C2566_RS05140	betB	betB	betaine-aldehyde dehydrogenase	0.496994406545207	0.312072666619503	Upregulated	181.84539653417	WP_000089084.1
C2566_RS16360	rpoE	rpoE	RNA polymerase sigma factor RpoE	0.496976020665722	0.284974385001034	Upregulated	4033.01192281196	WP_001295364.1
C2566_RS21315	avtA	avtA	valine--pyruvate transaminase	0.496822571645117	0.146321780980895	Upregulated	155.36257796891	WP_000144361.1
C2566_RS20555	glgB	glgB	1,4-alpha-glucan branching enzyme	0.496740757667953	0.227059522680765	Upregulated	307.030621012775	WP_001283723.1
C2566_RS00185	atpB	atpB	F0F1 ATP synthase subunit A	0.495994069412101	0.28798047972272	Upregulated	1456.35282632162	WP_000135625.1
C2566_RS04885	dpaA	dpaA	peptidoglycan meso-diaminopimelic acid protein amidase	0.490638053973167	0.190032241533099	Upregulated	237.344798468825	WP_001225679.1
C2566_RS16120	iscU	iscU	Fe-S cluster assembly scaffold IscU	0.488758787113417	0.239172750047696	Upregulated	176.377176334334	WP_000331707.1
C2566_RS15285	fadL	fadL	long-chain fatty acid transporter FadL	0.488726579782031	0.334639507977643	Upregulated	283.23596747332	WP_001295701.1
C2566_RS05590	tgt	tgt	tRNA guanosine(34) transglycosylase Tgt	0.488443534765871	0.292168128999704	Upregulated	457.86354677854	WP_000667319.1
C2566_RS04625	ispU	ispU	(2E,6E)-farnesyl-diphosphate-specific ditrans,polycis-undecaprenyl-diphosphate synthase	0.488392953856784	0.218353693079576	Upregulated	281.154379531898	WP_001295562.1
C2566_RS02395	groS	groS	co-chaperone GroES	0.487523589707619	0.234205711633626	Upregulated	917.871348663855	WP_001026276.1
C2566_RS16340	lepA	lepA	translation elongation factor 4	0.48746740054517	0.237859813400398	Upregulated	469.090988551411	WP_000790168.1
C2566_RS14555	ccmE	ccmE	cytochrome c maturation protein CcmE	0.486652935332647	0.332616451534302	Upregulated	16.3815115508073	WP_001026418.1
C2566_RS16655	gabT	gabT	4-aminobutyrate--2-oxoglutarate transaminase	0.486173336004811	0.300012624113847	Upregulated	50.4084408514447	WP_000097642.1
C2566_RS16350	rseB	rseB	sigma-E factor regulatory protein RseB	0.485642171232784	0.256388935580401	Upregulated	640.583024020157	WP_000812053.1
C2566_RS10140	yciO	yciO	L-threonylcarbamoyladenylate synthase	0.485400984260099	0.137892263331999	Upregulated	160.284726706147	WP_001295575.1
C2566_RS21585	kbl	kbl	glycine C-acetyltransferase	0.485233840331332	0.286692583998821	Upregulated	635.348904496189	WP_001213837.1
C2566_RS03000	lptG	lptG	LPS export ABC transporter permease LptG	0.484800149834666	0.249478538980878	Upregulated	138.336887245547	WP_001295681.1
C2566_RS17065	pcm	pcm	protein-L-isoaspartate O-methyltransferase	0.483962096723572	0.14666518583036	Upregulated	117.768987605529	WP_000254708.1
C2566_RS06070	ybbA	ybbA	putative ABC transporter ATP-binding protein YbbA	0.483435095540501	0.312082284066833	Upregulated	34.5212446778013	WP_001110573.1
C2566_RS21635	C2566_RS21635	C2566_RS21635	glycosyltransferase	0.482509264708356	0.325605603712935	Upregulated	164.265904312723	NA
C2566_RS19800	def	def	peptide deformylase	0.482464789977523	0.242054022013442	Upregulated	1601.54106640013	WP_000114984.1
C2566_RS10730	nifJ	nifJ	pyruvate:ferredoxin (flavodoxin) oxidoreductase	0.481399753443608	0.135650999200033	Upregulated	410.174973840856	WP_000628173.1
C2566_RS04000	rsmA	rsmA	16S rRNA (adenine(1518)-N(6)/adenine(1519)-N(6))-dimethyltransferase RsmA	0.481385394265203	0.286229134079515	Upregulated	140.303352596869	WP_001065381.1
C2566_RS08265	trxB	trxB	thioredoxin-disulfide reductase	0.481106898700311	0.223330957206687	Upregulated	354.567097181978	WP_000537418.1
C2566_RS10475	tpx	tpx	thiol peroxidase	0.479506015692156	0.339046919810287	Upregulated	722.703509185135	WP_000084387.1
C2566_RS18390	exbD	exbD	TonB system transport protein ExbD	0.479010136658826	0.275376939221189	Upregulated	80.5982376447594	WP_001240712.1
C2566_RS04140	cra	cra	catabolite repressor/activator	0.47830588083246	0.312082284066833	Upregulated	191.420108134034	WP_000762401.1
C2566_RS09765	ymgE	ymgE	GlsB/YeaQ/YmgE family stress response membrane protein	0.476478729252822	0.336693859540939	Upregulated	6.33314794433127	WP_000511313.1
C2566_RS10250	yciH	yciH	stress response translation initiation inhibitor YciH	0.475949211637415	0.302327037709396	Upregulated	24.064187351892	WP_001295580.1
C2566_RS15575	crr	crr	PTS glucose transporter subunit IIA	0.47499139174416	0.312082284066833	Upregulated	792.243916460545	WP_000522247.1
C2566_RS15935	arsC	arsC	arsenate reductase (glutaredoxin)	0.474850585777482	0.323320295192194	Upregulated	93.8931729160175	WP_000166449.1
C2566_RS17080	ispF	ispF	2-C-methyl-D-erythritol 2,4-cyclodiphosphate synthase	0.47481614786671	0.256967170302309	Upregulated	41.6279134674065	WP_001219242.1
C2566_RS15180	yfcJ	yfcJ	arabinose transporter	0.474567203441389	0.225418144145528	Upregulated	93.5604575280442	WP_000127751.1
C2566_RS19110	lpoA	lpoA	penicillin-binding protein activator LpoA	0.474480272250988	0.176363592099185	Upregulated	138.197681670987	WP_000249099.1
C2566_RS01605	thiC	thiC	phosphomethylpyrimidine synthase ThiC	0.474302323601201	0.242054022013442	Upregulated	104.229067517237	WP_001276903.1
C2566_RS21135	dppD	dppD	dipeptide ABC transporter ATP-binding protein	0.473233216273133	0.336693859540939	Upregulated	25.7631782691833	WP_001196486.1
C2566_RS19975	rpsJ	rpsJ	30S ribosomal protein S10	0.471928421599394	0.312082284066833	Upregulated	1168.80435361355	WP_001181004.1
C2566_RS16755	ygaH	ygaH	L-valine transporter subunit YgaH	0.471330193559197	0.237172978744817	Upregulated	43.5936430009858	WP_000119763.1
C2566_RS14235	yohC	yohC	Yip1 family protein	0.470304923019244	0.238866061692344	Upregulated	82.0307578616012	WP_001319944.1
C2566_RS05815	ybaE	ybaE	SgrR family transcriptional regulator	0.46938532655122	0.315511815076741	Upregulated	607.5020858625	WP_001238194.1
C2566_RS08255	cydC	cydC	heme ABC transporter ATP-binding protein/permease CydC	0.468732372119522	0.283096050574963	Upregulated	259.772573933243	WP_001202189.1
C2566_RS00345	ilvM	ilvM	acetolactate synthase 2 small subunit	0.468714763942815	0.306168278079349	Upregulated	20.1356339658195	WP_000983255.1
C2566_RS05985	ybaL	ybaL	YbaL family putative K(+) efflux transporter	0.468691048980402	0.2624291536294	Upregulated	169.763006524809	WP_000546237.1
C2566_RS00320	hdfR	hdfR	HTH-type transcriptional regulator HdfR	0.467929596864044	0.312082284066833	Upregulated	267.904186152049	WP_000379245.1
C2566_RS13615	tsuA	tsuA	thiosulfate utilization transporter TsuA/YeeE	0.467658530275755	0.351217657397887	Upregulated	89.2054003600937	WP_000492348.1
C2566_RS01580	thiH	thiH	2-iminoacetate synthase ThiH	0.467641103210683	0.336693859540939	Upregulated	39.2776492655201	WP_000847462.1
C2566_RS18885	yqjF	yqjF	DoxX family protein	0.467519518018953	0.336693859540939	Upregulated	40.4616142500997	WP_000732240.1
C2566_RS04600	rpsB	rpsB	30S ribosomal protein S2	0.467464736617476	0.345370859052703	Upregulated	2669.20454005973	WP_000246882.1
C2566_RS04980	proB	proB	glutamate 5-kinase	0.46740561622886	0.269670066165277	Upregulated	182.77272933331	WP_001285288.1
C2566_RS07575	moaB	moaB	molybdenum cofactor biosynthesis protein B	0.467183004125067	0.257120829175015	Upregulated	79.3480720804769	WP_000084627.1
C2566_RS03630	iadA	iadA	beta-aspartyl-peptidase	0.467095109611579	0.343907032603469	Upregulated	358.650368009439	WP_000568432.1
C2566_RS09140	lpxL	lpxL	kdo(2)-lipid IV(A) lauroyltransferase	0.465805861897686	0.297810129248105	Upregulated	83.9862580926602	WP_000183364.1
C2566_RS09545	hflD	hflD	high frequency lysogenization protein HflD	0.465750235674903	0.336693859540939	Upregulated	71.869552171334	WP_001297479.1
C2566_RS13665	hisF	hisF	imidazole glycerol phosphate synthase subunit HisF	0.465479013447963	0.286229134079515	Upregulated	41.6502116236314	WP_000880195.1
C2566_RS13495	amn	amn	AMP nucleosidase	0.464843374877864	0.173415776219475	Upregulated	172.18735838726	WP_001060244.1
C2566_RS20130	kefG	kefG	glutathione-regulated potassium-efflux system ancillary protein KefG	0.464356231327913	0.330846814503951	Upregulated	90.4008377478268	WP_001297514.1
C2566_RS00525	hemD	hemD	uroporphyrinogen-III synthase	0.464015267261293	0.251689863207429	Upregulated	156.303536943999	WP_000026063.1
C2566_RS08140	ybjP	ybjP	lipoprotein	0.462685857353326	0.312072666619503	Upregulated	195.861089648607	WP_001270734.1
C2566_RS04985	proA	proA	glutamate-5-semialdehyde dehydrogenase	0.462121935341958	0.255892361494804	Upregulated	168.584384813175	WP_000893272.1
C2566_RS19670	fis	fis	DNA-binding transcriptional regulator Fis	0.46176209607781	0.355273272804608	Upregulated	279.908691734481	WP_000462905.1
C2566_RS16735	proW	proW	glycine betaine/L-proline ABC transporter permease ProW	0.461513130176516	0.359284814580245	Upregulated	61.1338381623837	WP_000774988.1
C2566_RS12525	astC	astC	succinylornithine/acetylornithine transaminase	0.461485729663118	0.358947159678207	Upregulated	101.246638891976	WP_000082032.1
C2566_RS18515	parE	parE	DNA topoisomerase IV subunit B	0.46035828151122	0.216059706763071	Upregulated	194.000366290713	WP_000195296.1
C2566_RS00020	yidC	yidC	membrane protein insertase YidC	0.459205475427499	0.339046919810287	Upregulated	961.269546368267	WP_000378266.1
C2566_RS01910	qorA	qorA	quinone oxidoreductase	0.458866404264337	0.235549612297938	Upregulated	118.95072708951	WP_000235509.1
C2566_RS04605	tsf	tsf	translation elongation factor Ts	0.458831037181128	0.329748367499099	Upregulated	2053.80165372142	WP_000818114.1
C2566_RS16055	ndk	ndk	nucleoside-diphosphate kinase	0.456307978769634	0.338736286410311	Upregulated	207.233435832646	WP_000963837.1
C2566_RS04290	ampD	ampD	1,6-anhydro-N-acetylmuramyl-L-alanine amidase AmpD	0.455987586811127	0.292343025508342	Upregulated	93.5089640907227	WP_000923721.1
C2566_RS11025	curA	curA	NADPH-dependent curcumin/dihydrocurcumin reductase	0.455933983105512	0.300155395008431	Upregulated	116.139452338793	WP_001318466.1
C2566_RS09030	ycdY	ycdY	molecular chaperone YcdY	0.455843196507414	0.259528435364142	Upregulated	96.5138023754784	WP_001001902.1
C2566_RS04295	ampE	ampE	beta-lactamase regulator AmpE	0.455798388980809	0.269100009117832	Upregulated	72.9488369481194	WP_000172005.1
C2566_RS09555	nudJ	nudJ	phosphatase NudJ	0.45526339452822	0.317186482379982	Upregulated	24.3908701668232	WP_000476096.1
C2566_RS09685	ycgM	ycgM	fumarylacetoacetate hydrolase family protein	0.454705806605017	0.315122527493762	Upregulated	137.07155405324	WP_000284277.1
C2566_RS08480	asnS	asnS	asparagine--tRNA ligase	0.454620197972405	0.322390341255383	Upregulated	773.290243494253	WP_000117881.1
C2566_RS07265	odhB	odhB	2-oxoglutarate dehydrogenase complex dihydrolipoyllysine-residue succinyltransferase	0.454101872023383	0.366496783225391	Upregulated	2418.97002503885	WP_000099823.1
C2566_RS12085	ydhQ	ydhQ	AIDA repeat-containing protein	0.454019441214679	0.312072666619503	Upregulated	175.913833579452	WP_000534307.1
C2566_RS18345	hybB	hybB	Ni/Fe-hydrogenase cytochrome b subunit	0.454004572536937	0.298979659703088	Upregulated	189.145802608379	WP_000017703.1
C2566_RS14430	yeiP	yeiP	elongation factor P-like protein YeiP	0.453386448893588	0.310920216739714	Upregulated	50.3589156107287	WP_001136827.1
C2566_RS17645	xdhB	xdhB	xanthine dehydrogenase FAD-binding subunit XdhB	0.452038824902735	0.347141197282507	Upregulated	42.601417721355	WP_000459182.1
C2566_RS08445	mukB	mukB	chromosome partition protein MukB	0.451910640166517	0.273355295382327	Upregulated	403.286644151011	WP_000572670.1
C2566_RS08665	yccU	yccU	CoA-binding protein	0.451533593399859	0.334587723616638	Upregulated	35.0855950180083	WP_001301418.1
C2566_RS01535	secE	secE	preprotein translocase subunit SecE	0.45123976357748	0.320180869319378	Upregulated	241.08620617121	WP_001275702.1
C2566_RS00065	adeP	adeP	adenine permease AdeP	0.450514623121448	0.298954405138306	Upregulated	188.081100653418	WP_000082693.1
C2566_RS20560	asd	asd	aspartate-semialdehyde dehydrogenase	0.449607385639811	0.351379607350077	Upregulated	370.057572209865	WP_000799969.1
C2566_RS20920	arsB	arsB	arsenite/antimonite:H(+) antiporter ArsB	0.449425080416866	0.358947159678207	Upregulated	47.0135447139253	WP_000922639.1
C2566_RS18415	yqhC	yqhC	DNA-binding transcriptional regulator YqhC	0.449311846098726	0.275694975718927	Upregulated	48.0146949525929	WP_001298382.1
C2566_RS15265	sixA	sixA	phosphohistidine phosphatase SixA	0.449274299500162	0.342015195566306	Upregulated	266.353437763505	WP_001195819.1
C2566_RS13330	araH	araH	arabinose ABC transporter permease AraH	0.448669342253519	0.332616451534302	Upregulated	89.9411066272069	WP_000100205.1
C2566_RS24495	idlP	idlP	iraD leader peptide IdlP	0.44762679210825	0.354081177004068	Upregulated	47.0240443522493	WP_122999405.1
C2566_RS07345	pal	pal	peptidoglycan-associated lipoprotein Pal	0.447523826037832	0.358676250126621	Upregulated	1145.04826630055	WP_001295306.1
C2566_RS02220	proP	proP	glycine betaine/L-proline transporter ProP	0.447098879672617	0.234038465082226	Upregulated	258.227382007654	WP_001298520.1
C2566_RS00170	atpH	atpH	F0F1 ATP synthase subunit delta	0.446479092878868	0.368550292131024	Upregulated	343.706677307748	WP_001288587.1
C2566_RS01340	katG	katG	catalase/peroxidase HPI	0.444935272123331	0.330846814503951	Upregulated	758.575306879689	WP_012767778.1
C2566_RS21765	gltS	gltS	sodium/glutamate symporter	0.44454917170847	0.332616451534302	Upregulated	4233.07857110736	WP_000468833.1
C2566_RS01280	hslV	hslV	ATP-dependent protease subunit HslV	0.44436215380915	0.217800107338676	Upregulated	116.894984732439	WP_000208242.1
C2566_RS10870	ydcI	ydcI	LysR substrate-binding domain-containing protein	0.443942761542988	0.360504407586146	Upregulated	508.901096102358	WP_000414567.1
C2566_RS04645	skp	skp	molecular chaperone Skp	0.44389142792176	0.346861472657357	Upregulated	651.669905980401	WP_000758956.1
C2566_RS20070	fusA	fusA	elongation factor G	0.443566531225947	0.337390306974656	Upregulated	4680.56424438684	WP_000124700.1
C2566_RS03355	gpmB	gpmB	2,3-diphosphoglycerate-dependent phosphoglycerate mutase GpmB	0.443484394160512	0.312435135651197	Upregulated	67.2594025040736	WP_000942344.1
C2566_RS14355	yieE	yieE	DNA-binding transcriptional regulator YeiE	0.443476775999112	0.320180869319378	Upregulated	88.3368209967889	WP_000548294.1
C2566_RS14365	nfo	nfo	deoxyribonuclease IV	0.44317924935773	0.256967170302309	Upregulated	71.5812836746766	WP_000873881.1
C2566_RS08585	pqiB	pqiB	intermembrane transport protein PqiB	0.443007527796352	0.186537184741771	Upregulated	213.225133027726	WP_000445533.1
C2566_RS09355	yceG	yceG	cell division protein YceG	0.442916974126861	0.196279750236819	Upregulated	86.4812396896672	WP_000756838.1
C2566_RS09305	yceF	yceF	7-methyl-GTP pyrophosphatase	0.44261316783922	0.186537184741771	Upregulated	117.902480413621	WP_001125202.1
C2566_RS07810	iaaA	iaaA	beta-aspartyl-peptidase	0.441313609444726	0.298979659703088	Upregulated	110.266629857922	WP_000513775.1
C2566_RS12510	astB	astB	N-succinylarginine dihydrolase	0.440399835866665	0.379791494532018	Upregulated	44.6311610677323	WP_000995016.1
C2566_RS10070	tonB	tonB	TonB system transport protein TonB	0.439411804943927	0.268337725286424	Upregulated	39.3910971280573	WP_001300409.1
C2566_RS11475	ydeJ	ydeJ	2-oxo-tetronate isomerase	0.438864872355391	0.379791494532018	Upregulated	22.8212836753745	WP_001024746.1
C2566_RS08210	macA	macA	macrolide transporter subunit MacA	0.438528257251267	0.142783610994907	Upregulated	90.3298473660607	WP_000746443.1
C2566_RS14550	ccmF	ccmF	cytochrome c-type biogenesis heme lyase CcmF	0.438191134249875	0.348329461805701	Upregulated	52.5480795922067	WP_000982447.1
C2566_RS16825	alaS	alaS	alanine--tRNA ligase	0.438139700854126	0.247937795335988	Upregulated	1612.56916767887	WP_000047185.1
C2566_RS06925	ubiF	ubiF	3-demethoxyubiquinol 3-hydroxylase	0.437834820482194	0.261143691678932	Upregulated	248.406595849757	WP_000184540.1
C2566_RS09455	lolD	lolD	lipoprotein-releasing ABC transporter ATP-binding protein LolD	0.436388046693291	0.336693859540939	Upregulated	45.1705969656566	WP_001033695.1
C2566_RS18350	hybA	hybA	hydrogenase 2 operon protein HybA	0.436222488364732	0.364209125139452	Upregulated	207.74513552016	WP_001081870.1
C2566_RS10255	osmB	osmB	osmotically-inducible lipoprotein OsmB	0.435194719774929	0.312082284066833	Upregulated	241.129347628718	WP_000498253.1
C2566_RS03905	carB	carB	carbamoyl-phosphate synthase large subunit	0.435109352011664	0.320180869319378	Upregulated	220.689670082473	WP_001126376.1
C2566_RS01460	btuB	btuB	TonB-dependent vitamin B12 receptor BtuB	0.43499173666916	0.249478538980878	Upregulated	281.173370663383	NA
C2566_RS08440	mukE	mukE	chromosome partition protein MukE	0.434485033776315	0.312435135651197	Upregulated	77.6970530590363	WP_001295347.1
C2566_RS11855	malX	malX	PTS maltose transporter subunit IICB	0.434355390771611	0.231426978584701	Upregulated	71.5972227516046	WP_000125638.1
C2566_RS08600	fabA	fabA	bifunctional 3-hydroxydecanoyl-ACP dehydratase/trans-2-decenoyl-ACP isomerase	0.434169848692948	0.360272639234868	Upregulated	310.077260317665	WP_000227927.1
C2566_RS18095	rdgB	rdgB	RdgB/HAM1 family non-canonical purine NTP pyrophosphatase	0.434111808981347	0.356134188434009	Upregulated	30.0885464715345	WP_001174777.1
C2566_RS20735	zntA	zntA	Zn(II)/Cd(II)/Pb(II) translocating P-type ATPase ZntA	0.433830490826261	0.216059706763071	Upregulated	340.157218290232	WP_000106517.1
C2566_RS02835	ytfQ	ytfQ	galactofuranose ABC transporter substrate-binding protein YtfQ	0.433738941098196	0.311124725617453	Upregulated	80.0944734416176	WP_000265933.1
C2566_RS15400	alaC	alaC	alanine transaminase	0.433068224949575	0.332616451534302	Upregulated	131.555156368369	WP_000785931.1
C2566_RS04355	cueO	cueO	multicopper oxidase CueO	0.43293248967676	0.347141197282507	Upregulated	91.0676614222056	WP_001189647.1
C2566_RS11840	uidR	uidR	DNA-binding transcriptional regulator UidR	0.431310001854501	0.337390306974656	Upregulated	382.415939167778	WP_000969092.1
C2566_RS03860	ileS	ileS	isoleucine--tRNA ligase	0.43117902613854	0.345955716567832	Upregulated	577.142918345566	WP_001286879.1
C2566_RS20680	panM	panM	aspartate 1-decarboxylase autocleavage activator PanM	0.431004791887509	0.356134188434009	Upregulated	17.8490789103326	WP_000778795.1
C2566_RS05870	ybaA	ybaA	DUF1428 domain-containing protein	0.430976241725662	0.337390306974656	Upregulated	19.0729078678171	WP_000878140.1
C2566_RS00910	polA	polA	DNA polymerase I	0.430724711784017	0.176690140474227	Upregulated	475.195513605753	WP_000250006.1
C2566_RS20220	cysG	cysG	siroheme synthase CysG	0.43052103610053	0.199033449828961	Upregulated	74.6436271599105	WP_000349855.1
C2566_RS16915	ascG	ascG	DNA-binding transcriptional regulator AscG	0.430178461968054	0.267349618108031	Upregulated	75.919340104223	WP_001320117.1
C2566_RS11865	add	add	adenosine deaminase	0.430148370660691	0.206639538321553	Upregulated	134.599748840473	WP_000567490.1
C2566_RS12195	menI	menI	1,4-dihydroxy-2-naphthoyl-CoA hydrolase	0.429905502142684	0.336693859540939	Upregulated	83.2367605759596	WP_000637982.1
C2566_RS07800	moeB	moeB	molybdopterin-synthase adenylyltransferase MoeB	0.429708585624288	0.267706196453541	Upregulated	39.7205823677769	WP_000829242.1
C2566_RS14310	mglB	mglB	galactose/glucose ABC transporter substrate-binding protein MglB	0.429003737425284	0.387759106435017	Upregulated	613.927756452191	NA
C2566_RS02785	cysQ	cysQ	3'(2'),5'-bisphosphate nucleotidase CysQ	0.42899831814959	0.365178567028972	Upregulated	235.30300156574	WP_000886900.1
C2566_RS04340	speD	speD	adenosylmethionine decarboxylase	0.425919565278829	0.139743067410284	Upregulated	244.862643728511	WP_000734287.1
C2566_RS21645	rfaP	rfaP	lipopolysaccharide core heptose(I) kinase RfaP	0.425242717397686	0.288579365084623	Upregulated	197.03564866419	WP_001300933.1
C2566_RS14305	mglA	mglA	galactose/methyl galactoside ABC transporter ATP-binding protein MglA	0.424044005505547	0.372305550333661	Upregulated	145.023512335016	WP_000255051.1
C2566_RS04610	pyrH	pyrH	UMP kinase	0.423916475828085	0.261143691678932	Upregulated	239.486609900514	WP_000224573.1
C2566_RS04680	accA	accA	acetyl-CoA carboxylase carboxyl transferase subunit alpha	0.423406650272846	0.37845799733489	Upregulated	251.022966560887	WP_000055746.1
C2566_RS17945	xerD	xerD	site-specific tyrosine recombinase XerD	0.423304795596226	0.330846814503951	Upregulated	116.638579598021	WP_000806638.1
C2566_RS01200	pfkA	pfkA	6-phosphofructokinase	0.422114139050481	0.322591018554986	Upregulated	234.86322959451	WP_000591795.1
C2566_RS06975	nagC	nagC	DNA-binding transcriptional regulator NagC	0.421355523598552	0.362443488560329	Upregulated	156.158267576764	WP_000187594.1
C2566_RS20305	trpS	trpS	tryptophan--tRNA ligase	0.42013979578323	0.288579365084623	Upregulated	432.369098341941	WP_000165552.1
C2566_RS02540	miaA	miaA	tRNA (adenosine(37)-N6)-dimethylallyltransferase MiaA	0.419129416790645	0.351217657397887	Upregulated	906.537111500142	WP_001280345.1
C2566_RS21985	emrD	emrD	multidrug efflux MFS transporter EmrD	0.418900035840724	0.339046919810287	Upregulated	116.444678287523	WP_000828746.1
C2566_RS01645	zraP	zraP	zinc resistance sensor/chaperone ZraP	0.417629076728201	0.390595022881661	Upregulated	365.509834242329	WP_001296714.1
C2566_RS19805	fmt	fmt	methionyl-tRNA formyltransferase	0.417322935028784	0.378278066139941	Upregulated	331.833284642861	WP_000004473.1
C2566_RS05230	yahO	yahO	DUF1471 family periplasmic protein YahO	0.417319836499134	0.39651975292784	Upregulated	1966.9040784617	WP_000691956.1
C2566_RS06750	lipA	lipA	lipoyl synthase	0.416465181713723	0.301122564323966	Upregulated	439.684525031936	WP_000042632.1
C2566_RS12145	pykF	pykF	pyruvate kinase PykF	0.415867882996819	0.263379446005096	Upregulated	352.527733459626	WP_001295403.1
C2566_RS18395	exbB	exbB	tol-pal system-associated acyl-CoA thioesterase	0.415783950304758	0.390628103559129	Upregulated	184.769415142189	WP_000527844.1
C2566_RS04300	aroP	aroP	aromatic amino acid transporter AroP	0.41508504615987	0.256967170302309	Upregulated	128.11123333668	WP_000969915.1
C2566_RS20750	dcrB	dcrB	phage sensitivity protein DcrB	0.415045250805078	0.395579328293161	Upregulated	421.926112811668	WP_001245295.1
C2566_RS11905	rsxD	rsxD	electron transport complex subunit RsxD	0.414292671099438	0.369958427801757	Upregulated	42.3572181418117	WP_000231922.1
C2566_RS19200	pnp	pnp	polyribonucleotide nucleotidyltransferase	0.414279407237134	0.360272639234868	Upregulated	1477.49612018343	WP_001295554.1
C2566_RS22100	yidA	yidA	sugar-phosphatase	0.414204716606129	0.249478538980878	Upregulated	95.30610094947	WP_000985549.1
C2566_RS09020	ghrA	ghrA	glyoxylate/hydroxypyruvate reductase GhrA	0.414133931694372	0.336693859540939	Upregulated	91.9074590205847	WP_000351315.1
C2566_RS00180	atpE	atpE	F0F1 ATP synthase subunit C	0.412745490868482	0.385171590091349	Upregulated	641.812285373545	WP_000429386.1
C2566_RS19385	lptB	lptB	LPS export ABC transporter ATP-binding protein	0.41213539447932	0.295030199796751	Upregulated	84.3762224936066	WP_000224099.1
C2566_RS07645	cecR	cecR	DNA-binding transcriptional regulator CecR	0.411547994879253	0.373228481899725	Upregulated	65.3414182214541	WP_001296991.1
C2566_RS18695	tsaD	tsaD	tRNA (adenosine(37)-N6)-threonylcarbamoyltransferase complex transferase subunit TsaD	0.410707838976214	0.273355295382327	Upregulated	87.6486447148031	WP_001264352.1
C2566_RS18160	yqgA	yqgA	DUF554 domain-containing protein	0.410610585210795	0.380416089620257	Upregulated	95.0270997402589	WP_000234514.1
C2566_RS16070	sseA	sseA	3-mercaptopyruvate sulfurtransferase	0.409362586562187	0.397089228306707	Upregulated	256.67240828418	WP_000108626.1
C2566_RS02370	cutA	cutA	divalent cation tolerance protein CutA	0.409169304412246	0.325605603712935	Upregulated	59.1162379414001	WP_000883400.1
C2566_RS01610	rsd	rsd	sigma D regulator	0.408431255553389	0.394151549043686	Upregulated	261.917787755447	WP_000934302.1
C2566_RS21725	yicG	yicG	trimeric intracellular cation channel family protein	0.408060008431717	0.378323112974211	Upregulated	58.8201614166921	WP_000924289.1
C2566_RS05960	htpG	htpG	molecular chaperone HtpG	0.406717910512456	0.331181811361031	Upregulated	1169.79225777971	WP_000678201.1
C2566_RS19260	glmM	glmM	phosphoglucosamine mutase	0.4064910759631	0.388084003377188	Upregulated	145.567722851181	WP_000071134.1
C2566_RS09915	narL	narL	two-component system response regulator NarL	0.404974709922196	0.353418078303401	Upregulated	42.3610731938113	WP_000070491.1
C2566_RS13170	yebC	yebC	YebC/PmpR family DNA-binding transcriptional regulator	0.404886959653739	0.373289730263143	Upregulated	199.119724630149	WP_000907234.1
C2566_RS14800	yfaV	yfaV	MFS transporter	0.4048034744828	0.416511992899256	Upregulated	37.1334369509302	WP_012767744.1
C2566_RS06815	holA	holA	DNA polymerase III subunit delta	0.404785095836584	0.171869420309456	Upregulated	118.104409553803	WP_000620554.1
C2566_RS15500	gltX	gltX	glutamate--tRNA ligase	0.404728288138005	0.295833434710557	Upregulated	540.457214861406	WP_000695655.1
C2566_RS03900	carA	carA	glutamine-hydrolyzing carbamoyl-phosphate synthase small subunit	0.404455523246279	0.364213649966271	Upregulated	117.018778408696	WP_000597260.1
C2566_RS05800	ybaV	ybaV	helix-hairpin-helix domain-containing protein	0.402970262633011	0.407318699962362	Upregulated	51.5093245024507	WP_000680290.1
C2566_RS12205	ydiK	ydiK	AI-2E family transporter YdiK	0.402846338846689	0.342545456171167	Upregulated	90.0139223533159	WP_000248636.1
C2566_RS08855	cbpA	cbpA	curved DNA-binding protein	0.402816962794983	0.25886687304304	Upregulated	190.907547486255	WP_000420621.1
C2566_RS17070	surE	surE	5'/3'-nucleotidase SurE	0.402402774784926	0.358587699659934	Upregulated	130.250073637021	WP_001295182.1
C2566_RS08430	cmoM	cmoM	tRNA uridine 5-oxyacetic acid(34) methyltransferase CmoM	0.402306272335812	0.359284814580245	Upregulated	69.2267257527614	WP_001298300.1
C2566_RS13125	lpxM	lpxM	lauroyl-Kdo(2)-lipid IV(A) myristoyltransferase	0.401559829205967	0.273408818977592	Upregulated	100.652611933807	WP_000448381.1
C2566_RS08375	cmk	cmk	(d)CMP kinase	0.401547428704442	0.379288468204145	Upregulated	203.246648854187	WP_000125016.1
C2566_RS15565	ptsH	ptsH	phosphocarrier protein Hpr	0.401543691588522	0.421084355844455	Upregulated	660.330103265853	WP_000487600.1
C2566_RS01695	yjaB	yjaB	acetyltransferase	0.401299985521364	0.358587699659934	Upregulated	63.138117675434	WP_000237005.1
C2566_RS08260	cydD	cydD	heme ABC transporter permease/ATP-binding protein CydD	0.401097001974888	0.262133220456678	Upregulated	273.867902814135	WP_001043577.1
C2566_RS15325	dsdX	dsdX	D-serine transporter DsdX	0.399526900566063	0.316371141900139	Upregulated	87.44613134075	WP_000556048.1
C2566_RS11915	rsxE	rsxE	electron transport complex subunit RsxE	0.399432972703052	0.386553791267844	Upregulated	23.2499683751563	WP_001289652.1
C2566_RS04635	rseP	rseP	sigma E protease regulator RseP	0.399261351733744	0.337390306974656	Upregulated	692.020305088092	WP_001295561.1
C2566_RS13670	hisIE	hisIE	bifunctional phosphoribosyl-AMP cyclohydrolase/phosphoribosyl-ATP diphosphatase HisIE	0.399172247492341	0.391590620139126	Upregulated	86.781962085523	WP_000954911.1
C2566_RS07730	dps	dps	DNA starvation/stationary phase protection protein Dps	0.398598879297048	0.344683200940887	Upregulated	5452.3941131678	WP_000100800.1
C2566_RS06160	allE	allE	(S)-ureidoglycine aminohydrolase	0.396669474979639	0.295833434710557	Upregulated	105.395741038267	WP_000540946.1
C2566_RS02900	treR	treR	trehalose operon repressor TreR	0.395677958010758	0.365178567028972	Upregulated	36.6478103871004	WP_001181324.1
C2566_RS08565	ycbX	ycbX	6-N-hydroxylaminopurine resistance protein YcbX	0.395289945935673	0.386979777656124	Upregulated	54.0277022150289	WP_000212426.1
C2566_RS24975	C2566_RS24975	C2566_RS24975	VOC family protein	0.394666983845156	0.393529070153438	Upregulated	16.9731343000708	NA
C2566_RS18090	yggU	yggU	DUF167 family protein YggU	0.394552036667584	0.398270605226177	Upregulated	30.186111590286	WP_000994920.1
C2566_RS16260	purL	purL	phosphoribosylformylglycinamidine synthase	0.393669409816897	0.395579328293161	Upregulated	144.850509869288	WP_000970117.1
C2566_RS18340	hybC	hybC	hydrogenase 2 large subunit	0.393154399711142	0.420760646433845	Upregulated	498.385228876894	WP_000083065.1
C2566_RS20480	malT	malT	HTH-type transcriptional regulator MalT	0.393113338352268	0.391580632448475	Upregulated	293.346584728654	WP_000906955.1
C2566_RS12880	nudL	nudL	CoA pyrophosphatase	0.392720133847147	0.387192381022303	Upregulated	16.7901075130901	WP_000456720.1
C2566_RS04180	murD	murD	UDP-N-acetylmuramoyl-L-alanine--D-glutamate ligase	0.391568286941904	0.39973845426684	Upregulated	250.444009873929	WP_000796481.1
C2566_RS09495	potD	potD	spermidine/putrescine ABC transporter substrate-binding protein PotD	0.391534366758975	0.388516467635317	Upregulated	275.06780847537	WP_000759317.1
C2566_RS04230	secA	secA	preprotein translocase subunit SecA	0.391465209850854	0.352272694330809	Upregulated	704.568334278012	WP_000905789.1
C2566_RS14885	menB	menB	1,4-dihydroxy-2-naphthoyl-CoA synthase	0.39124627136297	0.379791494532018	Upregulated	98.4895276035757	WP_000639996.1
C2566_RS13055	yobB	yobB	carbon-nitrogen hydrolase family protein YobB	0.39058635371306	0.412377394555373	Upregulated	223.75769455339	WP_000011657.1
C2566_RS02935	yjgH	yjgH	RidA family protein	0.3904973905884	0.41574335959403	Upregulated	30.4998766077385	WP_000230274.1
C2566_RS09335	fabG	fabG	3-oxoacyl-ACP reductase FabG	0.387686650035244	0.421084355844455	Upregulated	1409.74115388362	WP_001008532.1
C2566_RS10120	trpCF	trpCF	bifunctional indole-3-glycerol-phosphate synthase TrpC/phosphoribosylanthranilate isomerase TrpF	0.387662228974888	0.428609693236833	Upregulated	69.9410915549329	WP_000983912.1
C2566_RS00770	ubiJ	ubiJ	ubiquinone biosynthesis protein UbiJ	0.387156428934923	0.416511992899256	Upregulated	70.1779230788538	WP_001295259.1
C2566_RS11040	yncE	yncE	YncE family protein	0.387002420997506	0.29824861603546	Upregulated	181.283237192809	WP_000550675.1
C2566_RS04315	aceF	aceF	pyruvate dehydrogenase complex dihydrolipoyllysine-residue acetyltransferase	0.386864886131382	0.441796578327791	Upregulated	920.214072910662	WP_000963518.1
C2566_RS01410	ppc	ppc	phosphoenolpyruvate carboxylase	0.386441862463253	0.355485229618434	Upregulated	279.643511599883	WP_001005579.1
C2566_RS09375	ptsG	ptsG	PTS glucose transporter subunit IIBC	0.385776409649726	0.38488568231947	Upregulated	353.849823386193	WP_000475719.1
C2566_RS04695	tilS	tilS	tRNA lysidine(34) synthetase TilS	0.384422397256273	0.296560152291813	Upregulated	58.9018126222995	WP_000176582.1
C2566_RS06010	ybaQ	ybaQ	HigA family addiction module antitoxin	0.384309344172266	0.394992357998142	Upregulated	84.9753992924805	WP_000806442.1
C2566_RS04455	pcnB	pcnB	polynucleotide adenylyltransferase PcnB	0.384086771170912	0.356404930224939	Upregulated	124.648756463946	WP_010723084.1
C2566_RS08950	efeU	efeU	iron uptake transporter permease EfeU	0.38399018951437	0.348968954951684	Upregulated	37.984088564549	WP_000497942.1
C2566_RS18840	uxaC	uxaC	glucuronate isomerase	0.382683371637216	0.401287808182708	Upregulated	80.8216706968828	WP_000187442.1
C2566_RS06900	lnt	lnt	apolipoprotein N-acyltransferase	0.382683143686977	0.331694981531954	Upregulated	110.765328302184	WP_000853065.1
C2566_RS04210	ftsA	ftsA	cell division protein FtsA	0.382322041907393	0.410650883407966	Upregulated	924.702687303622	WP_000588474.1
C2566_RS02780	cpdB	cpdB	2',3'-cyclic-nucleotide 2'-phosphodiesterase	0.382282963814947	0.310920216739714	Upregulated	368.491111901614	WP_000589409.1
C2566_RS07755	mntR	mntR	manganese-binding transcriptional regulator MntR	0.381526803205301	0.337390306974656	Upregulated	118.808227047093	WP_000091016.1
C2566_RS01850	ubiC	ubiC	chorismate lyase	0.381398754440504	0.440572273006174	Upregulated	217.594074847776	WP_001295693.1
C2566_RS10835	aldA	aldA	aldehyde dehydrogenase	0.38121001303942	0.450821847950169	Upregulated	690.789530662276	WP_000115936.1
C2566_RS19125	dolP	dolP	division/outer membrane stress-associated lipid-binding lipoprotein	0.380724584991259	0.391130620718017	Upregulated	83.2586021611419	WP_000646033.1
C2566_RS12990	proQ	proQ	RNA chaperone ProQ	0.380438291550468	0.405343014365319	Upregulated	349.197909153582	WP_000431370.1
C2566_RS06775	dacA	dacA	D-alanyl-D-alanine carboxypeptidase DacA	0.380218914808338	0.314502621731039	Upregulated	315.451920983478	WP_001092082.1
C2566_RS07700	rlmF	rlmF	23S rRNA (adenine(1618)-N(6))-methyltransferase RlmF	0.378539664093971	0.422890602805452	Upregulated	34.497206636563	WP_001301285.1
C2566_RS05530	rdgC	rdgC	recombination-associated protein RdgC	0.377288858203206	0.291882738355736	Upregulated	74.5226968505619	WP_001298537.1
C2566_RS00145	glmU	glmU	bifunctional UDP-N-acetylglucosamine diphosphorylase/glucosamine-1-phosphate N-acetyltransferase GlmU	0.376276426844545	0.403635100793388	Upregulated	396.296624741219	WP_000933736.1
C2566_RS18660	bacA	bacA	undecaprenyl-diphosphate phosphatase	0.375768902813352	0.365046009263922	Upregulated	141.12846886002	WP_001281927.1
C2566_RS11870	ydgJ	ydgJ	oxidoreductase	0.375520133304204	0.331279247277975	Upregulated	148.834607065191	WP_001282516.1
C2566_RS19300	yhbE	yhbE	DMT family transporter	0.37482608422913	0.325605603712935	Upregulated	153.74477112191	WP_000813037.1
C2566_RS07870	deoR	deoR	DNA-binding transcriptional repressor DeoR	0.372624906985126	0.359928448060377	Upregulated	57.4285820217216	WP_000450121.1
C2566_RS01885	zur	zur	zinc uptake transcriptional repressor Zur	0.371156813400968	0.433001305618369	Upregulated	31.2547988762113	WP_001295691.1
C2566_RS19215	rbfA	rbfA	30S ribosome-binding factor RbfA	0.370714686838833	0.442843168298455	Upregulated	64.0237432784029	WP_001040205.1
C2566_RS01600	thiE	thiE	thiamine phosphate synthase	0.370114236753756	0.463119682042297	Upregulated	18.5670402928464	WP_000284615.1
C2566_RS18555	ygiC	ygiC	glutathionylspermidine synthase family protein	0.369050089492101	0.379791494532018	Upregulated	563.428404843485	WP_000442860.1
C2566_RS01485	rrf	rrf	hypothetical protein	0.368743427623029	0.393349664792087	Upregulated	22.3634945799134	NA
C2566_RS00115	phoU	phoU	phosphate signaling complex protein PhoU	0.367876186479149	0.380552760226008	Upregulated	58.7236695665601	WP_000377786.1
C2566_RS03110	C2566_RS03110	C2566_RS03110	BCCT family transporter	0.367532398352136	0.292343025508342	Upregulated	138.361516705749	WP_001293436.1
C2566_RS10840	gap	gap	type I glyceraldehyde-3-phosphate dehydrogenase	0.36711817209063	0.418425969849427	Upregulated	54.5576920770845	WP_000048667.1
C2566_RS21740	rpoZ	rpoZ	DNA-directed RNA polymerase subunit omega	0.366620513419847	0.42392226763842	Upregulated	116.815242179465	WP_000135058.1
C2566_RS03790	yjhQ	yjhQ	GNAT family N-acetyltransferase	0.365982946150336	0.406409291020003	Upregulated	24.784920410701	WP_001309181.1
C2566_RS19645	accC	accC	acetyl-CoA carboxylase biotin carboxylase subunit	0.36438389491865	0.440372339155892	Upregulated	792.651801816735	WP_000884639.1
C2566_RS15820	ypfH	ypfH	esterase	0.364136793910459	0.397861242464293	Upregulated	59.6079256626546	WP_000679799.1
C2566_RS00335	ilvL	ilvL	ilv operon leader peptide	0.364022334261034	0.466799201574932	Upregulated	836.185115366635	WP_001311244.1
C2566_RS13305	flhC	flhC	flagellar transcriptional regulator FlhC	0.364005922288898	0.40160520191125	Upregulated	102.851120744172	WP_001291603.1
C2566_RS21745	spoT	spoT	bifunctional GTP diphosphokinase/guanosine-3',5'-bis pyrophosphate 3'-pyrophosphohydrolase	0.363366006246799	0.296560152291813	Upregulated	259.579179953772	WP_000280494.1
C2566_RS02800	paeA	paeA	hemolysin family protein	0.363158207999489	0.344911393665026	Upregulated	267.613000022374	WP_000935036.1
C2566_RS19790	smg	smg	DUF494 family protein Smg	0.362410973806454	0.468434319009779	Upregulated	304.716635360452	WP_000460680.1
C2566_RS13635	hisG	hisG	ATP phosphoribosyltransferase	0.36197357658821	0.450821847950169	Upregulated	46.1135775438672	WP_000131757.1
C2566_RS08165	ltaE	ltaE	low-specificity L-threonine aldolase	0.361225071200591	0.301233795334814	Upregulated	160.587144795443	WP_000566356.1
C2566_RS06035	ybbJ	ybbJ	NfeD family protein	0.360818559170632	0.473712514896175	Upregulated	48.3159238618622	WP_000970309.1
C2566_RS02420	efp	efp	elongation factor P	0.36077097073532	0.417594249791359	Upregulated	475.165686870773	WP_000257278.1
C2566_RS05565	brnQ	brnQ	branched-chain amino acid transporter carrier protein BrnQ	0.358793365358143	0.371760048266331	Upregulated	185.564987702296	WP_000149639.1
C2566_RS19505	rpsI	rpsI	30S ribosomal protein S9	0.357786318922771	0.478496066998123	Upregulated	460.762976313943	WP_000829818.1
C2566_RS03455	yjjU	yjjU	patatin-like phospholipase family protein	0.356200284321924	0.401287808182708	Upregulated	51.077676195968	WP_038432742.1
C2566_RS14025	fbaB	fbaB	class I fructose-bisphosphate aldolase	0.356181557881377	0.370139633183063	Upregulated	154.60034305883	WP_000129551.1
C2566_RS05265	codA	codA	cytosine/isoguanine deaminase	0.354801482865512	0.414831885414552	Upregulated	45.7651281157321	WP_001301240.1
C2566_RS18845	exuT	exuT	hexuronate transporter ExuT	0.354675772743377	0.421220059415128	Upregulated	77.6513215917177	WP_001226463.1
C2566_RS05765	tig	tig	trigger factor	0.353110906081567	0.45201199158351	Upregulated	1440.28440607678	WP_001198386.1
C2566_RS16230	glyA	glyA	serine hydroxymethyltransferase	0.352284705965559	0.429838665590928	Upregulated	853.900250536442	WP_000919159.1
C2566_RS14130	metG	metG	methionine--tRNA ligase	0.352171900284285	0.384540398302085	Upregulated	292.080707651387	WP_001300978.1
C2566_RS10200	cysB	cysB	HTH-type transcriptional regulator CysB	0.352073021979401	0.471311628799926	Upregulated	362.228290907009	WP_000776253.1
C2566_RS00955	typA	typA	ribosome-dependent GTPase TypA	0.351746366419116	0.410650883407966	Upregulated	503.960620149338	WP_000570668.1
C2566_RS07855	yliI	yliI	aldose sugar dehydrogenase YliI	0.350168484053317	0.450821847950169	Upregulated	215.926032395978	WP_000554966.1
C2566_RS08290	serS	serS	serine--tRNA ligase	0.348718048314484	0.41574335959403	Upregulated	1156.50119933878	WP_000886683.1
C2566_RS09440	mfd	mfd	transcription-repair coupling factor	0.34871527658996	0.239172750047696	Upregulated	305.060810363356	WP_012767721.1
C2566_RS21175	eptB	eptB	kdo(2)-lipid A phosphoethanolamine 7''-transferase	0.34779218111976	0.41928532852049	Upregulated	647.650222624387	WP_001269197.1
C2566_RS16985	hypB	hypB	hydrogenase nickel incorporation protein HypB	0.346716178726128	0.453823908907095	Upregulated	86.0559996975544	WP_000337665.1
C2566_RS15155	dedA	dedA	DedA family protein	0.346503338042119	0.426228075603349	Upregulated	127.054807509814	WP_000364335.1
C2566_RS14560	ccmD	ccmD	heme exporter protein CcmD	0.346105314333861	0.493593611656005	Upregulated	4.93144732555495	WP_000186540.1
C2566_RS04715	arfB	arfB	alternative ribosome rescue aminoacyl-tRNA hydrolase ArfB	0.345984998219726	0.472193329030976	Upregulated	17.0703952092324	WP_000635543.1
C2566_RS15140	dedD	dedD	cell division protein DedD	0.345832203307473	0.457769907405205	Upregulated	151.921503811007	WP_000146992.1
C2566_RS03795	yjhP	yjhP	SAM-dependent methyltransferase	0.345770089648047	0.440572273006174	Upregulated	29.5982990212139	WP_000354251.1
C2566_RS08615	ompA	ompA	porin OmpA	0.345632636332022	0.492409565146441	Upregulated	3214.02336696689	WP_000750416.1
C2566_RS04145	mraZ	mraZ	division/cell wall cluster transcriptional repressor MraZ	0.345528740668874	0.470657571816535	Upregulated	696.114442049789	WP_001295770.1
C2566_RS09500	potC	potC	spermidine/putrescine ABC transporter permease PotC	0.344409706303607	0.477238072958664	Upregulated	77.6067885790308	WP_000580316.1
C2566_RS08960	efeB	efeB	iron uptake transporter deferrochelatase/peroxidase subunit	0.343573899299489	0.392969956068049	Upregulated	47.4726361710235	WP_001199471.1
C2566_RS14225	dld	dld	D-lactate dehydrogenase	0.340504522452555	0.391590620139126	Upregulated	428.908873465865	WP_000097403.1
C2566_RS16045	rodZ	rodZ	cytoskeleton protein RodZ	0.339741083699774	0.379255265817961	Upregulated	522.1075224542	WP_001090844.1
C2566_RS20460	nfuA	nfuA	Fe-S biogenesis protein NfuA	0.337587205954733	0.440372339155892	Upregulated	298.064768035905	WP_000619389.1
C2566_RS04750	metI	metI	methionine ABC transporter permease MetI	0.336623170197733	0.435135834016685	Upregulated	47.874405869592	WP_001294600.1
C2566_RS15655	yfeZ	yfeZ	DUF2919 domain-containing protein	0.336393125613257	0.443149877004193	Upregulated	29.101434373197	WP_001300381.1
C2566_RS12155	ldtE	ldtE	L,D-transpeptidase LdtE	0.336094693760976	0.407318699962362	Upregulated	198.80108322238	WP_000817105.1
C2566_RS04150	rsmH	rsmH	16S rRNA (cytosine(1402)-N(4))-methyltransferase RsmH	0.33569894299433	0.450821847950169	Upregulated	499.346382996313	WP_000970479.1
C2566_RS12910	manY	manY	PTS mannose transporter subunit IIC	0.335340403455825	0.47922773404725	Upregulated	186.864529037268	WP_000406926.1
C2566_RS02790	ytfJ	ytfJ	YtfJ family protein	0.335280821064028	0.47922773404725	Upregulated	308.480479148338	WP_000175286.1
C2566_RS17085	ispD	ispD	2-C-methyl-D-erythritol 4-phosphate cytidylyltransferase	0.335042715171668	0.386553791267844	Upregulated	61.7210802494758	WP_000246144.1
C2566_RS09125	msyB	msyB	MysB family protein	0.334728441909849	0.491127307083791	Upregulated	262.714425081319	WP_000180056.1
C2566_RS05945	dnaX	dnaX	DNA polymerase III subunit gamma/tau	0.334478152864092	0.398270605226177	Upregulated	351.542357349315	WP_000122013.1
C2566_RS14720	gyrA	gyrA	DNA topoisomerase (ATP-hydrolyzing) subunit A	0.334417307233635	0.419462002971458	Upregulated	555.675282920045	WP_001281254.1
C2566_RS03390	radA	radA	DNA repair protein RadA	0.333798088462401	0.459745088698378	Upregulated	60.5456198326462	WP_001029687.1
C2566_RS17795	mscS	mscS	small-conductance mechanosensitive channel MscS	0.333555658877141	0.360272639234868	Upregulated	181.503289431684	WP_000389818.1
C2566_RS16665	csiR	csiR	DNA-binding transcriptional regulator CsiR	0.333444468239622	0.440572273006174	Upregulated	31.7625300031682	WP_000156811.1
C2566_RS04005	pdxA	pdxA	4-hydroxythreonine-4-phosphate dehydrogenase PdxA	0.333402604745493	0.337390306974656	Upregulated	218.804809555395	WP_000241277.1
C2566_RS06055	cnoX	cnoX	chaperedoxin	0.332946222861705	0.443149877004193	Upregulated	168.38929644512	WP_001300573.1
C2566_RS10290	fabI	fabI	enoyl-ACP reductase FabI	0.332843742700354	0.493665144884558	Upregulated	760.842953124485	WP_000506490.1
C2566_RS18780	fadH	fadH	NADPH-dependent 2,4-dienoyl-CoA reductase	0.332676591763268	0.509774270882706	Upregulated	391.59186528755	WP_000121433.1
C2566_RS02055	fdhF	fdhF	formate dehydrogenase H subunit alpha, selenocysteine-containing	0.332556397333936	0.476303651510413	Upregulated	248.814532168861	WP_012767779.1
C2566_RS19465	nanK	nanK	N-acetylmannosamine kinase	0.332422473664343	0.477385325606517	Upregulated	25.21609353318	WP_000209020.1
C2566_RS03270	tal	tal	transaldolase	0.332249025904489	0.492606585853598	Upregulated	1243.0374237657	WP_000130189.1
C2566_RS05830	mdlA	mdlA	SmdA family multidrug ABC transporter permease/ATP-binding protein	0.33217190139915	0.481418885415196	Upregulated	83.7434363172498	WP_001235579.1
C2566_RS11165	yddM	yddM	HigA family addiction module antitoxin	0.332012581808613	0.476303651510413	Upregulated	89.7167892068302	WP_000781370.1
C2566_RS15670	hemF	hemF	oxygen-dependent coproporphyrinogen oxidase	0.33184248910311	0.359284814580245	Upregulated	48.5005480970811	WP_000801364.1
C2566_RS08435	mukF	mukF	chromosome partition protein MukF	0.331457946028456	0.360840680278565	Upregulated	156.149279772632	WP_001288850.1
C2566_RS07825	gsiC	gsiC	glutathione ABC transporter permease GsiC	0.329880453929778	0.341699669930041	Upregulated	53.1573650874824	WP_000936043.1
C2566_RS15810	dapE	dapE	succinyl-diaminopimelate desuccinylase	0.328952099165838	0.453566135541653	Upregulated	115.169560305685	WP_001277801.1
C2566_RS00125	pstA	pstA	phosphate ABC transporter permease PstA	0.328057125993699	0.440572273006174	Upregulated	39.1747062675129	WP_001251978.1
C2566_RS06065	tesA	tesA	multifunctional acyl-CoA thioesterase I/protease I/lysophospholipase L1	0.327534790659362	0.499706909955865	Upregulated	20.5623210939124	WP_001295836.1
C2566_RS07770	ybiT	ybiT	ABC-F family ATPase	0.327266828708086	0.44820542616639	Upregulated	215.429321453917	WP_000961458.1
C2566_RS19590	yhdE	yhdE	nucleoside triphosphate pyrophosphatase YhdE	0.326919554465294	0.495286180133102	Upregulated	75.1247953651251	WP_000203105.1
C2566_RS09150	yceI	yceI	YceI family protein	0.326756296333231	0.496240618690881	Upregulated	34.6099046818604	WP_000749261.1
C2566_RS00840	hemG	hemG	menaquinone-dependent protoporphyrinogen IX dehydrogenase	0.326543691025469	0.414708795724723	Upregulated	61.9107491357547	WP_000853959.1
C2566_RS02745	ytfB	ytfB	cell division protein YtfB	0.3260793990967	0.501559026926985	Upregulated	222.331634378833	WP_001119458.1
C2566_RS01870	lexA	lexA	transcriptional repressor LexA	0.32571824711774	0.507833085478414	Upregulated	273.196542311536	WP_000646078.1
C2566_RS20415	ompR	ompR	two-component system response regulator OmpR	0.325527430076886	0.487902788370537	Upregulated	226.237094994739	WP_001157756.1
C2566_RS08340	pflB	pflB	formate C-acetyltransferase	0.325514404011865	0.516248649621021	Upregulated	11135.8481167052	WP_001292822.1
C2566_RS00875	mobA	mobA	molybdenum cofactor guanylyltransferase MobA	0.325299459492599	0.458919809827393	Upregulated	42.349191250207	WP_001052181.1
C2566_RS17460	ptrA	ptrA	pitrilysin	0.324864739547316	0.251689863207429	Upregulated	304.624731107609	WP_001138150.1
C2566_RS20820	yhhJ	yhhJ	ABC transporter permease	0.323805107747854	0.466275259801742	Upregulated	57.2209527284643	WP_001216257.1
C2566_RS01160	sodA	sodA	superoxide dismutase [Mn]	0.323049655815418	0.520469114875944	Upregulated	144.419690103708	WP_001297064.1
C2566_RS01175	yiiM	yiiM	6-hydroxyaminopurine reductase	0.321234425098147	0.470657571816535	Upregulated	50.1424590111672	WP_001270260.1
C2566_RS04880	yafJ	yafJ	class II glutamine amidotransferase	0.320065044463295	0.479097980926786	Upregulated	55.2331463625841	WP_000333379.1
C2566_RS13005	yebT	yebT	lipid-binding membrane homeostasis protein YebT	0.319926190214109	0.337390306974656	Upregulated	148.871432933051	WP_001297532.1
C2566_RS19660	prmA	prmA	50S ribosomal protein L11 methyltransferase	0.318973610116701	0.416511992899256	Upregulated	51.2314687784488	WP_001145827.1
C2566_RS04495	C2566_RS04495	C2566_RS04495	TonB-dependent receptor plug domain-containing protein	0.318699534548087	0.52278663298423	Upregulated	29.8878021522674	NA
C2566_RS08465	aspC	aspC	aspartate transaminase	0.318654708887906	0.516806591449152	Upregulated	904.901752972015	WP_000462687.1
C2566_RS19405	rapZ	rapZ	RNase adapter RapZ	0.317283167157568	0.466275259801742	Upregulated	111.426102344197	WP_000243741.1
C2566_RS01065	fdoI	fdoI	formate dehydrogenase cytochrome b556 subunit	0.316768626044339	0.517980007818974	Upregulated	317.920834998959	WP_000829013.1
C2566_RS17390	ygdD	ygdD	DUF423 domain-containing protein	0.316583877290191	0.532178038572574	Upregulated	12.3765248927863	WP_000203905.1
C2566_RS25460	C2566_RS25460	C2566_RS25460	hypothetical protein	0.316281376538664	0.504363679420065	Upregulated	32.6530708730661	WP_001144941.1
C2566_RS08990	pgaA	pgaA	poly-beta-1,6 N-acetyl-D-glucosamine export porin PgaA	0.316220865959327	0.496240618690881	Upregulated	116.379524207826	WP_000287458.1
C2566_RS00370	ilvC	ilvC	ketol-acid reductoisomerase	0.315995766864949	0.429609575245001	Upregulated	166.930013335371	WP_000024939.1
C2566_RS01940	yjbQ	yjbQ	secondary thiamine-phosphate synthase enzyme YjbQ	0.315752949587314	0.513143624671843	Upregulated	408.928075886668	WP_000270375.1
C2566_RS18655	cca	cca	fused tRNA nucleotidyltransferase/2',3'-cyclic phosphodiesterase/2' nucleotidase/phosphatase Cca	0.315705958738538	0.450821847950169	Upregulated	92.1467424842302	WP_000708487.1
C2566_RS05660	yajO	yajO	1-deoxyxylulose-5-phosphate synthase YajO	0.315678037688625	0.466275259801742	Upregulated	172.627202725271	WP_001199799.1
C2566_RS09410	ycfP	ycfP	alpha/beta hydrolase YcfP	0.315509443618461	0.489600164542026	Upregulated	530.373719293271	WP_000587930.1
C2566_RS09360	tmk	tmk	dTMP kinase	0.314921960202606	0.521289637225495	Upregulated	51.2541838993789	WP_001257000.1
C2566_RS09660	minD	minD	septum site-determining protein MinD	0.314530039445082	0.487564781662548	Upregulated	330.933212198431	WP_000101055.1
C2566_RS15130	purF	purF	amidophosphoribosyltransferase	0.314352559913707	0.40031670608356	Upregulated	94.5487167061612	WP_000334220.1
C2566_RS20635	ugpE	ugpE	sn-glycerol-3-phosphate ABC transporter permease UgpE	0.313875617355398	0.537628857215258	Upregulated	21.1154880937766	WP_000572176.1
C2566_RS15205	yfcA	yfcA	sulfite exporter TauE/SafE family protein	0.313031471045282	0.42122035987087	Upregulated	43.0945082668337	WP_000447361.1
C2566_RS16115	iscA	iscA	iron-sulfur cluster assembly protein IscA	0.311837496379755	0.52648317574756	Upregulated	179.503287887499	WP_000028953.1
C2566_RS04665	lpxB	lpxB	lipid-A-disaccharide synthase	0.311045595843842	0.339046919810287	Upregulated	128.606742810737	WP_000139655.1
C2566_RS12895	yoaE	yoaE	CNNM family cation transport protein YoaE	0.311001634703733	0.501365133533169	Upregulated	164.071770850328	WP_000394983.1
C2566_RS17905	ygfF	ygfF	SDR family oxidoreductase	0.310479731741097	0.492156633940923	Upregulated	25.8213916141952	WP_000951948.1
C2566_RS02865	yjgA	yjgA	ribosome biogenesis factor YjgA	0.310442935561479	0.532721177983082	Upregulated	251.254459853374	WP_000166270.1
C2566_RS14500	rplY	rplY	50S ribosomal protein L25	0.310102059403372	0.542743567469054	Upregulated	683.095312326006	WP_000494183.1
C2566_RS22090	dgoR	dgoR	D-galactonate utilization transcriptional regulator DgoR	0.309766509722738	0.512167050017823	Upregulated	34.8116511978908	WP_000174305.1
C2566_RS20335	aroK	aroK	shikimate kinase AroK	0.309457336590172	0.434813564338521	Upregulated	242.885046898729	WP_000818618.1
C2566_RS05665	dxs	dxs	1-deoxy-D-xylulose-5-phosphate synthase	0.308796336804494	0.45201199158351	Upregulated	252.29962032369	WP_000006818.1
C2566_RS04875	lpcA	lpcA	D-sedoheptulose 7-phosphate isomerase	0.308563159227928	0.494848475015924	Upregulated	134.049050371181	WP_000284050.1
C2566_RS18730	nfeR	nfeR	DNA-binding transcriptional regulator NfeR	0.308327064092101	0.470776996355537	Upregulated	36.8654807389103	WP_000018003.1
C2566_RS06365	C2566_RS06365	C2566_RS06365	IS1-like element IS1A family transposase	0.307086859966395	0.547179913463387	Upregulated	21.5642566084147	WP_103215986.1
C2566_RS21600	rfaC	rfaC	lipopolysaccharide heptosyltransferase RfaC	0.306988194111508	0.462383110241307	Upregulated	66.267041071553	WP_001264601.1
C2566_RS16775	luxS	luxS	S-ribosylhomocysteine lyase	0.306866720260895	0.484338164257426	Upregulated	375.384095805288	WP_001130211.1
C2566_RS19930	rpmC	rpmC	50S ribosomal protein L29	0.306772754113202	0.547659425839453	Upregulated	942.027794330072	WP_000644741.1
C2566_RS04950	pepD	pepD	cytosol nonspecific dipeptidase	0.305639543948963	0.495401792636257	Upregulated	524.094877877542	WP_001293003.1
C2566_RS14125	apbC	apbC	iron-sulfur cluster carrier protein ApbC	0.305233587114652	0.475802470949503	Upregulated	235.773271551519	WP_001005448.1
C2566_RS04595	map	map	type I methionyl aminopeptidase	0.304371153953594	0.463500418464475	Upregulated	1003.10464892482	WP_001018194.1
C2566_RS15070	yfcE	yfcE	phosphodiesterase	0.30276867093162	0.396966641485254	Upregulated	83.3346591277244	WP_000772452.1
C2566_RS05690	panE	panE	2-dehydropantoate 2-reductase	0.302090519407602	0.505063743659776	Upregulated	108.135524707443	WP_000705853.1
C2566_RS04310	aceE	aceE	pyruvate dehydrogenase (acetyl-transferring), homodimeric type	0.300644903394557	0.540675605910508	Upregulated	1309.10390190363	WP_000003829.1
C2566_RS01945	yjbR	yjbR	MmcQ/YjbR family DNA-binding protein	0.300105793084099	0.55555231746458	Upregulated	287.078827316264	WP_000155657.1
C2566_RS04960	frsA	frsA	esterase FrsA	0.298872129287527	0.417986322612124	Upregulated	136.587470333858	WP_000189541.1
C2566_RS09675	pliG	pliG	g-type lysoyme inhibitor PliG	0.2988412261085	0.555880005093745	Upregulated	730.488897443375	WP_000695218.1
C2566_RS00765	ubiE	ubiE	bifunctional demethylmenaquinone methyltransferase/2-methoxy-6-polyprenyl-1,4-benzoquinol methylase UbiE	0.298613238348515	0.533311106900702	Upregulated	189.113209378408	WP_000227950.1
C2566_RS08270	lrp	lrp	leucine-responsive transcriptional regulator Lrp	0.298362438656653	0.501365133533169	Upregulated	428.31628890051	WP_000228473.1
C2566_RS02860	mpl	mpl	UDP-N-acetylmuramate:L-alanyl-gamma-D-glutamyl-meso-diaminopimelate ligase	0.297988250784904	0.46395039507798	Upregulated	236.424807280258	WP_001219792.1
C2566_RS14595	napG	napG	ferredoxin-type protein NapG	0.297767578243534	0.55251496614315	Upregulated	14.0102007638105	WP_000091291.1
C2566_RS06905	corC	corC	CNNM family magnesium/cobalt transport protein CorC	0.29719889754186	0.516140742108667	Upregulated	374.702431263301	WP_001278605.1
C2566_RS10875	ydcJ	ydcJ	VOC family protein	0.297168124831098	0.450029746898207	Upregulated	82.1758280539104	WP_000013789.1
C2566_RS18460	parC	parC	DNA topoisomerase IV subunit A	0.297158747715287	0.482920211285749	Upregulated	179.015194688725	WP_001281877.1
C2566_RS14315	galS	galS	HTH-type transcriptional regulator GalS	0.296181660969993	0.517461731175288	Upregulated	68.0931131541996	WP_000628661.1
C2566_RS21580	tdh	tdh	L-threonine 3-dehydrogenase	0.295995692493133	0.561442519391945	Upregulated	1102.85540163344	WP_000646014.1
C2566_RS19620	yhdH	yhdH	MDR family oxidoreductase	0.294639236930114	0.464486247664508	Upregulated	103.097672503438	WP_001148481.1
C2566_RS06915	ybeZ	ybeZ	PhoH family protein	0.29447327807408	0.5323158486665	Upregulated	485.980735016333	WP_001018040.1
C2566_RS00570	uvrD	uvrD	DNA helicase II	0.294280931078346	0.360272639234868	Upregulated	135.163195566297	WP_000383407.1
C2566_RS04105	leuB	leuB	3-isopropylmalate dehydrogenase	0.294045573719163	0.567266968119703	Upregulated	24.6071103535778	WP_000042353.1
C2566_RS14750	yfaE	yfaE	ferredoxin-like diferric-tyrosyl radical cofactor maintenance protein YfaE	0.293630979683573	0.539577320223081	Upregulated	24.1078622117445	WP_000135040.1
C2566_RS20830	yhiI	yhiI	HlyD family secretion protein	0.292475746013472	0.52243042925879	Upregulated	127.503211623633	WP_000361491.1
C2566_RS15925	yfgO	yfgO	AI-2E family transporter	0.292328369653941	0.501559026926985	Upregulated	78.4411421732721	WP_000892044.1
C2566_RS03545	dnaC	dnaC	DNA replication protein DnaC	0.292135950423176	0.542349753009703	Upregulated	60.8306538639454	WP_000799911.1
C2566_RS04405	panC	panC	pantoate--beta-alanine ligase	0.291970546567276	0.470776996355537	Upregulated	97.6306606589554	WP_000905383.1
C2566_RS03805	sgcB	sgcB	PTS sugar transporter subunit IIB SgcB	0.291308211042172	0.572370347248344	Upregulated	9.31482155479294	WP_000722973.1
C2566_RS09785	dhaL	dhaL	dihydroxyacetone kinase subunit DhaL	0.290108556550179	0.532721177983082	Upregulated	64.2543656343364	WP_000059411.1
C2566_RS17885	ubiI	ubiI	FAD-dependent 2-octaprenylphenol hydroxylase	0.28966859706661	0.477263814046989	Upregulated	250.425066947077	WP_001192185.1
C2566_RS01270	menA	menA	1,4-dihydroxy-2-naphthoate polyprenyltransferase	0.288792699122735	0.511755000032172	Upregulated	38.9917754503518	WP_000139496.1
C2566_RS15970	ppx	ppx	exopolyphosphatase	0.288321579197801	0.501559026926985	Upregulated	191.132982158535	WP_001121363.1
C2566_RS00625	yigI	yigI	acyl-CoA thioesterase YigI	0.288211358667113	0.572560380361764	Upregulated	74.8612976868201	WP_001277142.1
C2566_RS04585	dapD	dapD	2,3,4,5-tetrahydropyridine-2,6-dicarboxylate N-succinyltransferase	0.288186371861167	0.546528823369916	Upregulated	380.304209689901	WP_001186650.1
C2566_RS19285	greA	greA	transcription elongation factor GreA	0.28741618852185	0.523105117337684	Upregulated	153.21106759155	WP_001148001.1
C2566_RS17235	mazE	mazE	type II toxin-antitoxin system antitoxin MazE	0.287393668687039	0.55011510208025	Upregulated	78.9357136151828	WP_000581937.1
C2566_RS20105	fkpA	fkpA	FKBP-type peptidyl-prolyl cis-trans isomerase	0.287299039807194	0.544842620831851	Upregulated	2329.51451252291	WP_000838261.1
C2566_RS19155	yhbS	yhbS	GNAT family N-acetyltransferase	0.286921241405706	0.570505820927565	Upregulated	241.317725101638	WP_000908554.1
C2566_RS11480	dcp	dcp	peptidyl-dipeptidase Dcp	0.286814304080851	0.467957864791222	Upregulated	314.801665862361	WP_001300598.1
C2566_RS11370	tam	tam	trans-aconitate 2-methyltransferase	0.286364917338004	0.578801750311401	Upregulated	34.2290814967421	WP_001286597.1
C2566_RS16710	nrdH	nrdH	glutaredoxin-like protein NrdH	0.286238268912973	0.56158343857856	Upregulated	12.7106533019674	WP_001223227.1
C2566_RS21495	yibT	yibT	protein YibT	0.285867043076201	0.573922986345092	Upregulated	283.477947760926	WP_000517100.1
C2566_RS09180	pyrC	pyrC	dihydroorotase	0.285094529261391	0.487904830818515	Upregulated	59.43311492468	WP_000126543.1
C2566_RS21530	trmL	trmL	tRNA (uridine(34)/cytosine(34)/5-carboxymethylaminomethyluridine(34)-2'-O)-methyltransferase TrmL	0.285040815704267	0.570907493701712	Upregulated	38.666851245649	WP_000932344.1
C2566_RS15075	yfcF	yfcF	glutathione transferase	0.284997746518938	0.530605650928706	Upregulated	21.4412253566464	WP_000042440.1
C2566_RS14565	ccmC	ccmC	heme exporter protein CcmC	0.284394216605933	0.55011510208025	Upregulated	34.0319784222224	WP_001295447.1
C2566_RS15065	yfcD	yfcD	NUDIX hydrolase YfcD	0.284171830529633	0.409557842677077	Upregulated	97.0325018497417	WP_000437935.1
C2566_RS11815	manA	manA	mannose-6-phosphate isomerase	0.284059339106938	0.454853789720021	Upregulated	225.955781477214	WP_001170661.1
C2566_RS18905	yhaJ	yhaJ	DNA-binding transcriptional regulator YhaJ	0.283564783620187	0.516806591449152	Upregulated	41.3660461308327	WP_001041010.1
C2566_RS16600	ratA	ratA	type II toxin-antitoxin system toxin RatA	0.28317580526916	0.578801750311401	Upregulated	92.1402905320473	WP_001300750.1
C2566_RS16410	yfiF	yfiF	tRNA/rRNA methyltransferase	0.282712481209034	0.512859518628906	Upregulated	119.17200611624	WP_000997403.1
C2566_RS13750	rfbA	rfbA	glucose-1-phosphate thymidylyltransferase RfbA	0.281777436136288	0.556558666222626	Upregulated	1069.97815002431	WP_000857508.1
C2566_RS12985	prc	prc	carboxy terminal-processing peptidase	0.281039379641195	0.520469114875944	Upregulated	381.508936453623	WP_001315679.1
C2566_RS08450	ldtD	ldtD	L,D-transpeptidase	0.280595080550169	0.512577845461241	Upregulated	383.02876676273	WP_000925969.1
C2566_RS06320	ybcL	ybcL	Raf kinase inhibitor-like protein YbcL	0.279179742137026	0.576666889364064	Upregulated	94.1629231344332	WP_001306955.1
C2566_RS03050	C2566_RS03050	C2566_RS03050	phosphoethanolamine transferase	0.278661690482251	0.554728878394102	Upregulated	170.93855998078	NA
C2566_RS12875	pabB	pabB	aminodeoxychorismate synthase component 1	0.277710276603871	0.470776996355537	Upregulated	48.3789285172675	WP_000854972.1
C2566_RS08715	hyaD	hyaD	hydrogenase 1 maturation protease	0.277521667219198	0.567723418707546	Upregulated	58.9756945707618	WP_000003671.1
C2566_RS13695	C2566_RS13695	C2566_RS13695	mannose-1-phosphate guanylyltransferase/mannose-6-phosphate isomerase	0.27499446114265	0.594403469323957	Upregulated	1073.25298049673	WP_000097983.1
C2566_RS19595	mreD	mreD	rod shape-determining protein MreD	0.274659599315418	0.501559026926985	Upregulated	50.4784687844533	WP_000179409.1
C2566_RS01650	zraS	zraS	two-component system sensor histidine kinase ZraS	0.274226760011835	0.540851098600215	Upregulated	82.1053952070298	WP_001211926.1
C2566_RS05670	ispA	ispA	(2E,6E)-farnesyl diphosphate synthase	0.273602425359242	0.537887299394538	Upregulated	131.431159817793	WP_000347217.1
C2566_RS05715	C2566_RS05715	C2566_RS05715	DUF1778 domain-containing protein	0.273452750897017	0.573366416594497	Upregulated	39.1184888405555	WP_001297137.1
C2566_RS03325	arcA	arcA	two-component system response regulator ArcA	0.273142522250701	0.546951443530701	Upregulated	1304.32947183268	WP_001194358.1
C2566_RS04660	lpxA	lpxA	acyl-ACP--UDP-N-acetylglucosamine O-acyltransferase	0.272909445729747	0.567150488629215	Upregulated	233.954393721579	WP_000565966.1
C2566_RS01595	thiF	thiF	thiazole biosynthesis adenylyltransferase ThiF	0.272495582324159	0.601937871631252	Upregulated	22.4496758206295	WP_000999737.1
C2566_RS06965	asnB	asnB	asparagine synthase B	0.272064384014608	0.509774270882706	Upregulated	118.970800333833	WP_000337081.1
C2566_RS19485	nanR	nanR	transcriptional regulator NanR	0.27152015840324	0.583808885186447	Upregulated	111.401173808617	WP_000523844.1
C2566_RS03620	yjiH	yjiH	nucleoside recognition domain-containing protein	0.270787996386909	0.591441071681424	Upregulated	311.979515536591	WP_001295597.1
C2566_RS14600	napA	napA	periplasmic nitrate reductase subunit alpha	0.270408166699095	0.524144520159326	Upregulated	87.3642144420227	WP_000778078.1
C2566_RS17220	pyrG	pyrG	glutamine hydrolyzing CTP synthase	0.270302563290087	0.453089617122177	Upregulated	850.6092439917	WP_000210878.1
C2566_RS13740	wzx	wzx	O7 family O-antigen flippase	0.269406002622344	0.604421438569746	Upregulated	4940.79280171276	WP_001060532.1
C2566_RS01560	rplL	rplL	50S ribosomal protein L7/L12	0.268805677987768	0.594935033490354	Upregulated	1082.71957752769	WP_000028878.1
C2566_RS03260	satP	satP	acetate uptake transporter	0.268718539125114	0.57771238661537	Upregulated	47.6482884797142	WP_000528538.1
C2566_RS06810	nadD	nadD	nicotinate-nucleotide adenylyltransferase	0.268446049170445	0.507833085478414	Upregulated	53.4127453994772	WP_000838889.1
C2566_RS09200	rimJ	rimJ	ribosomal protein S5-alanine N-acetyltransferase	0.268354958063881	0.517980007818974	Upregulated	123.261791994359	WP_000468186.1
C2566_RS03670	uxuB	uxuB	fructuronate reductase	0.268252113887998	0.587260902025072	Upregulated	44.2326833834161	WP_000208176.1
C2566_RS03005	yjgR	yjgR	helicase HerA-like C-terminal domain-containing protein	0.268220886405207	0.490447206193401	Upregulated	77.0918717569906	WP_001294573.1
C2566_RS02125	yjdP	yjdP	DDRRRQL repeat protein YjdP	0.267175968880811	0.610523515973141	Upregulated	11.9176496793142	WP_000819750.1
C2566_RS05930	priC	priC	primosomal replication protein N''	0.266994248849674	0.566599687487139	Upregulated	25.1358653972086	WP_000844874.1
C2566_RS18065	yqgE	yqgE	YqgE/AlgH family protein	0.265790399965701	0.457211432406053	Upregulated	97.0474308949194	WP_001053178.1
C2566_RS08060	ybjC	ybjC	DUF1418 family protein	0.265088778720018	0.55962757342007	Upregulated	48.7969653127474	WP_001201560.1
C2566_RS13095	kdgA	kdgA	bifunctional 4-hydroxy-2-oxoglutarate aldolase/2-dehydro-3-deoxy-phosphogluconate aldolase	0.264512933581199	0.607055910053025	Upregulated	64.8951444521233	WP_000800512.1
C2566_RS12915	manZ	manZ	PTS mannose transporter subunit IID	0.264021515781796	0.611140959328627	Upregulated	256.800298775145	WP_000228655.1
C2566_RS12935	rlmA	rlmA	23S rRNA (guanine(745)-N(1))-methyltransferase	0.263966564720166	0.578801750311401	Upregulated	507.141519754923	WP_000010149.1
C2566_RS04365	hpt	hpt	hypoxanthine phosphoribosyltransferase	0.263757847422538	0.516806591449152	Upregulated	119.932047286071	WP_000683335.1
C2566_RS13145	znuB	znuB	zinc ABC transporter permease subunit ZnuB	0.263303268861392	0.542349753009703	Upregulated	43.806660566875	WP_000571479.1
C2566_RS10045	yciU	yciU	HI1450 family dsDNA-mimic protein	0.263068119781767	0.592882988908056	Upregulated	52.9632866068108	WP_000366959.1
C2566_RS20150	prkB	prkB	phosphoribulokinase	0.262339851571618	0.545389315333544	Upregulated	96.1609903880152	WP_001274680.1
C2566_RS20620	yhhA	yhhA	DUF2756 family protein	0.261532070694562	0.575997112064364	Upregulated	235.851006928372	WP_000825996.1
C2566_RS09310	yceD	yceD	23S rRNA accumulation protein YceD	0.261253796030435	0.592882988908056	Upregulated	1599.94100625888	WP_001174481.1
C2566_RS16740	proX	proX	glycine betaine/L-proline ABC transporter substrate-binding protein ProX	0.260794968907041	0.619798563604618	Upregulated	327.764091312779	WP_001216521.1
C2566_RS08285	rarA	rarA	replication-associated recombination protein RarA	0.259785654967768	0.562979904076059	Upregulated	111.506002405988	WP_000067755.1
C2566_RS09395	lpoB	lpoB	penicillin-binding protein activator LpoB	0.25968375120328	0.546951443530701	Upregulated	98.855095665654	WP_000164439.1
C2566_RS08400	lpxK	lpxK	tetraacyldisaccharide 4'-kinase	0.259461066048997	0.588700961359295	Upregulated	48.8443692260941	WP_000570539.1
C2566_RS17860	ssrS	ssrS	hypothetical protein	0.25898849821339	0.620210905504913	Upregulated	655481.043293231	NA
C2566_RS19765	yrdA	yrdA	gamma carbonic anhydrase family protein	0.257612654616552	0.55251496614315	Upregulated	310.376725990808	WP_001286158.1
C2566_RS08275	ftsK	ftsK	DNA translocase FtsK	0.257392205659171	0.596234888171889	Upregulated	922.989535996483	WP_000077053.1
C2566_RS02405	yjeI	yjeI	DUF4156 domain-containing protein	0.256484997888755	0.61362314741353	Upregulated	148.104623027252	WP_001301120.1
C2566_RS00865	rrf	rrf	hypothetical protein	0.255575578194104	0.526704444054904	Upregulated	14.9063108987482	NA
C2566_RS21625	C2566_RS21625	C2566_RS21625	glycosyltransferase family 8 protein	0.255121838862808	0.612388847885306	Upregulated	155.12811322605	NA
C2566_RS09425	comR	comR	TetR family copper-responsive transcriptional repressor ComR	0.253631611609447	0.60922447095841	Upregulated	132.198821694392	WP_000179805.1
C2566_RS03800	sgcX	sgcX	M42 family metallopeptidase	0.253234592671651	0.512371511402392	Upregulated	42.3890556747924	WP_000010829.1
C2566_RS04590	glnD	glnD	bifunctional uridylyltransferase/uridylyl-removing protein GlnD	0.252526232123101	0.572370347248344	Upregulated	78.1083432012368	WP_001094566.1
C2566_RS01980	ghxP	ghxP	guanine/hypoxanthine transporter GhxP	0.25231369963834	0.596902915125168	Upregulated	47.4473940383677	WP_000106882.1
C2566_RS04460	gluQRS	gluQRS	tRNA glutamyl-Q(34) synthetase GluQRS	0.252300190172477	0.579909705814294	Upregulated	34.9206912795176	WP_000132715.1
C2566_RS20915	arsR	arsR	As(III)-sensing metalloregulatory transcriptional repressor ArsR	0.252284075988416	0.627482389916029	Upregulated	30.3900270395918	WP_000008957.1
C2566_RS11895	rsxB	rsxB	electron transport complex subunit RsxB	0.252124469374376	0.546428854910315	Upregulated	48.6706940237082	WP_000991805.1
C2566_RS14870	pmrD	pmrD	signal transduction protein PmrD	0.251036195318215	0.601372110151076	Upregulated	217.677665674341	WP_001295285.1
C2566_RS13230	argS	argS	arginine--tRNA ligase	0.250029340751581	0.57771238661537	Upregulated	317.145112104767	WP_001025322.1
C2566_RS05160	pdeL	pdeL	DNA-binding transcriptional activator/c-di-GMP phosphodiesterase PdeL	0.249985830095061	0.547179913463387	Upregulated	88.371696506755	WP_001301264.1
C2566_RS18215	glcG	glcG	GlcG family protein	0.249982596529902	0.632356920489137	Upregulated	19.5749381888029	WP_000853256.1
C2566_RS21130	dppF	dppF	dipeptide ABC transporter ATP-binding subunit DppF	0.249740833831445	0.634114255790131	Upregulated	25.0568569793146	WP_000107012.1
C2566_RS15305	mlaA	mlaA	phospholipid-binding lipoprotein MlaA	0.24913028023316	0.546951443530701	Upregulated	127.178094077881	WP_000776768.1
C2566_RS19050	nagA	nagA	N-acetylglucosamine-6-phosphate deacetylase	0.248907773262325	0.622534774742926	Upregulated	31.8203591073291	WP_012775972.1
C2566_RS11275	ydeN	ydeN	sulfatase-like hydrolase/transferase	0.248889926224093	0.556205366333068	Upregulated	525.236825885113	WP_001318307.1
C2566_RS05980	gsk	gsk	inosine/guanosine kinase	0.248663029015603	0.598938186329693	Upregulated	131.148386628389	WP_000671574.1
C2566_RS16605	smpB	smpB	SsrA-binding protein SmpB	0.247990962629217	0.507833085478414	Upregulated	85.341974106313	WP_000162574.1
C2566_RS08130	artI	artI	arginine ABC transporter substrate-binding protein ArtI	0.245085830174162	0.632392351322069	Upregulated	175.726886238924	WP_000756569.1
C2566_RS04125	ilvI	ilvI	acetolactate synthase 3 large subunit	0.244410964670866	0.622253048268188	Upregulated	36.4116221253766	WP_000425661.1
C2566_RS12165	sufS	sufS	cysteine desulfurase SufS	0.244399419301331	0.539577320223081	Upregulated	115.473774148831	WP_000144539.1
C2566_RS06820	lptE	lptE	LPS assembly lipoprotein LptE	0.244361867542908	0.620438058060072	Upregulated	149.751593525007	WP_001269673.1
C2566_RS12645	ydjF	ydjF	DeoR/GlpR family DNA-binding transcription regulator	0.244294338548501	0.637206981615787	Upregulated	329.976755941908	WP_000719088.1
C2566_RS14295	preA	preA	NAD-dependent dihydropyrimidine dehydrogenase subunit PreA	0.243740518071458	0.61716729467893	Upregulated	221.304551683392	WP_000956071.1
C2566_RS17550	galR	galR	HTH-type transcriptional regulator GalR	0.242158262642521	0.610994094289714	Upregulated	90.0950748057912	WP_000201048.1
C2566_RS17690	yqeC	yqeC	selenium cofactor biosynthesis protein YqeC	0.24204716586447	0.621087114040594	Upregulated	86.1784533913803	WP_001300448.1
C2566_RS20565	yhgN	yhgN	NAAT family transporter YhgN	0.241999648711428	0.602461569434211	Upregulated	83.2423834393823	WP_001002544.1
C2566_RS21710	rph	rph	ribonuclease PH	0.241809907115596	0.601937871631252	Upregulated	77.8085529889525	WP_001247089.1
C2566_RS05125	ykgG	ykgG	LutC/YkgG family protein	0.24107934078547	0.645610395205105	Upregulated	49.2978224887168	WP_000370307.1
C2566_RS11420	marC	marC	NAAT family transporter MarC	0.24075093395011	0.572710991477307	Upregulated	42.2597988054028	WP_000885033.1
C2566_RS01430	argH	argH	argininosuccinate lyase	0.240487206064124	0.605953065175171	Upregulated	80.3134273081919	WP_001230087.1
C2566_RS20080	rpsL	rpsL	30S ribosomal protein S12	0.240309350184472	0.642591908598532	Upregulated	667.59107901887	WP_000246815.1
C2566_RS10080	yciB	yciB	septation protein A	0.239967560050718	0.640076414387022	Upregulated	82.0689022555862	WP_000808667.1
C2566_RS10130	trpE	trpE	anthranilate synthase component I	0.23908394469869	0.644953253429751	Upregulated	39.1055073541015	WP_001194647.1
C2566_RS18265	lptG	lptG	LPS export ABC transporter permease LptG	0.238681313465629	0.592882988908056	Upregulated	88.3258174715925	WP_001318997.1
C2566_RS10990	ydcV	ydcV	ABC transporter permease	0.238351282542933	0.651658542884577	Upregulated	19.0596671285912	WP_000555458.1
C2566_RS10100	yciF	yciF	ferritin-like domain-containing protein	0.238231997578196	0.651658542884577	Upregulated	44.6299049340814	WP_001056490.1
C2566_RS07660	dinG	dinG	ATP-dependent DNA helicase DinG	0.238114462889368	0.621255605733016	Upregulated	112.620335113667	WP_001340191.1
C2566_RS21550	grxC	grxC	glutaredoxin 3	0.236562487721461	0.626448693707061	Upregulated	204.676724995108	WP_000024392.1
C2566_RS19575	tldD	tldD	metalloprotease TldD	0.236550767264397	0.509203190356479	Upregulated	390.841680051389	WP_000055909.1
C2566_RS17110	cysD	cysD	sulfate adenylyltransferase subunit CysD	0.235131671288593	0.652364705565699	Upregulated	37.1751186022721	WP_000372108.1
C2566_RS03880	rihC	rihC	ribonucleoside hydrolase RihC	0.234074054909392	0.647469642887356	Upregulated	84.777081024651	WP_001239155.1
C2566_RS11215	ddpA	ddpA	ABC transporter substrate-binding protein	0.231798325214267	0.614574861600371	Upregulated	40.8012883653175	WP_000830546.1
C2566_RS20755	yhhS	yhhS	MFS transporter	0.231612951109391	0.610994094289714	Upregulated	55.9404322402382	WP_001300943.1
C2566_RS03340	creB	creB	two-component system response regulator CreB	0.231466157157217	0.654220688945258	Upregulated	34.5110868600376	WP_001188654.1
C2566_RS13255	cheZ	cheZ	protein phosphatase CheZ	0.230980648311746	0.662503416965063	Upregulated	8.93336922473299	WP_000983609.1
C2566_RS20195	ppiA	ppiA	peptidylprolyl isomerase A	0.230594936739096	0.599546944515847	Upregulated	311.353378421772	WP_000477227.1
C2566_RS01660	purD	purD	phosphoribosylamine--glycine ligase	0.229939910499552	0.63917166794398	Upregulated	42.6857128340732	WP_000866792.1
C2566_RS04925	yafN	yafN	type I toxin-antitoxin system antitoxin YafN	0.228455910946409	0.656926639775768	Upregulated	48.4525512758267	WP_000554757.1
C2566_RS05315	lacI	lacI	DNA-binding transcriptional repressor LacI	0.228232907338248	0.657383696206006	Upregulated	58.8248505510417	WP_000805902.1
C2566_RS21045	kdgK	kdgK	2-dehydro-3-deoxygluconokinase	0.228048253896267	0.61460955587366	Upregulated	43.5621409777595	WP_001300928.1
C2566_RS03225	nhaA	nhaA	Na+/H+ antiporter NhaA	0.22798271259296	0.607220623412353	Upregulated	423.259866830948	WP_000681360.1
C2566_RS00340	ilvG	ilvG	acetolactate synthase 2 catalytic subunit	0.227485610326038	0.614574861600371	Upregulated	105.778879375377	WP_001012606.1
C2566_RS09035	ycdZ	ycdZ	DUF1097 domain-containing protein	0.227417075357172	0.666797580287614	Upregulated	108.325272694311	WP_001300785.1
C2566_RS14880	menC	menC	o-succinylbenzoate synthase	0.225678088665907	0.639499553668972	Upregulated	65.2738910829919	WP_001255628.1
C2566_RS18210	glcB	glcB	malate synthase G	0.225576846920271	0.572560380361764	Upregulated	99.6741886576028	WP_000084131.1
C2566_RS16155	hcaT	hcaT	3-phenylpropionate MFS transporter	0.225491770032634	0.653802541103336	Upregulated	86.9905590989394	WP_000244174.1
C2566_RS06590	entH	entH	proofreading thioesterase EntH	0.225375262700417	0.671045780677425	Upregulated	8.73832185088771	WP_000637953.1
C2566_RS17295	queF	queF	NADPH-dependent 7-cyano-7-deazaguanine reductase QueF	0.225222679268881	0.52648317574756	Upregulated	146.344885938849	WP_000100420.1
C2566_RS07815	gsiA	gsiA	glutathione ABC transporter ATP-binding protein GsiA	0.225195386193686	0.601937871631252	Upregulated	124.417650812441	WP_001301279.1
C2566_RS06970	nagD	nagD	ribonucleotide monophosphatase NagD	0.22443867882833	0.624244347489819	Upregulated	100.075713501992	WP_000153129.1
C2566_RS20425	yhgF	yhgF	Tex family protein	0.224401135248861	0.613303267377516	Upregulated	94.56560418228	WP_000980709.1
C2566_RS06785	mrdB	mrdB	peptidoglycan glycosyltransferase MrdB	0.224018283914987	0.612058357510841	Upregulated	110.759966307628	WP_000131719.1
C2566_RS12490	cho	cho	excinuclease Cho	0.223900511534114	0.653405349980152	Upregulated	142.306929212634	WP_000252397.1
C2566_RS20365	mrcA	mrcA	peptidoglycan glycosyltransferase/peptidoglycan DD-transpeptidase MrcA	0.222961054584615	0.592882988908056	Upregulated	176.466912961435	WP_000673804.1
C2566_RS22060	yidR	yidR	DUF3748 domain-containing protein	0.222894082130703	0.634888668258502	Upregulated	49.6471221642138	WP_001295245.1
C2566_RS08595	rmf	rmf	ribosome modulation factor	0.222600311736901	0.674639666432551	Upregulated	118948.202790414	WP_000828648.1
C2566_RS06910	ybeY	ybeY	rRNA maturation RNase YbeY	0.222523567013434	0.657383696206006	Upregulated	204.30618343986	WP_000084473.1
C2566_RS03075	nanX	nanX	MFS transporter	0.222399696504013	0.665042870371112	Upregulated	124.926585679232	WP_000179691.1
C2566_RS18315	yghU	yghU	glutathione-dependent disulfide-bond oxidoreductase	0.221603139868451	0.649997711040431	Upregulated	73.2211799446212	WP_001295515.1
C2566_RS13885	udk	udk	uridine kinase	0.221419660089499	0.620438058060072	Upregulated	64.3589983512065	WP_001295424.1
C2566_RS03855	ribF	ribF	bifunctional riboflavin kinase/FAD synthetase	0.219855884540561	0.515503369661776	Upregulated	260.887762843521	WP_000767337.1
C2566_RS14815	yfaY	yfaY	nicotinamide mononucleotide deamidase-related protein YfaY	0.219450014973445	0.61716729467893	Upregulated	47.8606800986377	WP_000921621.1
C2566_RS13760	rfbB	rfbB	dTDP-glucose 4,6-dehydratase	0.218825210354792	0.629990793242207	Upregulated	392.085444533613	WP_000699450.1
C2566_RS14725	ubiG	ubiG	bifunctional 2-polyprenyl-6-hydroxyphenol methylase/3-demethylubiquinol 3-O-methyltransferase UbiG	0.217702074672067	0.651449565419137	Upregulated	66.4424046448692	WP_000990753.1
C2566_RS06105	mnmH	mnmH	tRNA 2-selenouridine(34) synthase MnmH	0.215077365280188	0.651658542884577	Upregulated	35.747370225545	WP_001157938.1
C2566_RS17225	mazG	mazG	nucleoside triphosphate pyrophosphohydrolase	0.214647523120081	0.611140959328627	Upregulated	159.450537076781	WP_001071638.1
C2566_RS19615	csrD	csrD	RNase E specificity factor CsrD	0.214418026734738	0.605953065175171	Upregulated	247.781921770601	WP_001241469.1
C2566_RS24450	ilvX	ilvX	peptide IlvX	0.214391333284089	0.68132066308258	Upregulated	6.06682464051969	WP_001387183.1
C2566_RS12835	fadD	fadD	long-chain-fatty-acid--CoA ligase FadD	0.214083643451787	0.68960466857541	Upregulated	628.338404328325	WP_000758422.1
C2566_RS17750	cmtB	cmtB	PTS mannitol transporter subunit IIA	0.213464967475499	0.685461875979939	Upregulated	15.2450240420547	WP_001239650.1
C2566_RS18865	yqjC	yqjC	DUF1090 family protein YqjC	0.213232044401948	0.649120040901926	Upregulated	1080.59957391636	WP_001295543.1
C2566_RS05550	sbcD	sbcD	exonuclease subunit SbcD	0.212912656414734	0.631239981870754	Upregulated	41.6523362241932	WP_001221319.1
C2566_RS19275	rlmE	rlmE	23S rRNA (uridine(2552)-2'-O)-methyltransferase RlmE	0.211686553554589	0.500468242924327	Upregulated	1160.30411454947	WP_000145975.1
C2566_RS12765	dgcP	dgcP	diguanylate cyclase DgcP	0.21163634300338	0.610523515973141	Upregulated	478.381263465044	WP_001329055.1
C2566_RS13260	cheY	cheY	chemotaxis response regulator CheY	0.211572848878224	0.68960466857541	Upregulated	10.2232668701464	WP_000763867.1
C2566_RS08850	cbpM	cbpM	chaperone modulator CbpM	0.211486486160953	0.671045780677425	Upregulated	30.4948026118267	WP_000024560.1
C2566_RS21210	ghrB	ghrB	glyoxylate/hydroxypyruvate reductase GhrB	0.210869170031307	0.632356920489137	Upregulated	87.8734824267831	WP_000805027.1
C2566_RS09790	dhaK	dhaK	dihydroxyacetone kinase subunit DhaK	0.210855142798811	0.584791181699051	Upregulated	118.789783900202	WP_000733715.1
C2566_RS03190	C2566_RS03190	C2566_RS03190	biofilm development regulator YmgB/AriR family protein	0.210553368800589	0.68960466857541	Upregulated	70.7610012034882	WP_000239862.1
C2566_RS04380	yadH	yadH	ABC transporter permease	0.210333593254218	0.620210905504913	Upregulated	100.485313242395	WP_000972203.1
C2566_RS13955	yegQ	yegQ	tRNA 5-hydroxyuridine modification protein YegQ	0.210266910715348	0.642591908598532	Upregulated	92.4561064749223	WP_000476014.1
C2566_RS15545	ligA	ligA	NAD-dependent DNA ligase LigA	0.209721543371765	0.54316670058937	Upregulated	120.925215033596	WP_000443700.1
C2566_RS04095	leuD	leuD	3-isopropylmalate dehydratase small subunit	0.209030856533777	0.651658542884577	Upregulated	34.6017938361115	WP_000818228.1
C2566_RS03315	yjtD	yjtD	tRNA/rRNA methyltransferase	0.208776031034889	0.658756721987449	Upregulated	61.0739608086892	WP_001223132.1
C2566_RS15220	prmB	prmB	50S ribosomal protein L3 N(5)-glutamine methyltransferase	0.208021837376789	0.631152776378264	Upregulated	100.053703378118	WP_001295704.1
C2566_RS09070	csgA	csgA	curli major subunit CsgA	0.207896761666039	0.700188467974197	Upregulated	28.0318141283936	WP_000771437.1
C2566_RS05135	betA	betA	choline dehydrogenase	0.207865941648862	0.694405417081993	Upregulated	111.196018034834	WP_001159087.1
C2566_RS04410	panB	panB	3-methyl-2-oxobutanoate hydroxymethyltransferase	0.207860797472449	0.638117671276255	Upregulated	91.610710647141	WP_000805497.1
C2566_RS22105	yidB	yidB	YidB family protein	0.207753847161144	0.695713908879875	Upregulated	35.2584990078826	WP_000522208.1
C2566_RS08205	ybjX	ybjX	VirK/YbjX family protein	0.207486240633339	0.601310987583527	Upregulated	129.556573495212	WP_001355621.1
C2566_RS13605	sbcB	sbcB	exodeoxyribonuclease I	0.207101932307352	0.592366442062284	Upregulated	116.982677186353	WP_000980563.1
C2566_RS21560	gpmM	gpmM	2,3-bisphosphoglycerate-independent phosphoglycerate mutase	0.205911198574991	0.649454960408953	Upregulated	134.669837305753	WP_000116565.1
C2566_RS05950	ybaB	ybaB	YbaB/EbfC family nucleoid-associated protein	0.205865485421372	0.684317390889736	Upregulated	119.416871356261	WP_000467098.1
C2566_RS18450	ftsP	ftsP	cell division protein FtsP	0.205587630362212	0.643281803682436	Upregulated	86.3664492881119	WP_000059388.1
C2566_RS20580	gntR	gntR	gluconate operon transcriptional repressor GntR	0.20515905713324	0.663121978105228	Upregulated	308.369111288477	WP_000730249.1
C2566_RS12395	pfkB	pfkB	6-phosphofructokinase II	0.205064534184133	0.654220688945258	Upregulated	205.193742579116	WP_000251727.1
C2566_RS17610	C2566_RS17610	C2566_RS17610	hypothetical protein	0.204758641844174	0.694405417081993	Upregulated	49.4596832861412	WP_001389254.1
C2566_RS17465	recC	recC	exodeoxyribonuclease V subunit gamma	0.203653363932652	0.608562968210969	Upregulated	133.388273720081	WP_000946947.1
C2566_RS07330	tolR	tolR	colicin uptake protein TolR	0.202857983699762	0.572560380361764	Upregulated	146.892461460029	WP_000090100.1
C2566_RS10880	opgD	opgD	glucan biosynthesis protein OpgD	0.202299832010498	0.624244347489819	Upregulated	413.580312712227	WP_000375961.1
C2566_RS00455	rffA	rffA	dTDP-4-amino-4,6-dideoxygalactose transaminase	0.20209818258756	0.666813824472935	Upregulated	67.656600485941	WP_000612043.1
C2566_RS15030	hxpA	hxpA	hexitol phosphatase HxpA	0.201849927723369	0.710385225323914	Upregulated	146.403824176151	WP_001203392.1
C2566_RS08425	elyC	elyC	envelope biogenesis factor ElyC	0.200691589921992	0.679855427573259	Upregulated	24.1156292997225	WP_000899600.1
C2566_RS16025	bamB	bamB	outer membrane protein assembly factor BamB	0.199960082082675	0.701129638642068	Upregulated	584.44092418578	WP_001177048.1
C2566_RS25140	C2566_RS25140	C2566_RS25140	hypothetical protein	0.198847734231332	0.677693499341117	Upregulated	23507.4483987627	NA
C2566_RS21030	yhjG	yhjG	AsmA family protein	0.198592612107063	0.651658542884577	Upregulated	74.7679764269773	WP_001296794.1
C2566_RS11525	C2566_RS11525	C2566_RS11525	tail fiber domain-containing protein	0.19851328023264	0.716006458016945	Upregulated	41.7103989717238	WP_000235975.1
C2566_RS09090	clsC	clsC	cardiolipin synthase ClsC	0.19831548900856	0.626366231495402	Upregulated	48.7098232753478	WP_001307714.1
C2566_RS00920	yihI	yihI	Der GTPase-activating protein YihI	0.198269029574175	0.677658970388135	Upregulated	62.5273094431352	WP_001295266.1
C2566_RS05825	decR	decR	DNA-binding transcriptional regulator DecR	0.197905820513008	0.700488386262396	Upregulated	47.2280821998591	WP_000884589.1
C2566_RS04155	ftsL	ftsL	cell division protein FtsL	0.197035060745618	0.685461875979939	Upregulated	197.060264592747	WP_000625658.1
C2566_RS11995	ydhF	ydhF	aldo/keto reductase	0.196726949503577	0.661318454764492	Upregulated	129.941709822185	WP_000250656.1
C2566_RS21015	rcdB	rcdB	LysR family transcriptional regulator	0.196411812841411	0.714564412936709	Upregulated	31.6220477145289	WP_001343446.1
C2566_RS03240	dnaJ	dnaJ	molecular chaperone DnaJ	0.196304487630869	0.637206981615787	Upregulated	210.78328824454	WP_001118446.1
C2566_RS14410	fruK	fruK	1-phosphofructokinase	0.196024251794684	0.689551438373066	Upregulated	40.2946902955822	WP_000091263.1
C2566_RS07175	ybgI	ybgI	radiation resistance protein YbgI	0.195234084531122	0.640714694071006	Upregulated	116.29326932534	WP_000798859.1
C2566_RS05465	iraP	iraP	anti-adapter protein IraP	0.194824759401052	0.721473942909539	Upregulated	323.870752783445	WP_000792970.1
C2566_RS15630	murQ	murQ	N-acetylmuramic acid 6-phosphate etherase	0.194684312086488	0.700188467974197	Upregulated	28.7492584310537	WP_001175605.1
C2566_RS21700	slmA	slmA	nucleoid occlusion factor SlmA	0.194295380487589	0.679855427573259	Upregulated	54.2160621122462	WP_000818601.1
C2566_RS04745	metQ	metQ	methionine ABC transporter substrate-binding lipoprotein MetQ	0.192896975983025	0.685461875979939	Upregulated	157.938480567733	WP_000874224.1
C2566_RS04995	C2566_RS04995	C2566_RS04995	LysR substrate-binding domain-containing protein	0.192645341218338	0.725450805672195	Upregulated	32.8068468297796	NA
C2566_RS21200	bisC	bisC	biotin sulfoxide reductase	0.192099372012394	0.623284175306999	Upregulated	118.79253419392	WP_000013961.1
C2566_RS05605	secF	secF	protein translocase subunit SecF	0.192069780832681	0.724526297239672	Upregulated	639.359249149544	WP_000046637.1
C2566_RS08670	hspQ	hspQ	heat shock protein HspQ	0.192013267878837	0.713179425226557	Upregulated	440.805877222128	WP_001295356.1
C2566_RS01730	metH	metH	methionine synthase	0.191491613478687	0.685461875979939	Upregulated	322.145717005874	WP_000095995.1
C2566_RS14630	yojI	yojI	microcin J25 efflux ABC transporter YojI	0.191417610444295	0.702534946525077	Upregulated	72.6129525328682	WP_000422182.1
C2566_RS02480	mscM	mscM	miniconductance mechanosensitive channel MscM	0.191296384421083	0.64759830026359	Upregulated	161.977402568804	WP_001236847.1
C2566_RS08250	aat	aat	leucyl/phenylalanyl-tRNA--protein transferase	0.189483668772718	0.724526297239672	Upregulated	26.5935039872661	WP_001241678.1
C2566_RS13225	yecM	yecM	VOC family protein	0.188822760968064	0.683642509516621	Upregulated	38.2808495184015	WP_001295504.1
C2566_RS15860	bcp	bcp	thioredoxin-dependent thiol peroxidase	0.188601544719815	0.675654067979109	Upregulated	185.777029469977	WP_001068682.1
C2566_RS09950	narI	narI	respiratory nitrate reductase subunit gamma	0.187806008371981	0.699777809774623	Upregulated	46.8091180760441	WP_001160110.1
C2566_RS12600	topB	topB	DNA topoisomerase III	0.186657810866035	0.701129638642068	Upregulated	174.363416090399	WP_001235800.1
C2566_RS17895	gcvH	gcvH	glycine cleavage system protein GcvH	0.186385319042397	0.68960466857541	Upregulated	398.013589721587	WP_001295377.1
C2566_RS04655	fabZ	fabZ	3-hydroxyacyl-ACP dehydratase FabZ	0.18578944033858	0.701403270403188	Upregulated	342.79748825297	WP_000210739.1
C2566_RS12360	rplT	rplT	50S ribosomal protein L20	0.185629544470245	0.731146714400677	Upregulated	2244.00096612612	WP_000124850.1
C2566_RS13155	ruvA	ruvA	Holliday junction branch migration protein RuvA	0.185596907716182	0.59914481054171	Upregulated	153.094773938516	WP_000580332.1
C2566_RS17870	ygfB	ygfB	UPF0149 family protein YgfB	0.185417397890759	0.601372110151076	Upregulated	265.079473292364	WP_001295378.1
C2566_RS12980	htpX	htpX	protease HtpX	0.185281603218329	0.705943634205052	Upregulated	1266.13851096982	WP_000984500.1
C2566_RS02535	mutL	mutL	DNA mismatch repair endonuclease MutL	0.18490828554218	0.718963255337162	Upregulated	439.670571602299	WP_001122505.1
C2566_RS04965	crl	crl	sigma factor-binding protein Crl	0.184159485675646	0.726918389764917	Upregulated	1366.80653265969	WP_000174677.1
C2566_RS17540	lplT	lplT	lysophospholipid transporter LplT	0.183937351927982	0.721760988537435	Upregulated	50.9392168178858	WP_000004616.1
C2566_RS01725	iclR	iclR	glyoxylate bypass operon transcriptional repressor IclR	0.183911464403453	0.730086143189962	Upregulated	194.602230455686	WP_000226403.1
C2566_RS02375	dcuA	dcuA	anaerobic C4-dicarboxylate transporter DcuA	0.183417676381292	0.737836845038714	Upregulated	3178.64634789407	WP_000961959.1
C2566_RS04185	ftsW	ftsW	cell division protein FtsW	0.181806403914164	0.714521495050429	Upregulated	287.551708629428	WP_001295532.1
C2566_RS00530	hemC	hemC	hydroxymethylbilane synthase	0.181235226262799	0.701129638642068	Upregulated	181.972843404822	WP_001354020.1
C2566_RS06195	purK	purK	5-(carboxyamino)imidazole ribonucleotide synthase	0.181090921103674	0.73312925635425	Upregulated	36.9606315749071	WP_000815553.1
C2566_RS18085	yggT	yggT	osmotic shock tolerance protein YggT	0.180774721598749	0.689392362225652	Upregulated	73.2298343544728	WP_001094831.1
C2566_RS07830	gsiD	gsiD	glutathione ABC transporter permease GsiD	0.180583582526534	0.731373729980082	Upregulated	53.6528300813839	WP_001236051.1
C2566_RS13745	rfbC	rfbC	dTDP-4-dehydrorhamnose 3,5-epimerase	0.179851048924893	0.742010543188584	Upregulated	1815.09218071696	WP_001100801.1
C2566_RS11820	ydgA	ydgA	YdgA family protein	0.17962792979714	0.668579705030354	Upregulated	615.640744332258	WP_001043339.1
C2566_RS11220	ddpX	ddpX	D-alanyl-D-alanine dipeptidase	0.177965940889854	0.742010543188584	Upregulated	8.94302614707538	WP_001285833.1
C2566_RS10855	C2566_RS10855	C2566_RS10855	periplasmic protein	0.176720864916418	0.745302640955487	Upregulated	435.145381258993	WP_000731833.1
C2566_RS02425	ecnA	ecnA	lipoprotein antitoxin entericidin A	0.176644785641587	0.745302640955487	Upregulated	10.8745284102286	WP_000977757.1
C2566_RS01625	nfi	nfi	deoxyribonuclease V	0.17658590966888	0.722435802821506	Upregulated	34.2911272267929	WP_000362388.1
C2566_RS19665	dusB	dusB	tRNA dihydrouridine synthase DusB	0.176115619086545	0.740887543350603	Upregulated	500.170887106487	WP_001219652.1
C2566_RS03740	fimB	fimB	type 1 fimbria switch DNA invertase FimB	0.174658944211381	0.738533832564478	Upregulated	58.5988126695299	NA
C2566_RS03635	hypT	hypT	hypochlorite stress DNA-binding transcriptional regulator HypT	0.17412493324859	0.736956822336609	Upregulated	143.465451850981	WP_000340740.1
C2566_RS02910	ridA	ridA	2-iminobutanoate/2-iminopropanoate deaminase	0.17400631704196	0.748844012962612	Upregulated	614.453907239162	WP_000047539.1
C2566_RS14470	yejE	yejE	ABC transporter permease	0.173652389994211	0.710385225323914	Upregulated	32.5255172569326	WP_000088916.1
C2566_RS08710	hyaC	hyaC	Ni/Fe-hydrogenase b-type cytochrome subunit	0.172889917133023	0.742010543188584	Upregulated	58.5736219656211	WP_001186424.1
C2566_RS07945	C2566_RS07945	C2566_RS07945	retron St85 family effector protein	0.172260372678902	0.745302640955487	Upregulated	1434.12442439204	WP_001034589.1
C2566_RS08500	ssuC	ssuC	aliphatic sulfonate ABC transporter permease SsuC	0.171552507985932	0.7444923262148	Upregulated	7.04781613640747	WP_000235203.1
C2566_RS00130	pstC	pstC	phosphate ABC transporter permease PstC	0.170844417161337	0.736956822336609	Upregulated	39.1625503645718	WP_000741620.1
C2566_RS17355	C2566_RS17355	C2566_RS17355	ABC transporter permease	0.170528086417515	0.756230497461668	Upregulated	58.4969971065265	WP_000156205.1
C2566_RS04045	araA	araA	L-arabinose isomerase	0.170492113019232	0.754562247998866	Upregulated	29.6557854523002	WP_000151734.1
C2566_RS00360	ilvA	ilvA	threonine ammonia-lyase, biosynthetic	0.170325955309624	0.71772913290469	Upregulated	89.8792037158113	WP_001338652.1
C2566_RS04360	gcd	gcd	quinoprotein glucose dehydrogenase	0.169556500997267	0.727533209824228	Upregulated	94.002021493357	WP_001306211.1
C2566_RS20470	malQ	malQ	4-alpha-glucanotransferase	0.169550980442876	0.732929860718121	Upregulated	200.510670183182	WP_000444361.1
C2566_RS04760	gmhB	gmhB	D-glycero-beta-D-manno-heptose 1,7-bisphosphate 7-phosphatase	0.169393449167904	0.726918389764917	Upregulated	108.078013134633	WP_001140174.1
C2566_RS09970	C2566_RS09970	C2566_RS09970	hypothetical protein	0.169298464564147	0.737253583774691	Upregulated	42.869790577301	NA
C2566_RS10825	hrpA	hrpA	ATP-dependent RNA helicase HrpA	0.169253376155614	0.647359890869934	Upregulated	368.609136684653	WP_000139585.1
C2566_RS04020	djlA	djlA	co-chaperone DjlA	0.168552179006775	0.703664697797301	Upregulated	104.670981042509	WP_001200578.1
C2566_RS20705	ftsE	ftsE	cell division ATP-binding protein FtsE	0.168456219571398	0.745302640955487	Upregulated	72.5477778526732	WP_000617726.1
C2566_RS08520	elfA	elfA	fimbrial protein	0.168419488088966	0.744871273486036	Upregulated	148.773244038604	WP_000750293.1
C2566_RS08360	serC	serC	3-phosphoserine/phosphohydroxythreonine transaminase	0.168316681584351	0.705189527146736	Upregulated	358.958705991713	WP_000057149.1
C2566_RS17415	tcdA	tcdA	tRNA cyclic N6-threonylcarbamoyladenosine(37) synthase TcdA	0.168313441427622	0.721760988537435	Upregulated	41.2168561307475	WP_000117728.1
C2566_RS10125	trpD	trpD	bifunctional anthranilate synthase glutamate amidotransferase component TrpG/anthranilate phosphoribosyltransferase TrpD	0.168098434328093	0.756230497461668	Upregulated	71.7348824976778	WP_000763511.1
C2566_RS12070	cfa	cfa	cyclopropane fatty acyl phospholipid synthase	0.167851504685406	0.736023392736689	Upregulated	757.790034330882	WP_000098896.1
C2566_RS00200	mnmG	mnmG	tRNA uridine-5-carboxymethylaminomethyl(34) synthesis enzyme MnmG	0.167837119566758	0.68548814444163	Upregulated	183.547650672279	WP_000499751.1
C2566_RS00135	pstS	pstS	phosphate ABC transporter substrate-binding protein PstS	0.167674948586197	0.736721247236746	Upregulated	70.7299505245837	WP_000867146.1
C2566_RS17500	ptsP	ptsP	phosphoenolpyruvate--protein phosphotransferase	0.167528338989539	0.694405417081993	Upregulated	245.066202461241	WP_000957907.1
C2566_RS16050	rlmN	rlmN	bifunctional tRNA (adenosine(37)-C2)-methyltransferase TrmG/ribosomal RNA large subunit methyltransferase RlmN	0.167492810745876	0.730281347284896	Upregulated	153.827996716239	WP_000003317.1
C2566_RS07445	ybhC	ybhC	putative acyl-CoA thioester hydrolase	0.167091774916608	0.728290117684551	Upregulated	208.695027335863	WP_001091587.1
C2566_RS10095	yciE	yciE	ferritin-like domain-containing protein	0.16692548696536	0.756700865222337	Upregulated	64.6050511534047	WP_001079505.1
C2566_RS17640	xdhA	xdhA	xanthine dehydrogenase molybdenum-binding subunit XdhA	0.16670884585711	0.729309866942072	Upregulated	170.130330227748	WP_000388174.1
C2566_RS03810	sgcC	sgcC	PTS sugar transporter subunit IIC SgcC	0.166580462874641	0.759799111212515	Upregulated	25.7790903870266	WP_000460843.1
C2566_RS05425	ampH	ampH	D-alanyl-D-alanine-carboxypeptidase/endopeptidase AmpH	0.166315339092954	0.679855427573259	Upregulated	93.3613482929554	WP_000830738.1
C2566_RS00565	yigB	yigB	5-amino-6-(5-phospho-D-ribitylamino)uracil phosphatase YigB	0.166097386327183	0.724526297239672	Upregulated	43.9047109216009	WP_001213584.1
C2566_RS10350	puuR	puuR	HTH-type transcriptional regulator PuuR	0.166082876373194	0.731373729980082	Upregulated	38.9802157723295	WP_001278727.1
C2566_RS07165	phrB	phrB	deoxyribodipyrimidine photo-lyase	0.165395147374433	0.745830707903021	Upregulated	30.5509673313595	WP_000628034.1
C2566_RS17740	loiP	loiP	metalloprotease LoiP	0.16533419447926	0.712350373066176	Upregulated	312.300878548188	WP_001326497.1
C2566_RS02465	frdA	frdA	fumarate reductase (quinol) flavoprotein subunit	0.165047305786273	0.758695471020749	Upregulated	629.365424032943	WP_001192973.1
C2566_RS01060	fdhE	fdhE	formate dehydrogenase accessory protein FdhE	0.164043968164845	0.732138367938471	Upregulated	145.158833372383	WP_000027705.1
C2566_RS06795	rlmH	rlmH	23S rRNA (pseudouridine(1915)-N(3))-methyltransferase RlmH	0.163886342139391	0.754562247998866	Upregulated	35.2816494778815	WP_000776104.1
C2566_RS09940	narH	narH	nitrate reductase subunit beta	0.163820933362246	0.7444923262148	Upregulated	90.4250421819263	WP_000702660.1
C2566_RS09975	purU	purU	formyltetrahydrofolate deformylase	0.163737982724669	0.740887543350603	Upregulated	385.070694685725	WP_000555849.1
C2566_RS16085	sseB	sseB	enhanced serine sensitivity protein SseB	0.163463019198628	0.690955512427197	Upregulated	233.708857113818	WP_001295479.1
C2566_RS04670	rnhB	rnhB	ribonuclease HII	0.163144345079442	0.740887543350603	Upregulated	43.8210619382477	WP_000569405.1
C2566_RS21940	uhpC	uhpC	MFS transporter family glucose-6-phosphate receptor UhpC	0.162717500880739	0.751815653306827	Upregulated	43.1026349710209	WP_000936566.1
C2566_RS15665	amiA	amiA	N-acetylmuramoyl-L-alanine amidase AmiA	0.162448345612485	0.727533209824228	Upregulated	255.890825964244	WP_000102886.1
C2566_RS20330	aroB	aroB	3-dehydroquinate synthase	0.161636519510065	0.717502432671032	Upregulated	298.508829958568	WP_000439846.1
C2566_RS01225	yiiR	yiiR	DUF805 domain-containing protein	0.161378226977498	0.737253583774691	Upregulated	39.8698978383039	WP_000155257.1
C2566_RS05995	ushA	ushA	bifunctional UDP-sugar hydrolase/5'-nucleotidase	0.16110764127387	0.718179232442568	Upregulated	278.541773615789	WP_000771748.1
C2566_RS13530	C2566_RS13530	C2566_RS13530	hypothetical protein	0.160966391907103	0.742010543188584	Upregulated	7.8597291161606	NA
C2566_RS05635	ribD	ribD	bifunctional diaminohydroxyphosphoribosylaminopyrimidine deaminase/5-amino-6-(5-phosphoribosylamino)uracil reductase RibD	0.159908832007985	0.740887543350603	Upregulated	142.463335156082	WP_001150456.1
C2566_RS21245	glyS	glyS	glycine--tRNA ligase subunit beta	0.15989074565923	0.753149322194175	Upregulated	648.487756817806	WP_001291772.1
C2566_RS20325	damX	damX	cell division protein DamX	0.159844139794699	0.745302640955487	Upregulated	547.877995951925	WP_000343193.1
C2566_RS20895	rlmJ	rlmJ	23S rRNA (adenine(2030)-N(6))-methyltransferase	0.159260266910712	0.740523264353157	Upregulated	82.0350241415265	WP_000954225.1
C2566_RS19235	C2566_RS19235	C2566_RS19235	hypothetical protein	0.158998849695152	0.767926878137557	Upregulated	33.7555339809039	NA
C2566_RS12330	btuE	btuE	bifunctional thioredoxin/glutathione peroxidase	0.158722887336634	0.726918389764917	Upregulated	37.9103411846564	WP_001154168.1
C2566_RS04740	rcsF	rcsF	Rcs stress response system protein RcsF	0.158333152352698	0.737518159868085	Upregulated	62.3514629960098	WP_001202329.1
C2566_RS11095	nhoA	nhoA	N-hydroxyarylamine O-acetyltransferase	0.157259575237527	0.778163493381679	Upregulated	21.5634492771018	WP_000187904.1
C2566_RS15005	nuoA	nuoA	NADH-quinone oxidoreductase subunit NuoA	0.155909317252642	0.741568985821433	Upregulated	402.989078641663	WP_000062997.1
C2566_RS13200	cmoA	cmoA	carboxy-S-adenosyl-L-methionine synthase CmoA	0.155769660258826	0.725450805672195	Upregulated	86.6328620574556	WP_000019588.1
C2566_RS10955	yncJ	yncJ	YncJ family protein	0.155353424207389	0.773307177215399	Upregulated	60.2060480108844	WP_000494244.1
C2566_RS05395	tauB	tauB	taurine ABC transporter ATP-binding subunit	0.154862367035319	0.782032308419994	Upregulated	13.386895720019	WP_000939399.1
C2566_RS02635	yjfP	yjfP	esterase	0.154758283602008	0.767926878137557	Upregulated	28.2206044227666	WP_000569679.1
C2566_RS19330	ibaG	ibaG	BolA family iron metabolism protein IbaG	0.153674346540098	0.744871273486036	Upregulated	57.5961458628262	WP_000429656.1
C2566_RS04245	yacG	yacG	DNA gyrase inhibitor YacG	0.152691732228572	0.757249535360417	Upregulated	39.9907738289803	WP_000005042.1
C2566_RS01950	uvrA	uvrA	excinuclease ABC subunit UvrA	0.152679134814225	0.741541606953441	Upregulated	207.756599938218	WP_000357744.1
C2566_RS16715	nrdI	nrdI	class Ib ribonucleoside-diphosphate reductase assembly flavoprotein NrdI	0.15239785888558	0.782735647009096	Upregulated	6.10423295996616	WP_000080947.1
C2566_RS16320	recO	recO	DNA repair protein RecO	0.152153226252545	0.745951604196582	Upregulated	44.7373612238736	WP_000399404.1
C2566_RS17345	C2566_RS17345	C2566_RS17345	FGGY-family carbohydrate kinase	0.15193900133161	0.784859424853409	Upregulated	59.9770815132322	WP_000551482.1
C2566_RS16650	gabD	gabD	NADP-dependent succinate-semialdehyde dehydrogenase	0.151899606326083	0.784859424853409	Upregulated	46.2878731693558	WP_000772820.1
C2566_RS07850	bssR	bssR	biofilm formation regulator BssR	0.151819020383476	0.784859424853409	Upregulated	131247.377374393	WP_000497137.1
C2566_RS10270	pdeR	pdeR	cyclic di-GMP phosphodiesterase	0.150872790688235	0.758832118924579	Upregulated	117.78337793394	WP_000859981.1
C2566_RS18325	hypA	hypA	hydrogenase maturation nickel metallochaperone HypA	0.150450879533446	0.769405931140863	Upregulated	47.9210380898337	WP_000544952.1
C2566_RS24065	C2566_RS24065	C2566_RS24065	IS3-like element IS150 family transposase	0.149916616138878	0.791473320524096	Upregulated	9.07846381337864	WP_085947770.1
C2566_RS21770	xanP	xanP	xanthine/proton symporter XanP	0.149292343823089	0.785212388431506	Upregulated	43.0062046027818	WP_001295238.1
C2566_RS17015	mutS	mutS	DNA mismatch repair protein MutS	0.149196942874439	0.75214178182736	Upregulated	115.433690934277	WP_001272928.1
C2566_RS07040	seqA	seqA	replication initiation negative regulator SeqA	0.148849376295028	0.76640607342896	Upregulated	455.212931050928	WP_000848387.1
C2566_RS09910	ychO	ychO	inverse autotransporter invasin YchO	0.148693978156933	0.793448590177097	Upregulated	46.9303069447193	WP_001400233.1
C2566_RS17130	cysH	cysH	phosphoadenosine phosphosulfate reductase	0.147966210244994	0.793448590177097	Upregulated	154.368088615238	WP_000039863.1
C2566_RS04970	C2566_RS04970	C2566_RS04970	IS1-like element IS1A family transposase	0.146472605973899	0.794266418998636	Upregulated	9.1915603592364	WP_103215986.1
C2566_RS20625	ugpQ	ugpQ	glycerophosphodiester phosphodiesterase	0.14644851165573	0.764656473403581	Upregulated	55.286464718523	WP_000073599.1
C2566_RS10975	ydcS	ydcS	putative ABC transporter substrate-binding protein YdcS	0.14630405899758	0.793973761641712	Upregulated	38.443384322176	WP_000047424.1
C2566_RS06635	ahpC	ahpC	alkyl hydroperoxide reductase subunit C	0.146113331052575	0.794266418998636	Upregulated	2703.91918086684	WP_000052796.1
C2566_RS19725	yhdZ	yhdZ	amino acid ABC transporter ATP-binding protein	0.145555698441534	0.793973761641712	Upregulated	37.1379660858987	WP_000078349.1
C2566_RS10210	yciX	yciX	protein YciX	0.14528736852976	0.778152242330614	Upregulated	110.099112559651	WP_001297116.1
C2566_RS15585	yfeK	yfeK	YfeK family protein	0.144998440806713	0.793303179340669	Upregulated	377.632544440123	WP_000719959.1
C2566_RS19520	zapG	zapG	Z-ring associated protein ZapG	0.144154537580951	0.782032308419994	Upregulated	289.943333322918	WP_001295270.1
C2566_RS21670	mutM	mutM	bifunctional DNA-formamidopyrimidine glycosylase/DNA-(apurinic or apyrimidinic site) lyase	0.144076897865237	0.795122390210608	Upregulated	30.6320177986382	WP_001114543.1
C2566_RS14230	pbpG	pbpG	D-alanyl-D-alanine endopeptidase	0.143427195799493	0.745302640955487	Upregulated	94.5443986478678	WP_001319943.1
C2566_RS04395	panD	panD	aspartate 1-decarboxylase	0.14333881597683	0.790893781346686	Upregulated	269.939111903102	WP_000621515.1
C2566_RS04675	dnaE	dnaE	DNA polymerase III subunit alpha	0.14252377078228	0.758594218996599	Upregulated	632.283959033371	WP_001294774.1
C2566_RS21330	yiaJ	yiaJ	IclR family transcriptional regulator YiaJ	0.142363704803999	0.767926878137557	Upregulated	116.704569394621	WP_000514242.1
C2566_RS18495	qseC	qseC	quorum sensing histidine kinase QseC	0.142316745292636	0.793973761641712	Upregulated	56.8017765502435	WP_000673402.1
C2566_RS10830	ydcF	ydcF	DUF218 domain-containing protein YdcF	0.142308164339542	0.745302640955487	Upregulated	78.6759548157841	WP_001027964.1
C2566_RS10470	tyrR	tyrR	transcriptional regulator TyrR	0.142293968815218	0.727533209824228	Upregulated	236.884700618069	WP_001300658.1
C2566_RS03345	creA	creA	protein CreA	0.140659390631224	0.764159319054294	Upregulated	61.0453619088481	WP_000875487.1
C2566_RS19770	yrdB	yrdB	DUF1488 domain-containing protein	0.140587060863006	0.787319031215756	Upregulated	70.9878660348866	WP_001070563.1
C2566_RS19795	dprA	dprA	DNA-protecting protein DprA	0.140562387607254	0.792990031643215	Upregulated	203.446154608134	WP_000228551.1
C2566_RS20390	hslO	hslO	Hsp33 family molecular chaperone HslO	0.140072061851795	0.727468171769413	Upregulated	111.18759555041	WP_001135574.1
C2566_RS16310	acpS	acpS	holo-ACP synthase	0.139950213852439	0.798963630457389	Upregulated	31.6088273963401	WP_000986023.1
C2566_RS07670	hcxB	hcxB	hydroxycarboxylate dehydrogenase HcXB	0.139415482093341	0.793448590177097	Upregulated	243.411564117509	WP_000443530.1
C2566_RS10570	smrA	smrA	DNA endonuclease SmrA	0.139404106542977	0.782512904988458	Upregulated	34.8861759406391	WP_001046829.1
C2566_RS12235	aroD	aroD	type I 3-dehydroquinate dehydratase	0.139163670554571	0.791473320524096	Upregulated	37.2251846015595	WP_000860163.1
C2566_RS08155	ybjS	ybjS	NAD-dependent epimerase/dehydratase family protein	0.138839524342443	0.766981594880981	Upregulated	55.2561314524147	WP_001338420.1
C2566_RS11485	ydfG	ydfG	bifunctional NADP-dependent 3-hydroxy acid dehydrogenase/3-hydroxypropionate dehydrogenase YdfG	0.138566309971337	0.793973761641712	Upregulated	332.247129109589	WP_000636571.1
C2566_RS05695	yajQ	yajQ	nucleotide binding protein YajQ	0.137584392541587	0.793973761641712	Upregulated	448.543287166559	WP_001138904.1
C2566_RS13080	yebF	yebF	protein YebF	0.13729208386191	0.798963630457389	Upregulated	84.8950341056482	WP_001295500.1
C2566_RS16190	yphA	yphA	DoxX family protein	0.137289664192907	0.799797759583731	Upregulated	81.8567587554507	WP_001094726.1
C2566_RS04110	leuA	leuA	2-isopropylmalate synthase	0.136658941640385	0.806187064818072	Upregulated	35.2159255844515	WP_000082850.1
C2566_RS12680	yeaC	yeaC	YeaC family protein	0.136509809867892	0.801370348034531	Upregulated	473.927110769816	WP_001301293.1
C2566_RS02360	dicD	dicD	transcriptional regulator	0.13616178625104	0.792450280510181	Upregulated	144.121781721401	WP_001188520.1
C2566_RS19255	secG	secG	preprotein translocase subunit SecG	0.136030599778549	0.795319105266341	Upregulated	476.109728545685	WP_001297427.1
C2566_RS00365	ilvY	ilvY	HTH-type transcriptional activator IlvY	0.135614784785113	0.797771863249474	Upregulated	40.8605731752258	WP_000365791.1
C2566_RS10105	yciG	yciG	general stress protein	0.134964661924214	0.810325573045736	Upregulated	16.205539678277	WP_000807651.1
C2566_RS04450	folK	folK	2-amino-4-hydroxy-6-hydroxymethyldihydropteridine diphosphokinase	0.134907009208763	0.810325573045736	Upregulated	7.64071119159536	WP_000215139.1
C2566_RS25015	yljB	yljB	protein YljB	0.134125129873275	0.810251958461593	Upregulated	83.5573335511955	WP_001406719.1
C2566_RS15805	yffB	yffB	ArsC family reductase	0.133989779313936	0.798963630457389	Upregulated	50.9500946086053	WP_000258236.1
C2566_RS15260	yfcV	yfcV	fimbrial protein	0.133775290757588	0.811555325569448	Upregulated	18.7284041215151	WP_000033316.1
C2566_RS11240	gadC	gadC	acid resistance gamma-aminobutyrate antiporter GadC	0.133673378205488	0.79918384678781	Upregulated	50.4816562605228	WP_000246019.1
C2566_RS17495	lgt	lgt	prolipoprotein diacylglyceryl transferase	0.133572277952491	0.772868944849464	Upregulated	157.456571443496	WP_000204658.1
C2566_RS15150	accD	accD	acetyl-CoA carboxylase, carboxyltransferase subunit beta	0.133180005477864	0.802859949820161	Upregulated	791.716984700196	WP_000118404.1
C2566_RS05655	pgpA	pgpA	phosphatidylglycerophosphatase A	0.132719120212074	0.810325573045736	Upregulated	283.203664529552	WP_000154044.1
C2566_RS21450	yibA	yibA	HEAT repeat domain-containing protein	0.132478653924365	0.81544128483047	Upregulated	554.737262837357	WP_000072850.1
C2566_RS05595	yajC	yajC	preprotein translocase subunit YajC	0.1318439211879	0.80302658939215	Upregulated	842.785627282589	WP_000007629.1
C2566_RS11660	ynfB	ynfB	DUF1283 family protein	0.130743349336164	0.805491686734604	Upregulated	112.373248985849	WP_000705211.1
C2566_RS07035	ybfF	ybfF	esterase	0.129572386695652	0.793973761641712	Upregulated	47.9541994705659	WP_000773301.1
C2566_RS03450	yjjV	yjjV	metal-dependent hydrolase	0.128645487454768	0.787934180532306	Upregulated	58.2572493555749	WP_000563040.1
C2566_RS15835	purC	purC	phosphoribosylaminoimidazolesuccinocarboxamide synthase	0.128150890509209	0.810325573045736	Upregulated	48.6301087208102	WP_001295467.1
C2566_RS01540	nusG	nusG	transcription termination/antitermination protein NusG	0.12774236166772	0.797771863249474	Upregulated	235.120322723783	WP_001287516.1
C2566_RS11675	ynfD	ynfD	DUF1161 domain-containing protein	0.127679083550033	0.822913811623565	Upregulated	48.9195863411697	WP_001300836.1
C2566_RS17955	recJ	recJ	single-stranded-DNA-specific exonuclease RecJ	0.127656541568512	0.762151742376442	Upregulated	109.221390865612	WP_000813212.1
C2566_RS17520	mutH	mutH	DNA mismatch repair endonuclease MutH	0.127647325195085	0.810325573045736	Upregulated	33.8597853418749	WP_000082201.1
C2566_RS18490	qseB	qseB	quorum sensing response regulator transcription factor QseB	0.126868545596914	0.807636016238366	Upregulated	64.9584972604551	WP_001221493.1
C2566_RS21185	yhjY	yhjY	autotransporter outer membrane beta-barrel domain-containing protein	0.126126622323118	0.810251958461593	Upregulated	159.847087130598	WP_000584472.1
C2566_RS18445	ygiQ	ygiQ	YgiQ family radical SAM protein	0.125889074915431	0.810251958461593	Upregulated	93.0960572366776	WP_000095154.1
C2566_RS06170	allD	allD	ureidoglycolate dehydrogenase	0.124468996799316	0.825217196022274	Upregulated	24.746077803727	WP_000703906.1
C2566_RS00815	fadA	fadA	acetyl-CoA C-acyltransferase FadA	0.123006081495325	0.823870111616403	Upregulated	205.604856550617	WP_000438708.1
C2566_RS17380	fucR	fucR	L-fucose operon activator	0.122761715499239	0.807161865482923	Upregulated	162.520428066772	WP_000642343.1
C2566_RS18255	C2566_RS18255	C2566_RS18255	acyl carrier protein	0.122714730238882	0.805672830997803	Upregulated	8.21489805866784	WP_000248097.1
C2566_RS06185	ylbF	ylbF	DUF2877 domain-containing protein	0.122330913417239	0.82105008457571	Upregulated	8.62291772163648	WP_001301143.1
C2566_RS09065	csgB	csgB	curli minor subunit CsgB	0.122235812787701	0.80606505856836	Upregulated	7.16810580740677	WP_000791650.1
C2566_RS20125	kefB	kefB	glutathione-regulated potassium-efflux system protein KefB	0.122198786566291	0.772019889589501	Upregulated	101.760334569089	WP_000399122.1
C2566_RS05260	codB	codB	cytosine permease	0.121877149535317	0.825217196022274	Upregulated	26.6725959342172	WP_000076233.1
C2566_RS12105	ydhS	ydhS	FAD-NAD(P)-binding protein	0.12122911558176	0.821146100857224	Upregulated	60.3492478691797	WP_000716950.1
C2566_RS04190	murG	murG	undecaprenyldiphospho-muramoylpentapeptide beta-N-acetylglucosaminyltransferase	0.121024357625158	0.820319053700203	Upregulated	224.847506434157	WP_000016560.1
C2566_RS17215	eno	eno	phosphopyruvate hydratase	0.120824716769757	0.825217196022274	Upregulated	1653.40330891392	WP_000036723.1
C2566_RS11710	bioD	bioD	dethiobiotin synthase	0.120497740447536	0.823123826739942	Upregulated	398.086765770312	WP_000919231.1
C2566_RS18665	folB	folB	bifunctional dihydroneopterin aldolase/7,8-dihydroneopterin epimerase	0.120408785323265	0.820319053700203	Upregulated	59.5362044071323	WP_001295541.1
C2566_RS20715	rsmD	rsmD	16S rRNA (guanine(966)-N(2))-methyltransferase	0.120194038277942	0.810251958461593	Upregulated	44.942442474493	WP_000743204.1
C2566_RS21545	secB	secB	protein-export chaperone SecB	0.119719608977549	0.82630383628403	Upregulated	434.558558601576	WP_000003377.1
C2566_RS05495	aroL	aroL	shikimate kinase AroL	0.119575237256112	0.801622716312122	Upregulated	159.532794523074	WP_000193393.1
C2566_RS21275	xylB	xylB	xylulokinase	0.118652360468864	0.823870111616403	Upregulated	54.9084686046337	WP_000275381.1
C2566_RS09935	narG	narG	nitrate reductase subunit alpha	0.118600420182182	0.792990031643215	Upregulated	151.446634454677	WP_000032935.1
C2566_RS13035	yebY	yebY	YebY family protein	0.118408349478011	0.793973761641712	Upregulated	276.680721302343	WP_000976472.1
C2566_RS13470	mtfA	mtfA	DgsA anti-repressor MtfA	0.11816622806026	0.830236082011966	Upregulated	845.624536677376	WP_001320474.1
C2566_RS16475	yfiH	yfiH	purine nucleoside phosphorylase YfiH	0.117808594005941	0.8071469675697	Upregulated	68.7232554657343	WP_000040127.1
C2566_RS00860	C2566_RS00860	C2566_RS00860	hypothetical protein	0.117697317184749	0.757122418801363	Upregulated	43867.0858984159	NA
C2566_RS14540	ccmH	ccmH	cytochrome c-type biogenesis thiol:disulfide oxidoreductase CcmH	0.116097298787457	0.82355716100391	Upregulated	70.3213262227725	WP_001211589.1
C2566_RS08830	torR	torR	two-component system response regulator TorR	0.115902275266544	0.81544128483047	Upregulated	42.1033781646777	WP_001120125.1
C2566_RS15465	mntH	mntH	Nramp family divalent metal transporter	0.115661990245435	0.833102442977972	Upregulated	303.982007637999	WP_000186384.1
C2566_RS15535	yfeH	yfeH	bile acid:sodium symporter family protein	0.115530980388174	0.793973761641712	Upregulated	114.169723697129	WP_000765610.1
C2566_RS21285	xylF	xylF	D-xylose ABC transporter substrate-binding protein	0.11541350329185	0.832174413422148	Upregulated	34.0948659402848	WP_001300957.1
C2566_RS04040	araD	araD	L-ribulose-5-phosphate 4-epimerase	0.114347597179177	0.839025253785903	Upregulated	14.3415681585104	WP_000888655.1
C2566_RS06450	cusA	cusA	Cu(+)/Ag(+) efflux RND transporter permease subunit CusA	0.114229261973105	0.810299588997298	Upregulated	169.301942766684	WP_000573928.1
C2566_RS02575	nsrR	nsrR	nitric oxide-sensing transcriptional repressor NsrR	0.113308047249935	0.83875962379127	Upregulated	565.307528914621	WP_001177644.1
C2566_RS16130	iscR	iscR	Fe-S cluster assembly transcriptional regulator IscR	0.112889201034003	0.835425765276219	Upregulated	180.82033945815	WP_001241357.1
C2566_RS01760	pgi	pgi	glucose-6-phosphate isomerase	0.112771662276638	0.784859424853409	Upregulated	579.22373616179	WP_000789986.1
C2566_RS14590	napH	napH	quinol dehydrogenase ferredoxin subunit NapH	0.112624564859534	0.838493482149096	Upregulated	29.9134346756574	WP_000013515.1
C2566_RS15910	hyfJ	hyfJ	hydrogenase 4 assembly chaperone HyfJ	0.112605943628987	0.839025253785903	Upregulated	8.61044703442658	WP_001300799.1
C2566_RS15570	ptsI	ptsI	phosphoenolpyruvate-protein phosphotransferase PtsI	0.112355575152801	0.833102442977972	Upregulated	3113.60688867393	WP_000623136.1
C2566_RS14035	yegU	yegU	ADP-ribosylglycohydrolase family protein	0.112307000679376	0.838219966917382	Upregulated	24.1575288602185	WP_000846243.1
C2566_RS05575	malZ	malZ	maltodextrin glucosidase	0.112211441781861	0.820319053700203	Upregulated	69.8571622296104	WP_001310597.1
C2566_RS01860	plsB	plsB	glycerol-3-phosphate 1-O-acyltransferase PlsB	0.111674743235394	0.81544128483047	Upregulated	514.034759149672	WP_000017354.1
C2566_RS04065	thiQ	thiQ	thiamine ABC transporter ATP-binding protein ThiQ	0.111564143144423	0.842699377592233	Upregulated	12.788276490303	WP_000916325.1
C2566_RS09530	phoQ	phoQ	two-component system sensor histidine kinase PhoQ	0.111146487904243	0.793973761641712	Upregulated	101.980619961128	WP_000735411.1
C2566_RS00270	rbsK	rbsK	ribokinase	0.111017340369065	0.838939760554194	Upregulated	89.9067833102103	WP_012767772.1
C2566_RS08350	ycaO	ycaO	30S ribosomal protein S12 methylthiotransferase accessory factor YcaO	0.110645339756004	0.835425765276219	Upregulated	107.078440373768	WP_001295344.1
C2566_RS12310	selO	selO	protein adenylyltransferase SelO	0.110600991595646	0.835952974806872	Upregulated	70.2158474821016	WP_000175606.1
C2566_RS20140	yheT	yheT	hydrolase	0.110271903465606	0.830480189505995	Upregulated	35.4885950820918	WP_000057356.1
C2566_RS17230	mazF	mazF	endoribonuclease MazF	0.109828865156145	0.825299791428499	Upregulated	84.0701380089329	WP_000254738.1
C2566_RS11900	rsxC	rsxC	electron transport complex subunit RsxC	0.109529698927678	0.83081520580766	Upregulated	83.455315633921	WP_000915790.1
C2566_RS10525	uspE	uspE	universal stress protein UspE	0.108840976988959	0.832369994084099	Upregulated	1702.07621399283	WP_001262123.1
C2566_RS10085	yciC	yciC	YciC family protein	0.108143242268028	0.838479094746402	Upregulated	107.451849465747	WP_000028540.1
C2566_RS03590	yjiM	yjiM	double-cubane-cluster-containing anaerobic reductase	0.108028133956546	0.825217196022274	Upregulated	208.11741272846	WP_001300012.1
C2566_RS19600	mreC	mreC	rod shape-determining protein MreC	0.107933276576525	0.83081520580766	Upregulated	72.1987759288461	WP_000802511.1
C2566_RS16840	recA	recA	recombinase RecA	0.107757700356152	0.842478566687098	Upregulated	537.539110956944	WP_000963143.1
C2566_RS10385	pspC	pspC	envelope stress response membrane protein PspC	0.107133892113587	0.830236082011966	Upregulated	72.3563672692794	WP_000907385.1
C2566_RS14820	yfaZ	yfaZ	YfaZ family protein	0.107101411993615	0.850291711609383	Upregulated	14.3453137263043	WP_001300392.1
C2566_RS12400	ghoS	ghoS	type V toxin-antitoxin system endoribonuclease antitoxin GhoS	0.106358993844684	0.85183437346122	Upregulated	144.011027910664	WP_000146159.1
C2566_RS05435	sbmA	sbmA	peptide antibiotic transporter SbmA	0.105797818351222	0.832031078870583	Upregulated	89.6996963769258	WP_001297134.1
C2566_RS07485	C2566_RS07485	C2566_RS07485	hypothetical protein	0.105116377809113	0.849040305370598	Upregulated	52.4420158022557	WP_000762846.1
C2566_RS13490	shiA	shiA	shikimate transporter	0.105101824952541	0.825217196022274	Upregulated	93.2540735225856	WP_000378575.1
C2566_RS06075	ybbP	ybbP	putative ABC transporter permease subunit YbbP	0.104626050674104	0.840446555275419	Upregulated	77.6877642583308	WP_000561803.1
C2566_RS13645	hisC	hisC	histidinol-phosphate transaminase	0.104454956341135	0.854559940029223	Upregulated	26.2028629774651	WP_000108921.1
C2566_RS09990	rssB	rssB	two-component system response regulator RssB	0.104410506765855	0.82105008457571	Upregulated	96.6585223045772	WP_000193447.1
C2566_RS18505	mdaB	mdaB	NADPH:quinone oxidoreductase MdaB	0.10292237435361	0.844594376793494	Upregulated	30.5237748815815	WP_000072420.1
C2566_RS08995	dgcT	dgcT	GGDEF domain-containing protein	0.102841615287122	0.852264561322126	Upregulated	379.44095848062	WP_000409883.1
C2566_RS15795	acrD	acrD	multidrug efflux RND transporter permease AcrD	0.102456986943465	0.835952974806872	Upregulated	104.479072227863	WP_001273151.1
C2566_RS10180	sohB	sohB	protease SohB	0.102399699649655	0.8071469675697	Upregulated	308.655917448055	WP_000422045.1
C2566_RS06325	ybcM	ybcM	helix-turn-helix transcriptional regulator	0.102104291450368	0.852601889676898	Upregulated	753.870294726895	WP_000881075.1
C2566_RS02870	pmbA	pmbA	metalloprotease PmbA	0.102075707175346	0.795319105266341	Upregulated	214.958441762345	WP_001162160.1
C2566_RS12410	yniB	yniB	YniB family protein	0.102011309828351	0.810325573045736	Upregulated	227.905466888882	WP_000222172.1
C2566_RS17470	ppdC	ppdC	prepilin-type N-terminal cleavage/methylation domain-containing protein	0.102010666543873	0.857202056124119	Upregulated	7.99663434875969	WP_001276460.1
C2566_RS12445	chbG	chbG	chitin disaccharide deacetylase	0.101285254701382	0.857848292821431	Upregulated	27.5872533398239	WP_000440472.1
C2566_RS10380	pspB	pspB	envelope stress response membrane protein PspB	0.100536922014823	0.849040305370598	Upregulated	104.07504945943	WP_001274963.1
C2566_RS17505	rppH	rppH	RNA pyrophosphohydrolase	0.100439994595363	0.830236082011966	Upregulated	478.952426486898	WP_000564489.1
C2566_RS17490	thyA	thyA	thymidylate synthase	0.100395405195383	0.784859424853409	Upregulated	187.145377950488	WP_000816234.1
C2566_RS06230	folD	folD	bifunctional methylenetetrahydrofolate dehydrogenase/methenyltetrahydrofolate cyclohydrolase FolD	0.099565433572965	0.835952974806872	Upregulated	115.069243061499	WP_000729160.1
C2566_RS19310	rplU	rplU	50S ribosomal protein L21	0.0986687757523574	0.850368632764088	Upregulated	1288.96522684633	WP_000271401.1
C2566_RS11940	pdxY	pdxY	pyridoxal kinase	0.0981592994034122	0.854614497408153	Upregulated	77.5678249181378	WP_001307229.1
C2566_RS01290	cytR	cytR	DNA-binding transcriptional regulator CytR	0.0981092895774924	0.820319053700203	Upregulated	113.177679359111	WP_000644904.1
C2566_RS10110	trpA	trpA	tryptophan synthase subunit alpha	0.0980689572318006	0.863751904529712	Upregulated	100.238348556223	WP_000443067.1
C2566_RS17650	xdhC	xdhC	xanthine dehydrogenase iron sulfur-binding subunit XdhC	0.0977518926017248	0.865353204122697	Upregulated	35.3166672840988	WP_001016605.1
C2566_RS17595	kduI	kduI	5-dehydro-4-deoxy-D-glucuronate isomerase	0.0976797446379587	0.848188874801165	Upregulated	23.0787922937717	WP_000383233.1
C2566_RS16765	emrA	emrA	multidrug efflux MFS transporter periplasmic adaptor subunit EmrA	0.0972965956548382	0.820319053700203	Upregulated	65.1746384088914	WP_001295175.1
C2566_RS05555	phoB	phoB	phosphate response regulator transcription factor PhoB	0.0972292324430378	0.839025253785903	Upregulated	41.1152068499227	WP_000113933.1
C2566_RS02840	ytfR	ytfR	galactofuranose ABC transporter, ATP-binding protein YtfR	0.0967181430021777	0.842288170814272	Upregulated	52.5307650819404	WP_000210558.1
C2566_RS04480	hrpB	hrpB	ATP-dependent helicase HrpB	0.0965530405480379	0.795531940372568	Upregulated	95.8200793517827	WP_001350480.1
C2566_RS04030	rapA	rapA	RNA polymerase-associated protein RapA	0.0963457877867749	0.838219966917382	Upregulated	98.0694851667558	WP_001117011.1
C2566_RS00480	thrP	thrP	bifunctional threonine/serine APC transporter ThrP	0.0963138900571043	0.866624782445115	Upregulated	120.597398895448	WP_000774729.1
C2566_RS01920	alr	alr	alanine racemase	0.0958833579455668	0.835425765276219	Upregulated	130.39052027681	WP_001147328.1
C2566_RS15620	ucpA	ucpA	SDR family oxidoreductase UcpA	0.0954592992932785	0.867553860966043	Upregulated	1388.60943637475	WP_000517428.1
C2566_RS21500	yibL	yibL	YibL family ribosome-associated protein	0.0935927279473194	0.825299791428499	Upregulated	62.5961582790378	WP_000665676.1
C2566_RS07595	ybhL	ybhL	Bax inhibitor-1/YccA family protein	0.0935692973679049	0.870524438149215	Upregulated	948.636792360595	WP_000373624.1
C2566_RS00120	pstB	pstB	phosphate ABC transporter ATP-binding protein PstB	0.0926962519721894	0.857036746614093	Upregulated	66.0504972924157	WP_000063125.1
C2566_RS21485	mtlD	mtlD	mannitol-1-phosphate 5-dehydrogenase	0.0926385274515247	0.814380866864415	Upregulated	84.3920982170134	WP_000645420.1
C2566_RS04895	dinJ	dinJ	type II toxin-antitoxin system antitoxin DinJ	0.0925403646934879	0.873631593611338	Upregulated	2575.07908471145	WP_000729704.1
C2566_RS18370	yghX	yghX	YghX family hydrolase	0.0923747128465619	0.859346862271782	Upregulated	85.3110237530611	WP_001424373.1
C2566_RS19650	yhdT	yhdT	YhdT family protein	0.0920479484589519	0.873631593611338	Upregulated	4.57061816897975	WP_000381173.1
C2566_RS04100	leuC	leuC	3-isopropylmalate dehydratase large subunit	0.091960353706438	0.873744799916203	Upregulated	29.9266181799592	WP_001140652.1
C2566_RS17300	ppnN	ppnN	nucleotide 5'-monophosphate nucleosidase PpnN	0.0918737132152475	0.873631593611338	Upregulated	1094.12161138414	WP_000627995.1
C2566_RS07915	C2566_RS07915	C2566_RS07915	phage repressor protein CI	0.0918450524113896	0.874545199639399	Upregulated	882.286570069327	WP_001047321.1
C2566_RS05700	yajR	yajR	MFS transporter	0.0917405068199343	0.840767720147672	Upregulated	151.955309297033	WP_001000978.1
C2566_RS14220	bglX	bglX	beta-glucosidase BglX	0.0914586108964238	0.82105008457571	Upregulated	182.494884061115	WP_000871512.1
C2566_RS14900	menF	menF	isochorismate synthase MenF	0.091238399053365	0.819482960613286	Upregulated	107.606707204078	WP_001191419.1
C2566_RS20275	yhfU	yhfU	DUF2620 domain-containing protein	0.0902713050245313	0.875338642394282	Upregulated	14.9801709534241	WP_000719728.1
C2566_RS12850	yoaA	yoaA	ATP-dependent DNA helicase	0.0900345986920883	0.850291711609383	Upregulated	140.985027357359	WP_000128847.1
C2566_RS10050	cls	cls	cardiolipin synthase	0.0898216498022128	0.859770597432119	Upregulated	147.081781723054	WP_000214516.1
C2566_RS16580	nadK	nadK	NAD(+) kinase	0.0897376313228187	0.809812236546241	Upregulated	134.488061759256	WP_001059169.1
C2566_RS06995	glnS	glnS	glutamine--tRNA ligase	0.0885957500538805	0.854372476233862	Upregulated	321.579639715786	WP_001287154.1
C2566_RS06660	rnk	rnk	nucleoside diphosphate kinase regulator	0.0881524564728885	0.87626654263363	Upregulated	89.6833052434191	WP_000089731.1
C2566_RS11715	mlc	mlc	sugar metabolism global transcriptional regulator Mlc	0.0870562435722593	0.852565171346553	Upregulated	150.537182308164	WP_000225262.1
C2566_RS02995	lptF	lptF	LPS export ABC transporter permease LptF	0.086998313463355	0.854468904412937	Upregulated	210.487408516902	WP_000584114.1
C2566_RS19015	yhaV	yhaV	type II toxin-antitoxin system ribonuclease toxin YhaV	0.0868385241866477	0.875338642394282	Upregulated	325.484724214013	NA
C2566_RS13595	sbmC	sbmC	DNA gyrase inhibitor SbmC	0.0867958007580774	0.874545199639399	Upregulated	264.213680367457	WP_001105393.1
C2566_RS09405	nagZ	nagZ	beta-N-acetylhexosaminidase	0.0861689396788668	0.862360945528312	Upregulated	129.18551952034	WP_000529317.1
C2566_RS15790	narQ	narQ	nitrate/nitrite two-component system sensor histidine kinase NarQ	0.0858837672456201	0.880493294689066	Upregulated	428.132207702506	WP_001300881.1
C2566_RS02585	rlmB	rlmB	23S rRNA (guanosine(2251)-2'-O)-methyltransferase RlmB	0.0858214289601213	0.825217196022274	Upregulated	60.0056793637911	WP_001293282.1
C2566_RS15040	yfbV	yfbV	terminus macrodomain insulation protein YfbV	0.0848986355299735	0.869605959116765	Upregulated	387.884272166428	WP_000106627.1
C2566_RS14795	yfaU	yfaU	2-keto-3-deoxy-L-rhamnonate aldolase	0.0848821046372714	0.875430914929126	Upregulated	28.0396207973285	WP_000992954.1
C2566_RS01515	C2566_RS01515	C2566_RS01515	hypothetical protein	0.0846956045205093	0.883957822283437	Upregulated	370.535387271391	NA
C2566_RS20490	rtcB	rtcB	RNA-splicing ligase RtcB	0.0846115620721665	0.883921853281734	Upregulated	32.9075744105198	WP_001105478.1
C2566_RS00725	udp	udp	uridine phosphorylase	0.0841695560705027	0.884871925578304	Upregulated	450.564028420014	WP_000045178.1
C2566_RS20710	ftsY	ftsY	signal recognition particle-docking protein FtsY	0.0840293740389541	0.835952974806872	Upregulated	194.39160794607	WP_001040664.1
C2566_RS04835	dnaQ	dnaQ	DNA polymerase III subunit epsilon	0.0831404978956308	0.873744799916203	Upregulated	190.129406796098	WP_001300756.1
C2566_RS18740	ygjG	ygjG	putrescine aminotransferase	0.0824440981129885	0.876688779851338	Upregulated	105.236453996097	WP_001301395.1
C2566_RS13700	C2566_RS13700	C2566_RS13700	IS1-like element IS1A family transposase	0.0818597625554513	0.888034033440573	Upregulated	17.9414438084603	WP_223290517.1
C2566_RS11785	ydgC	ydgC	GlpM family protein	0.0806727997316958	0.88666574897055	Upregulated	53.0500508409471	WP_000524868.1
C2566_RS00760	rmuC	rmuC	DNA recombination protein RmuC	0.0806331554340591	0.88666574897055	Upregulated	267.335255079179	WP_000347696.1
C2566_RS20535	glgP	glgP	glycogen phosphorylase	0.0805191871114051	0.867064104822335	Upregulated	690.375240335557	WP_000993449.1
C2566_RS14060	thiM	thiM	hydroxyethylthiazole kinase	0.0804017764734558	0.886492430308012	Upregulated	337.403452419715	WP_001195564.1
C2566_RS21615	C2566_RS21615	C2566_RS21615	UDP-galactose--(galactosyl) LPS alpha1,2-galactosyltransferase	0.0800503843541795	0.884871925578304	Upregulated	203.1937103047	WP_000364777.1
C2566_RS00560	xerC	xerC	tyrosine recombinase XerC	0.0799583584196241	0.875338642394282	Upregulated	51.7575751084899	WP_000130686.1
C2566_RS03385	nadR	nadR	multifunctional transcriptional regulator/nicotinamide-nucleotide adenylyltransferase/ribosylnicotinamide kinase NadR	0.0791387812754664	0.874184698765708	Upregulated	148.566935573731	WP_000093814.1
C2566_RS21950	uhpA	uhpA	transcriptional regulator UhpA	0.0786755665449261	0.888571465362911	Upregulated	20.3965372988716	WP_000633668.1
C2566_RS20380	yrfG	yrfG	GMP/IMP nucleotidase	0.0786279743817333	0.873631593611338	Upregulated	134.20689639343	WP_001300440.1
C2566_RS04250	zapD	zapD	cell division protein ZapD	0.0782470940139624	0.883957822283437	Upregulated	80.7892152309084	WP_001194734.1
C2566_RS15635	murP	murP	PTS N-acetylmuramic acid transporter subunit IIBC	0.077548591953453	0.881760267606181	Upregulated	42.3533784934827	WP_001040449.1
C2566_RS09750	ldcA	ldcA	muramoyltetrapeptide carboxypeptidase	0.0772547669847228	0.86713026465115	Upregulated	75.5994114240708	WP_000051560.1
C2566_RS20860	yhiN	yhiN	NAD(P)/FAD-dependent oxidoreductase	0.076819518323696	0.881015811097135	Upregulated	73.6818559481821	WP_000439197.1
C2566_RS14535	narP	narP	nitrate/nitrite response regulator protein NarP	0.0764513926848262	0.873400677360263	Upregulated	71.5206519078199	WP_001113637.1
C2566_RS05675	xseB	xseB	exodeoxyribonuclease VII small subunit	0.0762938841625159	0.894399396815259	Upregulated	142.150697434527	WP_001124935.1
C2566_RS04685	ldcC	ldcC	lysine decarboxylase LdcC	0.0762907846281063	0.878051557691038	Upregulated	99.0455158838619	WP_001020950.1
C2566_RS11685	ynfF	ynfF	selenate/tellurate reductase subunit YnfF	0.0753296956154811	0.894618483323874	Upregulated	546.353844220756	WP_001340362.1
C2566_RS15035	yfbU	yfbU	YfbU family protein	0.0750180482888846	0.891825114824482	Upregulated	294.318948389543	WP_000426124.1
C2566_RS18485	ygiW	ygiW	OB fold stress tolerance protein YgiW	0.0749803537968038	0.895800818102697	Upregulated	1037.84617250436	WP_000712658.1
C2566_RS10535	ogt	ogt	methylated-DNA--[protein]-cysteine S-methyltransferase	0.0749076062038393	0.88306693906101	Upregulated	44.9136005472666	WP_000945005.1
C2566_RS01235	uspD	uspD	universal stress protein UspD	0.0747975921153764	0.895003569195038	Upregulated	1341.92331052356	WP_000323556.1
C2566_RS14290	preT	preT	NAD-dependent dihydropyrimidine dehydrogenase subunit PreT	0.0747108267604531	0.884041778825913	Upregulated	191.070687847452	WP_001136389.1
C2566_RS08745	appA	appA	bifunctional acid phosphatase/4-phytase	0.0747070601619142	0.867064104822335	Upregulated	71.8703511817515	WP_001300464.1
C2566_RS11890	rsxA	rsxA	electron transport complex subunit RsxA	0.0744937010343486	0.895003569195038	Upregulated	26.9249450751073	WP_000133193.1
C2566_RS20430	feoA	feoA	ferrous iron transporter A	0.0741975087295864	0.891509268484182	Upregulated	46.9804851662844	WP_001200455.1
C2566_RS17245	rlmD	rlmD	23S rRNA (uracil(1939)-C(5))-methyltransferase RlmD	0.0728956245048632	0.864133321339787	Upregulated	221.090056931396	WP_000046810.1
C2566_RS11140	yddG	yddG	aromatic amino acid efflux DMT transporter YddG	0.0728342417312577	0.885980861265117	Upregulated	25.3738539752379	WP_000198214.1
C2566_RS13715	wzy	wzy	O7 family O-antigen polymerase	0.0720196658558071	0.901206688446716	Upregulated	1998.49505279213	WP_001230642.1
C2566_RS16445	kgtP	kgtP	alpha-ketoglutarate permease	0.0717531410450606	0.895003569195038	Upregulated	419.647690042609	WP_000841103.1
C2566_RS02660	ulaC	ulaC	PTS ascorbate transporter subunit IIA	0.0714368106219508	0.90123301405875	Upregulated	13.830023595623	WP_000776505.1
C2566_RS19290	dacB	dacB	serine-type D-Ala-D-Ala carboxypeptidase	0.0712005877238598	0.895003569195038	Upregulated	63.7985930545619	WP_001212662.1
C2566_RS15745	eutQ	eutQ	ethanolamine utilization acetate kinase EutQ	0.0711578596428672	0.894618483323874	Upregulated	9.22290214855506	WP_000733916.1
C2566_RS08675	rlmI	rlmI	23S rRNA (cytosine(1962)-C(5))-methyltransferase RlmI	0.0707901176821123	0.867553860966043	Upregulated	257.258422246152	WP_000116297.1
C2566_RS00440	rffG	rffG	dTDP-glucose 4,6-dehydratase	0.0705693070928081	0.895003569195038	Upregulated	76.6779918084165	WP_001226602.1
C2566_RS17360	C2566_RS17360	C2566_RS17360	sugar ABC transporter ATP-binding protein	0.0703746669625101	0.904206491627132	Upregulated	209.907578009984	WP_000004944.1
C2566_RS10465	ycjF	ycjF	YcjF family protein	0.0703302974712372	0.894811869915899	Upregulated	56.2800460255174	WP_000138728.1
C2566_RS02440	blc	blc	lipocalin Blc	0.0702630392298136	0.902891515373318	Upregulated	59.1711474168003	WP_001238379.1
C2566_RS06005	ybaP	ybaP	TraB/GumN family protein	0.0702312704321726	0.900970632725353	Upregulated	51.4704151485157	WP_000365173.1
C2566_RS21440	yibF	yibF	glutathione S-transferase	0.0700043759773258	0.902886872569386	Upregulated	37.8586679170031	WP_000779792.1
C2566_RS19305	rpmA	rpmA	50S ribosomal protein L27	0.0696630142307323	0.891509268484182	Upregulated	306.538557164075	WP_000940595.1
C2566_RS20180	pabA	pabA	aminodeoxychorismate synthase component 2	0.0694141190032225	0.857062017068189	Upregulated	64.1814711917992	WP_000601847.1
C2566_RS15015	alaA	alaA	alanine transaminase AlaA	0.0677129963750176	0.894853239964586	Upregulated	159.114478375499	WP_000074527.1
C2566_RS18520	yqiA	yqiA	esterase YqiA	0.0666760432806798	0.895003569195038	Upregulated	170.149527357349	WP_000105733.1
C2566_RS06210	ppiB	ppiB	peptidylprolyl isomerase B	0.06666603667671	0.904682083776692	Upregulated	2474.97203709403	WP_000255997.1
C2566_RS16640	glaH	glaH	glutarate dioxygenase GlaH	0.0649609178424475	0.912043614682753	Upregulated	33.0728786771063	WP_000993087.1
C2566_RS03675	uxuA	uxuA	mannonate dehydratase	0.0648114320443536	0.900574518817003	Upregulated	50.4086836440771	WP_000438562.1
C2566_RS19010	prlF	prlF	type II toxin-antitoxin system antitoxin PrlF	0.0643080659565185	0.912043614682753	Upregulated	268.158916749305	WP_001300560.1
C2566_RS03350	robA	robA	MDR efflux pump AcrAB transcriptional activator RobA	0.0639722165928126	0.911909466569185	Upregulated	671.562156178307	WP_000371666.1
C2566_RS18020	yqgB	yqgB	acid stress response protein YqgB	0.0639139552808897	0.910205707990593	Upregulated	27.2751536130171	WP_001297406.1
C2566_RS00915	yihA	yihA	ribosome biogenesis GTP-binding protein YihA/YsxC	0.0636823896956771	0.903872020627019	Upregulated	135.781993531313	WP_000183349.1
C2566_RS04800	yafC	yafC	DNA-binding transcriptional regulator YafC	0.0634922804311169	0.894811869915899	Upregulated	86.9481043046067	WP_000648577.1
C2566_RS14245	yohF	yohF	SDR family oxidoreductase	0.06328036882213	0.915305733157121	Upregulated	22.9532247135801	WP_000079538.1
C2566_RS09390	ycfL	ycfL	YcfL family protein	0.0629442762289857	0.904206491627132	Upregulated	143.000071582494	WP_001225276.1
C2566_RS17450	recD	recD	exodeoxyribonuclease V subunit alpha	0.0626023492698013	0.895003569195038	Upregulated	65.6201276450068	WP_000775931.1
C2566_RS08650	mgsA	mgsA	methylglyoxal synthase	0.0624841642798228	0.915305733157121	Upregulated	703.737042986785	WP_000424181.1
C2566_RS19380	lptA	lptA	lipopolysaccharide ABC transporter substrate-binding protein LptA	0.0614311245918508	0.912043614682753	Upregulated	229.884031341099	WP_000669774.1
C2566_RS05210	yahK	yahK	NADPH-dependent aldehyde reductase YahK	0.0613991949316221	0.910303842256536	Upregulated	71.4519450998865	WP_000692754.1
C2566_RS12515	astD	astD	succinylglutamate-semialdehyde dehydrogenase	0.0612249142168577	0.916354316814975	Upregulated	62.3310471273176	WP_000177202.1
C2566_RS15135	cvpA	cvpA	colicin V production protein	0.0611078374645817	0.913656755237067	Upregulated	58.5783309364578	WP_000262113.1
C2566_RS01190	cpxP	cpxP	cell-envelope stress modulator CpxP	0.0610604092988004	0.915501496842359	Upregulated	7059.88334310341	WP_012767777.1
C2566_RS21805	C2566_RS21805	C2566_RS21805	LacI family DNA-binding transcriptional regulator	0.0606537853424325	0.917270433864492	Upregulated	241.57677234169	WP_000412404.1
C2566_RS12080	mdtK	mdtK	multidrug efflux MATE transporter MdtK	0.0603105368288977	0.906190028830765	Upregulated	45.9250817076787	WP_001174961.1
C2566_RS25275	C2566_RS25275	C2566_RS25275	cobalamin biosynthesis protein	0.0601428057045522	0.917616474640686	Upregulated	9.13519243158899	NA
C2566_RS08640	yccF	yccF	YccF domain-containing protein	0.0601290147233159	0.915874262656923	Upregulated	24.0425149284533	WP_001261235.1
C2566_RS02260	melR	melR	transcriptional regulator MelR	0.0600781703939186	0.916616713992107	Upregulated	137.61866795688	WP_001090758.1
C2566_RS01530	tuf	tuf	elongation factor Tu	0.0599936227381966	0.916616713992107	Upregulated	1471.31314268092	WP_000031784.1
C2566_RS22125	dnaN	dnaN	DNA polymerase III subunit beta	0.0594139496682133	0.907593891514043	Upregulated	210.489459358944	WP_000673464.1
C2566_RS09870	kdsA	kdsA	3-deoxy-8-phosphooctulonate synthase	0.0594013894941937	0.914540360675235	Upregulated	171.153215967393	WP_000811065.1
C2566_RS12100	ydhR	ydhR	monooxygenase	0.059296168781185	0.917616474640686	Upregulated	4219.26355194162	WP_000212680.1
C2566_RS24170	C2566_RS24170	C2566_RS24170	hypothetical protein	0.0592705503505723	0.917616474640686	Upregulated	30.2083824558524	WP_012775983.1
C2566_RS19780	tsaC	tsaC	L-threonylcarbamoyladenylate synthase type 1 TsaC	0.058414993545593	0.914540360675235	Upregulated	67.6208506027467	WP_001301412.1
C2566_RS20505	glpG	glpG	rhomboid family intramembrane serine protease GlpG	0.058368436866165	0.908274372190251	Upregulated	64.0668941735863	WP_000928723.1
C2566_RS12740	yeaL	yeaL	DUF441 domain-containing protein	0.0582585273827931	0.917616474640686	Upregulated	18.243654597115	WP_000460707.1
C2566_RS11830	uidB	uidB	glucuronide transporter	0.0579274231703717	0.917767516051208	Upregulated	21.920152743025	WP_001075844.1
C2566_RS08705	hyaB	hyaB	Ni/Fe-hydrogenase large subunit	0.0578247824552009	0.917616474640686	Upregulated	141.822164552935	WP_000107384.1
C2566_RS08220	cspD	cspD	cold shock-like protein CspD	0.0578225988959512	0.917616474640686	Upregulated	4779.16051174407	WP_000410785.1
C2566_RS18375	gpr	gpr	L-glyceraldehyde 3-phosphate reductase	0.0571295400866162	0.917767516051208	Upregulated	251.624847852875	WP_000262172.1
C2566_RS18310	gss	gss	bifunctional glutathionylspermidine amidase/synthase	0.0571162529313879	0.891136301592877	Upregulated	351.145796324705	WP_001300624.1
C2566_RS03510	yjjZ	yjjZ	DUF1435 domain-containing protein	0.0570978940762589	NA	Upregulated	284.820484883204	WP_001393508.1
C2566_RS18800	rlmG	rlmG	23S rRNA (guanine(1835)-N(2))-methyltransferase RlmG	0.0569335786788655	0.917616474640686	Upregulated	61.7322758667024	WP_000018695.1
C2566_RS08110	rlmC	rlmC	23S rRNA (uracil(747)-C(5))-methyltransferase RlmC	0.0567952726582625	0.91798347466978	Upregulated	38.7422099174808	WP_001149743.1
C2566_RS00830	yigZ	yigZ	IMPACT family protein	0.0567502539558265	0.905853334971656	Upregulated	39.3370473920669	WP_001301303.1
C2566_RS16280	yfhb	yfhb	phosphatidylglycerophosphatase C	0.0567060019697779	0.909259421005064	Upregulated	88.1625101707299	WP_000190655.1
C2566_RS09730	ycgB	ycgB	SpoVR family protein	0.0564441475464381	0.916616713992107	Upregulated	366.488700381858	WP_000190854.1
C2566_RS14620	eco	eco	serine protease inhibitor ecotin	0.0550707782757894	0.917767516051208	Upregulated	87.8346553058631	WP_000849209.1
C2566_RS07585	moaD	moaD	molybdopterin synthase sulfur carrier subunit	0.0538931153390279	0.923015711711669	Upregulated	28.8137820557241	WP_000598612.1
C2566_RS13380	yecA	yecA	UPF0149 family protein YecA	0.052493179461905	0.917616474640686	Upregulated	304.911673394664	WP_000847880.1
C2566_RS13370	yecH	yecH	YecH family metal-binding protein	0.0509329319671224	0.928801652994561	Upregulated	94.0724021846153	WP_000377224.1
C2566_RS13875	asmA	asmA	outer membrane assembly protein AsmA	0.0505880506414233	0.917626293300609	Upregulated	360.881309275901	WP_001252324.1
C2566_RS18130	trmB	trmB	tRNA (guanosine(46)-N7)-methyltransferase TrmB	0.0504602672441877	0.917616474640686	Upregulated	142.172164859644	WP_000786911.1
C2566_RS00435	wecC	wecC	UDP-N-acetyl-D-mannosamine dehydrogenase	0.050293996929556	0.912381158168522	Upregulated	72.0384173689893	WP_000006621.1
C2566_RS13375	tyrP	tyrP	tyrosine transporter TyrP	0.0501651116200412	0.91798347466978	Upregulated	41.3529588222856	WP_000797573.1
C2566_RS19335	mlaB	mlaB	lipid asymmetry maintenance protein MlaB	0.0479758557516412	0.926940820651718	Upregulated	83.8333146907145	WP_000004488.1
C2566_RS12025	lhr	lhr	ATP-dependent helicase	0.0472488013478689	0.929452957298091	Upregulated	121.942246739577	WP_001301008.1
C2566_RS15340	emrK	emrK	multidrug efflux MFS transporter periplasmic adaptor subunit EmrK	0.0467299467104892	0.935042558157824	Upregulated	44.9534289056926	WP_000435167.1
C2566_RS08690	yccA	yccA	FtsH protease modulator YccA	0.0458818391326608	0.930605436209136	Upregulated	846.403905119038	WP_000375136.1
C2566_RS08875	wrbA	wrbA	NAD(P)H:quinone oxidoreductase	0.0457500631995831	0.930090996920671	Upregulated	1172.09739077879	WP_001151437.1
C2566_RS03600	ytiA	ytiA	DUF3343 domain-containing protein	0.0452796940154441	0.935141725783924	Upregulated	15.7816348713961	WP_000657675.1
C2566_RS11045	ansP	ansP	L-asparagine permease	0.0452220569716573	0.918215182099808	Upregulated	64.7267251801293	WP_001295649.1
C2566_RS18860	mzrA	mzrA	EnvZ/OmpR regulon moderator MzrA	0.0448080155738914	0.930605436209136	Upregulated	115.593773101985	WP_001166760.1
C2566_RS17780	epd	epd	erythrose-4-phosphate dehydrogenase	0.0446203670103681	0.92903683432626	Upregulated	409.992045577676	WP_000218480.1
C2566_RS17375	fucU	fucU	L-fucose mutarotase	0.0444802381934492	0.936250613670378	Upregulated	83.7495016171567	WP_000920840.1
C2566_RS02960	argF	argF	ornithine carbamoyltransferase	0.0436218767698236	0.933687850195211	Upregulated	44.5998201905637	WP_000012907.1
C2566_RS18950	tdcC	tdcC	threonine/serine transporter TdcC	0.0435404483083802	0.937143356219471	Upregulated	435.603792952875	WP_000107723.1
C2566_RS00475	wecG	wecG	lipopolysaccharide N-acetylmannosaminouronosyltransferase	0.0430628775377992	0.938626743697599	Upregulated	21.2637745319082	WP_001066626.1
C2566_RS03815	sgcQ	sgcQ	BtpA family protein SgcQ	0.0429969897003184	0.939390625627482	Upregulated	17.6498040331492	WP_000118626.1
C2566_RS11680	ynfE	ynfE	selenate/tellurate reductase subunit YnfE	0.0425604568424496	0.935168163263284	Upregulated	256.087437005172	WP_000041695.1
C2566_RS20725	yhhM	yhhM	DUF2500 domain-containing protein	0.0423517940977322	0.935168163263284	Upregulated	115.9053472008	WP_000042886.1
C2566_RS24135	C2566_RS24135	C2566_RS24135	autotransporter outer membrane beta-barrel domain-containing protein	0.0422667009758648	0.935168163263284	Upregulated	9.78523554024424	NA
C2566_RS19730	rrf	rrf	hypothetical protein	0.0413644027345912	0.931588572015659	Upregulated	4076.00414945809	NA
C2566_RS02675	ulaF	ulaF	L-ribulose-5-phosphate 4-epimerase UlaF	0.0411224888167255	0.937143356219471	Upregulated	28.9889041058314	WP_001170843.1
C2566_RS19370	kdsC	kdsC	3-deoxy-manno-octulosonate-8-phosphatase KdsC	0.0409619284487588	0.935168163263284	Upregulated	146.758792860239	WP_000030016.1
C2566_RS09845	hemA	hemA	glutamyl-tRNA reductase	0.040918731349067	0.926546718814501	Upregulated	414.318174105379	WP_001295619.1
C2566_RS07025	fldA	fldA	flavodoxin FldA	0.0409057073062182	0.922096370138225	Upregulated	813.92218251348	WP_001018618.1
C2566_RS19775	aroE	aroE	shikimate dehydrogenase	0.0404631864685062	0.914854484057483	Upregulated	110.119954742649	WP_000451243.1
C2566_RS07620	ybhQ	ybhQ	YbhQ family protein	0.0404328099303967	0.94318369173569	Upregulated	825.128381831331	WP_000871982.1
C2566_RS08475	ompF	ompF	porin OmpF	0.0403973373037933	0.942716486253669	Upregulated	124113.043338675	WP_000977920.1
C2566_RS16095	iscX	iscX	Fe-S cluster assembly protein IscX	0.0400244173902027	0.939925254422453	Upregulated	136.431368091269	WP_000523616.1
C2566_RS10090	ompW	ompW	outer membrane protein OmpW	0.0398129035676435	0.944293288606151	Upregulated	4848.57663017168	WP_000737226.1
C2566_RS17970	idi	idi	isopentenyl-diphosphate Delta-isomerase	0.0396534209518996	0.940642915131681	Upregulated	98.7885253751309	WP_001192790.1
C2566_RS05790	hupB	hupB	nucleoid-associated protein HU-beta	0.0396361975837736	0.944369113920817	Upregulated	860.057380563402	WP_001043542.1
C2566_RS18060	gshB	gshB	glutathione synthase	0.0396311450227043	0.941078096202457	Upregulated	333.131281546701	WP_000593273.1
C2566_RS24525	C2566_RS24525	C2566_RS24525	aldo/keto reductase	0.0388043673945017	0.942716486253669	Upregulated	6.79321514386161	NA
C2566_RS09510	potA	potA	spermidine/putrescine ABC transporter ATP-binding protein PotA	0.0380825795536697	0.936250613670378	Upregulated	78.6850210356696	WP_000531601.1
C2566_RS10645	sieB	sieB	superinfection exclusion B family protein	0.0376773031217992	0.94715975716353	Upregulated	165.590101103819	WP_001312793.1
C2566_RS21610	C2566_RS21610	C2566_RS21610	glycosyltransferase family 2 protein	0.0368066129452988	0.947434911506458	Upregulated	285.017483275853	WP_000064010.1
C2566_RS24595	C2566_RS24595	C2566_RS24595	protein YliM	0.0367901671822518	0.945384325091765	Upregulated	387.798483702971	WP_120795379.1
C2566_RS05035	ecpE	ecpE	fimbrial chaperone EcpE	0.0367723559274524	0.945327327317285	Upregulated	20.8655447860494	WP_001301243.1
C2566_RS14490	rsuA	rsuA	16S rRNA pseudouridine(516) synthase RsuA	0.0366112073542207	0.94318369173569	Upregulated	167.549006731342	WP_001234850.1
C2566_RS02640	ulaR	ulaR	HTH-type transcriptional regulator UlaR	0.0365691846977275	0.939709018776612	Upregulated	79.8994815034963	WP_000133631.1
C2566_RS12180	sufB	sufB	Fe-S cluster assembly protein SufB	0.0361559905233209	0.942716486253669	Upregulated	83.9372419124882	NA
C2566_RS01125	rhaD	rhaD	rhamnulose-1-phosphate aldolase	0.0360716624295021	0.949171159516391	Upregulated	20.7208170819211	WP_001179759.1
C2566_RS20090	tusC	tusC	sulfurtransferase complex subunit TusC	0.0356252934244837	0.949628254227899	Upregulated	13.6819775488085	WP_000820720.1
C2566_RS14625	mqo	mqo	malate dehydrogenase (quinone)	0.0355464017251228	0.944518995778073	Upregulated	85.6148908520149	WP_000758073.1
C2566_RS08645	helD	helD	DNA helicase IV	0.035340665680629	0.940511611498088	Upregulated	231.113013097477	WP_001295354.1
C2566_RS09605	ariR	ariR	biofilm/acid-resistance regulator AriR	0.0353193412054803	0.949009587695462	Upregulated	7.34264781002715	WP_000888772.1
C2566_RS19815	trkA	trkA	Trk system potassium transporter TrkA	0.0351478017689638	0.937143356219471	Upregulated	169.119740534925	WP_000691382.1
C2566_RS15050	ackA	ackA	acetate kinase	0.0349009262721306	0.949009587695462	Upregulated	639.65946735851	WP_000095707.1
C2566_RS17420	mltA	mltA	murein transglycosylase A	0.0346338146147982	0.948050320784301	Upregulated	316.158916598242	WP_000678646.1
C2566_RS12020	rnt	rnt	ribonuclease T	0.0341757697063616	0.949329802080937	Upregulated	43.9960930725839	WP_001282281.1
C2566_RS20925	arsC	arsC	glutaredoxin-dependent arsenate reductase	0.0339796791726685	0.952169879374546	Upregulated	16.5582128190956	WP_000065769.1
C2566_RS15450	yfeO	yfeO	ion channel protein	0.0318456106240328	0.952169879374546	Upregulated	28.491397720297	WP_000903148.1
C2566_RS15660	ypeA	ypeA	GNAT family acetyltransferase	0.0316569041337331	0.952910829712402	Upregulated	45.2435531453247	WP_000406000.1
C2566_RS12405	yniA	yniA	fructosamine kinase family protein	0.0311694590995183	0.955617395294793	Upregulated	926.88015058818	WP_000267650.1
C2566_RS15965	ppk1	ppk1	polyphosphate kinase 1	0.0311406098972979	0.93585372624449	Upregulated	656.599317931644	WP_000529576.1
C2566_RS07665	ybiB	ybiB	DNA-binding protein YbiB	0.0298744288240234	0.956575062329588	Upregulated	163.397464003319	WP_000386551.1
C2566_RS18745	ygjH	ygjH	tRNA-binding protein	0.029566619285453	0.956693536343835	Upregulated	13.0382992771972	WP_000450594.1
C2566_RS00545	lptM	lptM	LPS translocon maturation chaperone LptM	0.0288308811238767	0.958773781611755	Upregulated	73.7679027261726	WP_000799889.1
C2566_RS14010	gatZ	gatZ	tagatose-bisphosphate aldolase subunit GatZ	0.0286987623976417	0.952169879374546	Upregulated	13.0468309961568	WP_000853869.1
C2566_RS20405	pckA	pckA	phosphoenolpyruvate carboxykinase (ATP)	0.0274393982068919	0.960824032501529	Upregulated	2532.27460681749	WP_001265681.1
C2566_RS10695	C2566_RS10695	C2566_RS10695	hypothetical protein	0.0272550080261216	0.960399276095533	Upregulated	12.3496639995067	WP_000654171.1
C2566_RS11530	C2566_RS11530	C2566_RS11530	hypothetical protein	0.0257599243807439	0.964024509219803	Upregulated	31.8686135017461	WP_001205170.1
C2566_RS10625	C2566_RS10625	C2566_RS10625	PD-(D/E)XK nuclease-like domain-containing protein	0.0256828973310363	0.960399276095533	Upregulated	7.85840845121257	NA
C2566_RS06650	ybdR	ybdR	zinc-dependent alcohol dehydrogenase	0.0253993176171391	0.964058235250549	Upregulated	26.6296546927054	WP_000646137.1
C2566_RS11440	marA	marA	MDR efflux pump AcrAB transcriptional activator MarA	0.0250796553944365	0.959986537232242	Upregulated	340.689952434784	WP_000091199.1
C2566_RS10305	sapD	sapD	peptide ABC transporter ATP-binding protein SapD	0.024808696256397	0.958176644023876	Upregulated	63.8219196406041	WP_001128858.1
C2566_RS18150	nupG	nupG	nucleoside permease NupG	0.024719635017994	0.959986537232242	Upregulated	210.212460191949	WP_001049791.1
C2566_RS07615	ybhP	ybhP	endonuclease/exonuclease/phosphatase family protein	0.0245087128249674	0.96343907700445	Upregulated	16.14309081373	WP_001113347.1
C2566_RS21680	rpmB	rpmB	50S ribosomal protein L28	0.0244762833196883	0.964863044121722	Upregulated	2923.47609794421	WP_000091955.1
C2566_RS03885	dapB	dapB	4-hydroxy-tetrahydrodipicolinate reductase	0.0241389279021165	0.960596635946864	Upregulated	167.638880068196	WP_000543586.1
C2566_RS09680	C2566_RS09680	C2566_RS09680	YcgL domain-containing protein	0.0240834465043056	0.962592693707225	Upregulated	225.319112303245	WP_001297679.1
C2566_RS04510	fhuA	fhuA	ferrichrome porin FhuA	0.0240070970036603	0.949628254227899	Upregulated	116.235106923118	NA
C2566_RS24890	C2566_RS24890	C2566_RS24890	hypothetical protein	0.0234840810830265	0.966691844123712	Upregulated	115.737844948365	WP_001157925.1
C2566_RS18135	mutY	mutY	A/G-specific adenine glycosylase	0.0230202741289539	0.959986537232242	Upregulated	83.1389968095366	WP_001321419.1
C2566_RS15690	eutC	eutC	ethanolamine ammonia-lyase subunit beta	0.0224221645163093	0.967659657270376	Upregulated	13.100017325358	WP_000372364.1
C2566_RS11695	ynfH	ynfH	selenate reductase membrane anchor subunit YnfH	0.0213890410458855	0.969229423931682	Upregulated	321.279053970351	WP_000526503.1
C2566_RS01205	sbp	sbp	sulfate/thiosulfate ABC transporter substrate-binding protein Sbp	0.0212553736705979	0.971609978874367	Upregulated	56.0126646598549	WP_001045689.1
C2566_RS14350	lysP	lysP	lysine-specific permease	0.0202938955946485	0.967422594885912	Upregulated	133.185542574465	WP_000253273.1
C2566_RS00775	ubiB	ubiB	ubiquinone biosynthesis regulatory protein kinase UbiB	0.0193111972583667	0.971609978874367	Upregulated	366.876388823283	WP_000187530.1
C2566_RS15590	yfeS	yfeS	WGR domain-containing protein	0.0192871327154837	0.973781204030513	Upregulated	575.322619603953	WP_000710495.1
C2566_RS10205	ymiA	ymiA	YmiA family putative membrane protein	0.0190973409678965	0.973781204030513	Upregulated	24.5354317693777	WP_001300896.1
C2566_RS06740	C2566_RS06740	C2566_RS06740	deaminated glutathione amidase	0.0190029538056734	0.971609978874367	Upregulated	27.6554740116786	WP_000959109.1
C2566_RS04720	nlpE	nlpE	envelope stress response activation lipoprotein NlpE	0.0188858691599855	0.971609978874367	Upregulated	179.672392475001	WP_000239183.1
C2566_RS04220	lpxC	lpxC	UDP-3-O-acyl-N-acetylglucosamine deacetylase	0.0182590323559162	0.973867565889242	Upregulated	4710.57169893512	WP_000595482.1
C2566_RS03360	yjjX	yjjX	inosine/xanthosine triphosphatase	0.0182183956783526	0.971609978874367	Upregulated	35.176005091908	WP_001338221.1
C2566_RS02920	pyrB	pyrB	aspartate carbamoyltransferase	0.018080251019469	0.973781204030513	Upregulated	50.7330230218638	WP_000013046.1
C2566_RS07350	cpoB	cpoB	cell division protein CpoB	0.0172770681631832	0.973867565889242	Upregulated	1206.51230830632	WP_000097580.1
C2566_RS18725	nfeF	nfeF	NADPH-dependent ferric chelate reductase NfeF	0.0170940093497785	0.975066188328827	Upregulated	30.6782706366231	WP_001059839.1
C2566_RS05770	clpP	clpP	ATP-dependent Clp endopeptidase proteolytic subunit ClpP	0.0166981168156873	0.973781204030513	Upregulated	674.10796591169	WP_000122253.1
C2566_RS25405	yqgG	yqgG	protein YqgG	0.0164420298156351	0.977975502420559	Upregulated	70.7890842734708	WP_001297404.1
C2566_RS13590	yeeA	yeeA	FUSC family protein	0.0155530581400686	0.97691690701453	Upregulated	112.2239426634	WP_001200905.1
C2566_RS06050	fetB	fetB	iron efflux ABC transporter permease subunit FetB	0.0154700063280916	0.976677429495519	Upregulated	52.7415813886875	WP_001295323.1
C2566_RS08420	ycbJ	ycbJ	YcbJ family phosphotransferase	0.0149703151416965	0.979438493613936	Upregulated	426.564714127926	WP_000436922.1
C2566_RS00555	yigA	yigA	DUF484 domain-containing protein	0.0144247669944946	0.97830320166322	Upregulated	49.0864854705809	WP_000812796.1
C2566_RS08555	pyrD	pyrD	quinone-dependent dihydroorotate dehydrogenase	0.014170570571028	0.979438493613936	Upregulated	34.9065444375134	WP_001295352.1
C2566_RS12770	yoaK	yoaK	YoaK family small membrane protein	0.0141532251836731	0.980579205213719	Upregulated	103.647824288946	WP_001219350.1
C2566_RS05965	adk	adk	adenylate kinase	0.0141531371109506	0.979438493613936	Upregulated	802.548654377226	WP_001220233.1
C2566_RS09135	mdtG	mdtG	multidrug efflux MFS transporter MdtG	0.0140642507989872	0.975902613116422	Upregulated	104.084481315439	WP_000074172.1
C2566_RS11400	sad	sad	succinate-semialdehyde dehydrogenase	0.0136243000602504	0.979438493613936	Upregulated	70.4401544244077	WP_000156615.1
C2566_RS21830	C2566_RS21830	C2566_RS21830	transposase	0.0125879378818359	0.981107112638444	Upregulated	23.4362015526049	NA
C2566_RS03550	yjjA	yjjA	DUF2501 domain-containing protein YjjA	0.0122473555886956	0.981107112638444	Upregulated	80.251944648284	WP_001308243.1
C2566_RS20590	yhhX	yhhX	oxidoreductase	0.0122006397561361	0.980796431226834	Upregulated	159.571958054995	WP_000236293.1
C2566_RS19420	mtgA	mtgA	monofunctional biosynthetic peptidoglycan transglycosylase	0.011251945781557	0.981107112638444	Upregulated	51.7244180161005	WP_000047091.1
C2566_RS18055	rsmE	rsmE	16S rRNA (uracil(1498)-N(3))-methyltransferase	0.0100449546614134	0.983681548075523	Upregulated	85.3254229665117	WP_001222509.1
C2566_RS04420	yadK	yadK	fimbrial-like protein	0.0100048049426593	0.983715720275416	Upregulated	4.30848480062141	WP_000553749.1
C2566_RS05585	queA	queA	tRNA preQ1(34) S-adenosylmethionine ribosyltransferase-isomerase QueA	0.00970010774610834	0.983832674275383	Upregulated	113.846112307097	WP_001266503.1
C2566_RS10915	ydcL	ydcL	DUF3313 domain-containing protein	0.00953674107968961	0.984781399853881	Upregulated	125.133486773349	WP_001261013.1
C2566_RS11425	C2566_RS11425	C2566_RS11425	helix-turn-helix domain-containing protein	0.00923199417165571	0.985795018513351	Upregulated	357.688543169969	WP_000268704.1
C2566_RS15445	glk	glk	glucokinase	0.00922642510141482	0.984783973393291	Upregulated	137.332969092824	WP_000170346.1
C2566_RS01655	zraR	zraR	sigma-54-dependent response regulator transcription factor ZraR	0.00922327296467259	0.985795018513351	Upregulated	66.5129002814427	WP_000148551.1
C2566_RS01005	yihT	yihT	sulfofructosephosphate aldolase	0.00867692632878795	0.985795018513351	Upregulated	9.5697559775572	WP_001046453.1
C2566_RS18640	ygiF	ygiF	inorganic triphosphatase	0.0080909000158675	0.984805620404217	Upregulated	131.968652958378	WP_000046281.1
C2566_RS04085	sgrT	sgrT	glucose uptake inhibitor SgrT	0.00545644575902993	0.993708650722879	Upregulated	25850.9112578954	WP_001248770.1
C2566_RS18895	yhaH	yhaH	DUF805 domain-containing protein	0.00542117436250701	0.993708650722879	Upregulated	72.1622779944448	WP_000384145.1
C2566_RS16140	suhB	suhB	inositol-1-monophosphatase	0.0052469349490212	0.993844926131558	Upregulated	132.531979023401	WP_000553451.1
C2566_RS11105	narI	narI	respiratory nitrate reductase subunit gamma	0.00490550423295985	0.994179494420098	Upregulated	12.3832550141412	WP_000617115.1
C2566_RS12705	mipA	mipA	scaffolding protein MipA	0.00468750037491405	0.993577539626092	Upregulated	285.877604184831	WP_000163771.1
C2566_RS08415	kdsB	kdsB	3-deoxy-manno-octulosonate cytidylyltransferase	0.00464571629808685	0.994231610869516	Upregulated	149.514377553352	WP_000011603.1
C2566_RS12455	chbR	chbR	transcriptional regulator ChbR	0.00443201755440212	0.994242427180309	Upregulated	52.4975904471777	WP_000983648.1
C2566_RS18600	yqiI	yqiI	fimbrial protein	0.00424471107532909	0.994936355668982	Upregulated	20.0180732151323	WP_001269802.1
C2566_RS21555	yibN	yibN	rhodanese-like domain-containing protein	0.00407320589517673	0.994936355668982	Upregulated	248.7347499268	WP_001156181.1
C2566_RS02455	frdC	frdC	fumarate reductase subunit FrdC	0.00356480428939533	0.99583813304017	Upregulated	112.534418125047	WP_000208757.1
C2566_RS12540	ydjY	ydjY	lipoprotein YdjY	0.00350300144803411	0.99583813304017	Upregulated	27.8901328806192	NA
C2566_RS01085	fdhD	fdhD	formate dehydrogenase accessory sulfurtransferase FdhD	0.00266823587556457	0.99583813304017	Upregulated	69.5994936338985	WP_000753622.1
C2566_RS14545	dsbE	dsbE	thiol:disulfide interchange protein DsbE	0.00174442411156406	0.998030027964485	Upregulated	25.778222438817	WP_000824439.1
C2566_RS16630	C2566_RS16630	C2566_RS16630	ParB/RepB/Spo0J family partition protein	0.00158538635526607	0.998030027964485	Upregulated	511.195642585362	WP_000614784.1
C2566_RS07845	rimO	rimO	30S ribosomal protein S12 methylthiotransferase RimO	0.00137355689269045	0.998030027964485	Upregulated	85.1464198720636	WP_000049367.1
C2566_RS12430	ydjO	ydjO	protein YdjO	0.00113611791911509	0.998735195153639	Upregulated	22.8179431066507	WP_000493142.1
C2566_RS03030	idnK	idnK	gluconokinase	0.000816374024467835	0.999056711428823	Upregulated	21.6646486155239	WP_000896738.1
C2566_RS10285	yciW	yciW	carboxymuconolactone decarboxylase family protein	0.000783100141054382	0.999056711428823	Upregulated	30.1525430239024	WP_001301103.1
C2566_RS08125	artQ	artQ	arginine ABC transporter permease ArtQ	0.000724986369995602	0.999056711428823	Upregulated	54.2066682360902	WP_001001691.1
C2566_RS09450	lolC	lolC	lipoprotein-releasing ABC transporter permease subunit LolC	0.000409620547364735	0.999497835829746	Upregulated	90.1471325891112	WP_000284714.1
C2566_RS15240	C2566_RS15240	C2566_RS15240	fimbrial protein	0.000308892830746599	0.999669718793073	Upregulated	29.5940304333487	WP_000809301.1
C2566_RS21380	C2566_RS21380	C2566_RS21380	AraC family transcriptional regulator	0.000219103955584089	0.999669718793073	Upregulated	25.9703630023213	WP_000891828.1
C2566_RS05535	mak	mak	fructokinase	7.46509740321024e-05	0.999749796438962	Upregulated	58.7083785902047	WP_001219309.1
C2566_RS00060	yieF	yieF	class I chromate reductase YieF	-0.0013408586371328	0.998030027964485	Downregulated	74.9412054457885	WP_001291268.1
C2566_RS04465	dksA	dksA	RNA polymerase-binding protein DksA	-0.00142831084528485	0.998030027964485	Downregulated	753.211082146749	WP_001155227.1
C2566_RS20975	mdtE	mdtE	multidrug transporter subunit MdtE	-0.00147603529165221	0.998030027964485	Downregulated	35.1669924698374	WP_001340474.1
C2566_RS12055	purR	purR	HTH-type transcriptional repressor PurR	-0.00187364526707886	0.997216585305931	Downregulated	145.974630097542	WP_000190982.1
C2566_RS02490	rsgA	rsgA	small ribosomal subunit biogenesis GTPase RsgA	-0.00196000641190126	0.997216585305931	Downregulated	194.503712432685	WP_000041970.1
C2566_RS13215	torY	torY	NapC/NirT family cytochrome c	-0.00222512670267373	0.99759559532866	Downregulated	41.1657126312138	WP_001214323.1
C2566_RS15270	fadJ	fadJ	fatty acid oxidation complex subunit alpha FadJ	-0.00225560186051617	0.99759559532866	Downregulated	482.493344941786	WP_000426175.1
C2566_RS00190	atpI	atpI	F0F1 ATP synthase subunit I	-0.00227061378633273	0.997216585305931	Downregulated	569.242545207223	WP_000116695.1
C2566_RS13580	C2566_RS13580	C2566_RS13580	EutP/PduV family microcompartment system protein	-0.00334509230700691	0.99583813304017	Downregulated	7.38553143505153	WP_001016348.1
C2566_RS13410	uvrY	uvrY	UvrY/SirA/GacA family response regulator transcription factor	-0.00335359863137252	0.99583813304017	Downregulated	691.125996940337	NA
C2566_RS21815	C2566_RS21815	C2566_RS21815	glycoside hydrolase family 31 protein	-0.00355214312838119	0.995008085152603	Downregulated	173.430045914643	WP_001313395.1
C2566_RS16065	yfhM	yfhM	alpha2-macroglobulin	-0.00502926872320018	0.992081135852151	Downregulated	410.026828941361	WP_000736266.1
C2566_RS21145	dppB	dppB	dipeptide ABC transporter permease DppB	-0.00510004806821107	0.993856466411262	Downregulated	30.2485911687293	WP_000938855.1
C2566_RS11910	rsxG	rsxG	electron transport complex subunit RsxG	-0.00523023166757999	0.993844926131558	Downregulated	17.5593119664804	WP_000920802.1
C2566_RS11270	ydeM	ydeM	anaerobic sulfatase maturase	-0.00578997448474213	0.992799386113074	Downregulated	80.4036031452793	WP_001301030.1
C2566_RS16485	bamD	bamD	outer membrane protein assembly factor BamD	-0.00592773153124975	0.991493005014371	Downregulated	1196.16481915369	WP_000197686.1
C2566_RS19175	yhbW	yhbW	luciferase-like monooxygenase	-0.00652252654984688	0.99173901417147	Downregulated	52.9460016291902	WP_000130385.1
C2566_RS00055	yieE	yieE	4'-phosphopantetheinyl transferase family protein	-0.0068008674038045	0.989388551028681	Downregulated	117.982401189782	WP_000190670.1
C2566_RS03070	insG	insG	IS4-like element IS4 family transposase	-0.00829907175323463	0.986966313202254	Downregulated	109.637167508048	WP_000483767.1
C2566_RS13100	edd	edd	phosphogluconate dehydratase	-0.0083539460595065	0.984783973393291	Downregulated	81.8144514374782	WP_001069467.1
C2566_RS18320	hybG	hybG	hydrogenase maturation factor HybG	-0.00922559127585468	0.985795018513351	Downregulated	31.1714433779565	WP_000334896.1
C2566_RS14115	C2566_RS14115	C2566_RS14115	IS1-like element IS1A family transposase	-0.0093546901993948	0.985795018513351	Downregulated	8.92620059799233	WP_094096600.1
C2566_RS08840	torA	torA	trimethylamine-N-oxide reductase TorA	-0.00939639925798738	0.985795018513351	Downregulated	30.6929495671083	WP_001062091.1
C2566_RS19525	degQ	degQ	serine endoprotease DegQ	-0.00944306301144749	0.983715720275416	Downregulated	94.5145937840975	WP_001295271.1
C2566_RS13065	ptrB	ptrB	oligopeptidase B	-0.0095683942027147	0.983873245940549	Downregulated	109.737759432156	WP_000936922.1
C2566_RS22055	yidQ	yidQ	YceK/YidQ family lipoprotein	-0.0101045775872245	0.983715720275416	Downregulated	174.269264540777	WP_000620888.1
C2566_RS07195	nei	nei	endonuclease VIII	-0.0101527673794829	0.983751639637826	Downregulated	33.2065236348922	WP_001114026.1
C2566_RS21660	waaA	waaA	lipid IV(A) 3-deoxy-D-manno-octulosonic acid transferase	-0.0102709558296374	0.980579205213719	Downregulated	127.481544691029	WP_000891574.1
C2566_RS06920	miaB	miaB	tRNA (N6-isopentenyl adenosine(37)-C2)-methylthiotransferase MiaB	-0.0103773864200144	0.981107112638444	Downregulated	232.950235142609	WP_000162740.1
C2566_RS18380	yqhA	yqhA	TIGR00645 family protein	-0.010588856674533	0.983751639637826	Downregulated	357.26759157752	WP_000439331.1
C2566_RS09550	mnmA	mnmA	tRNA 2-thiouridine(34) synthase MnmA	-0.0110623003319292	0.981107112638444	Downregulated	212.187567779296	WP_001297484.1
C2566_RS14210	yehY	yehY	glycine betaine ABC transporter permease YehY	-0.0119839815830234	0.983022301714219	Downregulated	20.5342499356585	WP_000220833.1
C2566_RS18915	yhaL	yhaL	protein YhaL	-0.0123468584674453	0.98177680791102	Downregulated	50.505979947314	WP_001426206.1
C2566_RS13430	hprR	hprR	response regulator transcription factor HprR	-0.0127160263963954	0.981107112638444	Downregulated	89.8139661821293	WP_001339045.1
C2566_RS06945	C2566_RS06945	C2566_RS06945	hypothetical protein	-0.0127862731558907	0.981107112638444	Downregulated	40.3372840813585	NA
C2566_RS05970	hemH	hemH	ferrochelatase	-0.0129294992899824	0.981107112638444	Downregulated	50.4210839489577	WP_001250117.1
C2566_RS15085	folX	folX	dihydroneopterin triphosphate 2'-epimerase	-0.0131380792905065	0.97820627950166	Downregulated	88.8727327617351	WP_000068457.1
C2566_RS03280	yaaA	yaaA	peroxide stress protein YaaA	-0.0132593515972349	0.97891950798114	Downregulated	71.4245392298387	WP_000906197.1
C2566_RS07510	C2566_RS07510	C2566_RS07510	tail fiber assembly protein	-0.0132637778999413	0.981107112638444	Downregulated	18.4216510883933	WP_001104982.1
C2566_RS07520	C2566_RS07520	C2566_RS07520	hypothetical protein	-0.0132684819032424	0.981107112638444	Downregulated	29.9887355024222	WP_000394418.1
C2566_RS00385	rep	rep	DNA helicase Rep	-0.0133170784225669	0.9779503939004	Downregulated	97.704815308173	WP_001238890.1
C2566_RS17255	gudD	gudD	glucarate dehydratase	-0.0133172779166411	0.981107112638444	Downregulated	35.4905154901644	WP_000098247.1
C2566_RS09480	cobB	cobB	Sir2 family NAD+-dependent deacetylase	-0.0133805588755676	0.981107112638444	Downregulated	15.1493752473309	WP_000952737.1
C2566_RS06205	lpxH	lpxH	UDP-2,3-diacylglucosamine diphosphatase	-0.0133931575059642	0.980579205213719	Downregulated	21.8446194212645	WP_000212242.1
C2566_RS04650	lpxD	lpxD	UDP-3-O-(3-hydroxymyristoyl)glucosamine N-acyltransferase	-0.014151169927314	0.979819506853924	Downregulated	479.402252677788	WP_001139294.1
C2566_RS11110	narW	narW	nitrate reductase molybdenum cofactor assembly chaperone	-0.0141989292971547	0.980579205213719	Downregulated	10.4527873702167	WP_001166353.1
C2566_RS08215	macB	macB	macrolide ABC transporter ATP-binding protein/permease MacB	-0.0150099279352058	0.978262699763256	Downregulated	171.222012328068	WP_000188180.1
C2566_RS08355	ycaP	ycaP	DUF421 domain-containing protein	-0.0159326159428191	0.97830320166322	Downregulated	69.2153585716218	WP_000642849.1
C2566_RS20245	frlD	frlD	fructoselysine 6-kinase	-0.0160702476022495	0.978262699763256	Downregulated	22.7893530101967	WP_000853353.1
C2566_RS13690	cpsG	cpsG	colanic acid biosynthesis phosphomannomutase CpsG	-0.0161408571892779	0.973781204030513	Downregulated	83.5242622300692	WP_000954427.1
C2566_RS05645	nusB	nusB	transcription antitermination factor NusB	-0.0165128980960449	0.975127572734235	Downregulated	247.265335766012	WP_000801125.1
C2566_RS03335	creC	creC	two-component system sensor histidine kinase CreC	-0.0173652253743488	0.971609978874367	Downregulated	50.4989443655404	WP_001219559.1
C2566_RS10995	patD	patD	aminobutyraldehyde dehydrogenase	-0.0175970696257352	0.973781204030513	Downregulated	41.6958460705246	WP_001163875.1
C2566_RS01345	yijE	yijE	cystine transporter YijE	-0.0177299661572262	0.971609978874367	Downregulated	74.2876855952635	WP_001271242.1
C2566_RS07565	ybhK	ybhK	YvcK family protein	-0.0177564347355362	0.970897366017479	Downregulated	101.262688149029	WP_001321368.1
C2566_RS17730	C2566_RS17730	C2566_RS17730	arginine decarboxylase	-0.0178631581928784	0.975127572734235	Downregulated	453.712274259162	NA
C2566_RS00540	cyaY	cyaY	iron donor protein CyaY	-0.0179295417740176	0.971609978874367	Downregulated	118.672043794608	WP_000999950.1
C2566_RS17155	ygcO	ygcO	ferredoxin family protein	-0.0181043697034967	0.975127572734235	Downregulated	7.74888847336811	WP_000109526.1
C2566_RS17805	yggE	yggE	oxidative stress defense protein	-0.0182804089369983	0.973263655711417	Downregulated	84.7432270594425	WP_000669834.1
C2566_RS14875	menE	menE	o-succinylbenzoate--CoA ligase	-0.0193949823281685	0.971609978874367	Downregulated	47.8645770817658	WP_000577625.1
C2566_RS10235	lapA	lapA	lipopolysaccharide assembly protein LapA	-0.0207085467205714	0.966423831230458	Downregulated	275.81512585186	WP_000876286.1
C2566_RS17025	ygbI	ygbI	DNA-binding transcriptional repressor YgbI	-0.0207121648463075	0.970983771379414	Downregulated	397.807547943792	WP_001295181.1
C2566_RS18355	hybO	hybO	hydrogenase 2 small subunit	-0.0208701799864425	0.971228018954123	Downregulated	516.001428220025	WP_000145410.1
C2566_RS10160	rluB	rluB	23S rRNA pseudouridine(2605) synthase RluB	-0.020893476366003	0.970897366017479	Downregulated	130.094370098809	WP_001291217.1
C2566_RS00265	rbsB	rbsB	ribose ABC transporter substrate-binding protein RbsB	-0.0209336493986273	NA	Downregulated	18127.1727528616	WP_001056273.1
C2566_RS21005	treF	treF	alpha,alpha-trehalase	-0.0210179557449148	0.970871965587449	Downregulated	61.8674902243392	WP_000934218.1
C2566_RS13185	yecD	yecD	hydrolase	-0.0213715470715483	0.965606001607789	Downregulated	45.7939830478794	WP_000891621.1
C2566_RS14005	gatA	gatA	PTS galactitol transporter subunit IIA	-0.022812453615769	0.960783698256862	Downregulated	5.78926314491056	WP_000182921.1
C2566_RS01395	frwD	frwD	PTS fructose-like transporter subunit IIB	-0.0230078294260314	0.96846174648642	Downregulated	8.34983473719332	WP_000323846.1
C2566_RS05890	hha	hha	HHA domain-containing protein	-0.0235407463331431	0.967659657270376	Downregulated	1472.75881364788	WP_001291435.1
C2566_RS05120	ykgF	ykgF	LutB/LldF family L-lactate oxidation iron-sulfur protein	-0.0244043429111723	0.965606001607789	Downregulated	80.5011900998101	WP_000023927.1
C2566_RS00675	C2566_RS00675	C2566_RS00675	LysR substrate-binding domain-containing protein	-0.0249433822783944	0.960399276095533	Downregulated	121.234894791597	WP_000470717.1
C2566_RS01285	ftsN	ftsN	cell division protein FtsN	-0.0250576083860857	0.956575062329588	Downregulated	129.901287059589	WP_000068828.1
C2566_RS10390	pspD	pspD	phage shock protein PspD	-0.0251519756660906	0.964058235250549	Downregulated	81.065994918309	WP_001295585.1
C2566_RS20095	tusD	tusD	sulfurtransferase complex subunit TusD	-0.0252559125067496	0.959986537232242	Downregulated	21.7304705184738	WP_001209710.1
C2566_RS05620	tsx	tsx	nucleoside-specific channel-forming protein Tsx	-0.0256248011765794	0.962399670366476	Downregulated	312.927748192797	WP_001295328.1
C2566_RS19265	folP	folP	dihydropteroate synthase	-0.0257866952436443	0.956571820794018	Downregulated	63.540123996884	WP_000764731.1
C2566_RS16585	recN	recN	DNA repair protein RecN	-0.0261707282412264	0.962180635454441	Downregulated	201.267395337839	WP_000880909.1
C2566_RS19735	C2566_RS19735	C2566_RS19735	hypothetical protein	-0.0265993137499279	0.960399276095533	Downregulated	80.0320846685663	NA
C2566_RS20455	gntX	gntX	DNA utilization protein GntX	-0.0268153456138652	0.959986537232242	Downregulated	183.868660567037	WP_001297265.1
C2566_RS13325	otsB	otsB	trehalose-phosphatase	-0.0271070371223716	0.959759938559652	Downregulated	136.378957042146	WP_001295645.1
C2566_RS17850	serA	serA	phosphoglycerate dehydrogenase	-0.0274334420865291	0.949009587695462	Downregulated	212.299761453976	WP_001151604.1
C2566_RS15235	C2566_RS15235	C2566_RS15235	fimbrial protein	-0.0277905988577776	0.958773781611755	Downregulated	57.52528491892	WP_000197766.1
C2566_RS20360	hofM	hofM	DNA utilization protein HofM	-0.0285012954477068	0.959986537232242	Downregulated	26.8141576318974	WP_001297394.1
C2566_RS10530	fnr	fnr	fumarate/nitrate reduction transcriptional regulator Fnr	-0.0286827618070898	0.954520345695064	Downregulated	1529.97066161508	NA
C2566_RS00210	asnC	asnC	transcriptional regulator AsnC	-0.028764207333012	0.958524566541192	Downregulated	31.430352287794	WP_000432970.1
C2566_RS16610	ssrA	ssrA	hypothetical protein	-0.0288063824017209	0.959115469622194	Downregulated	841881.266184293	NA
C2566_RS15705	eutH	eutH	ethanolamine utilization protein EutH	-0.029279795652419	0.958005809523233	Downregulated	10.8604054317269	WP_000512382.1
C2566_RS19355	mlaF	mlaF	phospholipid ABC transporter ATP-binding protein MlaF	-0.029349322200361	0.952169879374546	Downregulated	190.041489024514	WP_000438245.1
C2566_RS20690	livJ	livJ	branched chain amino acid ABC transporter substrate-binding protein LivJ	-0.0296492119450429	0.958524566541192	Downregulated	40.9548929708577	WP_001022007.1
C2566_RS20250	frlR	frlR	DNA-binding transcriptional regulator FrlR	-0.0296882149846282	0.947434911506458	Downregulated	59.9187217719505	WP_001276847.1
C2566_RS01400	yijO	yijO	AraC family transcriptional regulator	-0.0297311643550419	0.958524566541192	Downregulated	16.5720512699732	WP_000274624.1
C2566_RS07930	C2566_RS07930	C2566_RS07930	hypothetical protein	-0.029867411702892	0.958524566541192	Downregulated	15.7465475910997	WP_001154431.1
C2566_RS17010	ygbA	ygbA	nitrous oxide-stimulated promoter family protein	-0.0302041557775911	0.958139281636746	Downregulated	9.27295971419912	WP_000015497.1
C2566_RS05205	yahJ	yahJ	amidohydrolase family protein	-0.0302403202919775	0.955834236958441	Downregulated	43.273547716313	WP_000665120.1
C2566_RS20370	nudE	nudE	ADP compounds hydrolase NudE	-0.0305046590455634	0.949171159516391	Downregulated	292.729489447996	WP_000045744.1
C2566_RS20875	uspA	uspA	universal stress protein UspA	-0.0306990271481899	0.954520345695064	Downregulated	2283.77719144587	WP_000323571.1
C2566_RS21835	C2566_RS21835	C2566_RS21835	hypothetical protein	-0.0308602031599477	0.952169879374546	Downregulated	48.7697748272165	NA
C2566_RS08770	gfcC	gfcC	capsule biosynthesis GfcC family protein	-0.0310336884400019	0.917616474640686	Downregulated	7.8742380029511	WP_001038079.1
C2566_RS06580	entB	entB	enterobactin biosynthesis bifunctional isochorismatase/aryl carrier protein EntB	-0.0311424700540635	0.956693536343835	Downregulated	12.8804287823887	WP_001007155.1
C2566_RS00880	yihD	yihD	YihD family protein	-0.0314580619669501	0.953038433602308	Downregulated	347.014147679762	WP_001295263.1
C2566_RS16620	C2566_RS16620	C2566_RS16620	recombinase family protein	-0.0314880730245008	0.956571820794018	Downregulated	2474.37582360692	WP_000135616.1
C2566_RS11985	ydhK	ydhK	FUSC family protein	-0.0317074485655092	0.953578640287281	Downregulated	49.7336501847665	WP_000994296.1
C2566_RS13500	yeeN	yeeN	YebC/PmpR family DNA-binding transcriptional regulator	-0.0320038036171772	0.953578640287281	Downregulated	1510.77474817351	WP_000532923.1
C2566_RS16430	patZ	patZ	peptidyl-lysine N-acetyltransferase PatZ	-0.0324633871370937	0.953578640287281	Downregulated	650.946030568531	WP_000083017.1
C2566_RS00795	tatD	tatD	3'-5' ssDNA/RNA exonuclease TatD	-0.0327021172111847	0.949009587695462	Downregulated	49.5593795916856	WP_001301305.1
C2566_RS13710	C2566_RS13710	C2566_RS13710	glycosyltransferase family 4 protein	-0.0328265492906268	0.95446672683647	Downregulated	1967.7158020991	WP_000161786.1
C2566_RS01185	cpxR	cpxR	envelope stress response regulator transcription factor CpxR	-0.0329544427199535	0.945384325091765	Downregulated	355.733148940319	WP_001033722.1
C2566_RS20510	glpE	glpE	thiosulfate sulfurtransferase GlpE	-0.0331252072316304	0.946413550075224	Downregulated	43.6099883817016	WP_000371928.1
C2566_RS11035	pqqU	pqqU	TonB-dependent receptor PqqU	-0.0335705494162288	0.94769368764151	Downregulated	184.806012666931	WP_000689311.1
C2566_RS11860	malY	malY	bifunctional maltose regulon transcriptional repressor/cystathionine beta-lyase MalY	-0.0351620872188036	0.931335691135827	Downregulated	54.6639805245195	WP_000459371.1
C2566_RS05545	sbcC	sbcC	exonuclease subunit SbcC	-0.0352779645587745	0.92903683432626	Downregulated	120.693589616499	WP_000698951.1
C2566_RS01220	yiiQ	yiiQ	YiiQ family protein	-0.0356363433555024	0.945274349089945	Downregulated	66.9523979198255	WP_000802226.1
C2566_RS21715	yicC	yicC	YicC/YloC family endoribonuclease	-0.0359885567633989	0.927883560079687	Downregulated	204.307147693998	WP_000621336.1
C2566_RS13965	yegR	yegR	protein YegR	-0.0364416686419296	0.947434911506458	Downregulated	69.3737395771274	WP_001318299.1
C2566_RS16435	pssA	pssA	CDP-diacylglycerol--serine O-phosphatidyltransferase	-0.0366630370612273	0.941997434646555	Downregulated	558.7229382855	WP_000949265.1
C2566_RS19570	aaeR	aaeR	HTH-type transcriptional activator AaeR	-0.0366967230897551	0.936250613670378	Downregulated	54.9709144639565	WP_000440317.1
C2566_RS18290	C2566_RS18290	C2566_RS18290	ATP-binding protein	-0.0372926889081645	0.946803591275225	Downregulated	8.10297028453621	WP_000339531.1
C2566_RS18790	higB	higB	type II toxin-antitoxin system toxin HigB	-0.0378327474957817	0.946803591275225	Downregulated	44.1142983111048	WP_000550189.1
C2566_RS08625	sulA	sulA	SOS-induced cell division inhibitor SulA	-0.0380476067669014	0.945384325091765	Downregulated	133.09411179404	WP_000288710.1
C2566_RS17170	ygcR	ygcR	electron transfer flavoprotein subunit beta/FixA family protein	-0.0380673476947064	0.94090741762137	Downregulated	7.59731925397851	WP_001299652.1
C2566_RS12060	punR	punR	DNA-binding transcriptional activator PunR	-0.0383319282224627	0.936250613670378	Downregulated	73.4884372755528	WP_000269493.1
C2566_RS03850	yaaY	yaaY	DUF2575 family protein	-0.039495766976024	0.94318369173569	Downregulated	12.0544714088951	WP_001300728.1
C2566_RS16925	ascB	ascB	6-phospho-beta-glucosidase AscB	-0.040356034455264	0.942716486253669	Downregulated	33.1541932391443	WP_000110340.1
C2566_RS14895	menD	menD	2-succinyl-5-enolpyruvyl-6-hydroxy-3-cyclohexene-1-carboxylic-acid synthase	-0.0408695684443002	0.935182489552704	Downregulated	150.642813830684	WP_001295284.1
C2566_RS16940	hycG	hycG	formate hydrogenlyase subunit HycG	-0.0415278721611025	0.9405055953524	Downregulated	9.66680698755909	WP_000067401.1
C2566_RS20970	C2566_RS20970	C2566_RS20970	hypothetical protein	-0.0415459259168041	0.923015711711669	Downregulated	4.69283032522396	WP_001205329.1
C2566_RS17565	ygeA	ygeA	amino acid racemase	-0.0416994177577007	0.937143356219471	Downregulated	47.5149833557778	WP_000848664.1
C2566_RS25135	ysdE	ysdE	protein YsdE	-0.042244347786101	0.937143356219471	Downregulated	10.3771296476615	WP_211180519.1
C2566_RS14045	yegW	yegW	GntR family transcriptional regulator	-0.0429020251627689	0.937143356219471	Downregulated	16.5951307841535	WP_000434038.1
C2566_RS16625	C2566_RS16625	C2566_RS16625	ParB/RepB/Spo0J family partition protein	-0.0434353942478505	0.937143356219471	Downregulated	1469.07058934858	WP_000936465.1
C2566_RS06270	intD	intD	integrase	-0.0437733132754852	0.936731748771332	Downregulated	109.927066659146	WP_001318654.1
C2566_RS09815	pth	pth	aminoacyl-tRNA hydrolase	-0.0440424787507628	0.923015711711669	Downregulated	54.5676595889261	WP_000152933.1
C2566_RS14100	C2566_RS14100	C2566_RS14100	DUF6998 domain-containing protein	-0.0441039262558215	0.937143356219471	Downregulated	246.984685451224	WP_001276099.1
C2566_RS02855	fbp	fbp	class 1 fructose-bisphosphatase	-0.0441418579533433	0.930605436209136	Downregulated	504.267831406528	WP_000853753.1
C2566_RS01070	fdoH	fdoH	formate dehydrogenase O subunit beta	-0.0446518548848888	0.932100144289203	Downregulated	402.093373900427	WP_000331377.1
C2566_RS16770	emrB	emrB	multidrug efflux MFS transporter permease subunit EmrB	-0.0454475769260613	0.932216361583581	Downregulated	50.2645436963369	WP_001295176.1
C2566_RS17185	ygcW	ygcW	SDR family oxidoreductase	-0.045600882186094	0.932307275367039	Downregulated	10.8841783312238	WP_000021321.1
C2566_RS12010	nemA	nemA	N-ethylmaleimide reductase	-0.0456544089051977	0.933434355582236	Downregulated	38.5766982850398	WP_000093587.1
C2566_RS03445	yjjW	yjjW	YjjW family glycine radical enzyme activase	-0.0457139677169726	0.935168163263284	Downregulated	17.3454705773038	WP_001088415.1
C2566_RS19740	rrf	rrf	hypothetical protein	-0.0459321133173425	0.922096370138225	Downregulated	2925.80427378966	NA
C2566_RS20050	bfr	bfr	bacterioferritin	-0.0463175156360792	0.935168163263284	Downregulated	7097.79786086418	WP_000675504.1
C2566_RS04385	yadI	yadI	PTS sugar transporter subunit IIA	-0.0466427252883169	0.928917305783515	Downregulated	138.430196706716	WP_000901987.1
C2566_RS07135	ybfC	ybfC	protein YbfC	-0.0468829189203272	0.933551346592817	Downregulated	73.1139469801583	WP_000832333.1
C2566_RS14000	gatB	gatB	PTS galactitol transporter subunit IIB	-0.0469276487675371	0.91798347466978	Downregulated	4.65734404623405	WP_000823266.1
C2566_RS02885	nrdD	nrdD	anaerobic ribonucleoside-triphosphate reductase	-0.0471060485278241	0.927883560079687	Downregulated	388.420895148808	WP_000187778.1
C2566_RS08935	C2566_RS08935	C2566_RS08935	hypothetical protein	-0.0474368785783901	0.933434355582236	Downregulated	8.04968076777514	WP_000979516.1
C2566_RS03425	deoA	deoA	thymidine phosphorylase	-0.0475212849069206	0.91861341373188	Downregulated	127.935844204866	WP_038432744.1
C2566_RS12555	ynjB	ynjB	ABC transporter substrate-binding protein	-0.0475414953374928	0.924107358138491	Downregulated	30.7805377870918	WP_001215339.1
C2566_RS10260	yciT	yciT	DNA-binding transcriptional regulator YciT	-0.0475854781278442	0.917616474640686	Downregulated	211.788354017627	WP_001088621.1
C2566_RS07625	ybhR	ybhR	ABC transporter permease	-0.0475909366084455	0.917767516051208	Downregulated	78.7609962973696	WP_000469031.1
C2566_RS19745	C2566_RS19745	C2566_RS19745	hypothetical protein	-0.0476965718714373	0.912043614682753	Downregulated	12266.4047672406	NA
C2566_RS07410	pnuC	pnuC	nicotinamide riboside transporter PnuC	-0.0478572158494624	0.915501496842359	Downregulated	99.7594514499504	WP_000345410.1
C2566_RS20655	livF	livF	high-affinity branched-chain amino acid ABC transporter ATP-binding protein LivF	-0.0478762375099685	0.927883560079687	Downregulated	8.40935908360576	WP_000416895.1
C2566_RS12065	punC	punC	purine nucleoside transporter PunC	-0.0479809099238462	0.930605436209136	Downregulated	177.554114825671	WP_001182363.1
C2566_RS14180	btsR	btsR	two-component system response regulator BtsR	-0.0480456752778054	0.925404761606702	Downregulated	92.4443930690874	WP_000598641.1
C2566_RS13525	nac	nac	nitrogen assimilation transcriptional regulator NAC	-0.0486854560877194	0.930605436209136	Downregulated	18.2934059705594	WP_001011462.1
C2566_RS01990	espX5	espX5	T3SS effector pentapeptide repeat protein EspX5	-0.0488378927684806	0.930605436209136	Downregulated	90.7079481668503	NA
C2566_RS05240	prpB	prpB	methylisocitrate lyase	-0.049000647552538	0.922691593203317	Downregulated	10.9289887898005	WP_000052206.1
C2566_RS06630	dsbG	dsbG	thiol:disulfide interchange protein DsbG	-0.0493481330095577	0.915501496842359	Downregulated	59.4390998477662	WP_000913828.1
C2566_RS21925	adeQ	adeQ	adenine permease AdeQ	-0.0496925074859689	0.928193706199422	Downregulated	17.5029681376375	WP_012767770.1
C2566_RS19720	yhdY	yhdY	amino acid ABC transporter permease	-0.0499206993053959	0.92978449648896	Downregulated	15.432490839297	WP_001301413.1
C2566_RS09505	potB	potB	spermidine/putrescine ABC transporter permease PotB	-0.0499292011617058	0.923015711711669	Downregulated	80.959530168973	WP_000799401.1
C2566_RS06300	C2566_RS06300	C2566_RS06300	protein ren	-0.0506026959010151	0.921935625514836	Downregulated	6.81714794114146	NA
C2566_RS08335	pflA	pflA	pyruvate formate lyase 1-activating protein	-0.0506173975329612	0.917616474640686	Downregulated	364.729445428701	WP_000111043.1
C2566_RS11790	rstA	rstA	two-component system response regulator RstA	-0.0508355114129091	0.917767516051208	Downregulated	75.7721537599869	WP_001092508.1
C2566_RS00460	wzxE	wzxE	lipid III flippase WzxE	-0.0511629147948619	0.917616474640686	Downregulated	60.6717887952921	WP_000050260.1
C2566_RS19180	mtr	mtr	tryptophan permease	-0.0514659938901662	0.927883560079687	Downregulated	1254.22794520367	WP_000224351.1
C2566_RS11665	speG	speG	spermidine N1-acetyltransferase	-0.0518662541989022	0.91798347466978	Downregulated	154.153000767297	WP_001138581.1
C2566_RS00805	ubiD	ubiD	4-hydroxy-3-polyprenylbenzoate decarboxylase	-0.0520176855596733	0.922096370138225	Downregulated	689.210703834674	WP_000339805.1
C2566_RS06985	nagB	nagB	glucosamine-6-phosphate deaminase	-0.0520864452659955	0.912043614682753	Downregulated	74.3538285505691	WP_001237072.1
C2566_RS11090	yddH	yddH	flavin reductase family protein	-0.0523418864029759	0.923015711711669	Downregulated	19.8044670309352	WP_000085912.1
C2566_RS10910	tehB	tehB	tellurite resistance methyltransferase TehB	-0.0526326991086261	0.917616474640686	Downregulated	57.7471703188789	WP_000586744.1
C2566_RS19390	rpoN	rpoN	RNA polymerase factor sigma-54	-0.0527518145408865	0.91798347466978	Downregulated	942.639017947773	WP_000809051.1
C2566_RS01230	yiiS	yiiS	DUF406 domain-containing protein	-0.0529596081180859	0.923015711711669	Downregulated	149.519230162989	WP_000655986.1
C2566_RS09320	plsX	plsX	phosphate acyltransferase PlsX	-0.0529991522070237	0.917616474640686	Downregulated	304.901776439216	WP_000197578.1
C2566_RS22080	dgoA	dgoA	2-dehydro-3-deoxy-6-phosphogalactonate aldolase	-0.0530376919057306	0.924107358138491	Downregulated	11.9384798962731	WP_001198722.1
C2566_RS08575	uup	uup	ABC transporter ATP-binding protein	-0.0534471586730528	0.907486412703855	Downregulated	396.286717014955	WP_000053099.1
C2566_RS11435	marR	marR	multiple antibiotic resistance transcriptional regulator MarR	-0.0535738586356395	0.91861341373188	Downregulated	116.99115391869	WP_000843414.1
C2566_RS11290	ydeP	ydeP	acid resistance putative oxidoreductase YdeP	-0.0538565896162903	0.923015711711669	Downregulated	45.1957026841361	WP_000726691.1
C2566_RS16245	glrR	glrR	two-component system response regulator GlrR	-0.0539036310840347	0.900574518817003	Downregulated	67.5454304375787	WP_001295369.1
C2566_RS06480	ybdK	ybdK	YbdK family carboxylate-amine ligase	-0.0539380246415685	0.917767516051208	Downregulated	50.6903944851137	WP_001130654.1
C2566_RS18670	plsY	plsY	glycerol-3-phosphate 1-O-acyltransferase PlsY	-0.0541642895146762	0.906109583881829	Downregulated	65.0546057881714	WP_001272796.1
C2566_RS00315	C2566_RS00315	C2566_RS00315	hypothetical protein	-0.0546862611786715	0.922816289688696	Downregulated	43.235251697362	NA
C2566_RS19430	arcB	arcB	aerobic respiration two-component sensor histidine kinase ArcB	-0.0548173064188158	0.916616713992107	Downregulated	396.231118223413	WP_000809774.1
C2566_RS15090	yfcH	yfcH	TIGR01777 family oxidoreductase	-0.0549416576776777	0.917616474640686	Downregulated	169.047317561004	WP_001028341.1
C2566_RS06940	C2566_RS06940	C2566_RS06940	hypothetical protein	-0.0550443963172443	0.921751813603487	Downregulated	10.7510344907117	NA
C2566_RS17935	ygfX	ygfX	protein YgfX	-0.0551571785787584	0.91798347466978	Downregulated	86.8303107926899	WP_000244783.1
C2566_RS04955	gpt	gpt	xanthine phosphoribosyltransferase	-0.0552149549593804	0.917795133806967	Downregulated	129.608314163093	WP_001291990.1
C2566_RS14480	yejG	yejG	YejG family protein	-0.0554124960298287	0.921708273487953	Downregulated	523.363225529093	WP_000202794.1
C2566_RS14575	ccmA	ccmA	cytochrome c biogenesis heme-transporting ATPase CcmA	-0.0558077347888877	0.916616713992107	Downregulated	79.8623828239587	WP_000525587.1
C2566_RS02415	epmB	epmB	EF-P beta-lysylation protein EpmB	-0.0559836243850038	0.911534966909812	Downregulated	59.8414093382657	WP_000940522.1
C2566_RS11720	ynfL	ynfL	LysR family transcriptional regulator	-0.057323894502286	0.91798347466978	Downregulated	12.4971843351073	WP_001019525.1
C2566_RS03585	yjiN	yjiN	DUF445 domain-containing protein	-0.0575939383766173	0.910303842256536	Downregulated	66.9435148744929	WP_001037419.1
C2566_RS08070	rimK	rimK	30S ribosomal protein S6--L-glutamate ligase	-0.0577371709372859	0.916616713992107	Downregulated	143.312455878855	WP_000684321.1
C2566_RS01375	frwC	frwC	PTS fructose transporter subunit EIIC	-0.0577640021404502	0.917616474640686	Downregulated	28.4803505354706	WP_001004446.1
C2566_RS17655	ygeV	ygeV	sigma-54 interaction domain-containing protein	-0.057771571366364	0.915501496842359	Downregulated	568.983530694085	WP_000417806.1
C2566_RS10680	trkG	trkG	Trk system potassium transporter TrkG	-0.0585086876716709	0.916616713992107	Downregulated	379.686088275113	WP_001097897.1
C2566_RS12475	osmE	osmE	osmotically-inducible lipoprotein OsmE	-0.0585862621774147	0.917616474640686	Downregulated	2340.54758940537	WP_001039044.1
C2566_RS14095	C2566_RS14095	C2566_RS14095	HTH-like domain-containing protein	-0.0586217461039087	0.917616474640686	Downregulated	87.2919017918425	NA
C2566_RS19425	elbB	elbB	isoprenoid biosynthesis glyoxalase ElbB	-0.0589993119339648	0.905957855747944	Downregulated	126.437646528096	WP_001300411.1
C2566_RS15530	yfeR	yfeR	LysR family transcriptional regulator	-0.0591819177233409	0.900574518817003	Downregulated	45.7209234349955	WP_001109799.1
C2566_RS02155	phnK	phnK	phosphonate C-P lyase system protein PhnK	-0.059420777548532	NA	Downregulated	9.07600174935699	WP_001075514.1
C2566_RS21695	dut	dut	dUTP diphosphatase	-0.0595235899434206	0.917616474640686	Downregulated	2581.61499261131	WP_000976070.1
C2566_RS10620	recT	recT	recombination protein RecT	-0.0599983807939459	0.916354316814975	Downregulated	7.78791193785888	WP_000166319.1
C2566_RS14645	apbE	apbE	FAD:protein FMN transferase ApbE	-0.0600378932318993	0.915501496842359	Downregulated	16.5963448510865	WP_000406064.1
C2566_RS12530	xthA	xthA	exodeoxyribonuclease III	-0.0601682402208267	0.900970632725353	Downregulated	65.4472334258048	WP_000673918.1
C2566_RS07935	C2566_RS07935	C2566_RS07935	DinI-like family protein	-0.0611450168199944	0.916616713992107	Downregulated	23.4717984431272	WP_001217575.1
C2566_RS03940	caiA	caiA	crotonobetainyl-CoA dehydrogenase	-0.0614251953713513	0.916354316814975	Downregulated	613.586929749807	WP_000347117.1
C2566_RS16590	bamE	bamE	outer membrane protein assembly factor BamE	-0.0614611335053196	0.915305733157121	Downregulated	1349.90241400383	WP_001203437.1
C2566_RS18235	glcC	glcC	transcriptional regulator GlcC	-0.0616152897034421	0.91649203337165	Downregulated	65.393135183996	WP_001297764.1
C2566_RS19085	yraH	yraH	fimbrial protein	-0.0616235795886572	0.915501496842359	Downregulated	99.8580123230119	WP_001032614.1
C2566_RS01915	dnaB	dnaB	replicative DNA helicase	-0.0628642685213427	0.88666574897055	Downregulated	312.534203021172	WP_000918363.1
C2566_RS16200	yphC	yphC	zinc-dependent alcohol dehydrogenase family protein	-0.0631168171078854	0.915305733157121	Downregulated	15.3611063721243	WP_000700812.1
C2566_RS11930	dtpA	dtpA	dipeptide/tripeptide permease DtpA	-0.0631883898596026	0.894112757278502	Downregulated	173.724529530997	WP_000100932.1
C2566_RS18910	yhaK	yhaK	pirin family protein	-0.0632782002879959	0.904682083776692	Downregulated	8.56173502783254	WP_000633576.1
C2566_RS18335	hybD	hybD	HyaD/HybD family hydrogenase maturation endopeptidase	-0.0635466523298015	0.912699238243756	Downregulated	112.661427493612	WP_001221946.1
C2566_RS01360	gldA	gldA	bifunctional L-1,2-propanediol dehydrogenase/glycerol dehydrogenase	-0.0637808465877943	0.907955233422054	Downregulated	199.966537811046	WP_000374004.1
C2566_RS12415	hxpB	hxpB	hexitol phosphatase HxpB	-0.0644132394590162	0.893096154491524	Downregulated	52.9348355770972	WP_000106833.1
C2566_RS00600	C2566_RS00600	C2566_RS00600	YPO3983 family protein	-0.0651911482492992	0.912043614682753	Downregulated	28.9431262369983	WP_001066390.1
C2566_RS21755	recG	recG	ATP-dependent DNA helicase RecG	-0.0663499549973186	0.867064104822335	Downregulated	113.641253131307	WP_000678419.1
C2566_RS17995	ygfS	ygfS	4Fe-4S dicluster domain-containing protein	-0.0665031530218208	0.910303842256536	Downregulated	9.27238578288352	WP_000838422.1
C2566_RS11445	marB	marB	multiple antibiotic resistance protein MarB	-0.0666386407952434	0.902886872569386	Downregulated	30.655904356099	WP_000803657.1
C2566_RS06565	fepB	fepB	Fe2+-enterobactin ABC transporter substrate-binding protein	-0.0667485559244002	0.910205707990593	Downregulated	28.5630289653627	WP_001234314.1
C2566_RS10400	ycjM	ycjM	glucosylglycerate phosphorylase	-0.0668554361876886	0.909658542036033	Downregulated	24.6739959795724	WP_000810500.1
C2566_RS06460	ybdG	ybdG	mechanosensitive ion channel YbdG	-0.0675568413718138	0.893633352669082	Downregulated	129.439556637264	WP_001153155.1
C2566_RS10135	rnm	rnm	RNase RNM	-0.0682237673763658	0.885021269944933	Downregulated	117.191065737181	WP_001285663.1
C2566_RS09195	mdtH	mdtH	multidrug efflux MFS transporter MdtH	-0.0683877426311151	0.902891515373318	Downregulated	42.3938686770669	WP_000092206.1
C2566_RS19045	agaF	agaF	PTS galactosamine/N-acetylgalactosamine transporter subunit IIA	-0.0690710934299053	0.904702696579885	Downregulated	8.59208001121115	WP_000948824.1
C2566_RS01880	yjbJ	yjbJ	CsbD family protein	-0.0691661332826625	NA	Downregulated	6915.39377793745	WP_001030593.1
C2566_RS07760	ybiR	ybiR	anion transporter	-0.0692827353910837	0.894811869915899	Downregulated	75.9545871355246	WP_000056457.1
C2566_RS01965	pdeC	pdeC	c-di-GMP phosphodiesterase PdeC	-0.0693114025209342	0.900970632725353	Downregulated	53.8695862126171	WP_000019548.1
C2566_RS01690	rrf	rrf	hypothetical protein	-0.0693203221282837	0.884510080544318	Downregulated	104.487989694753	NA
C2566_RS10950	rlhA	rlhA	23S rRNA 5-hydroxycytidine C2501 synthase	-0.0694058943261478	0.884510080544318	Downregulated	103.824663326507	WP_001301045.1
C2566_RS09920	narX	narX	nitrate/nitrite two-component system sensor histidine kinase NarX	-0.0696822925256214	0.875338642394282	Downregulated	147.441449865075	WP_000918073.1
C2566_RS00635	recQ	recQ	ATP-dependent DNA helicase RecQ	-0.0699154367176798	0.892636603451734	Downregulated	113.288083586029	WP_012767774.1
C2566_RS08020	C2566_RS08020	C2566_RS08020	tail fiber assembly protein	-0.0699270313033977	0.903900389450718	Downregulated	18.5825753711395	WP_000280166.1
C2566_RS03080	nanY	nanY	2,7-anhydro-N-acetylneuraminate hydratase	-0.0699966088719936	0.899364925299187	Downregulated	280.855687788297	WP_000611568.1
C2566_RS05925	rsmS	rsmS	pleiotropic regulatory protein RsmS	-0.0700316630435672	0.904206491627132	Downregulated	10.0091410732487	WP_000051153.1
C2566_RS09775	treA	treA	alpha,alpha-trehalase	-0.0700792336716324	0.900574518817003	Downregulated	63.8153013476845	WP_000841714.1
C2566_RS03440	yjjI	yjjI	YjjI family glycine radical enzyme	-0.0700886582744352	0.883921853281734	Downregulated	50.7870806019907	WP_001143253.1
C2566_RS04265	hofC	hofC	protein transport protein HofC	-0.070914738826761	0.903711228177297	Downregulated	27.4375900566374	WP_000157266.1
C2566_RS01390	pflC	pflC	[formate-C-acetyltransferase]-activating enzyme	-0.0710121283246496	0.895828982079021	Downregulated	15.746296662632	WP_000204139.1
C2566_RS07335	tolA	tolA	cell envelope integrity protein TolA	-0.0711547753892551	0.868621078825985	Downregulated	360.165612500162	WP_000030637.1
C2566_RS17440	amiC	amiC	N-acetylmuramoyl-L-alanine amidase AmiC	-0.0713693168057748	0.885021269944933	Downregulated	122.810021079526	WP_000016907.1
C2566_RS02460	frdB	frdB	fumarate reductase iron-sulfur protein	-0.0714363246028114	0.900970632725353	Downregulated	354.206104253949	WP_000829498.1
C2566_RS14395	psuG	psuG	pseudouridine-5'-phosphate glycosidase	-0.072009442001999	0.886492430308012	Downregulated	8.20595726473437	WP_000040208.1
C2566_RS13730	vioB	vioB	dTDP-4-amino-4,6-dideoxy-D-glucose acetyltransferase VioB	-0.0721060333968507	0.901570526284176	Downregulated	2834.32262103435	WP_000323726.1
C2566_RS11020	mnaT	mnaT	GNAT family N-acetyltransferase	-0.0721260225234548	0.898016041326148	Downregulated	39.6245221448267	WP_012767729.1
C2566_RS17315	xni	xni	flap endonuclease Xni	-0.0723181777662067	0.895003569195038	Downregulated	38.3256412054471	WP_000268232.1
C2566_RS24955	ytgA	ytgA	protein YtgA	-0.0724411196784797	0.899501308306102	Downregulated	238.497673293238	WP_211180521.1
C2566_RS10965	hicB	hicB	type II toxin-antitoxin system antitoxin HicB	-0.0725167738915268	0.894853239964586	Downregulated	52.2897986302204	WP_001270286.1
C2566_RS04500	C2566_RS04500	C2566_RS04500	IS3-like element IS2 family transposase	-0.072852248174144	0.896314747060768	Downregulated	7.64146553445145	WP_088895425.1
C2566_RS19440	gltB	gltB	glutamate synthase large subunit	-0.0731867890441151	0.899207098334004	Downregulated	105.502848021878	WP_001406033.1
C2566_RS12685	msrB	msrB	peptide-methionine (R)-S-oxide reductase MsrB	-0.0732795098778178	0.894853239964586	Downregulated	1363.83879814944	WP_001284618.1
C2566_RS09985	rssA	rssA	patatin-like phospholipase RssA	-0.0734870481047471	0.873631593611338	Downregulated	83.4718478782584	WP_001295622.1
C2566_RS07140	C2566_RS07140	C2566_RS07140	NTF2 fold immunity protein	-0.0744213982123592	0.894618483323874	Downregulated	46.2230507231284	WP_012777349.1
C2566_RS06665	rna	rna	ribonuclease I	-0.0745338842290869	0.87626654263363	Downregulated	196.685423048107	WP_000643397.1
C2566_RS05445	yaiY	yaiY	YaiY family protein	-0.0746570500964871	0.895003569195038	Downregulated	6.37048144223833	WP_000763151.1
C2566_RS02330	lysS	lysS	lysine--tRNA ligase	-0.0746942549625159	0.893096154491524	Downregulated	1571.79768289317	WP_001295090.1
C2566_RS21665	coaD	coaD	pantetheine-phosphate adenylyltransferase	-0.0748431182609762	0.876688779851338	Downregulated	28.2898590662711	WP_001171866.1
C2566_RS06100	ylbG	ylbG	helix-turn-helix domain-containing protein	-0.0750413474628614	0.880367596412328	Downregulated	22.7624718988164	NA
C2566_RS02815	tamA	tamA	autotransporter assembly complex protein TamA	-0.0751064936882568	0.848033016252601	Downregulated	144.055537821622	WP_001269293.1
C2566_RS11725	ynfM	ynfM	MFS transporter	-0.075148697324794	0.881760267606181	Downregulated	72.4388002291234	WP_000091840.1
C2566_RS13865	wza	wza	polysaccharide export protein Wza	-0.0756418295095359	0.825217196022274	Downregulated	6.87784737629218	WP_000978094.1
C2566_RS01265	rraA	rraA	ribonuclease E activity regulator RraA	-0.0757083460489522	0.895003569195038	Downregulated	936.082713802166	WP_000872908.1
C2566_RS19585	rng	rng	ribonuclease G	-0.0757424634764217	0.874545199639399	Downregulated	210.821982264515	WP_000123197.1
C2566_RS17190	yqcE	yqcE	MFS transporter	-0.0768386408711516	0.889898488074028	Downregulated	15.4164301614934	WP_001164543.1
C2566_RS00940	glnL	glnL	nitrogen regulation protein NR(II)	-0.0770473333241789	0.870366199854587	Downregulated	58.0678242882762	WP_000190577.1
C2566_RS13090	purT	purT	formate-dependent phosphoribosylglycinamide formyltransferase	-0.0770817799040254	0.894811869915899	Downregulated	23.1191680345062	WP_000173474.1
C2566_RS25070	C2566_RS25070	C2566_RS25070	hypothetical protein	-0.0770831608352116	0.893096154491524	Downregulated	34.289056061363	WP_001299740.1
C2566_RS05370	frmA	frmA	S-(hydroxymethyl)glutathione dehydrogenase	-0.0771581860342856	0.877324919753001	Downregulated	55.64270385935	WP_000842100.1
C2566_RS06045	fetA	fetA	iron efflux ABC transporter ATP-binding subunit FetA	-0.0771816567323574	0.894618483323874	Downregulated	60.7205444176288	WP_001157551.1
C2566_RS17165	ygcQ	ygcQ	electron transfer flavoprotein subunit alpha/FixB family protein	-0.0777086426411383	0.893096154491524	Downregulated	10.6496042820938	WP_001299097.1
C2566_RS20265	C2566_RS20265	C2566_RS20265	aminotransferase class I/II-fold pyridoxal phosphate-dependent enzyme	-0.078415519181184	0.893096154491524	Downregulated	7.86199014486799	NA
C2566_RS13105	zwf	zwf	glucose-6-phosphate dehydrogenase	-0.0785951391304158	0.873195763194932	Downregulated	254.029033238978	WP_000301720.1
C2566_RS16980	hypA	hypA	hydrogenase maturation nickel metallochaperone HypA	-0.0792721594168101	0.891704157906672	Downregulated	93.6704760679698	WP_001299100.1
C2566_RS05400	tauC	tauC	taurine ABC transporter permease TauC	-0.0794002372263984	0.892636603451734	Downregulated	15.2165327185901	WP_000114585.1
C2566_RS06235	fimA	fimA	type 1 fimbrial major subunit FimA	-0.0795292382452507	0.889898488074028	Downregulated	7.22749649806748	WP_000776555.1
C2566_RS04830	rnhA	rnhA	ribonuclease HI	-0.0798751842232341	0.889898488074028	Downregulated	31.1930878733156	WP_000917883.1
C2566_RS12295	ppsR	ppsR	posphoenolpyruvate synthetase regulatory kinase/phosphorylase PpsR	-0.0799586744026484	0.865353204122697	Downregulated	109.405142968445	WP_000368046.1
C2566_RS21435	selA	selA	L-seryl-tRNA(Sec) selenium transferase	-0.080353581791983	0.856554597188065	Downregulated	106.715548917579	WP_000206275.1
C2566_RS03685	gntP	gntP	gluconate permease GntP	-0.0815482648855973	0.885021269944933	Downregulated	35.2725672802394	WP_000558251.1
C2566_RS06715	dpiA	dpiA	two-component response regulator DpiA	-0.0815630465448395	0.879825234847966	Downregulated	22.7137863788858	WP_000126500.1
C2566_RS11970	slyA	slyA	transcriptional regulator SlyA	-0.0820469776978723	0.885152734434004	Downregulated	992.187031060085	WP_001296943.1
C2566_RS17555	lysA	lysA	diaminopimelate decarboxylase	-0.0821121525300023	0.884871925578304	Downregulated	37.6312659827954	WP_001120711.1
C2566_RS19115	yraN	yraN	YraN family protein	-0.0826135381587823	0.857848292821431	Downregulated	57.5122465942679	WP_000246830.1
C2566_RS09670	ycgJ	ycgJ	YcgJ family protein	-0.082708200437255	0.884510080544318	Downregulated	149.526584032724	WP_001056848.1
C2566_RS14415	fruB	fruB	fused PTS fructose transporter subunit IIA/HPr protein	-0.0829990858926231	0.885021269944933	Downregulated	29.1411913741723	WP_000487267.1
C2566_RS06260	fimZ	fimZ	fimbria biosynthesis transcriptional regulator FimZ	-0.0831879370580282	0.883921853281734	Downregulated	9.10531324933823	WP_000805422.1
C2566_RS13910	pphC	pphC	PP2C family serine/threonine-protein phosphatase	-0.0835705008236148	0.881760267606181	Downregulated	12.4379069118737	WP_000119055.1
C2566_RS00935	glnG	glnG	nitrogen regulation protein NR(I)	-0.083632047576197	0.864926765561902	Downregulated	62.4731352437348	WP_001329395.1
C2566_RS01255	glpF	glpF	glycerol uptake facilitator protein GlpF	-0.0836689448664644	0.884510080544318	Downregulated	330.772858290456	WP_000084268.1
C2566_RS14810	yfaX	yfaX	IclR family transcriptional regulator	-0.0838938045121139	0.884510080544318	Downregulated	20.3727538289243	WP_000894185.1
C2566_RS17310	sdaB	sdaB	L-serine ammonia-lyase II	-0.08406634212783	0.884871925578304	Downregulated	221.3791091602	WP_000626410.1
C2566_RS06425	cusS	cusS	Cu(+)/Ag(+) sensor histidine kinase CusS	-0.0847275075396657	0.834467707195188	Downregulated	63.4673451876464	WP_000253837.1
C2566_RS15885	hyfE	hyfE	hydrogenase 4 membrane subunit	-0.0848725421357854	0.825217196022274	Downregulated	5.77773462559145	WP_000147987.1
C2566_RS08540	ycbU	ycbU	fimbrial protein	-0.0850010289400689	0.880354087341457	Downregulated	9.80829114438454	WP_000730614.1
C2566_RS05940	apt	apt	adenine phosphoribosyltransferase	-0.0854382954940736	0.867582402221311	Downregulated	86.6897369637785	WP_000127356.1
C2566_RS05680	thiI	thiI	tRNA uracil 4-sulfurtransferase ThiI	-0.0854958037015613	0.867064104822335	Downregulated	175.001363218328	WP_000668690.1
C2566_RS16835	recX	recX	recombination regulator RecX	-0.0857842268335732	0.88306693906101	Downregulated	20.7889785477992	WP_000140508.1
C2566_RS15950	upp	upp	uracil phosphoribosyltransferase	-0.0861665454755543	0.87988370344529	Downregulated	379.630363690719	WP_001295473.1
C2566_RS01115	C2566_RS01115	C2566_RS01115	carbohydrate porin	-0.0864491515838326	0.880354087341457	Downregulated	201.853426211353	WP_000749926.1
C2566_RS08980	pgaC	pgaC	poly-beta-1,6-N-acetyl-D-glucosamine synthase	-0.0864575155555685	0.875338642394282	Downregulated	40.5679744622865	WP_000610451.1
C2566_RS10805	ynbB	ynbB	phosphatidate cytidylyltransferase	-0.086746310605193	0.836877723370479	Downregulated	6.17967491537715	WP_000890940.1
C2566_RS08225	clpS	clpS	ATP-dependent Clp protease adapter ClpS	-0.0868356515453414	0.881121773686248	Downregulated	684.460283295132	WP_000520781.1
C2566_RS06390	iss	iss	increased serum survival lipoprotein Iss	-0.0868444647918393	0.880354087341457	Downregulated	618.834496476119	WP_000738423.1
C2566_RS12905	manX	manX	PTS mannose transporter subunit IIAB	-0.0868885549211697	0.875338642394282	Downregulated	446.285957401509	WP_000150543.1
C2566_RS13115	hexR	hexR	DNA-binding transcriptional regulator HexR	-0.0873120543615136	0.857062017068189	Downregulated	144.04273844498	WP_001056706.1
C2566_RS17455	recB	recB	exodeoxyribonuclease V subunit beta	-0.0877588562025523	0.839025253785903	Downregulated	160.065276638563	WP_001285992.1
C2566_RS09945	narJ	narJ	nitrate reductase molybdenum cofactor assembly chaperone	-0.0881147653947372	0.857202056124119	Downregulated	60.7648614029537	WP_000571699.1
C2566_RS05710	C2566_RS05710	C2566_RS05710	GNAT family N-acetyltransferase	-0.0882054470234479	0.862360945528312	Downregulated	51.540289746765	WP_000227786.1
C2566_RS22385	C2566_RS22385	C2566_RS22385	DUF2254 family protein	-0.0885782225346585	0.876106974882615	Downregulated	22.2727989745977	NA
C2566_RS16905	hypF	hypF	carbamoyltransferase HypF	-0.0887673277542015	0.857202056124119	Downregulated	109.08150710901	WP_001353941.1
C2566_RS02630	bsmA	bsmA	biofilm peroxide resistance protein BsmA	-0.0891879506104475	0.875338642394282	Downregulated	577.960359880933	WP_000254633.1
C2566_RS10810	ynbC	ynbC	bifunctional alpha/beta hydrolase/class I SAM-dependent methyltransferase	-0.0903521592371289	0.875829796246331	Downregulated	24.48936684749	WP_000431845.1
C2566_RS19410	npr	npr	PTS phosphocarrier protein NPr	-0.0907206252724546	0.875338642394282	Downregulated	18.1825122852657	WP_000216791.1
C2566_RS10750	ydbH	ydbH	YdbH family protein	-0.0908745214465448	0.826765109416584	Downregulated	160.611148500947	WP_000900914.1
C2566_RS21400	yiaU	yiaU	LysR family transcriptional regulator	-0.0912290967466026	0.870887593716471	Downregulated	77.7594236971155	WP_000164036.1
C2566_RS18230	glcD	glcD	glycolate oxidase subunit GlcD	-0.0916121386708475	0.874742607545544	Downregulated	58.3668512258437	WP_000026083.1
C2566_RS07190	pxpA	pxpA	5-oxoprolinase subunit PxpA	-0.0924012728973312	0.856342498327484	Downregulated	82.6569396201309	WP_000687130.1
C2566_RS02725	C2566_RS02725	C2566_RS02725	enoyl-CoA hydratase/isomerase family protein	-0.0929126826937945	0.782032308419994	Downregulated	11.6432262072343	WP_001283546.1
C2566_RS15905	hyfI	hyfI	hydrogenase 4 catalytic subunit HyfI	-0.0931761609055482	0.870054017029298	Downregulated	6.04875025884907	WP_000075541.1
C2566_RS10860	hokB	hokB	type I toxin-antitoxin system toxin HokB	-0.0936463393728625	0.870366199854587	Downregulated	1350.03805667368	WP_001320773.1
C2566_RS10355	puuC	puuC	aldehyde dehydrogenase PuuC	-0.0943172419771343	0.864133321339787	Downregulated	13.4274705551483	WP_001009090.1
C2566_RS13050	holE	holE	DNA polymerase III subunit theta	-0.0944240208992329	0.865353204122697	Downregulated	59.1446066500424	WP_000916763.1
C2566_RS16645	lhgO	lhgO	L-2-hydroxyglutarate oxidase	-0.0944410242330157	0.867582402221311	Downregulated	40.5533242769217	WP_000271963.1
C2566_RS08120	artM	artM	arginine ABC transporter permease ArtM	-0.0944731465429237	0.863751904529712	Downregulated	111.112462176025	WP_000464491.1
C2566_RS06600	ybdD	ybdD	YbdD/YjiX family protein	-0.0945600219057074	0.870366199854587	Downregulated	201.929135306894	WP_000460431.1
C2566_RS00790	tatC	tatC	Sec-independent protein translocase subunit TatC	-0.0953785324490305	0.862409334203255	Downregulated	82.617438036966	WP_000109943.1
C2566_RS18715	mug	mug	G/U mismatch-specific DNA glycosylase	-0.0956339922302674	0.864926765561902	Downregulated	152.81659517928	WP_000228937.1
C2566_RS20355	hofN	hofN	DNA utilization protein HofN	-0.095989846465239	0.852706678426869	Downregulated	6.03236540422674	WP_001069315.1
C2566_RS20950	hdeB	hdeB	acid-activated periplasmic chaperone HdeB	-0.0960713729587366	0.867092063865068	Downregulated	17.1437065508001	WP_001298717.1
C2566_RS08385	ihfB	ihfB	integration host factor subunit beta	-0.0961566463430802	0.859770597432119	Downregulated	671.615655227949	WP_000167336.1
C2566_RS13425	hprS	hprS	two-component system sensor histidine kinase HprS	-0.0965025986729889	0.862360945528312	Downregulated	321.091016181667	WP_000826748.1
C2566_RS16615	C2566_RS16615	C2566_RS16615	integrase domain-containing protein	-0.0968609269505685	0.844995190571948	Downregulated	306.580011130134	WP_001062342.1
C2566_RS05895	tomB	tomB	Hha toxicity modulator TomB	-0.097169369539936	0.864133321339787	Downregulated	3700.56213008241	WP_000344800.1
[truncated: 2,060 more rows]
