# Supplementary material for: Transcriptome Profiling of Escherichia coli B During Sequential Adaptation to T4 Phage and Iron(III) Stress
Source: Antibiotics (Basel). 2026 Jul 13;15(7):684. doi: 10.3390/antibiotics15070684 (PMC13405929; doi:10.3390/antibiotics15070684)
Supplement: Supplementary file 1 [file antibiotics-15-00684-s001.zip › SUPPLEMENTARY FOLDER/analysis_CON3/FE_vs_CON_significant.csv]

gene_id	label	gene_name	product	log2FoldChange	padj	direction	baseMean	protein_id
C2566_RS05735	cyoB	cyoB	cytochrome o ubiquinol oxidase subunit I	2.55850214781707	5.84586776534047e-05	Upregulated	1178.09423471809	WP_000467180.1
C2566_RS02240	eptA	eptA	phosphoethanolamine transferase EptA	2.40961646024613	1.96536172096108e-05	Upregulated	433.800674167929	WP_001298860.1
C2566_RS02235	basR	basR	two-component system response regulator BasR	2.20059799011594	1.45285869196103e-05	Upregulated	153.191579218647	WP_000697915.1
C2566_RS04565	degP	degP	serine endoprotease DegP	2.14474549597825	4.41132270504735e-05	Upregulated	580.792530945541	WP_000753946.1
C2566_RS05730	cyoC	cyoC	cytochrome o ubiquinol oxidase subunit III	2.07755289169099	0.000905702234257883	Upregulated	392.711449887128	WP_000179819.1
C2566_RS01710	aceA	aceA	isocitrate lyase	2.03790825171017	0.000905702234257883	Upregulated	899.356418841761	WP_000857856.1
C2566_RS07270	sucC	sucC	ADP-forming succinate--CoA ligase subunit beta	2.01568417520879	0.0010932067339992	Upregulated	1432.82107750694	WP_001048602.1
C2566_RS19640	accB	accB	acetyl-CoA carboxylase biotin carboxyl carrier protein	2.01510372298442	0.000148312052853232	Upregulated	218.999511333426	WP_000354622.1
C2566_RS15770	tkt	tkt	transketolase	1.98675901011481	8.52052496751294e-09	Upregulated	268.757488233911	WP_000087280.1
C2566_RS14845	arnA	arnA	bifunctional UDP-4-amino-4-deoxy-L-arabinose formyltransferase/UDP-glucuronic acid oxidase ArnA	1.94683892062144	0.00197760879641713	Upregulated	649.646924761624	WP_000860273.1
C2566_RS07250	sdhB	sdhB	succinate dehydrogenase iron-sulfur subunit SdhB	1.86301146044233	0.0028731788893221	Upregulated	844.463879681367	WP_001235264.1
C2566_RS02230	pmrB	pmrB	two-component system sensor histidine kinase PmrB	1.79722802497301	0.00110347864451551	Upregulated	132.956601881656	WP_001051094.1
C2566_RS08460	gloC	gloC	hydroxyacylglutathione hydrolase GloC	1.77245051978165	0.000334392525361965	Upregulated	334.84725031924	WP_001109486.1
C2566_RS05725	cyoD	cyoD	cytochrome o ubiquinol oxidase subunit IV	1.77195907431186	0.00427598437338012	Upregulated	250.003504714764	WP_000019869.1
C2566_RS01590	thiS	thiS	sulfur carrier protein ThiS	1.74293568912668	0.00724507157649107	Upregulated	14.2020864702931	WP_001166232.1
C2566_RS10035	oppD	oppD	murein tripeptide/oligopeptide ABC transporter ATP-binding protein OppD	1.73122453418028	0.000692733892222109	Upregulated	1007.9383937771	WP_000110945.1
C2566_RS10220	acnA	acnA	aconitate hydratase AcnA	1.71528628198765	4.00208220397561e-05	Upregulated	1113.37046041595	WP_000099534.1
C2566_RS07715	glnP	glnP	glutamine ABC transporter permease GlnP	1.70795410453998	0.00255183631994643	Upregulated	142.050106494651	WP_001159065.1
C2566_RS08930	putA	putA	trifunctional transcriptional regulator/proline dehydrogenase/L-glutamate gamma-semialdehyde dehydrogenase	1.70102653424277	0.00162375883494001	Upregulated	801.219032784598	WP_001703864.1
C2566_RS02905	mgtA	mgtA	magnesium-translocating P-type ATPase	1.66922719379737	0.00196557690378041	Upregulated	234.42860741365	WP_000471889.1
C2566_RS07275	sucD	sucD	succinate--CoA ligase subunit alpha	1.65689543707467	0.00729687695888066	Upregulated	1277.24953162227	WP_000025458.1
C2566_RS10030	oppC	oppC	oligopeptide ABC transporter permease OppC	1.64837559064072	0.00263470688398067	Upregulated	1247.05295613729	WP_000979661.1
C2566_RS15165	usg	usg	aspartate-semialdehyde dehydrogenase	1.58346611389148	0.00162375883494001	Upregulated	137.878958798358	WP_001289167.1
C2566_RS07875	ybjG	ybjG	undecaprenyl-diphosphate phosphatase	1.58312459502687	0.000621690392341565	Upregulated	55.0951160950119	WP_001295291.1
C2566_RS05740	cyoA	cyoA	cytochrome o ubiquinol oxidase subunit II	1.57225585225957	0.00440087948876299	Upregulated	1177.11761300364	WP_001239440.1
C2566_RS09290	rne	rne	ribonuclease E	1.56699362700185	2.95309618501628e-05	Upregulated	619.68284467903	WP_000827411.1
C2566_RS07710	glnQ	glnQ	glutamine ABC transporter ATP-binding protein GlnQ	1.56509342921391	0.0067076406190617	Upregulated	152.755275621318	WP_000569083.1
C2566_RS00015	yidD	yidD	membrane protein insertion efficiency factor YidD	1.55407916560415	0.00222358770884461	Upregulated	34.288654425115	WP_001307474.1
C2566_RS19900	rpsH	rpsH	30S ribosomal protein S8	1.54782447102884	0.00729687695888066	Upregulated	1142.88542381375	WP_000062611.1
C2566_RS10020	oppA	oppA	oligopeptide ABC transporter substrate-binding protein OppA	1.49459027242252	0.00545010451515864	Upregulated	7412.00955298496	WP_001297114.1
C2566_RS10040	oppF	oppF	murein tripeptide/oligopeptide ABC transporter ATP-binding protein OppF	1.47201934231054	0.00898626952126335	Upregulated	716.08158475595	WP_000994905.1
C2566_RS10025	oppB	oppB	oligopeptide ABC transporter permease OppB	1.47088997036654	0.00402735304427379	Upregulated	1353.51003704969	WP_000911112.1
C2566_RS07245	sdhA	sdhA	succinate dehydrogenase flavoprotein subunit	1.45876756872867	0.0104085725837879	Upregulated	1899.86814022217	WP_000775540.1
C2566_RS15215	aroC	aroC	chorismate synthase	1.45575124083574	0.000527193007064223	Upregulated	96.0281728533233	WP_001297933.1
C2566_RS14840	arnC	arnC	undecaprenyl-phosphate 4-deoxy-4-formamido-L-arabinose transferase	1.43396255172045	0.0184638628334613	Upregulated	430.466187061406	WP_000461657.1
C2566_RS19885	rpsE	rpsE	30S ribosomal protein S5	1.42907988385946	0.00915140042472411	Upregulated	1594.80593674321	WP_000940120.1
C2566_RS13455	yodB	yodB	cytochrome b	1.42113195865706	0.0160335908659952	Upregulated	465.919248551531	WP_001079074.1
C2566_RS07305	cydB	cydB	cytochrome d ubiquinol oxidase subunit II	1.41119792732894	0.0114148734473557	Upregulated	3974.61979237092	WP_000568275.1
C2566_RS08940	putP	putP	sodium/proline symporter PutP	1.40667792655695	0.0168795892198369	Upregulated	431.348304603509	WP_001018486.1
C2566_RS01405	eptC	eptC	phosphoethanolamine transferase CptA	1.40509921822405	0.00563197251372805	Upregulated	658.085162877829	WP_000556295.1
C2566_RS21515	lldP	lldP	L-lactate permease	1.40503256591405	0.018459894887331	Upregulated	1164.57450285987	WP_001297977.1
C2566_RS02700	rpsR	rpsR	30S ribosomal protein S18	1.40421061701148	0.018223645019594	Upregulated	442.723025693407	WP_000135199.1
C2566_RS16005	guaB	guaB	IMP dehydrogenase	1.39590082674621	0.00290093458290555	Upregulated	253.348078945845	WP_001299507.1
C2566_RS21575	waaH	waaH	UDP-glucuronate:LPS(HepIII) glycosyltransferase	1.38661776655667	0.019085338626611	Upregulated	287.685455330418	WP_000982115.1
C2566_RS07240	sdhD	sdhD	succinate dehydrogenase membrane anchor subunit	1.37837780673292	0.019085338626611	Upregulated	337.331085618473	WP_000254365.1
C2566_RS19850	rpsD	rpsD	30S ribosomal protein S4	1.37356664721383	0.0123594213175162	Upregulated	1879.79020721588	WP_000135224.1
C2566_RS19855	rpsK	rpsK	30S ribosomal protein S11	1.37314172091853	0.0152913994707609	Upregulated	824.0523714563	WP_001029684.1
C2566_RS12200	ydiJ	ydiJ	FAD-binding and (Fe-S)-binding domain-containing protein	1.37251534339953	7.84833505765248e-05	Upregulated	194.779224939016	WP_000612953.1
C2566_RS14985	nuoF	nuoF	NADH-quinone oxidoreductase subunit NuoF	1.36931897264506	0.0110731482827221	Upregulated	511.899255751234	WP_000789500.1
C2566_RS05785	lon	lon	endopeptidase La	1.3678892850108	7.84833505765248e-05	Upregulated	149.618110779946	WP_001295325.1
C2566_RS02555	hflK	hflK	FtsH protease activity modulator HflK	1.33975485060168	0.00640053848583982	Upregulated	421.37524811973	WP_000312488.1
C2566_RS16100	fdx	fdx	ISC system 2Fe-2S type ferredoxin	1.33234491096407	0.00591862585092886	Upregulated	50.7589317207808	WP_001124469.1
C2566_RS14835	arnB	arnB	UDP-4-amino-4-deoxy-L-arabinose aminotransferase	1.32951995549401	0.0254399239215373	Upregulated	1018.09994786144	WP_001295286.1
C2566_RS19895	rplF	rplF	50S ribosomal protein L6	1.32551710401902	0.0173130848396894	Upregulated	1215.24650617349	WP_000091945.1
C2566_RS21155	dppA	dppA	dipeptide ABC transporter substrate-binding protein DppA	1.3235697150608	0.01441335193505	Upregulated	229.335629813775	WP_001222883.1
C2566_RS17890	gcvT	gcvT	glycine cleavage system aminomethyltransferase GcvT	1.31987730796844	0.0035680939347562	Upregulated	448.838478847659	WP_000068701.1
C2566_RS11760	pntB	pntB	Re/Si-specific NAD(P)(+) transhydrogenase subunit beta	1.31898988324382	0.0100837102191948	Upregulated	382.902621117594	WP_000014036.1
C2566_RS04330	acnB	acnB	bifunctional aconitate hydratase 2/2-methylisocitrate dehydratase	1.31586498224044	0.0168795892198369	Upregulated	2206.38452263134	WP_001307570.1
C2566_RS17135	cysI	cysI	assimilatory sulfite reductase (NADPH) hemoprotein subunit	1.3150995373952	0.017821687287127	Upregulated	90.3851113587008	WP_001290699.1
C2566_RS08310	ycaC	ycaC	isochorismate family cysteine hydrolase YcaC	1.31400738517274	0.00563197251372805	Upregulated	197.177211584445	WP_000165879.1
C2566_RS16000	guaA	guaA	glutamine-hydrolyzing GMP synthase	1.31281019995065	0.00251666609511542	Upregulated	359.262914230078	WP_000138270.1
C2566_RS21630	C2566_RS21630	C2566_RS21630	IS1-like element IS1A family transposase	1.31151860420574	0.0219176517549876	Upregulated	16.2142983907734	WP_094096600.1
C2566_RS14970	nuoI	nuoI	NADH-quinone oxidoreductase subunit NuoI	1.30650610655496	0.0028731788893221	Upregulated	318.421117560026	WP_000172749.1
C2566_RS07325	tolQ	tolQ	Tol-Pal system protein TolQ	1.30332602984424	0.000848972603185221	Upregulated	132.94828994365	WP_000131314.1
C2566_RS02005	acs	acs	acetate--CoA ligase	1.3007318563535	0.0278826501273633	Upregulated	634.854013624491	WP_000078239.1
C2566_RS17715	xdhD	xdhD	molybdopterin-dependent oxidoreductase Mo/Fe-S-binding subunit	1.2940878925577	0.0185973875926692	Upregulated	338.683061079428	WP_000583631.1
C2566_RS14990	nuoE	nuoE	NADH-quinone oxidoreductase subunit NuoE	1.2934452153096	0.0135458639643839	Upregulated	286.699339816541	WP_000545042.1
C2566_RS19915	rplX	rplX	50S ribosomal protein L24	1.29228007888382	0.0144768607097822	Upregulated	1297.69826375283	WP_000729185.1
C2566_RS15615	cysP	cysP	thiosulfate/sulfate ABC transporter substrate-binding protein CysP	1.29146856305124	0.026674768002803	Upregulated	158.746423137546	WP_000290224.1
C2566_RS12350	pheS	pheS	phenylalanine--tRNA ligase subunit alpha	1.28818628714979	0.00437755766574564	Upregulated	146.635879181764	WP_000018596.1
C2566_RS15605	cysW	cysW	sulfate/thiosulfate ABC transporter permease CysW	1.28801354359154	0.0278826501273633	Upregulated	71.4666507840953	WP_000852696.1
C2566_RS09735	dadA	dadA	D-amino acid dehydrogenase	1.28666625861303	0.0247504055210663	Upregulated	417.624633381247	WP_001266908.1
C2566_RS20315	rpe	rpe	ribulose-phosphate 3-epimerase	1.27765203423661	0.00729687695888066	Upregulated	88.2098958145076	WP_000816280.1
C2566_RS14965	nuoJ	nuoJ	NADH-quinone oxidoreductase subunit J	1.26397834860978	0.0162155321241138	Upregulated	276.541893269091	WP_000393511.1
C2566_RS14950	nuoM	nuoM	NADH-quinone oxidoreductase subunit M	1.26239442644807	0.0198940998955649	Upregulated	701.088813312078	WP_000926441.1
C2566_RS06880	gltK	gltK	glutamate/aspartate ABC transporter permease GltK	1.25686207918967	0.0265823537929673	Upregulated	107.97970455587	WP_000272824.1
C2566_RS02695	priB	priB	primosomal replication protein N	1.24347422180777	0.0322611915539017	Upregulated	679.26465221226	WP_001296681.1
C2566_RS16110	hscB	hscB	co-chaperone HscB	1.23681724143333	0.0012743016760408	Upregulated	79.97532702546	WP_000384413.1
C2566_RS18015	speA	speA	biosynthetic arginine decarboxylase	1.22715938936043	0.00461603427588554	Upregulated	189.195667186845	NA
C2566_RS16345	rseC	rseC	SoxR-reducing system protein RseC	1.22500377349361	0.0110633603560236	Upregulated	69.8462869950863	WP_000589070.1
C2566_RS04075	thiB	thiB	thiamine ABC transporter substrate binding subunit	1.22362455733255	0.0112554472558588	Upregulated	35.0987388433938	WP_001301364.1
C2566_RS05630	nrdR	nrdR	transcriptional regulator NrdR	1.22219175901339	0.0100837102191948	Upregulated	65.0480459806033	WP_000543535.1
C2566_RS07260	sucA	sucA	2-oxoglutarate dehydrogenase E1 component	1.2170973485301	0.0229176830113261	Upregulated	2946.52490532943	WP_001181473.1
C2566_RS14975	nuoH	nuoH	NADH-quinone oxidoreductase subunit NuoH	1.21367874163253	0.0236251917333647	Upregulated	477.849462993568	WP_000118507.1
C2566_RS19875	rplO	rplO	50S ribosomal protein L15	1.20852460926094	0.0312577809819382	Upregulated	1322.70133331821	WP_001238917.1
C2566_RS21480	mtlA	mtlA	PTS mannitol transporter subunit IICBA	1.19691409978188	0.00525556241372137	Upregulated	267.515453227712	WP_000093247.1
C2566_RS16355	rseA	rseA	anti-sigma-E factor RseA	1.19361986008753	0.0219176517549876	Upregulated	1417.06731824713	WP_001168459.1
C2566_RS07440	C2566_RS07440	C2566_RS07440	galactose-1-epimerase	1.19267885264813	0.0133363550007861	Upregulated	140.448326620085	NA
C2566_RS08170	poxB	poxB	ubiquinone-dependent pyruvate dehydrogenase	1.19052767802324	0.000374582110502776	Upregulated	202.810091328583	WP_000815335.1
C2566_RS14745	nrdB	nrdB	class Ia ribonucleoside-diphosphate reductase subunit beta	1.17185748846933	0.00687704636603959	Upregulated	172.165204157343	WP_000332036.1
C2566_RS11765	pntA	pntA	Re/Si-specific NAD(P)(+) transhydrogenase subunit alpha	1.1685889483795	0.0164362064422309	Upregulated	492.533512043966	WP_001353838.1
C2566_RS19905	rpsN	rpsN	30S ribosomal protein S14	1.16855241593056	0.026674768002803	Upregulated	1685.91889554884	WP_001118930.1
C2566_RS21520	lldR	lldR	transcriptional regulator LldR	1.16690608665384	0.0395832078424681	Upregulated	371.15879628836	WP_000636500.1
C2566_RS16545	rimM	rimM	ribosome maturation factor RimM	1.16623631014279	0.0364238811849651	Upregulated	1827.59877065595	WP_000043335.1
C2566_RS03640	iraD	iraD	anti-adapter protein IraD	1.15425888270582	0.022510690997162	Upregulated	102.88212942227	WP_001309187.1
C2566_RS24375	yrbN	yrbN	protein YrbN	1.15238817629366	0.0221377658725878	Upregulated	17.6202734153781	WP_010723222.1
C2566_RS15160	truA	truA	tRNA pseudouridine(38-40) synthase TruA	1.15098081721261	0.0111513926453311	Upregulated	126.796907602841	WP_001283585.1
C2566_RS00520	hemX	hemX	uroporphyrinogen-III C-methyltransferase	1.14897600241928	0.00839351486565733	Upregulated	195.975503107631	WP_000139084.1
C2566_RS00155	atpD	atpD	F0F1 ATP synthase subunit beta	1.14226366995872	0.0344973797137114	Upregulated	560.218522602592	WP_000190506.1
C2566_RS09565	icd	icd	NADP-dependent isocitrate dehydrogenase	1.13495606045043	0.0239155146083773	Upregulated	2219.21050392809	WP_000444487.1
C2566_RS00590	corA	corA	magnesium/cobalt transporter CorA	1.13346980043422	0.00421501860400998	Upregulated	71.4155796278212	WP_000947159.1
C2566_RS06885	gltJ	gltJ	glutamate/aspartate ABC transporter permease GltJ	1.13344240289027	0.0335742921769084	Upregulated	173.959587947811	WP_000020941.1
C2566_RS02485	asd	asd	archaetidylserine decarboxylase	1.13293635233994	0.00453458347836771	Upregulated	140.749944875728	WP_000934920.1
C2566_RS17055	rpoS	rpoS	RNA polymerase sigma factor RpoS	1.13132699916462	0.0221377658725878	Upregulated	1529.87217490721	WP_000081550.1
C2566_RS21590	rfaD	rfaD	ADP-glyceromanno-heptose 6-epimerase	1.11240469811872	0.0117198647606371	Upregulated	289.394393828875	WP_000587764.1
C2566_RS14960	nuoK	nuoK	NADH-quinone oxidoreductase subunit NuoK	1.11025252935053	0.0477016010209239	Upregulated	105.92854184724	WP_000612644.1
C2566_RS24910	C2566_RS24910	C2566_RS24910	hypothetical protein	1.10729565726673	0.0415636879758396	Upregulated	41.3737831509579	WP_000700140.1
C2566_RS20385	hslR	hslR	ribosome-associated heat shock protein Hsp15	1.10420254205493	0.00898626952126335	Upregulated	54.1331484482242	WP_000660476.1
C2566_RS19295	cgtA	cgtA	Obg family GTPase CgtA	1.10170135748083	0.00181473245763148	Upregulated	162.028496604794	WP_000673561.1
C2566_RS08455	mepK	mepK	YcbK family protein	1.09967518077426	0.0190202740390444	Upregulated	824.411244531686	WP_001295932.1
C2566_RS19340	mlaC	mlaC	phospholipid-binding protein MlaC	1.09927895018014	0.0162155321241138	Upregulated	140.058376573317	WP_000476487.1
C2566_RS14980	nuoG	nuoG	NADH-quinone oxidoreductase subunit NuoG	1.09798703442121	0.0276479207175256	Upregulated	992.731528107285	WP_012767746.1
C2566_RS06990	nagE	nagE	PTS N-acetyl glucosamine transporter subunit IIABC	1.09486746136184	0.0198940998955649	Upregulated	280.015698077309	WP_001023126.1
C2566_RS21960	ilvB	ilvB	acetolactate synthase large subunit	1.09312546706783	0.0347595260280587	Upregulated	239.146225504345	WP_000168475.1
C2566_RS14995	nuoC	nuoC	NADH-quinone oxidoreductase subunit C/D	1.08990728046969	0.017821687287127	Upregulated	726.46116567991	WP_000247878.1
C2566_RS20545	glgC	glgC	glucose-1-phosphate adenylyltransferase	1.0887143081883	0.00729687695888066	Upregulated	265.696738720887	WP_000253975.1
C2566_RS13180	aspS	aspS	aspartate--tRNA ligase	1.08709743583507	0.0117198647606371	Upregulated	290.904893691688	WP_001258678.1
C2566_RS03870	fkpB	fkpB	FKBP-type peptidyl-prolyl cis-trans isomerase	1.07594795662008	0.0228088242643171	Upregulated	39.7205667870273	WP_000004655.1
C2566_RS19220	infB	infB	translation initiation factor IF-2	1.06962169801231	0.00440087948876299	Upregulated	1110.58182379331	WP_000133044.1
C2566_RS08885	ymdF	ymdF	general stress protein	1.06821011838906	0.0493516236613698	Upregulated	1295.99832210439	WP_001273658.1
C2566_RS17875	pepP	pepP	Xaa-Pro aminopeptidase	1.05689760863083	0.0189326322127335	Upregulated	222.063841423337	WP_001290123.1
C2566_RS11170	adhP	adhP	alcohol dehydrogenase AdhP	1.05661091015639	0.0111240932562505	Upregulated	33.5572416344213	WP_000642433.1
C2566_RS12345	pheT	pheT	phenylalanine--tRNA ligase subunit beta	1.05070251578596	0.0116099778046807	Upregulated	443.30103981065	WP_000672380.1
C2566_RS19890	rplR	rplR	50S ribosomal protein L18	1.04831671126827	0.049121213762769	Upregulated	656.736887684079	WP_000358960.1
C2566_RS15850	dapA	dapA	4-hydroxy-tetrahydrodipicolinate synthase	1.03617875360743	0.00729687695888066	Upregulated	769.908521696874	WP_001295469.1
C2566_RS12885	sdaA	sdaA	L-serine ammonia-lyase	1.03546504085495	0.00290093458290555	Upregulated	496.008474499678	WP_000624298.1
C2566_RS02560	hflC	hflC	protease modulator HflC	1.03205264903451	0.0417392839455871	Upregulated	483.040814355988	WP_001232412.1
C2566_RS21420	aldB	aldB	aldehyde dehydrogenase AldB	1.02760447141883	0.0335742921769084	Upregulated	229.610750076398	WP_001300944.1
C2566_RS15330	dsdA	dsdA	D-serine ammonia-lyase	1.02033664310137	0.0213334474931287	Upregulated	86.4872896477533	WP_000426426.1
C2566_RS03420	deoB	deoB	phosphopentomutase	1.00872605533791	0.0184638628334613	Upregulated	242.356495745163	WP_000816471.1
C2566_RS17900	gcvP	gcvP	aminomethyl-transferring glycine dehydrogenase	1.00633051215518	0.0312577809819382	Upregulated	672.950985505243	WP_000195061.1
C2566_RS08370	ycaL	ycaL	metallopeptidase YcaL	-1.00439643425662	0.0259542391666339	Downregulated	24.4015442160977	WP_001295345.1
C2566_RS19100	yraK	yraK	fimbrial protein	-1.01019187973578	0.0416471289315875	Downregulated	38.4802267886977	WP_000816992.1
C2566_RS03920	caiE	caiE	carnitine operon protein CaiE	-1.0134479690675	0.0426091989633127	Downregulated	22.4383142397825	WP_000122886.1
C2566_RS16805	C2566_RS16805	C2566_RS16805	hypothetical protein	-1.01489137705646	0.028201002613901	Downregulated	202.215615874719	NA
C2566_RS21990	yidF	yidF	radical SAM protein	-1.01552605695567	0.0312577809819382	Downregulated	123.247294457981	WP_000148063.1
C2566_RS17425	C2566_RS17425	C2566_RS17425	hypothetical protein	-1.02384038413812	0.0297848687322831	Downregulated	317.942303013328	NA
C2566_RS03730	fimE	fimE	type 1 fimbria switch DNA invertase FimE	-1.024977727693	0.0389345540635988	Downregulated	44.8737875083719	WP_000044711.1
C2566_RS14280	sanA	sanA	outer membrane permeability protein SanA	-1.02698335937582	0.0369511021006115	Downregulated	28.7954775703767	WP_000920064.1
C2566_RS05020	yagU	yagU	YagU family protein	-1.03029018525684	0.0221874362742119	Downregulated	82.1558441876349	WP_001019920.1
C2566_RS17910	bglA	bglA	6-phospho-beta-glucosidase BglA	-1.03203659377985	0.0481785365908168	Downregulated	194.587783300481	WP_012775976.1
C2566_RS07390	C2566_RS07390	C2566_RS07390	hypothetical protein	-1.04497636044418	0.0228088242643171	Downregulated	59.2260575312389	NA
C2566_RS19205	rpsO	rpsO	30S ribosomal protein S15	-1.05166306260384	0.0133363550007861	Downregulated	3077.68416899525	WP_000059466.1
C2566_RS01210	cdh	cdh	CDP-diacylglycerol diphosphatase	-1.0575602041146	0.0257303434542324	Downregulated	36.5906307223847	WP_000708994.1
C2566_RS09415	ndh	ndh	NADH-quinone dehydrogenase	-1.06025819089467	0.0144768607097822	Downregulated	81.8001611589578	WP_001295439.1
C2566_RS00470	wzyE	wzyE	ECA oligosaccharide polymerase	-1.06316185822605	0.00314066306365419	Downregulated	66.5823162337523	WP_000055131.1
C2566_RS03975	kefF	kefF	glutathione-regulated potassium-efflux system oxidoreductase KefF	-1.06693918789087	0.0335742921769084	Downregulated	27.6963479920947	WP_000600725.1
C2566_RS02505	C2566_RS02505	C2566_RS02505	hypothetical protein	-1.07601496304201	0.0372008791566214	Downregulated	123.732043497991	NA
C2566_RS24695	C2566_RS24695	C2566_RS24695	DUF957 domain-containing protein	-1.07977568245176	0.0413831531469905	Downregulated	4.53114280379487	NA
C2566_RS01700	metA	metA	homoserine O-acetyltransferase MetA	-1.09167399481316	0.0219899542103326	Downregulated	48.3699540555496	WP_001122777.1
C2566_RS18190	pppA	pppA	prepilin peptidase PppA	-1.09806600422233	0.0415636879758396	Downregulated	15.7037808962134	WP_001333829.1
C2566_RS12965	yobH	yobH	YobH family protein	-1.10306331644312	0.039035593382626	Downregulated	20.8996344051257	WP_001211011.1
C2566_RS02890	treC	treC	alpha,alpha-phosphotrehalase	-1.10380707307002	0.02565806320727	Downregulated	47.6053372631363	WP_001320168.1
C2566_RS16145	yfhR	yfhR	alpha/beta hydrolase	-1.10758699380261	0.039035593382626	Downregulated	29.7678172764729	WP_001299515.1
C2566_RS01095	frvR	frvR	putative frv operon regulatory protein	-1.10834507352055	0.0362055518306264	Downregulated	34.7250179004319	WP_000931298.1
C2566_RS06935	C2566_RS06935	C2566_RS06935	hypothetical protein	-1.11240109054656	0.0424759645262833	Downregulated	109.776486074836	NA
C2566_RS09080	ymdA	ymdA	protein YmdA	-1.11362365962509	0.0445679103186384	Downregulated	22.5674247525924	WP_000489585.1
C2566_RS04035	polB	polB	DNA polymerase II	-1.1158238468946	0.0162155321241138	Downregulated	142.951419936979	WP_000035693.1
C2566_RS12035	mepH	mepH	peptidoglycan DD-endopeptidase MepH	-1.11733815659027	0.0148472773207537	Downregulated	152.417823148833	WP_000101193.1
C2566_RS03500	C2566_RS03500	C2566_RS03500	hypothetical protein	-1.11992705948885	0.0446340882074827	Downregulated	212.837799492642	NA
C2566_RS16950	hycE	hycE	formate hydrogenlyase subunit HycE	-1.1200388641181	0.0488049884408062	Downregulated	21.6150036873434	WP_001288122.1
C2566_RS07545	bioF	bioF	8-amino-7-oxononanoate synthase	-1.12780956680936	0.0489078615869909	Downregulated	10.0517633380509	WP_000118797.1
C2566_RS24945	C2566_RS24945	C2566_RS24945	hypothetical protein	-1.12784089179708	0.0299563844160637	Downregulated	1460.37414350949	WP_000074142.1
C2566_RS06265	C2566_RS06265	C2566_RS06265	hypothetical protein	-1.12926086227584	0.0463139710619524	Downregulated	150.94749652295	NA
C2566_RS01090	yiiG	yiiG	YiiG family protein	-1.1374653000375	0.039035593382626	Downregulated	16.1565516480115	WP_001295677.1
C2566_RS24950	ysgD	ysgD	protein YsgD	-1.14126342244404	0.0394886197921761	Downregulated	26.3345952465423	WP_211180520.1
C2566_RS18270	lptF	lptF	LPS export ABC transporter permease LptF	-1.14579110084512	0.0342298875717289	Downregulated	24.2338412529197	WP_000779636.1
C2566_RS16525	dgcN	dgcN	diguanylate cyclase DgcN	-1.14670958829836	0.0219176517549876	Downregulated	62.8580330918235	WP_000969010.1
C2566_RS23055	yncL	yncL	stress response membrane protein YncL	-1.15002993174796	0.0416471289315875	Downregulated	874.345557372932	WP_001303494.1
C2566_RS16745	C2566_RS16745	C2566_RS16745	MFS transporter	-1.1517159876158	0.0372008791566214	Downregulated	19.5900605540924	WP_000165699.1
C2566_RS12230	ydiB	ydiB	quinate/shikimate dehydrogenase	-1.15192421736485	0.044731369768833	Downregulated	13.2160838425903	WP_000383469.1
C2566_RS12815	yeaV	yeaV	BCCT family transporter YeaV	-1.15311481167355	0.0213334474931287	Downregulated	29.3820033236039	NA
C2566_RS10395	pspE	pspE	thiosulfate sulfurtransferase PspE	-1.15833787074579	0.00937142033595546	Downregulated	293.833333479939	WP_000473109.1
C2566_RS00660	bioP	bioP	biotin transporter	-1.15927730346202	0.0299321610781252	Downregulated	26.0700247561136	WP_001196237.1
C2566_RS03930	caiC	caiC	crotonobetaine/carnitine-CoA ligase	-1.16160917706584	0.0284440525411297	Downregulated	61.7648522801083	WP_000351506.1
C2566_RS13770	wcaM	wcaM	colanic acid biosynthesis protein WcaM	-1.16405439198251	0.0431363489139953	Downregulated	18.2671120847308	WP_001115981.1
C2566_RS24745	C2566_RS24745	C2566_RS24745	hypothetical protein	-1.16456367843409	0.0417994826820737	Downregulated	30.7147197065938	NA
C2566_RS09120	yceK	yceK	YceK/YidQ family lipoprotein	-1.16862075768591	0.0399911293765491	Downregulated	6.26235518518147	WP_001237205.1
C2566_RS21010	yhjB	yhjB	helix-turn-helix transcriptional regulator	-1.16904684836613	0.0229871088420734	Downregulated	27.5037475410867	WP_001167676.1
C2566_RS24850	nadS	nadS	NadS family protein	-1.16975576740119	0.0225728661712184	Downregulated	91.2685693304462	WP_000007444.1
C2566_RS18470	mqsA	mqsA	type II toxin-antitoxin system antitoxin MqsA	-1.17306313145227	0.036362535558514	Downregulated	617.155476320616	WP_000650107.1
C2566_RS03310	thrL	thrL	thr operon leader peptide	-1.18200866026802	0.0283120675091869	Downregulated	1978.12096076656	WP_001386572.1
C2566_RS02065	mdtP	mdtP	multidrug efflux transporter outer membrane subunit MdtP	-1.19204589061515	0.0372008791566214	Downregulated	22.8301564505288	WP_000610601.1
C2566_RS09860	sirB2	sirB2	invasion regulator SirB2	-1.19362345999589	0.0182773744847543	Downregulated	23.4749599301464	WP_000200373.1
C2566_RS16820	csrA	csrA	carbon storage regulator CsrA	-1.20757667534778	0.0219176517549876	Downregulated	1556.17589092355	WP_000906486.1
C2566_RS04915	lafU	lafU	putative lateral flagellar export/assembly protein LafU	-1.20894004081183	0.015812996388159	Downregulated	8.1591467903591	WP_000207564.1
C2566_RS06435	cusC	cusC	Cu(+)/Ag(+) efflux RND transporter outer membrane channel CusC	-1.21226520564459	0.00161928126418539	Downregulated	712.703662001323	WP_000074253.1
C2566_RS02290	dcuB	dcuB	anaerobic C4-dicarboxylate transporter DcuB	-1.21576444629744	0.0213334474931287	Downregulated	80.7205895463133	WP_000899522.1
C2566_RS08685	tusE	tusE	sulfurtransferase TusE	-1.21724190724217	0.00290093458290555	Downregulated	102.511082192816	WP_000904442.1
C2566_RS18285	C2566_RS18285	C2566_RS18285	lipopolysaccharide biosynthesis protein	-1.22230739986847	0.0327761013398441	Downregulated	18.344001683758	WP_000896885.1
C2566_RS03710	fimC	fimC	type 1 fimbria chaperone FimC	-1.22559616592294	0.0182915954209281	Downregulated	132.849836477551	WP_000066560.1
C2566_RS16290	yfhL	yfhL	4Fe-4S dicluster ferredoxin YfhL	-1.22851801663341	0.0182773744847543	Downregulated	93.6125929351087	WP_001196283.1
C2566_RS04935	yafP	yafP	GNAT family N-acetyltransferase	-1.22992825861045	0.0312577809819382	Downregulated	4.62603919367035	WP_001059847.1
C2566_RS19140	yhbO	yhbO	protein/nucleic acid deglycase	-1.23579745808169	0.0335742921769084	Downregulated	8.57771794400021	WP_000037608.1
C2566_RS02925	pyrL	pyrL	pyr operon leader peptide	-1.24361211418034	0.0341722684258961	Downregulated	28.7970941094504	WP_001296693.1
C2566_RS12095	C2566_RS12095	C2566_RS12095	hypothetical protein	-1.24517674365281	0.0341722684258961	Downregulated	17.4484122741286	NA
C2566_RS04845	C2566_RS04845	C2566_RS04845	hypothetical protein	-1.24988406638167	0.0335742921769084	Downregulated	14.7096531860155	WP_001053631.1
C2566_RS09245	flgD	flgD	flagellar hook assembly protein FlgD	-1.25689965170742	0.0299321610781252	Downregulated	62.3767297892753	WP_000020467.1
C2566_RS08245	infA	infA	translation initiation factor IF-1	-1.26200154961401	0.0110637764979165	Downregulated	1999.30690732985	WP_001040187.1
C2566_RS09875	C2566_RS09875	C2566_RS09875	type I toxin-antitoxin system toxin Ldr family protein	-1.26744893479675	0.0312577809819382	Downregulated	134.048519917285	WP_000170951.1
C2566_RS15785	aegA	aegA	formate-dependent uric acid utilization protein AegA	-1.27158230412535	0.0189052160196146	Downregulated	116.542511768982	WP_001078880.1
C2566_RS00090	yieL	yieL	esterase	-1.27466000737653	0.0287516595784435	Downregulated	11.9708294031529	WP_001300948.1
C2566_RS19150	yhbQ	yhbQ	DNA damage response exodeoxyribonuclease YhbQ	-1.27841083455462	0.00898626952126335	Downregulated	23.4141558307102	WP_000189314.1
C2566_RS15485	C2566_RS15485	C2566_RS15485	hypothetical protein	-1.2828966241394	0.0236277269589827	Downregulated	558.60624283634	NA
C2566_RS20225	yhfL	yhfL	YhfL family protein	-1.28554979592748	0.0254399239215373	Downregulated	78.1094868440005	WP_001031834.1
C2566_RS16530	yfiB	yfiB	OmpA family protein	-1.28704907179813	0.00925945703155296	Downregulated	35.6161132960999	WP_000589828.1
C2566_RS02285	fumB	fumB	class I fumarate hydratase	-1.29887335306697	0.012885606971653	Downregulated	84.0446688921464	WP_000066676.1
C2566_RS20960	hdeD	hdeD	acid-resistance protein HdeD	-1.30238008387594	0.0246162388123773	Downregulated	24.669837024289	WP_000965672.1
C2566_RS10375	pspA	pspA	phage shock protein PspA	-1.30550624762675	0.022102634761742	Downregulated	1897.08536657292	WP_000511025.1
C2566_RS06765	lipB	lipB	lipoyl(octanoyl) transferase LipB	-1.313197018227	0.000745175960265711	Downregulated	78.5366988723322	WP_000284027.1
C2566_RS02255	adiA	adiA	arginine decarboxylase	-1.3260211383626	0.0152913994707609	Downregulated	58.0567624407525	WP_012767781.1
C2566_RS06610	ybdL	ybdL	methionine-oxo-acid transaminase	-1.32618434417369	0.0100837102191948	Downregulated	38.3492972987317	WP_000183906.1
C2566_RS14780	glpB	glpB	glycerol-3-phosphate dehydrogenase subunit GlpB	-1.33090372467357	0.0252016756875864	Downregulated	257.47314433292	WP_001209902.1
C2566_RS16860	srlE	srlE	PTS glucitol/sorbitol transporter subunit IIB	-1.33866105308467	0.0252455570675902	Downregulated	11.9925162821484	WP_000148867.1
C2566_RS15060	yfcC	yfcC	putative basic amino acid antiporter YfcC	-1.3401600987801	0.0123594213175162	Downregulated	81.7691495372739	WP_001274501.1
C2566_RS13235	yecT	yecT	lysozyme inhibitor LprI family protein	-1.34271785003953	0.0191822475544039	Downregulated	21.1694028132577	WP_001320618.1
C2566_RS16440	yfiM	yfiM	YfiM family lipoprotein	-1.3486949775972	0.0114904337618972	Downregulated	16.4978076039351	WP_012138968.1
C2566_RS21220	yiaG	yiaG	HTH-type transcriptional regulator	-1.35404988807282	0.0170112188184953	Downregulated	1368.04519257796	WP_000455798.1
C2566_RS20775	nikB	nikB	nickel ABC transporter permease subunit NikB	-1.3848839345697	0.0137883950906435	Downregulated	78.4010995549121	WP_000947068.1
C2566_RS22025	C2566_RS22025	C2566_RS22025	6-phospho-alpha-glucosidase	-1.38552045327626	0.00729687695888066	Downregulated	29.727635749084	WP_000160104.1
C2566_RS15775	ypfG	ypfG	DUF1176 domain-containing protein	-1.38574058960628	0.0035680939347562	Downregulated	43.2392080354993	WP_001270542.1
C2566_RS00490	C2566_RS00490	C2566_RS00490	hypothetical protein	-1.40157915510215	0.00443601965111167	Downregulated	765.768242858494	NA
C2566_RS16520	yfiR	yfiR	YfiR family protein	-1.40523900938424	0.00915140042472411	Downregulated	217.3863810319	WP_001212391.1
C2566_RS01335	metF	metF	methylenetetrahydrofolate reductase	-1.40973049487575	0.0184638628334613	Downregulated	28.2814136739773	WP_000007523.1
C2566_RS06770	ybeD	ybeD	DUF493 family protein YbeD	-1.42222878187319	0.0135458639643839	Downregulated	370.832821057888	WP_000850550.1
C2566_RS12050	cydH	cydH	cytochrome bd-I accessory subunit CydH	-1.42617681740271	0.0134591535307321	Downregulated	1496.81887743355	WP_000102278.1
C2566_RS11510	ydfK	ydfK	cold shock protein YdfK	-1.42864675489367	0.0162155321241138	Downregulated	33.4662408208242	WP_000836768.1
C2566_RS19680	yhdU	yhdU	DUF2556 family protein	-1.43186993320357	0.0110731482827221	Downregulated	68.5162499530268	WP_001295275.1
C2566_RS12585	ynjH	ynjH	YnjH family protein	-1.43703203457423	0.00525556241372137	Downregulated	27.8573226796243	WP_000085240.1
C2566_RS12305	hemP	hemP	hemin uptake protein HemP	-1.44364651058614	0.0163844112387509	Downregulated	7.9518973072251	WP_001270809.1
C2566_RS16900	norW	norW	NADH:flavorubredoxin reductase NorW	-1.45266276338639	0.017821687287127	Downregulated	27.4037341846021	WP_000064738.1
C2566_RS20790	nikE	nikE	nickel import ATP-binding protein NikE	-1.45405411571358	0.00326407142551989	Downregulated	27.7050688879078	WP_000173665.1
C2566_RS01510	C2566_RS01510	C2566_RS01510	hypothetical protein	-1.45696659299146	0.000905702234257883	Downregulated	250.776397814201	NA
C2566_RS20085	tusB	tusB	sulfurtransferase complex subunit TusB	-1.46597233113861	0.00260153799978412	Downregulated	98.765333460424	WP_000903377.1
C2566_RS16675	yqaE	yqaE	YqaE/Pmp3 family membrane protein	-1.4689637974241	0.0162155321241138	Downregulated	72.1580869213764	WP_000508177.1
C2566_RS02500	C2566_RS02500	C2566_RS02500	hypothetical protein	-1.48376014822666	0.00303566031742585	Downregulated	716.393726181905	NA
C2566_RS20785	nikD	nikD	nickel import ATP-binding protein NikD	-1.49998355955713	0.00729687695888066	Downregulated	158.980309808704	WP_001136236.1
C2566_RS18035	metK	metK	methionine adenosyltransferase	-1.50469655496261	0.00078082468228099	Downregulated	274.074772305411	WP_001062128.1
C2566_RS09175	dinI	dinI	DNA damage-inducible protein I	-1.50768587917022	0.00724507157649107	Downregulated	234.454121567456	WP_001217754.1
C2566_RS09430	bhsA	bhsA	multiple stress resistance protein BhsA	-1.51219216665678	0.014991041706223	Downregulated	423.647104435025	WP_000800153.1
C2566_RS25370	ynaL	ynaL	protein YnaL	-1.53333752671021	0.0138068311653952	Downregulated	18.3854951537058	WP_001296046.1
C2566_RS19280	yhbY	yhbY	ribosome assembly RNA-binding protein YhbY	-1.53743411186188	0.00120072440395401	Downregulated	340.440473900482	WP_001054420.1
C2566_RS05225	yahN	yahN	LysE family transporter	-1.54344900151543	0.000671324875092804	Downregulated	78.9361077243924	WP_000976975.1
C2566_RS18960	tdcA	tdcA	transcriptional regulator TdcA	-1.54359445119594	0.00580763134457643	Downregulated	998.767494295942	WP_000104211.1
C2566_RS03520	bglJ	bglJ	DNA-binding transcriptional activator BglJ	-1.54864327642832	0.00358191691474663	Downregulated	35.076698387807	WP_001301727.1
C2566_RS19000	garP	garP	galactarate/glucarate/glycerate transporter GarP	-1.57715211157746	0.00729687695888066	Downregulated	20.3877247848115	WP_000599636.1
C2566_RS06410	C2566_RS06410	C2566_RS06410	phage tail tip protein	-1.58094627157912	0.0028731788893221	Downregulated	206.23567342996	NA
C2566_RS00215	asnA	asnA	aspartate--ammonia ligase	-1.58922407349133	0.00275902485524092	Downregulated	415.23403156617	WP_000845101.1
C2566_RS10710	pinR	pinR	recombinase family protein	-1.60171832585133	0.00753920088727575	Downregulated	39.8285252108338	WP_000078178.1
C2566_RS12090	C2566_RS12090	C2566_RS12090	hypothetical protein	-1.60517039321542	0.0110731482827221	Downregulated	17.5310713790776	NA
C2566_RS05300	lacZ	lacZ	beta-galactosidase	-1.61002740937597	0.00404500852425897	Downregulated	34.8849294487829	NA
C2566_RS12800	leuE	leuE	leucine efflux protein LeuE	-1.61113483613559	0.00103172615914816	Downregulated	61.4675516451131	WP_000457199.1
C2566_RS09015	C2566_RS09015	C2566_RS09015	hypothetical protein	-1.62142401347804	0.0110633603560236	Downregulated	32.1054203707489	NA
C2566_RS18560	ygiD	ygiD	4,5-DOPA dioxygenase extradiol	-1.63592972659225	0.0058185094022295	Downregulated	42.5744254820395	WP_001320780.1
C2566_RS07400	C2566_RS07400	C2566_RS07400	hypothetical protein	-1.63750156361679	0.00724507157649107	Downregulated	7.05984120872856	NA
C2566_RS01475	C2566_RS01475	C2566_RS01475	hypothetical protein	-1.66071143598575	0.00326407142551989	Downregulated	220.289423708324	NA
C2566_RS20210	nirD	nirD	nitrite reductase small subunit NirD	-1.66582440960671	0.00729687695888066	Downregulated	11.4940958876191	WP_000084764.1
C2566_RS00040	tnaB	tnaB	low affinity tryptophan permease TnaB	-1.66965916781651	0.00724507157649107	Downregulated	223.062004220162	WP_000131911.1
C2566_RS02510	C2566_RS02510	C2566_RS02510	hypothetical protein	-1.69235915387356	0.00326407142551989	Downregulated	24.3016115389837	NA
C2566_RS07110	ybfA	ybfA	YbfA family protein	-1.6977277092859	0.00421501860400998	Downregulated	2973.76065669434	WP_000424924.1
C2566_RS16795	C2566_RS16795	C2566_RS16795	hypothetical protein	-1.72648240793882	0.000486572925081183	Downregulated	45.7117258951883	NA
C2566_RS17760	yggP	yggP	zinc-binding dehydrogenase	-1.72707106182666	0.00679977742929066	Downregulated	31.2694297481421	WP_000853247.1
C2566_RS04770	C2566_RS04770	C2566_RS04770	hypothetical protein	-1.73860311310512	0.00402735304427379	Downregulated	10.7184703922541	NA
C2566_RS00930	yshB	yshB	YshB family small membrane protein	-1.74345144471716	0.00326407142551989	Downregulated	443.778416780937	WP_000893994.1
C2566_RS19245	yhbX	yhbX	phosphoethanolamine transferase	-1.80315482673489	0.00314066306365419	Downregulated	56.8846809285541	WP_001300540.1
C2566_RS20035	gspL	gspL	type II secretion system protein GspL	-1.81637457911802	0.00427598437338012	Downregulated	36.8927061010623	WP_001115228.1
C2566_RS09580	ycgX	ycgX	DUF1398 domain-containing protein	-1.89648914725656	0.00437755766574564	Downregulated	14.9711502443503	WP_000373101.1
C2566_RS14255	yohP	yohP	small membrane protein YohP	-1.90631193303684	0.00421501860400998	Downregulated	15.9064990830667	WP_000691708.1
C2566_RS14775	glpA	glpA	anaerobic glycerol-3-phosphate dehydrogenase subunit A	-1.93588086918392	0.00326407142551989	Downregulated	312.341339173398	WP_000857257.1
C2566_RS04785	rrf	rrf	hypothetical protein	-1.94230986161223	0.00326407142551989	Downregulated	38.2773520847429	NA
C2566_RS04780	C2566_RS04780	C2566_RS04780	hypothetical protein	-1.96442439909164	0.00303566031742585	Downregulated	455.707173581053	NA
C2566_RS02895	treB	treB	PTS trehalose transporter subunit IIBC	-1.99430075615666	7.84833505765248e-05	Downregulated	79.0544335307322	WP_001297258.1
C2566_RS20205	nirB	nirB	NADPH-nitrite reductase large subunit	-2.01200564595502	3.89359468814033e-08	Downregulated	113.498705966801	WP_000049208.1
C2566_RS03495	C2566_RS03495	C2566_RS03495	hypothetical protein	-2.0341561162944	0.000186997511890255	Downregulated	130.688824722195	NA
C2566_RS07965	C2566_RS07965	C2566_RS07965	GPO family capsid scaffolding protein	-2.08681918803828	0.000765657574573637	Downregulated	22.3980393807369	WP_000216259.1
C2566_RS03215	C2566_RS03215	C2566_RS03215	hypothetical protein	-2.09093185446275	0.00263470688398067	Downregulated	18.8748482575971	WP_000871665.1
C2566_RS02030	nrfE	nrfE	heme lyase CcmF/NrfE family subunit	-2.12186155662038	0.000135282477704996	Downregulated	72.4909454506665	WP_071586153.1
C2566_RS25535	C2566_RS25535	C2566_RS25535	hypothetical protein	-2.1433506754488	0.00215014402821928	Downregulated	118.548785771027	WP_001329370.1
C2566_RS02340	cadA	cadA	lysine decarboxylase CadA	-2.17725755259033	0.000135282477704996	Downregulated	63.5444662303824	WP_001295383.1
C2566_RS19695	acrF	acrF	multidrug efflux RND transporter permease subunit AcrF	-2.23977364821889	0.000765657574573637	Downregulated	140.310595126096	WP_001273195.1
C2566_RS24235	azuC	azuC	stress response protein AzuC	-2.25811811875592	0.00110347864451551	Downregulated	186.173271109452	WP_010723106.1
C2566_RS14785	glpC	glpC	anaerobic glycerol-3-phosphate dehydrogenase subunit GlpC	-2.30148866473834	0.000692733892222109	Downregulated	182.229851649954	WP_001000359.1
C2566_RS07455	C2566_RS07455	C2566_RS07455	excisionase	-2.34185249353063	0.00100769800154852	Downregulated	6.71048469515544	WP_001303849.1
C2566_RS18995	garL	garL	2-dehydro-3-deoxyglucarate aldolase	-2.52692907602999	6.32903763136545e-05	Downregulated	18.3170430258458	WP_001058209.1
C2566_RS19415	yrbL	yrbL	PhoP regulatory network protein YrbL	-3.04665773220562	4.27577811931469e-06	Downregulated	770.908023407793	WP_000620405.1
C2566_RS09170	bssS	bssS	biofilm formation regulator BssS	-3.19645345876482	3.48386607835616e-07	Downregulated	2769.09083826891	WP_000414437.1
