# Supplementary material for: Transcriptome Profiling of Escherichia coli B During Sequential Adaptation to T4 Phage and Iron(III) Stress
Source: Antibiotics (Basel). 2026 Jul 13;15(7):684. doi: 10.3390/antibiotics15070684 (PMC13405929; doi:10.3390/antibiotics15070684)
Supplement: Supplementary file 1 [file antibiotics-15-00684-s001.zip › SUPPLEMENTARY FOLDER/analysis_CON3/PF_vs_ANC_all.csv]

gene_id	label	gene_name	product	log2FoldChange	padj	direction	baseMean	protein_id
C2566_RS05230	yahO	yahO	DUF1471 family periplasmic protein YahO	3.90641578305094	1.86881373902643e-12	Upregulated	1966.9040784617	WP_000691956.1
C2566_RS02240	eptA	eptA	phosphoethanolamine transferase EptA	3.89468560911648	2.0021696437463e-14	Upregulated	433.800674167929	WP_001298860.1
C2566_RS08885	ymdF	ymdF	general stress protein	3.48476637537281	2.79156163508895e-09	Upregulated	1295.99832210439	WP_001273658.1
C2566_RS01880	yjbJ	yjbJ	CsbD family protein	3.468787385458	NA	Upregulated	6915.39377793745	WP_001030593.1
C2566_RS17660	ygeW	ygeW	knotted carbamoyltransferase YgeW	3.40763425895342	3.1801110275592e-07	Upregulated	192.585595789582	WP_000859787.1
C2566_RS19180	mtr	mtr	tryptophan permease	3.30793830098366	5.37276689915759e-07	Upregulated	1254.22794520367	WP_000224351.1
C2566_RS08310	ycaC	ycaC	isochorismate family cysteine hydrolase YcaC	3.2922902888436	1.30197050866796e-13	Upregulated	197.177211584445	WP_000165879.1
C2566_RS13455	yodB	yodB	cytochrome b	3.11360853486242	7.65433078488032e-07	Upregulated	465.919248551531	WP_001079074.1
C2566_RS21575	waaH	waaH	UDP-glucuronate:LPS(HepIII) glycosyltransferase	3.0293557719372	5.11443485488301e-06	Upregulated	287.685455330418	WP_000982115.1
C2566_RS11190	osmC	osmC	peroxiredoxin OsmC	3.00744728374804	9.62455246775523e-11	Upregulated	235.424547186366	WP_000152305.1
C2566_RS13680	ugd	ugd	UDP-glucose 6-dehydrogenase	3.00345454192693	3.81632242903875e-07	Upregulated	404.122444317408	WP_000704860.1
C2566_RS17700	ygfK	ygfK	putative selenate reductase subunit YgfK	2.89061429412101	1.99832455964721e-07	Upregulated	294.679115208689	WP_000502388.1
C2566_RS14835	arnB	arnB	UDP-4-amino-4-deoxy-L-arabinose aminotransferase	2.81131747115644	7.53891334613657e-05	Upregulated	1018.09994786144	WP_001295286.1
C2566_RS16670	kbp	kbp	potassium binding protein Kbp	2.75979515041684	1.0094610343056e-07	Upregulated	990.82314722988	WP_000522424.1
C2566_RS21055	dctA	dctA	C4-dicarboxylate transporter DctC	2.75413069130282	5.78637072637161e-07	Upregulated	2783.16018102209	WP_000858210.1
C2566_RS11180	sra	sra	stationary-phase-induced ribosome-associated protein	2.62488789509507	5.1500998724445e-09	Upregulated	6633.3506146818	WP_000841554.1
C2566_RS17670	ygeY	ygeY	YgeY family selenium metabolism-linked hydrolase	2.56956656343406	NA	Upregulated	233.143281658352	WP_001107125.1
C2566_RS17715	xdhD	xdhD	molybdopterin-dependent oxidoreductase Mo/Fe-S-binding subunit	2.50758545693986	8.68817646661368e-06	Upregulated	338.683061079428	WP_000583631.1
C2566_RS14830	ais	ais	lipopolysaccharide core heptose(II)-phosphate phosphatase Ais	2.49747400571071	0.00072158667928571	Upregulated	1140.07466054228	WP_000879113.1
C2566_RS02235	basR	basR	two-component system response regulator BasR	2.41617710220109	8.09465029825798e-08	Upregulated	153.191579218647	WP_000697915.1
C2566_RS14850	arnD	arnD	4-deoxy-4-formamido-L-arabinose-phosphoundecaprenol deformylase	2.38703550901051	0.000370574343144488	Upregulated	245.701221708713	WP_000169728.1
C2566_RS17710	ygfM	ygfM	molybdopterin-dependent oxidoreductase FAD-binding subunit	2.38009695058263	0.000425519666258113	Upregulated	52.0854024508264	WP_000572483.1
C2566_RS23550	C2566_RS23550	C2566_RS23550	xanthine permease XanP	2.35594568621055	0.00200353181488869	Upregulated	12.8795347303821	NA
C2566_RS14845	arnA	arnA	bifunctional UDP-4-amino-4-deoxy-L-arabinose formyltransferase/UDP-glucuronic acid oxidase ArnA	2.29030261995551	0.000148749408600051	Upregulated	649.646924761624	WP_000860273.1
C2566_RS21420	aldB	aldB	aldehyde dehydrogenase AldB	2.27744547657009	1.48591765287584e-06	Upregulated	229.610750076398	WP_001300944.1
C2566_RS17675	hyuA	hyuA	D-phenylhydantoinase	2.26849726801865	0.000189544532740313	Upregulated	108.888201736843	WP_001264452.1
C2566_RS14840	arnC	arnC	undecaprenyl-phosphate 4-deoxy-4-formamido-L-arabinose transferase	2.24235852958122	0.00115334620971495	Upregulated	430.466187061406	WP_000461657.1
C2566_RS06365	C2566_RS06365	C2566_RS06365	IS1-like element IS1A family transposase	2.24131846636867	0.0012389373520711	Upregulated	21.5642566084147	WP_103215986.1
C2566_RS02200	yjdN	yjdN	VOC family metalloprotein YjdN	2.16087151625607	1.70128162708194e-08	Upregulated	62.9030904320619	WP_001131339.1
C2566_RS06370	C2566_RS06370	C2566_RS06370	porin	2.13305320375562	0.000788597241143337	Upregulated	803.323701586542	NA
C2566_RS07420	ybgS	ybgS	YbgS-like family protein	2.12469425836203	0.000204767618959588	Upregulated	213.851352179881	WP_000784351.1
C2566_RS10030	oppC	oppC	oligopeptide ABC transporter permease OppC	2.12381595152268	1.85613666016892e-05	Upregulated	1247.05295613729	WP_000979661.1
C2566_RS10520	ynaJ	ynaJ	DUF2534 family protein	2.10772009366615	0.000116684758132303	Upregulated	1838.58906327145	WP_000605090.1
C2566_RS10105	yciG	yciG	general stress protein	2.10401342849075	0.00232246128476586	Upregulated	16.205539678277	WP_000807651.1
C2566_RS02225	pmrR	pmrR	LpxT activity modulator PmrR	2.09763186382685	0.00075296866148666	Upregulated	245.497202563753	WP_000797657.1
C2566_RS21630	C2566_RS21630	C2566_RS21630	IS1-like element IS1A family transposase	2.08527863130489	0.00102844677627363	Upregulated	16.2142983907734	WP_094096600.1
C2566_RS14190	mlrA	mlrA	HTH-type transcriptional regulator MlrA	2.07452853148807	1.98561355685958e-05	Upregulated	110.291065797483	WP_001240403.1
C2566_RS13015	yebV	yebV	YebV family protein	2.03126951674167	0.000202769170064562	Upregulated	1866.0246140832	WP_001295499.1
C2566_RS18370	yghX	yghX	YghX family hydrolase	1.99785853845327	4.01527088686083e-06	Upregulated	85.3110237530611	WP_001424373.1
C2566_RS17705	ssnA	ssnA	putative aminohydrolase SsnA	1.98180650079604	0.00116276665471354	Upregulated	68.9716843500793	WP_000906252.1
C2566_RS17665	dpaL	dpaL	diaminopropionate ammonia-lyase	1.97578718689878	0.00331571933499334	Upregulated	106.356312558254	WP_000110501.1
C2566_RS24910	C2566_RS24910	C2566_RS24910	hypothetical protein	1.95958346015695	0.00094911861766488	Upregulated	41.3737831509579	WP_000700140.1
C2566_RS05500	yaiA	yaiA	protein YaiA	1.95321683988049	0.000532583942564943	Upregulated	923.821040050922	WP_001142439.1
C2566_RS13340	araF	araF	arabinose ABC transporter substrate-binding protein AraF	1.93519544023261	6.80543246974849e-06	Upregulated	135.304856481711	WP_000548675.1
C2566_RS14855	arnT	arnT	lipid IV(A) 4-amino-4-deoxy-L-arabinosyltransferase	1.92858300273646	0.00210401863288536	Upregulated	340.726928001842	WP_000844057.1
C2566_RS12895	yoaE	yoaE	CNNM family cation transport protein YoaE	1.92842140568533	9.14890141642351e-06	Upregulated	164.071770850328	WP_000394983.1
C2566_RS08475	ompF	ompF	porin OmpF	1.88993896148677	0.00038539659004555	Upregulated	124113.043338675	WP_000977920.1
C2566_RS10025	oppB	oppB	oligopeptide ABC transporter permease OppB	1.87336732144169	4.0418069881049e-05	Upregulated	1353.51003704969	WP_000911112.1
C2566_RS03465	osmY	osmY	molecular chaperone OsmY	1.871972194437	2.46037898331618e-05	Upregulated	286.451353581152	WP_001295748.1
C2566_RS15770	tkt	tkt	transketolase	1.84448881670115	5.7318850670568e-10	Upregulated	268.757488233911	WP_000087280.1
C2566_RS13325	otsB	otsB	trehalose-phosphatase	1.83398193838202	3.05317649761125e-05	Upregulated	136.378957042146	WP_001295645.1
C2566_RS05465	iraP	iraP	anti-adapter protein IraP	1.81045015033296	0.00395403567919333	Upregulated	323.870752783445	WP_000792970.1
C2566_RS07445	ybhC	ybhC	putative acyl-CoA thioester hydrolase	1.75804900148905	3.92664023200514e-06	Upregulated	208.695027335863	WP_001091587.1
C2566_RS08595	rmf	rmf	ribosome modulation factor	1.7529691388493	0.00538450393803344	Upregulated	118948.202790414	WP_000828648.1
C2566_RS20050	bfr	bfr	bacterioferritin	1.66344503068093	0.0039744021121845	Upregulated	7097.79786086418	WP_000675504.1
C2566_RS17350	C2566_RS17350	C2566_RS17350	ABC transporter substrate-binding protein	1.65155082108842	0.00200353181488869	Upregulated	199.082985488037	WP_000857361.1
C2566_RS10755	ynbE	ynbE	YnbE family lipoprotein	1.61149932647494	0.00157400522956426	Upregulated	28.8474652996601	WP_000698145.1
C2566_RS13620	plaP	plaP	putrescine/proton symporter PlaP	1.60617026207679	0.000399221579183475	Upregulated	128.098664518282	WP_000019197.1
C2566_RS17680	arcC	arcC	carbamate kinase	1.59770701973638	4.11829705815706e-05	Upregulated	68.9657345295185	WP_000038008.1
C2566_RS17400	ygdI	ygdI	YgdI/YgdR family lipoprotein	1.57379524591551	0.00274172186105149	Upregulated	154.156539531465	WP_000750398.1
C2566_RS10220	acnA	acnA	aconitate hydratase AcnA	1.56134419371941	5.11443485488301e-06	Upregulated	1113.37046041595	WP_000099534.1
C2566_RS07300	cydA	cydA	cytochrome ubiquinol oxidase subunit I	1.56058696100844	0.00217504801079529	Upregulated	4746.14144231234	WP_000884361.1
C2566_RS14865	arnF	arnF	4-amino-4-deoxy-L-arabinose-phosphoundecaprenol flippase subunit ArnF	1.55848327594768	0.00609610420829692	Upregulated	69.7523604353859	WP_000523880.1
C2566_RS15330	dsdA	dsdA	D-serine ammonia-lyase	1.55804465936005	0.00014211383304929	Upregulated	86.4872896477533	WP_000426426.1
C2566_RS15325	dsdX	dsdX	D-serine transporter DsdX	1.54612955747156	1.26499654820553e-05	Upregulated	87.44613134075	WP_000556048.1
C2566_RS15985	yfgG	yfgG	YfgG family protein	1.54076595392886	0.000925272753386175	Upregulated	840.253201189901	WP_000076001.1
C2566_RS12040	sodB	sodB	superoxide dismutase [Fe]	1.52976215949188	0.000672774733007996	Upregulated	5909.00695512186	WP_000007283.1
C2566_RS13320	otsA	otsA	alpha,alpha-trehalose-phosphate synthase	1.52681979730415	3.7115445970741e-06	Upregulated	206.493671172083	WP_001295646.1
C2566_RS07240	sdhD	sdhD	succinate dehydrogenase membrane anchor subunit	1.50786752005399	0.00771907890958722	Upregulated	337.331085618473	WP_000254365.1
C2566_RS07875	ybjG	ybjG	undecaprenyl-diphosphate phosphatase	1.50159058373595	0.000183996857564962	Upregulated	55.0951160950119	WP_001295291.1
C2566_RS25015	yljB	yljB	protein YljB	1.50085015884334	0.00278076833143057	Upregulated	83.5573335511955	WP_001406719.1
C2566_RS02800	paeA	paeA	hemolysin family protein	1.49162737264717	1.75600552931346e-06	Upregulated	267.613000022374	WP_000935036.1
C2566_RS00015	yidD	yidD	membrane protein insertion efficiency factor YidD	1.47357175004031	0.00132207144904351	Upregulated	34.288654425115	WP_001307474.1
C2566_RS02230	pmrB	pmrB	two-component system sensor histidine kinase PmrB	1.47084885811332	0.00187426695265875	Upregulated	132.956601881656	WP_001051094.1
C2566_RS10100	yciF	yciF	ferritin-like domain-containing protein	1.46734557196422	0.0109798207453714	Upregulated	44.6299049340814	WP_001056490.1
C2566_RS16335	lepB	lepB	signal peptidase I	1.46513131765211	0.000543311099038213	Upregulated	441.279073999538	WP_000002542.1
C2566_RS17060	nlpD	nlpD	murein hydrolase activator NlpD	1.46266340583004	0.00116588582393563	Upregulated	2823.70794014605	WP_224692580.1
C2566_RS07305	cydB	cydB	cytochrome d ubiquinol oxidase subunit II	1.45777184005556	0.00361081156671689	Upregulated	3974.61979237092	WP_000568275.1
C2566_RS05880	ylaC	ylaC	YlaC family protein	1.45405533453495	0.000183996857564962	Upregulated	433.781479005101	WP_000136192.1
C2566_RS01405	eptC	eptC	phosphoethanolamine transferase CptA	1.44953150913181	0.00102844677627363	Upregulated	658.085162877829	WP_000556295.1
C2566_RS11370	tam	tam	trans-aconitate 2-methyltransferase	1.42626111743778	0.0114683835087716	Upregulated	34.2290814967421	WP_001286597.1
C2566_RS18480	ygiV	ygiV	AraC family transcriptional regulator	1.41837328835047	0.0106909258806082	Upregulated	102.488658028218	WP_000183505.1
C2566_RS01590	thiS	thiS	sulfur carrier protein ThiS	1.40581589657542	0.0196043264701152	Upregulated	14.2020864702931	WP_001166232.1
C2566_RS00140	glmS	glmS	glutamine--fructose-6-phosphate transaminase (isomerizing)	1.39488482229995	0.00262593080679064	Upregulated	798.537825743127	WP_000334099.1
C2566_RS14860	arnE	arnE	4-amino-4-deoxy-L-arabinose-phosphoundecaprenol flippase subunit ArnE	1.39346344016551	0.0174656228680335	Upregulated	35.4887629705742	WP_000638031.1
C2566_RS09190	grxB	grxB	glutaredoxin 2	1.37424948579753	0.00136327649544189	Upregulated	714.616039701648	WP_000780912.1
C2566_RS11430	C2566_RS11430	C2566_RS11430	type II toxin-antitoxin system RelE/ParE family toxin	1.36905443961418	0.00866294223997919	Upregulated	174.44723161492	WP_000273128.1
C2566_RS09990	rssB	rssB	two-component system response regulator RssB	1.36608885245138	3.24207504414745e-05	Upregulated	96.6585223045772	WP_000193447.1
C2566_RS03110	C2566_RS03110	C2566_RS03110	BCCT family transporter	1.36189290452222	1.20873122717617e-06	Upregulated	138.361516705749	WP_001293436.1
C2566_RS15390	yfdY	yfdY	YfdY family protein	1.36169355070236	0.00428946120718207	Upregulated	334.522521720123	WP_000639883.1
C2566_RS16545	rimM	rimM	ribosome maturation factor RimM	1.36131558834315	0.0100143960682566	Upregulated	1827.59877065595	WP_000043335.1
C2566_RS18485	ygiW	ygiW	OB fold stress tolerance protein YgiW	1.3589559831935	0.00629906473745676	Upregulated	1037.84617250436	WP_000712658.1
C2566_RS08305	dmsC	dmsC	dimethyl sulfoxide reductase anchor subunit DmsC	1.35186223027455	0.00720179043782641	Upregulated	216.313648938492	WP_000534631.1
C2566_RS18005	guaD	guaD	guanine deaminase	1.33550781330718	0.00204196661421955	Upregulated	63.9254003714797	WP_001301062.1
C2566_RS13370	yecH	yecH	YecH family metal-binding protein	1.33507912550079	0.0131466274212121	Upregulated	94.0724021846153	WP_000377224.1
C2566_RS11755	tqsA	tqsA	AI-2 transporter TqsA	1.3343754385218	0.00879797644811306	Upregulated	188.711790845011	WP_001118241.1
C2566_RS16540	trmD	trmD	tRNA (guanosine(37)-N1)-methyltransferase TrmD	1.32738819246297	0.00932645175118364	Upregulated	2628.15091286139	WP_000264777.1
C2566_RS11170	adhP	adhP	alcohol dehydrogenase AdhP	1.32192625213368	0.00075296866148666	Upregulated	33.5572416344213	WP_000642433.1
C2566_RS07850	bssR	bssR	biofilm formation regulator BssR	1.31580274120702	0.00676929512565766	Upregulated	131247.377374393	WP_000497137.1
C2566_RS12000	ydhL	ydhL	DUF1289 domain-containing protein	1.31529037955105	0.000741672780208306	Upregulated	55.9962323131737	WP_000840481.1
C2566_RS01645	zraP	zraP	zinc resistance sensor/chaperone ZraP	1.30091362964905	0.00595518578170789	Upregulated	365.509834242329	WP_001296714.1
C2566_RS17720	C2566_RS17720	C2566_RS17720	nucleobase:cation symporter-2 family protein	1.29846304096601	0.0195271531831319	Upregulated	42.1189993356978	WP_061057655.1
C2566_RS05735	cyoB	cyoB	cytochrome o ubiquinol oxidase subunit I	1.29790775246802	0.0109798207453714	Upregulated	1178.09423471809	WP_000467180.1
C2566_RS15465	mntH	mntH	Nramp family divalent metal transporter	1.29176737449847	0.00458048811965919	Upregulated	303.982007637999	WP_000186384.1
C2566_RS09370	ycfH	ycfH	metal-dependent hydrolase	1.29026567026238	0.00142192028547901	Upregulated	224.682128952498	WP_000480255.1
C2566_RS11740	ydgD	ydgD	trypsin-like serine peptidase	1.29021631348861	0.00458048811965919	Upregulated	375.50164778791	WP_001260835.1
C2566_RS19900	rpsH	rpsH	30S ribosomal protein S8	1.29013370737169	0.0102714093387729	Upregulated	1142.88542381375	WP_000062611.1
C2566_RS19550	yhcO	yhcO	barstar family protein	1.28731730444084	0.00377072634447655	Upregulated	375.81199659758	WP_001029005.1
C2566_RS08355	ycaP	ycaP	DUF421 domain-containing protein	1.28306862580309	0.009589401234842	Upregulated	69.2153585716218	WP_000642849.1
C2566_RS18865	yqjC	yqjC	DUF1090 family protein YqjC	1.27030306064093	0.000580637617762668	Upregulated	1080.59957391636	WP_001295543.1
C2566_RS12565	ynjD	ynjD	ATP-binding cassette domain-containing protein	1.26793629267329	0.00134438730753784	Upregulated	53.9664379932481	WP_001300558.1
C2566_RS15765	tal	tal	transaldolase	1.2628480027469	0.000202769170064562	Upregulated	179.97786227215	WP_001003709.1
C2566_RS09810	ychF	ychF	redox-regulated ATPase YchF	1.26029186983597	6.8195655988847e-05	Upregulated	454.724036388388	WP_000505877.1
C2566_RS16005	guaB	guaB	IMP dehydrogenase	1.25916491020302	0.00132207144904351	Upregulated	253.348078945845	WP_001299507.1
C2566_RS15585	yfeK	yfeK	YfeK family protein	1.25536052377443	0.0320068766528533	Upregulated	377.632544440123	WP_000719959.1
C2566_RS10255	osmB	osmB	osmotically-inducible lipoprotein OsmB	1.24927048715793	0.000701059639241881	Upregulated	241.129347628718	WP_000498253.1
C2566_RS05600	secD	secD	protein translocase subunit SecD	1.2476159673432	0.0021871562337941	Upregulated	795.293622939848	WP_000934822.1
C2566_RS07310	cydX	cydX	cytochrome bd-I oxidase subunit CydX	1.24110443786105	0.00458048811965919	Upregulated	337.238679797886	WP_000270282.1
C2566_RS17890	gcvT	gcvT	glycine cleavage system aminomethyltransferase GcvT	1.23849344956457	0.00113815477898311	Upregulated	448.838478847659	WP_000068701.1
C2566_RS21255	ysaB	ysaB	YsaB family lipoprotein	1.21873468148446	0.0312234316375074	Upregulated	36.0432590710599	WP_000980109.1
C2566_RS18650	ygiM	ygiM	TIGR04211 family SH3 domain-containing protein	1.21269986691576	0.0109798207453714	Upregulated	225.216951670209	WP_001125331.1
C2566_RS03480	rimI	rimI	ribosomal protein S18-alanine N-acetyltransferase	1.21156426080429	0.00331571933499334	Upregulated	35.0283513424767	WP_001092461.1
C2566_RS17980	uacT	uacT	urate/proton symporter UacT	1.20698309153855	0.0331788331842816	Upregulated	135.647687916432	WP_001295374.1
C2566_RS11990	sodC	sodC	superoxide dismutase [Cu-Zn] SodC	1.19918512489802	0.00482692507858465	Upregulated	87.4646299684743	WP_001296937.1
C2566_RS18870	yqjD	yqjD	DUF883 family protein	1.19871720495395	0.00132207144904351	Upregulated	300.858441523657	WP_000031415.1
C2566_RS07570	moaA	moaA	GTP 3',8-cyclase MoaA	1.19611696009166	2.76270217710698e-05	Upregulated	397.724047463831	WP_001295301.1
C2566_RS17975	yqfG	yqfG	protein YqfG	1.18892517726978	0.0142103264700523	Upregulated	18.0121618824901	WP_001050745.1
C2566_RS19875	rplO	rplO	50S ribosomal protein L15	1.18314566687892	0.0197221961331807	Upregulated	1322.70133331821	WP_001238917.1
C2566_RS23135	C2566_RS23135	C2566_RS23135	2-thiouracil desulfurase family protein	1.18073604120668	0.0109798207453714	Upregulated	50.0880790961896	NA
C2566_RS13330	araH	araH	arabinose ABC transporter permease AraH	1.17781331558312	0.0056082403319614	Upregulated	89.9411066272069	WP_000100205.1
C2566_RS12175	sufC	sufC	Fe-S cluster assembly ATPase SufC	1.17733399061958	0.000970116676798046	Upregulated	62.6884448334134	WP_000948865.1
C2566_RS06390	iss	iss	increased serum survival lipoprotein Iss	1.17085455970269	0.0142285006921976	Upregulated	618.834496476119	WP_000738423.1
C2566_RS10035	oppD	oppD	murein tripeptide/oligopeptide ABC transporter ATP-binding protein OppD	1.1679102784505	0.00445553675759265	Upregulated	1007.9383937771	WP_000110945.1
C2566_RS15180	yfcJ	yfcJ	arabinose transporter	1.1667555965256	0.00044081821857601	Upregulated	93.5604575280442	WP_000127751.1
C2566_RS14300	mglC	mglC	galactose/methyl galactoside ABC transporter permease MglC	1.1538225683858	0.0102994013870977	Upregulated	104.92746864288	WP_001275118.1
C2566_RS05715	C2566_RS05715	C2566_RS05715	DUF1778 domain-containing protein	1.14602721231918	0.00857389487984107	Upregulated	39.1184888405555	WP_001297137.1
C2566_RS08990	pgaA	pgaA	poly-beta-1,6 N-acetyl-D-glucosamine export porin PgaA	1.14268398636196	0.00517729669826395	Upregulated	116.379524207826	WP_000287458.1
C2566_RS13215	torY	torY	NapC/NirT family cytochrome c	1.14123310078813	0.0276889511000077	Upregulated	41.1657126312138	WP_001214323.1
C2566_RS12400	ghoS	ghoS	type V toxin-antitoxin system endoribonuclease antitoxin GhoS	1.13563806465874	0.0230999055297747	Upregulated	144.011027910664	WP_000146159.1
C2566_RS18490	qseB	qseB	quorum sensing response regulator transcription factor QseB	1.13417835684729	0.00395403567919333	Upregulated	64.9584972604551	WP_001221493.1
C2566_RS06235	fimA	fimA	type 1 fimbrial major subunit FimA	1.12483146425933	0.0516687945424416	Upregulated	7.22749649806748	WP_000776555.1
C2566_RS03620	yjiH	yjiH	nucleoside recognition domain-containing protein	1.12391728712582	0.01206118707716	Upregulated	311.979515536591	WP_001295597.1
C2566_RS02360	dicD	dicD	transcriptional regulator	1.1199880657337	0.00395403567919333	Upregulated	144.121781721401	WP_001188520.1
C2566_RS20185	fic	fic	putative adenosine monophosphate-protein transferase Fic	1.11184516334195	0.000684653333228212	Upregulated	88.324977908768	WP_000502522.1
C2566_RS11765	pntA	pntA	Re/Si-specific NAD(P)(+) transhydrogenase subunit alpha	1.11154183752919	0.00740441631116538	Upregulated	492.533512043966	WP_001353838.1
C2566_RS21220	yiaG	yiaG	HTH-type transcriptional regulator	1.11055885067169	0.0233947921337877	Upregulated	1368.04519257796	WP_000455798.1
C2566_RS07250	sdhB	sdhB	succinate dehydrogenase iron-sulfur subunit SdhB	1.1093566005835	0.0271891271249803	Upregulated	844.463879681367	WP_001235264.1
C2566_RS01940	yjbQ	yjbQ	secondary thiamine-phosphate synthase enzyme YjbQ	1.10641293644213	0.0111667315184483	Upregulated	408.928075886668	WP_000270375.1
C2566_RS07315	ybgE	ybgE	cyd operon protein YbgE	1.10631023413074	0.0328704603514437	Upregulated	581.185824026753	WP_000034602.1
C2566_RS13005	yebT	yebT	lipid-binding membrane homeostasis protein YebT	1.10533462930121	2.84418253590176e-05	Upregulated	148.871432933051	WP_001297532.1
C2566_RS16550	rpsP	rpsP	30S ribosomal protein S16	1.10383013560427	0.0219955314110797	Upregulated	866.28455165046	WP_000256450.1
C2566_RS08455	mepK	mepK	YcbK family protein	1.09977830443844	0.00588817560210965	Upregulated	824.411244531686	WP_001295932.1
C2566_RS10900	ydcK	ydcK	YdcK family protein	1.09551678908334	0.00934057057334115	Upregulated	60.7275409958314	WP_001234052.1
C2566_RS14235	yohC	yohC	Yip1 family protein	1.09223648425785	0.00132876883029342	Upregulated	82.0307578616012	WP_001319944.1
C2566_RS21985	emrD	emrD	multidrug efflux MFS transporter EmrD	1.08300877435977	0.00454258522997805	Upregulated	116.444678287523	WP_000828746.1
C2566_RS24905	sufA	sufA	Fe-S cluster assembly scaffold SufA	1.07721860946155	0.0444793485471501	Upregulated	14.9118848851272	NA
C2566_RS00420	wecA	wecA	UDP-N-acetylglucosamine--undecaprenyl-phosphate N-acetylglucosaminephosphotransferase	1.07676890064031	0.0031171757918355	Upregulated	289.381209568482	WP_001050960.1
C2566_RS08295	dmsA	dmsA	dimethylsulfoxide reductase subunit A	1.07293847123615	0.0141898162550034	Upregulated	515.860755618549	WP_000850303.1
C2566_RS05785	lon	lon	endopeptidase La	1.07291563581396	0.000229567295974171	Upregulated	149.618110779946	WP_001295325.1
C2566_RS16055	ndk	ndk	nucleoside-diphosphate kinase	1.07184032204823	0.0155464950062695	Upregulated	207.233435832646	WP_000963837.1
C2566_RS17690	yqeC	yqeC	selenium cofactor biosynthesis protein YqeC	1.06392619439915	0.0108838521954153	Upregulated	86.1784533913803	WP_001300448.1
C2566_RS05590	tgt	tgt	tRNA guanosine(34) transglycosylase Tgt	1.0605327332236	0.0106909258806082	Upregulated	457.86354677854	WP_000667319.1
C2566_RS01065	fdoI	fdoI	formate dehydrogenase cytochrome b556 subunit	1.06034015210786	0.0188674599479786	Upregulated	317.920834998959	WP_000829013.1
C2566_RS08210	macA	macA	macrolide transporter subunit MacA	1.05900757041937	1.49537405373721e-05	Upregulated	90.3298473660607	WP_000746443.1
C2566_RS14610	napF	napF	ferredoxin-type protein NapF	1.05740507506741	0.024558703750583	Upregulated	40.8190507869194	WP_000686736.1
C2566_RS10020	oppA	oppA	oligopeptide ABC transporter substrate-binding protein OppA	1.05660014552042	0.0169324252019316	Upregulated	7412.00955298496	WP_001297114.1
C2566_RS12475	osmE	osmE	osmotically-inducible lipoprotein OsmE	1.05456137110741	0.0261447640252489	Upregulated	2340.54758940537	WP_001039044.1
C2566_RS04380	yadH	yadH	ABC transporter permease	1.04421620457358	0.00125186711120064	Upregulated	100.485313242395	WP_000972203.1
C2566_RS21530	trmL	trmL	tRNA (uridine(34)/cytosine(34)/5-carboxymethylaminomethyluridine(34)-2'-O)-methyltransferase TrmL	1.03787677541543	0.0240041460652441	Upregulated	38.666851245649	WP_000932344.1
C2566_RS09730	ycgB	ycgB	SpoVR family protein	1.03577581134569	0.00681147429889966	Upregulated	366.488700381858	WP_000190854.1
C2566_RS11450	eamA	eamA	O-acetylserine/cysteine exporter	1.03383740169331	0.000399221579183475	Upregulated	72.5773074463997	WP_000087210.1
C2566_RS08255	cydC	cydC	heme ABC transporter ATP-binding protein/permease CydC	1.02769898908744	0.00608529633046164	Upregulated	259.772573933243	WP_001202189.1
C2566_RS14950	nuoM	nuoM	NADH-quinone oxidoreductase subunit M	1.02254708139211	0.0277257316988637	Upregulated	701.088813312078	WP_000926441.1
C2566_RS05610	yajD	yajD	HNH nuclease YajD	1.02102524963773	0.00496878240419103	Upregulated	680.52873370693	WP_000974813.1
C2566_RS11980	ydhJ	ydhJ	HlyD family secretion protein	1.01482105324182	0.0282657666615714	Upregulated	24.8213584644493	WP_001301002.1
C2566_RS11760	pntB	pntB	Re/Si-specific NAD(P)(+) transhydrogenase subunit beta	1.01341651219457	0.0174656228680335	Upregulated	382.902621117594	WP_000014036.1
C2566_RS13500	yeeN	yeeN	YebC/PmpR family DNA-binding transcriptional regulator	1.01240277521461	0.0168737805839186	Upregulated	1510.77474817351	WP_000532923.1
C2566_RS18875	yqjE	yqjE	phage holin family protein	1.00541510195904	0.0186458083641757	Upregulated	104.314862311481	WP_000785722.1
C2566_RS08140	ybjP	ybjP	lipoprotein	1.00480335424068	0.0124412571557198	Upregulated	195.861089648607	WP_001270734.1
C2566_RS13430	hprR	hprR	response regulator transcription factor HprR	1.00401840896762	0.0199592645949777	Upregulated	89.8139661821293	WP_001339045.1
C2566_RS00010	rnpA	rnpA	ribonuclease P protein component	1.00349721842527	0.0323878379692923	Upregulated	125.260368342963	WP_000239730.1
C2566_RS12765	dgcP	dgcP	diguanylate cyclase DgcP	1.00287691371499	0.000970201861030918	Upregulated	478.381263465044	WP_001329055.1
C2566_RS09290	rne	rne	ribonuclease E	1.00133706141191	0.00108154564344965	Upregulated	619.68284467903	WP_000827411.1
C2566_RS00275	rbsR	rbsR	ribose operon transcriptional repressor RbsR	1.00045352219573	0.00477362071220357	Upregulated	76.2419112086869	WP_000224456.1
C2566_RS18390	exbD	exbD	TonB system transport protein ExbD	1.00019065988638	0.0109123801411308	Upregulated	80.5982376447594	WP_001240712.1
C2566_RS08460	gloC	gloC	hydroxyacylglutathione hydrolase GloC	0.999471030592984	0.0110830237639538	Upregulated	334.84725031924	WP_001109486.1
C2566_RS17990	ygfT	ygfT	formate-dependent uric acid utilization protein YgfT	0.999080109658074	0.0155068187220701	Upregulated	61.0887060746752	WP_001300605.1
C2566_RS24840	C2566_RS24840	C2566_RS24840	hypothetical protein	0.996636771314414	0.0450104036194482	Upregulated	4024.49847307865	WP_000747329.1
C2566_RS10270	pdeR	pdeR	cyclic di-GMP phosphodiesterase	0.995426291851802	0.007469212567479	Upregulated	117.78337793394	WP_000859981.1
C2566_RS06160	allE	allE	(S)-ureidoglycine aminohydrolase	0.994461654487449	0.00121927161437057	Upregulated	105.395741038267	WP_000540946.1
C2566_RS19810	rsmB	rsmB	16S rRNA (cytosine(967)-C(5))-methyltransferase RsmB	0.990130409960938	0.00179366059488792	Upregulated	105.752979409997	WP_000744778.1
C2566_RS13950	yegP	yegP	YegP family protein	0.986687838266388	0.0128763818847273	Upregulated	156.268340365419	WP_000929408.1
C2566_RS12405	yniA	yniA	fructosamine kinase family protein	0.985566003195154	0.0223300407525633	Upregulated	926.88015058818	WP_000267650.1
C2566_RS12710	yeaG	yeaG	protein kinase YeaG	0.983957341227402	0.00384271953009627	Upregulated	127.554031231921	WP_071819586.1
C2566_RS12325	btuD	btuD	vitamin B12 ABC transporter ATP-binding protein BtuD	0.981138454047864	0.00933875840173631	Upregulated	49.4154033929836	WP_000029471.1
C2566_RS10040	oppF	oppF	murein tripeptide/oligopeptide ABC transporter ATP-binding protein OppF	0.976425126016051	0.0342623098418272	Upregulated	716.08158475595	WP_000994905.1
C2566_RS14120	C2566_RS14120	C2566_RS14120	DUF2574 family protein	0.974291610977974	0.0143916457019861	Upregulated	100.21679451281	NA
C2566_RS16340	lepA	lepA	translation elongation factor 4	0.973597958990852	0.00457034369504397	Upregulated	469.090988551411	WP_000790168.1
C2566_RS14310	mglB	mglB	galactose/glucose ABC transporter substrate-binding protein MglB	0.970403696188753	0.0426806702828439	Upregulated	613.927756452191	NA
C2566_RS19395	hpf	hpf	ribosome hibernation promoting factor	0.966425115124353	0.00361081156671689	Upregulated	857.372799833875	WP_001176599.1
C2566_RS03460	ytjA	ytjA	DUF1328 domain-containing protein	0.963274321252918	0.0395562888871484	Upregulated	65.044746277005	WP_000490275.1
C2566_RS17920	trhA	trhA	PAQR family membrane homeostasis protein TrhA	0.962974046874057	0.0344691960564506	Upregulated	552.668090065295	WP_000250274.1
C2566_RS06210	ppiB	ppiB	peptidylprolyl isomerase B	0.960151056202764	0.0197221961331807	Upregulated	2474.97203709403	WP_000255997.1
C2566_RS06990	nagE	nagE	PTS N-acetyl glucosamine transporter subunit IIABC	0.956365781189673	0.0165214651901309	Upregulated	280.015698077309	WP_001023126.1
C2566_RS12460	chbA	chbA	PTS N,N'-diacetylchitobiose transporter subunit IIA	0.95345704468354	0.0402437541615481	Upregulated	19.3483794897421	WP_000968919.1
C2566_RS19800	def	def	peptide deformylase	0.951348302588307	0.00522678798728064	Upregulated	1601.54106640013	WP_000114984.1
C2566_RS09675	pliG	pliG	g-type lysoyme inhibitor PliG	0.950099799508186	0.0435593966517214	Upregulated	730.488897443375	WP_000695218.1
C2566_RS05595	yajC	yajC	preprotein translocase subunit YajC	0.946157350083336	0.0176634407645143	Upregulated	842.785627282589	WP_000007629.1
C2566_RS09110	mdoG	mdoG	glucans biosynthesis protein MdoG	0.944805921573439	0.000723084159342947	Upregulated	434.014049221282	WP_001343212.1
C2566_RS17505	rppH	rppH	RNA pyrophosphohydrolase	0.939371852467799	0.00331571933499334	Upregulated	478.952426486898	WP_000564489.1
C2566_RS17750	cmtB	cmtB	PTS mannitol transporter subunit IIA	0.938308128589274	0.0508762385617736	Upregulated	15.2450240420547	WP_001239650.1
C2566_RS13130	mepM	mepM	murein DD-endopeptidase MepM	0.932690463163345	0.00588817560210965	Upregulated	307.526734712328	WP_001184045.1
C2566_RS09850	prfA	prfA	peptide chain release factor 1	0.930089943712585	0.000464684519547502	Upregulated	208.457622544669	WP_000804726.1
C2566_RS06320	ybcL	ybcL	Raf kinase inhibitor-like protein YbcL	0.929349979973765	0.0342623098418272	Upregulated	94.1629231344332	WP_001306955.1
C2566_RS02440	blc	blc	lipocalin Blc	0.924933406263549	0.0444793485471501	Upregulated	59.1711474168003	WP_001238379.1
C2566_RS07410	pnuC	pnuC	nicotinamide riboside transporter PnuC	0.92491933572524	0.00147054500841511	Upregulated	99.7594514499504	WP_000345410.1
C2566_RS09815	pth	pth	aminoacyl-tRNA hydrolase	0.924517460809411	0.00586431235258695	Upregulated	54.5676595889261	WP_000152933.1
C2566_RS13085	yebG	yebG	DNA damage-inducible protein YebG	0.924009720988313	0.0293607755239025	Upregulated	545.08965999044	WP_000257738.1
C2566_RS02205	yjdM	yjdM	zinc ribbon domain-containing protein YjdM	0.923818065385209	0.030118964121867	Upregulated	100.594866054318	WP_001300891.1
C2566_RS21640	waaO	waaO	lipopolysaccharide 3-alpha-galactosyltransferase	0.923803433045884	0.0216022512217005	Upregulated	565.043145924458	WP_001272734.1
C2566_RS11820	ydgA	ydgA	YdgA family protein	0.918892559344734	0.0021871562337941	Upregulated	615.640744332258	WP_001043339.1
C2566_RS16345	rseC	rseC	SoxR-reducing system protein RseC	0.918652860652672	0.0241165052713051	Upregulated	69.8462869950863	WP_000589070.1
C2566_RS16000	guaA	guaA	glutamine-hydrolyzing GMP synthase	0.917246990350432	0.00950416655565099	Upregulated	359.262914230078	WP_000138270.1
C2566_RS13700	C2566_RS13700	C2566_RS13700	IS1-like element IS1A family transposase	0.915310907707263	0.0708942638885299	Upregulated	17.9414438084603	WP_223290517.1
C2566_RS24590	mcbA	mcbA	DUF1471 family periplasmic protein McbA	0.914938799676988	0.0181311019371942	Upregulated	59.596825996172	WP_000710619.1
C2566_RS15590	yfeS	yfeS	WGR domain-containing protein	0.914582826118041	0.0504877650218982	Upregulated	575.322619603953	WP_000710495.1
C2566_RS25380	yoaL	yoaL	protein YoaL	0.913677167231271	0.033558099021397	Upregulated	113.860149204589	WP_269212562.1
C2566_RS18125	yggL	yggL	YggL family protein	0.913339099898053	0.000655605444901886	Upregulated	186.096356246658	WP_001107564.1
C2566_RS06395	ylcI	ylcI	YlcI/YnfO family protein	0.911415630550516	0.0824777362518406	Upregulated	7.47540229930258	WP_001415975.1
C2566_RS18345	hybB	hybB	Ni/Fe-hydrogenase cytochrome b subunit	0.909462898434524	0.015430311473645	Upregulated	189.145802608379	WP_000017703.1
C2566_RS19920	rplN	rplN	50S ribosomal protein L14	0.907017092362618	0.0359765595018357	Upregulated	1569.25395226955	WP_000613955.1
C2566_RS14965	nuoJ	nuoJ	NADH-quinone oxidoreductase subunit J	0.904665173359454	0.0389889240962609	Upregulated	276.541893269091	WP_000393511.1
C2566_RS14305	mglA	mglA	galactose/methyl galactoside ABC transporter ATP-binding protein MglA	0.901941466332157	0.0355998385465677	Upregulated	145.023512335016	WP_000255051.1
C2566_RS03870	fkpB	fkpB	FKBP-type peptidyl-prolyl cis-trans isomerase	0.901145179693648	0.0292111634657106	Upregulated	39.7205667870273	WP_000004655.1
C2566_RS12680	yeaC	yeaC	YeaC family protein	0.894658371537988	0.0342764394166922	Upregulated	473.927110769816	WP_001301293.1
C2566_RS14105	C2566_RS14105	C2566_RS14105	helix-turn-helix domain-containing protein	0.891688079960694	0.0530776077063186	Upregulated	61.1432826118494	WP_000858919.1
C2566_RS11690	ynfG	ynfG	DMSO reductase like molybdoenzyme iron-sulfur subunit YnfG	0.890554963625529	0.0436134042645991	Upregulated	83.5759900228632	WP_000213028.1
C2566_RS10975	ydcS	ydcS	putative ABC transporter substrate-binding protein YdcS	0.889828395582508	0.0613581347802911	Upregulated	38.443384322176	WP_000047424.1
C2566_RS10750	ydbH	ydbH	YdbH family protein	0.888322856051444	0.00139458584060477	Upregulated	160.611148500947	WP_000900914.1
C2566_RS17905	ygfF	ygfF	SDR family oxidoreductase	0.880991721544571	0.0308833107504675	Upregulated	25.8213916141952	WP_000951948.1
C2566_RS12135	ydhY	ydhY	ferredoxin-like protein	0.880275271217517	0.0535590081362326	Upregulated	61.6167085205823	WP_001070230.1
C2566_RS12105	ydhS	ydhS	FAD-NAD(P)-binding protein	0.878997466419067	0.0332219471622374	Upregulated	60.3492478691797	WP_000716950.1
C2566_RS13040	copD	copD	copper homeostasis membrane protein CopD	0.875853357281516	0.000645422324583468	Upregulated	137.01920761888	WP_000879293.1
C2566_RS03075	nanX	nanX	MFS transporter	0.875042965346142	0.0431498671116203	Upregulated	124.926585679232	WP_000179691.1
C2566_RS14945	nuoN	nuoN	NADH-quinone oxidoreductase subunit NuoN	0.874341655843083	0.0646437846403066	Upregulated	638.609731452489	WP_000156701.1
C2566_RS07245	sdhA	sdhA	succinate dehydrogenase flavoprotein subunit	0.87407687938045	0.0569099681185465	Upregulated	1899.86814022217	WP_000775540.1
C2566_RS08395	msbA	msbA	lipid A ABC transporter ATP-binding protein/permease MsbA	0.870375676114781	0.0158878970506039	Upregulated	319.097539085455	WP_000551270.1
C2566_RS17305	sdaC	sdaC	HAAAP family serine/threonine permease SdaC	0.869654658631698	0.041812840140182	Upregulated	581.134562204204	WP_000450476.1
C2566_RS10895	rimL	rimL	50S ribosomal protein L7/L12-serine acetyltransferase	0.868169750970363	0.019368596642956	Upregulated	349.188645780211	WP_000140873.1
C2566_RS16665	csiR	csiR	DNA-binding transcriptional regulator CsiR	0.867773683245011	0.0245839831181094	Upregulated	31.7625300031682	WP_000156811.1
C2566_RS14630	yojI	yojI	microcin J25 efflux ABC transporter YojI	0.867039421499195	0.0312234316375074	Upregulated	72.6129525328682	WP_000422182.1
C2566_RS15025	yfbS	yfbS	SLC13 family permease	0.866533983091591	0.00972409445598518	Upregulated	249.289644289448	WP_001012899.1
C2566_RS13200	cmoA	cmoA	carboxy-S-adenosyl-L-methionine synthase CmoA	0.865528695327908	0.00744896870714369	Upregulated	86.6328620574556	WP_000019588.1
C2566_RS12285	ppsA	ppsA	phosphoenolpyruvate synthase	0.865137300218941	0.0365910338686969	Upregulated	2100.34973208643	WP_000069410.1
C2566_RS09500	potC	potC	spermidine/putrescine ABC transporter permease PotC	0.861260355899819	0.0479297131854551	Upregulated	77.6067885790308	WP_000580316.1
C2566_RS09685	ycgM	ycgM	fumarylacetoacetate hydrolase family protein	0.860533277090356	0.0289152862049811	Upregulated	137.07155405324	WP_000284277.1
C2566_RS10735	ydbJ	ydbJ	DUF333 domain-containing protein	0.859244237882718	0.0646437846403066	Upregulated	116.889279503951	WP_001295715.1
C2566_RS16150	csiE	csiE	stationary phase inducible protein CsiE	0.85899602594804	0.0248010479040076	Upregulated	184.572913799532	WP_000982997.1
C2566_RS08260	cydD	cydD	heme ABC transporter permease/ATP-binding protein CydD	0.856540125845222	0.00262593080679064	Upregulated	273.867902814135	WP_001043577.1
C2566_RS13045	yobA	yobA	CopC domain-containing protein YobA	0.856172195575802	0.0145275359698517	Upregulated	163.922016295388	WP_000168747.1
C2566_RS03605	yjiK	yjiK	SdiA-regulated domain-containing protein	0.855893717030975	0.0715573296600689	Upregulated	138.641759731863	WP_001318795.1
C2566_RS20645	ugpB	ugpB	sn-glycerol-3-phosphate ABC transporter substrate-binding protein UgpB	0.855847515556427	0.0564420480907814	Upregulated	118.586253502715	WP_000803190.1
C2566_RS10080	yciB	yciB	septation protein A	0.855195296374211	0.0534381478853279	Upregulated	82.0689022555862	WP_000808667.1
C2566_RS11865	add	add	adenosine deaminase	0.850638405177462	0.00211737119422118	Upregulated	134.599748840473	WP_000567490.1
C2566_RS15005	nuoA	nuoA	NADH-quinone oxidoreductase subunit NuoA	0.850062352221655	0.0142103264700523	Upregulated	402.989078641663	WP_000062997.1
C2566_RS12410	yniB	yniB	YniB family protein	0.849520924651826	0.00262593080679064	Upregulated	227.905466888882	WP_000222172.1
C2566_RS03555	opgB	opgB	phosphatidylglycerol--membrane-oligosaccharide glycerophosphotransferase	0.849362268613367	0.00823003995619309	Upregulated	151.977704693176	NA
C2566_RS08300	dmsB	dmsB	dimethylsulfoxide reductase iron-sulfur subunit DmsB	0.849144371944636	0.076772149252568	Upregulated	116.333606373208	WP_000213098.1
C2566_RS12100	ydhR	ydhR	monooxygenase	0.849091244743505	0.0752008643143145	Upregulated	4219.26355194162	WP_000212680.1
C2566_RS08675	rlmI	rlmI	23S rRNA (cytosine(1962)-C(5))-methyltransferase RlmI	0.844590362816294	0.00207002053419117	Upregulated	257.258422246152	WP_000116297.1
C2566_RS20865	pitA	pitA	inorganic phosphate transporter PitA	0.840759861159913	0.0363897494985363	Upregulated	300.420929694066	WP_000902780.1
C2566_RS17740	loiP	loiP	metalloprotease LoiP	0.837785133806768	0.00943475005185544	Upregulated	312.300878548188	WP_001326497.1
C2566_RS09375	ptsG	ptsG	PTS glucose transporter subunit IIBC	0.834191807764595	0.0271866213376857	Upregulated	353.849823386193	WP_000475719.1
C2566_RS07450	C2566_RS07450	C2566_RS07450	tyrosine-type recombinase/integrase	0.832516268992037	0.0193687664591226	Upregulated	248.547011888056	WP_000533643.1
C2566_RS10295	ycjD	ycjD	DUF559 domain-containing protein	0.831937897285722	0.0777575794045855	Upregulated	23.1471327871487	WP_000565727.1
C2566_RS00180	atpE	atpE	F0F1 ATP synthase subunit C	0.831917612433346	0.0490638120003741	Upregulated	641.812285373545	WP_000429386.1
C2566_RS20635	ugpE	ugpE	sn-glycerol-3-phosphate ABC transporter permease UgpE	0.830773844089744	0.100267689069538	Upregulated	21.1154880937766	WP_000572176.1
C2566_RS20190	yhfG	yhfG	YhfG family protein	0.830320186829793	0.0555221401972305	Upregulated	41.5500094108082	WP_000736861.1
C2566_RS14110	C2566_RS14110	C2566_RS14110	hypothetical protein	0.827752912947329	0.0824777362518406	Upregulated	113.305554832347	WP_001268667.1
C2566_RS14600	napA	napA	periplasmic nitrate reductase subunit alpha	0.827296437510408	0.0190954324917495	Upregulated	87.3642144420227	WP_000778078.1
C2566_RS05475	psiF	psiF	phosphate starvation-inducible protein PsiF	0.823405605700255	0.0337636291869434	Upregulated	112.212280651995	WP_001301327.1
C2566_RS17685	yqeB	yqeB	selenium-dependent molybdenum cofactor biosynthesis protein YqeB	0.822937298106363	0.0553333339097954	Upregulated	133.396492086754	WP_001020381.1
C2566_RS04630	cdsA	cdsA	phosphatidate cytidylyltransferase	0.822487405667852	0.0165507010826826	Upregulated	219.700393556762	WP_000922446.1
C2566_RS05795	ppiD	ppiD	peptidylprolyl isomerase	0.822051972272493	0.0305547551847643	Upregulated	958.915225927557	WP_000969378.1
C2566_RS15215	aroC	aroC	chorismate synthase	0.819936854469489	0.0188112121287609	Upregulated	96.0281728533233	WP_001297933.1
C2566_RS20435	feoB	feoB	Fe(2+) transporter permease subunit FeoB	0.816860235036804	0.00623751759129738	Upregulated	189.817538860131	WP_000737007.1
C2566_RS07270	sucC	sucC	ADP-forming succinate--CoA ligase subunit beta	0.815884669593202	0.079223125237081	Upregulated	1432.82107750694	WP_001048602.1
C2566_RS16535	rplS	rplS	50S ribosomal protein L19	0.814629416074716	0.0729735008137454	Upregulated	1661.86561283967	WP_000065253.1
C2566_RS09325	fabH	fabH	beta-ketoacyl-ACP synthase III	0.814535824383932	0.044775307316139	Upregulated	296.05327738127	WP_000288146.1
C2566_RS10850	cybB	cybB	cytochrome b561	0.813886275495733	0.0134225673982042	Upregulated	192.381659996515	WP_000428998.1
C2566_RS02745	ytfB	ytfB	cell division protein YtfB	0.812965941249911	0.0571627419197028	Upregulated	222.331634378833	WP_001119458.1
C2566_RS15160	truA	truA	tRNA pseudouridine(38-40) synthase TruA	0.812829723178105	0.03260226987312	Upregulated	126.796907602841	WP_001283585.1
C2566_RS06040	qmcA	qmcA	SPFH domain-containing protein	0.812640595653584	0.0285142674281815	Upregulated	133.960513254244	WP_000904502.1
C2566_RS21340	yiaL	yiaL	YhcH/YjgK/YiaL family protein	0.811515558357045	0.107898853484414	Upregulated	4.87660908454213	WP_000576077.1
C2566_RS10985	ydcU	ydcU	ABC transporter permease	0.811412862782965	0.0535590081362326	Upregulated	25.2749330194166	WP_001251313.1
C2566_RS07880	mdfA	mdfA	multidrug efflux MFS transporter MdfA	0.808852365834561	0.0449326617286146	Upregulated	32.2945593062251	WP_001180089.1
C2566_RS18265	lptG	lptG	LPS export ABC transporter permease LptG	0.807513762818989	0.0219955314110797	Upregulated	88.3258174715925	WP_001318997.1
C2566_RS14215	osmF	osmF	glycine betaine ABC transporter substrate-binding protein OsmF	0.806684777433718	0.0179003388639845	Upregulated	42.1313721488265	WP_001130308.1
C2566_RS12200	ydiJ	ydiJ	FAD-binding and (Fe-S)-binding domain-containing protein	0.80625777804499	0.00563432482326323	Upregulated	194.779224939016	WP_000612953.1
C2566_RS05570	proY	proY	proline-specific permease ProY	0.805501191698358	0.0292111634657106	Upregulated	90.4920734576587	WP_001295329.1
C2566_RS21660	waaA	waaA	lipid IV(A) 3-deoxy-D-manno-octulosonic acid transferase	0.805249631506531	0.00369827943115838	Upregulated	127.481544691029	WP_000891574.1
C2566_RS18660	bacA	bacA	undecaprenyl-diphosphate phosphatase	0.804826220698857	0.0201194760413208	Upregulated	141.12846886002	WP_001281927.1
C2566_RS05565	brnQ	brnQ	branched-chain amino acid transporter carrier protein BrnQ	0.802791982102877	0.0148717448734094	Upregulated	185.564987702296	WP_000149639.1
C2566_RS09495	potD	potD	spermidine/putrescine ABC transporter substrate-binding protein PotD	0.802325365099696	0.0406297185723459	Upregulated	275.06780847537	WP_000759317.1
C2566_RS05895	tomB	tomB	Hha toxicity modulator TomB	0.800167705482409	0.0708942638885299	Upregulated	3700.56213008241	WP_000344800.1
C2566_RS08865	agp	agp	bifunctional glucose-1-phosphatase/inositol phosphatase	0.79881902989761	0.0745679818493519	Upregulated	1594.34707379381	WP_001044279.1
C2566_RS02945	bdcR	bdcR	TetR/AcrR family transcriptional regulator	0.79326643350676	0.0601776964152419	Upregulated	31.0021178319611	WP_001319729.1
C2566_RS08170	poxB	poxB	ubiquinone-dependent pyruvate dehydrogenase	0.788725850075816	0.00477362071220357	Upregulated	202.810091328583	WP_000815335.1
C2566_RS05725	cyoD	cyoD	cytochrome o ubiquinol oxidase subunit IV	0.788310594042115	0.0987182574574622	Upregulated	250.003504714764	WP_000019869.1
C2566_RS14955	nuoL	nuoL	NADH-quinone oxidoreductase subunit L	0.787449518006177	0.0920617926156996	Upregulated	1095.83898245944	WP_001056644.1
C2566_RS16350	rseB	rseB	sigma-E factor regulatory protein RseB	0.787393345675968	0.0292111634657106	Upregulated	640.583024020157	WP_000812053.1
C2566_RS21020	yhjD	yhjD	inner membrane protein YhjD	0.786965934578872	0.0306999589287821	Upregulated	75.9303712352713	WP_000191237.1
C2566_RS07715	glnP	glnP	glutamine ABC transporter permease GlnP	0.784973268394997	0.0729735008137454	Upregulated	142.050106494651	WP_001159065.1
C2566_RS17055	rpoS	rpoS	RNA polymerase sigma factor RpoS	0.784322425951748	0.0573785354658291	Upregulated	1529.87217490721	WP_000081550.1
C2566_RS21480	mtlA	mtlA	PTS mannitol transporter subunit IICBA	0.784057464498722	0.0287610458127134	Upregulated	267.515453227712	WP_000093247.1
C2566_RS10310	sapC	sapC	peptide ABC transporter permease SapC	0.781959233323929	0.0483184230650052	Upregulated	37.3226677631915	WP_001146163.1
C2566_RS12645	ydjF	ydjF	DeoR/GlpR family DNA-binding transcription regulator	0.781908867489581	0.079223125237081	Upregulated	329.976755941908	WP_000719088.1
C2566_RS09070	csgA	csgA	curli major subunit CsgA	0.781360496402982	0.102028657211657	Upregulated	28.0318141283936	WP_000771437.1
C2566_RS09720	nhaB	nhaB	Na(+)/H(+) antiporter NhaB	0.780753838200074	0.0156102999326572	Upregulated	133.36040596281	WP_000406391.1
C2566_RS04625	ispU	ispU	(2E,6E)-farnesyl-diphosphate-specific ditrans,polycis-undecaprenyl-diphosphate synthase	0.772308691296941	0.0193251199368301	Upregulated	281.154379531898	WP_001295562.1
C2566_RS12300	aroH	aroH	3-deoxy-7-phosphoheptulonate synthase AroH	0.772150910454511	0.0302908559564243	Upregulated	126.614065049048	WP_001082229.1
C2566_RS19085	yraH	yraH	fimbrial protein	0.767848876179317	0.0844029508150809	Upregulated	99.8580123230119	WP_001032614.1
C2566_RS17460	ptrA	ptrA	pitrilysin	0.767419719782295	0.000425519666258113	Upregulated	304.624731107609	WP_001138150.1
C2566_RS06900	lnt	lnt	apolipoprotein N-acyltransferase	0.766494064274985	0.0201194760413208	Upregulated	110.765328302184	WP_000853065.1
C2566_RS02220	proP	proP	glycine betaine/L-proline transporter ProP	0.762784763911759	0.0124412571557198	Upregulated	258.227382007654	WP_001298520.1
C2566_RS16560	ypjD	ypjD	cytochrome C assembly family protein	0.7612754296999	0.0323878379692923	Upregulated	304.266827842349	WP_001338897.1
C2566_RS04015	lptD	lptD	LPS assembly protein LptD	0.75768151411006	0.0246805722362997	Upregulated	876.705006318723	WP_000746151.1
C2566_RS01195	fieF	fieF	CDF family cation-efflux transporter FieF	0.757323839087955	0.0727426970485826	Upregulated	258.136256919956	WP_001076742.1
C2566_RS14805	rhmD	rhmD	L-rhamnonate dehydratase	0.756528454326535	0.0361747346011835	Upregulated	53.8998343586253	WP_001319848.1
C2566_RS10875	ydcJ	ydcJ	VOC family protein	0.752207213237749	0.0193251199368301	Upregulated	82.1758280539104	WP_000013789.1
C2566_RS18890	yqjG	yqjG	glutathionyl-hydroquinone reductase YqjG	0.751627119327199	0.0449326617286146	Upregulated	60.8454738288931	WP_000531205.1
C2566_RS10950	rlhA	rlhA	23S rRNA 5-hydroxycytidine C2501 synthase	0.750678918311931	0.0217545655342547	Upregulated	103.824663326507	WP_001301045.1
C2566_RS14470	yejE	yejE	ABC transporter permease	0.747622042507337	0.0490638120003741	Upregulated	32.5255172569326	WP_000088916.1
C2566_RS04635	rseP	rseP	sigma E protease regulator RseP	0.745554074979603	0.0314788227415305	Upregulated	692.020305088092	WP_001295561.1
C2566_RS16355	rseA	rseA	anti-sigma-E factor RseA	0.744862067295654	0.0844400691960951	Upregulated	1417.06731824713	WP_001168459.1
C2566_RS19225	nusA	nusA	transcription termination factor NusA	0.741785390877093	0.0148287124759888	Upregulated	383.1269167185	WP_001031057.1
C2566_RS18000	ghxQ	ghxQ	guanine/hypoxanthine transporter GhxQ	0.740955622621128	0.0913073960473585	Upregulated	64.0804343008243	WP_000012163.1
C2566_RS09505	potB	potB	spermidine/putrescine ABC transporter permease PotB	0.740101157609988	0.0555221401972305	Upregulated	80.959530168973	WP_000799401.1
C2566_RS07235	sdhC	sdhC	succinate dehydrogenase cytochrome b556 subunit	0.740053595237927	0.10666604980682	Upregulated	480.577456707048	WP_000263347.1
C2566_RS15655	yfeZ	yfeZ	DUF2919 domain-containing protein	0.739841396165368	0.0522091911555795	Upregulated	29.101434373197	WP_001300381.1
C2566_RS09125	msyB	msyB	MysB family protein	0.739604729123386	0.0832919146548217	Upregulated	262.714425081319	WP_000180056.1
C2566_RS01265	rraA	rraA	ribonuclease E activity regulator RraA	0.738466809073943	0.10221347690098	Upregulated	936.082713802166	WP_000872908.1
C2566_RS16755	ygaH	ygaH	L-valine transporter subunit YgaH	0.735515968374971	0.0373340393182809	Upregulated	43.5936430009858	WP_000119763.1
C2566_RS08600	fabA	fabA	bifunctional 3-hydroxydecanoyl-ACP dehydratase/trans-2-decenoyl-ACP isomerase	0.733893455784267	0.0824777362518406	Upregulated	310.077260317665	WP_000227927.1
C2566_RS01865	dgkA	dgkA	diacylglycerol kinase	0.732691495176288	0.087794975597413	Upregulated	38.3876755947007	WP_000002907.1
C2566_RS05985	ybaL	ybaL	YbaL family putative K(+) efflux transporter	0.73189127464935	0.0405125585350174	Upregulated	169.763006524809	WP_000546237.1
C2566_RS21635	C2566_RS21635	C2566_RS21635	glycosyltransferase	0.731048688604594	0.149752146472154	Upregulated	164.265904312723	NA
C2566_RS04695	tilS	tilS	tRNA lysidine(34) synthetase TilS	0.730198712514285	0.0201194760413208	Upregulated	58.9018126222995	WP_000176582.1
C2566_RS21765	gltS	gltS	sodium/glutamate symporter	0.729454818740089	0.064849626499945	Upregulated	4233.07857110736	WP_000468833.1
C2566_RS14995	nuoC	nuoC	NADH-quinone oxidoreductase subunit C/D	0.727882837215364	0.0581182922464176	Upregulated	726.46116567991	WP_000247878.1
C2566_RS10535	ogt	ogt	methylated-DNA--[protein]-cysteine S-methyltransferase	0.727561475826285	0.0488490812428614	Upregulated	44.9136005472666	WP_000945005.1
C2566_RS09460	lolE	lolE	lipoprotein-releasing ABC transporter permease subunit LolE	0.726985406349045	0.018556505035642	Upregulated	234.175419312152	WP_001251384.1
C2566_RS05730	cyoC	cyoC	cytochrome o ubiquinol oxidase subunit III	0.724919867890898	0.117971274122585	Upregulated	392.711449887128	WP_000179819.1
C2566_RS05900	acrB	acrB	efflux RND transporter permease AcrB	0.7244611222177	0.0488298998741295	Upregulated	751.603211629597	WP_001132469.1
C2566_RS24450	ilvX	ilvX	peptide IlvX	0.7218782837791	0.151391313993117	Upregulated	6.06682464051969	WP_001387183.1
C2566_RS15165	usg	usg	aspartate-semialdehyde dehydrogenase	0.7209131539455	0.0719959895329593	Upregulated	137.878958798358	WP_001289167.1
C2566_RS05160	pdeL	pdeL	DNA-binding transcriptional activator/c-di-GMP phosphodiesterase PdeL	0.718019445744201	0.0300779630981542	Upregulated	88.371696506755	WP_001301264.1
C2566_RS10910	tehB	tehB	tellurite resistance methyltransferase TehB	0.716560942416841	0.0535723850408781	Upregulated	57.7471703188789	WP_000586744.1
C2566_RS18430	dkgA	dkgA	2,5-didehydrogluconate reductase DkgA	0.712668655870397	0.0202156648222693	Upregulated	145.311683836057	WP_000013149.1
C2566_RS10090	ompW	ompW	outer membrane protein OmpW	0.711800973177777	0.135035959445815	Upregulated	4848.57663017168	WP_000737226.1
C2566_RS20830	yhiI	yhiI	HlyD family secretion protein	0.711330617981651	0.0671919738878767	Upregulated	127.503211623633	WP_000361491.1
C2566_RS01200	pfkA	pfkA	6-phosphofructokinase	0.710526236703427	0.0480224154670288	Upregulated	234.86322959451	WP_000591795.1
C2566_RS10645	sieB	sieB	superinfection exclusion B family protein	0.709854178401795	0.124154739704664	Upregulated	165.590101103819	WP_001312793.1
C2566_RS11030	mcbR	mcbR	colanic acid/biofilm transcriptional regulator McbR	0.706946544391982	0.101863713022403	Upregulated	32.6860313563786	WP_001301034.1
C2566_RS12130	ydhV	ydhV	aldehyde ferredoxin oxidoreductase	0.704538068495462	0.0635787503155515	Upregulated	113.419601924188	WP_001273527.1
C2566_RS19640	accB	accB	acetyl-CoA carboxylase biotin carboxyl carrier protein	0.70409201671588	0.0900811439079394	Upregulated	218.999511333426	WP_000354622.1
C2566_RS04075	thiB	thiB	thiamine ABC transporter substrate binding subunit	0.703339781909997	0.0834788176974945	Upregulated	35.0987388433938	WP_001301364.1
C2566_RS19895	rplF	rplF	50S ribosomal protein L6	0.702427758127599	0.12004583967396	Upregulated	1215.24650617349	WP_000091945.1
C2566_RS02905	mgtA	mgtA	magnesium-translocating P-type ATPase	0.701573773627491	0.0951230912654498	Upregulated	234.42860741365	WP_000471889.1
C2566_RS17970	idi	idi	isopentenyl-diphosphate Delta-isomerase	0.701514280847737	0.0844029508150809	Upregulated	98.7885253751309	WP_001192790.1
C2566_RS02525	tsaE	tsaE	tRNA (adenosine(37)-N6)-threonylcarbamoyltransferase complex ATPase subunit type 1 TsaE	0.699353383245281	0.060994026436152	Upregulated	27.7988679837978	WP_000981977.1
C2566_RS06830	ybeL	ybeL	zinc ribbon-containing protein	0.699213711906913	0.09068766448016	Upregulated	848.899225974266	WP_001044880.1
C2566_RS19890	rplR	rplR	50S ribosomal protein L18	0.696932289366243	0.121993197492643	Upregulated	656.736887684079	WP_000358960.1
C2566_RS10995	patD	patD	aminobutyraldehyde dehydrogenase	0.696585087520516	0.0720592998452908	Upregulated	41.6958460705246	WP_001163875.1
C2566_RS15075	yfcF	yfcF	glutathione transferase	0.696223473429635	0.0903678750639035	Upregulated	21.4412253566464	WP_000042440.1
C2566_RS01715	aceK	aceK	bifunctional isocitrate dehydrogenase kinase/phosphatase	0.694939123295607	0.132895727634865	Upregulated	443.334749318868	WP_001137223.1
C2566_RS12160	sufE	sufE	cysteine desulfuration protein SufE	0.694647007702189	0.107292357196307	Upregulated	25.5217856747215	WP_001196530.1
C2566_RS19805	fmt	fmt	methionyl-tRNA formyltransferase	0.693739785048668	0.0975836484759001	Upregulated	331.833284642861	WP_000004473.1
C2566_RS14515	yejM	yejM	LPS biosynthesis-modulating metalloenzyme YejM	0.690042765725766	0.0313334585095155	Upregulated	287.26683845682	WP_000256203.1
C2566_RS02695	priB	priB	primosomal replication protein N	0.687300383884724	0.152765725123843	Upregulated	679.26465221226	WP_001296681.1
C2566_RS07025	fldA	fldA	flavodoxin FldA	0.68697943260897	0.0134020134286487	Upregulated	813.92218251348	WP_001018618.1
C2566_RS17895	gcvH	gcvH	glycine cleavage system protein GcvH	0.686625149739328	0.0536846709016373	Upregulated	398.013589721587	WP_001295377.1
C2566_RS02875	cybC	cybC	cytochrome b562	0.685000387740767	0.10666604980682	Upregulated	85.2395937435158	WP_001232240.1
C2566_RS16375	trmN	trmN	tRNA(1)(Val) (adenine(37)-N(6))-methyltransferase TrmN	0.68420588728364	0.0770144229327157	Upregulated	46.2137576617395	WP_001295363.1
C2566_RS19910	rplE	rplE	50S ribosomal protein L5	0.682726054267474	0.126735711942981	Upregulated	1723.16274182342	WP_001096200.1
C2566_RS08740	cbdX	cbdX	cytochrome bd-II oxidase subunit CbdX	0.682720043025765	0.155643625080803	Upregulated	10.9693586021456	WP_000270305.1
C2566_RS05710	C2566_RS05710	C2566_RS05710	GNAT family N-acetyltransferase	0.682651238144166	0.064849626499945	Upregulated	51.540289746765	WP_000227786.1
C2566_RS09840	lolB	lolB	lipoprotein insertase outer membrane protein LolB	0.681413256388627	0.0455054994114562	Upregulated	72.8494071568369	WP_001130692.1
C2566_RS14870	pmrD	pmrD	signal transduction protein PmrD	0.680995612958847	0.0820633337149325	Upregulated	217.677665674341	WP_001295285.1
C2566_RS06145	allB	allB	allantoinase AllB	0.680791676290157	0.132153264790268	Upregulated	59.457478865698	WP_000006899.1
C2566_RS03080	nanY	nanY	2,7-anhydro-N-acetylneuraminate hydratase	0.67959639100251	0.09350815656247	Upregulated	280.855687788297	WP_000611568.1
C2566_RS02995	lptF	lptF	LPS export ABC transporter permease LptF	0.676277671012324	0.0428110171299473	Upregulated	210.487408516902	WP_000584114.1
C2566_RS15830	ypfJ	ypfJ	neutral zinc metallopeptidase	0.675796629517877	0.0836355301810015	Upregulated	179.488030869147	WP_001267498.1
C2566_RS12350	pheS	pheS	phenylalanine--tRNA ligase subunit alpha	0.675570291785459	0.0720592998452908	Upregulated	146.635879181764	WP_000018596.1
C2566_RS14990	nuoE	nuoE	NADH-quinone oxidoreductase subunit NuoE	0.675234019083133	0.115291353998693	Upregulated	286.699339816541	WP_000545042.1
C2566_RS13335	araG	araG	arabinose ABC transporter ATP-binding protein AraG	0.674676820709117	0.0878506878220923	Upregulated	70.0151224936093	WP_001187819.1
C2566_RS13595	sbmC	sbmC	DNA gyrase inhibitor SbmC	0.674003910439453	0.0951230912654498	Upregulated	264.213680367457	WP_001105393.1
C2566_RS04885	dpaA	dpaA	peptidoglycan meso-diaminopimelic acid protein amidase	0.673393730978405	0.0325286807962321	Upregulated	237.344798468825	WP_001225679.1
C2566_RS02835	ytfQ	ytfQ	galactofuranose ABC transporter substrate-binding protein YtfQ	0.671901397417538	0.0662049369091796	Upregulated	80.0944734416176	WP_000265933.1
C2566_RS12345	pheT	pheT	phenylalanine--tRNA ligase subunit beta	0.671336792750733	0.0555221401972305	Upregulated	443.30103981065	WP_000672380.1
C2566_RS02570	purA	purA	adenylosuccinate synthase	0.671050857982101	0.0720592998452908	Upregulated	1617.56463527361	WP_000527955.1
C2566_RS19965	rplD	rplD	50S ribosomal protein L4	0.670817520848601	0.151391313993117	Upregulated	691.693349152591	WP_000424395.1
C2566_RS12725	dgcJ	dgcJ	diguanylate cyclase DgcJ	0.670235204401814	0.0871039668566	Upregulated	187.873626431647	WP_000766131.1
C2566_RS13545	cobS	cobS	adenosylcobinamide-GDP ribazoletransferase	0.670092692451949	0.101858866800108	Upregulated	28.897080704779	WP_012767739.1
C2566_RS19885	rpsE	rpsE	30S ribosomal protein S5	0.669095855587028	0.126063255289462	Upregulated	1594.80593674321	WP_000940120.1
C2566_RS14255	yohP	yohP	small membrane protein YohP	0.66898345916748	0.177455818904261	Upregulated	15.9064990830667	WP_000691708.1
C2566_RS12935	rlmA	rlmA	23S rRNA (guanine(745)-N(1))-methyltransferase	0.666793755817553	0.0903678750639035	Upregulated	507.141519754923	WP_000010149.1
C2566_RS05740	cyoA	cyoA	cytochrome o ubiquinol oxidase subunit II	0.66599728134912	0.126063255289462	Upregulated	1177.11761300364	WP_001239440.1
C2566_RS11385	C2566_RS11385	C2566_RS11385	diguanylate cyclase	0.664931763548735	0.0768724645023097	Upregulated	130.79744249741	WP_000558032.1
C2566_RS07275	sucD	sucD	succinate--CoA ligase subunit alpha	0.664560866694933	0.160295959703419	Upregulated	1277.24953162227	WP_000025458.1
C2566_RS22130	dnaA	dnaA	chromosomal replication initiator protein DnaA	0.664431720800349	0.0138020307655998	Upregulated	237.048819634795	WP_000059111.1
C2566_RS07865	dacC	dacC	serine-type D-Ala-D-Ala carboxypeptidase	0.663552367709641	0.043647798746662	Upregulated	138.072958132521	WP_001300708.1
C2566_RS21030	yhjG	yhjG	AsmA family protein	0.662654689887989	0.0532631525793029	Upregulated	74.7679764269773	WP_001296794.1
C2566_RS08585	pqiB	pqiB	intermembrane transport protein PqiB	0.662167436479873	0.0165214651901309	Upregulated	213.225133027726	WP_000445533.1
C2566_RS01995	actP	actP	cation/acetate symporter ActP	0.661992227067797	0.138444337686245	Upregulated	228.333145145002	WP_000832570.1
C2566_RS12440	katE	katE	catalase HPII	0.661988568678962	0.0564420480907814	Upregulated	248.838615730915	WP_000077856.1
C2566_RS17295	queF	queF	NADPH-dependent 7-cyano-7-deazaguanine reductase QueF	0.661132290697245	0.0162403749674397	Upregulated	146.344885938849	WP_000100420.1
C2566_RS15155	dedA	dedA	DedA family protein	0.660954419839839	0.0720592998452908	Upregulated	127.054807509814	WP_000364335.1
C2566_RS10855	C2566_RS10855	C2566_RS10855	periplasmic protein	0.660728284572337	0.162932356253935	Upregulated	435.145381258993	WP_000731833.1
C2566_RS08440	mukE	mukE	chromosome partition protein MukE	0.659003961627737	0.0771182930947008	Upregulated	77.6970530590363	WP_001295347.1
C2566_RS10980	ydcT	ydcT	ABC transporter ATP-binding protein	0.658639735055932	0.171542273188687	Upregulated	15.6149376238872	WP_000220396.1
C2566_RS17900	gcvP	gcvP	aminomethyl-transferring glycine dehydrogenase	0.65836649432479	0.0962188315418636	Upregulated	672.950985505243	WP_000195061.1
C2566_RS06480	ybdK	ybdK	YbdK family carboxylate-amine ligase	0.65773813596831	0.0997198371809131	Upregulated	50.6903944851137	WP_001130654.1
C2566_RS11425	C2566_RS11425	C2566_RS11425	helix-turn-helix domain-containing protein	0.655554642446174	0.115066854182318	Upregulated	357.688543169969	WP_000268704.1
C2566_RS04375	yadG	yadG	ABC transporter ATP-binding protein	0.655290331863405	0.0226788096439506	Upregulated	93.3351605207424	WP_000150637.1
C2566_RS06170	allD	allD	ureidoglycolate dehydrogenase	0.654578453473551	0.180844255848825	Upregulated	24.746077803727	WP_000703906.1
C2566_RS05890	hha	hha	HHA domain-containing protein	0.653715543324799	0.156148607488698	Upregulated	1472.75881364788	WP_001291435.1
C2566_RS12850	yoaA	yoaA	ATP-dependent DNA helicase	0.650923444435303	0.0545532127610082	Upregulated	140.985027357359	WP_000128847.1
C2566_RS17620	C2566_RS17620	C2566_RS17620	IS3-like element IS3 family transposase	0.64948581494752	0.149752146472154	Upregulated	40.4979342100921	WP_085947598.1
C2566_RS14960	nuoK	nuoK	NADH-quinone oxidoreductase subunit NuoK	0.648911112994635	0.169419150704351	Upregulated	105.92854184724	WP_000612644.1
C2566_RS00260	rbsC	rbsC	ribose ABC transporter permease	0.648636976424385	0.169280813623604	Upregulated	102.177398094996	WP_000211858.1
C2566_RS09115	mdoH	mdoH	glucans biosynthesis glucosyltransferase MdoH	0.648285253224028	0.0991123004304193	Upregulated	410.167291917533	WP_001295445.1
C2566_RS12170	sufD	sufD	Fe-S cluster assembly protein SufD	0.647892889658905	0.0951230912654498	Upregulated	62.7801345676181	WP_000908013.1
C2566_RS17915	yqfB	yqfB	N(4)-acetylcytidine aminohydrolase	0.646719579709068	0.104178296764717	Upregulated	388.854718395804	WP_001182954.1
C2566_RS03800	sgcX	sgcX	M42 family metallopeptidase	0.646546289744455	0.0534558299216233	Upregulated	42.3890556747924	WP_000010829.1
C2566_RS18110	ansB	ansB	L-asparaginase 2	0.64646992144832	0.132895727634865	Upregulated	3291.51076378486	WP_000394140.1
C2566_RS12865	yoaC	yoaC	DUF1889 family protein	0.645255079728346	0.158445741744572	Upregulated	579.803716967367	WP_001111995.1
C2566_RS19850	rpsD	rpsD	30S ribosomal protein S4	0.642882336289964	0.14506610326083	Upregulated	1879.79020721588	WP_000135224.1
C2566_RS18350	hybA	hybA	hydrogenase 2 operon protein HybA	0.642683426171324	0.136158188199343	Upregulated	207.74513552016	WP_001081870.1
C2566_RS13590	yeeA	yeeA	FUSC family protein	0.641379688223555	0.0889058461832709	Upregulated	112.2239426634	WP_001200905.1
C2566_RS00255	rbsA	rbsA	ribose ABC transporter ATP-binding protein RbsA	0.639410150885015	NA	Upregulated	152.323009466233	WP_000387752.1
C2566_RS05990	fsr	fsr	fosmidomycin MFS transporter	0.635997177203174	0.0922531360873882	Upregulated	72.1691920187375	WP_001251610.1
C2566_RS10990	ydcV	ydcV	ABC transporter permease	0.635696900504562	0.180429655426127	Upregulated	19.0596671285912	WP_000555458.1
C2566_RS01630	yjaG	yjaG	YjaG family protein	0.635413635967454	0.0690679769201652	Upregulated	285.793551495495	WP_000940106.1
C2566_RS14025	fbaB	fbaB	class I fructose-bisphosphate aldolase	0.63334039854764	0.0543269409223733	Upregulated	154.60034305883	WP_000129551.1
C2566_RS12970	kdgR	kdgR	DNA-binding transcriptional regulator KdgR	0.63330630062681	0.0588044891506282	Upregulated	210.391743263799	WP_001262182.1
C2566_RS01985	yjcE	yjcE	Na+/H+ antiporter	0.631860063084904	0.0775532929240764	Upregulated	138.920157815962	WP_000402207.1
C2566_RS18895	yhaH	yhaH	DUF805 domain-containing protein	0.631157054313947	0.159772844269955	Upregulated	72.1622779944448	WP_000384145.1
C2566_RS10480	ycjG	ycjG	L-Ala-D/L-Glu epimerase	0.631013103516462	0.113966133831794	Upregulated	96.5754568016538	WP_001261211.1
C2566_RS02705	rplI	rplI	50S ribosomal protein L9	0.626338625418372	0.186188669908114	Upregulated	567.881702000517	WP_001196062.1
C2566_RS04615	frr	frr	ribosome recycling factor	0.625596330634623	0.10220383833731	Upregulated	398.838301733411	WP_000622418.1
C2566_RS00045	mdtL	mdtL	multidrug efflux MFS transporter MdtL	0.625592780508142	0.176677553593021	Upregulated	96.7935052777613	WP_000085987.1
C2566_RS08575	uup	uup	ABC transporter ATP-binding protein	0.624954750011515	0.0395562888871484	Upregulated	396.286717014955	WP_000053099.1
C2566_RS04550	btuF	btuF	vitamin B12 ABC transporter substrate-binding protein BtuF	0.622400744314184	0.0962188315418636	Upregulated	36.5392401586696	WP_001319823.1
C2566_RS15205	yfcA	yfcA	sulfite exporter TauE/SafE family protein	0.62230404136324	0.0618812594310555	Upregulated	43.0945082668337	WP_000447361.1
C2566_RS17340	C2566_RS17340	C2566_RS17340	LacI family DNA-binding transcriptional regulator	0.622096613765524	0.135685697020454	Upregulated	62.5488769494917	WP_001140843.1
C2566_RS12075	ribE	ribE	riboflavin synthase	0.620642247857046	0.050493925183116	Upregulated	513.376344122754	WP_000493947.1
C2566_RS19955	rplB	rplB	50S ribosomal protein L2	0.620239980063083	0.170055948618108	Upregulated	1370.40248498423	WP_000301864.1
C2566_RS04355	cueO	cueO	multicopper oxidase CueO	0.618691142963255	0.126063255289462	Upregulated	91.0676614222056	WP_001189647.1
C2566_RS10290	fabI	fabI	enoyl-ACP reductase FabI	0.617413132917437	0.148019904260336	Upregulated	760.842953124485	WP_000506490.1
C2566_RS12250	ydiP	ydiP	AraC family transcriptional regulator	0.616444250013302	0.146695185443744	Upregulated	51.259866971091	WP_000284782.1
C2566_RS04595	map	map	type I methionyl aminopeptidase	0.615465254295846	0.0690679769201652	Upregulated	1003.10464892482	WP_001018194.1
C2566_RS21185	yhjY	yhjY	autotransporter outer membrane beta-barrel domain-containing protein	0.614791771566502	0.118288245450213	Upregulated	159.847087130598	WP_000584472.1
C2566_RS19855	rpsK	rpsK	30S ribosomal protein S11	0.612218121535543	0.175395954653898	Upregulated	824.0523714563	WP_001029684.1
C2566_RS11040	yncE	yncE	YncE family protein	0.611922926511944	0.0498077476224785	Upregulated	181.283237192809	WP_000550675.1
C2566_RS08520	elfA	elfA	fimbrial protein	0.611348148862209	0.136808117760004	Upregulated	148.773244038604	WP_000750293.1
C2566_RS03625	yjiG	yjiG	YjiG family protein	0.609346641040882	0.170055948618108	Upregulated	175.963825371493	WP_000211971.1
C2566_RS03305	thrA	thrA	bifunctional aspartate kinase/homoserine dehydrogenase I	0.608085712591062	0.115091466223634	Upregulated	266.116886665911	WP_001264707.1
C2566_RS07430	aroG	aroG	3-deoxy-7-phosphoheptulonate synthase AroG	0.606145529465841	0.0523721345400308	Upregulated	232.873848378648	WP_001109196.1
C2566_RS14975	nuoH	nuoH	NADH-quinone oxidoreductase subunit NuoH	0.604288664499755	0.171542273188687	Upregulated	477.849462993568	WP_000118507.1
C2566_RS15200	epmC	epmC	elongation factor P hydroxylase	0.604232505053654	0.12679719330464	Upregulated	39.6378048157233	WP_001089241.1
C2566_RS07765	ldtB	ldtB	L,D-transpeptidase	0.603220007413534	0.122865272790605	Upregulated	293.538656947998	WP_001056384.1
C2566_RS16030	yfgM	yfgM	ancillary SecYEG translocon subunit YfgM	0.601041420910103	0.0991123004304193	Upregulated	177.373730358364	WP_000409205.1
C2566_RS01070	fdoH	fdoH	formate dehydrogenase O subunit beta	0.600554756403107	0.12150744023144	Upregulated	402.093373900427	WP_000331377.1
C2566_RS12190	ydiH	ydiH	YdiH family protein	0.600474422632119	0.126063255289462	Upregulated	221.609075376426	WP_001296104.1
C2566_RS05495	aroL	aroL	shikimate kinase AroL	0.599976506122345	0.0813801532875869	Upregulated	159.532794523074	WP_000193393.1
C2566_RS06815	holA	holA	DNA polymerase III subunit delta	0.599698065951362	0.0153867795427601	Upregulated	118.104409553803	WP_000620554.1
C2566_RS07710	glnQ	glnQ	glutamine ABC transporter ATP-binding protein GlnQ	0.598226870162986	0.180994534891693	Upregulated	152.755275621318	WP_000569083.1
C2566_RS02485	asd	asd	archaetidylserine decarboxylase	0.59768665065823	0.0849721172268023	Upregulated	140.749944875728	WP_000934920.1
C2566_RS14740	nrdA	nrdA	class 1a ribonucleoside-diphosphate reductase subunit alpha	0.597664181937744	0.0331049295514598	Upregulated	239.301154579753	WP_001075164.1
C2566_RS04685	ldcC	ldcC	lysine decarboxylase LdcC	0.596734433780067	0.0941768147494414	Upregulated	99.0455158838619	WP_001020950.1
C2566_RS00020	yidC	yidC	membrane protein insertase YidC	0.595218786912715	0.166368928184142	Upregulated	961.269546368267	WP_000378266.1
C2566_RS13535	ldtA	ldtA	L,D-transpeptidase	0.595133118191908	0.158401572482963	Upregulated	554.796455950242	WP_000986321.1
C2566_RS06120	allR	allR	HTH-type transcriptional repressor AllR	0.594609682116973	0.210687059877343	Upregulated	1433.4697594543	WP_000141275.1
C2566_RS21895	yicL	yicL	carboxylate/amino acid/amine transporter	0.593514045929181	0.060770020488335	Upregulated	69.359856922645	WP_000535960.1
C2566_RS12080	mdtK	mdtK	multidrug efflux MATE transporter MdtK	0.593374192702859	0.117293536646068	Upregulated	45.9250817076787	WP_001174961.1
C2566_RS10115	trpB	trpB	tryptophan synthase subunit beta	0.592476505173646	0.184328535163818	Upregulated	105.583262858626	WP_000209518.1
C2566_RS05375	frmR	frmR	formaldehyde-responsive transcriptional repressor FrmR	0.590656726436619	0.137953923711873	Upregulated	22.5058854762227	WP_001141271.1
C2566_RS11810	fumB	fumB	class I fumarate hydratase	0.589705728664092	0.180429655426127	Upregulated	2322.4648562936	WP_000066639.1
C2566_RS20110	slyX	slyX	protein SlyX	0.589560775077323	0.118844738399728	Upregulated	61.6960224518021	WP_001153615.1
C2566_RS19915	rplX	rplX	50S ribosomal protein L24	0.58822556085531	0.171001610220811	Upregulated	1297.69826375283	WP_000729185.1
C2566_RS10760	ydbL	ydbL	YdbL family protein	0.588015040963385	0.187682555517218	Upregulated	51.875532694092	WP_000752043.1
C2566_RS09315	rpmF	rpmF	50S ribosomal protein L32	0.587949258995999	0.156264845096242	Upregulated	604.537281898155	WP_000290727.1
C2566_RS21285	xylF	xylF	D-xylose ABC transporter substrate-binding protein	0.585946539797519	0.171001610220811	Upregulated	34.0948659402848	WP_001300957.1
C2566_RS18340	hybC	hybC	hydrogenase 2 large subunit	0.584699200354905	0.180844255848825	Upregulated	498.385228876894	WP_000083065.1
C2566_RS09035	ycdZ	ycdZ	DUF1097 domain-containing protein	0.584320275550783	0.201349584036679	Upregulated	108.325272694311	WP_001300785.1
C2566_RS11845	hdhA	hdhA	7-alpha-hydroxysteroid dehydrogenase	0.583668703654947	0.164156695150792	Upregulated	256.983695847899	WP_000483353.1
C2566_RS09820	ychH	ychH	stress-induced protein YchH	0.583254057294887	0.214909613700232	Upregulated	2914.23246921404	WP_000823885.1
C2566_RS09555	nudJ	nudJ	phosphatase NudJ	0.582543853274328	0.154158661572895	Upregulated	24.3908701668232	WP_000476096.1
C2566_RS07325	tolQ	tolQ	Tol-Pal system protein TolQ	0.581979572028772	0.0834788176974945	Upregulated	132.94828994365	WP_000131314.1
C2566_RS17310	sdaB	sdaB	L-serine ammonia-lyase II	0.581706411407727	0.205294965045863	Upregulated	221.3791091602	WP_000626410.1
C2566_RS19975	rpsJ	rpsJ	30S ribosomal protein S10	0.580290406588903	0.155255648468059	Upregulated	1168.80435361355	WP_001181004.1
C2566_RS09670	ycgJ	ycgJ	YcgJ family protein	0.578859725627541	0.180417175179667	Upregulated	149.526584032724	WP_001056848.1
C2566_RS15755	eutS	eutS	ethanolamine utilization microcompartment protein EutS	0.578307205817816	0.229290795658944	Upregulated	3.72726993033661	WP_000356956.1
C2566_RS12145	pykF	pykF	pyruvate kinase PykF	0.578069921024395	0.0601776964152419	Upregulated	352.527733459626	WP_001295403.1
C2566_RS00410	rho	rho	transcription termination factor Rho	0.575784097096452	0.0394831171353313	Upregulated	2078.51053827361	WP_012767773.1
C2566_RS17655	ygeV	ygeV	sigma-54 interaction domain-containing protein	0.575086058151157	0.139008270885596	Upregulated	568.983530694085	WP_000417806.1
C2566_RS09545	hflD	hflD	high frequency lysogenization protein HflD	0.574809357796124	0.186969413349587	Upregulated	71.869552171334	WP_001297479.1
C2566_RS01440	sthA	sthA	Si-specific NAD(P)(+) transhydrogenase	0.574054472984521	0.137480000419973	Upregulated	1046.3222305317	WP_001120798.1
C2566_RS06630	dsbG	dsbG	thiol:disulfide interchange protein DsbG	0.573916036739605	0.0768852322352276	Upregulated	59.4390998477662	WP_000913828.1
C2566_RS05650	thiL	thiL	thiamine-phosphate kinase	0.573728669979641	0.0708942638885299	Upregulated	66.4899722660788	WP_000742109.1
C2566_RS12020	rnt	rnt	ribonuclease T	0.569157069518943	0.176004285316954	Upregulated	43.9960930725839	WP_001282281.1
C2566_RS02555	hflK	hflK	FtsH protease activity modulator HflK	0.568618686289837	0.157747869810111	Upregulated	421.37524811973	WP_000312488.1
C2566_RS12195	menI	menI	1,4-dihydroxy-2-naphthoyl-CoA hydrolase	0.568265570489025	0.145024647405285	Upregulated	83.2367605759596	WP_000637982.1
C2566_RS02690	rpsF	rpsF	30S ribosomal protein S6	0.566918470096281	0.216613195393132	Upregulated	1103.15556757973	WP_001216675.1
C2566_RS21940	uhpC	uhpC	MFS transporter family glucose-6-phosphate receptor UhpC	0.566687572479594	0.175439094451763	Upregulated	43.1026349710209	WP_000936566.1
C2566_RS04345	speE	speE	polyamine aminopropyltransferase	0.566369040334473	0.0951230912654498	Upregulated	276.876865919289	WP_000818411.1
C2566_RS16765	emrA	emrA	multidrug efflux MFS transporter periplasmic adaptor subunit EmrA	0.565402449297424	0.0676916139672192	Upregulated	65.1746384088914	WP_001295175.1
C2566_RS09360	tmk	tmk	dTMP kinase	0.564795606020161	0.199719058155835	Upregulated	51.2541838993789	WP_001257000.1
C2566_RS14550	ccmF	ccmF	cytochrome c-type biogenesis heme lyase CcmF	0.564684494199772	0.18218004456489	Upregulated	52.5480795922067	WP_000982447.1
C2566_RS08125	artQ	artQ	arginine ABC transporter permease ArtQ	0.564326068521935	0.210996263356064	Upregulated	54.2066682360902	WP_001001691.1
C2566_RS19935	rplP	rplP	50S ribosomal protein L16	0.564235299250593	0.234632639197428	Upregulated	901.778364534035	WP_000941212.1
C2566_RS05415	C2566_RS05415	C2566_RS05415	autotransporter outer membrane beta-barrel domain-containing protein	0.562963930289697	0.159772844269955	Upregulated	173.144695211466	WP_000556441.1
C2566_RS15040	yfbV	yfbV	terminus macrodomain insulation protein YfbV	0.558606381588521	0.13234018266796	Upregulated	387.884272166428	WP_000106627.1
C2566_RS09395	lpoB	lpoB	penicillin-binding protein activator LpoB	0.558403585045773	0.120336055720359	Upregulated	98.855095665654	WP_000164439.1
C2566_RS09410	ycfP	ycfP	alpha/beta hydrolase YcfP	0.557781040747995	0.149752146472154	Upregulated	530.373719293271	WP_000587930.1
C2566_RS11840	uidR	uidR	DNA-binding transcriptional regulator UidR	0.555461894030192	0.155643625080803	Upregulated	382.415939167778	WP_000969092.1
C2566_RS09030	ycdY	ycdY	molecular chaperone YcdY	0.554796052140625	0.112442224834492	Upregulated	96.5138023754784	WP_001001902.1
C2566_RS04600	rpsB	rpsB	30S ribosomal protein S2	0.554437661833228	0.221549305862395	Upregulated	2669.20454005973	WP_000246882.1
C2566_RS17600	yqeF	yqeF	acetyl-CoA C-acetyltransferase	0.554424096484905	0.17465599884467	Upregulated	191.001724346725	WP_000656029.1
C2566_RS22125	dnaN	dnaN	DNA polymerase III subunit beta	0.55349596342272	0.123882844520816	Upregulated	210.489459358944	WP_000673464.1
C2566_RS05980	gsk	gsk	inosine/guanosine kinase	0.55204915690487	0.154158661572895	Upregulated	131.148386628389	WP_000671574.1
C2566_RS12395	pfkB	pfkB	6-phosphofructokinase II	0.551536073260234	0.127870069303598	Upregulated	205.193742579116	WP_000251727.1
C2566_RS18015	speA	speA	biosynthetic arginine decarboxylase	0.5502353423514	0.136808117760004	Upregulated	189.195667186845	NA
C2566_RS14535	narP	narP	nitrate/nitrite response regulator protein NarP	0.550015653690327	0.106309471403332	Upregulated	71.5206519078199	WP_001113637.1
C2566_RS05605	secF	secF	protein translocase subunit SecF	0.549419516192141	0.224587751120889	Upregulated	639.359249149544	WP_000046637.1
C2566_RS05885	maa	maa	maltose O-acetyltransferase	0.549350178482934	0.20879754919923	Upregulated	77.5981128532156	WP_000102564.1
C2566_RS01600	thiE	thiE	thiamine phosphate synthase	0.547371582086606	0.254162758105336	Upregulated	18.5670402928464	WP_000284615.1
C2566_RS03355	gpmB	gpmB	2,3-diphosphoglycerate-dependent phosphoglycerate mutase GpmB	0.546552137610706	0.159721672374569	Upregulated	67.2594025040736	WP_000942344.1
C2566_RS19970	rplC	rplC	50S ribosomal protein L3	0.545211081586562	0.214909613700232	Upregulated	1316.48732821336	WP_000579833.1
C2566_RS14745	nrdB	nrdB	class Ia ribonucleoside-diphosphate reductase subunit beta	0.544654459475203	0.140101418524008	Upregulated	172.165204157343	WP_000332036.1
C2566_RS05470	phoA	phoA	alkaline phosphatase	0.544474720240742	0.191023972314712	Upregulated	72.3934359439031	WP_001301326.1
C2566_RS14585	napB	napB	nitrate reductase cytochrome c-type subunit	0.544223301904925	0.254001681164202	Upregulated	16.4884501825227	WP_000835177.1
C2566_RS19190	deaD	deaD	ATP-dependent RNA helicase DeaD	0.543730230562238	0.14297105818464	Upregulated	367.76976159742	WP_001295553.1
C2566_RS11675	ynfD	ynfD	DUF1161 domain-containing protein	0.543605539225139	0.250718091634414	Upregulated	48.9195863411697	WP_001300836.1
C2566_RS09830	prs	prs	ribose-phosphate diphosphokinase	0.543452678766136	0.199448125401993	Upregulated	669.069947353247	WP_001298109.1
C2566_RS19270	ftsH	ftsH	ATP-dependent zinc metalloprotease FtsH	0.543330963491225	0.135076627408067	Upregulated	1296.79011427043	WP_001107467.1
C2566_RS04970	C2566_RS04970	C2566_RS04970	IS1-like element IS1A family transposase	0.54305218167536	0.246739906249653	Upregulated	9.1915603592364	WP_103215986.1
C2566_RS19905	rpsN	rpsN	30S ribosomal protein S14	0.542609989220333	0.217684590637472	Upregulated	1685.91889554884	WP_001118930.1
C2566_RS08665	yccU	yccU	CoA-binding protein	0.542161893981486	0.195164203336321	Upregulated	35.0855950180083	WP_001301418.1
C2566_RS21910	yicS	yicS	protein YicS	0.541277697995571	0.255713409085747	Upregulated	20.4560030445978	WP_000805509.1
C2566_RS20640	ugpA	ugpA	sn-glycerol-3-phosphate ABC transporter permease UgpA	0.539032465534294	0.267001378679763	Upregulated	16.7829742879702	WP_000099289.1
C2566_RS08635	yccS	yccS	YccS family putative transporter	0.538100958051753	0.093056458849498	Upregulated	136.022747128803	WP_000875061.1
C2566_RS19350	mlaE	mlaE	lipid asymmetry maintenance ABC transporter permease subunit MlaE	0.537739370159543	0.174385691722684	Upregulated	86.4129522632934	WP_000925795.1
C2566_RS16325	era	era	GTPase Era	0.537642983620187	0.146872858777632	Upregulated	141.699665317957	WP_000020749.1
C2566_RS04605	tsf	tsf	translation elongation factor Ts	0.536719324261046	0.19505439681849	Upregulated	2053.80165372142	WP_000818114.1
C2566_RS08640	yccF	yccF	YccF domain-containing protein	0.536441967460142	0.216852419799047	Upregulated	24.0425149284533	WP_001261235.1
C2566_RS19820	mscL	mscL	large-conductance mechanosensitive channel protein MscL	0.535951483927895	0.171542273188687	Upregulated	522.185518116584	WP_000022442.1
C2566_RS10095	yciE	yciE	ferritin-like domain-containing protein	0.535508618706189	0.224889075234235	Upregulated	64.6050511534047	WP_001079505.1
C2566_RS15235	C2566_RS15235	C2566_RS15235	fimbrial protein	0.535309365301241	0.186239928023796	Upregulated	57.52528491892	WP_000197766.1
C2566_RS19845	rpoA	rpoA	DNA-directed RNA polymerase subunit alpha	0.534934858117592	0.246278779257472	Upregulated	2792.66377280705	WP_001162094.1
C2566_RS10245	pyrF	pyrF	orotidine-5'-phosphate decarboxylase	0.534107641425397	0.138444337686245	Upregulated	64.6010169442878	WP_000176278.1
C2566_RS12785	yeaR	yeaR	DUF1971 domain-containing protein YeaR	0.533603889628099	0.262612862342536	Upregulated	4.16417795763644	NA
C2566_RS19960	rplW	rplW	50S ribosomal protein L23	0.533512235313716	0.210618431528042	Upregulated	1035.65278931472	WP_000617544.1
C2566_RS00040	tnaB	tnaB	low affinity tryptophan permease TnaB	0.532077001936483	0.259761013846587	Upregulated	223.062004220162	WP_000131911.1
C2566_RS18495	qseC	qseC	quorum sensing histidine kinase QseC	0.531974893308436	0.208510363656838	Upregulated	56.8017765502435	WP_000673402.1
C2566_RS00250	rbsD	rbsD	D-ribose pyranase	0.530411367960961	0.27523423679854	Upregulated	274.998806830482	NA
C2566_RS00185	atpB	atpB	F0F1 ATP synthase subunit A	0.530323158573397	0.199910734875973	Upregulated	1456.35282632162	WP_000135625.1
C2566_RS08220	cspD	cspD	cold shock-like protein CspD	0.529994258314085	0.224887250491655	Upregulated	4779.16051174407	WP_000410785.1
C2566_RS06165	allC	allC	allantoate deiminase	0.529532712590667	0.174039141328501	Upregulated	55.1086475472111	WP_001301144.1
C2566_RS06740	C2566_RS06740	C2566_RS06740	deaminated glutathione amidase	0.52950960519501	0.188473552755523	Upregulated	27.6554740116786	WP_000959109.1
C2566_RS08270	lrp	lrp	leucine-responsive transcriptional regulator Lrp	0.528859191884839	0.155627655061602	Upregulated	428.31628890051	WP_000228473.1
C2566_RS15760	maeB	maeB	NADP-dependent oxaloacetate-decarboxylating malate dehydrogenase	0.528497312325472	0.216613195393132	Upregulated	777.882602678299	WP_000342648.1
C2566_RS25275	C2566_RS25275	C2566_RS25275	cobalamin biosynthesis protein	0.528438502891617	0.260843177323325	Upregulated	9.13519243158899	NA
C2566_RS21315	avtA	avtA	valine--pyruvate transaminase	0.527225969591692	0.0720592998452908	Upregulated	155.36257796891	WP_000144361.1
C2566_RS13310	flhD	flhD	flagellar transcriptional regulator FlhD	0.526789429472811	0.222506468654369	Upregulated	156.856408432127	WP_001295647.1
C2566_RS20055	bfd	bfd	bacterioferritin-associated ferredoxin	0.525827362147284	0.259761013846587	Upregulated	68.5442980136786	WP_000289085.1
C2566_RS04565	degP	degP	serine endoprotease DegP	0.525629798040671	0.201733354619059	Upregulated	580.792530945541	WP_000753946.1
C2566_RS04300	aroP	aroP	aromatic amino acid transporter AroP	0.525341575634883	0.0941768147494414	Upregulated	128.11123333668	WP_000969915.1
C2566_RS03100	C2566_RS03100	C2566_RS03100	IS3-like element IS911 family transposase	0.523784905067153	0.133881929815941	Upregulated	203.917825029575	WP_085948656.1
C2566_RS15110	hisQ	hisQ	histidine ABC transporter permease HisQ	0.523078234453471	0.228880235517384	Upregulated	91.6753783050261	WP_000965522.1
C2566_RS01550	rplA	rplA	50S ribosomal protein L1	0.52255705454574	0.26033176363179	Upregulated	1720.055146799	WP_001096684.1
C2566_RS14175	yehS	yehS	DUF1456 family protein	0.522532475100746	0.0372527826523988	Upregulated	172.850693859959	WP_001295430.1
C2566_RS11670	ynfC	ynfC	YnfC family lipoprotein	0.522099664069461	0.151391313993117	Upregulated	110.071703312569	WP_001321287.1
C2566_RS07720	glnH	glnH	glutamine ABC transporter substrate-binding protein GlnH	0.521820786051465	0.258472029256383	Upregulated	1455.41794487464	WP_000843866.1
C2566_RS05630	nrdR	nrdR	transcriptional regulator NrdR	0.521045329506585	0.19536871612881	Upregulated	65.0480459806033	WP_000543535.1
C2566_RS14970	nuoI	nuoI	NADH-quinone oxidoreductase subunit NuoI	0.520464999721239	0.156092188104866	Upregulated	318.421117560026	WP_000172749.1
C2566_RS08605	ycbZ	ycbZ	AAA family ATPase	0.5177508181901	0.0941768147494414	Upregulated	191.151399706228	WP_000156518.1
C2566_RS18385	yghA	yghA	NADP(+)-dependent aldehyde reductase	0.517110932202812	0.17946622565482	Upregulated	39.2110946207871	WP_000018760.1
C2566_RS17540	lplT	lplT	lysophospholipid transporter LplT	0.517077402542065	0.217953030840801	Upregulated	50.9392168178858	WP_000004616.1
C2566_RS01555	rplJ	rplJ	50S ribosomal protein L10	0.516673673481341	0.260866812948572	Upregulated	1450.53448948736	WP_001207201.1
C2566_RS20835	yhiJ	yhiJ	DUF4049 domain-containing protein	0.516071748391189	0.260866812948572	Upregulated	65.5164063014942	WP_001329173.1
C2566_RS11165	yddM	yddM	HigA family addiction module antitoxin	0.515731566269074	0.206995253103392	Upregulated	89.7167892068302	WP_000781370.1
C2566_RS04835	dnaQ	dnaQ	DNA polymerase III subunit epsilon	0.515681607037511	0.171542273188687	Upregulated	190.129406796098	WP_001300756.1
C2566_RS17200	queE	queE	7-carboxy-7-deazaguanine synthase QueE	0.514974659597557	0.155865673643024	Upregulated	121.627500071435	WP_001199973.1
C2566_RS12115	phsC	phsC	thiosulfate reductase cytochrome B subunit	0.513943072696601	0.194681792919422	Upregulated	39.352726305708	WP_001069979.1
C2566_RS07340	tolB	tolB	Tol-Pal system beta propeller repeat protein TolB	0.513195995449277	0.207589635159818	Upregulated	1226.9568674628	WP_001295307.1
C2566_RS04430	yadM	yadM	fimbrial protein	0.513191792448355	0.244021288716605	Upregulated	16.0199642886672	WP_000598300.1
C2566_RS00520	hemX	hemX	uroporphyrinogen-III C-methyltransferase	0.512460646938537	0.171001610220811	Upregulated	195.975503107631	WP_000139084.1
C2566_RS18850	exuR	exuR	transcriptional regulator ExuR	0.512281005727082	0.218735178247277	Upregulated	515.244212964984	WP_000406493.1
C2566_RS02700	rpsR	rpsR	30S ribosomal protein S18	0.511921093362366	0.277049692923242	Upregulated	442.723025693407	WP_000135199.1
C2566_RS25120	yhiY	yhiY	protein YhiY	0.51029704519723	0.206995253103392	Upregulated	104.111517752455	WP_001296785.1
C2566_RS16700	ygaC	ygaC	DUF2002 family protein	0.507854245761554	0.245153954226195	Upregulated	35.2353226833754	WP_000281320.1
C2566_RS02560	hflC	hflC	protease modulator HflC	0.507515217303081	0.24371637406196	Upregulated	483.040814355988	WP_001232412.1
C2566_RS14065	C2566_RS14065	C2566_RS14065	HTH-like domain-containing protein	0.506848999385224	0.295074129117861	Upregulated	756.482222730431	NA
C2566_RS21680	rpmB	rpmB	50S ribosomal protein L28	0.505572303350604	0.238885152866071	Upregulated	2923.47609794421	WP_000091955.1
C2566_RS08630	sxy	sxy	CRP-S regulon transcriptional coactivator Sxy	0.505334632468586	0.183700704542334	Upregulated	136.215763646508	WP_000839153.1
C2566_RS21175	eptB	eptB	kdo(2)-lipid A phosphoethanolamine 7''-transferase	0.503642419638979	0.171001610220811	Upregulated	647.650222624387	WP_001269197.1
C2566_RS13205	cmoB	cmoB	tRNA 5-methoxyuridine(34)/uridine 5-oxyacetic acid(34) synthase CmoB	0.502559925194375	0.176943964833444	Upregulated	92.7531456804254	WP_000564726.1
C2566_RS01945	yjbR	yjbR	MmcQ/YjbR family DNA-binding protein	0.502164556900844	0.272523137704692	Upregulated	287.078827316264	WP_000155657.1
C2566_RS12535	ydjX	ydjX	TVP38/TMEM64 family protein	0.501625724651754	0.234079846489706	Upregulated	92.6687149829758	WP_001299560.1
C2566_RS16380	srmB	srmB	ATP-dependent RNA helicase SrmB	0.501046434870156	0.128348115517828	Upregulated	117.755899173858	WP_000219193.1
C2566_RS12575	ynjF	ynjF	CDP-alcohol phosphatidyltransferase family protein	0.500676568368931	0.23945363099648	Upregulated	27.119213288363	WP_001295484.1
C2566_RS07610	clsB	clsB	cardiolipin synthase ClsB	0.500499505701894	0.259223782984076	Upregulated	42.1839964813648	WP_000650315.1
C2566_RS11970	slyA	slyA	transcriptional regulator SlyA	0.500335735858569	0.255713409085747	Upregulated	992.187031060085	WP_001296943.1
C2566_RS18145	mltC	mltC	membrane-bound lytic murein transglycosylase MltC	0.500281152216621	0.123410488732169	Upregulated	62.8761054140047	WP_024184295.1
C2566_RS03540	dnaT	dnaT	primosomal protein DnaT	0.500129377868664	0.23945363099648	Upregulated	54.2813676550839	WP_000098818.1
C2566_RS02630	bsmA	bsmA	biofilm peroxide resistance protein BsmA	0.499449154848	0.258385320962792	Upregulated	577.960359880933	WP_000254633.1
C2566_RS01710	aceA	aceA	isocitrate lyase	0.498127138750557	0.273189735818765	Upregulated	899.356418841761	WP_000857856.1
C2566_RS09845	hemA	hemA	glutamyl-tRNA reductase	0.496602324944058	0.110835536355099	Upregulated	414.318174105379	WP_001295619.1
C2566_RS01535	secE	secE	preprotein translocase subunit SecE	0.496469496150589	0.214909613700232	Upregulated	241.08620617121	WP_001275702.1
C2566_RS12885	sdaA	sdaA	L-serine ammonia-lyase	0.494395144752866	0.105003409153111	Upregulated	496.008474499678	WP_000624298.1
C2566_RS03940	caiA	caiA	crotonobetainyl-CoA dehydrogenase	0.493567682528629	0.272714420538958	Upregulated	613.586929749807	WP_000347117.1
C2566_RS08465	aspC	aspC	aspartate transaminase	0.493564814043769	0.259761013846587	Upregulated	904.901752972015	WP_000462687.1
C2566_RS13025	pphA	pphA	protein-serine/threonine phosphatase	0.49354422717635	0.262914853196265	Upregulated	42.7870770199518	WP_000812724.1
C2566_RS09215	murJ	murJ	murein biosynthesis integral membrane protein MurJ	0.491356619977557	0.15125342250239	Upregulated	81.1497099966646	WP_001050683.1
C2566_RS14485	bcr	bcr	multidrug efflux MFS transporter Bcr	0.490403164870549	0.186519935945719	Upregulated	118.690739497265	WP_000213361.1
C2566_RS12125	ydhW	ydhW	YdhW family putative oxidoreductase system protein	0.490166256294683	0.258472029256383	Upregulated	34.003138429626	WP_001301419.1
C2566_RS02965	rraB	rraB	ribonuclease E inhibitor RraB	0.490063728854353	0.260866812948572	Upregulated	2166.35673477208	WP_000002953.1
C2566_RS01745	rluF	rluF	23S rRNA pseudouridine(2604) synthase RluF	0.489358437875236	0.155865673643024	Upregulated	66.8139960490701	WP_000936377.1
C2566_RS03990	apaH	apaH	bis(5'-nucleosyl)-tetraphosphatase (symmetrical) ApaH	0.488623013590182	0.1574134835684	Upregulated	61.2253847653563	WP_000257192.1
C2566_RS09310	yceD	yceD	23S rRNA accumulation protein YceD	0.488313645284527	0.235296392798038	Upregulated	1599.94100625888	WP_001174481.1
C2566_RS19195	nlpI	nlpI	lipoprotein NlpI	0.488235742146832	0.229290795658944	Upregulated	7267.7348835216	WP_000802080.1
C2566_RS01040	fabY	fabY	fatty acid biosynthesis protein FabY	0.486611434992431	0.179855060450264	Upregulated	112.753602504466	WP_001297068.1
C2566_RS04530	hemL	hemL	glutamate-1-semialdehyde 2,1-aminomutase	0.486548284246246	0.225181696973678	Upregulated	285.087971158146	WP_000045290.1
C2566_RS00780	tatA	tatA	Sec-independent protein translocase subunit TatA	0.486054574784451	0.208510363656838	Upregulated	1282.0409615403	WP_001295260.1
C2566_RS17640	xdhA	xdhA	xanthine dehydrogenase molybdenum-binding subunit XdhA	0.484349449209227	0.19505439681849	Upregulated	170.130330227748	WP_000388174.1
C2566_RS12455	chbR	chbR	transcriptional regulator ChbR	0.483622087850002	0.240681758409924	Upregulated	52.4975904471777	WP_000983648.1
C2566_RS15930	bepA	bepA	beta-barrel assembly-enhancing protease	0.483498857375356	0.171001610220811	Upregulated	258.370868855826	WP_000489667.1
C2566_RS19945	rplV	rplV	50S ribosomal protein L22	0.48187047037276	0.300091435629601	Upregulated	723.496402713638	WP_000447529.1
C2566_RS19200	pnp	pnp	polyribonucleotide nucleotidyltransferase	0.479961019223843	0.230295340050443	Upregulated	1477.49612018343	WP_001295554.1
C2566_RS14270	yohK	yohK	CidB/LrgB family autolysis modulator	0.478293567314683	0.195461180199157	Upregulated	53.4965249236669	WP_000968208.1
C2566_RS01605	thiC	thiC	phosphomethylpyrimidine synthase ThiC	0.478290431813213	0.179855060450264	Upregulated	104.229067517237	WP_001276903.1
C2566_RS11905	rsxD	rsxD	electron transport complex subunit RsxD	0.476932101729654	0.257210980874245	Upregulated	42.3572181418117	WP_000231922.1
C2566_RS14055	thiD	thiD	bifunctional hydroxymethylpyrimidine kinase/phosphomethylpyrimidine kinase	0.476758681366164	0.241303735159549	Upregulated	41.3852511948149	WP_000822257.1
C2566_RS09350	pabC	pabC	aminodeoxychorismate lyase	0.476669197214355	0.105003409153111	Upregulated	81.1001478327709	WP_000478709.1
C2566_RS20475	malP	malP	maltodextrin phosphorylase	0.476618114060813	0.254001681164202	Upregulated	420.062979926505	WP_000081903.1
C2566_RS00880	yihD	yihD	YihD family protein	0.474693190852841	0.238912696538661	Upregulated	347.014147679762	WP_001295263.1
C2566_RS11420	marC	marC	NAAT family transporter MarC	0.473741030671735	0.188145616130902	Upregulated	42.2597988054028	WP_000885033.1
C2566_RS04735	tsaA	tsaA	tRNA (N6-threonylcarbamoyladenosine(37)-N6)-methyltransferase TrmO	0.473364971897953	0.279392549894511	Upregulated	187.319690074644	WP_000094031.1
C2566_RS19220	infB	infB	translation initiation factor IF-2	0.473254069253144	0.151391313993117	Upregulated	1110.58182379331	WP_000133044.1
C2566_RS02790	ytfJ	ytfJ	YtfJ family protein	0.473236256138152	0.258472029256383	Upregulated	308.480479148338	WP_000175286.1
C2566_RS18160	yqgA	yqgA	DUF554 domain-containing protein	0.471472730080522	0.262612862342536	Upregulated	95.0270997402589	WP_000234514.1
C2566_RS20735	zntA	zntA	Zn(II)/Cd(II)/Pb(II) translocating P-type ATPase ZntA	0.471426111023579	0.115869595575268	Upregulated	340.157218290232	WP_000106517.1
C2566_RS19295	cgtA	cgtA	Obg family GTPase CgtA	0.47141951644606	0.131034569157743	Upregulated	162.028496604794	WP_000673561.1
C2566_RS13020	yebW	yebW	YebW family protein	0.470878319945985	0.228029312981254	Upregulated	105.213961906189	WP_001296140.1
C2566_RS25540	C2566_RS25540	C2566_RS25540	protein YpeD	0.469146259585797	0.326422398820182	Upregulated	34.8604650363139	WP_240811045.1
C2566_RS04820	gloB	gloB	hydroxyacylglutathione hydrolase	0.4684864289834	0.227365498151546	Upregulated	332.096183980617	WP_001052717.1
C2566_RS15340	emrK	emrK	multidrug efflux MFS transporter periplasmic adaptor subunit EmrK	0.468475508463318	0.318072000962394	Upregulated	44.9534289056926	WP_000435167.1
C2566_RS13425	hprS	hprS	two-component system sensor histidine kinase HprS	0.4672764958067	0.272717331311647	Upregulated	321.091016181667	WP_000826748.1
C2566_RS19275	rlmE	rlmE	23S rRNA (uridine(2552)-2'-O)-methyltransferase RlmE	0.466132258099383	0.0534558299216233	Upregulated	1160.30411454947	WP_000145975.1
C2566_RS09985	rssA	rssA	patatin-like phospholipase RssA	0.466018098054121	0.149414227367119	Upregulated	83.4718478782584	WP_001295622.1
C2566_RS07590	moaE	moaE	molybdopterin synthase catalytic subunit MoaE	0.465413671312114	0.223565749243553	Upregulated	31.7301979674208	WP_000852290.1
C2566_RS01075	fdnG	fdnG	formate dehydrogenase-N subunit alpha	0.465166057323688	0.256784777314109	Upregulated	1583.57615428523	WP_010723259.1
C2566_RS22105	yidB	yidB	YidB family protein	0.464577201674579	0.302074044104714	Upregulated	35.2584990078826	WP_000522208.1
C2566_RS14900	menF	menF	isochorismate synthase MenF	0.464323253718484	0.100927320462545	Upregulated	107.606707204078	WP_001191419.1
C2566_RS16440	yfiM	yfiM	YfiM family lipoprotein	0.464229090617157	0.298390808052656	Upregulated	16.4978076039351	WP_012138968.1
C2566_RS05870	ybaA	ybaA	DUF1428 domain-containing protein	0.463901818760393	0.259761013846587	Upregulated	19.0729078678171	WP_000878140.1
C2566_RS15670	hemF	hemF	oxygen-dependent coproporphyrinogen oxidase	0.463514025383541	0.150085549839976	Upregulated	48.5005480970811	WP_000801364.1
C2566_RS02480	mscM	mscM	miniconductance mechanosensitive channel MscM	0.462540026689996	0.162994200547906	Upregulated	161.977402568804	WP_001236847.1
C2566_RS03640	iraD	iraD	anti-adapter protein IraD	0.462385660234798	0.280459985823969	Upregulated	102.88212942227	WP_001309187.1
C2566_RS07755	mntR	mntR	manganese-binding transcriptional regulator MntR	0.462367614068402	0.176004285316954	Upregulated	118.808227047093	WP_000091016.1
C2566_RS12365	rpmI	rpmI	50S ribosomal protein L35	0.461877671354294	0.293826269036394	Upregulated	2259.73727658812	WP_001124225.1
C2566_RS04575	yaeH	yaeH	DUF3461 family protein	0.460311620237157	0.217684590637472	Upregulated	1877.48946862962	WP_000272188.1
C2566_RS15850	dapA	dapA	4-hydroxy-tetrahydrodipicolinate synthase	0.458947646386795	0.175727113626676	Upregulated	769.908521696874	WP_001295469.1
C2566_RS03300	thrB	thrB	homoserine kinase	0.456611515654174	0.300368464423654	Upregulated	143.385958730545	WP_000241662.1
C2566_RS02310	yjdI	yjdI	4Fe-4S mono-cluster protein YjdI	0.456109363727387	0.31961840256198	Upregulated	95.7820812852845	WP_001070602.1
C2566_RS11770	ydgH	ydgH	DUF1471 family protein YdgH	0.455384836606864	0.254162758105336	Upregulated	135.3870528188	WP_000769322.1
C2566_RS08930	putA	putA	trifunctional transcriptional regulator/proline dehydrogenase/L-glutamate gamma-semialdehyde dehydrogenase	0.455226294180078	0.287253219779327	Upregulated	801.219032784598	WP_001703864.1
C2566_RS17045	ygbM	ygbM	HPr family phosphocarrier protein	0.454138037852942	0.294595160347961	Upregulated	17.3704174556705	WP_001136925.1
C2566_RS09595	ycgZ	ycgZ	regulatory protein YcgZ	0.453410140567918	0.31528247996635	Upregulated	33.1643886107413	WP_000554140.1
C2566_RS13080	yebF	yebF	protein YebF	0.452917974241368	0.286393873471895	Upregulated	84.8950341056482	WP_001295500.1
C2566_RS02785	cysQ	cysQ	3'(2'),5'-bisphosphate nucleotidase CysQ	0.452735222711865	0.289029455948456	Upregulated	235.30300156574	WP_000886900.1
C2566_RS04610	pyrH	pyrH	UMP kinase	0.45217238359055	0.162473919206532	Upregulated	239.486609900514	WP_000224573.1
C2566_RS11600	C2566_RS11600	C2566_RS11600	helix-turn-helix domain-containing protein	0.452003316407867	0.298390808052656	Upregulated	627.371313669888	WP_000381212.1
C2566_RS16015	yfgJ	yfgJ	zinc ribbon domain-containing protein	0.45188597994556	0.151391313993117	Upregulated	78.5600317885485	WP_001301158.1
C2566_RS09825	dauA	dauA	C4-dicarboxylic acid transporter DauA	0.451854929562519	0.312846419400448	Upregulated	64.4440212472634	WP_001300632.1
C2566_RS09665	minC	minC	septum site-determining protein MinC	0.450923862896076	0.308782223128493	Upregulated	460.765410927618	WP_001301105.1
C2566_RS06825	leuS	leuS	leucine--tRNA ligase	0.448751904317647	0.17669953379976	Upregulated	617.839191585739	WP_001157886.1
C2566_RS15210	mepA	mepA	penicillin-insensitive murein endopeptidase	0.447582679813622	0.238912696538661	Upregulated	36.9420811255129	WP_001043796.1
C2566_RS14330	folE	folE	GTP cyclohydrolase I FolE	0.447273940396394	0.255142996303996	Upregulated	186.185993998588	WP_001139613.1
C2566_RS14460	yejA	yejA	extracellular solute-binding protein	0.445678129947436	0.21598874902866	Upregulated	227.289399641915	WP_000637035.1
C2566_RS10915	ydcL	ydcL	DUF3313 domain-containing protein	0.444673315531251	0.254162758105336	Upregulated	125.133486773349	WP_001261013.1
C2566_RS11475	ydeJ	ydeJ	2-oxo-tetronate isomerase	0.443898734455773	0.360941608833719	Upregulated	22.8212836753745	WP_001024746.1
C2566_RS16515	yfiL	yfiL	DUF2799 domain-containing protein	0.443638938978502	0.352806725569376	Upregulated	24.028612270089	WP_000976004.1
C2566_RS19010	prlF	prlF	type II toxin-antitoxin system antitoxin PrlF	0.443364015512521	0.320809260276893	Upregulated	268.158916749305	WP_001300560.1
C2566_RS08735	appB	appB	cytochrome d ubiquinol oxidase subunit II	0.442698291297633	0.300091435629601	Upregulated	79.5172160619737	WP_000460803.1
C2566_RS15130	purF	purF	amidophosphoribosyltransferase	0.4422677006273	0.170967195658458	Upregulated	94.5487167061612	WP_000334220.1
C2566_RS18115	yggN	yggN	DUF2884 domain-containing protein	0.442120136654279	0.254162758105336	Upregulated	66.781445210917	WP_000984796.1
C2566_RS11870	ydgJ	ydgJ	oxidoreductase	0.438151468033278	0.187077024890783	Upregulated	148.834607065191	WP_001282516.1
C2566_RS07405	nadA	nadA	quinolinate synthase NadA	0.43811383071136	0.132153264790268	Upregulated	68.9228988235057	WP_000115290.1
C2566_RS15750	eutP	eutP	ethanolamine utilization acetate kinase EutP	0.436567417072956	0.361945312448199	Upregulated	9.08141356819038	WP_000820782.1
C2566_RS03375	ettA	ettA	energy-dependent translational throttle protein EttA	0.436215727509086	0.151391313993117	Upregulated	422.809913062947	WP_000046749.1
C2566_RS08985	pgaB	pgaB	poly-beta-1,6-N-acetyl-D-glucosamine N-deacetylase PgaB	0.435202570076219	0.347759035171707	Upregulated	90.428090058007	WP_000945561.1
C2566_RS04175	mraY	mraY	phospho-N-acetylmuramoyl-pentapeptide-transferase	0.434609744628661	0.293826269036394	Upregulated	205.940345700264	WP_000964131.1
C2566_RS09680	C2566_RS09680	C2566_RS09680	YcgL domain-containing protein	0.433765756492889	0.262912409635661	Upregulated	225.319112303245	WP_001297679.1
C2566_RS19210	truB	truB	tRNA pseudouridine(55) synthase TruB	0.433566258617826	0.27134337871919	Upregulated	137.316300879626	WP_000089698.1
C2566_RS12490	cho	cho	excinuclease Cho	0.430706452220981	0.304813819390395	Upregulated	142.306929212634	WP_000252397.1
C2566_RS06895	C2566_RS06895	C2566_RS06895	rhomboid family intramembrane serine protease	0.430448629321168	0.297541566651161	Upregulated	289.800435288082	WP_001276742.1
C2566_RS08780	gfcA	gfcA	threonine-rich inner membrane protein GfcA	0.429080834911245	0.360941608833719	Upregulated	34.3818536429536	WP_001295358.1
C2566_RS09320	plsX	plsX	phosphate acyltransferase PlsX	0.428610798489261	0.256034746068183	Upregulated	304.901776439216	WP_000197578.1
C2566_RS04320	lpdA	lpdA	dihydrolipoyl dehydrogenase	0.428556153708156	0.360941608833719	Upregulated	3177.33884390426	WP_000102485.1
C2566_RS09895	chaB	chaB	putative cation transport regulator ChaB	0.428447982642167	0.300091435629601	Upregulated	45.1033157888467	WP_001146444.1
C2566_RS20105	fkpA	fkpA	FKBP-type peptidyl-prolyl cis-trans isomerase	0.427762719720528	0.299227893279146	Upregulated	2329.51451252291	WP_000838261.1
C2566_RS00050	yidZ	yidZ	HTH-type transcriptional regulator YidZ	0.426574357811903	0.298994019173092	Upregulated	52.2694469671095	WP_000748502.1
C2566_RS05720	cyoE	cyoE	heme o synthase	0.426421973268964	0.360941608833719	Upregulated	1089.91539070301	WP_000971336.1
C2566_RS11045	ansP	ansP	L-asparagine permease	0.426376938159156	0.195164203336321	Upregulated	64.7267251801293	WP_001295649.1
C2566_RS10230	pgpB	pgpB	phosphatidylglycerophosphatase B	0.425239240081904	0.224889075234235	Upregulated	160.471477871865	WP_001256538.1
C2566_RS17360	C2566_RS17360	C2566_RS17360	sugar ABC transporter ATP-binding protein	0.424407052063585	0.372501967986525	Upregulated	209.907578009984	WP_000004944.1
C2566_RS17420	mltA	mltA	murein transglycosylase A	0.423853485252244	0.300071539757881	Upregulated	316.158916598242	WP_000678646.1
C2566_RS04640	bamA	bamA	outer membrane protein assembly factor BamA	0.42357097147111	0.293826269036394	Upregulated	1042.31107020462	WP_001240896.1
C2566_RS16580	nadK	nadK	NAD(+) kinase	0.423331097999849	0.106925024345493	Upregulated	134.488061759256	WP_001059169.1
C2566_RS02680	yjfY	yjfY	DUF1471 family protein YjfY	0.423285519913244	0.376519617024704	Upregulated	31.7296859043691	WP_000492914.1
C2566_RS07945	C2566_RS07945	C2566_RS07945	retron St85 family effector protein	0.42108564282667	0.346033104230645	Upregulated	1434.12442439204	WP_001034589.1
C2566_RS09465	C2566_RS09465	C2566_RS09465	ROK family protein	0.420599603744098	0.359776714480202	Upregulated	99.8900982704265	NA
C2566_RS11340	hipB	hipB	type II toxin-antitoxin system antitoxin HipB	0.420578870331832	0.367938846744174	Upregulated	97.7119228848415	WP_001301023.1
C2566_RS07415	zitB	zitB	CDF family zinc transporter ZitB	0.42045511580391	0.277422560901362	Upregulated	75.6398355410777	WP_000951295.1
C2566_RS19940	rpsC	rpsC	30S ribosomal protein S3	0.420062480486877	0.36897623095105	Upregulated	1282.22091934899	WP_000529945.1
C2566_RS07760	ybiR	ybiR	anion transporter	0.418191504289298	0.282181513930921	Upregulated	75.9545871355246	WP_000056457.1
C2566_RS19230	rimP	rimP	ribosome maturation factor RimP	0.417868741111224	0.258472029256383	Upregulated	92.6179692067774	WP_001300397.1
C2566_RS01650	zraS	zraS	two-component system sensor histidine kinase ZraS	0.417719505768368	0.282011660674079	Upregulated	82.1053952070298	WP_001211926.1
C2566_RS18540	tolC	tolC	outer membrane channel protein TolC	0.417673871302786	0.229925328847317	Upregulated	831.874331954241	WP_000735278.1
C2566_RS17605	yqeG	yqeG	amino acid permease	0.417279469910755	0.205294965045863	Upregulated	101.725758949454	WP_000065950.1
C2566_RS15135	cvpA	cvpA	colicin V production protein	0.416488735809514	0.326024564225818	Upregulated	58.5783309364578	WP_000262113.1
C2566_RS20950	hdeB	hdeB	acid-activated periplasmic chaperone HdeB	0.41647880181788	0.387991599496084	Upregulated	17.1437065508001	WP_001298717.1
C2566_RS03685	gntP	gntP	gluconate permease GntP	0.416229251439065	0.353589928529928	Upregulated	35.2725672802394	WP_000558251.1
C2566_RS25005	ybiE	ybiE	protein YbiE	0.415606666791902	0.370361560885096	Upregulated	10.2124420644886	WP_211180490.1
C2566_RS08045	ybjL	ybjL	aspartate:alanine antiporter	0.415321189821734	0.151684384384137	Upregulated	211.66854909376	WP_001024876.1
C2566_RS05655	pgpA	pgpA	phosphatidylglycerophosphatase A	0.415147488692383	0.356062244929902	Upregulated	283.203664529552	WP_000154044.1
C2566_RS03340	creB	creB	two-component system response regulator CreB	0.413882531403808	0.366749957900172	Upregulated	34.5110868600376	WP_001188654.1
C2566_RS12770	yoaK	yoaK	YoaK family small membrane protein	0.410827859903963	0.368864980366318	Upregulated	103.647824288946	WP_001219350.1
C2566_RS10260	yciT	yciT	DNA-binding transcriptional regulator YciT	0.410640409910811	0.218258176819582	Upregulated	211.788354017627	WP_001088621.1
C2566_RS10825	hrpA	hrpA	ATP-dependent RNA helicase HrpA	0.410423135475764	0.145843389948332	Upregulated	368.609136684653	WP_000139585.1
C2566_RS09135	mdtG	mdtG	multidrug efflux MFS transporter MdtG	0.409420165379652	0.216613195393132	Upregulated	104.084481315439	WP_000074172.1
C2566_RS02430	ecnB	ecnB	lipoprotein toxin entericidin B	0.40883827132987	0.383435830197866	Upregulated	1288.72221623076	WP_000239596.1
C2566_RS15185	fabB	fabB	beta-ketoacyl-ACP synthase I	0.408592425116071	0.360941608833719	Upregulated	1147.28047400335	WP_000817178.1
C2566_RS15190	mnmC	mnmC	bifunctional tRNA (5-methylaminomethyl-2-thiouridine)(34)-methyltransferase MnmD/FAD-dependent 5-carboxymethylaminomethyl-2-thiouridine(34) oxidoreductase MnmC	0.408091095171172	0.182289867399311	Upregulated	146.220657033611	WP_000683788.1
C2566_RS03050	C2566_RS03050	C2566_RS03050	phosphoethanolamine transferase	0.407245545401957	0.319718900859141	Upregulated	170.93855998078	NA
C2566_RS01595	thiF	thiF	thiazole biosynthesis adenylyltransferase ThiF	0.406866698202917	0.396252420476752	Upregulated	22.4496758206295	WP_000999737.1
C2566_RS05665	dxs	dxs	1-deoxy-D-xylulose-5-phosphate synthase	0.406523356128112	0.250609790314075	Upregulated	252.29962032369	WP_000006818.1
C2566_RS03295	thrC	thrC	threonine synthase	0.406330812351669	0.288121101336417	Upregulated	115.067450335705	WP_000781074.1
C2566_RS03475	yjjG	yjjG	pyrimidine 5'-nucleotidase	0.405902452038779	0.29808808116358	Upregulated	52.372796868487	WP_000870710.1
C2566_RS00005	rpmH	rpmH	50S ribosomal protein L34	0.405145040914093	0.312663376832395	Upregulated	712.707404304505	WP_000831330.1
C2566_RS00540	cyaY	cyaY	iron donor protein CyaY	0.404995331646326	0.272717331311647	Upregulated	118.672043794608	WP_000999950.1
C2566_RS21645	rfaP	rfaP	lipopolysaccharide core heptose(I) kinase RfaP	0.404478056941292	0.253314406716436	Upregulated	197.03564866419	WP_001300933.1
C2566_RS21155	dppA	dppA	dipeptide ABC transporter substrate-binding protein DppA	0.402759596579171	0.368864980366318	Upregulated	229.335629813775	WP_001222883.1
C2566_RS09330	fabD	fabD	ACP S-malonyltransferase	0.402383470962118	0.361900672035065	Upregulated	312.621325829068	WP_000191372.1
C2566_RS09425	comR	comR	TetR family copper-responsive transcriptional repressor ComR	0.402365031869365	0.347625322838789	Upregulated	132.198821694392	WP_000179805.1
C2566_RS02050	yjcO	yjcO	Sel1 family TPR-like repeat protein YjcO	0.402171283403779	0.318947214760145	Upregulated	153.050958893964	WP_000719886.1
C2566_RS06010	ybaQ	ybaQ	HigA family addiction module antitoxin	0.402128645448276	0.322505702894361	Upregulated	84.9753992924805	WP_000806442.1
C2566_RS19375	lptC	lptC	LPS export ABC transporter periplasmic protein LptC	0.401765773436588	0.295074129117861	Upregulated	281.722825335207	WP_000030530.1
C2566_RS10140	yciO	yciO	L-threonylcarbamoyladenylate synthase	0.401171369946427	0.157605555743903	Upregulated	160.284726706147	WP_001295575.1
C2566_RS15575	crr	crr	PTS glucose transporter subunit IIA	0.401010355770635	0.349291113734891	Upregulated	792.243916460545	WP_000522247.1
C2566_RS17495	lgt	lgt	prolipoprotein diacylglyceryl transferase	0.400719192998937	0.255738736434259	Upregulated	157.456571443496	WP_000204658.1
C2566_RS04460	gluQRS	gluQRS	tRNA glutamyl-Q(34) synthetase GluQRS	0.400125558110815	0.319671904819619	Upregulated	34.9206912795176	WP_000132715.1
C2566_RS18535	nudF	nudF	ADP-ribose diphosphatase	0.399772891648235	0.368864980366318	Upregulated	91.5427537798242	WP_000917117.1
C2566_RS04055	araC	araC	arabinose operon transcriptional regulator AraC	0.399450112718897	0.375870663263723	Upregulated	114.868663541338	WP_001300811.1
C2566_RS20470	malQ	malQ	4-alpha-glucanotransferase	0.399013608745701	0.313833647118482	Upregulated	200.510670183182	WP_000444361.1
C2566_RS00035	tnaA	tnaA	tryptophanase	0.398833482031455	0.380733645605134	Upregulated	1546.90892778599	WP_001295247.1
C2566_RS19380	lptA	lptA	lipopolysaccharide ABC transporter substrate-binding protein LptA	0.398684820948754	0.337669565457791	Upregulated	229.884031341099	WP_000669774.1
C2566_RS14340	yeiG	yeiG	S-formylglutathione hydrolase	0.396672529521191	0.314809028601986	Upregulated	100.594304752749	NA
C2566_RS01460	btuB	btuB	TonB-dependent vitamin B12 receptor BtuB	0.39589913537797	0.230080063601167	Upregulated	281.173370663383	NA
C2566_RS12625	sppA	sppA	signal peptide peptidase SppA	0.395839657794645	0.258472029256383	Upregulated	242.040018561362	WP_001259822.1
C2566_RS15665	amiA	amiA	N-acetylmuramoyl-L-alanine amidase AmiA	0.395786047111036	0.274214444739752	Upregulated	255.890825964244	WP_000102886.1
C2566_RS21725	yicG	yicG	trimeric intracellular cation channel family protein	0.39556679755518	0.354399227367408	Upregulated	58.8201614166921	WP_000924289.1
C2566_RS00525	hemD	hemD	uroporphyrinogen-III synthase	0.395398289119292	0.268213808629436	Upregulated	156.303536943999	WP_000026063.1
C2566_RS09660	minD	minD	septum site-determining protein MinD	0.395386168483725	0.318940129653874	Upregulated	330.933212198431	WP_000101055.1
C2566_RS19015	yhaV	yhaV	type II toxin-antitoxin system ribonuclease toxin YhaV	0.395008075156516	0.357366136517428	Upregulated	325.484724214013	NA
C2566_RS13540	cobT	cobT	nicotinate-nucleotide--dimethylbenzimidazole phosphoribosyltransferase	0.394718672441686	0.235316164560761	Upregulated	56.4479227450642	WP_001166160.1
C2566_RS12685	msrB	msrB	peptide-methionine (R)-S-oxide reductase MsrB	0.393873283344776	0.353589928529928	Upregulated	1363.83879814944	WP_001284618.1
C2566_RS10160	rluB	rluB	23S rRNA pseudouridine(2605) synthase RluB	0.393690186752075	0.359184507049209	Upregulated	130.094370098809	WP_001291217.1
C2566_RS06790	mrdA	mrdA	peptidoglycan DD-transpeptidase MrdA	0.393366598041493	0.253590926848156	Upregulated	236.276075609159	WP_000776191.1
C2566_RS20870	uspB	uspB	universal stress protein UspB	0.392268220823319	0.396252420476752	Upregulated	611.044795888911	WP_000626187.1
C2566_RS11895	rsxB	rsxB	electron transport complex subunit RsxB	0.390252819892189	0.28619249682528	Upregulated	48.6706940237082	WP_000991805.1
C2566_RS05370	frmA	frmA	S-(hydroxymethyl)glutathione dehydrogenase	0.389637952610987	0.293826269036394	Upregulated	55.64270385935	WP_000842100.1
C2566_RS15780	nudK	nudK	GDP-mannose pyrophosphatase NudK	0.389612513252731	0.285259129180951	Upregulated	128.117614929096	WP_001300814.1
C2566_RS14480	yejG	yejG	YejG family protein	0.389382405600022	0.396252420476752	Upregulated	523.363225529093	WP_000202794.1
C2566_RS15080	yfcG	yfcG	GSH-dependent disulfide bond oxidoreductase	0.389302348649122	0.404408343524599	Upregulated	15.9202146580897	WP_000566471.1
C2566_RS00875	mobA	mobA	molybdenum cofactor guanylyltransferase MobA	0.38866333761978	0.323045547605278	Upregulated	42.349191250207	WP_001052181.1
C2566_RS09975	purU	purU	formyltetrahydrofolate deformylase	0.388230609132545	0.321912838323476	Upregulated	385.070694685725	WP_000555849.1
C2566_RS17855	fau	fau	5-formyltetrahydrofolate cyclo-ligase	0.387513643683475	0.344369716310545	Upregulated	280.930729215268	WP_001298273.1
C2566_RS02580	rnr	rnr	ribonuclease R	0.387496198519969	0.187374383555124	Upregulated	606.980956484301	WP_000076332.1
C2566_RS06475	ybdJ	ybdJ	DUF1158 domain-containing protein	0.387328921763861	0.352558980800565	Upregulated	50.814704764024	WP_000682514.1
C2566_RS00075	cbrB	cbrB	protein CbrB	0.387276694119911	0.374603200763246	Upregulated	23.7881711187694	WP_000116772.1
C2566_RS10815	ynbD	ynbD	phosphatase PAP2/dual specificity phosphatase family protein	0.386657336810284	0.4027035359712	Upregulated	38.0622727966007	WP_000627365.1
C2566_RS19655	panF	panF	sodium/pantothenate symporter	0.385348690464733	0.380241055826596	Upregulated	39.1940723403293	WP_001175728.1
C2566_RS16825	alaS	alaS	alanine--tRNA ligase	0.385120157863122	0.245014484297675	Upregulated	1612.56916767887	WP_000047185.1
C2566_RS05970	hemH	hemH	ferrochelatase	0.385025333782353	0.38315050516212	Upregulated	50.4210839489577	WP_001250117.1
C2566_RS06520	fepA	fepA	siderophore enterobactin receptor FepA	0.384482051082776	0.393420591510812	Upregulated	231.204482390384	WP_001034916.1
C2566_RS10740	hslJ	hslJ	heat shock protein HslJ	0.383373625553514	0.380463898128007	Upregulated	39.3084188733323	WP_001298828.1
C2566_RS09305	yceF	yceF	7-methyl-GTP pyrophosphatase	0.381955144484921	0.195997611694916	Upregulated	117.902480413621	WP_001125202.1
C2566_RS21325	ysaA	ysaA	4Fe-4S dicluster domain-containing protein	0.381595431234735	0.293826269036394	Upregulated	60.7044514120947	WP_001300918.1
C2566_RS16260	purL	purL	phosphoribosylformylglycinamidine synthase	0.381351878650389	0.368282519964483	Upregulated	144.850509869288	WP_000970117.1
C2566_RS06905	corC	corC	CNNM family magnesium/cobalt transport protein CorC	0.380546016102898	0.348353678282498	Upregulated	374.702431263301	WP_001278605.1
C2566_RS19510	rplM	rplM	50S ribosomal protein L13	0.380350679983057	0.391995877161886	Upregulated	1030.27225571254	WP_000847559.1
C2566_RS12120	ydhX	ydhX	4Fe-4S dicluster domain-containing protein	0.37992295573309	0.413445612130246	Upregulated	20.0008964266293	WP_001310861.1
C2566_RS08755	etp	etp	protein-tyrosine-phosphatase Etp	0.379750662627895	0.426632448725302	Upregulated	7.87741244917577	WP_000057871.1
C2566_RS02420	efp	efp	elongation factor P	0.378944372884554	0.343546709264044	Upregulated	475.165686870773	WP_000257278.1
C2566_RS15345	evgA	evgA	acid-sensing system DNA-binding response regulator EvgA	0.378909359760688	0.39232290239391	Upregulated	676.251946760847	WP_000991370.1
C2566_RS07935	C2566_RS07935	C2566_RS07935	DinI-like family protein	0.378416427380314	0.419587300255953	Upregulated	23.4717984431272	WP_001217575.1
C2566_RS04085	sgrT	sgrT	glucose uptake inhibitor SgrT	0.378277699506022	0.407920270979298	Upregulated	25850.9112578954	WP_001248770.1
C2566_RS21140	dppC	dppC	dipeptide ABC transporter permease DppC	0.377953184741894	0.419809950396708	Upregulated	20.3952846609643	WP_000084677.1
C2566_RS06785	mrdB	mrdB	peptidoglycan glycosyltransferase MrdB	0.377176818083745	0.302074044104714	Upregulated	110.759966307628	WP_000131719.1
C2566_RS05210	yahK	yahK	NADPH-dependent aldehyde reductase YahK	0.377033969442043	0.356516737206916	Upregulated	71.4519450998865	WP_000692754.1
C2566_RS07440	C2566_RS07440	C2566_RS07440	galactose-1-epimerase	0.37662336369351	0.368864980366318	Upregulated	140.448326620085	NA
C2566_RS02315	yjdJ	yjdJ	GNAT family N-acetyltransferase	0.376487960277057	0.42579111064855	Upregulated	170.778952347249	WP_000405651.1
C2566_RS14005	gatA	gatA	PTS galactitol transporter subunit IIA	0.376377781083091	0.393894562672241	Upregulated	5.78926314491056	WP_000182921.1
C2566_RS14750	yfaE	yfaE	ferredoxin-like diferric-tyrosyl radical cofactor maintenance protein YfaE	0.376140956833201	0.385296749209546	Upregulated	24.1078622117445	WP_000135040.1
C2566_RS14115	C2566_RS14115	C2566_RS14115	IS1-like element IS1A family transposase	0.374961633373554	0.430003253533642	Upregulated	8.92620059799233	WP_094096600.1
C2566_RS18565	zupT	zupT	zinc transporter ZupT	0.374390058381233	0.367938846744174	Upregulated	100.316021821387	WP_001295627.1
C2566_RS10065	yciI	yciI	YciI family protein	0.374198858530739	0.395826035370368	Upregulated	435.292599412244	WP_000967595.1
C2566_RS21535	cysE	cysE	serine O-acetyltransferase	0.373952980132083	0.361610879459169	Upregulated	148.044335156331	WP_001277561.1
C2566_RS10890	ydcH	ydcH	YdcH family protein	0.373721929069042	0.404090055125394	Upregulated	42153.0273401479	WP_001296778.1
C2566_RS14545	dsbE	dsbE	thiol:disulfide interchange protein DsbE	0.373165927875332	0.403336053719626	Upregulated	25.778222438817	WP_000824439.1
C2566_RS09565	icd	icd	NADP-dependent isocitrate dehydrogenase	0.373066612486752	0.391218453909187	Upregulated	2219.21050392809	WP_000444487.1
C2566_RS19285	greA	greA	transcription elongation factor GreA	0.372919419471462	0.349291113734891	Upregulated	153.21106759155	WP_001148001.1
C2566_RS13440	msrP	msrP	protein-methionine-sulfoxide reductase catalytic subunit MsrP	0.372206771853004	0.391542066549498	Upregulated	34.5450398737244	WP_000740094.1
C2566_RS17215	eno	eno	phosphopyruvate hydratase	0.372051761690564	0.385768496259679	Upregulated	1653.40330891392	WP_000036723.1
C2566_RS16035	hisS	hisS	histidine--tRNA ligase	0.3717762204784	0.255713409085747	Upregulated	415.54297423917	WP_001107167.1
C2566_RS11615	C2566_RS11615	C2566_RS11615	hypothetical protein	0.371587085717712	0.402072562073779	Upregulated	191.240485414375	WP_000159335.1
C2566_RS14895	menD	menD	2-succinyl-5-enolpyruvyl-6-hydroxy-3-cyclohexene-1-carboxylic-acid synthase	0.371439500969243	0.339494994870429	Upregulated	150.642813830684	WP_001295284.1
C2566_RS17950	dsbC	dsbC	bifunctional protein-disulfide isomerase/oxidoreductase DsbC	0.371251984366337	0.186519935945719	Upregulated	130.324379839815	WP_000715216.1
C2566_RS14030	yegT	yegT	nucleoside permease	0.370654403174729	0.365209176077517	Upregulated	37.6157685574716	WP_000858501.1
C2566_RS14060	thiM	thiM	hydroxyethylthiazole kinase	0.370148276161457	0.397578134417355	Upregulated	337.403452419715	WP_001195564.1
C2566_RS11805	fumC	fumC	class II fumarate hydratase	0.369937203706943	0.360330275692974	Upregulated	288.885568193734	WP_001099086.1
C2566_RS21595	rfaF	rfaF	ADP-heptose--LPS heptosyltransferase RfaF	0.369533883752981	0.266236629636433	Upregulated	111.384833049554	WP_000699242.1
C2566_RS09150	yceI	yceI	YceI family protein	0.368907442689036	0.394084846778125	Upregulated	34.6099046818604	WP_000749261.1
C2566_RS07560	uvrB	uvrB	excinuclease ABC subunit UvrB	0.368112267283459	0.308782223128493	Upregulated	346.729425210287	WP_000042533.1
C2566_RS05825	decR	decR	DNA-binding transcriptional regulator DecR	0.366301315335345	0.398688087408109	Upregulated	47.2280821998591	WP_000884589.1
C2566_RS11935	gstA	gstA	glutathione transferase GstA	0.365103814914339	0.376519617024704	Upregulated	330.46526414522	WP_000765749.1
C2566_RS07565	ybhK	ybhK	YvcK family protein	0.364916166660707	0.286859977666117	Upregulated	101.262688149029	WP_001321368.1
C2566_RS19860	rpsM	rpsM	30S ribosomal protein S13	0.364737588255958	0.380048438500111	Upregulated	1921.51180824621	WP_000090775.1
C2566_RS19660	prmA	prmA	50S ribosomal protein L11 methyltransferase	0.363621325485177	0.300354998876114	Upregulated	51.2314687784488	WP_001145827.1
C2566_RS18950	tdcC	tdcC	threonine/serine transporter TdcC	0.362572307066028	0.451653277749497	Upregulated	435.603792952875	WP_000107723.1
C2566_RS09025	ycdX	ycdX	zinc-binding phosphatase	0.362452836114166	0.207205976097507	Upregulated	190.587760327886	WP_000283664.1
C2566_RS04880	yafJ	yafJ	class II glutamine amidotransferase	0.36223755630743	0.376980929687461	Upregulated	55.2331463625841	WP_000333379.1
C2566_RS18020	yqgB	yqgB	acid stress response protein YqgB	0.362074262810324	0.398875327193525	Upregulated	27.2751536130171	WP_001297406.1
C2566_RS05755	bolA	bolA	transcriptional regulator BolA	0.3614432971351	0.423272066003726	Upregulated	1055.90246868247	WP_000973448.1
C2566_RS14980	nuoG	nuoG	NADH-quinone oxidoreductase subunit NuoG	0.361230733460398	0.402549223464339	Upregulated	992.731528107285	WP_012767746.1
C2566_RS04715	arfB	arfB	alternative ribosome rescue aminoacyl-tRNA hydrolase ArfB	0.360986013442585	0.422360361934452	Upregulated	17.0703952092324	WP_000635543.1
C2566_RS19620	yhdH	yhdH	MDR family oxidoreductase	0.36020061095973	0.302581636868099	Upregulated	103.097672503438	WP_001148481.1
C2566_RS17735	speB	speB	agmatinase	0.360067087525855	0.401950576084115	Upregulated	70.1935396331294	WP_000105566.1
C2566_RS07990	C2566_RS07990	C2566_RS07990	DUF6216 family protein	0.35983143431573	0.420301172993905	Upregulated	953.180149192077	WP_000115390.1
C2566_RS00920	yihI	yihI	Der GTPase-activating protein YihI	0.35954478782294	0.368351978829076	Upregulated	62.5273094431352	WP_001295266.1
C2566_RS02990	pepA	pepA	leucyl aminopeptidase	0.359185799066193	0.380048438500111	Upregulated	296.073200939037	WP_000397144.1
C2566_RS13000	yebS	yebS	membrane integrity lipid transport subunit YebS	0.359114933776735	0.320627465471111	Upregulated	252.613672217818	WP_001301337.1
C2566_RS19390	rpoN	rpoN	RNA polymerase factor sigma-54	0.358471614928379	0.368864980366318	Upregulated	942.639017947773	WP_000809051.1
C2566_RS04290	ampD	ampD	1,6-anhydro-N-acetylmuramyl-L-alanine amidase AmpD	0.358449905423549	0.366749957900172	Upregulated	93.5089640907227	WP_000923721.1
C2566_RS11800	tus	tus	DNA replication terminus site-binding protein	0.358438835537792	0.391542066549498	Upregulated	54.1594109860469	WP_001295399.1
C2566_RS02910	ridA	ridA	2-iminobutanoate/2-iminopropanoate deaminase	0.357424296100419	0.457294457263991	Upregulated	614.453907239162	WP_000047539.1
C2566_RS11555	C2566_RS11555	C2566_RS11555	antiterminator Q family protein	0.35724218237499	0.407920270979298	Upregulated	31.2528789773443	WP_001204787.1
C2566_RS09430	bhsA	bhsA	multiple stress resistance protein BhsA	0.357233184181525	0.459698865580213	Upregulated	423.647104435025	WP_000800153.1
C2566_RS07855	yliI	yliI	aldose sugar dehydrogenase YliI	0.357214222803459	0.391995877161886	Upregulated	215.926032395978	WP_000554966.1
C2566_RS02885	nrdD	nrdD	anaerobic ribonucleoside-triphosphate reductase	0.356777092166217	0.374074719806167	Upregulated	388.420895148808	WP_000187778.1
C2566_RS12590	gdhA	gdhA	NADP-specific glutamate dehydrogenase	0.356765126294311	0.253590926848156	Upregulated	195.173040176175	WP_000373021.1
C2566_RS09690	ycgN	ycgN	YcgN family cysteine cluster protein	0.356494989109455	0.287209257606759	Upregulated	54.6809529222848	WP_012767724.1
C2566_RS18410	yghB	yghB	DedA family general envelope maintenance protein YghB	0.35625790343284	0.39232290239391	Upregulated	472.038419801773	WP_000268419.1
C2566_RS19950	rpsS	rpsS	30S ribosomal protein S19	0.355564925090517	0.426378917249737	Upregulated	607.12648406354	WP_001138117.1
C2566_RS18095	rdgB	rdgB	RdgB/HAM1 family non-canonical purine NTP pyrophosphatase	0.354626907945885	0.416821150145032	Upregulated	30.0885464715345	WP_001174777.1
C2566_RS01580	thiH	thiH	2-iminoacetate synthase ThiH	0.354212253643061	0.430003253533642	Upregulated	39.2776492655201	WP_000847462.1
C2566_RS25450	C2566_RS25450	C2566_RS25450	hypothetical protein	0.353687946980119	0.462950409644578	Upregulated	15.9480368631627	WP_113705808.1
C2566_RS19880	rpmD	rpmD	50S ribosomal protein L30	0.353540955795663	0.431002130498117	Upregulated	341.589407027358	WP_001140433.1
C2566_RS07905	C2566_RS07905	C2566_RS07905	hypothetical protein	0.353435736219336	0.451231494447029	Upregulated	1382.67957326555	WP_000974872.1
C2566_RS13750	rfbA	rfbA	glucose-1-phosphate thymidylyltransferase RfbA	0.352648050801023	0.401804740401196	Upregulated	1069.97815002431	WP_000857508.1
C2566_RS09090	clsC	clsC	cardiolipin synthase ClsC	0.352585621533545	0.308782223128493	Upregulated	48.7098232753478	WP_001307714.1
C2566_RS24375	yrbN	yrbN	protein YrbN	0.352404361295649	0.407116237335521	Upregulated	17.6202734153781	WP_010723222.1
C2566_RS16360	rpoE	rpoE	RNA polymerase sigma factor RpoE	0.352396057984612	0.403336053719626	Upregulated	4033.01192281196	WP_001295364.1
C2566_RS07260	sucA	sucA	2-oxoglutarate dehydrogenase E1 component	0.351214238217363	0.434848602888115	Upregulated	2946.52490532943	WP_001181473.1
C2566_RS00270	rbsK	rbsK	ribokinase	0.350144810451277	0.424696959754867	Upregulated	89.9067833102103	WP_012767772.1
C2566_RS11855	malX	malX	PTS maltose transporter subunit IICB	0.349215294461576	0.285259129180951	Upregulated	71.5972227516046	WP_000125638.1
C2566_RS20335	aroK	aroK	shikimate kinase AroK	0.348424276731465	0.30966254665621	Upregulated	242.885046898729	WP_000818618.1
C2566_RS18880	yqjK	yqjK	YqjK-like family protein	0.348311900680531	0.425114546932488	Upregulated	117.180156183984	WP_000096086.1
C2566_RS13870	yegH	yegH	TerC family protein	0.346984477732143	0.261688046719043	Upregulated	141.069655410256	WP_001300971.1
C2566_RS12155	ldtE	ldtE	L,D-transpeptidase LdtE	0.344224130097544	0.339494994870429	Upregulated	198.80108322238	WP_000817105.1
C2566_RS12615	ydjA	ydjA	NAD(P)H nitroreductase	0.343314093872097	0.45761438548215	Upregulated	143.29901344654	WP_000339283.1
C2566_RS07265	odhB	odhB	2-oxoglutarate dehydrogenase complex dihydrolipoyllysine-residue succinyltransferase	0.341357256095748	0.475519308796603	Upregulated	2418.97002503885	WP_000099823.1
C2566_RS00170	atpH	atpH	F0F1 ATP synthase subunit delta	0.341282817428789	0.462950409644578	Upregulated	343.706677307748	WP_001288587.1
C2566_RS02640	ulaR	ulaR	HTH-type transcriptional regulator UlaR	0.340217616163902	0.366471807227689	Upregulated	79.8994815034963	WP_000133631.1
C2566_RS14565	ccmC	ccmC	heme exporter protein CcmC	0.338632015775211	0.431002130498117	Upregulated	34.0319784222224	WP_001295447.1
C2566_RS08375	cmk	cmk	(d)CMP kinase	0.338308207604894	0.413445612130246	Upregulated	203.246648854187	WP_000125016.1
C2566_RS11470	ydeI	ydeI	YdeI family stress tolerance OB fold protein	0.337842854770206	0.462950409644578	Upregulated	16.3090888914926	WP_000671731.1
C2566_RS00785	tatB	tatB	Sec-independent protein translocase protein TatB	0.337467240967495	0.34765337074236	Upregulated	164.131489613661	WP_000459594.1
C2566_RS08955	efeO	efeO	iron uptake system protein EfeO	0.336592342378629	0.385296749209546	Upregulated	63.8573636081112	WP_000154398.1
C2566_RS20480	malT	malT	HTH-type transcriptional regulator MalT	0.336466969677373	0.419163269877523	Upregulated	293.346584728654	WP_000906955.1
C2566_RS02000	yjcH	yjcH	DUF485 domain-containing protein	0.33483304003692	0.470275661231633	Upregulated	24.2391096884398	WP_001014565.1
C2566_RS14510	yejL	yejL	YejL family protein	0.334347392300099	0.393262894431474	Upregulated	164.390488515304	WP_001135667.1
C2566_RS04710	yaeQ	yaeQ	YaeQ family protein	0.334059653454416	0.348297983743684	Upregulated	45.0841265486696	WP_001185290.1
C2566_RS11525	C2566_RS11525	C2566_RS11525	tail fiber domain-containing protein	0.333879579832659	0.475792598942565	Upregulated	41.7103989717238	WP_000235975.1
C2566_RS12330	btuE	btuE	bifunctional thioredoxin/glutathione peroxidase	0.333805126292671	0.376293511521389	Upregulated	37.9103411846564	WP_001154168.1
C2566_RS12375	thrS	thrS	threonine--tRNA ligase	0.333251709203706	0.371211888464005	Upregulated	2693.74872405275	WP_001144202.1
C2566_RS25185	C2566_RS25185	C2566_RS25185	hypothetical protein	0.33318170339913	0.472027844202242	Upregulated	24.6877893633159	NA
C2566_RS07605	ybhN	ybhN	lysylphosphatidylglycerol synthase domain-containing protein	0.332963828185757	0.446811510483215	Upregulated	23.1814698988535	WP_000045472.1
C2566_RS18150	nupG	nupG	nucleoside permease NupG	0.332936865418506	0.380245637411726	Upregulated	210.212460191949	WP_001049791.1
C2566_RS03610	yjiJ	yjiJ	MFS transporter	0.330730183618566	0.413712449957338	Upregulated	47.1037271127338	WP_001141220.1
C2566_RS16045	rodZ	rodZ	cytoskeleton protein RodZ	0.330537143326384	0.328888322653056	Upregulated	522.1075224542	WP_001090844.1
C2566_RS06425	cusS	cusS	Cu(+)/Ag(+) sensor histidine kinase CusS	0.329933182334202	0.293826269036394	Upregulated	63.4673451876464	WP_000253837.1
C2566_RS24400	ldrD	ldrD	type I toxin-antitoxin system toxic polypeptide LdrD	0.328872271264858	0.475404908202766	Upregulated	258.852957884677	WP_000141634.1
C2566_RS20170	yhfK	yhfK	YccS/YhfK family putative transporter	0.327621277490195	0.338914671338618	Upregulated	263.267243013254	WP_012775971.1
C2566_RS15000	nuoB	nuoB	NADH-quinone oxidoreductase subunit NuoB	0.327614948799757	0.449852762710249	Upregulated	530.160440515702	WP_000386733.1
C2566_RS10205	ymiA	ymiA	YmiA family putative membrane protein	0.327478136850514	0.480425387378198	Upregulated	24.5354317693777	WP_001300896.1
C2566_RS21135	dppD	dppD	dipeptide ABC transporter ATP-binding protein	0.327325805030709	0.480696491896838	Upregulated	25.7631782691833	WP_001196486.1
C2566_RS10695	C2566_RS10695	C2566_RS10695	hypothetical protein	0.327307768193992	0.497339708257486	Upregulated	12.3496639995067	WP_000654171.1
C2566_RS18715	mug	mug	G/U mismatch-specific DNA glycosylase	0.327037076123049	0.463076322606644	Upregulated	152.81659517928	WP_000228937.1
C2566_RS20580	gntR	gntR	gluconate operon transcriptional repressor GntR	0.326943317318979	0.402072562073779	Upregulated	308.369111288477	WP_000730249.1
C2566_RS03805	sgcB	sgcB	PTS sugar transporter subunit IIB SgcB	0.326572633373945	0.49822080572225	Upregulated	9.31482155479294	WP_000722973.1
C2566_RS15145	folC	folC	bifunctional tetrahydrofolate synthase/dihydrofolate synthase	0.326280727045708	0.373819216630384	Upregulated	114.982520449896	WP_000584546.1
C2566_RS19840	rplQ	rplQ	50S ribosomal protein L17	0.32616888461605	0.487848478642379	Upregulated	641.19896022658	WP_001216368.1
C2566_RS00800	rfaH	rfaH	transcription/translation regulatory transformer protein RfaH	0.326141145058262	0.424920904584005	Upregulated	76.8950473537549	WP_001192396.1
C2566_RS04250	zapD	zapD	cell division protein ZapD	0.326064675422494	0.42018426149004	Upregulated	80.7892152309084	WP_001194734.1
C2566_RS07160	ybgA	ybgA	YbgA family protein	0.325729954790851	0.466072628132982	Upregulated	38.0584964409176	WP_001076004.1
C2566_RS09525	roxA	roxA	[50S ribosomal protein L16]-arginine 3-hydroxylase	0.325422828612972	0.365209176077517	Upregulated	217.675678353394	WP_001295435.1
C2566_RS07730	dps	dps	DNA starvation/stationary phase protection protein Dps	0.324613693817921	0.391218453909187	Upregulated	5452.3941131678	WP_000100800.1
C2566_RS21960	ilvB	ilvB	acetolactate synthase large subunit	0.324500523572897	0.469929300748266	Upregulated	239.146225504345	WP_000168475.1
C2566_RS08385	ihfB	ihfB	integration host factor subunit beta	0.324298224920888	0.446811510483215	Upregulated	671.615655227949	WP_000167336.1
C2566_RS02275	melB	melB	melibiose:sodium transporter MelB	0.323125635785228	0.424696959754867	Upregulated	79.5416566063965	WP_000028114.1
C2566_RS12205	ydiK	ydiK	AI-2E family transporter YdiK	0.323057745614114	0.399735969936766	Upregulated	90.0139223533159	WP_000248636.1
C2566_RS15490	yfeC	yfeC	YfeC-like transcriptional regulator	0.322762098642555	0.45155576913265	Upregulated	197.25122071433	WP_000472021.1
C2566_RS04965	crl	crl	sigma factor-binding protein Crl	0.322477529102455	0.459801627853478	Upregulated	1366.80653265969	WP_000174677.1
C2566_RS09340	acpP	acpP	acyl carrier protein	0.32215109358015	0.34931074814601	Upregulated	2351.39079547968	WP_000103754.1
C2566_RS05640	ribE	ribE	6,7-dimethyl-8-ribityllumazine synthase	0.321748714824711	0.43370663497842	Upregulated	192.454516587265	WP_001021161.1
C2566_RS10665	C2566_RS10665	C2566_RS10665	hypothetical protein	0.321132069203914	0.48816349154474	Upregulated	490.617608534233	WP_000370546.1
C2566_RS05765	tig	tig	trigger factor	0.320918149477598	0.450142072880567	Upregulated	1440.28440607678	WP_001198386.1
C2566_RS17080	ispF	ispF	2-C-methyl-D-erythritol 2,4-cyclodiphosphate synthase	0.320874867091774	0.401804740401196	Upregulated	41.6279134674065	WP_001219242.1
C2566_RS15795	acrD	acrD	multidrug efflux RND transporter permease AcrD	0.320775354580412	0.402549223464339	Upregulated	104.479072227863	WP_001273151.1
C2566_RS07585	moaD	moaD	molybdopterin synthase sulfur carrier subunit	0.319979923964339	0.496711529877808	Upregulated	28.8137820557241	WP_000598612.1
C2566_RS16500	pheA	pheA	bifunctional chorismate mutase/prephenate dehydratase	0.31956173788365	0.406428068159112	Upregulated	364.124383685748	WP_000200120.1
C2566_RS19020	agaR	agaR	aga operon transcriptional regulator AgaR	0.318821805801633	0.45155576913265	Upregulated	48.8807247601721	WP_000072187.1
C2566_RS04815	mltD	mltD	murein transglycosylase D	0.318763486694314	0.434445453793478	Upregulated	1182.8449705028	WP_000644685.1
C2566_RS12180	sufB	sufB	Fe-S cluster assembly protein SufB	0.318637922780165	0.411352716691236	Upregulated	83.9372419124882	NA
C2566_RS03260	satP	satP	acetate uptake transporter	0.317699756401754	0.461495191329735	Upregulated	47.6482884797142	WP_000528538.1
C2566_RS16105	hscA	hscA	Fe-S protein assembly chaperone HscA	0.317678081459201	0.339793660611328	Upregulated	345.622213971302	WP_001196611.1
C2566_RS19505	rpsI	rpsI	30S ribosomal protein S9	0.317452949640908	0.507449451443876	Upregulated	460.762976313943	WP_000829818.1
C2566_RS16725	nrdF	nrdF	class 1b ribonucleoside-diphosphate reductase subunit beta	0.317145559014396	0.49717903122464	Upregulated	177.288144902075	WP_000777972.1
C2566_RS14930	yfbM	yfbM	YfbM family protein	0.317025285681016	0.51063111544411	Upregulated	75.1415505387006	WP_000525365.1
C2566_RS08150	amiD	amiD	N-acetylmuramoyl-L-alanine amidase AmiD	0.316065608524854	0.432732621439338	Upregulated	263.828912716641	WP_001255168.1
C2566_RS07485	C2566_RS07485	C2566_RS07485	hypothetical protein	0.315952628809145	0.479971152642932	Upregulated	52.4420158022557	WP_000762846.1
C2566_RS18580	ubiK	ubiK	ubiquinone biosynthesis accessory factor UbiK	0.315867016022324	0.362398298443382	Upregulated	112.148275290394	WP_001295626.1
C2566_RS14985	nuoF	nuoF	NADH-quinone oxidoreductase subunit NuoF	0.31531214945867	0.481209421053996	Upregulated	511.899255751234	WP_000789500.1
C2566_RS22055	yidQ	yidQ	YceK/YidQ family lipoprotein	0.315255461353289	0.413445612130246	Upregulated	174.269264540777	WP_000620888.1
C2566_RS06855	rihA	rihA	pyrimidine-specific ribonucleoside hydrolase RihA	0.31442142865333	0.433670987842823	Upregulated	261.510666483948	WP_001207520.1
C2566_RS01545	rplK	rplK	50S ribosomal protein L11	0.314297324843661	0.491490715694059	Upregulated	1006.43452338424	WP_001085926.1
C2566_RS11660	ynfB	ynfB	DUF1283 family protein	0.314016882508859	0.454828119788651	Upregulated	112.373248985849	WP_000705211.1
C2566_RS11085	pptA	pptA	tautomerase PptA	0.313906141776386	0.508933457973299	Upregulated	30.4662383654009	WP_001120141.1
C2566_RS17250	barA	barA	two-component sensor histidine kinase BarA	0.313447140906806	0.370361560885096	Upregulated	153.024419137989	WP_000186439.1
C2566_RS12165	sufS	sufS	cysteine desulfurase SufS	0.312857267193618	0.361543691564556	Upregulated	115.473774148831	WP_000144539.1
C2566_RS11210	ddpB	ddpB	ABC transporter permease	0.312500686710597	0.519044999589164	Upregulated	13.48368661448	WP_000145111.1
C2566_RS15570	ptsI	ptsI	phosphoenolpyruvate-protein phosphotransferase PtsI	0.31237813577136	0.459801627853478	Upregulated	3113.60688867393	WP_000623136.1
C2566_RS18655	cca	cca	fused tRNA nucleotidyltransferase/2',3'-cyclic phosphodiesterase/2' nucleotidase/phosphatase Cca	0.312314864134186	0.403336053719626	Upregulated	92.1467424842302	WP_000708487.1
C2566_RS09600	ymgA	ymgA	two-component-system connector protein YmgA	0.312186832579184	0.518210224432254	Upregulated	16.2956043391816	WP_000858002.1
C2566_RS11720	ynfL	ynfL	LysR family transcriptional regulator	0.311994094787645	0.519597533318144	Upregulated	12.4971843351073	WP_001019525.1
C2566_RS21655	rfaQ	rfaQ	lipopolysaccharide core heptosyltransferase RfaQ	0.31096553997698	0.267799649031233	Upregulated	194.379679216982	WP_000360401.1
C2566_RS04720	nlpE	nlpE	envelope stress response activation lipoprotein NlpE	0.310071291599466	0.439740857286907	Upregulated	179.672392475001	WP_000239183.1
C2566_RS24750	rseD	rseD	rpoE leader peptide RseD	0.309887548074444	0.507449451443876	Upregulated	683.771654844877	WP_001303621.1
C2566_RS02365	dsbD	dsbD	protein-disulfide reductase DsbD	0.309500105470254	0.443967418859422	Upregulated	133.046698948112	WP_000068928.1
C2566_RS17410	csdE	csdE	cysteine desulfurase sulfur acceptor subunit CsdE	0.309335095020312	0.449082230681421	Upregulated	137.760336900757	WP_000184261.1
C2566_RS05695	yajQ	yajQ	nucleotide binding protein YajQ	0.30863510222472	0.459801627853478	Upregulated	448.543287166559	WP_001138904.1
C2566_RS06115	allA	allA	ureidoglycolate lyase	0.308623502174451	0.47503814637544	Upregulated	29.9239950378263	WP_000776388.1
C2566_RS20840	C2566_RS20840	C2566_RS20840	YhiJ/YhiL family protein	0.308218153343415	0.476471332066848	Upregulated	66.999768261046	WP_000643701.1
C2566_RS09550	mnmA	mnmA	tRNA 2-thiouridine(34) synthase MnmA	0.30811607146307	0.383435830197866	Upregulated	212.187567779296	WP_001297484.1
C2566_RS05875	pdeB	pdeB	cyclic-guanylate-specific phosphodiesterase PdeB	0.308077693019184	0.319675904057418	Upregulated	120.935796735909	WP_001319841.1
C2566_RS13230	argS	argS	arginine--tRNA ligase	0.307616005462085	0.422360361934452	Upregulated	317.145112104767	WP_001025322.1
C2566_RS05830	mdlA	mdlA	SmdA family multidrug ABC transporter permease/ATP-binding protein	0.30760341514593	0.476102934277574	Upregulated	83.7434363172498	WP_001235579.1
C2566_RS25040	yncP	yncP	protein YncP	0.307287068814553	0.52607508225514	Upregulated	24.8074400180769	WP_211180495.1
C2566_RS08380	rpsA	rpsA	30S ribosomal protein S1	0.307130386116626	0.514669574321203	Upregulated	5952.04588626241	WP_000140327.1
C2566_RS15815	ypfN	ypfN	YpfN family protein	0.307036647666275	0.485706872117249	Upregulated	36.1185526925797	WP_000383836.1
C2566_RS02135	phnO	phnO	aminoalkylphosphonate N-acetyltransferase	0.306619060677878	0.52690675345349	Upregulated	5.58095404975029	WP_001110490.1
C2566_RS17695	mocA	mocA	molybdenum cofactor cytidylyltransferase	0.306583934953337	0.466208332079051	Upregulated	148.520182335526	WP_001272850.1
C2566_RS01035	dtd	dtd	D-aminoacyl-tRNA deacylase	0.306312984748664	0.441507362798908	Upregulated	72.2574431101428	WP_000560983.1
C2566_RS00160	atpG	atpG	F0F1 ATP synthase subunit gamma	0.305460036886844	0.508933457973299	Upregulated	721.271521409685	WP_000896498.1
C2566_RS15350	evgS	evgS	acid-sensing system histidine kinase EvgS	0.304889973397558	0.479971152642932	Upregulated	989.204118307489	WP_001326970.1
C2566_RS02780	cpdB	cpdB	2',3'-cyclic-nucleotide 2'-phosphodiesterase	0.304510452157117	0.361900672035065	Upregulated	368.491111901614	WP_000589409.1
C2566_RS14245	yohF	yohF	SDR family oxidoreductase	0.304455815618161	0.519044999589164	Upregulated	22.9532247135801	WP_000079538.1
C2566_RS10680	trkG	trkG	Trk system potassium transporter TrkG	0.304451012326543	0.480696491896838	Upregulated	379.686088275113	WP_001097897.1
C2566_RS11015	ydcZ	ydcZ	DMT family transporter	0.304392784382743	0.479455496471096	Upregulated	26.0081702510571	WP_001076521.1
C2566_RS11005	ortT	ortT	orphan toxin OrtT	0.303224821020678	0.463076322606644	Upregulated	40.1509037325743	WP_000061178.1
C2566_RS00535	cyaA	cyaA	class I adenylate cyclase	0.302866078237803	0.399735969936766	Upregulated	1249.57780533795	WP_000281696.1
C2566_RS09855	prmC	prmC	peptide chain release factor N(5)-glutamine methyltransferase	0.302787622863345	0.432894977787934	Upregulated	173.204309861253	WP_000456454.1
C2566_RS01490	murB	murB	UDP-N-acetylmuramate dehydrogenase	0.302556476951825	0.403718992915956	Upregulated	281.566363301136	WP_001016666.1
C2566_RS17235	mazE	mazE	type II toxin-antitoxin system antitoxin MazE	0.302013061165829	0.481510314013848	Upregulated	78.9357136151828	WP_000581937.1
C2566_RS19400	ptsN	ptsN	PTS IIA-like nitrogen regulatory protein PtsN	0.301746739394054	0.391218453909187	Upregulated	108.925289902614	WP_000183676.1
C2566_RS07845	rimO	rimO	30S ribosomal protein S12 methylthiotransferase RimO	0.300609644098494	0.4618189006349	Upregulated	85.1464198720636	WP_000049367.1
C2566_RS11530	C2566_RS11530	C2566_RS11530	hypothetical protein	0.300595600437716	0.533740028718562	Upregulated	31.8686135017461	WP_001205170.1
C2566_RS18315	yghU	yghU	glutathione-dependent disulfide-bond oxidoreductase	0.300401311490998	0.473685425016491	Upregulated	73.2211799446212	WP_001295515.1
C2566_RS17355	C2566_RS17355	C2566_RS17355	ABC transporter permease	0.300241955449197	0.532191059906499	Upregulated	58.4969971065265	WP_000156205.1
C2566_RS11915	rsxE	rsxE	electron transport complex subunit RsxE	0.29989647114847	0.481942758746437	Upregulated	23.2499683751563	WP_001289652.1
C2566_RS08160	ybjT	ybjT	SDR family oxidoreductase	0.299722726333657	0.312828009805665	Upregulated	72.9811482420635	WP_001136577.1
C2566_RS24700	yoeI	yoeI	membrane protein YoeI	0.299662888469689	0.537338279064289	Upregulated	7.03165901594436	WP_010723108.1
C2566_RS19870	secY	secY	preprotein translocase subunit SecY	0.298959533896798	0.459801627853478	Upregulated	6306.79426163298	WP_001118861.1
C2566_RS17225	mazG	mazG	nucleoside triphosphate pyrophosphohydrolase	0.298196167732335	0.393420591510812	Upregulated	159.450537076781	WP_001071638.1
C2566_RS11710	bioD	bioD	dethiobiotin synthase	0.297542725554441	0.483649530242749	Upregulated	398.086765770312	WP_000919231.1
C2566_RS04165	murE	murE	UDP-N-acetylmuramoyl-L-alanyl-D-glutamate--2,6-diaminopimelate ligase	0.297073496783541	0.500679211360761	Upregulated	357.287518811506	WP_000785116.1
C2566_RS12065	punC	punC	purine nucleoside transporter PunC	0.297012524597509	0.501227306943441	Upregulated	177.554114825671	WP_001182363.1
C2566_RS19605	mreB	mreB	rod shape-determining protein MreB	0.296833758441896	0.463076322606644	Upregulated	224.675413121989	WP_000913396.1
C2566_RS03590	yjiM	yjiM	double-cubane-cluster-containing anaerobic reductase	0.296806066500947	0.42302046072504	Upregulated	208.11741272846	WP_001300012.1
C2566_RS15310	yfdC	yfdC	formate/nitrite transporter family protein	0.296466322426178	0.541222160786313	Upregulated	19.1792341630974	WP_000368117.1
C2566_RS14575	ccmA	ccmA	cytochrome c biogenesis heme-transporting ATPase CcmA	0.296097447989186	0.468849753762806	Upregulated	79.8623828239587	WP_000525587.1
C2566_RS10305	sapD	sapD	peptide ABC transporter ATP-binding protein SapD	0.295269779678921	0.401950576084115	Upregulated	63.8219196406041	WP_001128858.1
C2566_RS03350	robA	robA	MDR efflux pump AcrAB transcriptional activator RobA	0.294562329202235	0.508933457973299	Upregulated	671.562156178307	WP_000371666.1
C2566_RS24480	C2566_RS24480	C2566_RS24480	MFS transporter	0.294172075940095	0.473620461346381	Upregulated	33.6454704899485	WP_000355616.1
C2566_RS10485	mpaA	mpaA	murein tripeptide amidase MpaA	0.293788806122701	0.481058346077026	Upregulated	37.0704415731915	WP_000219122.1
C2566_RS05530	rdgC	rdgC	recombination-associated protein RdgC	0.293631368800061	0.37150083931427	Upregulated	74.5226968505619	WP_001298537.1
C2566_RS05995	ushA	ushA	bifunctional UDP-sugar hydrolase/5'-nucleotidase	0.29285367075643	0.402577073293788	Upregulated	278.541773615789	WP_000771748.1
C2566_RS03370	sltY	sltY	murein transglycosylase	0.29277052088428	0.459698865580213	Upregulated	312.974904670116	WP_000409451.1
C2566_RS12750	nimT	nimT	2-nitroimidazole transporter	0.292441060028892	0.508933457973299	Upregulated	30.646285945209	WP_000128491.1
C2566_RS16255	qseE	qseE	two component system sensor histidine kinase QseE/GlrK	0.292034282257458	0.354442373016959	Upregulated	71.1275164443344	WP_001297612.1
C2566_RS18670	plsY	plsY	glycerol-3-phosphate 1-O-acyltransferase PlsY	0.292009831555814	0.395344765641066	Upregulated	65.0546057881714	WP_001272796.1
C2566_RS10935	insQ	insQ	RNA-guided endonuclease InsQ/TnpB family protein	0.291988783544909	0.428008594103466	Upregulated	109.928419408779	WP_000826416.1
C2566_RS17960	prfB	prfB	peptide chain release factor 2	0.291487767627825	0.390575253123402	Upregulated	305.754962323984	WP_001701073.1
C2566_RS18255	C2566_RS18255	C2566_RS18255	acyl carrier protein	0.290934142037528	0.532461710369459	Upregulated	8.21489805866784	WP_000248097.1
C2566_RS12555	ynjB	ynjB	ABC transporter substrate-binding protein	0.290799479967408	0.481510314013848	Upregulated	30.7805377870918	WP_001215339.1
C2566_RS04490	mrcB	mrcB	bifunctional glycosyl transferase/transpeptidase	0.29041097070897	0.394674405893328	Upregulated	336.550350634358	WP_000918162.1
C2566_RS08580	pqiA	pqiA	membrane integrity-associated transporter subunit PqiA	0.289332905832301	0.267799649031233	Upregulated	158.890339744154	WP_000333176.1
C2566_RS03530	yjjP	yjjP	threonine/serine ThrE exporter family protein	0.288373402835536	0.503337472140077	Upregulated	64.0298467935348	WP_001338213.1
C2566_RS17790	fbaA	fbaA	class II fructose-bisphosphate aldolase	0.287777144566961	0.517351883462578	Upregulated	1376.52614654818	WP_000034372.1
C2566_RS24140	hlyE	hlyE	hemolysin HlyE	0.28776414995287	0.554092875730038	Upregulated	20.0658905969902	NA
C2566_RS00480	thrP	thrP	bifunctional threonine/serine APC transporter ThrP	0.285427404928978	0.558111434191414	Upregulated	120.597398895448	WP_000774729.1
C2566_RS12530	xthA	xthA	exodeoxyribonuclease III	0.285350344209819	0.42810061213363	Upregulated	65.4472334258048	WP_000673918.1
C2566_RS16140	suhB	suhB	inositol-1-monophosphatase	0.285088782532598	0.535990855378399	Upregulated	132.531979023401	WP_000553451.1
C2566_RS01965	pdeC	pdeC	c-di-GMP phosphodiesterase PdeC	0.284685650769113	0.514063920702609	Upregulated	53.8695862126171	WP_000019548.1
C2566_RS19300	yhbE	yhbE	DMT family transporter	0.28458312327868	0.402072562073779	Upregulated	153.74477112191	WP_000813037.1
C2566_RS20630	ugpC	ugpC	sn-glycerol 3-phosphate ABC transporter ATP binding protein UgpC	0.283656696523327	0.532461710369459	Upregulated	35.7118079238411	WP_000907792.1
C2566_RS00145	glmU	glmU	bifunctional UDP-N-acetylglucosamine diphosphorylase/glucosamine-1-phosphate N-acetyltransferase GlmU	0.283105404858603	0.492543683073654	Upregulated	396.296624741219	WP_000933736.1
C2566_RS03600	ytiA	ytiA	DUF3343 domain-containing protein	0.280683664112142	0.544743330365625	Upregulated	15.7816348713961	WP_000657675.1
C2566_RS07185	pxpC	pxpC	5-oxoprolinase subunit PxpC	0.280106262328172	0.475792598942565	Upregulated	68.3262855533329	WP_000912724.1
C2566_RS16050	rlmN	rlmN	bifunctional tRNA (adenosine(37)-C2)-methyltransferase TrmG/ribosomal RNA large subunit methyltransferase RlmN	0.280049532500967	0.479971152642932	Upregulated	153.827996716239	WP_000003317.1
C2566_RS15860	bcp	bcp	thioredoxin-dependent thiol peroxidase	0.279166914753482	0.45155576913265	Upregulated	185.777029469977	WP_001068682.1
C2566_RS00175	atpF	atpF	F0F1 ATP synthase subunit B	0.279123425726791	0.551925117912315	Upregulated	653.120221196973	WP_001052219.1
C2566_RS05860	C2566_RS05860	C2566_RS05860	MGMT family protein	0.278158907207944	0.541502057278582	Upregulated	19.8288547174222	WP_000409911.1
C2566_RS03325	arcA	arcA	two-component system response regulator ArcA	0.277830927753207	0.484846514001433	Upregulated	1304.32947183268	WP_001194358.1
C2566_RS08420	ycbJ	ycbJ	YcbJ family phosphotransferase	0.277730778416329	0.541222160786313	Upregulated	426.564714127926	WP_000436922.1
C2566_RS10840	gap	gap	type I glyceraldehyde-3-phosphate dehydrogenase	0.277323216875136	0.508638390926129	Upregulated	54.5576920770845	WP_000048667.1
C2566_RS07705	ybiO	ybiO	mechanosensitive channel protein	0.277309715928054	0.537264145168245	Upregulated	50.0257682832064	WP_001267253.1
C2566_RS05750	yajG	yajG	lipoprotein	0.277123227154489	0.485706872117249	Upregulated	188.545415878168	WP_001300776.1
C2566_RS00545	lptM	lptM	LPS translocon maturation chaperone LptM	0.276002108236165	0.54390133170294	Upregulated	73.7679027261726	WP_000799889.1
C2566_RS11245	gadB	gadB	glutamate decarboxylase	0.275779631362387	0.497789789188191	Upregulated	28.2570295074392	WP_000358930.1
C2566_RS09980	ychJ	ychJ	YchJ family protein	0.27434446842107	0.529973956125524	Upregulated	707.715672910097	WP_001362540.1
C2566_RS13435	hiuH	hiuH	hydroxyisourate hydrolase	0.274090294602506	0.546973102301725	Upregulated	57.7517026284177	WP_000920127.1
C2566_RS00155	atpD	atpD	F0F1 ATP synthase subunit beta	0.274086883275098	0.558111434191414	Upregulated	560.218522602592	WP_000190506.1
C2566_RS01850	ubiC	ubiC	chorismate lyase	0.272633777791191	0.558439928925209	Upregulated	217.594074847776	WP_001295693.1
C2566_RS11185	bdm	bdm	biofilm-dependent modulation protein	0.272532365675242	0.579745759871332	Upregulated	6.97369087450812	WP_000495771.1
C2566_RS03320	yjjY	yjjY	protein YjjY	0.272466769473906	0.579780117115588	Upregulated	8.96819552936438	WP_001303782.1
C2566_RS15730	eutM	eutM	ethanolamine utilization microcompartment protein EutM	0.270998885251018	0.575103159879279	Upregulated	13.3293699405226	WP_000387713.1
C2566_RS16100	fdx	fdx	ISC system 2Fe-2S type ferredoxin	0.270935972824166	0.522987729526212	Upregulated	50.7589317207808	WP_001124469.1
C2566_RS18355	hybO	hybO	hydrogenase 2 small subunit	0.270589349658315	0.542780786233505	Upregulated	516.001428220025	WP_000145410.1
C2566_RS08415	kdsB	kdsB	3-deoxy-manno-octulosonate cytidylyltransferase	0.270513452770857	0.544599479039608	Upregulated	149.514377553352	WP_000011603.1
C2566_RS21050	yhjJ	yhjJ	M16 family metallopeptidase	0.270364640102645	0.494113351368228	Upregulated	233.514608884384	WP_001163141.1
C2566_RS11240	gadC	gadC	acid resistance gamma-aminobutyrate antiporter GadC	0.270150117664133	0.526617538646316	Upregulated	50.4816562605228	WP_000246019.1
C2566_RS19670	fis	fis	DNA-binding transcriptional regulator Fis	0.270024738192199	0.572746396862097	Upregulated	279.908691734481	WP_000462905.1
C2566_RS16430	patZ	patZ	peptidyl-lysine N-acetyltransferase PatZ	0.269997146162003	0.548235875862232	Upregulated	650.946030568531	WP_000083017.1
C2566_RS02805	msrA	msrA	peptide-methionine (S)-S-oxide reductase MsrA	0.269845866609274	0.565098947804704	Upregulated	106.150249371716	WP_001295196.1
C2566_RS12995	msrC	msrC	L-methionine (R)-S-oxide reductase	0.269770291897792	0.479971152642932	Upregulated	312.563823154576	WP_001043882.1
C2566_RS13755	rfbD	rfbD	dTDP-4-dehydrorhamnose reductase	0.269708220720482	0.492523021245884	Upregulated	299.087024359204	WP_001023616.1
C2566_RS20745	yhhQ	yhhQ	7-cyano-7-deazaguanine/7-aminomethyl-7-deazaguanine transporter	0.268354439935222	0.502894055469364	Upregulated	64.7493269558378	WP_001100469.1
C2566_RS09365	holB	holB	DNA polymerase III subunit delta'	0.268207720762433	0.505941595334696	Upregulated	80.5820336659169	WP_001267920.1
C2566_RS09140	lpxL	lpxL	kdo(2)-lipid IV(A) lauroyltransferase	0.26785606198851	0.52280642890678	Upregulated	83.9862580926602	WP_000183364.1
C2566_RS18955	tdcB	tdcB	bifunctional threonine ammonia-lyase/L-serine ammonia-lyase TdcB	0.267757494957435	0.583974045712319	Upregulated	349.00674152474	WP_000548347.1
C2566_RS25370	ynaL	ynaL	protein YnaL	0.267559955011386	0.58111850256353	Upregulated	18.3854951537058	WP_001296046.1
C2566_RS07040	seqA	seqA	replication initiation negative regulator SeqA	0.266657572360894	0.507449451443876	Upregulated	455.212931050928	WP_000848387.1
C2566_RS19145	yhbP	yhbP	YhbP family protein	0.266646378845288	0.483974958119995	Upregulated	38.0656432396698	WP_000449030.1
C2566_RS11125	narU	narU	nitrate/nitrite transporter NarU	0.266533040275481	0.585088661730078	Upregulated	21.2752817694662	WP_001207896.1
C2566_RS01740	pepE	pepE	dipeptidase PepE	0.266104600043579	0.55854159847085	Upregulated	131.565404042767	WP_000421763.1
C2566_RS05915	mscK	mscK	mechanosensitive channel MscK	0.265528618274903	0.391691006751626	Upregulated	312.678377130669	WP_000177732.1
C2566_RS00190	atpI	atpI	F0F1 ATP synthase subunit I	0.264505224584824	0.479455496471096	Upregulated	569.242545207223	WP_000116695.1
C2566_RS12050	cydH	cydH	cytochrome bd-I accessory subunit CydH	0.263895646794672	0.58095583823335	Upregulated	1496.81887743355	WP_000102278.1
C2566_RS18790	higB	higB	type II toxin-antitoxin system toxin HigB	0.263477400767088	0.589683171325011	Upregulated	44.1142983111048	WP_000550189.1
C2566_RS21260	wecH	wecH	O-acetyltransferase WecH	0.26325903009111	0.530617414101235	Upregulated	26.6433981912181	WP_001182642.1
C2566_RS05945	dnaX	dnaX	DNA polymerase III subunit gamma/tau	0.262947868205371	0.459535732249627	Upregulated	351.542357349315	WP_000122013.1
C2566_RS04010	surA	surA	peptidylprolyl isomerase SurA	0.262808589222739	0.570750389512554	Upregulated	1463.27884970591	WP_000800457.1
C2566_RS17550	galR	galR	HTH-type transcriptional regulator GalR	0.261956420094172	0.526324136997221	Upregulated	90.0950748057912	WP_000201048.1
C2566_RS19385	lptB	lptB	LPS export ABC transporter ATP-binding protein	0.261606581098412	0.470564891116431	Upregulated	84.3762224936066	WP_000224099.1
C2566_RS02300	dcuR	dcuR	two-component system response regulator DcuR	0.261590778022836	0.532191059906499	Upregulated	40.8440399766593	WP_000611288.1
C2566_RS15935	arsC	arsC	arsenate reductase (glutaredoxin)	0.261032356034493	0.564850045595843	Upregulated	93.8931729160175	WP_000166449.1
C2566_RS05265	codA	codA	cytosine/isoguanine deaminase	0.259049989498559	0.522987729526212	Upregulated	45.7651281157321	WP_001301240.1
C2566_RS20940	dctR	dctR	helix-turn-helix transcriptional regulator	0.258929949085712	0.585930262751628	Upregulated	41.138924879418	WP_000478619.1
C2566_RS06725	pagP	pagP	lipid IV(A) palmitoyltransferase PagP	0.258613280066158	0.585829533010465	Upregulated	15.4761343780796	WP_001103094.1
C2566_RS03280	yaaA	yaaA	peroxide stress protein YaaA	0.258603603781081	0.483884845474243	Upregulated	71.4245392298387	WP_000906197.1
C2566_RS02545	hfq	hfq	RNA chaperone Hfq	0.258568042407104	0.404408343524599	Upregulated	1044.90988267736	WP_001051883.1
C2566_RS11075	C2566_RS11075	C2566_RS11075	ISAs1 family transposase	0.25851671830638	0.593445583193208	Upregulated	50.3676404037523	NA
C2566_RS11700	dmsD	dmsD	Tat proofreading chaperone DmsD	0.258087209299372	0.485455249065667	Upregulated	131.495179558455	WP_000148710.1
C2566_RS11140	yddG	yddG	aromatic amino acid efflux DMT transporter YddG	0.257787861126472	0.529151527097983	Upregulated	25.3738539752379	WP_000198214.1
C2566_RS06810	nadD	nadD	nicotinate-nucleotide adenylyltransferase	0.257610784100833	0.476102934277574	Upregulated	53.4127453994772	WP_000838889.1
C2566_RS14130	metG	metG	methionine--tRNA ligase	0.256712349620918	0.480425387378198	Upregulated	292.080707651387	WP_001300978.1
C2566_RS01025	yihX	yihX	glucose-1-phosphatase	0.256472473210298	0.487220561188302	Upregulated	157.50085407005	WP_001295269.1
C2566_RS09065	csgB	csgB	curli minor subunit CsgB	0.255052622523273	0.585311147925523	Upregulated	7.16810580740677	WP_000791650.1
C2566_RS09510	potA	potA	spermidine/putrescine ABC transporter ATP-binding protein PotA	0.254892503952117	0.494113351368228	Upregulated	78.6850210356696	WP_000531601.1
C2566_RS13875	asmA	asmA	outer membrane assembly protein AsmA	0.25467677559592	0.499149588621428	Upregulated	360.881309275901	WP_001252324.1
C2566_RS04215	ftsZ	ftsZ	cell division protein FtsZ	0.254442377714873	0.564140698548874	Upregulated	874.170586693625	WP_000462776.1
C2566_RS13150	ruvB	ruvB	Holliday junction branch migration DNA helicase RuvB	0.253369841331625	0.558111434191414	Upregulated	71.3922832083912	WP_000568519.1
C2566_RS22385	C2566_RS22385	C2566_RS22385	DUF2254 family protein	0.253327593619164	0.587002662675937	Upregulated	22.2727989745977	NA
C2566_RS17645	xdhB	xdhB	xanthine dehydrogenase FAD-binding subunit XdhB	0.252750989715629	0.583974045712319	Upregulated	42.601417721355	WP_000459182.1
C2566_RS10590	dbpA	dbpA	ATP-dependent RNA helicase DbpA	0.252593855293365	0.540459984227397	Upregulated	47.4251082792314	WP_000123737.1
C2566_RS12425	tcyP	tcyP	cystine/sulfocysteine:cation symporter	0.252008809814498	0.554739989168607	Upregulated	214.354982446938	WP_001010706.1
C2566_RS20990	gadX	gadX	acid resistance transcriptional activator GadX	0.251780046799494	0.601431367056618	Upregulated	1280.178785246	WP_001191059.1
C2566_RS19255	secG	secG	preprotein translocase subunit SecG	0.251596590504535	0.552963887107101	Upregulated	476.109728545685	WP_001297427.1
C2566_RS19315	ispB	ispB	octaprenyl diphosphate synthase	0.251264200163351	0.470117939685988	Upregulated	268.18913363301	WP_001047336.1
C2566_RS20715	rsmD	rsmD	16S rRNA (guanine(966)-N(2))-methyltransferase	0.250847625243636	0.532461710369459	Upregulated	44.942442474493	WP_000743204.1
C2566_RS08980	pgaC	pgaC	poly-beta-1,6-N-acetyl-D-glucosamine synthase	0.250661574063802	0.572746396862097	Upregulated	40.5679744622865	WP_000610451.1
C2566_RS10050	cls	cls	cardiolipin synthase	0.250507057892211	0.529151527097983	Upregulated	147.081781723054	WP_000214516.1
C2566_RS11050	yncG	yncG	glutathione S-transferase family protein	0.250381695434379	0.596596863623204	Upregulated	33.0895411884295	WP_000598851.1
C2566_RS04195	murC	murC	UDP-N-acetylmuramate--L-alanine ligase	0.250015528412531	0.565197354330325	Upregulated	302.596061850739	WP_001096048.1
C2566_RS17500	ptsP	ptsP	phosphoenolpyruvate--protein phosphotransferase	0.248906313837142	0.469929300748266	Upregulated	245.066202461241	WP_000957907.1
C2566_RS10880	opgD	opgD	glucan biosynthesis protein OpgD	0.248906054792536	0.464032182186726	Upregulated	413.580312712227	WP_000375961.1
C2566_RS09750	ldcA	ldcA	muramoyltetrapeptide carboxypeptidase	0.248687385964646	0.478198577774151	Upregulated	75.5994114240708	WP_000051560.1
C2566_RS18130	trmB	trmB	tRNA (guanosine(46)-N7)-methyltransferase TrmB	0.248465214635919	0.494113351368228	Upregulated	142.172164859644	WP_000786911.1
C2566_RS11680	ynfE	ynfE	selenate/tellurate reductase subunit YnfE	0.2479421660552	0.549888167772348	Upregulated	256.087437005172	WP_000041695.1
C2566_RS16195	yphB	yphB	aldose 1-epimerase	0.247774835286245	0.601160308428976	Upregulated	15.9536510944186	WP_000158547.1
C2566_RS14185	btsS	btsS	two-component regulatory system sensor histidine kinase BtsS	0.247266889912781	0.483924687581899	Upregulated	647.11928899665	WP_001295431.1
C2566_RS01560	rplL	rplL	50S ribosomal protein L7/L12	0.247229316692476	0.587002662675937	Upregulated	1082.71957752769	WP_000028878.1
C2566_RS19370	kdsC	kdsC	3-deoxy-manno-octulosonate-8-phosphatase KdsC	0.247062042650821	0.533740028718562	Upregulated	146.758792860239	WP_000030016.1
C2566_RS03535	yjjB	yjjB	threonine/serine exporter	0.246931421987417	0.599465275594808	Upregulated	17.8571704364275	WP_000538191.1
C2566_RS03415	deoD	deoD	purine-nucleoside phosphorylase	0.246924458653719	0.579261989241084	Upregulated	298.01502451894	WP_000224877.1
C2566_RS11255	pqqL	pqqL	M16 family metallopeptidase	0.246536146268079	0.596596863623204	Upregulated	61.362333117212	WP_001244978.1
C2566_RS15615	cysP	cysP	thiosulfate/sulfate ABC transporter substrate-binding protein CysP	0.246430364053477	0.617047569270415	Upregulated	158.746423137546	WP_000290224.1
C2566_RS07700	rlmF	rlmF	23S rRNA (adenine(1618)-N(6))-methyltransferase RlmF	0.246429628662632	0.583974045712319	Upregulated	34.497206636563	WP_001301285.1
C2566_RS13675	wzzB	wzzB	LPS O-antigen chain length determinant protein WzzB	0.246364599969143	0.476102934277574	Upregulated	907.562425140845	WP_001319146.1
C2566_RS24975	C2566_RS24975	C2566_RS24975	VOC family protein	0.245951518097857	0.579261989241084	Upregulated	16.9731343000708	NA
C2566_RS04295	ampE	ampE	beta-lactamase regulator AmpE	0.245674337978859	0.527612880612948	Upregulated	72.9488369481194	WP_000172005.1
C2566_RS13470	mtfA	mtfA	DgsA anti-repressor MtfA	0.244840217731521	0.589736875096247	Upregulated	845.624536677376	WP_001320474.1
C2566_RS00775	ubiB	ubiB	ubiquinone biosynthesis regulatory protein kinase UbiB	0.24415074428294	0.552963887107101	Upregulated	366.876388823283	WP_000187530.1
C2566_RS08350	ycaO	ycaO	30S ribosomal protein S12 methylthiotransferase accessory factor YcaO	0.243831275509205	0.574486072873935	Upregulated	107.078440373768	WP_001295344.1
C2566_RS05090	C2566_RS05090	C2566_RS05090	helix-turn-helix domain-containing protein	0.243449998393356	0.540699414942363	Upregulated	48.9861237109928	WP_000621009.1
C2566_RS06015	copA	copA	copper-exporting P-type ATPase CopA	0.243330580202484	0.587002662675937	Upregulated	527.955290184307	WP_000083955.1
C2566_RS20195	ppiA	ppiA	peptidylprolyl isomerase A	0.243246609168739	0.513380577639124	Upregulated	311.353378421772	WP_000477227.1
C2566_RS17380	fucR	fucR	L-fucose operon activator	0.242868633523948	0.543204426032105	Upregulated	162.520428066772	WP_000642343.1
C2566_RS17125	C2566_RS17125	C2566_RS17125	Hok/Gef family protein	0.242016329483619	0.592025579882634	Upregulated	32.4053531119028	WP_000956460.1
C2566_RS09390	ycfL	ycfL	YcfL family protein	0.241850348135807	0.546628943536553	Upregulated	143.000071582494	WP_001225276.1
C2566_RS06195	purK	purK	5-(carboxyamino)imidazole ribonucleotide synthase	0.241280989241301	0.600625485608508	Upregulated	36.9606315749071	WP_000815553.1
C2566_RS01145	rhaS	rhaS	HTH-type transcriptional activator RhaS	0.241166215870305	0.623177263530903	Upregulated	17.527361491786	WP_000217165.1
C2566_RS04475	thpR	thpR	RNA 2',3'-cyclic phosphodiesterase	0.240857304304122	0.60949741603218	Upregulated	21.9786203785689	WP_001294700.1
C2566_RS20555	glgB	glgB	1,4-alpha-glucan branching enzyme	0.24066138965383	0.526249500293481	Upregulated	307.030621012775	WP_001283723.1
C2566_RS14045	yegW	yegW	GntR family transcriptional regulator	0.240058368581128	0.601431367056618	Upregulated	16.5951307841535	WP_000434038.1
C2566_RS11215	ddpA	ddpA	ABC transporter substrate-binding protein	0.239225123577206	0.553952226119244	Upregulated	40.8012883653175	WP_000830546.1
C2566_RS18945	tdcD	tdcD	propionate kinase	0.238624211750878	0.63126804397231	Upregulated	344.797459106884	WP_001295545.1
C2566_RS20875	uspA	uspA	universal stress protein UspA	0.23851317561977	0.58095583823335	Upregulated	2283.77719144587	WP_000323571.1
C2566_RS09400	thiK	thiK	thiamine kinase	0.237350427536676	0.52280642890678	Upregulated	60.7676385390616	WP_001116560.1
C2566_RS21540	gpsA	gpsA	NAD(P)H-dependent glycerol-3-phosphate dehydrogenase	0.23722650553873	0.552963887107101	Upregulated	216.418100164862	WP_001076194.1
C2566_RS19035	agaW	agaW	PTS N-acetylgalactosamine transporter subunit IIC	0.236741350676869	0.630129688452349	Upregulated	10.4164320969163	WP_000406214.1
C2566_RS07435	gpmA	gpmA	2,3-diphosphoglycerate-dependent phosphoglycerate mutase	0.236639236515553	0.542339747919349	Upregulated	1007.99640849365	WP_001295305.1
C2566_RS08425	elyC	elyC	envelope biogenesis factor ElyC	0.236516467796559	0.585930262751628	Upregulated	24.1156292997225	WP_000899600.1
C2566_RS02650	ulaA	ulaA	PTS ascorbate transporter subunit IIC	0.236242819273197	0.593285167944019	Upregulated	46.0073669924475	WP_001300695.1
C2566_RS03795	yjhP	yjhP	SAM-dependent methyltransferase	0.236041120973028	0.58095583823335	Upregulated	29.5982990212139	WP_000354251.1
C2566_RS17965	lysS	lysS	lysine--tRNA ligase	0.235879399870288	0.535990855378399	Upregulated	305.335747706985	WP_000003071.1
C2566_RS04980	proB	proB	glutamate 5-kinase	0.235130817060274	0.552963887107101	Upregulated	182.77272933331	WP_001285288.1
C2566_RS20430	feoA	feoA	ferrous iron transporter A	0.232977956501717	0.585296106671414	Upregulated	46.9804851662844	WP_001200455.1
C2566_RS21625	C2566_RS21625	C2566_RS21625	glycosyltransferase family 8 protein	0.23296162059686	0.606210460735936	Upregulated	155.12811322605	NA
C2566_RS13170	yebC	yebC	YebC/PmpR family DNA-binding transcriptional regulator	0.232393214059922	0.587002662675937	Upregulated	199.119724630149	WP_000907234.1
C2566_RS03550	yjjA	yjjA	DUF2501 domain-containing protein YjjA	0.231975616618565	0.593285167944019	Upregulated	80.251944648284	WP_001308243.1
C2566_RS20080	rpsL	rpsL	30S ribosomal protein S12	0.231408535017218	0.626180023139903	Upregulated	667.59107901887	WP_000246815.1
C2566_RS04330	acnB	acnB	bifunctional aconitate hydratase 2/2-methylisocitrate dehydratase	0.231369457677758	0.627389813985019	Upregulated	2206.38452263134	WP_001307570.1
C2566_RS14820	yfaZ	yfaZ	YfaZ family protein	0.229383643996556	0.642828411856959	Upregulated	14.3453137263043	WP_001300392.1
C2566_RS10130	trpE	trpE	anthranilate synthase component I	0.229176764547388	0.633132812967052	Upregulated	39.1055073541015	WP_001194647.1
C2566_RS01695	yjaB	yjaB	acetyltransferase	0.22894895220159	0.58111850256353	Upregulated	63.138117675434	WP_000237005.1
C2566_RS19465	nanK	nanK	N-acetylmannosamine kinase	0.228885731825742	0.615144896135128	Upregulated	25.21609353318	WP_000209020.1
C2566_RS14580	napC	napC	cytochrome c-type protein NapC	0.228473626864931	0.439670928659722	Upregulated	119.432771030499	WP_000528376.1
C2566_RS13065	ptrB	ptrB	oligopeptidase B	0.227645229863464	0.562044113925555	Upregulated	109.737759432156	WP_000936922.1
C2566_RS15910	hyfJ	hyfJ	hydrogenase 4 assembly chaperone HyfJ	0.226247438318307	0.654229683408629	Upregulated	8.61044703442658	WP_001300799.1
C2566_RS19310	rplU	rplU	50S ribosomal protein L21	0.226213720596259	0.588821281122876	Upregulated	1288.96522684633	WP_000271401.1
C2566_RS13885	udk	udk	uridine kinase	0.225745103978377	0.5640570240371	Upregulated	64.3589983512065	WP_001295424.1
C2566_RS19540	argR	argR	transcriptional regulator ArgR	0.225648797778394	0.621703305210086	Upregulated	281.635289695012	WP_001257842.1
C2566_RS13365	ftnA	ftnA	non-heme ferritin	0.225337605922394	0.634050893149546	Upregulated	2796.63004334622	WP_000917208.1
C2566_RS01290	cytR	cytR	DNA-binding transcriptional regulator CytR	0.224930085227817	0.492031686549233	Upregulated	113.177679359111	WP_000644904.1
C2566_RS13985	C2566_RS13985	C2566_RS13985	DeoR family transcriptional regulator	0.224406284932714	0.635263569391878	Upregulated	25.314086077926	NA
C2566_RS00070	yieH	yieH	6-phosphogluconate phosphatase	0.223889990162573	0.565098947804704	Upregulated	47.8789681306725	WP_000078043.1
C2566_RS17020	pphB	pphB	protein-serine/threonine phosphatase	0.223780984740481	0.653226243476228	Upregulated	28.3002121442816	WP_001141307.1
C2566_RS10575	dgcM	dgcM	diguanylate cyclase DgcM	0.223077608497427	0.511220538276347	Upregulated	121.699858257634	WP_001301114.1
C2566_RS07770	ybiT	ybiT	ABC-F family ATPase	0.223026823395096	0.572538880550201	Upregulated	215.429321453917	WP_000961458.1
C2566_RS13605	sbcB	sbcB	exodeoxyribonuclease I	0.222798615778158	0.496558430864405	Upregulated	116.982677186353	WP_000980563.1
C2566_RS06025	ybaT	ybaT	APC family permease	0.222433298752019	0.623889657849894	Upregulated	200.782095646841	WP_000982170.1
C2566_RS20315	rpe	rpe	ribulose-phosphate 3-epimerase	0.222347695603893	0.604314162268369	Upregulated	88.2098958145076	WP_000816280.1
C2566_RS12540	ydjY	ydjY	lipoprotein YdjY	0.222198343700008	0.636643711076318	Upregulated	27.8901328806192	NA
C2566_RS05855	ybaY	ybaY	YbaY family lipoprotein	0.221899166327362	0.627186681990156	Upregulated	205.998631287181	WP_000779826.1
C2566_RS05580	acpH	acpH	ACP phosphodiesterase	0.22157211994855	0.610625754790699	Upregulated	29.2096891212666	WP_001009885.1
C2566_RS12465	chbC	chbC	PTS N,N'-diacetylchitobiose transporter subunit IIC	0.221182444673405	0.596596863623204	Upregulated	59.8190588639462	WP_000073041.1
C2566_RS13140	znuC	znuC	zinc ABC transporter ATP-binding protein ZnuC	0.220924196028864	0.634050893149546	Upregulated	192.852674134993	WP_000202990.1
C2566_RS03125	C2566_RS03125	C2566_RS03125	IS3-like element ISEc52 family transposase	0.220368887280094	0.664377712920431	Upregulated	7.37923696567313	NA
C2566_RS00200	mnmG	mnmG	tRNA uridine-5-carboxymethylaminomethyl(34) synthesis enzyme MnmG	0.220174430945886	0.514437876924623	Upregulated	183.547650672279	WP_000499751.1
C2566_RS10195	topA	topA	type I DNA topoisomerase	0.219494742336737	0.547720909008174	Upregulated	562.542473586339	WP_001297122.1
C2566_RS13660	hisA	hisA	1-(5-phosphoribosyl)-5-[(5-phosphoribosylamino)methylideneamino]imidazole-4-carboxamide isomerase	0.219483228259034	0.654201407365333	Upregulated	78.6079870899078	WP_000586449.1
C2566_RS07525	C2566_RS07525	C2566_RS07525	acyltransferase family protein	0.219401888050886	0.634674887478269	Upregulated	470.83946258366	WP_000603805.1
C2566_RS17610	C2566_RS17610	C2566_RS17610	hypothetical protein	0.219240192666802	0.635868591737119	Upregulated	49.4596832861412	WP_001389254.1
C2566_RS11910	rsxG	rsxG	electron transport complex subunit RsxG	0.218958194509538	0.665733246519732	Upregulated	17.5593119664804	WP_000920802.1
C2566_RS12140	fumD	fumD	fumarate hydratase FumD	0.218236954345884	0.65496862360358	Upregulated	190.253244371677	WP_000528342.1
C2566_RS11105	narI	narI	respiratory nitrate reductase subunit gamma	0.216816353385487	0.664083206987335	Upregulated	12.3832550141412	WP_000617115.1
C2566_RS12315	ydiV	ydiV	anti-FlhDC factor	0.216706585357868	0.626180023139903	Upregulated	246.901937718748	NA
C2566_RS14125	apbC	apbC	iron-sulfur cluster carrier protein ApbC	0.216238926359054	0.58095583823335	Upregulated	235.773271551519	WP_001005448.1
C2566_RS16295	shoB	shoB	type I toxin-antitoxin system toxin ShoB	0.216008712995693	0.649263411092445	Upregulated	94.1422573286199	WP_000128776.1
C2566_RS21835	C2566_RS21835	C2566_RS21835	hypothetical protein	0.215432861278186	0.605253056798213	Upregulated	48.7697748272165	NA
C2566_RS15115	hisJ	hisJ	histidine ABC transporter substrate-binding protein HisJ	0.215396429842858	0.643751493647333	Upregulated	290.841790150419	WP_000737621.1
C2566_RS04730	proS	proS	proline--tRNA ligase	0.214544874893246	0.634470264086187	Upregulated	381.151175554379	WP_001260712.1
C2566_RS10770	feaB	feaB	phenylacetaldehyde dehydrogenase	0.213688795625284	0.588244679368469	Upregulated	75.3500303375363	WP_000138605.1
C2566_RS14220	bglX	bglX	beta-glucosidase BglX	0.212990458823378	0.479971152642932	Upregulated	182.494884061115	WP_000871512.1
C2566_RS09560	rluE	rluE	23S rRNA pseudouridine(2457) synthase RluE	0.21239406660916	0.670940946045335	Upregulated	34.9128423395726	WP_001248685.1
C2566_RS11655	ynfA	ynfA	YnfA family protein	0.211835982539169	0.673608493428053	Upregulated	14.3521843951768	WP_000598292.1
C2566_RS02435	sugE	sugE	quaternary ammonium compound efflux SMR transporter SugE	0.211486177091872	0.635868591737119	Upregulated	333.450412142621	WP_000118483.1
C2566_RS21845	C2566_RS21845	C2566_RS21845	autotransporter outer membrane beta-barrel domain-containing protein	0.211190881464972	0.673608493428053	Upregulated	250.174002845088	WP_001038839.1
C2566_RS04450	folK	folK	2-amino-4-hydroxy-6-hydroxymethyldihydropteridine diphosphokinase	0.20983909495029	0.678740463342852	Upregulated	7.64071119159536	WP_000215139.1
C2566_RS08110	rlmC	rlmC	23S rRNA (uracil(747)-C(5))-methyltransferase RlmC	0.209138507716073	0.669577803305987	Upregulated	38.7422099174808	WP_001149743.1
C2566_RS16040	ispG	ispG	flavodoxin-dependent (E)-4-hydroxy-3-methylbut-2-enyl-diphosphate synthase	0.209083200126786	0.593327040304344	Upregulated	456.104140698774	WP_000551807.1
C2566_RS10120	trpCF	trpCF	bifunctional indole-3-glycerol-phosphate synthase TrpC/phosphoribosylanthranilate isomerase TrpF	0.208923600948333	0.665733246519732	Upregulated	69.9410915549329	WP_000983912.1
C2566_RS09995	galU	galU	UTP--glucose-1-phosphate uridylyltransferase GalU	0.208821884122731	0.473769822582346	Upregulated	146.251439346346	WP_000718995.1
C2566_RS15535	yfeH	yfeH	bile acid:sodium symporter family protein	0.208465999606315	0.544760667451252	Upregulated	114.169723697129	WP_000765610.1
C2566_RS13695	C2566_RS13695	C2566_RS13695	mannose-1-phosphate guanylyltransferase/mannose-6-phosphate isomerase	0.208100661386231	0.670820404683617	Upregulated	1073.25298049673	WP_000097983.1
C2566_RS20140	yheT	yheT	hydrolase	0.207982763302267	0.628664020471501	Upregulated	35.4885950820918	WP_000057356.1
C2566_RS11745	mdtI	mdtI	multidrug/spermidine efflux SMR transporter subunit MdtI	0.207735770673416	0.667527132966644	Upregulated	5.64200065628587	WP_000046661.1
C2566_RS09450	lolC	lolC	lipoprotein-releasing ABC transporter permease subunit LolC	0.207645364380672	0.598852641369826	Upregulated	90.1471325891112	WP_000284714.1
C2566_RS10320	sapA	sapA	ABC transporter substrate-binding protein SapA	0.20700069822062	0.533658048823439	Upregulated	71.7526278645751	WP_001250216.1
C2566_RS14665	atoS	atoS	two-component system sensor histidine kinase AtoS	0.206869139866502	0.633132812967052	Upregulated	201.339423303288	WP_000559135.1
C2566_RS20415	ompR	ompR	two-component system response regulator OmpR	0.206544718011201	0.642774912404592	Upregulated	226.237094994739	WP_001157756.1
C2566_RS21590	rfaD	rfaD	ADP-glyceromanno-heptose 6-epimerase	0.206434424771053	0.617047569270415	Upregulated	289.394393828875	WP_000587764.1
C2566_RS15805	yffB	yffB	ArsC family reductase	0.205955866237252	0.642285142716942	Upregulated	50.9500946086053	WP_000258236.1
C2566_RS12840	yeaY	yeaY	Slp family lipoprotein YeaY	0.205855306262826	0.665733246519732	Upregulated	168.187029015285	WP_000290581.1
C2566_RS16930	hycI	hycI	hydrogenase maturation peptidase HycI	0.205616411115765	0.627389813985019	Upregulated	104.453988472526	WP_000132961.1
C2566_RS00165	atpA	atpA	F0F1 ATP synthase subunit alpha	0.204859490615199	0.678740463342852	Upregulated	1172.8066127605	WP_001176745.1
C2566_RS06460	ybdG	ybdG	mechanosensitive ion channel YbdG	0.204686658341876	0.597232223173984	Upregulated	129.439556637264	WP_001153155.1
C2566_RS15450	yfeO	yfeO	ion channel protein	0.204462690100368	0.654304018637928	Upregulated	28.491397720297	WP_000903148.1
C2566_RS03315	yjtD	yjtD	tRNA/rRNA methyltransferase	0.204443770562854	0.624906685851288	Upregulated	61.0739608086892	WP_001223132.1
C2566_RS14635	alkB	alkB	DNA oxidative demethylase AlkB	0.204384808060297	0.643816546813091	Upregulated	31.207607654179	WP_000885006.1
C2566_RS01565	rpoB	rpoB	DNA-directed RNA polymerase subunit beta	0.204178744300606	0.597232223173984	Upregulated	1395.45573397955	WP_000263098.1
C2566_RS25315	C2566_RS25315	C2566_RS25315	protein YnhH	0.204075686401027	0.667998782433495	Upregulated	43.9085991228401	WP_240806354.1
C2566_RS07225	gltA	gltA	citrate synthase	0.203411856207156	0.675491817387005	Upregulated	3024.72252329132	WP_000785834.1
C2566_RS00515	hemY	hemY	protoheme IX biogenesis protein HemY	0.202901705534432	0.653829404072691	Upregulated	312.612426758376	WP_000921791.1
C2566_RS04680	accA	accA	acetyl-CoA carboxylase carboxyl transferase subunit alpha	0.202757110660796	0.669411022845388	Upregulated	251.022966560887	WP_000055746.1
C2566_RS21125	yhjV	yhjV	aromatic amino acid transport family protein	0.202750986000439	0.670264709192883	Upregulated	55.9492018161927	WP_001295225.1
C2566_RS04510	fhuA	fhuA	ferrichrome porin FhuA	0.202264049459385	0.490845652842947	Upregulated	116.235106923118	NA
C2566_RS19765	yrdA	yrdA	gamma carbonic anhydrase family protein	0.202008552435179	0.600672981145608	Upregulated	310.376725990808	WP_001286158.1
C2566_RS10470	tyrR	tyrR	transcriptional regulator TyrR	0.201910971053771	0.532461710369459	Upregulated	236.884700618069	WP_001300658.1
C2566_RS12295	ppsR	ppsR	posphoenolpyruvate synthetase regulatory kinase/phosphorylase PpsR	0.201855220920606	0.58095583823335	Upregulated	109.405142968445	WP_000368046.1
C2566_RS11640	C2566_RS11640	C2566_RS11640	Arm DNA-binding domain-containing protein	0.20125017301389	0.692399338693343	Upregulated	23.887537465918	NA
C2566_RS09725	fadR	fadR	fatty acid metabolism transcriptional regulator FadR	0.20100377327403	0.671659999394841	Upregulated	137.785037632633	WP_000234823.1
C2566_RS11345	C2566_RS11345	C2566_RS11345	autotransporter outer membrane beta-barrel domain-containing protein	0.200842002429492	0.691943530791152	Upregulated	31.8605754137558	NA
C2566_RS01860	plsB	plsB	glycerol-3-phosphate 1-O-acyltransferase PlsB	0.200650571725738	0.593211286422374	Upregulated	514.034759149672	WP_000017354.1
C2566_RS02850	yjfF	yjfF	galactofuranose ABC transporter, permease protein YjfF	0.200580844287578	0.653226243476228	Upregulated	39.8735635068991	WP_000596015.1
C2566_RS19535	mdh	mdh	malate dehydrogenase	0.199419113472196	0.688907985026101	Upregulated	1380.75264572952	WP_001295272.1
C2566_RS03790	yjhQ	yjhQ	GNAT family N-acetyltransferase	0.199039012995235	0.644538464168872	Upregulated	24.784920410701	WP_001309181.1
C2566_RS20895	rlmJ	rlmJ	23S rRNA (adenine(2030)-N(6))-methyltransferase	0.198897470959844	0.626180023139903	Upregulated	82.0350241415265	WP_000954225.1
C2566_RS07800	moeB	moeB	molybdopterin-synthase adenylyltransferase MoeB	0.198740029196906	0.593285167944019	Upregulated	39.7205823677769	WP_000829242.1
C2566_RS09745	cvrA	cvrA	potassium/proton antiporter	0.197704825884151	0.605899095449441	Upregulated	224.082086747538	WP_000340194.1
C2566_RS12055	purR	purR	HTH-type transcriptional repressor PurR	0.196907828524182	0.532289475087601	Upregulated	145.974630097542	WP_000190982.1
C2566_RS09885	C2566_RS09885	C2566_RS09885	type I toxin-antitoxin system toxin Ldr family protein	0.196538115006626	0.698650015628474	Upregulated	15.3111296073082	WP_000170965.1
C2566_RS05315	lacI	lacI	DNA-binding transcriptional repressor LacI	0.196500430828242	0.682523341659076	Upregulated	58.8248505510417	WP_000805902.1
C2566_RS20180	pabA	pabA	aminodeoxychorismate synthase component 2	0.195486928931299	0.508797850881724	Upregulated	64.1814711917992	WP_000601847.1
C2566_RS10285	yciW	yciW	carboxymuconolactone decarboxylase family protein	0.195247948547119	0.699701136513607	Upregulated	30.1525430239024	WP_001301103.1
C2566_RS02935	yjgH	yjgH	RidA family protein	0.195170778738073	0.679295605628213	Upregulated	30.4998766077385	WP_000230274.1
C2566_RS08730	appC	appC	cytochrome bd-II oxidase subunit 1	0.193709693027454	0.674165098907244	Upregulated	83.8352021781208	WP_000263582.1
C2566_RS08805	ymcE	ymcE	protein YmcE	0.193617997952828	0.691476854623314	Upregulated	17.2581654844373	WP_001309400.1
C2566_RS00810	fre	fre	NAD(P)H-flavin reductase	0.193465365175998	0.549255516380451	Upregulated	502.752431057616	WP_000209826.1
C2566_RS18630	hldE	hldE	bifunctional D-glycero-beta-D-manno-heptose-7-phosphate kinase/D-glycero-beta-D-manno-heptose 1-phosphate adenylyltransferase HldE	0.193409328698139	0.605253056798213	Upregulated	109.957288749353	WP_000869178.1
C2566_RS14800	yfaV	yfaV	MFS transporter	0.193344929066964	0.698650015628474	Upregulated	37.1334369509302	WP_012767744.1
C2566_RS02045	gltP	gltP	glutamate/aspartate:proton symporter GltP	0.193117929164628	0.672177203173142	Upregulated	179.153550769385	WP_000835799.1
C2566_RS18635	glnE	glnE	bifunctional [glutamate--ammonia ligase]-adenylyl-L-tyrosine phosphorylase/[glutamate--ammonia-ligase] adenylyltransferase	0.1929686722109	0.534118714632805	Upregulated	169.765045532256	WP_012767764.1
C2566_RS12605	selD	selD	selenide, water dikinase SelD	0.192711652882441	0.673413667629903	Upregulated	358.44301685627	WP_001301298.1
C2566_RS14905	elaB	elaB	stress response protein ElaB	0.192211380747313	0.651307737912335	Upregulated	109.401278777458	WP_000070621.1
C2566_RS15220	prmB	prmB	50S ribosomal protein L3 N(5)-glutamine methyltransferase	0.191998379910879	0.610342680506491	Upregulated	100.053703378118	WP_001295704.1
C2566_RS14885	menB	menB	1,4-dihydroxy-2-naphthoyl-CoA synthase	0.191318237956106	0.660463710285952	Upregulated	98.4895276035757	WP_000639996.1
C2566_RS06540	wzz(fepE)	wzz(fepE)	LPS O-antigen length regulator Wzz(fepE)	0.190576934359479	0.708973871966312	Upregulated	15.8768542598238	WP_000096701.1
C2566_RS16660	gabP	gabP	GABA permease	0.190555791691341	0.703664273332773	Upregulated	35.7157582127831	WP_001301367.1
C2566_RS21980	tisB	tisB	type I toxin-antitoxin system toxin TisB	0.19019449316219	0.707145825053287	Upregulated	923.674435305085	WP_000060506.1
C2566_RS10720	uspF	uspF	universal stress protein UspF	0.19005317271264	0.661926498555017	Upregulated	1798.65361261484	WP_001300461.1
C2566_RS20935	slp	slp	outer membrane lipoprotein Slp	0.189985846488533	0.696652893892189	Upregulated	1099.41151731515	WP_001057453.1
C2566_RS05940	apt	apt	adenine phosphoribosyltransferase	0.189755979163481	0.651255689561515	Upregulated	86.6897369637785	WP_000127356.1
C2566_RS15620	ucpA	ucpA	SDR family oxidoreductase UcpA	0.188719039801062	0.700493700632725	Upregulated	1388.60943637475	WP_000517428.1
C2566_RS06975	nagC	nagC	DNA-binding transcriptional regulator NagC	0.188597250389141	0.678528870911786	Upregulated	156.158267576764	WP_000187594.1
C2566_RS03230	mokC	mokC	type I toxin-antitoxin system toxin MokC	0.188588084309799	0.700493700632725	Upregulated	23.2734664278685	WP_000809168.1
C2566_RS16625	C2566_RS16625	C2566_RS16625	ParB/RepB/Spo0J family partition protein	0.188268109137678	0.712541336861232	Upregulated	1469.07058934858	WP_000936465.1
C2566_RS11355	lsrB	lsrB	autoinducer 2 ABC transporter substrate-binding protein LsrB	0.188222070854984	0.699918622674038	Upregulated	8.96538171744759	WP_000172488.1
C2566_RS11750	mdtJ	mdtJ	multidrug/spermidine efflux SMR transporter subunit MdtJ	0.188132299164434	0.712614311210415	Upregulated	27.861953578547	WP_000276149.1
C2566_RS17145	queD	queD	6-carboxytetrahydropterin synthase QueD	0.187991606971899	0.673459207743721	Upregulated	32.8690299309691	WP_000108294.1
C2566_RS03000	lptG	lptG	LPS export ABC transporter permease LptG	0.187851360232788	0.645711283241855	Upregulated	138.336887245547	WP_001295681.1
C2566_RS12635	pncA	pncA	bifunctional nicotinamidase/pyrazinamidase	0.18762338967119	0.70064704279427	Upregulated	70.1842855274251	WP_001135066.1
C2566_RS09335	fabG	fabG	3-oxoacyl-ACP reductase FabG	0.187551827481594	0.694030667953383	Upregulated	1409.74115388362	WP_001008532.1
C2566_RS06915	ybeZ	ybeZ	PhoH family protein	0.187263012177256	0.676813348880579	Upregulated	485.980735016333	WP_001018040.1
C2566_RS03850	yaaY	yaaY	DUF2575 family protein	0.186211250165142	0.705774803834983	Upregulated	12.0544714088951	WP_001300728.1
C2566_RS18215	glcG	glcG	GlcG family protein	0.186188644895957	0.705528232586759	Upregulated	19.5749381888029	WP_000853256.1
C2566_RS06820	lptE	lptE	LPS assembly lipoprotein LptE	0.186106250248647	0.682405677353223	Upregulated	149.751593525007	WP_001269673.1
C2566_RS18335	hybD	hybD	HyaD/HybD family hydrogenase maturation endopeptidase	0.186052063256709	0.699701136513607	Upregulated	112.661427493612	WP_001221946.1
C2566_RS05455	ddlA	ddlA	D-alanine--D-alanine ligase	0.184778258942084	0.601431367056618	Upregulated	138.756569270157	WP_000413677.1
C2566_RS17245	rlmD	rlmD	23S rRNA (uracil(1939)-C(5))-methyltransferase RlmD	0.184468050346074	0.5640570240371	Upregulated	221.090056931396	WP_000046810.1
C2566_RS19460	nanQ	nanQ	N-acetylneuraminate anomerase	0.18431822565297	0.707145825053287	Upregulated	38.9680208887342	WP_000979881.1
C2566_RS10525	uspE	uspE	universal stress protein UspE	0.184145601535565	0.667998782433495	Upregulated	1702.07621399283	WP_001262123.1
C2566_RS00265	rbsB	rbsB	ribose ABC transporter substrate-binding protein RbsB	0.184140400646024	NA	Upregulated	18127.1727528616	WP_001056273.1
C2566_RS02940	bdcA	bdcA	SDR family oxidoreductase	0.184074552801456	0.715573184451046	Upregulated	44.34186225207	WP_000500685.1
C2566_RS18605	glgS	glgS	cell surface composition regulator GlgS	0.18376570094258	0.718756091200749	Upregulated	4377.77090652634	WP_000350095.1
C2566_RS20725	yhhM	yhhM	DUF2500 domain-containing protein	0.18352638406962	0.673459207743721	Upregulated	115.9053472008	WP_000042886.1
C2566_RS10110	trpA	trpA	tryptophan synthase subunit alpha	0.183361187373181	0.708973871966312	Upregulated	100.238348556223	WP_000443067.1
C2566_RS20720	yhhL	yhhL	DUF1145 family protein	0.182732788276128	0.697192678342583	Upregulated	22.6565390990674	WP_001295207.1
C2566_RS14590	napH	napH	quinol dehydrogenase ferredoxin subunit NapH	0.182079838622438	0.708973871966312	Upregulated	29.9134346756574	WP_000013515.1
C2566_RS18555	ygiC	ygiC	glutathionylspermidine synthase family protein	0.181507583993841	0.650293390218445	Upregulated	563.428404843485	WP_000442860.1
C2566_RS03405	lplA	lplA	lipoate--protein ligase LplA	0.181482639522915	0.644538464168872	Upregulated	67.702459655356	WP_000105884.1
C2566_RS04145	mraZ	mraZ	division/cell wall cluster transcriptional repressor MraZ	0.181055750453608	0.698057971175984	Upregulated	696.114442049789	WP_001295770.1
C2566_RS21450	yibA	yibA	HEAT repeat domain-containing protein	0.179992922759517	0.72134094227097	Upregulated	554.737262837357	WP_000072850.1
C2566_RS17220	pyrG	pyrG	glutamine hydrolyzing CTP synthase	0.178822097814498	0.572746396862097	Upregulated	850.6092439917	WP_000210878.1
C2566_RS13690	cpsG	cpsG	colanic acid biosynthesis phosphomannomutase CpsG	0.17838554059556	0.640168238963264	Upregulated	83.5242622300692	WP_000954427.1
C2566_RS11095	nhoA	nhoA	N-hydroxyarylamine O-acetyltransferase	0.17799985197683	0.722224342916809	Upregulated	21.5634492771018	WP_000187904.1
C2566_RS20730	yhhN	yhhN	lysoplasmalogenase	0.177964218451476	0.643152692238338	Upregulated	123.99281043496	WP_000964718.1
C2566_RS06110	allS	allS	HTH-type transcriptional activator AllS	0.177854343212182	0.720211163261367	Upregulated	19.0597501294917	WP_000460145.1
C2566_RS00630	pldA	pldA	phospholipase A	0.177840499605103	0.564140698548874	Upregulated	112.701229725824	WP_001259695.1
C2566_RS03035	ahr	ahr	NADPH-dependent aldehyde reductase Ahr	0.177471108814593	0.722224342916809	Upregulated	31.5243849423828	WP_001318460.1
C2566_RS10510	mppA	mppA	murein tripeptide ABC transporter substrate-binding protein MppA	0.177249114330407	0.586450083985163	Upregulated	99.9943854440076	WP_000683020.1
C2566_RS19345	mlaD	mlaD	outer membrane lipid asymmetry maintenance protein MlaD	0.176894415614907	0.582737403491395	Upregulated	89.6907284088069	WP_001296448.1
C2566_RS04890	yafQ	yafQ	type II toxin-antitoxin system mRNA interferase toxin YafQ	0.175785081280037	0.689622048905354	Upregulated	102.893461219797	WP_000615981.1
C2566_RS06325	ybcM	ybcM	helix-turn-helix transcriptional regulator	0.175122494306911	0.708973871966312	Upregulated	753.870294726895	WP_000881075.1
C2566_RS11335	hipA	hipA	type II toxin-antitoxin system serine/threonine protein kinase toxin HipA	0.17481963705518	0.716477549473012	Upregulated	122.521230520918	WP_001125439.1
C2566_RS04895	dinJ	dinJ	type II toxin-antitoxin system antitoxin DinJ	0.174819252985711	0.725530139037058	Upregulated	2575.07908471145	WP_000729704.1
C2566_RS01175	yiiM	yiiM	6-hydroxyaminopurine reductase	0.174457620687121	0.688635376959852	Upregulated	50.1424590111672	WP_001270260.1
C2566_RS14265	yohJ	yohJ	CidA/LrgA family protein	0.174397933486837	0.715644382557048	Upregulated	22.8867491012391	WP_001295452.1
C2566_RS20565	yhgN	yhgN	NAAT family transporter YhgN	0.173679066200443	0.678740463342852	Upregulated	83.2423834393823	WP_001002544.1
C2566_RS20820	yhhJ	yhhJ	ABC transporter permease	0.172844555605886	0.691078203364677	Upregulated	57.2209527284643	WP_001216257.1
C2566_RS21400	yiaU	yiaU	LysR family transcriptional regulator	0.172558364872726	0.716477549473012	Upregulated	77.7594236971155	WP_000164036.1
C2566_RS03485	holD	holD	DNA polymerase III subunit psi	0.172528574511972	0.678528870911786	Upregulated	37.3614331452474	WP_000204012.1
C2566_RS02415	epmB	epmB	EF-P beta-lysylation protein EpmB	0.172346371614641	0.665181353457512	Upregulated	59.8414093382657	WP_000940522.1
C2566_RS08750	etk	etk	tyrosine-protein kinase	0.17232295069158	0.589125106386688	Upregulated	148.285695236846	WP_000208650.1
C2566_RS06035	ybbJ	ybbJ	NfeD family protein	0.172239145965372	0.735273377968875	Upregulated	48.3159238618622	WP_000970309.1
C2566_RS11375	yneE	yneE	bestrophin family protein	0.172197639154685	0.729766148079469	Upregulated	50.3837763125237	WP_000637082.1
C2566_RS10475	tpx	tpx	thiol peroxidase	0.171937672761327	0.735273377968875	Upregulated	722.703509185135	WP_000084387.1
C2566_RS14490	rsuA	rsuA	16S rRNA pseudouridine(516) synthase RsuA	0.171572147756986	0.692027179765402	Upregulated	167.549006731342	WP_001234850.1
C2566_RS17875	pepP	pepP	Xaa-Pro aminopeptidase	0.171387428804027	0.694030667953383	Upregulated	222.063841423337	WP_001290123.1
C2566_RS14725	ubiG	ubiG	bifunctional 2-polyprenyl-6-hydroxyphenol methylase/3-demethylubiquinol 3-O-methyltransferase UbiG	0.170852278919995	0.69893257906538	Upregulated	66.4424046448692	WP_000990753.1
C2566_RS19600	mreC	mreC	rod shape-determining protein MreC	0.170608568099591	0.689279312059891	Upregulated	72.1987759288461	WP_000802511.1
C2566_RS15955	purM	purM	phosphoribosylformylglycinamidine cyclo-ligase	0.170334709876434	0.705774803834983	Upregulated	38.0021992608452	WP_001295474.1
C2566_RS15095	rpnB	rpnB	recombination-promoting nuclease RpnB	0.170244560181295	0.738086595203707	Upregulated	235.081749764557	WP_000156140.1
C2566_RS05965	adk	adk	adenylate kinase	0.17022221873617	0.700493700632725	Upregulated	802.548654377226	WP_001220233.1
C2566_RS03345	creA	creA	protein CreA	0.169314578445838	0.667998782433495	Upregulated	61.0453619088481	WP_000875487.1
C2566_RS12705	mipA	mipA	scaffolding protein MipA	0.169264513547596	0.649263411092445	Upregulated	285.877604184831	WP_000163771.1
C2566_RS16320	recO	recO	DNA repair protein RecO	0.16923131806224	0.678740463342852	Upregulated	44.7373612238736	WP_000399404.1
C2566_RS09355	yceG	yceG	cell division protein YceG	0.169062596776967	0.603583411630263	Upregulated	86.4812396896672	WP_000756838.1
C2566_RS13970	yegS	yegS	lipid kinase YegS	0.168382582203228	0.738161053384223	Upregulated	30.3804850683216	WP_000807361.1
C2566_RS09865	sirB1	sirB1	invasion regulator SirB1	0.167859390056035	0.681042054398028	Upregulated	186.388585803006	WP_001257044.1
C2566_RS00910	polA	polA	DNA polymerase I	0.167382653354855	0.56585727237636	Upregulated	475.195513605753	WP_000250006.1
C2566_RS10135	rnm	rnm	RNase RNM	0.167240627075818	0.656075431107739	Upregulated	117.191065737181	WP_001285663.1
C2566_RS06030	cueR	cueR	Cu(I)-responsive transcriptional regulator	0.167180509477308	0.695729978742433	Upregulated	83.0976544598742	WP_001026747.1
C2566_RS21710	rph	rph	ribonuclease PH	0.167047936360905	0.696378619764316	Upregulated	77.8085529889525	WP_001247089.1
C2566_RS11695	ynfH	ynfH	selenate reductase membrane anchor subunit YnfH	0.166158218732758	0.71254715106741	Upregulated	321.279053970351	WP_000526503.1
C2566_RS08185	lysO	lysO	L-lysine exporter LysO	0.16604631276416	0.743997642634156	Upregulated	24.9512754320157	WP_000491142.1
C2566_RS16620	C2566_RS16620	C2566_RS16620	recombinase family protein	0.165926485222473	0.747709404595977	Upregulated	2474.37582360692	WP_000135616.1
C2566_RS16435	pssA	pssA	CDP-diacylglycerol--serine O-phosphatidyltransferase	0.165887527748721	0.689643736403616	Upregulated	558.7229382855	WP_000949265.1
C2566_RS22720	C2566_RS22720	C2566_RS22720	IS1-like element IS1A family transposase	0.164754849456877	0.747709404595977	Upregulated	5.97182269118075	WP_103215986.1
C2566_RS18525	cpdA	cpdA	3',5'-cyclic-AMP phosphodiesterase	0.164301066213057	0.737867201815537	Upregulated	1198.36018373931	WP_000444752.1
C2566_RS01980	ghxP	ghxP	guanine/hypoxanthine transporter GhxP	0.164204660631022	0.712541336861232	Upregulated	47.4473940383677	WP_000106882.1
C2566_RS07320	ybgC	ybgC	tol-pal system-associated acyl-CoA thioesterase	0.163634466597434	0.668364787487499	Upregulated	188.650806300851	WP_001098384.1
C2566_RS06450	cusA	cusA	Cu(+)/Ag(+) efflux RND transporter permease subunit CusA	0.163570091350389	0.674881234638335	Upregulated	169.301942766684	WP_000573928.1
C2566_RS01575	yjaZ	yjaZ	heat-shock protein C	0.163458161616167	0.713590107078018	Upregulated	111.584510483907	WP_001307500.1
C2566_RS19795	dprA	dprA	DNA-protecting protein DprA	0.163412532061032	0.720211163261367	Upregulated	203.446154608134	WP_000228551.1
C2566_RS21995	yidG	yidG	DUF202 domain-containing protein	0.163174340074445	0.688277830034805	Upregulated	32.9865572798605	WP_001113432.1
C2566_RS13955	yegQ	yegQ	tRNA 5-hydroxyuridine modification protein YegQ	0.162485694871427	0.692321527059658	Upregulated	92.4561064749223	WP_000476014.1
C2566_RS10350	puuR	puuR	HTH-type transcriptional regulator PuuR	0.162386667167455	0.700383460296458	Upregulated	38.9802157723295	WP_001278727.1
C2566_RS19110	lpoA	lpoA	penicillin-binding protein activator LpoA	0.162000510345749	0.632017881050516	Upregulated	138.197681670987	WP_000249099.1
C2566_RS13380	yecA	yecA	UPF0149 family protein YecA	0.161719458062756	0.696969096936009	Upregulated	304.911673394664	WP_000847880.1
C2566_RS18190	pppA	pppA	prepilin peptidase PppA	0.160767387353101	0.750458748976872	Upregulated	15.7037808962134	WP_001333829.1
C2566_RS20540	glgA	glgA	glycogen synthase GlgA	0.160735140476694	0.682565128431348	Upregulated	155.55229865119	WP_001197646.1
C2566_RS09870	kdsA	kdsA	3-deoxy-8-phosphooctulonate synthase	0.159934411169992	0.720211163261367	Upregulated	171.153215967393	WP_000811065.1
C2566_RS05675	xseB	xseB	exodeoxyribonuclease VII small subunit	0.15809008319668	0.744666866869477	Upregulated	142.150697434527	WP_001124935.1
C2566_RS07180	pxpB	pxpB	5-oxoprolinase subunit PxpB	0.157332296431351	0.735273377968875	Upregulated	55.7873923779803	WP_001188343.1
C2566_RS04185	ftsW	ftsW	cell division protein FtsW	0.157273387617109	0.718909219768892	Upregulated	287.551708629428	WP_001295532.1
C2566_RS08680	yccX	yccX	acylphosphatase	0.15715872645777	0.738170165354846	Upregulated	70.8888310744522	WP_000048252.1
C2566_RS17955	recJ	recJ	single-stranded-DNA-specific exonuclease RecJ	0.156891668449637	0.653829404072691	Upregulated	109.221390865612	WP_000813212.1
C2566_RS12990	proQ	proQ	RNA chaperone ProQ	0.156600777119556	0.727743018671484	Upregulated	349.197909153582	WP_000431370.1
C2566_RS01920	alr	alr	alanine racemase	0.15614286051349	0.677033570070653	Upregulated	130.39052027681	WP_001147328.1
C2566_RS06085	ybbC	ybbC	YbbC/YhhH family protein	0.155600310675088	0.765937955728708	Upregulated	32.0999686383707	WP_000877768.1
C2566_RS14230	pbpG	pbpG	D-alanyl-D-alanine endopeptidase	0.155519736255812	0.682568061846325	Upregulated	94.5443986478678	WP_001319943.1
C2566_RS11785	ydgC	ydgC	GlpM family protein	0.155429947535904	0.750200396996102	Upregulated	53.0500508409471	WP_000524868.1
C2566_RS15085	folX	folX	dihydroneopterin triphosphate 2'-epimerase	0.154947694976636	0.673358129300689	Upregulated	88.8727327617351	WP_000068457.1
C2566_RS00025	mnmE	mnmE	tRNA uridine-5-carboxymethylaminomethyl(34) synthesis GTPase MnmE	0.15407917186085	0.695729978742433	Upregulated	70.3050024317082	WP_001282347.1
C2566_RS13880	dcd	dcd	dCTP deaminase	0.153580426185143	0.760705004704429	Upregulated	293.664084014751	WP_001234777.1
C2566_RS18575	ribB	ribB	3,4-dihydroxy-2-butanone-4-phosphate synthase	0.153379281289934	0.736856064490631	Upregulated	349.157237992902	WP_001076997.1
C2566_RS09455	lolD	lolD	lipoprotein-releasing ABC transporter ATP-binding protein LolD	0.153220718107499	0.736856064490631	Upregulated	45.1705969656566	WP_001033695.1
C2566_RS11945	tyrS	tyrS	tyrosine--tRNA ligase	0.153130573693334	0.720812458080555	Upregulated	495.614481652316	WP_001301026.1
C2566_RS16265	mltF	mltF	membrane-bound lytic murein transglycosylase MltF	0.152625451349652	0.722224342916809	Upregulated	56.5622903845905	WP_000734213.1
C2566_RS10280	rnb	rnb	exoribonuclease II	0.152350566762852	0.675491817387005	Upregulated	221.865005699817	WP_000484965.1
C2566_RS16590	bamE	bamE	outer membrane protein assembly factor BamE	0.151352201940148	0.753043822600252	Upregulated	1349.90241400383	WP_001203437.1
C2566_RS04060	yabI	yabI	DedA family protein	0.151068105323713	0.765267342305048	Upregulated	181.854993679464	WP_001148410.1
C2566_RS08950	efeU	efeU	iron uptake transporter permease EfeU	0.150546102022604	0.712541336861232	Upregulated	37.984088564549	WP_000497942.1
C2566_RS04180	murD	murD	UDP-N-acetylmuramoyl-L-alanine--D-glutamate ligase	0.150443192017747	0.746075746399343	Upregulated	250.444009873929	WP_000796481.1
C2566_RS11930	dtpA	dtpA	dipeptide/tripeptide permease DtpA	0.150322106301772	0.683406463388836	Upregulated	173.724529530997	WP_000100932.1
C2566_RS02530	amiB	amiB	N-acetylmuramoyl-L-alanine amidase AmiB	0.150101157309261	0.67759656240917	Upregulated	351.92553822163	WP_000640382.1
C2566_RS20095	tusD	tusD	sulfurtransferase complex subunit TusD	0.149501332950196	0.735273377968875	Upregulated	21.7304705184738	WP_001209710.1
C2566_RS24965	ykiE	ykiE	protein YkiE	0.149494232941451	0.767476972504711	Upregulated	122.737322840805	WP_211180522.1
C2566_RS18530	yqiB	yqiB	DUF1249 family protein	0.149356174832941	0.729766148079469	Upregulated	368.815706916723	WP_000833393.1
C2566_RS06645	uspG	uspG	universal stress protein UspG	0.149227830947152	0.713741993173015	Upregulated	321.267538331529	WP_000278509.1
C2566_RS11780	folM	folM	dihydromonapterin reductase	0.148808023903468	0.748457839487498	Upregulated	24.7417335419214	WP_000520804.1
C2566_RS06515	entD	entD	enterobactin synthase subunit EntD	0.148778557777051	0.769564462497877	Upregulated	88.2806514694451	WP_001749708.1
C2566_RS14370	yeiI	yeiI	sugar kinase	0.148716367023919	0.700620739142394	Upregulated	100.932575682483	WP_001065002.1
C2566_RS13180	aspS	aspS	aspartate--tRNA ligase	0.148312939371111	0.72281103502649	Upregulated	290.904893691688	WP_001258678.1
C2566_RS11280	ydeO	ydeO	acid stress response transcriptional regulator YdeO	0.148050405553179	0.778351867025033	Upregulated	23.3781203320775	WP_000060493.1
C2566_RS11275	ydeN	ydeN	sulfatase-like hydrolase/transferase	0.147941605064945	0.703664273332773	Upregulated	525.236825885113	WP_001318307.1
C2566_RS12800	leuE	leuE	leucine efflux protein LeuE	0.147692198534669	0.744666866869477	Upregulated	61.4675516451131	WP_000457199.1
C2566_RS19320	sfsB	sfsB	DNA-binding transcriptional regulator SfsB	0.147688886842468	0.779209045718833	Upregulated	9.4822269058695	WP_000445413.1
C2566_RS19325	murA	murA	UDP-N-acetylglucosamine 1-carboxyvinyltransferase	0.147447951191694	0.675218120313961	Upregulated	132.135267861968	WP_000357259.1
C2566_RS03830	sgcR	sgcR	DeoR/GlpR family DNA-binding transcription regulator	0.147191995386269	0.726625155832199	Upregulated	49.2456399266362	WP_000082780.1
C2566_RS20330	aroB	aroB	3-dehydroquinate synthase	0.146642608386925	0.697915387717177	Upregulated	298.508829958568	WP_000439846.1
C2566_RS21770	xanP	xanP	xanthine/proton symporter XanP	0.146595786196172	0.766019088628877	Upregulated	43.0062046027818	WP_001295238.1
C2566_RS09605	ariR	ariR	biofilm/acid-resistance regulator AriR	0.146475913289043	0.779209045718833	Upregulated	7.34264781002715	WP_000888772.1
C2566_RS16615	C2566_RS16615	C2566_RS16615	integrase domain-containing protein	0.146449003450137	0.722224342916809	Upregulated	306.580011130134	WP_001062342.1
C2566_RS20880	dtpB	dtpB	dipeptide/tripeptide permease DtpB	0.146241569927856	0.766406065952963	Upregulated	1745.41974040376	WP_001098647.1
C2566_RS01125	rhaD	rhaD	rhamnulose-1-phosphate aldolase	0.145724857799737	0.779209045718833	Upregulated	20.7208170819211	WP_001179759.1
C2566_RS17785	pgk	pgk	phosphoglycerate kinase	0.145372140854842	0.720812458080555	Upregulated	764.982020244323	WP_000111269.1
C2566_RS04660	lpxA	lpxA	acyl-ACP--UDP-N-acetylglucosamine O-acyltransferase	0.145143371943358	0.750301060157811	Upregulated	233.954393721579	WP_000565966.1
C2566_RS15970	ppx	ppx	exopolyphosphatase	0.144217558137982	0.722224342916809	Upregulated	191.132982158535	WP_001121363.1
C2566_RS25035	ydaN	ydaN	protein YnaN	0.14413607974965	0.784387465849183	Upregulated	8.52220334375983	WP_211180494.1
C2566_RS07680	ybiI	ybiI	C4-type zinc finger protein YbiI	0.14409926070161	0.784387465849183	Upregulated	155.413376059096	WP_000146343.1
C2566_RS20755	yhhS	yhhS	MFS transporter	0.144075189086543	0.734425045433583	Upregulated	55.9404322402382	WP_001300943.1
C2566_RS02865	yjgA	yjgA	ribosome biogenesis factor YjgA	0.143955246529858	0.772748935738744	Upregulated	251.254459853374	WP_000166270.1
C2566_RS01130	rhaA	rhaA	L-rhamnose isomerase	0.142646275126963	0.786569582502706	Upregulated	16.7256917653041	WP_000211500.1
C2566_RS20805	yhhH	yhhH	protein YhhH	0.141862534924559	0.786933932027675	Upregulated	28.7225791811291	WP_001271690.1
C2566_RS13120	pyk	pyk	pyruvate kinase	0.14171326868784	0.779209045718833	Upregulated	1468.0517340179	WP_000091148.1
C2566_RS13195	yecN	yecN	MAPEG family protein	0.141477568751087	0.750200396996102	Upregulated	79.3687249886094	WP_000252980.1
C2566_RS13410	uvrY	uvrY	UvrY/SirA/GacA family response regulator transcription factor	0.14145624877686	0.765267342305048	Upregulated	691.125996940337	NA
C2566_RS04140	cra	cra	catabolite repressor/activator	0.141435967470119	0.768053090238285	Upregulated	191.420108134034	WP_000762401.1
C2566_RS21855	C2566_RS21855	C2566_RS21855	transposase	0.14061486287624	0.788437847257243	Upregulated	12.2409593810556	NA
C2566_RS05635	ribD	ribD	bifunctional diaminohydroxyphosphoribosylaminopyrimidine deaminase/5-amino-6-(5-phosphoribosylamino)uracil reductase RibD	0.140608158190765	0.738401163805321	Upregulated	142.463335156082	WP_001150456.1
C2566_RS15355	yfdE	yfdE	CoA:oxalate CoA-transferase	0.140561480311573	0.782309067842234	Upregulated	11.9131522092788	WP_001296867.1
C2566_RS05660	yajO	yajO	1-deoxyxylulose-5-phosphate synthase YajO	0.140559613495899	0.73668745738328	Upregulated	172.627202725271	WP_001199799.1
C2566_RS09900	chaC	chaC	glutathione-specific gamma-glutamylcyclotransferase	0.139931098287246	0.682405677353223	Upregulated	110.208375267429	WP_012775986.1
C2566_RS03815	sgcQ	sgcQ	BtpA family protein SgcQ	0.138978622232486	0.788437847257243	Upregulated	17.6498040331492	WP_000118626.1
C2566_RS01220	yiiQ	yiiQ	YiiQ family protein	0.138975324568356	0.753043822600252	Upregulated	66.9523979198255	WP_000802226.1
C2566_RS19500	sspA	sspA	stringent starvation protein SspA	0.138728963830818	0.760073007428322	Upregulated	272.879234892478	WP_000257293.1
C2566_RS16840	recA	recA	recombinase RecA	0.138246480767194	0.77416987983281	Upregulated	537.539110956944	WP_000963143.1
C2566_RS08960	efeB	efeB	iron uptake transporter deferrochelatase/peroxidase subunit	0.137586132169266	0.728406815685448	Upregulated	47.4726361710235	WP_001199471.1
C2566_RS18805	ygjP	ygjP	M48 family metallopeptidase	0.13746523363371	0.776462895485545	Upregulated	38.4238203904552	WP_001300832.1
C2566_RS19240	argG	argG	argininosuccinate synthase	0.136657790385626	0.746307344195392	Upregulated	150.813827309162	WP_000207665.1
C2566_RS03070	insG	insG	IS4-like element IS4 family transposase	0.136652334890372	0.77100713573607	Upregulated	109.637167508048	WP_000483767.1
C2566_RS17530	ygdR	ygdR	lipoprotein YgdR	0.136484799741186	0.783411857427115	Upregulated	682.002862762431	WP_000758655.1
C2566_RS16585	recN	recN	DNA repair protein RecN	0.135415973313222	0.783411857427115	Upregulated	201.267395337839	WP_000880909.1
C2566_RS14350	lysP	lysP	lysine-specific permease	0.135283437480024	0.735273377968875	Upregulated	133.185542574465	WP_000253273.1
C2566_RS17925	ygfZ	ygfZ	tRNA-modifying protein YgfZ	0.134998243514837	0.77537898996661	Upregulated	226.475901349319	WP_000886062.1
C2566_RS17180	ygcU	ygcU	FAD-binding oxidoreductase	0.134395087724687	0.796633478689894	Upregulated	25.146425640632	WP_000059307.1
C2566_RS04005	pdxA	pdxA	4-hydroxythreonine-4-phosphate dehydrogenase PdxA	0.134202243653412	0.682568061846325	Upregulated	218.804809555395	WP_000241277.1
C2566_RS20070	fusA	fusA	elongation factor G	0.13386597190478	0.77537898996661	Upregulated	4680.56424438684	WP_000124700.1
C2566_RS05620	tsx	tsx	nucleoside-specific channel-forming protein Tsx	0.133502160037179	0.780961705229701	Upregulated	312.927748192797	WP_001295328.1
C2566_RS01030	yihY	yihY	virulence factor BrkB family protein	0.132934648111195	0.727316381497239	Upregulated	252.101110239271	WP_000920762.1
C2566_RS08435	mukF	mukF	chromosome partition protein MukF	0.132476901169936	0.701209311615657	Upregulated	156.149279772632	WP_001288850.1
C2566_RS04190	murG	murG	undecaprenyldiphospho-muramoylpentapeptide beta-N-acetylglucosaminyltransferase	0.1323746742865	0.774753100261803	Upregulated	224.847506434157	WP_000016560.1
C2566_RS16480	rluD	rluD	23S rRNA pseudouridine(1911/1915/1917) synthase RluD	0.132109158244873	0.766370193232468	Upregulated	156.934238213789	WP_000079100.1
C2566_RS00390	gppA	gppA	guanosine-5'-triphosphate,3'-diphosphate diphosphatase	0.132051398314772	0.745996884330213	Upregulated	233.503961720769	WP_000535976.1
C2566_RS07830	gsiD	gsiD	glutathione ABC transporter permease GsiD	0.13163824570618	0.787347205412244	Upregulated	53.6528300813839	WP_001236051.1
C2566_RS17650	xdhC	xdhC	xanthine dehydrogenase iron sulfur-binding subunit XdhC	0.131596382131065	0.799700775864191	Upregulated	35.3166672840988	WP_001016605.1
C2566_RS03575	C2566_RS03575	C2566_RS03575	Rpn family recombination-promoting nuclease/putative transposase	0.131051532846862	0.801788364101797	Upregulated	36.3569399512223	NA
C2566_RS06780	rlpA	rlpA	endolytic peptidoglycan transglycosylase RlpA	0.130879491389058	0.735273377968875	Upregulated	130.742313419231	WP_001231428.1
C2566_RS19330	ibaG	ibaG	BolA family iron metabolism protein IbaG	0.130586465621878	0.753940704724087	Upregulated	57.5961458628262	WP_000429656.1
C2566_RS04360	gcd	gcd	quinoprotein glucose dehydrogenase	0.130346329518374	0.766019088628877	Upregulated	94.002021493357	WP_001306211.1
C2566_RS06375	essD	essD	phage lysis protein EssD	0.130110406467414	0.800397898344664	Upregulated	8.78863994858339	WP_000839596.1
C2566_RS16640	glaH	glaH	glutarate dioxygenase GlaH	0.129722017530555	0.799700775864191	Upregulated	33.0728786771063	WP_000993087.1
C2566_RS01530	tuf	tuf	elongation factor Tu	0.129568759825429	0.794515413365359	Upregulated	1471.31314268092	WP_000031784.1
C2566_RS08215	macB	macB	macrolide ABC transporter ATP-binding protein/permease MacB	0.129268872496431	0.776191490407106	Upregulated	171.222012328068	WP_000188180.1
C2566_RS11270	ydeM	ydeM	anaerobic sulfatase maturase	0.128691003883613	0.786569582502706	Upregulated	80.4036031452793	WP_001301030.1
C2566_RS06590	entH	entH	proofreading thioesterase EntH	0.128546958357336	0.804871637905696	Upregulated	8.73832185088771	WP_000637953.1
C2566_RS12915	manZ	manZ	PTS mannose transporter subunit IID	0.128400126741845	0.799700775864191	Upregulated	256.800298775145	WP_000228655.1
C2566_RS21950	uhpA	uhpA	transcriptional regulator UhpA	0.128057802567205	0.798648338366631	Upregulated	20.3965372988716	WP_000633668.1
C2566_RS09345	fabF	fabF	beta-ketoacyl-ACP synthase II	0.128048194955033	0.792759815424305	Upregulated	1441.24020457372	WP_000044679.1
C2566_RS21775	yicH	yicH	AsmA family protein	0.12773618779014	0.771567594563093	Upregulated	254.095254472632	WP_001300954.1
C2566_RS08935	C2566_RS08935	C2566_RS08935	hypothetical protein	0.12702445364796	0.808718839779866	Upregulated	8.04968076777514	WP_000979516.1
C2566_RS24785	C2566_RS24785	C2566_RS24785	hypothetical protein	0.126735740691859	0.799700775864191	Upregulated	13.0903764959813	WP_122056850.1
C2566_RS12360	rplT	rplT	50S ribosomal protein L20	0.126680356779837	0.800397898344664	Upregulated	2244.00096612612	WP_000124850.1
C2566_RS10500	pgrR	pgrR	DNA-binding transcriptional regulator PgrR	0.126488250712286	0.80150597730729	Upregulated	37.6107644909381	WP_000817708.1
C2566_RS04025	rluA	rluA	bifunctional tRNA pseudouridine(32) synthase/23S rRNA pseudouridine(746) synthase RluA	0.12616312304637	0.786569582502706	Upregulated	49.9701940233727	WP_000525176.1
C2566_RS02590	yjfI	yjfI	YjfI family protein	0.125933134253041	0.810654003622045	Upregulated	10.2065258575152	WP_000220128.1
C2566_RS16850	mltB	mltB	lytic murein transglycosylase B	0.125839330787135	0.726625155832199	Upregulated	55.4769336024905	WP_001301333.1
C2566_RS15645	yfeY	yfeY	RpoE-regulated lipoprotein	0.125613247820785	0.780018837622916	Upregulated	222.946970284295	WP_000838937.1
C2566_RS20365	mrcA	mrcA	peptidoglycan glycosyltransferase/peptidoglycan DD-transpeptidase MrcA	0.125510834431728	0.74236955334817	Upregulated	176.466912961435	WP_000673804.1
C2566_RS13490	shiA	shiA	shikimate transporter	0.125487113799675	0.752203352337983	Upregulated	93.2540735225856	WP_000378575.1
C2566_RS04690	yaeR	yaeR	VOC family protein	0.125463840417902	0.78781130326572	Upregulated	44.8478638242548	WP_000901106.1
C2566_RS12880	nudL	nudL	CoA pyrophosphatase	0.124196145327875	0.791490298687776	Upregulated	16.7901075130901	WP_000456720.1
C2566_RS10200	cysB	cysB	HTH-type transcriptional regulator CysB	0.124189256538874	0.801339373409671	Upregulated	362.228290907009	WP_000776253.1
C2566_RS17240	relA	relA	GTP diphosphokinase	0.124139413069299	0.75090483352158	Upregulated	444.161231101638	WP_000226815.1
C2566_RS05770	clpP	clpP	ATP-dependent Clp endopeptidase proteolytic subunit ClpP	0.124070413614617	0.766019088628877	Upregulated	674.10796591169	WP_000122253.1
C2566_RS14395	psuG	psuG	pseudouridine-5'-phosphate glycosidase	0.124022311149488	0.799700775864191	Upregulated	8.20595726473437	WP_000040208.1
C2566_RS08810	gnsA	gnsA	GnsA/GnsB family addiction module toxin	0.12388434960784	0.811310750618667	Upregulated	78.2015375267134	WP_001019197.1
C2566_RS15545	ligA	ligA	NAD-dependent DNA ligase LigA	0.123824698594959	0.694937262162073	Upregulated	120.925215033596	WP_000443700.1
C2566_RS13965	yegR	yegR	protein YegR	0.123681276606354	0.800397898344664	Upregulated	69.3737395771274	WP_001318299.1
C2566_RS03005	yjgR	yjgR	helicase HerA-like C-terminal domain-containing protein	0.12350550196742	0.738161053384223	Upregulated	77.0918717569906	WP_001294573.1
C2566_RS04995	C2566_RS04995	C2566_RS04995	LysR substrate-binding domain-containing protein	0.123370500666821	0.811005437927067	Upregulated	32.8068468297796	NA
C2566_RS14040	yegV	yegV	carbohydrate kinase family protein	0.122828364695254	0.816806365772124	Upregulated	19.2262320487327	WP_000011997.1
C2566_RS17995	ygfS	ygfS	4Fe-4S dicluster domain-containing protein	0.122338682820242	0.817290482341897	Upregulated	9.27238578288352	WP_000838422.1
C2566_RS18435	yqhG	yqhG	YbjP/YqhG family protein	0.122176384213611	0.805661848485014	Upregulated	28.612678934404	WP_000691619.1
C2566_RS24065	C2566_RS24065	C2566_RS24065	IS3-like element IS150 family transposase	0.12120764012885	0.818892032377491	Upregulated	9.07846381337864	WP_085947770.1
C2566_RS11705	clcB	clcB	voltage-gated ClC-type chloride channel ClcB	0.120697035143936	0.79989510446847	Upregulated	34.5214249463403	WP_001315626.1
C2566_RS10180	sohB	sohB	protease SohB	0.120461550910304	0.717895656800042	Upregulated	308.655917448055	WP_000422045.1
C2566_RS14015	gatY	gatY	tagatose-bisphosphate aldolase subunit GatY	0.119874972033236	0.822082202701361	Upregulated	11.4661602593089	WP_001300977.1
C2566_RS20490	rtcB	rtcB	RNA-splicing ligase RtcB	0.119828774168779	0.814398190766269	Upregulated	32.9075744105198	WP_001105478.1
C2566_RS21745	spoT	spoT	bifunctional GTP diphosphokinase/guanosine-3',5'-bis pyrophosphate 3'-pyrophosphohydrolase	0.119748882590361	0.720211163261367	Upregulated	259.579179953772	WP_000280494.1
C2566_RS18320	hybG	hybG	hydrogenase maturation factor HybG	0.119310336251437	0.81825921008633	Upregulated	31.1714433779565	WP_000334896.1
C2566_RS18455	plsC	plsC	1-acylglycerol-3-phosphate O-acyltransferase	0.119248645203697	0.766019088628877	Upregulated	106.10591143799	WP_000965712.1
C2566_RS00955	typA	typA	ribosome-dependent GTPase TypA	0.119067754091255	0.779209045718833	Upregulated	503.960620149338	WP_000570668.1
C2566_RS00235	rbsD	rbsD	D-ribose pyranase	0.119065941127192	0.802285051178907	Upregulated	12774.8768523497	NA
C2566_RS00640	rhtC	rhtC	threonine export protein RhtC	0.118872154909483	0.802852254442391	Upregulated	23.350079837862	WP_000928828.1
C2566_RS07810	iaaA	iaaA	beta-aspartyl-peptidase	0.118045822888536	0.784688719798162	Upregulated	110.266629857922	WP_000513775.1
C2566_RS10070	tonB	tonB	TonB system transport protein TonB	0.118028105008236	0.77051429222109	Upregulated	39.3910971280573	WP_001300409.1
C2566_RS21755	recG	recG	ATP-dependent DNA helicase RecG	0.117712973559686	0.712614311210415	Upregulated	113.641253131307	WP_000678419.1
C2566_RS03630	iadA	iadA	beta-aspartyl-peptidase	0.117704959066399	0.818892032377491	Upregulated	358.650368009439	WP_000568432.1
C2566_RS21815	C2566_RS21815	C2566_RS21815	glycoside hydrolase family 31 protein	0.117628987320595	0.773035570302991	Upregulated	173.430045914643	WP_001313395.1
C2566_RS05490	yaiI	yaiI	YaiI/YqxD family protein	0.117040220834089	0.805232744315611	Upregulated	40.266040716634	WP_000158159.1
C2566_RS04555	mtnN	mtnN	5'-methylthioadenosine/S-adenosylhomocysteine nucleosidase	0.116528794607747	0.795753754475719	Upregulated	303.575861113397	WP_000689844.1
C2566_RS19495	sspB	sspB	ClpXP protease specificity-enhancing factor	0.115973333413438	0.795753754475719	Upregulated	147.155765493658	WP_000366129.1
C2566_RS07805	moeA	moeA	molybdopterin molybdotransferase MoeA	0.115798806294714	0.790422730831247	Upregulated	80.9864262985007	WP_000397372.1
C2566_RS11090	yddH	yddH	flavin reductase family protein	0.115699098491695	0.815325464237222	Upregulated	19.8044670309352	WP_000085912.1
C2566_RS07670	hcxB	hcxB	hydroxycarboxylate dehydrogenase HcXB	0.115564031534884	0.802852254442391	Upregulated	243.411564117509	WP_000443530.1
C2566_RS04535	clcA	clcA	H(+)/Cl(-) exchange transporter ClcA	0.115548416426967	0.743339591348378	Upregulated	228.709632286355	WP_000845394.1
C2566_RS22115	gyrB	gyrB	DNA topoisomerase (ATP-hydrolyzing) subunit B	0.115500486519958	0.766370193232468	Upregulated	694.541722838901	WP_000072067.1
C2566_RS17405	csdA	csdA	cysteine desulfurase CsdA	0.115272306552228	0.796078195211983	Upregulated	136.197385265099	WP_001300698.1
C2566_RS21250	glyQ	glyQ	glycine--tRNA ligase subunit alpha	0.115060227175446	0.799700775864191	Upregulated	98.4348261540683	WP_001168544.1
C2566_RS04410	panB	panB	3-methyl-2-oxobutanoate hydroxymethyltransferase	0.114903739513709	0.779209045718833	Upregulated	91.610710647141	WP_000805497.1
C2566_RS07745	opgE	opgE	phosphoethanolamine transferase	0.114707011411306	0.787347205412244	Upregulated	66.6684641147154	WP_001054678.1
C2566_RS21380	C2566_RS21380	C2566_RS21380	AraC family transcriptional regulator	0.114667870718208	0.827774618615575	Upregulated	25.9703630023213	WP_000891828.1
C2566_RS15050	ackA	ackA	acetate kinase	0.114482254224595	0.811843468298668	Upregulated	639.65946735851	WP_000095707.1
C2566_RS12775	yeaQ	yeaQ	GlsB/YeaQ/YmgE family stress response membrane protein	0.114410968887608	0.824930536438996	Upregulated	2239.29113451805	WP_000512153.1
C2566_RS13495	amn	amn	AMP nucleosidase	0.113756631235375	0.731594404267004	Upregulated	172.18735838726	WP_001060244.1
C2566_RS14385	yeiL	yeiL	transcriptional regulator YeiL	0.113373957691681	0.825312438565693	Upregulated	29.5043521110733	WP_000658583.1
C2566_RS19160	ubiT	ubiT	ubiquinone anaerobic biosynthesis accessory factor UbiT	0.113246536178236	0.800397898344664	Upregulated	492.564418569227	WP_001295552.1
C2566_RS25395	ygdT	ygdT	protein YgdT	0.112731597856879	NA	Upregulated	40.5590783800196	WP_000953278.1
C2566_RS10085	yciC	yciC	YciC family protein	0.111952431702123	0.810654003622045	Upregulated	107.451849465747	WP_000028540.1
C2566_RS02370	cutA	cutA	divalent cation tolerance protein CutA	0.110888512569918	0.793835229767317	Upregulated	59.1162379414001	WP_000883400.1
C2566_RS11955	mliC	mliC	C-type lysozyme inhibitor	0.110750652237911	0.790422730831247	Upregulated	71.2646775946583	WP_000178042.1
C2566_RS13745	rfbC	rfbC	dTDP-4-dehydrorhamnose 3,5-epimerase	0.110710477668855	0.835682451255788	Upregulated	1815.09218071696	WP_001100801.1
C2566_RS17870	ygfB	ygfB	UPF0149 family protein YgfB	0.110624224307368	0.71895864455949	Upregulated	265.079473292364	WP_001295378.1
C2566_RS14640	ada	ada	bifunctional DNA-binding transcriptional regulator/O6-methylguanine-DNA methyltransferase Ada	0.110432161161405	0.804871637905696	Upregulated	36.2728622498334	WP_000710372.1
C2566_RS12870	yoaH	yoaH	YoaH family protein	0.110277124249294	0.835158804994163	Upregulated	47.1983876667392	WP_000457334.1
C2566_RS11550	C2566_RS11550	C2566_RS11550	lipocalin family protein	0.110102246107336	0.82919873472834	Upregulated	53.7572643158589	WP_000780584.1
C2566_RS21515	lldP	lldP	L-lactate permease	0.109951078029871	0.836390922710852	Upregulated	1164.57450285987	WP_001297977.1
C2566_RS05790	hupB	hupB	nucleoid-associated protein HU-beta	0.109357980215882	0.837460429952862	Upregulated	860.057380563402	WP_001043542.1
C2566_RS13125	lpxM	lpxM	lauroyl-Kdo(2)-lipid IV(A) myristoyltransferase	0.10935745083647	0.766019088628877	Upregulated	100.652611933807	WP_000448381.1
C2566_RS18330	hybE	hybE	hydrogenase-2 assembly chaperone	0.108973383239393	0.812133941777585	Upregulated	98.7529168875851	WP_000134014.1
C2566_RS20440	feoC	feoC	[Fe-S]-dependent transcriptional repressor FeoC	0.108401886150077	0.835811448573942	Upregulated	44.1031015464226	WP_001295699.1
C2566_RS20075	rpsG	rpsG	30S ribosomal protein S7	0.108257929399742	0.799700775864191	Upregulated	680.209727551065	WP_001138043.1
C2566_RS09910	ychO	ychO	inverse autotransporter invasin YchO	0.1082101620382	0.838268475973584	Upregulated	46.9303069447193	WP_001400233.1
C2566_RS07615	ybhP	ybhP	endonuclease/exonuclease/phosphatase family protein	0.107944953395352	0.827870726126709	Upregulated	16.14309081373	WP_001113347.1
C2566_RS21860	C2566_RS21860	C2566_RS21860	IS30-like element IS30 family transposase	0.10733745683163	0.822082202701361	Upregulated	88.9133297588523	NA
C2566_RS14095	C2566_RS14095	C2566_RS14095	HTH-like domain-containing protein	0.10728824881559	0.840786647585229	Upregulated	87.2919017918425	NA
C2566_RS02375	dcuA	dcuA	anaerobic C4-dicarboxylate transporter DcuA	0.107178866439321	0.840070560124497	Upregulated	3178.64634789407	WP_000961959.1
C2566_RS01315	metJ	metJ	met regulon transcriptional regulator MetJ	0.107116335241285	0.767476972504711	Upregulated	247.073405096891	WP_000852812.1
C2566_RS21005	treF	treF	alpha,alpha-trehalase	0.106571485086598	0.825943051838062	Upregulated	61.8674902243392	WP_000934218.1
C2566_RS20700	ftsX	ftsX	permease-like cell division protein FtsX	0.106441379678661	0.811005437927067	Upregulated	214.733823317132	WP_001042003.1
C2566_RS07575	moaB	moaB	molybdenum cofactor biosynthesis protein B	0.106419484294403	0.799700775864191	Upregulated	79.3480720804769	WP_000084627.1
C2566_RS20750	dcrB	dcrB	phage sensitivity protein DcrB	0.106180207388145	0.836366063646177	Upregulated	421.926112811668	WP_001245295.1
C2566_RS16330	rnc	rnc	ribonuclease III	0.105878786343764	0.799700775864191	Upregulated	184.402447845174	WP_001068343.1
C2566_RS10165	cobO	cobO	cob(I)yrinic acid a,c-diamide adenosyltransferase	0.105756484932098	0.781428745595451	Upregulated	67.8862213722243	WP_001278906.1
C2566_RS06745	tatE	tatE	twin-arginine translocase subunit TatE	0.105461649907849	0.821626188886625	Upregulated	185.313352166259	WP_000503930.1
C2566_RS21585	kbl	kbl	glycine C-acetyltransferase	0.105302641888987	0.823053209061525	Upregulated	635.348904496189	WP_001213837.1
C2566_RS21665	coaD	coaD	pantetheine-phosphate adenylyltransferase	0.1039638644525	0.800397898344664	Upregulated	28.2898590662711	WP_001171866.1
C2566_RS03470	prfC	prfC	peptide chain release factor 3	0.103797612504758	0.818892032377491	Upregulated	154.965311654825	WP_000175940.1
C2566_RS08570	rlmKL	rlmKL	bifunctional 23S rRNA (guanine(2069)-N(7))-methyltransferase RlmK/23S rRNA (guanine(2445)-N(2))-methyltransferase RlmL	0.10325662719025	0.756912538831576	Upregulated	147.430842694889	WP_001086539.1
C2566_RS12110	ydhT	ydhT	protein YdhT	0.102896023008697	0.841891675586035	Upregulated	21.6669484299363	WP_000587525.1
C2566_RS04545	yadS	yadS	TRIC cation channel family protein	0.102853963258455	0.811137517122774	Upregulated	34.0437065691424	WP_000964221.1
C2566_RS09705	umuD	umuD	translesion error-prone DNA polymerase V autoproteolytic subunit	0.102399868833844	0.848670970153289	Upregulated	17.8472557949843	WP_000897378.1
C2566_RS13035	yebY	yebY	YebY family protein	0.10226525488337	0.786933932027675	Upregulated	276.680721302343	WP_000976472.1
C2566_RS19420	mtgA	mtgA	monofunctional biosynthetic peptidoglycan transglycosylase	0.102093955453343	0.805661848485014	Upregulated	51.7244180161005	WP_000047091.1
C2566_RS19365	kdsD	kdsD	arabinose-5-phosphate isomerase KdsD	0.101540819368707	0.788437847257243	Upregulated	347.495644719161	WP_001295557.1
C2566_RS10570	smrA	smrA	DNA endonuclease SmrA	0.101459666487089	0.822451858447463	Upregulated	34.8861759406391	WP_001046829.1
C2566_RS09775	treA	treA	alpha,alpha-trehalase	0.101333740705406	0.836390922710852	Upregulated	63.8153013476845	WP_000841714.1
C2566_RS20560	asd	asd	aspartate-semialdehyde dehydrogenase	0.101214565239882	0.840786647585229	Upregulated	370.057572209865	WP_000799969.1
C2566_RS17000	hypE	hypE	hydrogenase maturation carbamoyl dehydratase HypE	0.101110718889618	0.848048793281927	Upregulated	789.160688892023	WP_001059922.1
C2566_RS00210	asnC	asnC	transcriptional regulator AsnC	0.101019542132446	0.837460429952862	Upregulated	31.430352287794	WP_000432970.1
C2566_RS18445	ygiQ	ygiQ	YgiQ family radical SAM protein	0.100901697035231	0.82919873472834	Upregulated	93.0960572366776	WP_000095154.1
C2566_RS13760	rfbB	rfbB	dTDP-glucose 4,6-dehydratase	0.100758539519428	0.810654003622045	Upregulated	392.085444533613	WP_000699450.1
C2566_RS00395	rhlB	rhlB	ATP-dependent RNA helicase RhlB	0.0999070395705077	0.826947832107082	Upregulated	450.463714347934	WP_000047499.1
C2566_RS04500	C2566_RS04500	C2566_RS04500	IS3-like element IS2 family transposase	0.0998233611817443	0.850860184814399	Upregulated	7.64146553445145	WP_088895425.1
C2566_RS11110	narW	narW	nitrate reductase molybdenum cofactor assembly chaperone	0.0998225388263805	0.852291153378213	Upregulated	10.4527873702167	WP_001166353.1
C2566_RS10495	ycjY	ycjY	alpha/beta hydrolase	0.0997716082557174	0.8410155085013	Upregulated	25.3134501542801	WP_001300523.1
C2566_RS10235	lapA	lapA	lipopolysaccharide assembly protein LapA	0.0994023302989218	0.804871637905696	Upregulated	275.81512585186	WP_000876286.1
C2566_RS14810	yfaX	yfaX	IclR family transcriptional regulator	0.0993849473648444	0.8493955321563	Upregulated	20.3727538289243	WP_000894185.1
C2566_RS15855	gcvR	gcvR	glycine cleavage system transcriptional repressor	0.0993299163183399	0.827615811140229	Upregulated	179.46018751069	WP_000176187.1
C2566_RS03385	nadR	nadR	multifunctional transcriptional regulator/nicotinamide-nucleotide adenylyltransferase/ribosylnicotinamide kinase NadR	0.0992325668880101	0.811137517122774	Upregulated	148.566935573731	WP_000093814.1
C2566_RS16880	srlR	srlR	glucitol operon DNA-binding transcriptional repressor SrlR	0.0987974820074116	0.831520819940045	Upregulated	78.5545329197577	WP_000804550.1
C2566_RS10240	lapB	lapB	lipopolysaccharide assembly protein LapB	0.0987293744468807	0.795753754475719	Upregulated	203.97937968532	WP_000891353.1
C2566_RS06735	crcB	crcB	fluoride efflux transporter CrcB	0.0986577131914	0.797000793143567	Upregulated	54.1577335241145	WP_000939738.1
C2566_RS14465	yejB	yejB	microcin C ABC transporter permease YejB	0.0983871922867161	0.799513629509337	Upregulated	56.3325839000855	WP_000501604.1
C2566_RS00620	rarD	rarD	EamA family transporter RarD	0.0973319168675807	0.852775351497267	Upregulated	22.6802127546168	WP_000339104.1
C2566_RS09210	yceM	yceM	Gfo/Idh/MocA family protein	0.0966152185602235	0.83581009863265	Upregulated	69.9704874831339	WP_000736158.1
C2566_RS01270	menA	menA	1,4-dihydroxy-2-naphthoate polyprenyltransferase	0.0964346144142403	0.82919873472834	Upregulated	38.9917754503518	WP_000139496.1
C2566_RS08250	aat	aat	leucyl/phenylalanyl-tRNA--protein transferase	0.0959123561567719	0.852291153378213	Upregulated	26.5935039872661	WP_001241678.1
C2566_RS03995	apaG	apaG	Co2+/Mg2+ efflux protein ApaG	0.0957501766588271	0.810228905108029	Upregulated	157.539420774975	WP_000610901.1
C2566_RS18085	yggT	yggT	osmotic shock tolerance protein YggT	0.095468119244277	0.818892032377491	Upregulated	73.2298343544728	WP_001094831.1
C2566_RS00530	hemC	hemC	hydroxymethylbilane synthase	0.0952664420465045	0.827021999793564	Upregulated	181.972843404822	WP_001354020.1
C2566_RS14355	yieE	yieE	DNA-binding transcriptional regulator YeiE	0.0951450210850057	0.836406568068687	Upregulated	88.3368209967889	WP_000548294.1
C2566_RS19715	yhdX	yhdX	amino acid ABC transporter permease	0.0945061332960697	0.856423773866407	Upregulated	13.062837771158	WP_000019664.1
C2566_RS25030	ymiD	ymiD	protein YmiD	0.0944352767579691	0.855041710434074	Upregulated	27.2032207950283	WP_211180493.1
C2566_RS10905	tehA	tehA	dicarboxylate transporter/tellurite-resistance protein TehA	0.0943279349704561	0.799700775864191	Upregulated	73.5805114085137	WP_001301046.1
C2566_RS21675	rpmG	rpmG	50S ribosomal protein L33	0.0941912849268984	0.840650036226773	Upregulated	2269.7281451685	WP_001051798.1
C2566_RS04955	gpt	gpt	xanthine phosphoribosyltransferase	0.0941875026044139	0.846887101025489	Upregulated	129.608314163093	WP_001291990.1
C2566_RS09765	ymgE	ymgE	GlsB/YeaQ/YmgE family stress response membrane protein	0.0940522473176356	0.859758264286692	Upregulated	6.33314794433127	WP_000511313.1
C2566_RS03150	fecB	fecB	Fe(3+) dicitrate ABC transporter substrate-binding protein FecB	0.0934282744339769	0.849947705393543	Upregulated	29.5785589563538	WP_000879164.1
C2566_RS11815	manA	manA	mannose-6-phosphate isomerase	0.0933130815812928	0.799700775864191	Upregulated	225.955781477214	WP_001170661.1
C2566_RS15055	pta	pta	phosphate acetyltransferase	0.0927251322331205	0.855041710434074	Upregulated	479.306172096622	WP_000086722.1
C2566_RS07015	uof	uof	fur leader peptide	0.0919138623185846	0.860865398517017	Upregulated	784.327949830237	WP_001406816.1
C2566_RS03365	trpR	trpR	trp operon repressor	0.0908455163020344	0.856423773866407	Upregulated	122.348795211433	WP_000068679.1
C2566_RS09205	yceH	yceH	YceH family protein	0.0908385843290113	0.843647647118885	Upregulated	73.2546219732443	WP_000877107.1
C2566_RS03810	sgcC	sgcC	PTS sugar transporter subunit IIC SgcC	0.0902758605612612	0.861586990629822	Upregulated	25.7790903870266	WP_000460843.1
C2566_RS09710	umuC	umuC	DNA polymerase V catalytic protein	0.0902639471697493	0.8493955321563	Upregulated	64.1988908168066	WP_000457616.1
C2566_RS01160	sodA	sodA	superoxide dismutase [Mn]	0.0900708149844347	0.862707947788732	Upregulated	144.419690103708	WP_001297064.1
C2566_RS17795	mscS	mscS	small-conductance mechanosensitive channel MscS	0.0899022012938312	0.799700775864191	Upregulated	181.503289431684	WP_000389818.1
C2566_RS08290	serS	serS	serine--tRNA ligase	0.0898385238753797	0.836366063646177	Upregulated	1156.50119933878	WP_000886683.1
C2566_RS18610	yqiJ	yqiJ	OB-fold-containig protein	0.0898335172829026	0.865665230471068	Upregulated	255.076460906358	WP_000599926.1
C2566_RS05270	cynR	cynR	transcriptional regulator CynR	0.0896711955127548	0.861131348117744	Upregulated	13.8903298628054	WP_000952503.1
C2566_RS15150	accD	accD	acetyl-CoA carboxylase, carboxyltransferase subunit beta	0.0895528028753621	0.852291153378213	Upregulated	791.716984700196	WP_000118404.1
C2566_RS18740	ygjG	ygjG	putrescine aminotransferase	0.0895022518398105	0.848048793281927	Upregulated	105.236453996097	WP_001301395.1
C2566_RS19780	tsaC	tsaC	L-threonylcarbamoyladenylate synthase type 1 TsaC	0.089405908406135	0.846887101025489	Upregulated	67.6208506027467	WP_001301412.1
C2566_RS18710	rpoD	rpoD	RNA polymerase sigma factor RpoD	0.0887820093314568	0.803444105256023	Upregulated	649.527273394253	WP_000437375.1
C2566_RS17470	ppdC	ppdC	prepilin-type N-terminal cleavage/methylation domain-containing protein	0.0886528445440577	0.863562687684517	Upregulated	7.99663434875969	WP_001276460.1
C2566_RS13145	znuB	znuB	zinc ABC transporter permease subunit ZnuB	0.0875379650427312	0.840786647585229	Upregulated	43.806660566875	WP_000571479.1
C2566_RS15195	yfcL	yfcL	YfcL family protein	0.0873960259648298	0.856423773866407	Upregulated	126.452662707456	WP_000559764.1
C2566_RS19570	aaeR	aaeR	HTH-type transcriptional activator AaeR	0.0872572308471333	0.827870726126709	Upregulated	54.9709144639565	WP_000440317.1
C2566_RS24890	C2566_RS24890	C2566_RS24890	hypothetical protein	0.0866828880120233	0.870594958953531	Upregulated	115.737844948365	WP_001157925.1
C2566_RS21525	lldD	lldD	quinone-dependent L-lactate dehydrogenase	0.0865325820312029	0.870594958953531	Upregulated	442.030301686855	WP_000586962.1
C2566_RS10860	hokB	hokB	type I toxin-antitoxin system toxin HokB	0.0860659457381058	0.872370766104075	Upregulated	1350.03805667368	WP_001320773.1
C2566_RS25405	yqgG	yqgG	protein YqgG	0.0857613940754861	0.86710268929647	Upregulated	70.7890842734708	WP_001297404.1
C2566_RS01735	yjbB	yjbB	Na/Pi cotransporter family protein	0.0854953642943718	0.861131348117744	Upregulated	79.8234647526389	WP_000956830.1
C2566_RS01585	thiG	thiG	thiazole synthase	0.0854237332047789	0.865722808175876	Upregulated	31.8179662430615	WP_000944059.1
C2566_RS15305	mlaA	mlaA	phospholipid-binding lipoprotein MlaA	0.0853745357128594	0.831595999675071	Upregulated	127.178094077881	WP_000776768.1
C2566_RS00205	mioC	mioC	FMN-binding protein MioC	0.0848365010478678	0.827870726126709	Upregulated	296.533504184939	WP_000763729.1
C2566_RS17455	recB	recB	exodeoxyribonuclease V subunit beta	0.0847691152771725	0.818668209971617	Upregulated	160.065276638563	WP_001285992.1
C2566_RS16420	trxC	trxC	thioredoxin TrxC	0.0840032383329945	0.837460429952862	Upregulated	619.4243743585	WP_001098726.1
C2566_RS15125	ubiX	ubiX	flavin prenyltransferase UbiX	0.0839564633547445	0.862707947788732	Upregulated	34.5224960186238	WP_000825700.1
C2566_RS18515	parE	parE	DNA topoisomerase IV subunit B	0.0837492584623067	0.825538934555413	Upregulated	194.000366290713	WP_000195296.1
C2566_RS04170	murF	murF	UDP-N-acetylmuramoyl-tripeptide--D-alanyl-D-alanine ligase	0.0835186994044741	0.856423773866407	Upregulated	222.979351594331	WP_000626688.1
C2566_RS10125	trpD	trpD	bifunctional anthranilate synthase glutamate amidotransferase component TrpG/anthranilate phosphoribosyltransferase TrpD	0.0828217368248976	0.872370766104075	Upregulated	71.7348824976778	WP_000763511.1
C2566_RS20390	hslO	hslO	Hsp33 family molecular chaperone HslO	0.0828065074792313	0.810654003622045	Upregulated	111.18759555041	WP_001135574.1
C2566_RS04000	rsmA	rsmA	16S rRNA (adenine(1518)-N(6)/adenine(1519)-N(6))-dimethyltransferase RsmA	0.0814467072808455	0.861586990629822	Upregulated	140.303352596869	WP_001065381.1
C2566_RS14595	napG	napG	ferredoxin-type protein NapG	0.0802249741138519	0.879135566586139	Upregulated	14.0102007638105	WP_000091291.1
C2566_RS07035	ybfF	ybfF	esterase	0.0798748360628682	0.856423773866407	Upregulated	47.9541994705659	WP_000773301.1
C2566_RS12085	ydhQ	ydhQ	AIDA repeat-containing protein	0.0798669296508596	0.861586990629822	Upregulated	175.913833579452	WP_000534307.1
C2566_RS01955	ssb1	ssb1	single-stranded DNA-binding protein SSB1	0.079722143222374	0.86710268929647	Upregulated	209.139220708404	WP_000168305.1
C2566_RS00595	C2566_RS00595	C2566_RS00595	DUF943 family protein	0.0793977604548318	0.881168065699898	Upregulated	7.76979813009969	WP_000837667.1
C2566_RS14720	gyrA	gyrA	DNA topoisomerase (ATP-hydrolyzing) subunit A	0.0792958463047025	0.849698594467014	Upregulated	555.675282920045	WP_001281254.1
C2566_RS20370	nudE	nudE	ADP compounds hydrolase NudE	0.0789996025141501	0.848670970153289	Upregulated	292.729489447996	WP_000045744.1
C2566_RS20165	crp	crp	cAMP-activated global transcriptional regulator CRP	0.07819566094772	0.860231054227489	Upregulated	1594.37223543076	WP_000242755.1
C2566_RS02815	tamA	tamA	autotransporter assembly complex protein TamA	0.0778843379893243	0.804982666894762	Upregulated	144.055537821622	WP_001269293.1
C2566_RS08230	clpA	clpA	ATP-dependent Clp protease ATP-binding subunit ClpA	0.0771892697012436	0.882748387272983	Upregulated	2462.59251131438	WP_000934045.1
C2566_RS03265	mog	mog	molybdopterin adenylyltransferase	0.0771623142000235	0.861131348117744	Upregulated	116.901151960174	WP_001094682.1
C2566_RS00885	srkA	srkA	stress response kinase SrkA	0.0759829470068422	0.852638544900727	Upregulated	483.47105324387	WP_001065497.1
C2566_RS17940	fldB	fldB	flavodoxin FldB	0.0757796244674995	0.879803060167481	Upregulated	280.217182653721	WP_001055874.1
C2566_RS17210	ygcG	ygcG	TPM domain-containing protein	0.0756946155029446	0.887827638739135	Upregulated	10.2212849776004	WP_001268460.1
C2566_RS12825	yeaX	yeaX	carnitine monooxygenase reductase subunit YeaX	0.075436100182037	0.888098014253	Upregulated	18.354118753996	WP_001287032.1
C2566_RS15565	ptsH	ptsH	phosphocarrier protein Hpr	0.0754104168450507	0.888910883117863	Upregulated	660.330103265853	WP_000487600.1
C2566_RS11460	mgtS	mgtS	protein MgtS	0.0753639120875479	0.891734496896133	Upregulated	1094.23349026529	WP_000901367.1
C2566_RS10530	fnr	fnr	fumarate/nitrate reduction transcriptional regulator Fnr	0.0753507924913801	0.860629367217517	Upregulated	1529.97066161508	NA
C2566_RS20135	yheS	yheS	ABC transporter ATP-binding protein	0.0751425974438161	0.835158804994163	Upregulated	116.102583173493	WP_000634798.1
C2566_RS03820	sgcA	sgcA	SgcA family PTS sugar transporter subunit IIA	0.075038374511608	0.892076745245497	Upregulated	19.6986793633394	WP_000606406.1
C2566_RS03615	kptA	kptA	RNA 2'-phosphotransferase	0.074641170696788	0.865722808175876	Upregulated	45.7114778839078	WP_001151855.1
C2566_RS21100	bcsF	bcsF	cellulose biosynthesis protein BcsF	0.0745334602057067	0.892207163183959	Upregulated	5.86546860022121	WP_000988308.1
C2566_RS19590	yhdE	yhdE	nucleoside triphosphate pyrophosphatase YhdE	0.0743484885091178	0.881168065699898	Upregulated	75.1247953651251	WP_000203105.1
C2566_RS15010	lrhA	lrhA	transcriptional regulator LrhA	0.073346692771666	0.876732630310265	Upregulated	1425.28439559636	WP_000622290.1
C2566_RS01320	metB	metB	cystathionine gamma-synthase	0.0730655558309743	0.881168065699898	Upregulated	56.9721056174296	WP_001301270.1
C2566_RS10595	ttcA	ttcA	tRNA 2-thiocytidine(32) synthetase TtcA	0.0729290316322456	0.840650036226773	Upregulated	148.823669101186	WP_001157407.1
C2566_RS01620	hemE	hemE	uroporphyrinogen decarboxylase	0.072747051869291	0.861586990629822	Upregulated	64.0489572450119	WP_000137657.1
C2566_RS04830	rnhA	rnhA	ribonuclease HI	0.072460407530695	0.892346978713576	Upregulated	31.1930878733156	WP_000917883.1
C2566_RS15140	dedD	dedD	cell division protein DedD	0.072129171103874	0.881829080098549	Upregulated	151.921503811007	WP_000146992.1
C2566_RS08400	lpxK	lpxK	tetraacyldisaccharide 4'-kinase	0.0719633221706878	0.881168065699898	Upregulated	48.8443692260941	WP_000570539.1
C2566_RS14500	rplY	rplY	50S ribosomal protein L25	0.0717262931194851	0.896270957295923	Upregulated	683.095312326006	WP_000494183.1
C2566_RS10400	ycjM	ycjM	glucosylglycerate phosphorylase	0.0717086039105716	0.897471850574569	Upregulated	24.6739959795724	WP_000810500.1
C2566_RS10795	ydbD	ydbD	DUF2773 domain-containing bactofilin	0.0715542982105007	0.895809074836115	Upregulated	49.1749303031024	WP_000471481.1
C2566_RS11130	C2566_RS11130	C2566_RS11130	leucine-rich repeat domain-containing protein	0.0715068445757962	0.895504457708579	Upregulated	14.6120305605723	NA
C2566_RS16630	C2566_RS16630	C2566_RS16630	ParB/RepB/Spo0J family partition protein	0.0714499110544063	0.89802921434821	Upregulated	511.195642585362	WP_000614784.1
C2566_RS16655	gabT	gabT	4-aminobutyrate--2-oxoglutarate transaminase	0.0713359585485298	0.887759165521668	Upregulated	50.4084408514447	WP_000097642.1
C2566_RS17280	yqcC	yqcC	YqcC family protein	0.0713042756051311	0.898118212000961	Upregulated	8.29982963263704	WP_000207003.1
C2566_RS08135	artP	artP	arginine ABC transporter ATP-binding protein ArtP	0.0711888344934904	0.856423773866407	Upregulated	136.689914119722	WP_000027205.1
C2566_RS00725	udp	udp	uridine phosphorylase	0.0710405517211511	0.896614213760296	Upregulated	450.564028420014	WP_000045178.1
C2566_RS05935	ybaN	ybaN	DUF454 family protein	0.0704497713291722	0.892796551555725	Upregulated	15.9148270492829	WP_001188905.1
C2566_RS10820	azoR	azoR	FMN-dependent NADH-azoreductase	0.0704132448584808	0.898337661613099	Upregulated	43.538077607767	WP_000048939.1
C2566_RS00845	C2566_RS00845	C2566_RS00845	hypothetical protein	0.0702231843762222	0.89853893655628	Upregulated	13.1494355378065	NA
C2566_RS06925	ubiF	ubiF	3-demethoxyubiquinol 3-hydroxylase	0.0699505814273415	0.860544917217827	Upregulated	248.406595849757	WP_000184540.1
C2566_RS08480	asnS	asnS	asparagine--tRNA ligase	0.0695600596398102	0.886366416932625	Upregulated	773.290243494253	WP_000117881.1
C2566_RS25535	C2566_RS25535	C2566_RS25535	hypothetical protein	0.0692433425810375	0.900319943559928	Upregulated	118.548785771027	WP_001329370.1
C2566_RS20585	yhhW	yhhW	quercetin 2,3-dioxygenase	0.0690638053545992	0.853951892951688	Upregulated	72.9349509709685	WP_000639811.1
C2566_RS03420	deoB	deoB	phosphopentomutase	0.0689434267771882	0.876263853159102	Upregulated	242.356495745163	WP_000816471.1
C2566_RS02185	phnE	phnE	phosphonate ABC transporter, permease protein PhnE	0.0678784284581062	NA	Upregulated	7.71852468633758	WP_001193500.1
C2566_RS20405	pckA	pckA	phosphoenolpyruvate carboxykinase (ATP)	0.0677988268606201	0.90062174128253	Upregulated	2532.27460681749	WP_001265681.1
C2566_RS21580	tdh	tdh	L-threonine 3-dehydrogenase	0.0674473759067759	0.900319943559928	Upregulated	1102.85540163344	WP_000646014.1
C2566_RS04675	dnaE	dnaE	DNA polymerase III subunit alpha	0.0674185390476593	0.870506068933432	Upregulated	632.283959033371	WP_001294774.1
C2566_RS01360	gldA	gldA	bifunctional L-1,2-propanediol dehydrogenase/glycerol dehydrogenase	0.0668805704181463	0.891721235737413	Upregulated	199.966537811046	WP_000374004.1
C2566_RS02550	hflX	hflX	ribosome rescue GTPase HflX	0.0660432423931878	0.853874309784767	Upregulated	534.27723358885	WP_000460360.1
C2566_RS20545	glgC	glgC	glucose-1-phosphate adenylyltransferase	0.0657182111050232	0.876263853159102	Upregulated	265.696738720887	WP_000253975.1
C2566_RS03155	fecA	fecA	TonB-dependent Fe(3+) dicitrate receptor FecA	0.0656677929233804	0.898176438382687	Upregulated	55.3149186152505	WP_000188262.1
C2566_RS24535	yaiZ	yaiZ	DUF2754 domain-containing protein	0.0649046228007394	0.905678446449551	Upregulated	152.519846617913	WP_001295334.1
C2566_RS16875	gutM	gutM	transcriptional regulator GutM	0.0647366360399655	0.900319943559928	Upregulated	7.97302286852706	WP_000252907.1
C2566_RS04210	ftsA	ftsA	cell division protein FtsA	0.0647077670135701	0.896614213760296	Upregulated	924.702687303622	WP_000588474.1
C2566_RS16020	der	der	ribosome biogenesis GTPase Der	0.0646877065708582	0.868503786677102	Upregulated	227.356998330643	WP_000249410.1
C2566_RS21145	dppB	dppB	dipeptide ABC transporter permease DppB	0.0646779326902982	0.907739975934148	Upregulated	30.2485911687293	WP_000938855.1
C2566_RS15105	hisM	hisM	ABC transporter permease	0.0646023229078501	0.896367845498689	Upregulated	66.4395247894038	WP_000569958.1
C2566_RS19595	mreD	mreD	rod shape-determining protein MreD	0.0643942709679243	0.877630760848689	Upregulated	50.4784687844533	WP_000179409.1
C2566_RS12545	ydjZ	ydjZ	TVP38/TMEM64 family protein	0.064066617649549	0.888550388571041	Upregulated	29.3789581863769	WP_000975812.1
C2566_RS04200	ddlB	ddlB	D-alanine--D-alanine ligase	0.0639453664376095	0.862707947788732	Upregulated	319.644311530843	WP_000130048.1
C2566_RS11080	C2566_RS11080	C2566_RS11080	ISAs1 family transposase	0.0635832735166405	0.907739975934148	Upregulated	9.71423687350705	NA
C2566_RS20155	yhfA	yhfA	OsmC family protein	0.0624327302572306	0.880825707637394	Upregulated	349.703209738644	WP_001148908.1
C2566_RS16650	gabD	gabD	NADP-dependent succinate-semialdehyde dehydrogenase	0.062187098044639	0.907739975934148	Upregulated	46.2878731693558	WP_000772820.1
C2566_RS01300	rpmE	rpmE	50S ribosomal protein L31	0.0620325943600367	0.89853893655628	Upregulated	912.671652654332	WP_000710769.1
C2566_RS23875	C2566_RS23875	C2566_RS23875	IS3-like element IS150 family transposase	0.0619306691886322	0.907739975934148	Upregulated	7.93826566620464	WP_085947770.1
C2566_RS08330	ycaK	ycaK	NAD(P)H oxidoreductase	0.0612371891728961	0.907739975934148	Upregulated	36.3776945111725	WP_001190363.1
C2566_RS05745	ampG	ampG	muropeptide MFS transporter AmpG	0.061144037952884	0.878313024346374	Upregulated	87.027959132969	WP_000098413.1
C2566_RS08590	pqiC	pqiC	membrane integrity-associated transporter subunit PqiC	0.0609105420425516	0.900319943559928	Upregulated	196.872801873347	WP_000759120.1
C2566_RS20860	yhiN	yhiN	NAD(P)/FAD-dependent oxidoreductase	0.0608364131779575	0.893936118225793	Upregulated	73.6818559481821	WP_000439197.1
C2566_RS25020	C2566_RS25020	C2566_RS25020	hypothetical protein	0.060593257564595	0.909031553830881	Upregulated	28.0562690104173	WP_001326841.1
C2566_RS11965	slyB	slyB	outer membrane lipoprotein SlyB	0.0595858461081723	0.87207556653453	Upregulated	1777.99664530896	WP_000597196.1
C2566_RS07205	ybgO	ybgO	fimbrial protein	0.0593730901004827	0.89853893655628	Upregulated	47.0416422954325	WP_001272429.1
C2566_RS10005	tdk	tdk	thymidine kinase	0.0592734078019405	0.907739975934148	Upregulated	243.925175048122	WP_000068089.1
C2566_RS11960	anmK	anmK	anhydro-N-acetylmuramic acid kinase	0.0577185596322758	0.907739975934148	Upregulated	341.367022998604	WP_000835077.1
C2566_RS20595	yhhY	yhhY	N-acetyltransferase	0.0574622643198849	0.91725956416403	Upregulated	12.1596675077363	WP_001295206.1
C2566_RS06045	fetA	fetA	iron efflux ABC transporter ATP-binding subunit FetA	0.0573820768478099	0.91610906028395	Upregulated	60.7205444176288	WP_001157551.1
C2566_RS20825	rbbA	rbbA	ribosome-associated ATPase/putative transporter RbbA	0.0572203900454007	0.856423773866407	Upregulated	142.540905455887	WP_000149156.1
C2566_RS02830	ppa	ppa	inorganic diphosphatase	0.0571447111005561	0.913312819351626	Upregulated	1465.66076946925	WP_000055072.1
C2566_RS08175	hcr	hcr	NADH oxidoreductase	0.0567952081543774	0.907739975934148	Upregulated	22.3621949284069	WP_000178677.1
C2566_RS18210	glcB	glcB	malate synthase G	0.056663672912723	0.883228705469459	Upregulated	99.6741886576028	WP_000084131.1
C2566_RS20500	C2566_RS20500	C2566_RS20500	DeoR/GlpR family transcriptional regulator	0.0560218467043423	0.907239032972154	Upregulated	65.1665175566557	WP_001300945.1
C2566_RS11265	yddA	yddA	ABC transporter ATP-binding protein/permease	0.055589838397906	0.919185497418158	Upregulated	21.4243386042196	WP_000628583.1
C2566_RS09380	fhuE	fhuE	ferric-rhodotorulic acid/ferric-coprogen receptor FhuE	0.0553803598240504	0.90062174128253	Upregulated	74.3085577467464	WP_000953449.1
C2566_RS04160	ftsI	ftsI	peptidoglycan glycosyltransferase FtsI	0.0553502663079929	0.919185497418158	Upregulated	23901.0778151676	WP_000642196.1
C2566_RS11920	nth	nth	endonuclease III	0.0550009517558829	0.917229815629384	Upregulated	22.7527583570734	WP_001030339.1
C2566_RS04540	erpA	erpA	iron-sulfur cluster insertion protein ErpA	0.054833494627883	0.896614213760296	Upregulated	1253.0262641768	WP_001295564.1
C2566_RS15540	ypeB	ypeB	DUF3820 family protein	0.0548320017195485	0.918558496657941	Upregulated	8.54574161932264	WP_000410201.1
C2566_RS15925	yfgO	yfgO	AI-2E family transporter	0.0546087764508439	0.905678446449551	Upregulated	78.4411421732721	WP_000892044.1
C2566_RS11890	rsxA	rsxA	electron transport complex subunit RsxA	0.054477880916	0.917339787550679	Upregulated	26.9249450751073	WP_000133193.1
C2566_RS13625	yeeY	yeeY	LysR substrate-binding domain-containing protein	0.0542401888926753	0.903542166447343	Upregulated	104.966220816305	WP_000803363.1
C2566_RS18905	yhaJ	yhaJ	DNA-binding transcriptional regulator YhaJ	0.0538786037329619	0.907239032972154	Upregulated	41.3660461308327	WP_001041010.1
C2566_RS01750	yjbD	yjbD	DUF3811 domain-containing protein	0.0532511148327068	0.907739975934148	Upregulated	108.678168023379	WP_001207634.1
C2566_RS13290	cheA	cheA	chemotaxis protein CheA	0.0526988708614347	0.921067421315116	Upregulated	18.0128683419648	WP_012767737.1
C2566_RS05065	ykgL	ykgL	protein YkgL	0.0518685774552493	0.924149290383025	Upregulated	10.0774996315514	WP_001147279.1
C2566_RS10265	yciZ	yciZ	protein YciZ	0.0517689908050489	0.903542166447343	Upregulated	58.0785815059361	WP_001288368.1
C2566_RS04975	phoE	phoE	phosphoporin PhoE	0.0517462832651406	0.919185497418158	Upregulated	10.6776360574272	WP_000749880.1
C2566_RS08275	ftsK	ftsK	DNA translocase FtsK	0.0515813442234622	0.917229815629384	Upregulated	922.989535996483	WP_000077053.1
C2566_RS10300	sapF	sapF	peptide ABC transporter ATP-binding protein SapF	0.0515352276736044	0.917339787550679	Upregulated	21.0114519489321	WP_000573407.1
C2566_RS20620	yhhA	yhhA	DUF2756 family protein	0.0511129115711028	0.91506938142659	Upregulated	235.851006928372	WP_000825996.1
C2566_RS12385	yniD	yniD	small membrane protein YniD	0.0506529530092176	0.928079844135883	Upregulated	15.8451218344662	WP_001142445.1
C2566_RS15660	ypeA	ypeA	GNAT family acetyltransferase	0.0505978646410568	0.917339787550679	Upregulated	45.2435531453247	WP_000406000.1
C2566_RS06200	purE	purE	5-(carboxyamino)imidazole ribonucleotide mutase	0.0505330697699846	0.917869978717669	Upregulated	23.6424369499179	WP_001295318.1
C2566_RS13705	wbbD	wbbD	UDP-Gal:alpha-D-GlcNAc-diphosphoundecaprenol beta-1,3-galactosyltransferase	0.0502285075362223	0.923223764875292	Upregulated	367.572477507763	WP_001278664.1
C2566_RS10490	C2566_RS10490	C2566_RS10490	NAD-dependent dehydratase	0.0500642342363449	0.928822973210346	Upregulated	28.4117290087823	NA
C2566_RS00795	tatD	tatD	3'-5' ssDNA/RNA exonuclease TatD	0.0498299991305753	0.917229815629384	Upregulated	49.5593795916856	WP_001301305.1
C2566_RS20760	yhhT	yhhT	AI-2E family transporter	0.0490607445931726	0.909031553830881	Upregulated	54.7543299934591	WP_001300885.1
C2566_RS04795	dkgB	dkgB	2,5-didehydrogluconate reductase DkgB	0.0482346569616141	0.91725956416403	Upregulated	63.111147678699	WP_000997050.1
C2566_RS11885	ydgK	ydgK	DUF2569 domain-containing protein	0.0481583752081082	0.919185497418158	Upregulated	118.377587136755	WP_000214176.1
C2566_RS14695	yfaP	yfaP	YfaP family protein	0.0481565793098123	0.91725956416403	Upregulated	52.8385880252924	WP_001225852.1
C2566_RS13210	torZ	torZ	trimethylamine N-oxide reductase TorZ	0.0480585144542187	0.927042169607031	Upregulated	62.2444260727382	WP_000176795.1
C2566_RS05175	yahD	yahD	ankyrin repeat domain-containing protein	0.0480117159249476	0.932619572340441	Upregulated	12.1553215787525	WP_000023635.1
C2566_RS07870	deoR	deoR	DNA-binding transcriptional repressor DeoR	0.0473968123946914	0.913746246979584	Upregulated	57.4285820217216	WP_000450121.1
C2566_RS23050	tnpA	tnpA	IS200/IS605 family transposase	0.0470789567858371	0.935370586018883	Upregulated	7.67042058300376	NA
C2566_RS18395	exbB	exbB	tol-pal system-associated acyl-CoA thioesterase	0.04596846940903	0.932691021472098	Upregulated	184.769415142189	WP_000527844.1
C2566_RS10625	C2566_RS10625	C2566_RS10625	PD-(D/E)XK nuclease-like domain-containing protein	0.0454392024441128	0.935346587417321	Upregulated	7.85840845121257	NA
C2566_RS20610	yrhB	yrhB	YrhB family protein	0.0453983048520132	0.936761098290534	Upregulated	6.80700450367812	WP_000634159.1
C2566_RS08870	yccJ	yccJ	YccJ family protein	0.0451677286800938	0.932731822731444	Upregulated	602.4673307071	WP_000107010.1
C2566_RS09905	ychN	ychN	DsrE/F sulfur relay family protein YchN	0.0449440981947051	0.931409101916544	Upregulated	174.81726352844	WP_001169669.1
C2566_RS08035	C2566_RS08035	C2566_RS08035	contractile injection system protein, VgrG/Pvc8 family	0.0447128702339818	0.938739033213698	Upregulated	9.08429870254841	NA
C2566_RS21210	ghrB	ghrB	glyoxylate/hydroxypyruvate reductase GhrB	0.0445774045286126	0.91725956416403	Upregulated	87.8734824267831	WP_000805027.1
C2566_RS12445	chbG	chbG	chitin disaccharide deacetylase	0.0445178411548659	0.937370350389461	Upregulated	27.5872533398239	WP_000440472.1
C2566_RS08970	phoH	phoH	phosphate starvation-inducible protein PhoH	0.0443921976108664	0.938818037031876	Upregulated	174.358593235428	WP_000533522.1
C2566_RS10370	pspF	pspF	phage shock protein operon transcriptional activator	0.0438703866312878	0.935360654012031	Upregulated	32.777803594049	WP_001301108.1
C2566_RS08715	hyaD	hyaD	hydrogenase 1 maturation protease	0.043429698946265	0.934001803959206	Upregulated	58.9756945707618	WP_000003671.1
C2566_RS05670	ispA	ispA	(2E,6E)-farnesyl diphosphate synthase	0.0433977415832755	0.92525670456018	Upregulated	131.431159817793	WP_000347217.1
C2566_RS10830	ydcF	ydcF	DUF218 domain-containing protein YdcF	0.0432552437671666	0.91725956416403	Upregulated	78.6759548157841	WP_001027964.1
C2566_RS18725	nfeF	nfeF	NADPH-dependent ferric chelate reductase NfeF	0.0432092190732765	0.932686995750309	Upregulated	30.6782706366231	WP_001059839.1
C2566_RS15595	cysM	cysM	cysteine synthase B	0.0427953399474383	0.928662765267733	Upregulated	54.674783783242	WP_001295461.1
C2566_RS05815	ybaE	ybaE	SgrR family transcriptional regulator	0.0423868236987871	0.935825994573441	Upregulated	607.5020858625	WP_001238194.1
C2566_RS23940	C2566_RS23940	C2566_RS23940	hypothetical protein	0.0421440220480538	0.93682195270294	Upregulated	167.385903715131	NA
C2566_RS03825	sgcE	sgcE	ribulose-phosphate 3 epimerase family protein	0.0419960646114248	0.942040817913693	Upregulated	18.1308672177478	WP_000600622.1
C2566_RS15640	yfeX	yfeX	porphyrinogen peroxidase	0.041943889495002	0.935097795638813	Upregulated	149.922568637377	WP_000084590.1
C2566_RS12820	yeaW	yeaW	carnitine monooxygenase, oxygenase subunit YeaW	0.0407053502521229	0.945426108107587	Upregulated	23.4381239117884	WP_000067822.1
C2566_RS08130	artI	artI	arginine ABC transporter substrate-binding protein ArtI	0.0405107753332126	0.942080024905599	Upregulated	175.726886238924	WP_000756569.1
C2566_RS07330	tolR	tolR	colicin uptake protein TolR	0.0398257260084015	0.907739975934148	Upregulated	146.892461460029	WP_000090100.1
C2566_RS19485	nanR	nanR	transcriptional regulator NanR	0.0397996540953011	0.942058749002526	Upregulated	111.401173808617	WP_000523844.1
C2566_RS12415	hxpB	hxpB	hexitol phosphatase HxpB	0.039491334273595	0.925218343727574	Upregulated	52.9348355770972	WP_000106833.1
C2566_RS15500	gltX	gltX	glutamate--tRNA ligase	0.039393540618771	0.923223764875292	Upregulated	540.457214861406	WP_000695655.1
C2566_RS07675	ybiJ	ybiJ	DUF1471 family protein YbiJ	0.0388807969260238	0.947125811151371	Upregulated	132.365490302916	WP_000849301.1
C2566_RS16025	bamB	bamB	outer membrane protein assembly factor BamB	0.0388522380196691	0.943986462566485	Upregulated	584.44092418578	WP_001177048.1
C2566_RS21555	yibN	yibN	rhodanese-like domain-containing protein	0.0387179166815193	0.942058749002526	Upregulated	248.7347499268	WP_001156181.1
C2566_RS16790	yqaB	yqaB	fructose-1-phosphate/6-phosphogluconate phosphatase	0.0380120357976283	0.930083767898623	Upregulated	55.7312326032425	WP_000273290.1
C2566_RS19260	glmM	glmM	phosphoglucosamine mutase	0.0379300446836301	0.944328450971069	Upregulated	145.567722851181	WP_000071134.1
C2566_RS21620	rfaY	rfaY	lipopolysaccharide core heptose(II) kinase RfaY	0.0378999704216589	0.94839274664867	Upregulated	105.619590685418	WP_000633084.1
C2566_RS02540	miaA	miaA	tRNA (adenosine(37)-N6)-dimethylallyltransferase MiaA	0.0378700543322573	0.941119790644748	Upregulated	906.537111500142	WP_001280345.1
C2566_RS01375	frwC	frwC	PTS fructose transporter subunit EIIC	0.0370810383038557	0.951596559074604	Upregulated	28.4803505354706	WP_001004446.1
C2566_RS12890	pdeD	pdeD	EAL domain-containing protein	0.0367840091798605	0.948112020806915	Upregulated	29.4251938035732	WP_001295494.1
C2566_RS17025	ygbI	ygbI	DNA-binding transcriptional repressor YgbI	0.0362384096729532	0.946410726173481	Upregulated	397.807547943792	WP_001295181.1
C2566_RS15455	ypeC	ypeC	DUF2502 domain-containing protein YpeC	0.0360569039133007	0.952790668364135	Upregulated	9.14339659803962	WP_000490072.1
C2566_RS03510	yjjZ	yjjZ	DUF1435 domain-containing protein	0.0360012838236998	NA	Upregulated	284.820484883204	WP_001393508.1
C2566_RS00455	rffA	rffA	dTDP-4-amino-4,6-dideoxygalactose transaminase	0.0344723253413311	0.945426108107587	Upregulated	67.656600485941	WP_000612043.1
C2566_RS17390	ygdD	ygdD	DUF423 domain-containing protein	0.0344429404085769	0.954886621968769	Upregulated	12.3765248927863	WP_000203905.1
C2566_RS12910	manY	manY	PTS mannose transporter subunit IIC	0.0342892456286727	0.9512221108809	Upregulated	186.864529037268	WP_000406926.1
C2566_RS06455	pheP	pheP	phenylalanine transporter	0.0342879239364667	0.948741147658868	Upregulated	93.4260808951254	WP_000786310.1
C2566_RS07595	ybhL	ybhL	Bax inhibitor-1/YccA family protein	0.0341688679524247	0.953641607609039	Upregulated	948.636792360595	WP_000373624.1
C2566_RS07620	ybhQ	ybhQ	YbhQ family protein	0.0339636514548351	0.954942357552451	Upregulated	825.128381831331	WP_000871982.1
C2566_RS17935	ygfX	ygfX	protein YgfX	0.0339275403224029	0.951596559074604	Upregulated	86.8303107926899	WP_000244783.1
C2566_RS08370	ycaL	ycaL	metallopeptidase YcaL	0.0335422328366577	0.9512221108809	Upregulated	24.4015442160977	WP_001295345.1
C2566_RS02305	dcuS	dcuS	sensor histidine kinase	0.0333614183790684	0.943286877743288	Upregulated	97.2290555633716	NA
C2566_RS05835	mdlB	mdlB	SmdB family multidrug efflux ABC transporter permease/ATP-binding protein	0.033228219376184	0.942058749002526	Upregulated	109.20968629016	WP_001256174.1
C2566_RS16065	yfhM	yfhM	alpha2-macroglobulin	0.0321002599740432	0.93649084862599	Upregulated	410.026828941361	WP_000736266.1
C2566_RS17315	xni	xni	flap endonuclease Xni	0.0309359789477092	0.956800307581642	Upregulated	38.3256412054471	WP_000268232.1
C2566_RS06910	ybeY	ybeY	rRNA maturation RNase YbeY	0.0304309448676923	0.956800307581642	Upregulated	204.30618343986	WP_000084473.1
C2566_RS03330	creD	creD	cell envelope integrity protein CreD	0.0303542713257657	0.960888686866165	Upregulated	33.6766940867826	WP_000920294.1
C2566_RS08285	rarA	rarA	replication-associated recombination protein RarA	0.0303160637542048	0.951596559074604	Upregulated	111.506002405988	WP_000067755.1
C2566_RS00925	hemN	hemN	oxygen-independent coproporphyrinogen III oxidase	0.0300907063237926	0.951053917127441	Upregulated	258.060151128609	WP_000116090.1
C2566_RS17565	ygeA	ygeA	amino acid racemase	0.0300689966154545	0.956800307581642	Upregulated	47.5149833557778	WP_000848664.1
C2566_RS04270	gspE	gspE	type II secretion system protein GspE	0.0297036111946012	0.944328450971069	Upregulated	59.3896777788479	WP_001025145.1
C2566_RS01445	fabR	fabR	HTH-type transcriptional repressor FabR	0.0293951705118401	0.960888686866165	Upregulated	631.593928313885	WP_001309117.1
C2566_RS15740	eutT	eutT	ethanolamine utilization cob(I)yrinic acid a,c-diamide adenosyltransferase EutT	0.0288648693281112	0.962152398873073	Upregulated	6.37753559743418	WP_000651266.1
C2566_RS24530	C2566_RS24530	C2566_RS24530	protein YahV	0.0288186036835497	0.96068135378936	Upregulated	3.45556784144348	WP_120795374.1
C2566_RS02445	ampC	ampC	BlaEC family class C beta-lactamase	0.0278873626660472	0.960891565517626	Upregulated	27.5724856536813	WP_001300820.1
C2566_RS17555	lysA	lysA	diaminopimelate decarboxylase	0.0278766343313433	0.963504471511358	Upregulated	37.6312659827954	WP_001120711.1
C2566_RS19930	rpmC	rpmC	50S ribosomal protein L29	0.0274676323375705	0.9662094287283	Upregulated	942.027794330072	WP_000644741.1
C2566_RS01180	cpxA	cpxA	envelope stress sensor histidine kinase CpxA	0.0272527918448784	0.954886621968769	Upregulated	269.137342638501	WP_000580413.1
C2566_RS21510	C2566_RS21510	C2566_RS21510	YadA-like family protein	0.0272004353324901	0.951596559074604	Upregulated	144.608734680347	WP_001033182.1
C2566_RS08720	hyaE	hyaE	hydrogenase-1 operon protein HyaE	0.0268744717628613	0.9662094287283	Upregulated	81.4196959745748	WP_000063978.1
C2566_RS13670	hisIE	hisIE	bifunctional phosphoribosyl-AMP cyclohydrolase/phosphoribosyl-ATP diphosphatase HisIE	0.0261089325179014	0.964014559380899	Upregulated	86.781962085523	WP_000954911.1
C2566_RS13010	rsmF	rsmF	16S rRNA (cytosine(1407)-C(5))-methyltransferase RsmF	0.0252343198596605	0.957195113972224	Upregulated	70.2395734382995	WP_000057022.1
C2566_RS04425	yadL	yadL	fimbrial-like protein YadL	0.0247366169561602	0.969248423168052	Upregulated	4.58421907706642	WP_001310526.1
C2566_RS05955	recR	recR	recombination mediator RecR	0.0246965824647304	0.969119160693704	Upregulated	94.2304986623757	WP_001195025.1
C2566_RS16610	ssrA	ssrA	hypothetical protein	0.0245841859493741	0.969119160693704	Upregulated	841881.266184293	NA
C2566_RS03975	kefF	kefF	glutathione-regulated potassium-efflux system oxidoreductase KefF	0.0243620551283333	0.969119160693704	Upregulated	27.6963479920947	WP_000600725.1
C2566_RS02855	fbp	fbp	class 1 fructose-bisphosphatase	0.0242651727230941	0.963414950482099	Upregulated	504.267831406528	WP_000853753.1
C2566_RS01525	C2566_RS01525	C2566_RS01525	hypothetical protein	0.0234121394997627	0.972544668180499	Upregulated	247.190006984177	NA
C2566_RS16565	yfjD	yfjD	HlyC/CorC family transporter	0.0232820548389203	0.965439996389113	Upregulated	332.506961470121	WP_077260525.1
C2566_RS18550	ygiB	ygiB	DUF1190 family protein	0.0231934126599312	0.969893530596787	Upregulated	354.444682238102	WP_000831543.1
C2566_RS01340	katG	katG	catalase/peroxidase HPI	0.0229269511808797	0.969119160693704	Upregulated	758.575306879689	WP_012767778.1
C2566_RS21830	C2566_RS21830	C2566_RS21830	transposase	0.0221402055989009	0.972334287269851	Upregulated	23.4362015526049	NA
C2566_RS18815	ygjR	ygjR	Gfo/Idh/MocA family protein	0.0219132707172419	0.963414950482099	Upregulated	263.33770522784	WP_012775974.1
C2566_RS17070	surE	surE	5'/3'-nucleotidase SurE	0.0213654829265445	0.969768582581699	Upregulated	130.250073637021	WP_001295182.1
C2566_RS15065	yfcD	yfcD	NUDIX hydrolase YfcD	0.0213034986868882	0.956800307581642	Upregulated	97.0325018497417	WP_000437935.1
C2566_RS21920	yicN	yicN	DUF1198 domain-containing protein	0.0212422451299477	0.976857686613083	Upregulated	10.8838309368181	WP_001300927.1
C2566_RS20420	greB	greB	transcription elongation factor GreB	0.0204585849294978	0.973876748732761	Upregulated	39.1878112403097	WP_000856731.1
C2566_RS05215	yahL	yahL	protein YahL	0.0204064537803216	0.977808989729876	Upregulated	12.9221839212013	WP_001301260.1
C2566_RS21385	C2566_RS21385	C2566_RS21385	MFS transporter	0.0198444307182854	0.977808989729876	Upregulated	12.9180244479299	WP_000204810.1
C2566_RS21685	radC	radC	RadC family protein	0.0192925668284878	0.977808989729876	Upregulated	180.957486207524	WP_001321683.1
C2566_RS19340	mlaC	mlaC	phospholipid-binding protein MlaC	0.0189985020897624	0.976029525684461	Upregulated	140.058376573317	WP_000476487.1
C2566_RS03660	uxuR	uxuR	Uxu operon transcriptional regulator	0.0188969650556659	0.969623676211234	Upregulated	73.2633846485024	WP_000833679.1
C2566_RS02520	nnr	nnr	bifunctional ADP-dependent NAD(P)H-hydrate dehydratase/NAD(P)H-hydrate epimerase	0.0188265578132305	0.947125811151371	Upregulated	119.878586391815	WP_001329144.1
C2566_RS02740	C2566_RS02740	C2566_RS02740	TetR/AcrR family transcriptional regulator	0.0186624362906156	0.976661388615451	Upregulated	188.849951678229	WP_001318432.1
C2566_RS12340	ihfA	ihfA	integration host factor subunit alpha	0.0186235283681988	0.976857686613083	Upregulated	1217.11480494291	WP_001229265.1
C2566_RS03285	yaaX	yaaX	DUF2502 domain-containing protein	0.018473248612421	0.976661388615451	Upregulated	39.1437717949659	WP_000738719.1
C2566_RS25320	timP	timP	small toxic inner membrane protein TimP	0.0182891040860511	0.979379282695321	Upregulated	365.913027854793	WP_001380605.1
C2566_RS16495	raiA	raiA	ribosome-associated translation inhibitor RaiA	0.0180300507512316	0.976718609451435	Upregulated	70915.7837894903	WP_000178456.1
C2566_RS14400	psuK	psuK	pseudouridine kinase	0.0175287149138849	0.980288566882386	Upregulated	8.44703356038	WP_001208132.1
C2566_RS20705	ftsE	ftsE	cell division ATP-binding protein FtsE	0.0167877082713578	0.980288566882386	Upregulated	72.5477778526732	WP_000617726.1
C2566_RS04665	lpxB	lpxB	lipid-A-disaccharide synthase	0.0165493519141161	0.967412728752113	Upregulated	128.606742810737	WP_000139655.1
C2566_RS21475	yibI	yibI	DUF3302 domain-containing protein	0.0165328118243882	0.982490649140203	Upregulated	8.8962348846465	WP_000479624.1
C2566_RS08190	aqpZ	aqpZ	aquaporin Z	0.01634583814141	0.981937235612596	Upregulated	20.2811873122859	WP_001298299.1
C2566_RS19740	rrf	rrf	hypothetical protein	0.0163296173746398	0.980868315619448	Upregulated	2925.80427378966	NA
C2566_RS08490	pepN	pepN	aminopeptidase N	0.0163239464237493	0.978970099312086	Upregulated	600.597368465093	WP_000193841.1
C2566_RS02155	phnK	phnK	phosphonate C-P lyase system protein PhnK	0.0162694292326098	NA	Upregulated	9.07600174935699	WP_001075514.1
C2566_RS07050	C2566_RS07050	C2566_RS07050	lipoprotein	0.0160864332303275	0.983285826799964	Upregulated	7.6282594012291	WP_000856353.1
C2566_RS16450	rrf	rrf	hypothetical protein	0.0152262473444774	NA	Upregulated	259.402729722204	NA
C2566_RS20375	igaA	igaA	intracellular growth attenuator protein IgaA	0.0150928336535779	0.979379282695321	Upregulated	265.680412055474	WP_000104525.1
C2566_RS13270	cheR	cheR	protein-glutamate O-methyltransferase CheR	0.0147892305394938	0.98475717766256	Upregulated	13.0972989660005	WP_000204338.1
C2566_RS12045	ydhP	ydhP	MFS transporter	0.0146516355831752	0.98475717766256	Upregulated	35.584476801148	WP_000701040.1
C2566_RS02405	yjeI	yjeI	DUF4156 domain-containing protein	0.0142205352100964	0.98475717766256	Upregulated	148.104623027252	WP_001301120.1
C2566_RS19520	zapG	zapG	Z-ring associated protein ZapG	0.0141554909761574	0.983223089884962	Upregulated	289.943333322918	WP_001295270.1
C2566_RS04030	rapA	rapA	RNA polymerase-associated protein RapA	0.0140910106067066	0.980288566882386	Upregulated	98.0694851667558	WP_001117011.1
C2566_RS06100	ylbG	ylbG	helix-turn-helix domain-containing protein	0.0139924123984571	0.980868315619448	Upregulated	22.7624718988164	NA
C2566_RS01765	yjbE	yjbE	exopolysaccharide production protein YjbE	0.0135235480004049	0.986433303593963	Upregulated	4.49380092660811	WP_000757333.1
C2566_RS01135	rhaB	rhaB	rhamnulokinase	0.013513431352872	NA	Upregulated	31.2529299179508	WP_000144075.1
C2566_RS00320	hdfR	hdfR	HTH-type transcriptional regulator HdfR	0.0135004026228626	0.98475717766256	Upregulated	267.904186152049	WP_000379245.1
C2566_RS10250	yciH	yciH	stress response translation initiation inhibitor YciH	0.0131807292983639	0.985381753308728	Upregulated	24.064187351892	WP_001295580.1
C2566_RS12380	espL1	espL1	type III secretion system effector EspL1	0.0126471215916568	0.987455098062398	Upregulated	27.3576727823061	NA
C2566_RS02270	melA	melA	alpha-galactosidase	0.012542828039718	0.980288566882386	Upregulated	49.7431975789209	WP_000988027.1
C2566_RS19560	aaeA	aaeA	p-hydroxybenzoic acid efflux pump subunit AaeA	0.012475864871035	0.987455098062398	Upregulated	30.0198193726588	WP_000854033.1
C2566_RS24645	ynaM	ynaM	YnaM/YnfT family protein	0.0123684737675433	0.987455098062398	Upregulated	289.039302128842	WP_120795384.1
C2566_RS13225	yecM	yecM	VOC family protein	0.0121669017333197	0.984903698631386	Upregulated	38.2808495184015	WP_001295504.1
C2566_RS03675	uxuA	uxuA	mannonate dehydratase	0.0119087754262598	0.985850193032289	Upregulated	50.4086836440771	WP_000438562.1
C2566_RS02620	aidB	aidB	isovaleryl-CoA dehydrogenase	0.0119060473842296	0.987455098062398	Upregulated	66.4745721847966	WP_001295190.1
C2566_RS03580	mdtM	mdtM	multidrug efflux MFS transporter MdtM	0.0115533789276872	0.987455098062398	Upregulated	142.03138599932	WP_001137036.1
C2566_RS14260	dusC	dusC	tRNA dihydrouridine(16) synthase DusC	0.0114561066153361	0.986887285171478	Upregulated	32.4553071977536	WP_001264861.1
C2566_RS06850	hscC	hscC	molecular chaperone HscC	0.0113643586965633	0.987455098062398	Upregulated	34.7120416812259	WP_000367881.1
C2566_RS21735	gmk	gmk	guanylate kinase	0.0112720283346659	0.986508553462795	Upregulated	795.055463394169	WP_001295237.1
C2566_RS18415	yqhC	yqhC	DNA-binding transcriptional regulator YqhC	0.0111717110176792	0.985958767750138	Upregulated	48.0146949525929	WP_001298382.1
C2566_RS21750	trmH	trmH	tRNA (guanosine(18)-2'-O)-methyltransferase TrmH	0.0109663105383747	0.986508553462795	Upregulated	64.0052805103456	WP_001070177.1
C2566_RS03785	topAI	topAI	YjhX family toxin	0.0109518968135739	0.988618762325382	Upregulated	64.7260697164905	WP_001054376.1
C2566_RS19335	mlaB	mlaB	lipid asymmetry maintenance protein MlaB	0.0106730205544707	0.987455098062398	Upregulated	83.8333146907145	WP_000004488.1
C2566_RS04655	fabZ	fabZ	3-hydroxyacyl-ACP dehydratase FabZ	0.0104266290762152	0.987455098062398	Upregulated	342.79748825297	WP_000210739.1
C2566_RS17945	xerD	xerD	site-specific tyrosine recombinase XerD	0.010013584451778	0.987455098062398	Upregulated	116.638579598021	WP_000806638.1
C2566_RS00425	wzzE	wzzE	ECA polysaccharide chain length modulation protein	0.00946610257643339	0.987455098062398	Upregulated	153.580516414797	WP_001295256.1
C2566_RS09020	ghrA	ghrA	glyoxylate/hydroxypyruvate reductase GhrA	0.00827276135024649	0.990135531330705	Upregulated	91.9074590205847	WP_000351315.1
C2566_RS08320	ycaM	ycaM	APC family permease	0.00822446281588992	0.991338546787899	Upregulated	40.0389219572787	WP_000918506.1
C2566_RS03395	serB	serB	phosphoserine phosphatase	0.00820445144266839	0.990959552769964	Upregulated	50.4170402371262	WP_001132955.1
C2566_RS10015	ychE	ychE	NAAT family transporter YchE	0.00811385718534711	0.990959552769964	Upregulated	60.5101943249755	WP_000616554.1
C2566_RS18325	hypA	hypA	hydrogenase maturation nickel metallochaperone HypA	0.00780109765545605	0.991338546787899	Upregulated	47.9210380898337	WP_000544952.1
C2566_RS16110	hscB	hscB	co-chaperone HscB	0.00763182223456234	0.990057512772338	Upregulated	79.97532702546	WP_000384413.1
C2566_RS00560	xerC	xerC	tyrosine recombinase XerC	0.00743362611760766	0.991338546787899	Upregulated	51.7575751084899	WP_000130686.1
C2566_RS21335	yiaK	yiaK	3-dehydro-L-gulonate 2-dehydrogenase	0.007427521549028	0.993704835127263	Upregulated	15.8932014397344	WP_000869037.1
C2566_RS03855	ribF	ribF	bifunctional riboflavin kinase/FAD synthetase	0.00725324256990499	0.987455098062398	Upregulated	260.887762843521	WP_000767337.1
C2566_RS09520	pepT	pepT	peptidase T	0.0067398279866733	0.990959552769964	Upregulated	217.899088764767	WP_000359441.1
C2566_RS21180	yhjX	yhjX	MFS transporter	0.00670842760250998	0.993704835127263	Upregulated	43.1848890919857	WP_000189015.1
C2566_RS14455	pdeN	pdeN	cyclic di-GMP phosphodiesterase	0.00670270755540225	0.991338546787899	Upregulated	76.5299277331985	WP_000470561.1
C2566_RS12960	mgrB	mgrB	PhoP/PhoQ regulator MgrB	0.00658678172628344	0.994116505474367	Upregulated	632.496726752762	WP_000714550.1
C2566_RS11100	yddE	yddE	PhzF family isomerase	0.00651071768576107	0.990135531330705	Upregulated	94.5092007991568	NA
C2566_RS17775	yggC	yggC	nucleoside/nucleotide kinase family protein	0.00647697692947666	0.993582359654027	Upregulated	33.9847323657527	WP_000687705.1
C2566_RS18930	tdcG	tdcG	L-serine ammonia-lyase	0.00637539823149126	0.995397497593438	Upregulated	297.629296317747	WP_000622126.1
C2566_RS18375	gpr	gpr	L-glyceraldehyde 3-phosphate reductase	0.00609742399481831	0.995397497593438	Upregulated	251.624847852875	WP_000262172.1
C2566_RS02750	fklB	fklB	FKBP-type peptidyl-prolyl cis-trans isomerase	0.00577529162623625	0.995997331894485	Upregulated	146.446563721762	WP_000211237.1
C2566_RS18380	yqhA	yqhA	TIGR00645 family protein	0.00490013495952949	0.995997331894485	Upregulated	357.26759157752	WP_000439331.1
C2566_RS19790	smg	smg	DUF494 family protein Smg	0.00451175507908087	0.996099206220884	Upregulated	304.716635360452	WP_000460680.1
C2566_RS00130	pstC	pstC	phosphate ABC transporter permease PstC	0.00418480358260896	0.996099206220884	Upregulated	39.1625503645718	WP_000741620.1
C2566_RS01900	dusA	dusA	tRNA dihydrouridine(20/20a) synthase DusA	0.00409609852356041	0.995997331894485	Upregulated	71.87914396653	WP_001329186.1
C2566_RS19835	yhdN	yhdN	DUF1992 domain-containing protein	0.00400683981887931	0.996099206220884	Upregulated	167.186205738154	WP_000266486.1
C2566_RS20325	damX	damX	cell division protein DamX	0.00400336082491755	0.996099206220884	Upregulated	547.877995951925	WP_000343193.1
C2566_RS07625	ybhR	ybhR	ABC transporter permease	0.0038250993658574	0.995997331894485	Upregulated	78.7609962973696	WP_000469031.1
C2566_RS08165	ltaE	ltaE	low-specificity L-threonine aldolase	0.00352839383283957	0.995997331894485	Upregulated	160.587144795443	WP_000566356.1
C2566_RS19125	dolP	dolP	division/outer membrane stress-associated lipid-binding lipoprotein	0.00336807978245707	0.996657988967833	Upregulated	83.2586021611419	WP_000646033.1
C2566_RS06300	C2566_RS06300	C2566_RS06300	protein ren	0.00241104903813896	0.996755276261334	Upregulated	6.81714794114146	NA
C2566_RS19815	trkA	trkA	Trk system potassium transporter TrkA	0.00233535155582802	0.996755276261334	Upregulated	169.119740534925	WP_000691382.1
C2566_RS03585	yjiN	yjiN	DUF445 domain-containing protein	0.00200959349235095	0.996755276261334	Upregulated	66.9435148744929	WP_001037419.1
C2566_RS16120	iscU	iscU	Fe-S cluster assembly scaffold IscU	0.00199857857862602	0.996755276261334	Upregulated	176.377176334334	WP_000331707.1
C2566_RS15845	bamC	bamC	outer membrane protein assembly factor BamC	0.00157334290081869	0.997362525927952	Upregulated	344.371598038044	WP_001297320.1
C2566_RS06720	dcuC	dcuC	anaerobic C4-dicarboxylate transporter DcuC	0.00148037078032125	0.997362525927952	Upregulated	47.9839900238772	WP_000955063.1
C2566_RS04470	sfsA	sfsA	DNA/RNA nuclease SfsA	0.00144007242510525	0.99751577751808	Upregulated	1437.06334598781	WP_000396036.1
C2566_RS04740	rcsF	rcsF	Rcs stress response system protein RcsF	0.0013962696195964	0.997362525927952	Upregulated	62.3514629960098	WP_001202329.1
C2566_RS12630	ansA	ansA	asparaginase	0.00101685631747167	0.997756276096693	Upregulated	51.8820907265061	WP_001170162.1
C2566_RS01380	frwB	frwB	PTS fructose-like transporter subunit IIB	0.000243980566280563	0.999629927321806	Upregulated	23.4545901658282	WP_000161265.1
C2566_RS08155	ybjS	ybjS	NAD-dependent epimerase/dehydratase family protein	-7.60672015221895e-05	0.999724094186131	Downregulated	55.2561314524147	WP_001338420.1
C2566_RS14345	cirA	cirA	catecholate siderophore receptor CirA	-0.000177577760787966	0.999629927321806	Downregulated	60.709928784872	WP_000489227.1
C2566_RS04480	hrpB	hrpB	ATP-dependent helicase HrpB	-0.000644538972554113	0.997756276096693	Downregulated	95.8200793517827	WP_001350480.1
C2566_RS15475	pdeA	pdeA	sensor domain-containing phosphodiesterase	-0.00074132538503332	0.997756276096693	Downregulated	228.812951557848	WP_001301424.1
C2566_RS17440	amiC	amiC	N-acetylmuramoyl-L-alanine amidase AmiC	-0.000809416034555212	0.997756276096693	Downregulated	122.810021079526	WP_000016907.1
C2566_RS00590	corA	corA	magnesium/cobalt transporter CorA	-0.00134745450801906	0.997362525927952	Downregulated	71.4155796278212	WP_000947159.1
C2566_RS04420	yadK	yadK	fimbrial-like protein	-0.00137836284792344	0.99751577751808	Downregulated	4.30848480062141	WP_000553749.1
C2566_RS18450	ftsP	ftsP	cell division protein FtsP	-0.00184569794264508	0.996755276261334	Downregulated	86.3664492881119	WP_000059388.1
C2566_RS16685	ygaP	ygaP	thiosulfate sulfurtransferase YgaP	-0.00222898163975139	0.996790258692292	Downregulated	29.5154718361706	WP_001229445.1
C2566_RS18855	yqjA	yqjA	DedA family general envelope maintenance protein YqjA	-0.00230084867286968	0.996755276261334	Downregulated	142.581490301132	WP_000422149.1
C2566_RS21520	lldR	lldR	transcriptional regulator LldR	-0.00237058804664456	0.996755276261334	Downregulated	371.15879628836	WP_000636500.1
C2566_RS25530	C2566_RS25530	C2566_RS25530	KPN_01571 family protein	-0.00243855431798211	0.996755276261334	Downregulated	6251.38871724922	WP_001299090.1
C2566_RS01795	psiE	psiE	phosphate-starvation-inducible protein PsiE	-0.00244295495072006	0.996755276261334	Downregulated	20.8824987841945	WP_000202902.1
C2566_RS11685	ynfF	ynfF	selenate/tellurate reductase subunit YnfF	-0.00251120001945191	0.996755276261334	Downregulated	546.353844220756	WP_001340362.1
C2566_RS12985	prc	prc	carboxy terminal-processing peptidase	-0.00251858894024056	0.996755276261334	Downregulated	381.508936453623	WP_001315679.1
C2566_RS08105	ybjO	ybjO	YbjO family protein	-0.00265729972342298	0.996755276261334	Downregulated	43.4799157995394	WP_000389260.1
C2566_RS18665	folB	folB	bifunctional dihydroneopterin aldolase/7,8-dihydroneopterin epimerase	-0.00296849921556168	0.996755276261334	Downregulated	59.5362044071323	WP_001295541.1
C2566_RS16710	nrdH	nrdH	glutaredoxin-like protein NrdH	-0.00299625329807217	0.996755276261334	Downregulated	12.7106533019674	WP_001223227.1
C2566_RS20920	arsB	arsB	arsenite/antimonite:H(+) antiporter ArsB	-0.0030216157232043	0.996755276261334	Downregulated	47.0135447139253	WP_000922639.1
C2566_RS20100	yheO	yheO	helix-turn-helix transcriptional regulator	-0.00314309391478195	0.996716283827396	Downregulated	207.712745025087	WP_000091466.1
C2566_RS13650	hisB	hisB	bifunctional histidinol-phosphatase/imidazoleglycerol-phosphate dehydratase HisB	-0.00337180129822668	0.996657988967833	Downregulated	62.3773513908888	WP_000080085.1
C2566_RS13405	uvrC	uvrC	excinuclease ABC subunit UvrC	-0.00347834821263103	0.996278101233146	Downregulated	154.483613682145	WP_001283424.1
C2566_RS08445	mukB	mukB	chromosome partition protein MukB	-0.00351121616052882	0.996145524631965	Downregulated	403.286644151011	WP_000572670.1
C2566_RS06775	dacA	dacA	D-alanyl-D-alanine carboxypeptidase DacA	-0.00359816513461985	0.995997331894485	Downregulated	315.451920983478	WP_001092082.1
C2566_RS07090	kdpC	kdpC	K(+)-transporting ATPase subunit C	-0.00366156924103145	0.996716283827396	Downregulated	9.6527529460767	WP_001297248.1
C2566_RS05105	rclA	rclA	reactive chlorine resistance oxidoreductase RclA	-0.00373180512833954	0.996716283827396	Downregulated	26.2853424522792	WP_001046311.1
C2566_RS04670	rnhB	rnhB	ribonuclease HII	-0.00386620022190017	0.996145524631965	Downregulated	43.8210619382477	WP_000569405.1
C2566_RS08120	artM	artM	arginine ABC transporter permease ArtM	-0.00387302255156631	0.996278101233146	Downregulated	111.112462176025	WP_000464491.1
C2566_RS11175	maeA	maeA	malate dehydrogenase	-0.00407605820987342	0.995997331894485	Downregulated	412.143361676162	WP_000433476.1
C2566_RS02900	treR	treR	trehalose operon repressor TreR	-0.00459933995482309	0.995997331894485	Downregulated	36.6478103871004	WP_001181324.1
C2566_RS13485	C2566_RS13485	C2566_RS13485	glycosyltransferase family 9 protein	-0.0048509388789493	0.996099206220884	Downregulated	35.8139795340789	NA
C2566_RS08405	ycaQ	ycaQ	crosslink repair DNA glycosylase YcaQ	-0.00500886277845601	0.99559344180046	Downregulated	52.6084866347029	WP_000056538.1
C2566_RS19050	nagA	nagA	N-acetylglucosamine-6-phosphate deacetylase	-0.00506066810415017	0.995997331894485	Downregulated	31.8203591073291	WP_012775972.1
C2566_RS20810	C2566_RS20810	C2566_RS20810	lyase	-0.0050647200657009	0.995997331894485	Downregulated	51.8783140478438	NA
C2566_RS14670	atoC	atoC	acetoacetate metabolism transcriptional regulator AtoC	-0.00531253091531874	0.994116505474367	Downregulated	58.7502666557754	WP_000125282.1
C2566_RS17430	C2566_RS17430	C2566_RS17430	hypothetical protein	-0.0055249164728815	0.995997331894485	Downregulated	111.073506504986	NA
C2566_RS11850	malI	malI	mal regulon transcriptional regulator MalI	-0.0058772301907699	NA	Downregulated	57.5513818987502	WP_000179519.1
C2566_RS14560	ccmD	ccmD	heme exporter protein CcmD	-0.00611921798296634	0.995743750337805	Downregulated	4.93144732555495	WP_000186540.1
C2566_RS20035	gspL	gspL	type II secretion system protein GspL	-0.00640331526360952	0.995397497593438	Downregulated	36.8927061010623	WP_001115228.1
C2566_RS02475	yjeM	yjeM	glutamate/gamma-aminobutyrate family transporter YjeM	-0.00698474025740547	0.991688753750967	Downregulated	97.9515100662645	WP_001300174.1
C2566_RS08995	dgcT	dgcT	GGDEF domain-containing protein	-0.00707654529130918	0.993620726300495	Downregulated	379.44095848062	WP_000409883.1
C2566_RS11575	hokD	hokD	type I toxin-antitoxin system toxin HokD	-0.00779428612396304	0.992874804163651	Downregulated	16995.7182790974	WP_000813254.1
C2566_RS08645	helD	helD	DNA helicase IV	-0.0078092861700111	0.990057512772338	Downregulated	231.113013097477	WP_001295354.1
C2566_RS14525	yejO	yejO	autotransporter YejO	-0.008463430756383	0.989012742244422	Downregulated	164.836203184102	WP_000554226.1
C2566_RS09615	pdeG	pdeG	cyclic diguanylate phosphodiesterase	-0.00857997008650299	0.991688753750967	Downregulated	19.3617239149728	WP_001246510.1
C2566_RS20505	glpG	glpG	rhomboid family intramembrane serine protease GlpG	-0.00858991693051515	0.989203055289326	Downregulated	64.0668941735863	WP_000928723.1
C2566_RS18825	sstT	sstT	serine/threonine transporter SstT	-0.00879529174573025	0.990404838940136	Downregulated	116.338698510481	WP_000211656.1
C2566_RS24955	ytgA	ytgA	protein YtgA	-0.00959219614452387	0.990135531330705	Downregulated	238.497673293238	WP_211180521.1
C2566_RS16230	glyA	glyA	serine hydroxymethyltransferase	-0.00978768131173539	0.98851895817321	Downregulated	853.900250536442	WP_000919159.1
C2566_RS04070	thiP	thiP	thiamine/thiamine pyrophosphate ABC transporter permease ThiP	-0.00982629221614976	0.990179812902578	Downregulated	33.4078499472271	WP_000235723.1
C2566_RS14880	menC	menC	o-succinylbenzoate synthase	-0.00990325193479465	0.988618762325382	Downregulated	65.2738910829919	WP_001255628.1
C2566_RS22865	C2566_RS22865	C2566_RS22865	phage tail protein	-0.0104565238280514	0.989203055289326	Downregulated	7.39147073680734	WP_012767713.1
C2566_RS07750	mntS	mntS	manganase accumulation protein MntS	-0.0106482533518431	0.987455098062398	Downregulated	1409.72041896121	WP_001001761.1
C2566_RS19650	yhdT	yhdT	YhdT family protein	-0.0109739169947728	0.989048673999094	Downregulated	4.57061816897975	WP_000381173.1
C2566_RS14620	eco	eco	serine protease inhibitor ecotin	-0.011913122216275	0.986887285171478	Downregulated	87.8346553058631	WP_000849209.1
C2566_RS13090	purT	purT	formate-dependent phosphoribosylglycinamide formyltransferase	-0.012243757523052	0.987455098062398	Downregulated	23.1191680345062	WP_000173474.1
C2566_RS15405	ypdA	ypdA	two-component system sensor histidine kinase YpdA	-0.0131571068520699	0.9800383748737	Downregulated	80.752619197143	WP_000544359.1
C2566_RS05950	ybaB	ybaB	YbaB/EbfC family nucleoid-associated protein	-0.0131815549574719	0.985381753308728	Downregulated	119.416871356261	WP_000467098.1
C2566_RS08875	wrbA	wrbA	NAD(P)H:quinone oxidoreductase	-0.0132920443725098	0.98465927127157	Downregulated	1172.09739077879	WP_001151437.1
C2566_RS08075	ybjN	ybjN	YbjN domain-containing protein	-0.0134326414735976	0.983285826799964	Downregulated	143.642466170497	WP_000203025.1
C2566_RS15790	narQ	narQ	nitrate/nitrite two-component system sensor histidine kinase NarQ	-0.0134498336593484	0.985939302230142	Downregulated	428.132207702506	WP_001300881.1
C2566_RS09740	dadX	dadX	catabolic alanine racemase DadX	-0.0135822107643031	0.986508553462795	Downregulated	375.876360902238	WP_000197884.1
C2566_RS19265	folP	folP	dihydropteroate synthase	-0.0147229346723429	0.978536805497256	Downregulated	63.540123996884	WP_000764731.1
C2566_RS02410	yjeJ	yjeJ	YjeJ family protein	-0.0148529269151197	0.984903698631386	Downregulated	14.6641239609889	WP_001008049.1
C2566_RS01705	aceB	aceB	malate synthase A	-0.0148734810881759	0.98475717766256	Downregulated	2332.29692620224	WP_000138915.1
C2566_RS04205	ftsQ	ftsQ	cell division protein FtsQ	-0.0150727473224787	0.982984737043815	Downregulated	240.699312976388	WP_000075744.1
C2566_RS15100	hisP	hisP	histidine ABC transporter ATP-binding protein HisP	-0.0154480411603113	0.980868315619448	Downregulated	87.9986337204902	WP_001293613.1
C2566_RS10940	ydcO	ydcO	BenE family transporter YdcO	-0.0155721988796274	0.982229282695017	Downregulated	21.7519932907446	WP_001326689.1
C2566_RS14660	rcsC	rcsC	two-component system sensor histidine kinase RcsC	-0.0156184953113287	0.969248423168052	Downregulated	329.800096032412	WP_000876025.1
C2566_RS04155	ftsL	ftsL	cell division protein FtsL	-0.0156717253898265	0.980288566882386	Downregulated	197.060264592747	WP_000625658.1
C2566_RS14315	galS	galS	HTH-type transcriptional regulator GalS	-0.0156923767451758	0.980288566882386	Downregulated	68.0931131541996	WP_000628661.1
C2566_RS10170	yciK	yciK	YciK family oxidoreductase	-0.0160766747070322	0.979379282695321	Downregulated	60.164936392204	WP_000559286.1
C2566_RS05905	acrA	acrA	multidrug efflux RND transporter periplasmic adaptor subunit AcrA	-0.0164756407903446	0.974140231263755	Downregulated	445.268075627313	WP_001295324.1
C2566_RS17745	tkt	tkt	transketolase	-0.0167092605767851	0.980868315619448	Downregulated	1050.421114373	WP_000098614.1
C2566_RS04390	yadE	yadE	polysaccharide deacetylase family protein	-0.0173941895040027	0.977808989729876	Downregulated	92.2058490785401	WP_000277917.1
C2566_RS15470	nupC	nupC	nucleoside permease NupC	-0.01745488872524	0.978117483580533	Downregulated	419.923168345856	WP_000376337.1
C2566_RS17015	mutS	mutS	DNA mismatch repair protein MutS	-0.0174762788108249	0.976661388615451	Downregulated	115.433690934277	WP_001272928.1
C2566_RS03760	nanM	nanM	N-acetylneuraminate epimerase	-0.0176703033098538	0.979379282695321	Downregulated	34.798568611242	WP_001309184.1
C2566_RS12060	punR	punR	DNA-binding transcriptional activator PunR	-0.0180271636239071	0.973876748732761	Downregulated	73.4884372755528	WP_000269493.1
C2566_RS11010	ydcY	ydcY	DUF2526 family protein YdcY	-0.0181080733682498	0.971136829768783	Downregulated	161.262080503156	WP_000018633.1
C2566_RS15695	eutB	eutB	ethanolamine ammonia-lyase subunit alpha	-0.0185808807180366	0.9800383748737	Downregulated	11.7825843487351	WP_000769961.1
C2566_RS03880	rihC	rihC	ribonucleoside hydrolase RihC	-0.0189416299973348	0.977995187083387	Downregulated	84.777081024651	WP_001239155.1
C2566_RS06650	ybdR	ybdR	zinc-dependent alcohol dehydrogenase	-0.0197171664547112	0.978629234201409	Downregulated	26.6296546927054	WP_000646137.1
C2566_RS20065	tuf	tuf	elongation factor Tu	-0.0200428181779714	0.976857686613083	Downregulated	3527.15359637181	WP_000031783.1
C2566_RS00680	C2566_RS00680	C2566_RS00680	cytosine permease	-0.0202878737818536	0.976934565449104	Downregulated	27.7324864750959	WP_001227362.1
C2566_RS19045	agaF	agaF	PTS galactosamine/N-acetylgalactosamine transporter subunit IIA	-0.0203056960691185	0.977808989729876	Downregulated	8.59208001121115	WP_000948824.1
C2566_RS13630	yeeZ	yeeZ	SDR family oxidoreductase	-0.0215750512911132	0.963969083687812	Downregulated	177.747061446139	WP_000754737.1
C2566_RS01455	trmA	trmA	tRNA (uridine(54)-C5)-methyltransferase TrmA	-0.0219159865863215	0.958724432763861	Downregulated	88.5303169803482	WP_000187022.1
C2566_RS15950	upp	upp	uracil phosphoribosyltransferase	-0.0219718560027058	0.973165860885452	Downregulated	379.630363690719	WP_001295473.1
[truncated: 2,060 more rows]
