# Supplementary material for: Transcriptome Profiling of Escherichia coli B During Sequential Adaptation to T4 Phage and Iron(III) Stress
Source: Antibiotics (Basel). 2026 Jul 13;15(7):684. doi: 10.3390/antibiotics15070684 (PMC13405929; doi:10.3390/antibiotics15070684)
Supplement: Supplementary file 1 [file antibiotics-15-00684-s001.zip › SUPPLEMENTARY FOLDER/analysis_CON3/PF_vs_ANC_significant.csv]

gene_id	label	gene_name	product	log2FoldChange	padj	direction	baseMean	protein_id
C2566_RS05230	yahO	yahO	DUF1471 family periplasmic protein YahO	3.90641578305094	1.86881373902643e-12	Upregulated	1966.9040784617	WP_000691956.1
C2566_RS02240	eptA	eptA	phosphoethanolamine transferase EptA	3.89468560911648	2.0021696437463e-14	Upregulated	433.800674167929	WP_001298860.1
C2566_RS08885	ymdF	ymdF	general stress protein	3.48476637537281	2.79156163508895e-09	Upregulated	1295.99832210439	WP_001273658.1
C2566_RS17660	ygeW	ygeW	knotted carbamoyltransferase YgeW	3.40763425895342	3.1801110275592e-07	Upregulated	192.585595789582	WP_000859787.1
C2566_RS19180	mtr	mtr	tryptophan permease	3.30793830098366	5.37276689915759e-07	Upregulated	1254.22794520367	WP_000224351.1
C2566_RS08310	ycaC	ycaC	isochorismate family cysteine hydrolase YcaC	3.2922902888436	1.30197050866796e-13	Upregulated	197.177211584445	WP_000165879.1
C2566_RS13455	yodB	yodB	cytochrome b	3.11360853486242	7.65433078488032e-07	Upregulated	465.919248551531	WP_001079074.1
C2566_RS21575	waaH	waaH	UDP-glucuronate:LPS(HepIII) glycosyltransferase	3.0293557719372	5.11443485488301e-06	Upregulated	287.685455330418	WP_000982115.1
C2566_RS11190	osmC	osmC	peroxiredoxin OsmC	3.00744728374804	9.62455246775523e-11	Upregulated	235.424547186366	WP_000152305.1
C2566_RS13680	ugd	ugd	UDP-glucose 6-dehydrogenase	3.00345454192693	3.81632242903875e-07	Upregulated	404.122444317408	WP_000704860.1
C2566_RS17700	ygfK	ygfK	putative selenate reductase subunit YgfK	2.89061429412101	1.99832455964721e-07	Upregulated	294.679115208689	WP_000502388.1
C2566_RS14835	arnB	arnB	UDP-4-amino-4-deoxy-L-arabinose aminotransferase	2.81131747115644	7.53891334613657e-05	Upregulated	1018.09994786144	WP_001295286.1
C2566_RS16670	kbp	kbp	potassium binding protein Kbp	2.75979515041684	1.0094610343056e-07	Upregulated	990.82314722988	WP_000522424.1
C2566_RS21055	dctA	dctA	C4-dicarboxylate transporter DctC	2.75413069130282	5.78637072637161e-07	Upregulated	2783.16018102209	WP_000858210.1
C2566_RS11180	sra	sra	stationary-phase-induced ribosome-associated protein	2.62488789509507	5.1500998724445e-09	Upregulated	6633.3506146818	WP_000841554.1
C2566_RS17715	xdhD	xdhD	molybdopterin-dependent oxidoreductase Mo/Fe-S-binding subunit	2.50758545693986	8.68817646661368e-06	Upregulated	338.683061079428	WP_000583631.1
C2566_RS14830	ais	ais	lipopolysaccharide core heptose(II)-phosphate phosphatase Ais	2.49747400571071	0.00072158667928571	Upregulated	1140.07466054228	WP_000879113.1
C2566_RS02235	basR	basR	two-component system response regulator BasR	2.41617710220109	8.09465029825798e-08	Upregulated	153.191579218647	WP_000697915.1
C2566_RS14850	arnD	arnD	4-deoxy-4-formamido-L-arabinose-phosphoundecaprenol deformylase	2.38703550901051	0.000370574343144488	Upregulated	245.701221708713	WP_000169728.1
C2566_RS17710	ygfM	ygfM	molybdopterin-dependent oxidoreductase FAD-binding subunit	2.38009695058263	0.000425519666258113	Upregulated	52.0854024508264	WP_000572483.1
C2566_RS23550	C2566_RS23550	C2566_RS23550	xanthine permease XanP	2.35594568621055	0.00200353181488869	Upregulated	12.8795347303821	NA
C2566_RS14845	arnA	arnA	bifunctional UDP-4-amino-4-deoxy-L-arabinose formyltransferase/UDP-glucuronic acid oxidase ArnA	2.29030261995551	0.000148749408600051	Upregulated	649.646924761624	WP_000860273.1
C2566_RS21420	aldB	aldB	aldehyde dehydrogenase AldB	2.27744547657009	1.48591765287584e-06	Upregulated	229.610750076398	WP_001300944.1
C2566_RS17675	hyuA	hyuA	D-phenylhydantoinase	2.26849726801865	0.000189544532740313	Upregulated	108.888201736843	WP_001264452.1
C2566_RS14840	arnC	arnC	undecaprenyl-phosphate 4-deoxy-4-formamido-L-arabinose transferase	2.24235852958122	0.00115334620971495	Upregulated	430.466187061406	WP_000461657.1
C2566_RS06365	C2566_RS06365	C2566_RS06365	IS1-like element IS1A family transposase	2.24131846636867	0.0012389373520711	Upregulated	21.5642566084147	WP_103215986.1
C2566_RS02200	yjdN	yjdN	VOC family metalloprotein YjdN	2.16087151625607	1.70128162708194e-08	Upregulated	62.9030904320619	WP_001131339.1
C2566_RS06370	C2566_RS06370	C2566_RS06370	porin	2.13305320375562	0.000788597241143337	Upregulated	803.323701586542	NA
C2566_RS07420	ybgS	ybgS	YbgS-like family protein	2.12469425836203	0.000204767618959588	Upregulated	213.851352179881	WP_000784351.1
C2566_RS10030	oppC	oppC	oligopeptide ABC transporter permease OppC	2.12381595152268	1.85613666016892e-05	Upregulated	1247.05295613729	WP_000979661.1
C2566_RS10520	ynaJ	ynaJ	DUF2534 family protein	2.10772009366615	0.000116684758132303	Upregulated	1838.58906327145	WP_000605090.1
C2566_RS10105	yciG	yciG	general stress protein	2.10401342849075	0.00232246128476586	Upregulated	16.205539678277	WP_000807651.1
C2566_RS02225	pmrR	pmrR	LpxT activity modulator PmrR	2.09763186382685	0.00075296866148666	Upregulated	245.497202563753	WP_000797657.1
C2566_RS21630	C2566_RS21630	C2566_RS21630	IS1-like element IS1A family transposase	2.08527863130489	0.00102844677627363	Upregulated	16.2142983907734	WP_094096600.1
C2566_RS14190	mlrA	mlrA	HTH-type transcriptional regulator MlrA	2.07452853148807	1.98561355685958e-05	Upregulated	110.291065797483	WP_001240403.1
C2566_RS13015	yebV	yebV	YebV family protein	2.03126951674167	0.000202769170064562	Upregulated	1866.0246140832	WP_001295499.1
C2566_RS18370	yghX	yghX	YghX family hydrolase	1.99785853845327	4.01527088686083e-06	Upregulated	85.3110237530611	WP_001424373.1
C2566_RS17705	ssnA	ssnA	putative aminohydrolase SsnA	1.98180650079604	0.00116276665471354	Upregulated	68.9716843500793	WP_000906252.1
C2566_RS17665	dpaL	dpaL	diaminopropionate ammonia-lyase	1.97578718689878	0.00331571933499334	Upregulated	106.356312558254	WP_000110501.1
C2566_RS24910	C2566_RS24910	C2566_RS24910	hypothetical protein	1.95958346015695	0.00094911861766488	Upregulated	41.3737831509579	WP_000700140.1
C2566_RS05500	yaiA	yaiA	protein YaiA	1.95321683988049	0.000532583942564943	Upregulated	923.821040050922	WP_001142439.1
C2566_RS13340	araF	araF	arabinose ABC transporter substrate-binding protein AraF	1.93519544023261	6.80543246974849e-06	Upregulated	135.304856481711	WP_000548675.1
C2566_RS14855	arnT	arnT	lipid IV(A) 4-amino-4-deoxy-L-arabinosyltransferase	1.92858300273646	0.00210401863288536	Upregulated	340.726928001842	WP_000844057.1
C2566_RS12895	yoaE	yoaE	CNNM family cation transport protein YoaE	1.92842140568533	9.14890141642351e-06	Upregulated	164.071770850328	WP_000394983.1
C2566_RS08475	ompF	ompF	porin OmpF	1.88993896148677	0.00038539659004555	Upregulated	124113.043338675	WP_000977920.1
C2566_RS10025	oppB	oppB	oligopeptide ABC transporter permease OppB	1.87336732144169	4.0418069881049e-05	Upregulated	1353.51003704969	WP_000911112.1
C2566_RS03465	osmY	osmY	molecular chaperone OsmY	1.871972194437	2.46037898331618e-05	Upregulated	286.451353581152	WP_001295748.1
C2566_RS15770	tkt	tkt	transketolase	1.84448881670115	5.7318850670568e-10	Upregulated	268.757488233911	WP_000087280.1
C2566_RS13325	otsB	otsB	trehalose-phosphatase	1.83398193838202	3.05317649761125e-05	Upregulated	136.378957042146	WP_001295645.1
C2566_RS05465	iraP	iraP	anti-adapter protein IraP	1.81045015033296	0.00395403567919333	Upregulated	323.870752783445	WP_000792970.1
C2566_RS07445	ybhC	ybhC	putative acyl-CoA thioester hydrolase	1.75804900148905	3.92664023200514e-06	Upregulated	208.695027335863	WP_001091587.1
C2566_RS08595	rmf	rmf	ribosome modulation factor	1.7529691388493	0.00538450393803344	Upregulated	118948.202790414	WP_000828648.1
C2566_RS20050	bfr	bfr	bacterioferritin	1.66344503068093	0.0039744021121845	Upregulated	7097.79786086418	WP_000675504.1
C2566_RS17350	C2566_RS17350	C2566_RS17350	ABC transporter substrate-binding protein	1.65155082108842	0.00200353181488869	Upregulated	199.082985488037	WP_000857361.1
C2566_RS10755	ynbE	ynbE	YnbE family lipoprotein	1.61149932647494	0.00157400522956426	Upregulated	28.8474652996601	WP_000698145.1
C2566_RS13620	plaP	plaP	putrescine/proton symporter PlaP	1.60617026207679	0.000399221579183475	Upregulated	128.098664518282	WP_000019197.1
C2566_RS17680	arcC	arcC	carbamate kinase	1.59770701973638	4.11829705815706e-05	Upregulated	68.9657345295185	WP_000038008.1
C2566_RS17400	ygdI	ygdI	YgdI/YgdR family lipoprotein	1.57379524591551	0.00274172186105149	Upregulated	154.156539531465	WP_000750398.1
C2566_RS10220	acnA	acnA	aconitate hydratase AcnA	1.56134419371941	5.11443485488301e-06	Upregulated	1113.37046041595	WP_000099534.1
C2566_RS07300	cydA	cydA	cytochrome ubiquinol oxidase subunit I	1.56058696100844	0.00217504801079529	Upregulated	4746.14144231234	WP_000884361.1
C2566_RS14865	arnF	arnF	4-amino-4-deoxy-L-arabinose-phosphoundecaprenol flippase subunit ArnF	1.55848327594768	0.00609610420829692	Upregulated	69.7523604353859	WP_000523880.1
C2566_RS15330	dsdA	dsdA	D-serine ammonia-lyase	1.55804465936005	0.00014211383304929	Upregulated	86.4872896477533	WP_000426426.1
C2566_RS15325	dsdX	dsdX	D-serine transporter DsdX	1.54612955747156	1.26499654820553e-05	Upregulated	87.44613134075	WP_000556048.1
C2566_RS15985	yfgG	yfgG	YfgG family protein	1.54076595392886	0.000925272753386175	Upregulated	840.253201189901	WP_000076001.1
C2566_RS12040	sodB	sodB	superoxide dismutase [Fe]	1.52976215949188	0.000672774733007996	Upregulated	5909.00695512186	WP_000007283.1
C2566_RS13320	otsA	otsA	alpha,alpha-trehalose-phosphate synthase	1.52681979730415	3.7115445970741e-06	Upregulated	206.493671172083	WP_001295646.1
C2566_RS07240	sdhD	sdhD	succinate dehydrogenase membrane anchor subunit	1.50786752005399	0.00771907890958722	Upregulated	337.331085618473	WP_000254365.1
C2566_RS07875	ybjG	ybjG	undecaprenyl-diphosphate phosphatase	1.50159058373595	0.000183996857564962	Upregulated	55.0951160950119	WP_001295291.1
C2566_RS25015	yljB	yljB	protein YljB	1.50085015884334	0.00278076833143057	Upregulated	83.5573335511955	WP_001406719.1
C2566_RS02800	paeA	paeA	hemolysin family protein	1.49162737264717	1.75600552931346e-06	Upregulated	267.613000022374	WP_000935036.1
C2566_RS00015	yidD	yidD	membrane protein insertion efficiency factor YidD	1.47357175004031	0.00132207144904351	Upregulated	34.288654425115	WP_001307474.1
C2566_RS02230	pmrB	pmrB	two-component system sensor histidine kinase PmrB	1.47084885811332	0.00187426695265875	Upregulated	132.956601881656	WP_001051094.1
C2566_RS10100	yciF	yciF	ferritin-like domain-containing protein	1.46734557196422	0.0109798207453714	Upregulated	44.6299049340814	WP_001056490.1
C2566_RS16335	lepB	lepB	signal peptidase I	1.46513131765211	0.000543311099038213	Upregulated	441.279073999538	WP_000002542.1
C2566_RS17060	nlpD	nlpD	murein hydrolase activator NlpD	1.46266340583004	0.00116588582393563	Upregulated	2823.70794014605	WP_224692580.1
C2566_RS07305	cydB	cydB	cytochrome d ubiquinol oxidase subunit II	1.45777184005556	0.00361081156671689	Upregulated	3974.61979237092	WP_000568275.1
C2566_RS05880	ylaC	ylaC	YlaC family protein	1.45405533453495	0.000183996857564962	Upregulated	433.781479005101	WP_000136192.1
C2566_RS01405	eptC	eptC	phosphoethanolamine transferase CptA	1.44953150913181	0.00102844677627363	Upregulated	658.085162877829	WP_000556295.1
C2566_RS11370	tam	tam	trans-aconitate 2-methyltransferase	1.42626111743778	0.0114683835087716	Upregulated	34.2290814967421	WP_001286597.1
C2566_RS18480	ygiV	ygiV	AraC family transcriptional regulator	1.41837328835047	0.0106909258806082	Upregulated	102.488658028218	WP_000183505.1
C2566_RS01590	thiS	thiS	sulfur carrier protein ThiS	1.40581589657542	0.0196043264701152	Upregulated	14.2020864702931	WP_001166232.1
C2566_RS00140	glmS	glmS	glutamine--fructose-6-phosphate transaminase (isomerizing)	1.39488482229995	0.00262593080679064	Upregulated	798.537825743127	WP_000334099.1
C2566_RS14860	arnE	arnE	4-amino-4-deoxy-L-arabinose-phosphoundecaprenol flippase subunit ArnE	1.39346344016551	0.0174656228680335	Upregulated	35.4887629705742	WP_000638031.1
C2566_RS09190	grxB	grxB	glutaredoxin 2	1.37424948579753	0.00136327649544189	Upregulated	714.616039701648	WP_000780912.1
C2566_RS11430	C2566_RS11430	C2566_RS11430	type II toxin-antitoxin system RelE/ParE family toxin	1.36905443961418	0.00866294223997919	Upregulated	174.44723161492	WP_000273128.1
C2566_RS09990	rssB	rssB	two-component system response regulator RssB	1.36608885245138	3.24207504414745e-05	Upregulated	96.6585223045772	WP_000193447.1
C2566_RS03110	C2566_RS03110	C2566_RS03110	BCCT family transporter	1.36189290452222	1.20873122717617e-06	Upregulated	138.361516705749	WP_001293436.1
C2566_RS15390	yfdY	yfdY	YfdY family protein	1.36169355070236	0.00428946120718207	Upregulated	334.522521720123	WP_000639883.1
C2566_RS16545	rimM	rimM	ribosome maturation factor RimM	1.36131558834315	0.0100143960682566	Upregulated	1827.59877065595	WP_000043335.1
C2566_RS18485	ygiW	ygiW	OB fold stress tolerance protein YgiW	1.3589559831935	0.00629906473745676	Upregulated	1037.84617250436	WP_000712658.1
C2566_RS08305	dmsC	dmsC	dimethyl sulfoxide reductase anchor subunit DmsC	1.35186223027455	0.00720179043782641	Upregulated	216.313648938492	WP_000534631.1
C2566_RS18005	guaD	guaD	guanine deaminase	1.33550781330718	0.00204196661421955	Upregulated	63.9254003714797	WP_001301062.1
C2566_RS13370	yecH	yecH	YecH family metal-binding protein	1.33507912550079	0.0131466274212121	Upregulated	94.0724021846153	WP_000377224.1
C2566_RS11755	tqsA	tqsA	AI-2 transporter TqsA	1.3343754385218	0.00879797644811306	Upregulated	188.711790845011	WP_001118241.1
C2566_RS16540	trmD	trmD	tRNA (guanosine(37)-N1)-methyltransferase TrmD	1.32738819246297	0.00932645175118364	Upregulated	2628.15091286139	WP_000264777.1
C2566_RS11170	adhP	adhP	alcohol dehydrogenase AdhP	1.32192625213368	0.00075296866148666	Upregulated	33.5572416344213	WP_000642433.1
C2566_RS07850	bssR	bssR	biofilm formation regulator BssR	1.31580274120702	0.00676929512565766	Upregulated	131247.377374393	WP_000497137.1
C2566_RS12000	ydhL	ydhL	DUF1289 domain-containing protein	1.31529037955105	0.000741672780208306	Upregulated	55.9962323131737	WP_000840481.1
C2566_RS01645	zraP	zraP	zinc resistance sensor/chaperone ZraP	1.30091362964905	0.00595518578170789	Upregulated	365.509834242329	WP_001296714.1
C2566_RS17720	C2566_RS17720	C2566_RS17720	nucleobase:cation symporter-2 family protein	1.29846304096601	0.0195271531831319	Upregulated	42.1189993356978	WP_061057655.1
C2566_RS05735	cyoB	cyoB	cytochrome o ubiquinol oxidase subunit I	1.29790775246802	0.0109798207453714	Upregulated	1178.09423471809	WP_000467180.1
C2566_RS15465	mntH	mntH	Nramp family divalent metal transporter	1.29176737449847	0.00458048811965919	Upregulated	303.982007637999	WP_000186384.1
C2566_RS09370	ycfH	ycfH	metal-dependent hydrolase	1.29026567026238	0.00142192028547901	Upregulated	224.682128952498	WP_000480255.1
C2566_RS11740	ydgD	ydgD	trypsin-like serine peptidase	1.29021631348861	0.00458048811965919	Upregulated	375.50164778791	WP_001260835.1
C2566_RS19900	rpsH	rpsH	30S ribosomal protein S8	1.29013370737169	0.0102714093387729	Upregulated	1142.88542381375	WP_000062611.1
C2566_RS19550	yhcO	yhcO	barstar family protein	1.28731730444084	0.00377072634447655	Upregulated	375.81199659758	WP_001029005.1
C2566_RS08355	ycaP	ycaP	DUF421 domain-containing protein	1.28306862580309	0.009589401234842	Upregulated	69.2153585716218	WP_000642849.1
C2566_RS18865	yqjC	yqjC	DUF1090 family protein YqjC	1.27030306064093	0.000580637617762668	Upregulated	1080.59957391636	WP_001295543.1
C2566_RS12565	ynjD	ynjD	ATP-binding cassette domain-containing protein	1.26793629267329	0.00134438730753784	Upregulated	53.9664379932481	WP_001300558.1
C2566_RS15765	tal	tal	transaldolase	1.2628480027469	0.000202769170064562	Upregulated	179.97786227215	WP_001003709.1
C2566_RS09810	ychF	ychF	redox-regulated ATPase YchF	1.26029186983597	6.8195655988847e-05	Upregulated	454.724036388388	WP_000505877.1
C2566_RS16005	guaB	guaB	IMP dehydrogenase	1.25916491020302	0.00132207144904351	Upregulated	253.348078945845	WP_001299507.1
C2566_RS15585	yfeK	yfeK	YfeK family protein	1.25536052377443	0.0320068766528533	Upregulated	377.632544440123	WP_000719959.1
C2566_RS10255	osmB	osmB	osmotically-inducible lipoprotein OsmB	1.24927048715793	0.000701059639241881	Upregulated	241.129347628718	WP_000498253.1
C2566_RS05600	secD	secD	protein translocase subunit SecD	1.2476159673432	0.0021871562337941	Upregulated	795.293622939848	WP_000934822.1
C2566_RS07310	cydX	cydX	cytochrome bd-I oxidase subunit CydX	1.24110443786105	0.00458048811965919	Upregulated	337.238679797886	WP_000270282.1
C2566_RS17890	gcvT	gcvT	glycine cleavage system aminomethyltransferase GcvT	1.23849344956457	0.00113815477898311	Upregulated	448.838478847659	WP_000068701.1
C2566_RS21255	ysaB	ysaB	YsaB family lipoprotein	1.21873468148446	0.0312234316375074	Upregulated	36.0432590710599	WP_000980109.1
C2566_RS18650	ygiM	ygiM	TIGR04211 family SH3 domain-containing protein	1.21269986691576	0.0109798207453714	Upregulated	225.216951670209	WP_001125331.1
C2566_RS03480	rimI	rimI	ribosomal protein S18-alanine N-acetyltransferase	1.21156426080429	0.00331571933499334	Upregulated	35.0283513424767	WP_001092461.1
C2566_RS17980	uacT	uacT	urate/proton symporter UacT	1.20698309153855	0.0331788331842816	Upregulated	135.647687916432	WP_001295374.1
C2566_RS11990	sodC	sodC	superoxide dismutase [Cu-Zn] SodC	1.19918512489802	0.00482692507858465	Upregulated	87.4646299684743	WP_001296937.1
C2566_RS18870	yqjD	yqjD	DUF883 family protein	1.19871720495395	0.00132207144904351	Upregulated	300.858441523657	WP_000031415.1
C2566_RS07570	moaA	moaA	GTP 3',8-cyclase MoaA	1.19611696009166	2.76270217710698e-05	Upregulated	397.724047463831	WP_001295301.1
C2566_RS17975	yqfG	yqfG	protein YqfG	1.18892517726978	0.0142103264700523	Upregulated	18.0121618824901	WP_001050745.1
C2566_RS19875	rplO	rplO	50S ribosomal protein L15	1.18314566687892	0.0197221961331807	Upregulated	1322.70133331821	WP_001238917.1
C2566_RS23135	C2566_RS23135	C2566_RS23135	2-thiouracil desulfurase family protein	1.18073604120668	0.0109798207453714	Upregulated	50.0880790961896	NA
C2566_RS13330	araH	araH	arabinose ABC transporter permease AraH	1.17781331558312	0.0056082403319614	Upregulated	89.9411066272069	WP_000100205.1
C2566_RS12175	sufC	sufC	Fe-S cluster assembly ATPase SufC	1.17733399061958	0.000970116676798046	Upregulated	62.6884448334134	WP_000948865.1
C2566_RS06390	iss	iss	increased serum survival lipoprotein Iss	1.17085455970269	0.0142285006921976	Upregulated	618.834496476119	WP_000738423.1
C2566_RS10035	oppD	oppD	murein tripeptide/oligopeptide ABC transporter ATP-binding protein OppD	1.1679102784505	0.00445553675759265	Upregulated	1007.9383937771	WP_000110945.1
C2566_RS15180	yfcJ	yfcJ	arabinose transporter	1.1667555965256	0.00044081821857601	Upregulated	93.5604575280442	WP_000127751.1
C2566_RS14300	mglC	mglC	galactose/methyl galactoside ABC transporter permease MglC	1.1538225683858	0.0102994013870977	Upregulated	104.92746864288	WP_001275118.1
C2566_RS05715	C2566_RS05715	C2566_RS05715	DUF1778 domain-containing protein	1.14602721231918	0.00857389487984107	Upregulated	39.1184888405555	WP_001297137.1
C2566_RS08990	pgaA	pgaA	poly-beta-1,6 N-acetyl-D-glucosamine export porin PgaA	1.14268398636196	0.00517729669826395	Upregulated	116.379524207826	WP_000287458.1
C2566_RS13215	torY	torY	NapC/NirT family cytochrome c	1.14123310078813	0.0276889511000077	Upregulated	41.1657126312138	WP_001214323.1
C2566_RS12400	ghoS	ghoS	type V toxin-antitoxin system endoribonuclease antitoxin GhoS	1.13563806465874	0.0230999055297747	Upregulated	144.011027910664	WP_000146159.1
C2566_RS18490	qseB	qseB	quorum sensing response regulator transcription factor QseB	1.13417835684729	0.00395403567919333	Upregulated	64.9584972604551	WP_001221493.1
C2566_RS03620	yjiH	yjiH	nucleoside recognition domain-containing protein	1.12391728712582	0.01206118707716	Upregulated	311.979515536591	WP_001295597.1
C2566_RS02360	dicD	dicD	transcriptional regulator	1.1199880657337	0.00395403567919333	Upregulated	144.121781721401	WP_001188520.1
C2566_RS20185	fic	fic	putative adenosine monophosphate-protein transferase Fic	1.11184516334195	0.000684653333228212	Upregulated	88.324977908768	WP_000502522.1
C2566_RS11765	pntA	pntA	Re/Si-specific NAD(P)(+) transhydrogenase subunit alpha	1.11154183752919	0.00740441631116538	Upregulated	492.533512043966	WP_001353838.1
C2566_RS21220	yiaG	yiaG	HTH-type transcriptional regulator	1.11055885067169	0.0233947921337877	Upregulated	1368.04519257796	WP_000455798.1
C2566_RS07250	sdhB	sdhB	succinate dehydrogenase iron-sulfur subunit SdhB	1.1093566005835	0.0271891271249803	Upregulated	844.463879681367	WP_001235264.1
C2566_RS01940	yjbQ	yjbQ	secondary thiamine-phosphate synthase enzyme YjbQ	1.10641293644213	0.0111667315184483	Upregulated	408.928075886668	WP_000270375.1
C2566_RS07315	ybgE	ybgE	cyd operon protein YbgE	1.10631023413074	0.0328704603514437	Upregulated	581.185824026753	WP_000034602.1
C2566_RS13005	yebT	yebT	lipid-binding membrane homeostasis protein YebT	1.10533462930121	2.84418253590176e-05	Upregulated	148.871432933051	WP_001297532.1
C2566_RS16550	rpsP	rpsP	30S ribosomal protein S16	1.10383013560427	0.0219955314110797	Upregulated	866.28455165046	WP_000256450.1
C2566_RS08455	mepK	mepK	YcbK family protein	1.09977830443844	0.00588817560210965	Upregulated	824.411244531686	WP_001295932.1
C2566_RS10900	ydcK	ydcK	YdcK family protein	1.09551678908334	0.00934057057334115	Upregulated	60.7275409958314	WP_001234052.1
C2566_RS14235	yohC	yohC	Yip1 family protein	1.09223648425785	0.00132876883029342	Upregulated	82.0307578616012	WP_001319944.1
C2566_RS21985	emrD	emrD	multidrug efflux MFS transporter EmrD	1.08300877435977	0.00454258522997805	Upregulated	116.444678287523	WP_000828746.1
C2566_RS24905	sufA	sufA	Fe-S cluster assembly scaffold SufA	1.07721860946155	0.0444793485471501	Upregulated	14.9118848851272	NA
C2566_RS00420	wecA	wecA	UDP-N-acetylglucosamine--undecaprenyl-phosphate N-acetylglucosaminephosphotransferase	1.07676890064031	0.0031171757918355	Upregulated	289.381209568482	WP_001050960.1
C2566_RS08295	dmsA	dmsA	dimethylsulfoxide reductase subunit A	1.07293847123615	0.0141898162550034	Upregulated	515.860755618549	WP_000850303.1
C2566_RS05785	lon	lon	endopeptidase La	1.07291563581396	0.000229567295974171	Upregulated	149.618110779946	WP_001295325.1
C2566_RS16055	ndk	ndk	nucleoside-diphosphate kinase	1.07184032204823	0.0155464950062695	Upregulated	207.233435832646	WP_000963837.1
C2566_RS17690	yqeC	yqeC	selenium cofactor biosynthesis protein YqeC	1.06392619439915	0.0108838521954153	Upregulated	86.1784533913803	WP_001300448.1
C2566_RS05590	tgt	tgt	tRNA guanosine(34) transglycosylase Tgt	1.0605327332236	0.0106909258806082	Upregulated	457.86354677854	WP_000667319.1
C2566_RS01065	fdoI	fdoI	formate dehydrogenase cytochrome b556 subunit	1.06034015210786	0.0188674599479786	Upregulated	317.920834998959	WP_000829013.1
C2566_RS08210	macA	macA	macrolide transporter subunit MacA	1.05900757041937	1.49537405373721e-05	Upregulated	90.3298473660607	WP_000746443.1
C2566_RS14610	napF	napF	ferredoxin-type protein NapF	1.05740507506741	0.024558703750583	Upregulated	40.8190507869194	WP_000686736.1
C2566_RS10020	oppA	oppA	oligopeptide ABC transporter substrate-binding protein OppA	1.05660014552042	0.0169324252019316	Upregulated	7412.00955298496	WP_001297114.1
C2566_RS12475	osmE	osmE	osmotically-inducible lipoprotein OsmE	1.05456137110741	0.0261447640252489	Upregulated	2340.54758940537	WP_001039044.1
C2566_RS04380	yadH	yadH	ABC transporter permease	1.04421620457358	0.00125186711120064	Upregulated	100.485313242395	WP_000972203.1
C2566_RS21530	trmL	trmL	tRNA (uridine(34)/cytosine(34)/5-carboxymethylaminomethyluridine(34)-2'-O)-methyltransferase TrmL	1.03787677541543	0.0240041460652441	Upregulated	38.666851245649	WP_000932344.1
C2566_RS09730	ycgB	ycgB	SpoVR family protein	1.03577581134569	0.00681147429889966	Upregulated	366.488700381858	WP_000190854.1
C2566_RS11450	eamA	eamA	O-acetylserine/cysteine exporter	1.03383740169331	0.000399221579183475	Upregulated	72.5773074463997	WP_000087210.1
C2566_RS08255	cydC	cydC	heme ABC transporter ATP-binding protein/permease CydC	1.02769898908744	0.00608529633046164	Upregulated	259.772573933243	WP_001202189.1
C2566_RS14950	nuoM	nuoM	NADH-quinone oxidoreductase subunit M	1.02254708139211	0.0277257316988637	Upregulated	701.088813312078	WP_000926441.1
C2566_RS05610	yajD	yajD	HNH nuclease YajD	1.02102524963773	0.00496878240419103	Upregulated	680.52873370693	WP_000974813.1
C2566_RS11980	ydhJ	ydhJ	HlyD family secretion protein	1.01482105324182	0.0282657666615714	Upregulated	24.8213584644493	WP_001301002.1
C2566_RS11760	pntB	pntB	Re/Si-specific NAD(P)(+) transhydrogenase subunit beta	1.01341651219457	0.0174656228680335	Upregulated	382.902621117594	WP_000014036.1
C2566_RS13500	yeeN	yeeN	YebC/PmpR family DNA-binding transcriptional regulator	1.01240277521461	0.0168737805839186	Upregulated	1510.77474817351	WP_000532923.1
C2566_RS18875	yqjE	yqjE	phage holin family protein	1.00541510195904	0.0186458083641757	Upregulated	104.314862311481	WP_000785722.1
C2566_RS08140	ybjP	ybjP	lipoprotein	1.00480335424068	0.0124412571557198	Upregulated	195.861089648607	WP_001270734.1
C2566_RS13430	hprR	hprR	response regulator transcription factor HprR	1.00401840896762	0.0199592645949777	Upregulated	89.8139661821293	WP_001339045.1
C2566_RS00010	rnpA	rnpA	ribonuclease P protein component	1.00349721842527	0.0323878379692923	Upregulated	125.260368342963	WP_000239730.1
C2566_RS12765	dgcP	dgcP	diguanylate cyclase DgcP	1.00287691371499	0.000970201861030918	Upregulated	478.381263465044	WP_001329055.1
C2566_RS09290	rne	rne	ribonuclease E	1.00133706141191	0.00108154564344965	Upregulated	619.68284467903	WP_000827411.1
C2566_RS00275	rbsR	rbsR	ribose operon transcriptional repressor RbsR	1.00045352219573	0.00477362071220357	Upregulated	76.2419112086869	WP_000224456.1
C2566_RS18390	exbD	exbD	TonB system transport protein ExbD	1.00019065988638	0.0109123801411308	Upregulated	80.5982376447594	WP_001240712.1
C2566_RS08610	matP	matP	macrodomain Ter protein MatP	-1.00006496302068	0.0150958449297864	Downregulated	513.848819532302	WP_000877161.1
C2566_RS20775	nikB	nikB	nickel ABC transporter permease subunit NikB	-1.00525002677678	0.0338132787654275	Downregulated	78.4010995549121	WP_000947068.1
C2566_RS24325	ypfM	ypfM	protein YpfM	-1.00573549845464	0.0360024353401194	Downregulated	1164.89184559853	WP_001386977.1
C2566_RS09435	ldtC	ldtC	L,D-transpeptidase LdtC	-1.01877871814523	0.00916345789773625	Downregulated	141.469949454921	WP_012767720.1
C2566_RS03875	ispH	ispH	4-hydroxy-3-methylbut-2-enyl diphosphate reductase	-1.01963013460665	0.00860348565796417	Downregulated	327.792081104197	WP_001166395.1
C2566_RS12390	ydiY	ydiY	DUF481 domain-containing protein	-1.0203044753796	0.0148210455613675	Downregulated	23.8291769650615	WP_000771391.1
C2566_RS15515	C2566_RS15515	C2566_RS15515	hypothetical protein	-1.0216435580511	0.0292111634657106	Downregulated	38.7337002203863	NA
C2566_RS18915	yhaL	yhaL	protein YhaL	-1.02607555179287	0.0243597317773518	Downregulated	50.505979947314	WP_001426206.1
C2566_RS03905	carB	carB	carbamoyl-phosphate synthase large subunit	-1.03206734049399	0.00480850382673471	Downregulated	220.689670082473	WP_001126376.1
C2566_RS21730	ligB	ligB	NAD-dependent DNA ligase LigB	-1.0343036093278	0.00346942728277129	Downregulated	51.3828177747412	WP_000870047.1
C2566_RS21875	C2566_RS21875	C2566_RS21875	DUF957 domain-containing protein	-1.03830368346438	0.0439239819595772	Downregulated	20.7167984733442	WP_000839243.1
C2566_RS16470	clpB	clpB	ATP-dependent chaperone ClpB	-1.04001435159105	0.00232246128476586	Downregulated	3499.34369772128	WP_001235102.1
C2566_RS19735	C2566_RS19735	C2566_RS19735	hypothetical protein	-1.04488068067332	0.0109798207453714	Downregulated	80.0320846685663	NA
C2566_RS15530	yfeR	yfeR	LysR family transcriptional regulator	-1.05195684780144	0.000684653333228212	Downregulated	45.7209234349955	WP_001109799.1
C2566_RS06935	C2566_RS06935	C2566_RS06935	hypothetical protein	-1.05348921750104	0.0321254063420129	Downregulated	109.776486074836	NA
C2566_RS12515	astD	astD	succinylglutamate-semialdehyde dehydrogenase	-1.06100644813999	0.0219570247909258	Downregulated	62.3310471273176	WP_000177202.1
C2566_RS15550	zipA	zipA	cell division protein ZipA	-1.06190367239643	0.00305388198231408	Downregulated	682.999920759525	WP_001297862.1
C2566_RS19040	agaE	agaE	PTS N-acetylgalactosamine transporter subunit IID	-1.0628155127207	0.0331136318518957	Downregulated	17.2659565839825	WP_001295548.1
C2566_RS16405	ung	ung	uracil-DNA glycosylase	-1.06834088213826	0.0109798207453714	Downregulated	203.906460394377	WP_001262713.1
C2566_RS02645	ulaG	ulaG	L-ascorbate 6-phosphate lactonase	-1.0755037152535	0.0114822228339296	Downregulated	49.4471170121873	WP_001301370.1
C2566_RS06355	quuD	quuD	antitermination protein QuuD	-1.08407198961476	0.0379266304726816	Downregulated	16.6344638823459	WP_001204780.1
C2566_RS04700	rof	rof	Rho-binding antiterminator	-1.08578711302	0.0104578742623589	Downregulated	120.079178552577	WP_000062312.1
C2566_RS00335	ilvL	ilvL	ilv operon leader peptide	-1.08999523095815	0.0254469863633732	Downregulated	836.185115366635	WP_001311244.1
C2566_RS03020	idnO	idnO	gluconate 5-dehydrogenase	-1.09306776205923	0.0197221961331807	Downregulated	18.4120161223527	WP_000998695.1
C2566_RS15510	C2566_RS15510	C2566_RS15510	hypothetical protein	-1.09598750620762	0.010677197305271	Downregulated	497.916737944424	NA
C2566_RS19410	npr	npr	PTS phosphocarrier protein NPr	-1.09907365192098	0.0292111634657106	Downregulated	18.1825122852657	WP_000216791.1
C2566_RS17860	ssrS	ssrS	hypothetical protein	-1.10158491226501	0.0225264617242587	Downregulated	655481.043293231	NA
C2566_RS05225	yahN	yahN	LysE family transporter	-1.11400451360487	0.00200729038751502	Downregulated	78.9361077243924	WP_000976975.1
C2566_RS09260	flgG	flgG	flagellar basal-body rod protein FlgG	-1.11413859419397	0.0364694634583146	Downregulated	52.2783009537902	WP_000625837.1
C2566_RS18775	ygjK	ygjK	alpha-glucosidase	-1.11591593908103	0.0321254063420129	Downregulated	35.1013338999234	WP_000695489.1
C2566_RS14415	fruB	fruB	fused PTS fructose transporter subunit IIA/HPr protein	-1.12236733917741	0.0193251199368301	Downregulated	29.1411913741723	WP_000487267.1
C2566_RS15270	fadJ	fadJ	fatty acid oxidation complex subunit alpha FadJ	-1.12425964386358	0.0292111634657106	Downregulated	482.493344941786	WP_000426175.1
C2566_RS09280	flgK	flgK	flagellar hook-associated protein FlgK	-1.12536256940262	0.00522678798728064	Downregulated	69.1850631100705	WP_000096480.1
C2566_RS02250	adiY	adiY	DNA-binding transcriptional activator AdiY	-1.12589830053103	0.0185547937122485	Downregulated	28.7631838156425	WP_001217060.1
C2566_RS09285	flgL	flgL	flagellar hook-associated protein FlgL	-1.12753489664348	0.0229630963042992	Downregulated	83.2158395351475	WP_001212776.1
C2566_RS02765	ytfF	ytfF	DMT family transporter	-1.1280254673623	0.00742195474805855	Downregulated	34.2139175564354	WP_001295194.1
C2566_RS13070	yebE	yebE	tellurite resistance TerB family protein	-1.13154425111753	0.00609610420829692	Downregulated	333.042028201242	WP_000024745.1
C2566_RS16085	sseB	sseB	enhanced serine sensitivity protein SseB	-1.13726862874728	4.21718250248938e-05	Downregulated	233.708857113818	WP_001295479.1
C2566_RS03025	idnD	idnD	L-idonate 5-dehydrogenase	-1.13818212604381	0.0174003062011944	Downregulated	27.9325915314543	WP_001197411.1
C2566_RS01120	rhaM	rhaM	L-rhamnose mutarotase	-1.15551216178562	0.0162403749674397	Downregulated	24.0532252241218	WP_000619495.1
C2566_RS18780	fadH	fadH	NADPH-dependent 2,4-dienoyl-CoA reductase	-1.16669137705694	0.0312234316375074	Downregulated	391.59186528755	WP_000121433.1
C2566_RS09270	flgI	flgI	flagellar basal body P-ring protein FlgI	-1.17522245687442	0.022506082169086	Downregulated	38.8389409808046	WP_000589326.1
C2566_RS11875	blr	blr	division septum protein Blr	-1.18061371065044	0.0148287124759888	Downregulated	195.284251477091	WP_001300888.1
C2566_RS16145	yfhR	yfhR	alpha/beta hydrolase	-1.18181229384587	0.0142347794394191	Downregulated	29.7678172764729	WP_001299515.1
C2566_RS24850	nadS	nadS	NadS family protein	-1.18728863655979	0.00771907890958722	Downregulated	91.2685693304462	WP_000007444.1
C2566_RS13800	cpsB	cpsB	mannose-1-phosphate guanyltransferase	-1.18869895418419	0.0431498671116203	Downregulated	14.1473591255256	WP_000079313.1
C2566_RS00310	C2566_RS00310	C2566_RS00310	hypothetical protein	-1.1914544951666	0.00877278634914501	Downregulated	147.912082778973	NA
C2566_RS22050	ibpA	ibpA	small heat shock chaperone IbpA	-1.19235488251916	0.00471129706044953	Downregulated	750.918806622979	WP_001243437.1
C2566_RS19925	rpsQ	rpsQ	30S ribosomal protein S17	-1.19917384495079	0.00570975372760076	Downregulated	2214.482818031	WP_000130100.1
C2566_RS09255	flgF	flgF	flagellar basal-body rod protein FlgF	-1.19947477115805	0.0303930839185333	Downregulated	24.2456383345186	WP_000349316.1
C2566_RS17810	srsR	srsR	LysR family transcriptional regulator SrsR	-1.19998024076121	0.0258090456651642	Downregulated	18.7259907766588	WP_000350807.1
C2566_RS09175	dinI	dinI	DNA damage-inducible protein I	-1.20160709784512	0.0111667315184483	Downregulated	234.454121567456	WP_001217754.1
C2566_RS00675	C2566_RS00675	C2566_RS00675	LysR substrate-binding domain-containing protein	-1.2022692618067	0.000840099972691106	Downregulated	121.234894791597	WP_000470717.1
C2566_RS00315	C2566_RS00315	C2566_RS00315	hypothetical protein	-1.20699824868583	0.0199141642323073	Downregulated	43.235251697362	NA
C2566_RS01110	frvA	frvA	PTS fructose transporter subunit IIA	-1.21075071502273	0.0392200798226002	Downregulated	6.44267869040781	WP_000729595.1
C2566_RS01255	glpF	glpF	glycerol uptake facilitator protein GlpF	-1.21182092757083	0.0113479160456223	Downregulated	330.772858290456	WP_000084268.1
C2566_RS00670	metE	metE	5-methyltetrahydropteroyltriglutamate--homocysteine S-methyltransferase	-1.22325878183042	0.00122019603090704	Downregulated	67.6966099117611	WP_000153940.1
C2566_RS08055	grxA	grxA	glutaredoxin 1	-1.23395487029032	0.0073366924472776	Downregulated	128.576723415754	WP_001195240.1
C2566_RS07885	ybjH	ybjH	protein YbjH	-1.23432012210452	0.0196043264701152	Downregulated	9.12160242122405	WP_000605480.1
C2566_RS16810	C2566_RS16810	C2566_RS16810	hypothetical protein	-1.24173786797907	0.00510665151660902	Downregulated	131.110131899577	NA
C2566_RS17625	ygeQ	ygeQ	protein YgeQ	-1.24402030909711	0.0249336324392543	Downregulated	8.52776298045243	NA
C2566_RS04785	rrf	rrf	hypothetical protein	-1.24532199135554	0.0384374233570397	Downregulated	38.2773520847429	NA
C2566_RS05070	ykgO	ykgO	type B 50S ribosomal protein L36	-1.24708257468031	0.0375209697240221	Downregulated	5.97897073585457	WP_000866436.1
C2566_RS20980	mdtF	mdtF	multidrug efflux pump RND permease MdtF	-1.2479397122016	0.00188163871759036	Downregulated	159.60998138324	WP_000024872.1
C2566_RS02285	fumB	fumB	class I fumarate hydratase	-1.25267912573386	0.00550478707860491	Downregulated	84.0446688921464	WP_000066676.1
C2566_RS11440	marA	marA	MDR efflux pump AcrAB transcriptional activator MarA	-1.25323663811108	0.00039239763191217	Downregulated	340.689952434784	WP_000091199.1
C2566_RS05075	ykgM	ykgM	type B 50S ribosomal protein L31	-1.26795693417496	0.0136839548491152	Downregulated	37.2799199452847	WP_000803998.1
C2566_RS01470	C2566_RS01470	C2566_RS01470	hypothetical protein	-1.26845641283296	0.0303930839185333	Downregulated	12.6317933906967	NA
C2566_RS00655	yigL	yigL	sugar/pyridoxal phosphate phosphatase YigL	-1.27632081324435	0.000701059639241881	Downregulated	161.863543253679	WP_000285349.1
C2566_RS24595	C2566_RS24595	C2566_RS24595	protein YliM	-1.27930335008564	0.00220772006246781	Downregulated	387.798483702971	WP_120795379.1
C2566_RS03030	idnK	idnK	gluconokinase	-1.29845366190619	0.00272489576264778	Downregulated	21.6646486155239	WP_000896738.1
C2566_RS13235	yecT	yecT	lysozyme inhibitor LprI family protein	-1.29890910770413	0.0110830237639538	Downregulated	21.1694028132577	WP_001320618.1
C2566_RS09230	flgA	flgA	flagellar basal body P-ring formation chaperone FlgA	-1.29950616360347	0.00916345789773625	Downregulated	63.0411670814015	WP_000905458.1
C2566_RS18835	uxaA	uxaA	altronate dehydratase	-1.31483642747584	0.000295551650208303	Downregulated	74.8502533378782	WP_001199352.1
C2566_RS00755	C2566_RS00755	C2566_RS00755	IclR family transcriptional regulator	-1.33151124685684	0.0129822906189502	Downregulated	25.1948581474904	WP_000852398.1
C2566_RS02030	nrfE	nrfE	heme lyase CcmF/NrfE family subunit	-1.33236257065028	0.00351688816584503	Downregulated	72.4909454506665	WP_071586153.1
C2566_RS06930	C2566_RS06930	C2566_RS06930	hypothetical protein	-1.33544637140837	0.0112386014900582	Downregulated	60.2892768701674	NA
C2566_RS14445	lpxT	lpxT	Kdo(2)-lipid A phosphotransferase	-1.34264618518691	0.00131821298421729	Downregulated	46.5502524891844	WP_001300998.1
C2566_RS05020	yagU	yagU	YagU family protein	-1.35327944280266	0.000543311099038213	Downregulated	82.1558441876349	WP_001019920.1
C2566_RS24795	C2566_RS24795	C2566_RS24795	type I toxin-antitoxin system Ibs family toxin	-1.35793411220025	0.0205703161231961	Downregulated	9.59691192351083	WP_001387081.1
C2566_RS17160	ygcP	ygcP	glycerol-3-phosphate responsive antiterminator	-1.35892437157056	0.00116276665471354	Downregulated	22.2394738406422	WP_001130266.1
C2566_RS11400	sad	sad	succinate-semialdehyde dehydrogenase	-1.37377218938984	0.000197816507414053	Downregulated	70.4401544244077	WP_000156615.1
C2566_RS13240	flhE	flhE	flagellar protein FlhE	-1.37709463764113	0.0248010479040076	Downregulated	8.05629838338574	WP_001259583.1
C2566_RS04990	C2566_RS04990	C2566_RS04990	hypothetical protein	-1.3901634522322	0.0125610371185961	Downregulated	161.929992928385	NA
C2566_RS24950	ysgD	ysgD	protein YsgD	-1.39041054799346	0.00708758462584405	Downregulated	26.3345952465423	WP_211180520.1
C2566_RS09275	flgJ	flgJ	flagellar assembly peptidoglycan hydrolase FlgJ	-1.39770057123633	0.0139320339841717	Downregulated	27.2524162494832	WP_001295441.1
C2566_RS24520	C2566_RS24520	C2566_RS24520	hypothetical protein	-1.39898844073594	0.00821893978381834	Downregulated	10.5445317138165	WP_000998331.1
C2566_RS02500	C2566_RS02500	C2566_RS02500	hypothetical protein	-1.40441756846419	0.000930795499821328	Downregulated	716.393726181905	NA
C2566_RS05255	prpE	prpE	propionate--CoA ligase	-1.40914356771442	0.00720179043782641	Downregulated	29.9304360073024	WP_000010267.1
C2566_RS13385	C2566_RS13385	C2566_RS13385	hypothetical protein	-1.40933654193547	0.00474185023307664	Downregulated	437.062631283752	NA
C2566_RS04845	C2566_RS04845	C2566_RS04845	hypothetical protein	-1.41223292115976	0.0196043264701152	Downregulated	14.7096531860155	WP_001053631.1
C2566_RS21990	yidF	yidF	radical SAM protein	-1.42875730623061	0.000672774733007996	Downregulated	123.247294457981	WP_000148063.1
C2566_RS04770	C2566_RS04770	C2566_RS04770	hypothetical protein	-1.43024055563989	0.0246622727685093	Downregulated	10.7184703922541	NA
C2566_RS09265	flgH	flgH	flagellar basal body L-ring protein FlgH	-1.44043511234122	0.0115975548836571	Downregulated	18.902802600566	WP_001295442.1
C2566_RS00215	asnA	asnA	aspartate--ammonia ligase	-1.44643816220031	0.0012389373520711	Downregulated	415.23403156617	WP_000845101.1
C2566_RS02505	C2566_RS02505	C2566_RS02505	hypothetical protein	-1.4484170694288	0.00255765834707425	Downregulated	123.732043497991	NA
C2566_RS17435	C2566_RS17435	C2566_RS17435	hypothetical protein	-1.46088057123637	0.0183061634807846	Downregulated	8.58502639323491	NA
C2566_RS18235	glcC	glcC	transcriptional regulator GlcC	-1.47773534665843	0.0108838521954153	Downregulated	65.393135183996	WP_001297764.1
C2566_RS02890	treC	treC	alpha,alpha-phosphotrehalase	-1.47818978246991	0.000994692254368192	Downregulated	47.6053372631363	WP_001320168.1
C2566_RS07355	C2566_RS07355	C2566_RS07355	hypothetical protein	-1.50272671204259	0.000256389480559182	Downregulated	386.108029384523	NA
C2566_RS10390	pspD	pspD	phage shock protein PspD	-1.526019645414	0.000979590301910227	Downregulated	81.065994918309	WP_001295585.1
C2566_RS02915	pyrI	pyrI	aspartate carbamoyltransferase regulatory subunit	-1.53935651584407	6.42348481059085e-06	Downregulated	31.8516951661059	WP_000148581.1
C2566_RS19005	garD	garD	galactarate dehydratase	-1.54445132778195	2.00536036780456e-05	Downregulated	51.2842928156892	WP_001273763.1
C2566_RS06680	citX	citX	citrate lyase holo-[acyl-carrier protein] synthase	-1.54498300538846	0.0006714949477489	Downregulated	35.5356545961529	WP_000550422.1
C2566_RS01475	C2566_RS01475	C2566_RS01475	hypothetical protein	-1.54792878126987	0.00172645079937287	Downregulated	220.289423708324	NA
C2566_RS09250	flgE	flgE	flagellar hook protein FlgE	-1.55040648177921	0.00760055085144559	Downregulated	88.3960292701802	WP_000885878.1
C2566_RS03310	thrL	thrL	thr operon leader peptide	-1.55935952695543	0.00220772006246781	Downregulated	1978.12096076656	WP_001386572.1
C2566_RS21965	ivbL	ivbL	ilvB operon leader peptide IvbL	-1.57048496488254	0.00564965728323047	Downregulated	709.58215680483	WP_001300753.1
C2566_RS08315	ycaD	ycaD	MFS transporter	-1.58867237164148	0.000146313751639357	Downregulated	96.38470244184	WP_000109259.1
C2566_RS16805	C2566_RS16805	C2566_RS16805	hypothetical protein	-1.60194883481257	0.000111621743043044	Downregulated	202.215615874719	NA
C2566_RS21425	yiaY	yiaY	L-threonine dehydrogenase	-1.60782035807814	8.72362653307821e-05	Downregulated	44.0111660775199	WP_000168700.1
C2566_RS11435	marR	marR	multiple antibiotic resistance transcriptional regulator MarR	-1.6091117351627	0.000140643870386682	Downregulated	116.99115391869	WP_000843414.1
C2566_RS13250	flhB	flhB	flagellar biosynthesis protein FlhB	-1.66628530331584	0.00188418252109323	Downregulated	21.8864756102439	WP_001278936.1
C2566_RS01510	C2566_RS01510	C2566_RS01510	hypothetical protein	-1.67434751586749	5.11443485488301e-06	Downregulated	250.776397814201	NA
C2566_RS15480	C2566_RS15480	C2566_RS15480	hypothetical protein	-1.67848639428101	0.00444007756233899	Downregulated	80.9757229985605	NA
C2566_RS13360	yecR	yecR	YecR-like lipofamily protein	-1.68972046290148	0.00581729299720565	Downregulated	10.8380197960375	WP_001237875.1
C2566_RS02895	treB	treB	PTS trehalose transporter subunit IIBC	-1.71197121399372	7.12287861922552e-05	Downregulated	79.0544335307322	WP_001297258.1
C2566_RS06640	ahpF	ahpF	alkyl hydroperoxide reductase subunit F	-1.7194632673094	0.000160161134184395	Downregulated	747.175526180287	WP_000887629.1
C2566_RS11445	marB	marB	multiple antibiotic resistance protein MarB	-1.72675886691458	4.01527088686083e-06	Downregulated	30.655904356099	WP_000803657.1
C2566_RS09235	flgB	flgB	flagellar basal body rod protein FlgB	-1.72732277702792	0.00726633346386029	Downregulated	64.1456599401062	WP_000884692.1
C2566_RS15275	fadI	fadI	acetyl-CoA C-acyltransferase FadI	-1.73414463710237	0.0053812326039624	Downregulated	210.56626375594	WP_000531952.1
C2566_RS16290	yfhL	yfhL	4Fe-4S dicluster ferredoxin YfhL	-1.73673059002706	0.000343197171152863	Downregulated	93.6125929351087	WP_001196283.1
C2566_RS20205	nirB	nirB	NADPH-nitrite reductase large subunit	-1.74921569121007	2.87436059800418e-08	Downregulated	113.498705966801	WP_000049208.1
C2566_RS08240	C2566_RS08240	C2566_RS08240	hypothetical protein	-1.75305733704317	0.00957241550003557	Downregulated	27.4351989766956	NA
C2566_RS24525	C2566_RS24525	C2566_RS24525	aldo/keto reductase	-1.82658475400053	0.00826246261754491	Downregulated	6.79321514386161	NA
C2566_RS14710	yfaT	yfaT	DUF1175 domain-containing protein	-1.85426812214055	0.00744896870714369	Downregulated	8.00736745765084	WP_001300976.1
C2566_RS03040	C2566_RS03040	C2566_RS03040	hypothetical protein	-1.87334792893725	0.00429818609630617	Downregulated	9.04227392635682	NA
C2566_RS09240	flgC	flgC	flagellar basal body rod protein FlgC	-1.88234021363191	0.00492883105871586	Downregulated	23.29394855044	WP_001196460.1
C2566_RS11880	ydgT	ydgT	transcription modulator YdgT	-1.88273415711446	0.00199068808618023	Downregulated	12.5528769075588	WP_000217950.1
C2566_RS05300	lacZ	lacZ	beta-galactosidase	-1.88803660499564	0.000204767618959588	Downregulated	34.8849294487829	NA
C2566_RS05420	iprA	iprA	hydrogen peroxide resistance inhibitor IprA	-1.89223668488321	0.000236868126082169	Downregulated	21.8487111727084	WP_012775994.1
C2566_RS09245	flgD	flgD	flagellar hook assembly protein FlgD	-1.89455010934271	0.00200353181488869	Downregulated	62.3767297892753	WP_000020467.1
C2566_RS15280	yfcZ	yfcZ	YfcZ/YiiS family protein	-1.90093561428287	0.00010544776244761	Downregulated	1000.39222354956	WP_001296261.1
C2566_RS01755	lysC	lysC	lysine-sensitive aspartokinase 3	-1.9017932880217	2.71208013253495e-07	Downregulated	73.4846771092805	WP_001290310.1
C2566_RS18310	gss	gss	bifunctional glutathionylspermidine amidase/synthase	-1.92502802292258	7.78047113133628e-15	Downregulated	351.145796324705	WP_001300624.1
C2566_RS09790	dhaK	dhaK	dihydroxyacetone kinase subunit DhaK	-1.93314325508166	4.53582355188216e-13	Downregulated	118.789783900202	WP_000733715.1
C2566_RS12095	C2566_RS12095	C2566_RS12095	hypothetical protein	-1.93903550496529	0.00309720059688236	Downregulated	17.4484122741286	NA
C2566_RS13475	C2566_RS13475	C2566_RS13475	hypothetical protein	-1.94396188395558	0.000963626298738853	Downregulated	71.8921407979198	NA
C2566_RS03715	fimI	fimI	fimbrial protein	-1.95659742202999	0.00637072858676415	Downregulated	114.179469718177	WP_000824114.1
C2566_RS15315	C2566_RS15315	C2566_RS15315	hypothetical protein	-1.99083734098688	0.000425519666258113	Downregulated	56.0378699374568	NA
C2566_RS04870	fadE	fadE	acyl-CoA dehydrogenase FadE	-2.00426939053103	0.00305388198231408	Downregulated	764.06193579082	WP_000973107.1
C2566_RS08695	C2566_RS08695	C2566_RS08695	hypothetical protein	-2.01235365966834	0.00406483253710959	Downregulated	46.1257658011247	NA
C2566_RS04840	C2566_RS04840	C2566_RS04840	hypothetical protein	-2.01425654628997	0.00139514521469679	Downregulated	61.3514405147977	NA
C2566_RS18500	ygiZ	ygiZ	DUF2645 family protein	-2.02928936296865	0.00115166184067785	Downregulated	32.4668518661503	WP_000917684.1
C2566_RS00490	C2566_RS00490	C2566_RS00490	hypothetical protein	-2.03281987424588	4.05755148100421e-06	Downregulated	765.768242858494	NA
C2566_RS10385	pspC	pspC	envelope stress response membrane protein PspC	-2.04880727837277	5.7318850670568e-10	Downregulated	72.3563672692794	WP_000907385.1
C2566_RS17130	cysH	cysH	phosphoadenosine phosphosulfate reductase	-2.05593900852073	0.000284712092943549	Downregulated	154.368088615238	WP_000039863.1
C2566_RS03695	C2566_RS03695	C2566_RS03695	fimbrial protein	-2.06951723525195	0.00207960033963782	Downregulated	18.1840509982582	WP_077897989.1
C2566_RS00485	C2566_RS00485	C2566_RS00485	hypothetical protein	-2.07381455084804	2.60963039777556e-05	Downregulated	346.725349316831	NA
C2566_RS09780	dhaM	dhaM	dihydroxyacetone kinase phosphoryl donor subunit DhaM	-2.12379169377601	1.70818475540111e-09	Downregulated	176.002693339766	WP_001301101.1
C2566_RS12090	C2566_RS12090	C2566_RS12090	hypothetical protein	-2.12972731418799	0.00160469217271451	Downregulated	17.5310713790776	NA
C2566_RS02355	C2566_RS02355	C2566_RS02355	hypothetical protein	-2.14416234481124	0.00073955537977134	Downregulated	19.6300321699585	NA
C2566_RS03520	bglJ	bglJ	DNA-binding transcriptional activator BglJ	-2.17799458299308	4.01576162492713e-06	Downregulated	35.076698387807	WP_001301727.1
C2566_RS03730	fimE	fimE	type 1 fimbria switch DNA invertase FimE	-2.20488312088442	3.34705713047603e-06	Downregulated	44.8737875083719	WP_000044711.1
C2566_RS10380	pspB	pspB	envelope stress response membrane protein PspB	-2.2190288133181	5.23355382779534e-08	Downregulated	104.07504945943	WP_001274963.1
C2566_RS01250	glpK	glpK	glycerol kinase GlpK	-2.23385738133261	9.85323306477797e-05	Downregulated	475.302926329768	WP_000136788.1
C2566_RS06960	C2566_RS06960	C2566_RS06960	hypothetical protein	-2.2418424313121	0.000104296427646361	Downregulated	118.863639622566	NA
C2566_RS07965	C2566_RS07965	C2566_RS07965	GPO family capsid scaffolding protein	-2.25187766087939	7.12287861922552e-05	Downregulated	22.3980393807369	WP_000216259.1
C2566_RS06225	ybcJ	ybcJ	ribosome-associated protein YbcJ	-2.25434240193419	2.03451683761905e-07	Downregulated	24.2529373852874	WP_000190288.1
C2566_RS03690	fimH	fimH	type 1 fimbria D-mannose specific adhesin FimH	-2.2700858414748	0.00134438730753784	Downregulated	45.9176451269267	WP_000832243.1
C2566_RS00815	fadA	fadA	acetyl-CoA C-acyltransferase FadA	-2.27310675034605	0.00188163871759036	Downregulated	205.604856550617	WP_000438708.1
C2566_RS00495	C2566_RS00495	C2566_RS00495	hypothetical protein	-2.28163702945271	3.70486339286701e-05	Downregulated	232.37252692523	NA
C2566_RS00195	rsmG	rsmG	16S rRNA (guanine(527)-N(7))-methyltransferase RsmG	-2.28699598019455	2.99422866148861e-09	Downregulated	300.822421397086	WP_000932839.1
C2566_RS07110	ybfA	ybfA	YbfA family protein	-2.33836021005175	4.52368476259511e-05	Downregulated	2973.76065669434	WP_000424924.1
C2566_RS09015	C2566_RS09015	C2566_RS09015	hypothetical protein	-2.36790393220831	0.00126742582589786	Downregulated	32.1054203707489	NA
C2566_RS10375	pspA	pspA	phage shock protein PspA	-2.3680723825788	8.701660056606e-05	Downregulated	1897.08536657292	WP_000511025.1
C2566_RS03720	fimA	fimA	type 1 fimbrial major subunit FimA	-2.38428804927825	0.00262593080679064	Downregulated	2402.18497204409	WP_000695564.1
C2566_RS02340	cadA	cadA	lysine decarboxylase CadA	-2.41598584579962	2.84034741860966e-06	Downregulated	63.5444662303824	WP_001295383.1
C2566_RS15485	C2566_RS15485	C2566_RS15485	hypothetical protein	-2.43186352889696	5.56580349534325e-05	Downregulated	558.60624283634	NA
C2566_RS13505	C2566_RS13505	C2566_RS13505	hypothetical protein	-2.43899794465088	0.00137355158229904	Downregulated	55.9928724991137	NA
C2566_RS18040	galP	galP	galactose/proton symporter	-2.44940516225052	1.5433232072979e-11	Downregulated	64.4386867436013	WP_012775975.1
C2566_RS03710	fimC	fimC	type 1 fimbria chaperone FimC	-2.46741797346977	0.00227837514861289	Downregulated	132.849836477551	WP_000066560.1
C2566_RS00820	fadB	fadB	fatty acid oxidation complex subunit alpha FadB	-2.47576269887511	0.00188418252109323	Downregulated	986.227435194324	WP_000965952.1
C2566_RS09785	dhaL	dhaL	dihydroxyacetone kinase subunit DhaL	-2.5208804879675	8.26361069711755e-10	Downregulated	64.2543656343364	WP_000059411.1
C2566_RS01970	soxS	soxS	superoxide response transcriptional regulator SoxS	-2.5303673329721	5.26619819965512e-06	Downregulated	247.61878754645	WP_000019358.1
C2566_RS16730	proV	proV	glycine betaine/L-proline ABC transporter ATP-binding protein ProV	-2.57768721402435	0.00039239763191217	Downregulated	510.012769270837	WP_000985494.1
C2566_RS18165	C2566_RS18165	C2566_RS18165	hypothetical protein	-2.59384236000945	9.11837411775514e-05	Downregulated	19.4966838701865	NA
C2566_RS02510	C2566_RS02510	C2566_RS02510	hypothetical protein	-2.63689845674565	1.60905699211112e-06	Downregulated	24.3016115389837	NA
C2566_RS14765	glpQ	glpQ	glycerophosphodiester phosphodiesterase	-2.65543485693545	3.74004697236746e-06	Downregulated	2102.43518946822	WP_000779102.1
C2566_RS11730	asr	asr	acid resistance repetitive basic protein Asr	-2.72974662538462	8.77299242479579e-07	Downregulated	25.9179288100244	WP_001556621.1
C2566_RS22045	ibpB	ibpB	small heat shock chaperone IbpB	-2.75362300033322	2.15859331533503e-06	Downregulated	769.719648119181	WP_001243431.1
C2566_RS02325	ghoT	ghoT	type V toxin-antitoxin system toxin GhoT	-2.88436432214612	2.53765160776035e-06	Downregulated	30.639267876161	WP_001173343.1
C2566_RS17865	zapA	zapA	cell division protein ZapA	-2.91107247983576	5.4538294161978e-10	Downregulated	5026.29444566527	WP_001276008.1
C2566_RS20210	nirD	nirD	nitrite reductase small subunit NirD	-3.00869471085708	4.66476979154041e-06	Downregulated	11.4940958876191	WP_000084764.1
C2566_RS03700	fimF	fimF	type 1 fimbria minor subunit FimF	-3.0539044239002	2.5111944910993e-05	Downregulated	23.7859011533072	WP_001244827.1
C2566_RS12500	spy	spy	ATP-independent periplasmic protein-refolding chaperone Spy	-3.12452551828388	2.15934652921961e-10	Downregulated	545.512854925955	WP_001228987.1
C2566_RS20515	glpD	glpD	glycerol-3-phosphate dehydrogenase	-3.14305599525675	2.71208013253495e-07	Downregulated	403.707199699676	WP_000448135.1
C2566_RS02320	ghoS	ghoS	type V toxin-antitoxin system endoribonuclease antitoxin GhoS	-3.1743811657255	1.4806711632143e-06	Downregulated	125.460678082948	WP_000398619.1
C2566_RS24315	ypdK	ypdK	membrane protein YpdK	-3.21079451411706	3.37078443583975e-06	Downregulated	900.963150240155	WP_012767748.1
C2566_RS25480	ykgR	ykgR	small membrane protein YkgR	-3.24763833136432	5.48420892385245e-07	Downregulated	144.315779477493	WP_000662258.1
C2566_RS23280	hisL	hisL	his operon leader peptide	-3.25376339886496	3.81632242903875e-07	Downregulated	170.923818673788	WP_001364200.1
C2566_RS14770	glpT	glpT	glycerol-3-phosphate transporter	-3.51725255736584	5.44884020205698e-08	Downregulated	829.021955382449	WP_000948732.1
C2566_RS18365	yghW	yghW	DUF2623 family protein YghW	-3.54456823664665	1.82431626129396e-06	Downregulated	26.161453281116	WP_001059139.1
C2566_RS19415	yrbL	yrbL	PhoP regulatory network protein YrbL	-3.55531749754832	5.92850787466998e-09	Downregulated	770.908023407793	WP_000620405.1
C2566_RS04115	leuL	leuL	leu operon leader peptide	-3.58898040641956	4.06727255873979e-08	Downregulated	60.1301872906079	WP_001300467.1
C2566_RS03705	fimD	fimD	fimbrial usher FimD	-3.61223731410738	1.28198017543145e-05	Downregulated	267.505155691197	WP_000121002.1
C2566_RS14780	glpB	glpB	glycerol-3-phosphate dehydrogenase subunit GlpB	-3.82552096924344	5.42958578683139e-08	Downregulated	257.47314433292	WP_001209902.1
C2566_RS14785	glpC	glpC	anaerobic glycerol-3-phosphate dehydrogenase subunit GlpC	-4.07104586256807	5.7318850670568e-10	Downregulated	182.229851649954	WP_001000359.1
C2566_RS14775	glpA	glpA	anaerobic glycerol-3-phosphate dehydrogenase subunit A	-4.85582252252019	2.50896542425371e-12	Downregulated	312.341339173398	WP_000857257.1
