# Supplementary material for: Transcriptome Profiling of Escherichia coli B During Sequential Adaptation to T4 Phage and Iron(III) Stress
Source: Antibiotics (Basel). 2026 Jul 13;15(7):684. doi: 10.3390/antibiotics15070684 (PMC13405929; doi:10.3390/antibiotics15070684)
Supplement: Supplementary file 1 [file antibiotics-15-00684-s001.zip › SUPPLEMENTARY FOLDER/analysis_CON3/PF_vs_CON_all.csv]

gene_id	label	gene_name	product	log2FoldChange	padj	direction	baseMean	protein_id
C2566_RS05735	cyoB	cyoB	cytochrome o ubiquinol oxidase subunit I	2.50618492621081	0.000121557491458422	Upregulated	1178.09423471809	WP_000467180.1
C2566_RS02240	eptA	eptA	phosphoethanolamine transferase EptA	2.4977061164232	6.56451121196532e-06	Upregulated	433.800674167929	WP_001298860.1
C2566_RS05730	cyoC	cyoC	cytochrome o ubiquinol oxidase subunit III	2.19505138557949	0.000751228681907497	Upregulated	392.711449887128	WP_000179819.1
C2566_RS02235	basR	basR	two-component system response regulator BasR	2.18325934010878	1.03525012492666e-05	Upregulated	153.191579218647	WP_000697915.1
C2566_RS13455	yodB	yodB	cytochrome b	2.12104879290224	0.00150917036244144	Upregulated	465.919248551531	WP_001079074.1
C2566_RS01710	aceA	aceA	isocitrate lyase	2.02106658595474	0.0014494447205355	Upregulated	899.356418841761	WP_000857856.1
C2566_RS05725	cyoD	cyoD	cytochrome o ubiquinol oxidase subunit IV	1.98999529074048	0.00260125480817998	Upregulated	250.003504714764	WP_000019869.1
C2566_RS15770	tkt	tkt	transketolase	1.97331809068228	3.61025123951549e-09	Upregulated	268.757488233911	WP_000087280.1
C2566_RS10220	acnA	acnA	aconitate hydratase AcnA	1.95196818021475	1.31749343206547e-06	Upregulated	1113.37046041595	WP_000099534.1
C2566_RS10020	oppA	oppA	oligopeptide ABC transporter substrate-binding protein OppA	1.94307570068335	0.000621948231384763	Upregulated	7412.00955298496	WP_001297114.1
C2566_RS07270	sucC	sucC	ADP-forming succinate--CoA ligase subunit beta	1.86261154005304	0.00285093873755521	Upregulated	1432.82107750694	WP_001048602.1
C2566_RS10025	oppB	oppB	oligopeptide ABC transporter permease OppB	1.83915058111187	0.000587697581862233	Upregulated	1353.51003704969	WP_000911112.1
C2566_RS14845	arnA	arnA	bifunctional UDP-4-amino-4-deoxy-L-arabinose formyltransferase/UDP-glucuronic acid oxidase ArnA	1.7809703763166	0.00527614483279407	Upregulated	649.646924761624	WP_000860273.1
C2566_RS08310	ycaC	ycaC	isochorismate family cysteine hydrolase YcaC	1.69629830022672	0.000587697581862233	Upregulated	197.177211584445	WP_000165879.1
C2566_RS21575	waaH	waaH	UDP-glucuronate:LPS(HepIII) glycosyltransferase	1.68901230478426	0.00932765859139852	Upregulated	287.685455330418	WP_000982115.1
C2566_RS21630	C2566_RS21630	C2566_RS21630	IS1-like element IS1A family transposase	1.65964597660044	0.00788845978530645	Upregulated	16.2142983907734	WP_094096600.1
C2566_RS08885	ymdF	ymdF	general stress protein	1.64292603851041	0.00738664701560569	Upregulated	1295.99832210439	WP_001273658.1
C2566_RS07240	sdhD	sdhD	succinate dehydrogenase membrane anchor subunit	1.626672180391	0.01058296349129	Upregulated	337.331085618473	WP_000254365.1
C2566_RS08930	putA	putA	trifunctional transcriptional regulator/proline dehydrogenase/L-glutamate gamma-semialdehyde dehydrogenase	1.61358194686074	0.00265531508667716	Upregulated	801.219032784598	WP_001703864.1
C2566_RS07250	sdhB	sdhB	succinate dehydrogenase iron-sulfur subunit SdhB	1.56497562569823	0.01058296349129	Upregulated	844.463879681367	WP_001235264.1
C2566_RS10030	oppC	oppC	oligopeptide ABC transporter permease OppC	1.54976263040326	0.00468785300592588	Upregulated	1247.05295613729	WP_000979661.1
C2566_RS25345	ytiD	ytiD	protein YtiD	1.53368022738275	0.0113958060332802	Upregulated	91.2634922830595	WP_001301448.1
C2566_RS02230	pmrB	pmrB	two-component system sensor histidine kinase PmrB	1.51065376314766	0.00578985532055828	Upregulated	132.956601881656	WP_001051094.1
C2566_RS13680	ugd	ugd	UDP-glucose 6-dehydrogenase	1.49871050346838	0.0114536591772148	Upregulated	404.122444317408	WP_000704860.1
C2566_RS01590	thiS	thiS	sulfur carrier protein ThiS	1.49847293957589	0.019703437772242	Upregulated	14.2020864702931	WP_001166232.1
C2566_RS05740	cyoA	cyoA	cytochrome o ubiquinol oxidase subunit II	1.47656849216502	0.00788845978530645	Upregulated	1177.11761300364	WP_001239440.1
C2566_RS10035	oppD	oppD	murein tripeptide/oligopeptide ABC transporter ATP-binding protein OppD	1.46880786557937	0.00286350269083457	Upregulated	1007.9383937771	WP_000110945.1
C2566_RS14840	arnC	arnC	undecaprenyl-phosphate 4-deoxy-4-formamido-L-arabinose transferase	1.43790665332691	0.021412674561465	Upregulated	430.466187061406	WP_000461657.1
C2566_RS04565	degP	degP	serine endoprotease DegP	1.42668185359261	0.00520630197639731	Upregulated	580.792530945541	WP_000753946.1
C2566_RS07245	sdhA	sdhA	succinate dehydrogenase flavoprotein subunit	1.42577965998892	0.0128843415794055	Upregulated	1899.86814022217	WP_000775540.1
C2566_RS07275	sucD	sucD	succinate--CoA ligase subunit alpha	1.42566724958886	0.019703437772242	Upregulated	1277.24953162227	WP_000025458.1
C2566_RS07875	ybjG	ybjG	undecaprenyl-diphosphate phosphatase	1.35818480390055	0.00229493546412137	Upregulated	55.0951160950119	WP_001295291.1
C2566_RS01405	eptC	eptC	phosphoethanolamine transferase CptA	1.34336533118642	0.00788845978530645	Upregulated	658.085162877829	WP_000556295.1
C2566_RS19885	rpsE	rpsE	30S ribosomal protein S5	1.322251183442	0.0149371535485015	Upregulated	1594.80593674321	WP_000940120.1
C2566_RS20645	ugpB	ugpB	sn-glycerol-3-phosphate ABC transporter substrate-binding protein UgpB	1.31617941036285	0.0169896939524527	Upregulated	118.586253502715	WP_000803190.1
C2566_RS11190	osmC	osmC	peroxiredoxin OsmC	1.31156267628762	0.00781456349322805	Upregulated	235.424547186366	WP_000152305.1
C2566_RS19960	rplW	rplW	50S ribosomal protein L23	1.30550422364848	0.0118418268087049	Upregulated	1035.65278931472	WP_000617544.1
C2566_RS14835	arnB	arnB	UDP-4-amino-4-deoxy-L-arabinose aminotransferase	1.28739707879132	0.0307564442252077	Upregulated	1018.09994786144	WP_001295286.1
C2566_RS02905	mgtA	mgtA	magnesium-translocating P-type ATPase	1.28657934436957	0.0120100234231656	Upregulated	234.42860741365	WP_000471889.1
C2566_RS19900	rpsH	rpsH	30S ribosomal protein S8	1.27745933656071	0.022308648116485	Upregulated	1142.88542381375	WP_000062611.1
C2566_RS21515	lldP	lldP	L-lactate permease	1.27510213571966	0.0299376481740837	Upregulated	1164.57450285987	WP_001297977.1
C2566_RS12200	ydiJ	ydiJ	FAD-binding and (Fe-S)-binding domain-containing protein	1.25796582293492	0.000194107889398117	Upregulated	194.779224939016	WP_000612953.1
C2566_RS24375	yrbN	yrbN	protein YrbN	1.23555384422736	0.0154250305871514	Upregulated	17.6202734153781	WP_010723222.1
C2566_RS19915	rplX	rplX	50S ribosomal protein L24	1.22755569903255	0.0188694503776013	Upregulated	1297.69826375283	WP_000729185.1
C2566_RS07710	glnQ	glnQ	glutamine ABC transporter ATP-binding protein GlnQ	1.20419118120745	0.0270727870459757	Upregulated	152.755275621318	WP_000569083.1
C2566_RS09565	icd	icd	NADP-dependent isocitrate dehydrogenase	1.19974576866556	0.0180982864486828	Upregulated	2219.21050392809	WP_000444487.1
C2566_RS04330	acnB	acnB	bifunctional aconitate hydratase 2/2-methylisocitrate dehydratase	1.19587844042272	0.0262835956453691	Upregulated	2206.38452263134	WP_001307570.1
C2566_RS19640	accB	accB	acetyl-CoA carboxylase biotin carboxyl carrier protein	1.16245250843234	0.0188694503776013	Upregulated	218.999511333426	WP_000354622.1
C2566_RS08460	gloC	gloC	hydroxyacylglutathione hydrolase GloC	1.15783518756686	0.0120100234231656	Upregulated	334.84725031924	WP_001109486.1
C2566_RS19895	rplF	rplF	50S ribosomal protein L6	1.1270499976149	0.0342063502827913	Upregulated	1215.24650617349	WP_000091945.1
C2566_RS24910	C2566_RS24910	C2566_RS24910	hypothetical protein	1.12568230387216	0.0365174699540792	Upregulated	41.3737831509579	WP_000700140.1
C2566_RS19905	rpsN	rpsN	30S ribosomal protein S14	1.11883526518021	0.0306005242934328	Upregulated	1685.91889554884	WP_001118930.1
C2566_RS05785	lon	lon	endopeptidase La	1.11718487487327	0.000834275262917924	Upregulated	149.618110779946	WP_001295325.1
C2566_RS10040	oppF	oppF	murein tripeptide/oligopeptide ABC transporter ATP-binding protein OppF	1.11367355915277	0.0336956762565025	Upregulated	716.08158475595	WP_000994905.1
C2566_RS14970	nuoI	nuoI	NADH-quinone oxidoreductase subunit NuoI	1.10393420474728	0.00828331275550039	Upregulated	318.421117560026	WP_000172749.1
C2566_RS12040	sodB	sodB	superoxide dismutase [Fe]	1.09534354617132	0.0240877363254422	Upregulated	5909.00695512186	WP_000007283.1
C2566_RS18480	ygiV	ygiV	AraC family transcriptional regulator	1.09063020845842	0.0463797689979582	Upregulated	102.488658028218	WP_000183505.1
C2566_RS16005	guaB	guaB	IMP dehydrogenase	1.05830991237225	0.0172064710829827	Upregulated	253.348078945845	WP_001299507.1
C2566_RS01645	zraP	zraP	zinc resistance sensor/chaperone ZraP	1.05438571415328	0.0365174699540792	Upregulated	365.509834242329	WP_001296714.1
C2566_RS00015	yidD	yidD	membrane protein insertion efficiency factor YidD	1.05098687914035	0.0254263424209065	Upregulated	34.288654425115	WP_001307474.1
C2566_RS14110	C2566_RS14110	C2566_RS14110	hypothetical protein	1.04981836542436	0.0475104657722821	Upregulated	113.305554832347	WP_001268667.1
C2566_RS19910	rplE	rplE	50S ribosomal protein L5	1.04352029991942	0.0433365810834942	Upregulated	1723.16274182342	WP_001096200.1
C2566_RS02005	acs	acs	acetate--CoA ligase	1.03952292981757	0.0561412574908742	Upregulated	634.854013624491	WP_000078239.1
C2566_RS05230	yahO	yahO	DUF1471 family periplasmic protein YahO	1.03720570990791	0.044907807198094	Upregulated	1966.9040784617	WP_000691956.1
C2566_RS21155	dppA	dppA	dipeptide ABC transporter substrate-binding protein DppA	1.03664484625041	0.0404037994112775	Upregulated	229.335629813775	WP_001222883.1
C2566_RS21520	lldR	lldR	transcriptional regulator LldR	1.03003340491991	0.0546009433577228	Upregulated	371.15879628836	WP_000636500.1
C2566_RS19890	rplR	rplR	50S ribosomal protein L18	1.02307165516602	0.0463797689979582	Upregulated	656.736887684079	WP_000358960.1
C2566_RS04345	speE	speE	polyamine aminopropyltransferase	1.0134902211945	0.00788845978530645	Upregulated	276.876865919289	WP_000818411.1
C2566_RS19970	rplC	rplC	50S ribosomal protein L3	1.00482012652088	0.0444390146511133	Upregulated	1316.48732821336	WP_000579833.1
C2566_RS19220	infB	infB	translation initiation factor IF-2	1.00359978031854	0.00587358736143384	Upregulated	1110.58182379331	WP_000133044.1
C2566_RS05880	ylaC	ylaC	YlaC family protein	1.00296148563386	0.0200889751190042	Upregulated	433.781479005101	WP_000136192.1
C2566_RS19850	rpsD	rpsD	30S ribosomal protein S4	1.00232952065408	0.0462768322881282	Upregulated	1879.79020721588	WP_000135224.1
C2566_RS07720	glnH	glnH	glutamine ABC transporter substrate-binding protein GlnH	1.00123291069692	0.0546009433577228	Upregulated	1455.41794487464	WP_000843866.1
C2566_RS15765	tal	tal	transaldolase	0.994399565452319	0.0101373116417684	Upregulated	179.97786227215	WP_001003709.1
C2566_RS07260	sucA	sucA	2-oxoglutarate dehydrogenase E1 component	0.984509563306647	0.0475104657722821	Upregulated	2946.52490532943	WP_001181473.1
C2566_RS09735	dadA	dadA	D-amino acid dehydrogenase	0.975600254951666	0.0610703448314569	Upregulated	417.624633381247	WP_001266908.1
C2566_RS19920	rplN	rplN	50S ribosomal protein L14	0.970259341388332	0.044907807198094	Upregulated	1569.25395226955	WP_000613955.1
C2566_RS09290	rne	rne	ribonuclease E	0.96251045456968	0.0071661193236081	Upregulated	619.68284467903	WP_000827411.1
C2566_RS17890	gcvT	gcvT	glycine cleavage system aminomethyltransferase GcvT	0.960773871841763	0.0245916820969208	Upregulated	448.838478847659	WP_000068701.1
C2566_RS16670	kbp	kbp	potassium binding protein Kbp	0.955496409022582	0.0477529931432652	Upregulated	990.82314722988	WP_000522424.1
C2566_RS08170	poxB	poxB	ubiquinone-dependent pyruvate dehydrogenase	0.954818410575795	0.00260125480817998	Upregulated	202.810091328583	WP_000815335.1
C2566_RS15165	usg	usg	aspartate-semialdehyde dehydrogenase	0.94915944667727	0.0362572622221627	Upregulated	137.878958798358	WP_001289167.1
C2566_RS19875	rplO	rplO	50S ribosomal protein L15	0.941793233012944	0.0654867613738456	Upregulated	1322.70133331821	WP_001238917.1
C2566_RS02700	rpsR	rpsR	30S ribosomal protein S18	0.934658844761677	0.0712809770249668	Upregulated	442.723025693407	WP_000135199.1
C2566_RS12350	pheS	pheS	phenylalanine--tRNA ligase subunit alpha	0.934531448327501	0.0278597549231998	Upregulated	146.635879181764	WP_000018596.1
C2566_RS03640	iraD	iraD	anti-adapter protein IraD	0.923227625396745	0.048577786001511	Upregulated	102.88212942227	WP_001309187.1
C2566_RS07715	glnP	glnP	glutamine ABC transporter permease GlnP	0.912637070137422	0.0574783288738808	Upregulated	142.050106494651	WP_001159065.1
C2566_RS18870	yqjD	yqjD	DUF883 family protein	0.907569171973072	0.0299376481740837	Upregulated	300.858441523657	WP_000031415.1
C2566_RS07225	gltA	gltA	citrate synthase	0.905719811118572	0.0653509835727917	Upregulated	3024.72252329132	WP_000785834.1
C2566_RS18430	dkgA	dkgA	2,5-didehydrogluconate reductase DkgA	0.902301568353326	0.0094555866026159	Upregulated	145.311683836057	WP_000013149.1
C2566_RS13755	rfbD	rfbD	dTDP-4-dehydrorhamnose reductase	0.901667546362749	0.0289554619732607	Upregulated	299.087024359204	WP_001023616.1
C2566_RS16545	rimM	rimM	ribosome maturation factor RimM	0.891500812717728	0.0754113229583284	Upregulated	1827.59877065595	WP_000043335.1
C2566_RS07305	cydB	cydB	cytochrome d ubiquinol oxidase subunit II	0.8842850566446	0.0695812340373685	Upregulated	3974.61979237092	WP_000568275.1
C2566_RS02200	yjdN	yjdN	VOC family metalloprotein YjdN	0.869021487620258	0.0212418570118477	Upregulated	62.9030904320619	WP_001131339.1
C2566_RS09190	grxB	grxB	glutaredoxin 2	0.864653578166107	0.0533701941424155	Upregulated	714.616039701648	WP_000780912.1
C2566_RS11990	sodC	sodC	superoxide dismutase [Cu-Zn] SodC	0.863386638387679	0.0531883206445012	Upregulated	87.4646299684743	WP_001296937.1
C2566_RS02695	priB	priB	primosomal replication protein N	0.863247751746973	0.0907560616620974	Upregulated	679.26465221226	WP_001296681.1
C2566_RS19855	rpsK	rpsK	30S ribosomal protein S11	0.85880069345943	0.0793630832584764	Upregulated	824.0523714563	WP_001029684.1
C2566_RS04075	thiB	thiB	thiamine ABC transporter substrate binding subunit	0.858786265102293	0.051440937319573	Upregulated	35.0987388433938	WP_001301364.1
C2566_RS06890	gltI	gltI	glutamate/aspartate ABC transporter substrate-binding protein GltI	0.858328393858051	0.0838378055412584	Upregulated	2357.9157366466	WP_001301404.1
C2566_RS03465	osmY	osmY	molecular chaperone OsmY	0.854724545569749	0.0520592628520229	Upregulated	286.451353581152	WP_001295748.1
C2566_RS19955	rplB	rplB	50S ribosomal protein L2	0.848794918942058	0.0822820834546186	Upregulated	1370.40248498423	WP_000301864.1
C2566_RS06885	gltJ	gltJ	glutamate/aspartate ABC transporter permease GltJ	0.846040725316489	0.0779886222517083	Upregulated	173.959587947811	WP_000020941.1
C2566_RS12175	sufC	sufC	Fe-S cluster assembly ATPase SufC	0.844055563928364	0.0303032617438291	Upregulated	62.6884448334134	WP_000948865.1
C2566_RS19295	cgtA	cgtA	Obg family GTPase CgtA	0.843633032537246	0.0123811700838816	Upregulated	162.028496604794	WP_000673561.1
C2566_RS15120	argT	argT	lysine/arginine/ornithine ABC transporter substrate-binding protein ArgT	0.836931739083686	0.091737259206374	Upregulated	316.436263062977	WP_000748271.1
C2566_RS18490	qseB	qseB	quorum sensing response regulator transcription factor QseB	0.834288279272835	0.0475104657722821	Upregulated	64.9584972604551	WP_001221493.1
C2566_RS07865	dacC	dacC	serine-type D-Ala-D-Ala carboxypeptidase	0.825264807562118	0.0254263424209065	Upregulated	138.072958132521	WP_001300708.1
C2566_RS17055	rpoS	rpoS	RNA polymerase sigma factor RpoS	0.824370834936713	0.0679247432314899	Upregulated	1529.87217490721	WP_000081550.1
C2566_RS21640	waaO	waaO	lipopolysaccharide 3-alpha-galactosyltransferase	0.822604651324226	0.0610703448314569	Upregulated	565.043145924458	WP_001272734.1
C2566_RS16110	hscB	hscB	co-chaperone HscB	0.815289652241616	0.0262835956453691	Upregulated	79.97532702546	WP_000384413.1
C2566_RS01565	rpoB	rpoB	DNA-directed RNA polymerase subunit beta	0.812119884045068	0.0365174699540792	Upregulated	1395.45573397955	WP_000263098.1
C2566_RS16000	guaA	guaA	glutamine-hydrolyzing GMP synthase	0.810677243458939	0.0427850719472295	Upregulated	359.262914230078	WP_000138270.1
C2566_RS21420	aldB	aldB	aldehyde dehydrogenase AldB	0.809047248582137	0.0686119733455507	Upregulated	229.610750076398	WP_001300944.1
C2566_RS11760	pntB	pntB	Re/Si-specific NAD(P)(+) transhydrogenase subunit beta	0.803290409147736	0.0746979948884612	Upregulated	382.902621117594	WP_000014036.1
C2566_RS19225	nusA	nusA	transcription termination factor NusA	0.80166925005434	0.0212759827596986	Upregulated	383.1269167185	WP_001031057.1
C2566_RS18015	speA	speA	biosynthetic arginine decarboxylase	0.801647023336193	0.0467923359663222	Upregulated	189.195667186845	NA
C2566_RS20315	rpe	rpe	ribulose-phosphate 3-epimerase	0.801477722316964	0.0633947999398738	Upregulated	88.2098958145076	WP_000816280.1
C2566_RS06880	gltK	gltK	glutamate/aspartate ABC transporter permease GltK	0.800968148041152	0.105161947834524	Upregulated	107.97970455587	WP_000272824.1
C2566_RS01715	aceK	aceK	bifunctional isocitrate dehydrogenase kinase/phosphatase	0.794454723552237	0.105161947834524	Upregulated	443.334749318868	WP_001137223.1
C2566_RS17715	xdhD	xdhD	molybdopterin-dependent oxidoreductase Mo/Fe-S-binding subunit	0.792087039842503	0.0992858867187324	Upregulated	338.683061079428	WP_000583631.1
C2566_RS13540	cobT	cobT	nicotinate-nucleotide--dimethylbenzimidazole phosphoribosyltransferase	0.789880120824706	0.0250238895690853	Upregulated	56.4479227450642	WP_001166160.1
C2566_RS19935	rplP	rplP	50S ribosomal protein L16	0.789117479348776	0.113606829238397	Upregulated	901.778364534035	WP_000941212.1
C2566_RS13045	yobA	yobA	CopC domain-containing protein YobA	0.788380705389563	0.044907807198094	Upregulated	163.922016295388	WP_000168747.1
C2566_RS19965	rplD	rplD	50S ribosomal protein L4	0.786718388378422	0.111129413908752	Upregulated	691.693349152591	WP_000424395.1
C2566_RS01035	dtd	dtd	D-aminoacyl-tRNA deacylase	0.785483015963678	0.0563262512570638	Upregulated	72.2574431101428	WP_000560983.1
C2566_RS09840	lolB	lolB	lipoprotein insertase outer membrane protein LolB	0.784993014993587	0.0365174699540792	Upregulated	72.8494071568369	WP_001130692.1
C2566_RS15760	maeB	maeB	NADP-dependent oxaloacetate-decarboxylating malate dehydrogenase	0.784066329390813	0.0860917962382974	Upregulated	777.882602678299	WP_000342648.1
C2566_RS18005	guaD	guaD	guanine deaminase	0.781488294456316	0.0725188882125349	Upregulated	63.9254003714797	WP_001301062.1
C2566_RS11765	pntA	pntA	Re/Si-specific NAD(P)(+) transhydrogenase subunit alpha	0.780995585675536	0.0746979948884612	Upregulated	492.533512043966	WP_001353838.1
C2566_RS14975	nuoH	nuoH	NADH-quinone oxidoreductase subunit NuoH	0.777717026316013	0.101650245733507	Upregulated	477.849462993568	WP_000118507.1
C2566_RS14985	nuoF	nuoF	NADH-quinone oxidoreductase subunit NuoF	0.776707260918115	0.0953015153159557	Upregulated	511.899255751234	WP_000789500.1
C2566_RS09690	ycgN	ycgN	YcgN family cysteine cluster protein	0.775351714596753	0.0274921700931346	Upregulated	54.6809529222848	WP_012767724.1
C2566_RS07235	sdhC	sdhC	succinate dehydrogenase cytochrome b556 subunit	0.770270172471024	0.111129413908752	Upregulated	480.577456707048	WP_000263347.1
C2566_RS16150	csiE	csiE	stationary phase inducible protein CsiE	0.768689214354499	0.0660077963801332	Upregulated	184.572913799532	WP_000982997.1
C2566_RS08365	aroA	aroA	3-phosphoshikimate 1-carboxyvinyltransferase	0.764573755044445	0.00654242662341094	Upregulated	110.290470495435	WP_000445249.1
C2566_RS02580	rnr	rnr	ribonuclease R	0.762766297720822	0.0161883655430538	Upregulated	606.980956484301	WP_000076332.1
C2566_RS16540	trmD	trmD	tRNA (guanosine(37)-N1)-methyltransferase TrmD	0.757034533479625	0.117037063803686	Upregulated	2628.15091286139	WP_000264777.1
C2566_RS18535	nudF	nudF	ADP-ribose diphosphatase	0.756626107625804	0.103445537927316	Upregulated	91.5427537798242	WP_000917117.1
C2566_RS16100	fdx	fdx	ISC system 2Fe-2S type ferredoxin	0.754109802922665	0.0800268389579528	Upregulated	50.7589317207808	WP_001124469.1
C2566_RS14850	arnD	arnD	4-deoxy-4-formamido-L-arabinose-phosphoundecaprenol deformylase	0.753752605054626	0.125990359638597	Upregulated	245.701221708713	WP_000169728.1
C2566_RS15160	truA	truA	tRNA pseudouridine(38-40) synthase TruA	0.753186262825478	0.0693166530068557	Upregulated	126.796907602841	WP_001283585.1
C2566_RS08455	mepK	mepK	YcbK family protein	0.751092658314329	0.0786505330050502	Upregulated	824.411244531686	WP_001295932.1
C2566_RS19940	rpsC	rpsC	30S ribosomal protein S3	0.746028106715427	0.12460709997753	Upregulated	1282.22091934899	WP_000529945.1
C2566_RS20075	rpsG	rpsG	30S ribosomal protein S7	0.745753845680968	0.0593568368461665	Upregulated	680.209727551065	WP_001138043.1
C2566_RS06875	gltL	gltL	glutamate/aspartate ABC transporter ATP-binding protein GltL	0.742377475079853	0.12075293419792	Upregulated	161.432297457888	NA
C2566_RS18485	ygiW	ygiW	OB fold stress tolerance protein YgiW	0.742308822668707	0.117944671571168	Upregulated	1037.84617250436	WP_000712658.1
C2566_RS03305	thrA	thrA	bifunctional aspartate kinase/homoserine dehydrogenase I	0.742233911995878	0.0744882683930189	Upregulated	266.116886665911	WP_001264707.1
C2566_RS00590	corA	corA	magnesium/cobalt transporter CorA	0.73988013062398	0.0475104657722821	Upregulated	71.4155796278212	WP_000947159.1
C2566_RS19860	rpsM	rpsM	30S ribosomal protein S13	0.739346932231845	0.085726643280366	Upregulated	1921.51180824621	WP_000090775.1
C2566_RS21960	ilvB	ilvB	acetolactate synthase large subunit	0.739082489369098	0.111129413908752	Upregulated	239.146225504345	WP_000168475.1
C2566_RS04375	yadG	yadG	ABC transporter ATP-binding protein	0.738988952153293	0.0212759827596986	Upregulated	93.3351605207424	WP_000150637.1
C2566_RS17060	nlpD	nlpD	murein hydrolase activator NlpD	0.738316683201374	0.100538748477362	Upregulated	2823.70794014605	WP_224692580.1
C2566_RS15110	hisQ	hisQ	histidine ABC transporter permease HisQ	0.737867410861167	0.110064126244352	Upregulated	91.6753783050261	WP_000965522.1
C2566_RS08940	putP	putP	sodium/proline symporter PutP	0.73674042768615	0.1289422670449	Upregulated	431.348304603509	WP_001018486.1
C2566_RS10390	pspD	pspD	phage shock protein PspD	0.73568228162981	0.110064126244352	Upregulated	81.065994918309	WP_001295585.1
C2566_RS16020	der	der	ribosome biogenesis GTPase Der	0.730708154659306	0.0427850719472295	Upregulated	227.356998330643	WP_000249410.1
C2566_RS14950	nuoM	nuoM	NADH-quinone oxidoreductase subunit M	0.730236069452422	0.121080308594548	Upregulated	701.088813312078	WP_000926441.1
C2566_RS12345	pheT	pheT	phenylalanine--tRNA ligase subunit beta	0.728635537074899	0.0610703448314569	Upregulated	443.30103981065	WP_000672380.1
C2566_RS01880	yjbJ	yjbJ	CsbD family protein	0.72855117404927	NA	Upregulated	6915.39377793745	WP_001030593.1
C2566_RS19880	rpmD	rpmD	50S ribosomal protein L30	0.727854216862283	0.120292168082557	Upregulated	341.589407027358	WP_001140433.1
C2566_RS05900	acrB	acrB	efflux RND transporter permease AcrB	0.726950843585338	0.0713918077761892	Upregulated	751.603211629597	WP_001132469.1
C2566_RS21590	rfaD	rfaD	ADP-glyceromanno-heptose 6-epimerase	0.723081579347259	0.0742546455669902	Upregulated	289.394393828875	WP_000587764.1
C2566_RS07730	dps	dps	DNA starvation/stationary phase protection protein Dps	0.722922988197713	0.0645255897997799	Upregulated	5452.3941131678	WP_000100800.1
C2566_RS01995	actP	actP	cation/acetate symporter ActP	0.719349594378939	0.125957631855458	Upregulated	228.333145145002	WP_000832570.1
C2566_RS03420	deoB	deoB	phosphopentomutase	0.719306952435876	0.0711753005855565	Upregulated	242.356495745163	WP_000816471.1
C2566_RS15215	aroC	aroC	chorismate synthase	0.718931649624541	0.0610703448314569	Upregulated	96.0281728533233	WP_001297933.1
C2566_RS11170	adhP	adhP	alcohol dehydrogenase AdhP	0.718261760660654	0.0653509835727917	Upregulated	33.5572416344213	WP_000642433.1
C2566_RS14105	C2566_RS14105	C2566_RS14105	helix-turn-helix domain-containing protein	0.715353149091608	0.126578565376286	Upregulated	61.1432826118494	WP_000858919.1
C2566_RS20435	feoB	feoB	Fe(2+) transporter permease subunit FeoB	0.713183436883848	0.0370642692998434	Upregulated	189.817538860131	WP_000737007.1
C2566_RS02705	rplI	rplI	50S ribosomal protein L9	0.710084919695654	0.140631361333165	Upregulated	567.881702000517	WP_001196062.1
C2566_RS18540	tolC	tolC	outer membrane channel protein TolC	0.709600486621738	0.0546009433577228	Upregulated	831.874331954241	WP_000735278.1
C2566_RS06990	nagE	nagE	PTS N-acetyl glucosamine transporter subunit IIABC	0.705337717050757	0.100862411061336	Upregulated	280.015698077309	WP_001023126.1
C2566_RS02000	yjcH	yjcH	DUF485 domain-containing protein	0.702659459262487	0.136073171015131	Upregulated	24.2391096884398	WP_001014565.1
C2566_RS10955	yncJ	yncJ	YncJ family protein	0.700317706285063	0.117944671571168	Upregulated	60.2060480108844	WP_000494244.1
C2566_RS07310	cydX	cydX	cytochrome bd-I oxidase subunit CydX	0.700056637708994	0.117408144590202	Upregulated	337.238679797886	WP_000270282.1
C2566_RS21480	mtlA	mtlA	PTS mannitol transporter subunit IICBA	0.699317459494587	0.0754113229583284	Upregulated	267.515453227712	WP_000093247.1
C2566_RS01705	aceB	aceB	malate synthase A	0.699244589267473	0.140631361333165	Upregulated	2332.29692620224	WP_000138915.1
C2566_RS04320	lpdA	lpdA	dihydrolipoyl dehydrogenase	0.697400657668169	0.140757874567337	Upregulated	3177.33884390426	WP_000102485.1
C2566_RS02625	yjfN	yjfN	DUF1471 family protease activator YjfN	0.697390833177454	0.140874201003975	Upregulated	182.956171341559	WP_000811566.1
C2566_RS17670	ygeY	ygeY	YgeY family selenium metabolism-linked hydrolase	0.696900765841181	NA	Upregulated	233.143281658352	WP_001107125.1
C2566_RS19945	rplV	rplV	50S ribosomal protein L22	0.690413791275284	0.14420805546197	Upregulated	723.496402713638	WP_000447529.1
C2566_RS06160	allE	allE	(S)-ureidoglycine aminohydrolase	0.690232575538015	0.0471706166605955	Upregulated	105.395741038267	WP_000540946.1
C2566_RS12885	sdaA	sdaA	L-serine ammonia-lyase	0.688649108583315	0.0416817441126384	Upregulated	496.008474499678	WP_000624298.1
C2566_RS03870	fkpB	fkpB	FKBP-type peptidyl-prolyl cis-trans isomerase	0.688322375466846	0.111394089097607	Upregulated	39.7205667870273	WP_000004655.1
C2566_RS20695	rpoH	rpoH	RNA polymerase sigma factor RpoH	0.687481756585033	0.0326888669604054	Upregulated	1048.93566833087	WP_000130217.1
C2566_RS02875	cybC	cybC	cytochrome b562	0.685183358712587	0.126212340560388	Upregulated	85.2395937435158	WP_001232240.1
C2566_RS12145	pykF	pykF	pyruvate kinase PykF	0.68491982122618	0.0465375381995583	Upregulated	352.527733459626	WP_001295403.1
C2566_RS19950	rpsS	rpsS	30S ribosomal protein S19	0.68423397853913	0.135793206138218	Upregulated	607.12648406354	WP_001138117.1
C2566_RS14745	nrdB	nrdB	class Ia ribonucleoside-diphosphate reductase subunit beta	0.683829240044663	0.085726643280366	Upregulated	172.165204157343	WP_000332036.1
C2566_RS06725	pagP	pagP	lipid IV(A) palmitoyltransferase PagP	0.683425979946045	0.143332796771536	Upregulated	15.4761343780796	WP_001103094.1
C2566_RS13685	gndA	gndA	NADP-dependent phosphogluconate dehydrogenase	0.680997678644484	0.0838378055412584	Upregulated	501.632912906192	WP_000043460.1
C2566_RS12085	ydhQ	ydhQ	AIDA repeat-containing protein	0.679833441419668	0.105161947834524	Upregulated	175.913833579452	WP_000534307.1
C2566_RS06595	cstA	cstA	pyruvate/proton symporter CstA	0.679795601041177	0.14420805546197	Upregulated	900.949068446391	NA
C2566_RS13180	aspS	aspS	aspartate--tRNA ligase	0.678296294925852	0.0896852810512043	Upregulated	290.904893691688	WP_001258678.1
C2566_RS10385	pspC	pspC	envelope stress response membrane protein PspC	0.676641353521972	0.0818344758792564	Upregulated	72.3563672692794	WP_000907385.1
C2566_RS15115	hisJ	hisJ	histidine ABC transporter substrate-binding protein HisJ	0.671095223976969	0.135212187527647	Upregulated	290.841790150419	WP_000737621.1
C2566_RS12590	gdhA	gdhA	NADP-specific glutamate dehydrogenase	0.669045944247093	0.0433365810834942	Upregulated	195.173040176175	WP_000373021.1
C2566_RS13620	plaP	plaP	putrescine/proton symporter PlaP	0.667473676478369	0.125990359638597	Upregulated	128.098664518282	WP_000019197.1
C2566_RS09110	mdoG	mdoG	glucans biosynthesis protein MdoG	0.665617133650286	0.0444390146511133	Upregulated	434.014049221282	WP_001343212.1
C2566_RS17900	gcvP	gcvP	aminomethyl-transferring glycine dehydrogenase	0.663810410532962	0.121499274143514	Upregulated	672.950985505243	WP_000195061.1
C2566_RS16355	rseA	rseA	anti-sigma-E factor RseA	0.663607587470202	0.140631361333165	Upregulated	1417.06731824713	WP_001168459.1
C2566_RS15850	dapA	dapA	4-hydroxy-tetrahydrodipicolinate synthase	0.662574524204611	0.0707565379682543	Upregulated	769.908521696874	WP_001295469.1
C2566_RS04340	speD	speD	adenosylmethionine decarboxylase	0.656030882235746	0.0136437507511775	Upregulated	244.862643728511	WP_000734287.1
C2566_RS05905	acrA	acrA	multidrug efflux RND transporter periplasmic adaptor subunit AcrA	0.652346743713539	0.066348436476873	Upregulated	445.268075627313	WP_001295324.1
C2566_RS14965	nuoJ	nuoJ	NADH-quinone oxidoreductase subunit J	0.652036551558546	0.14420805546197	Upregulated	276.541893269091	WP_000393511.1
C2566_RS14995	nuoC	nuoC	NADH-quinone oxidoreductase subunit C/D	0.649304007067608	0.122411714331322	Upregulated	726.46116567991	WP_000247878.1
C2566_RS12195	menI	menI	1,4-dihydroxy-2-naphthoyl-CoA hydrolase	0.646640347093494	0.122133950762207	Upregulated	83.2367605759596	WP_000637982.1
C2566_RS02400	groL	groL	chaperonin GroEL	0.64473765386782	0.140631361333165	Upregulated	3343.98480306052	WP_000729117.1
C2566_RS20545	glgC	glgC	glucose-1-phosphate adenylyltransferase	0.643547831717772	0.091737259206374	Upregulated	265.696738720887	WP_000253975.1
C2566_RS15615	cysP	cysP	thiosulfate/sulfate ABC transporter substrate-binding protein CysP	0.640980734007926	0.172941837656131	Upregulated	158.746423137546	WP_000290224.1
C2566_RS13040	copD	copD	copper homeostasis membrane protein CopD	0.639600597554878	0.032372818497653	Upregulated	137.01920761888	WP_000879293.1
C2566_RS16345	rseC	rseC	SoxR-reducing system protein RseC	0.637573400255266	0.135129194573447	Upregulated	69.8462869950863	WP_000589070.1
C2566_RS02785	cysQ	cysQ	3'(2'),5'-bisphosphate nucleotidase CysQ	0.636054800149619	0.145484646779011	Upregulated	235.30300156574	WP_000886900.1
C2566_RS07180	pxpB	pxpB	5-oxoprolinase subunit PxpB	0.635792076890188	0.142150499562566	Upregulated	55.7873923779803	WP_001188343.1
C2566_RS10255	osmB	osmB	osmotically-inducible lipoprotein OsmB	0.634478756449106	0.113361458820233	Upregulated	241.129347628718	WP_000498253.1
C2566_RS20385	hslR	hslR	ribosome-associated heat shock protein Hsp15	0.63291426680152	0.110064126244352	Upregulated	54.1331484482242	WP_000660476.1
C2566_RS14830	ais	ais	lipopolysaccharide core heptose(II)-phosphate phosphatase Ais	0.631568308149885	0.175809079943799	Upregulated	1140.07466054228	WP_000879113.1
C2566_RS09740	dadX	dadX	catabolic alanine racemase DadX	0.630043690016413	0.177524759657064	Upregulated	375.876360902238	WP_000197884.1
C2566_RS00410	rho	rho	transcription termination factor Rho	0.62937485003287	0.0475104657722821	Upregulated	2078.51053827361	WP_012767773.1
C2566_RS09025	ycdX	ycdX	zinc-binding phosphatase	0.629113087652548	0.0426089751491385	Upregulated	190.587760327886	WP_000283664.1
C2566_RS05720	cyoE	cyoE	heme o synthase	0.627153224864144	0.175809079943799	Upregulated	1089.91539070301	WP_000971336.1
C2566_RS16160	hcaR	hcaR	DNA-binding transcriptional regulator HcaR	0.626128947909326	0.177524759657064	Upregulated	299.347524247427	WP_000423257.1
C2566_RS04355	cueO	cueO	multicopper oxidase CueO	0.624428354879415	0.142150499562566	Upregulated	91.0676614222056	WP_001189647.1
C2566_RS21635	C2566_RS21635	C2566_RS21635	glycosyltransferase	0.623851384848121	0.172788124075034	Upregulated	164.265904312723	NA
C2566_RS02220	proP	proP	glycine betaine/L-proline transporter ProP	0.623844679469466	0.0731629789630061	Upregulated	258.227382007654	WP_001298520.1
C2566_RS12365	rpmI	rpmI	50S ribosomal protein L35	0.622942970249993	0.163470338964301	Upregulated	2259.73727658812	WP_001124225.1
C2566_RS01440	sthA	sthA	Si-specific NAD(P)(+) transhydrogenase	0.621323629465341	0.134263427511743	Upregulated	1046.3222305317	WP_001120798.1
C2566_RS02755	cycA	cycA	D-serine/D-alanine/glycine transporter	0.620875778783502	0.176164312650223	Upregulated	538.8741408513	WP_000228346.1
C2566_RS11945	tyrS	tyrS	tyrosine--tRNA ligase	0.618108538789755	0.12962182219508	Upregulated	495.614481652316	WP_001301026.1
C2566_RS16030	yfgM	yfgM	ancillary SecYEG translocon subunit YfgM	0.613156068310629	0.124400962430944	Upregulated	177.373730358364	WP_000409205.1
C2566_RS20565	yhgN	yhgN	NAAT family transporter YhgN	0.612782512257541	0.128523529986461	Upregulated	83.2423834393823	WP_001002544.1
C2566_RS13320	otsA	otsA	alpha,alpha-trehalose-phosphate synthase	0.611712722975114	0.0954913537880552	Upregulated	206.493671172083	WP_001295646.1
C2566_RS15330	dsdA	dsdA	D-serine ammonia-lyase	0.6086456922176	0.135793206138218	Upregulated	86.4872896477533	WP_000426426.1
C2566_RS24450	ilvX	ilvX	peptide IlvX	0.60343666452253	0.184892883465647	Upregulated	6.06682464051969	WP_001387183.1
C2566_RS17350	C2566_RS17350	C2566_RS17350	ABC transporter substrate-binding protein	0.602590778014188	0.180997979177297	Upregulated	199.082985488037	WP_000857361.1
C2566_RS00160	atpG	atpG	F0F1 ATP synthase subunit gamma	0.601868371946296	0.180997979177297	Upregulated	721.271521409685	WP_000896498.1
C2566_RS16125	iscS	iscS	cysteine desulfurase	0.601168331626595	0.0954913537880552	Upregulated	488.204752803155	WP_001295373.1
C2566_RS07340	tolB	tolB	Tol-Pal system beta propeller repeat protein TolB	0.599591740459257	0.159318951206029	Upregulated	1226.9568674628	WP_001295307.1
C2566_RS21055	dctA	dctA	C4-dicarboxylate transporter DctC	0.596532831106912	0.182256851990417	Upregulated	2783.16018102209	WP_000858210.1
C2566_RS03295	thrC	thrC	threonine synthase	0.596499645082547	0.135793206138218	Upregulated	115.067450335705	WP_000781074.1
C2566_RS12400	ghoS	ghoS	type V toxin-antitoxin system endoribonuclease antitoxin GhoS	0.595532061339478	0.187345785456122	Upregulated	144.011027910664	WP_000146159.1
C2566_RS02555	hflK	hflK	FtsH protease activity modulator HflK	0.594219533806072	0.160788365876975	Upregulated	421.37524811973	WP_000312488.1
C2566_RS21530	trmL	trmL	tRNA (uridine(34)/cytosine(34)/5-carboxymethylaminomethyluridine(34)-2'-O)-methyltransferase TrmL	0.590142027042846	0.180892043465107	Upregulated	38.666851245649	WP_000932344.1
C2566_RS11810	fumB	fumB	class I fumarate hydratase	0.586067350048594	0.186096856311581	Upregulated	2322.4648562936	WP_000066639.1
C2566_RS06320	ybcL	ybcL	Raf kinase inhibitor-like protein YbcL	0.585850570646093	0.180892043465107	Upregulated	94.1629231344332	WP_001306955.1
C2566_RS00155	atpD	atpD	F0F1 ATP synthase subunit beta	0.585500048209966	0.188752870979349	Upregulated	560.218522602592	WP_000190506.1
C2566_RS07590	moaE	moaE	molybdopterin synthase catalytic subunit MoaE	0.585288905347544	0.140631361333165	Upregulated	31.7301979674208	WP_000852290.1
C2566_RS18495	qseC	qseC	quorum sensing histidine kinase QseC	0.583405093646526	0.178009596086061	Upregulated	56.8017765502435	WP_000673402.1
C2566_RS11175	maeA	maeA	malate dehydrogenase	0.58147263720381	0.105161947834524	Upregulated	412.143361676162	WP_000433476.1
C2566_RS01200	pfkA	pfkA	6-phosphofructokinase	0.580165159625457	0.140631361333165	Upregulated	234.86322959451	WP_000591795.1
C2566_RS17135	cysI	cysI	assimilatory sulfite reductase (NADPH) hemoprotein subunit	0.579326488309642	0.19268398737488	Upregulated	90.3851113587008	WP_001290699.1
C2566_RS07315	ybgE	ybgE	cyd operon protein YbgE	0.579062169047201	0.202923829301529	Upregulated	581.185824026753	WP_000034602.1
C2566_RS00520	hemX	hemX	uroporphyrinogen-III C-methyltransferase	0.578102952867302	0.145369093963723	Upregulated	195.975503107631	WP_000139084.1
C2566_RS04605	tsf	tsf	translation elongation factor Ts	0.576829086663623	0.178468336290265	Upregulated	2053.80165372142	WP_000818114.1
C2566_RS05590	tgt	tgt	tRNA guanosine(34) transglycosylase Tgt	0.576496400657865	0.177524759657064	Upregulated	457.86354677854	WP_000667319.1
C2566_RS16105	hscA	hscA	Fe-S protein assembly chaperone HscA	0.575646944775109	0.100629513964446	Upregulated	345.622213971302	WP_001196611.1
C2566_RS05145	betI	betI	transcriptional regulator BetI	0.575342259100985	0.204706270457938	Upregulated	269.371676227893	WP_001301261.1
C2566_RS00180	atpE	atpE	F0F1 ATP synthase subunit C	0.57504979248586	0.182256851990417	Upregulated	641.812285373545	WP_000429386.1
C2566_RS05485	proC	proC	pyrroline-5-carboxylate reductase	0.574528720151077	0.0896852810512043	Upregulated	99.2630099297781	WP_001295331.1
C2566_RS06825	leuS	leuS	leucine--tRNA ligase	0.574398085013033	0.116249154690634	Upregulated	617.839191585739	WP_001157886.1
C2566_RS17875	pepP	pepP	Xaa-Pro aminopeptidase	0.574106641863483	0.160788365876975	Upregulated	222.063841423337	WP_001290123.1
C2566_RS02225	pmrR	pmrR	LpxT activity modulator PmrR	0.57390690864275	0.205026984497768	Upregulated	245.497202563753	WP_000797657.1
C2566_RS09330	fabD	fabD	ACP S-malonyltransferase	0.572289314726827	0.186784692819011	Upregulated	312.621325829068	WP_000191372.1
C2566_RS07325	tolQ	tolQ	Tol-Pal system protein TolQ	0.571738607686696	0.12460709997753	Upregulated	132.94828994365	WP_000131314.1
C2566_RS03075	nanX	nanX	MFS transporter	0.571571071635337	0.186096856311581	Upregulated	124.926585679232	WP_000179691.1
C2566_RS25460	C2566_RS25460	C2566_RS25460	hypothetical protein	0.571460936052459	0.184892883465647	Upregulated	32.6530708730661	WP_001144941.1
C2566_RS21985	emrD	emrD	multidrug efflux MFS transporter EmrD	0.57055458146522	0.159521273829439	Upregulated	116.444678287523	WP_000828746.1
C2566_RS14980	nuoG	nuoG	NADH-quinone oxidoreductase subunit NuoG	0.569212261802006	0.184892883465647	Upregulated	992.731528107285	WP_012767746.1
C2566_RS19230	rimP	rimP	ribosome maturation factor RimP	0.56884716105054	0.142150499562566	Upregulated	92.6179692067774	WP_001300397.1
C2566_RS05630	nrdR	nrdR	transcriptional regulator NrdR	0.567679389673097	0.175809079943799	Upregulated	65.0480459806033	WP_000543535.1
C2566_RS05570	proY	proY	proline-specific permease ProY	0.567631396985018	0.152763888129718	Upregulated	90.4920734576587	WP_001295329.1
C2566_RS02560	hflC	hflC	protease modulator HflC	0.567070416091218	0.191148855183058	Upregulated	483.040814355988	WP_001232412.1
C2566_RS09325	fabH	fabH	beta-ketoacyl-ACP synthase III	0.566033129923555	0.180892043465107	Upregulated	296.05327738127	WP_000288146.1
C2566_RS18215	glcG	glcG	GlcG family protein	0.5640047305672	0.205026984497768	Upregulated	19.5749381888029	WP_000853256.1
C2566_RS17735	speB	speB	agmatinase	0.560368234761749	0.186784692819011	Upregulated	70.1935396331294	WP_000105566.1
C2566_RS09150	yceI	yceI	YceI family protein	0.558993650880572	0.188752870979349	Upregulated	34.6099046818604	WP_000749261.1
C2566_RS19800	def	def	peptide deformylase	0.558605013125287	0.145369093963723	Upregulated	1601.54106640013	WP_000114984.1
C2566_RS10480	ycjG	ycjG	L-Ala-D/L-Glu epimerase	0.557830231956449	0.179943582249552	Upregulated	96.5754568016538	WP_001261211.1
C2566_RS08955	efeO	efeO	iron uptake system protein EfeO	0.554631805698293	0.160788365876975	Upregulated	63.8573636081112	WP_000154398.1
C2566_RS14990	nuoE	nuoE	NADH-quinone oxidoreductase subunit NuoE	0.552511824308756	0.201965318261701	Upregulated	286.699339816541	WP_000545042.1
C2566_RS02570	purA	purA	adenylosuccinate synthase	0.549959707785576	0.175020343082842	Upregulated	1617.56463527361	WP_000527955.1
C2566_RS05160	pdeL	pdeL	DNA-binding transcriptional activator/c-di-GMP phosphodiesterase PdeL	0.549449681754248	0.136138863014984	Upregulated	88.371696506755	WP_001301264.1
C2566_RS07430	aroG	aroG	3-deoxy-7-phosphoheptulonate synthase AroG	0.549291243834864	0.122133950762207	Upregulated	232.873848378648	WP_001109196.1
C2566_RS19210	truB	truB	tRNA pseudouridine(55) synthase TruB	0.549154861552767	0.178009596086061	Upregulated	137.316300879626	WP_000089698.1
C2566_RS00525	hemD	hemD	uroporphyrinogen-III synthase	0.548730965374376	0.145166415208583	Upregulated	156.303536943999	WP_000026063.1
C2566_RS21595	rfaF	rfaF	ADP-heptose--LPS heptosyltransferase RfaF	0.548481082856326	0.124400962430944	Upregulated	111.384833049554	WP_000699242.1
C2566_RS10140	yciO	yciO	L-threonylcarbamoyladenylate synthase	0.545068108899694	0.0793630832584764	Upregulated	160.284726706147	WP_001295575.1
C2566_RS18865	yqjC	yqjC	DUF1090 family protein YqjC	0.543770887099924	0.172941837656131	Upregulated	1080.59957391636	WP_001295543.1
C2566_RS13745	rfbC	rfbC	dTDP-4-dehydrorhamnose 3,5-epimerase	0.543618803142713	0.221444362384491	Upregulated	1815.09218071696	WP_001100801.1
C2566_RS02865	yjgA	yjgA	ribosome biogenesis factor YjgA	0.541276568438256	0.214588306656493	Upregulated	251.254459853374	WP_000166270.1
C2566_RS14960	nuoK	nuoK	NADH-quinone oxidoreductase subunit NuoK	0.540825390654432	0.222685421061437	Upregulated	105.92854184724	WP_000612644.1
C2566_RS16500	pheA	pheA	bifunctional chorismate mutase/prephenate dehydratase	0.540713431512103	0.172941837656131	Upregulated	364.124383685748	WP_000200120.1
C2566_RS09500	potC	potC	spermidine/putrescine ABC transporter permease PotC	0.538898021234481	0.210226130684856	Upregulated	77.6067885790308	WP_000580316.1
C2566_RS04730	proS	proS	proline--tRNA ligase	0.538658940936286	0.202923829301529	Upregulated	381.151175554379	WP_001260712.1
C2566_RS15285	fadL	fadL	long-chain fatty acid transporter FadL	0.538646759925835	0.225133909725377	Upregulated	283.23596747332	WP_001295701.1
C2566_RS00720	ysgA	ysgA	dienelactone hydrolase family protein	0.537635337797638	0.216746741393896	Upregulated	137.159471615974	WP_001298606.1
C2566_RS18875	yqjE	yqjE	phage holin family protein	0.536704106737207	0.205170396118067	Upregulated	104.314862311481	WP_000785722.1
C2566_RS17790	fbaA	fbaA	class II fructose-bisphosphate aldolase	0.536222559221159	0.210226130684856	Upregulated	1376.52614654818	WP_000034372.1
C2566_RS15575	crr	crr	PTS glucose transporter subunit IIA	0.536170900667544	0.205026984497768	Upregulated	792.243916460545	WP_000522247.1
C2566_RS17965	lysS	lysS	lysine--tRNA ligase	0.535716129562384	0.162741057409928	Upregulated	305.335747706985	WP_000003071.1
C2566_RS19870	secY	secY	preprotein translocase subunit SecY	0.534553682235866	0.184892883465647	Upregulated	6306.79426163298	WP_001118861.1
C2566_RS21540	gpsA	gpsA	NAD(P)H-dependent glycerol-3-phosphate dehydrogenase	0.534545110488038	0.178009596086061	Upregulated	216.418100164862	WP_001076194.1
C2566_RS06165	allC	allC	allantoate deiminase	0.534074551743889	0.184892883465647	Upregulated	55.1086475472111	WP_001301144.1
C2566_RS05860	C2566_RS05860	C2566_RS05860	MGMT family protein	0.532893918336071	0.21523950877412	Upregulated	19.8288547174222	WP_000409911.1
C2566_RS03415	deoD	deoD	purine-nucleoside phosphorylase	0.531934887736043	0.208292445488036	Upregulated	298.01502451894	WP_000224877.1
C2566_RS15560	cysK	cysK	cysteine synthase A	0.528503101196348	0.225133909725377	Upregulated	725.796553020691	WP_000034402.1
C2566_RS15605	cysW	cysW	sulfate/thiosulfate ABC transporter permease CysW	0.527344450968954	0.23342431539533	Upregulated	71.4666507840953	WP_000852696.1
C2566_RS10100	yciF	yciF	ferritin-like domain-containing protein	0.525943330006628	0.233898919985701	Upregulated	44.6299049340814	WP_001056490.1
C2566_RS14235	yohC	yohC	Yip1 family protein	0.524302440632605	0.160788365876975	Upregulated	82.0307578616012	WP_001319944.1
C2566_RS19345	mlaD	mlaD	outer membrane lipid asymmetry maintenance protein MlaD	0.524040420152782	0.111483343673372	Upregulated	89.6907284088069	WP_001296448.1
C2566_RS09375	ptsG	ptsG	PTS glucose transporter subunit IIBC	0.523594226164601	0.191572978259368	Upregulated	353.849823386193	WP_000475719.1
C2566_RS00140	glmS	glmS	glutamine--fructose-6-phosphate transaminase (isomerizing)	0.522687606195418	0.220522816931052	Upregulated	798.537825743127	WP_000334099.1
C2566_RS02045	gltP	gltP	glutamate/aspartate:proton symporter GltP	0.522447500964496	0.211168451761098	Upregulated	179.153550769385	WP_000835799.1
C2566_RS02690	rpsF	rpsF	30S ribosomal protein S6	0.522144009893843	0.233472569406989	Upregulated	1103.15556757973	WP_001216675.1
C2566_RS12375	thrS	thrS	threonine--tRNA ligase	0.522132906517143	0.176385657313591	Upregulated	2693.74872405275	WP_001144202.1
C2566_RS09850	prfA	prfA	peptide chain release factor 1	0.519308498392608	0.105201424444981	Upregulated	208.457622544669	WP_000804726.1
C2566_RS19845	rpoA	rpoA	DNA-directed RNA polymerase subunit alpha	0.518864429358007	0.237134520611473	Upregulated	2792.66377280705	WP_001162094.1
C2566_RS11820	ydgA	ydgA	YdgA family protein	0.516254104715146	0.14420805546197	Upregulated	615.640744332258	WP_001043339.1
C2566_RS04215	ftsZ	ftsZ	cell division protein FtsZ	0.514869400651008	0.218756569913107	Upregulated	874.170586693625	WP_000462776.1
C2566_RS20890	prlC	prlC	oligopeptidase A	0.514096436528636	0.147652490064977	Upregulated	215.049560944825	WP_001295214.1
C2566_RS10105	yciG	yciG	general stress protein	0.513094959000541	0.242546028153145	Upregulated	16.205539678277	WP_000807651.1
C2566_RS08590	pqiC	pqiC	membrane integrity-associated transporter subunit PqiC	0.511264297520621	0.211215422197437	Upregulated	196.872801873347	WP_000759120.1
C2566_RS05715	C2566_RS05715	C2566_RS05715	DUF1778 domain-containing protein	0.5094063847805	0.219797964479941	Upregulated	39.1184888405555	WP_001297137.1
C2566_RS20070	fusA	fusA	elongation factor G	0.506038350510745	0.220557112439038	Upregulated	4680.56424438684	WP_000124700.1
C2566_RS16535	rplS	rplS	50S ribosomal protein L19	0.505664774358322	0.242546028153145	Upregulated	1661.86561283967	WP_000065253.1
C2566_RS20185	fic	fic	putative adenosine monophosphate-protein transferase Fic	0.504474658743082	0.163926858898377	Upregulated	88.324977908768	WP_000502522.1
C2566_RS12285	ppsA	ppsA	phosphoenolpyruvate synthase	0.503757809832094	0.225133909725377	Upregulated	2100.34973208643	WP_000069410.1
C2566_RS24495	idlP	idlP	iraD leader peptide IdlP	0.503656046719653	0.23726249577862	Upregulated	47.0240443522493	WP_122999405.1
C2566_RS19400	ptsN	ptsN	PTS IIA-like nitrogen regulatory protein PtsN	0.50354454837143	0.16724449033263	Upregulated	108.925289902614	WP_000183676.1
C2566_RS23550	C2566_RS23550	C2566_RS23550	xanthine permease XanP	0.502989199919914	0.249077874169645	Upregulated	12.8795347303821	NA
C2566_RS12525	astC	astC	succinylornithine/acetylornithine transaminase	0.502152942143435	0.249804633146382	Upregulated	101.246638891976	WP_000082032.1
C2566_RS13610	tsuB	tsuB	thiosulfate utilization sulfurtransferase TsuB/YeeD	0.502069803743902	0.244523315772085	Upregulated	31.7816057582907	WP_000985273.1
C2566_RS13595	sbmC	sbmC	DNA gyrase inhibitor SbmC	0.501461987512867	0.222685421061437	Upregulated	264.213680367457	WP_001105393.1
C2566_RS17080	ispF	ispF	2-C-methyl-D-erythritol 2,4-cyclodiphosphate synthase	0.501440960696059	0.191148855183058	Upregulated	41.6279134674065	WP_001219242.1
C2566_RS21625	C2566_RS21625	C2566_RS21625	glycosyltransferase family 8 protein	0.501186132770798	0.233472569406989	Upregulated	155.12811322605	NA
C2566_RS07440	C2566_RS07440	C2566_RS07440	galactose-1-epimerase	0.501176992953089	0.221664362923098	Upregulated	140.448326620085	NA
C2566_RS14340	yeiG	yeiG	S-formylglutathione hydrolase	0.500810961328324	0.209256667228787	Upregulated	100.594304752749	NA
C2566_RS10280	rnb	rnb	exoribonuclease II	0.500585419334777	0.160788365876975	Upregulated	221.865005699817	WP_000484965.1
C2566_RS14330	folE	folE	GTP cyclohydrolase I FolE	0.499608408634669	0.211215422197437	Upregulated	186.185993998588	WP_001139613.1
C2566_RS07405	nadA	nadA	quinolinate synthase NadA	0.498015548050184	0.118560061365414	Upregulated	68.9228988235057	WP_000115290.1
C2566_RS10115	trpB	trpB	tryptophan synthase subunit beta	0.496681689567525	0.247513249677752	Upregulated	105.583262858626	WP_000209518.1
C2566_RS08295	dmsA	dmsA	dimethylsulfoxide reductase subunit A	0.495963712369113	0.238380765745952	Upregulated	515.860755618549	WP_000850303.1
C2566_RS00945	glnA	glnA	glutamate--ammonia ligase	0.494946621761773	0.21632537608357	Upregulated	365.320602565745	WP_001271717.1
C2566_RS13340	araF	araF	arabinose ABC transporter substrate-binding protein AraF	0.493928926141775	0.219797964479941	Upregulated	135.304856481711	WP_000548675.1
C2566_RS20475	malP	malP	maltodextrin phosphorylase	0.493270275567202	0.233472569406989	Upregulated	420.062979926505	WP_000081903.1
C2566_RS01615	nudC	nudC	NAD(+) diphosphatase	0.491477132927636	0.228401962587982	Upregulated	35.5360689853711	WP_000373940.1
C2566_RS18710	rpoD	rpoD	RNA polymerase sigma factor RpoD	0.490286681514133	0.152933159538355	Upregulated	649.527273394253	WP_000437375.1
C2566_RS07300	cydA	cydA	cytochrome ubiquinol oxidase subunit I	0.490241850028888	0.253347455792517	Upregulated	4746.14144231234	WP_000884361.1
C2566_RS21525	lldD	lldD	quinone-dependent L-lactate dehydrogenase	0.490062527308937	0.26085743237025	Upregulated	442.030301686855	WP_000586962.1
C2566_RS13205	cmoB	cmoB	tRNA 5-methoxyuridine(34)/uridine 5-oxyacetic acid(34) synthase CmoB	0.488040909976789	0.210226130684856	Upregulated	92.7531456804254	WP_000564726.1
C2566_RS18825	sstT	sstT	serine/threonine transporter SstT	0.486896603155266	0.237698327546667	Upregulated	116.338698510481	WP_000211656.1
C2566_RS18635	glnE	glnE	bifunctional [glutamate--ammonia ligase]-adenylyl-L-tyrosine phosphorylase/[glutamate--ammonia-ligase] adenylyltransferase	0.484307858435993	0.135793206138218	Upregulated	169.765045532256	WP_012767764.1
C2566_RS18070	ruvX	ruvX	Holliday junction resolvase RuvX	0.483340840275334	0.190561987464531	Upregulated	39.9605222187313	WP_000017106.1
C2566_RS01570	rpoC	rpoC	DNA-directed RNA polymerase subunit beta'	0.483005013263764	0.245240951927718	Upregulated	1271.21917906606	WP_000653944.1
C2566_RS19190	deaD	deaD	ATP-dependent RNA helicase DeaD	0.482951955543808	0.21523950877412	Upregulated	367.76976159742	WP_001295553.1
C2566_RS14025	fbaB	fbaB	class I fructose-bisphosphate aldolase	0.482108683789435	0.184892883465647	Upregulated	154.60034305883	WP_000129551.1
C2566_RS08990	pgaA	pgaA	poly-beta-1,6 N-acetyl-D-glucosamine export porin PgaA	0.481473905530881	0.235676676451815	Upregulated	116.379524207826	WP_000287458.1
C2566_RS10245	pyrF	pyrF	orotidine-5'-phosphate decarboxylase	0.478491367406068	0.208292445488036	Upregulated	64.6010169442878	WP_000176278.1
C2566_RS06040	qmcA	qmcA	SPFH domain-containing protein	0.478437083719963	0.220557112439038	Upregulated	133.960513254244	WP_000904502.1
C2566_RS15180	yfcJ	yfcJ	arabinose transporter	0.478395745386521	0.187540065697835	Upregulated	93.5604575280442	WP_000127751.1
C2566_RS01985	yjcE	yjcE	Na+/H+ antiporter	0.477695915768832	0.211215422197437	Upregulated	138.920157815962	WP_000402207.1
C2566_RS02550	hflX	hflX	ribosome rescue GTPase HflX	0.477354877331981	0.159521273829439	Upregulated	534.27723358885	WP_000460360.1
C2566_RS14055	thiD	thiD	bifunctional hydroxymethylpyrimidine kinase/phosphomethylpyrimidine kinase	0.476036280928667	0.23726249577862	Upregulated	41.3852511948149	WP_000822257.1
C2566_RS17785	pgk	pgk	phosphoglycerate kinase	0.476024266091901	0.211215422197437	Upregulated	764.982020244323	WP_000111269.1
C2566_RS07560	uvrB	uvrB	excinuclease ABC subunit UvrB	0.47495597222654	0.205170396118067	Upregulated	346.729425210287	WP_000042533.1
C2566_RS19840	rplQ	rplQ	50S ribosomal protein L17	0.473276821762483	0.271686487303796	Upregulated	641.19896022658	WP_001216368.1
C2566_RS03625	yjiG	yjiG	YjiG family protein	0.469832559042105	0.268963977154357	Upregulated	175.963825371493	WP_000211971.1
C2566_RS00175	atpF	atpF	F0F1 ATP synthase subunit B	0.469454105631236	0.271686487303796	Upregulated	653.120221196973	WP_001052219.1
C2566_RS11965	slyB	slyB	outer membrane lipoprotein SlyB	0.469273126225337	0.177524759657064	Upregulated	1777.99664530896	WP_000597196.1
C2566_RS18115	yggN	yggN	DUF2884 domain-containing protein	0.469270906306231	0.229791647023797	Upregulated	66.781445210917	WP_000984796.1
C2566_RS01865	dgkA	dgkA	diacylglycerol kinase	0.468373546050932	0.261061108352734	Upregulated	38.3876755947007	WP_000002907.1
C2566_RS19975	rpsJ	rpsJ	30S ribosomal protein S10	0.467705739962144	0.255502851743527	Upregulated	1168.80435361355	WP_001181004.1
C2566_RS15185	fabB	fabB	beta-ketoacyl-ACP synthase I	0.466501136315642	0.268135512347959	Upregulated	1147.28047400335	WP_000817178.1
C2566_RS05320	mhpR	mhpR	DNA-binding transcriptional regulator	0.464741498343021	0.275644790402985	Upregulated	216.746352803299	WP_001301325.1
C2566_RS25015	yljB	yljB	protein YljB	0.463952925638919	0.27169961716562	Upregulated	83.5573335511955	WP_001406719.1
C2566_RS20065	tuf	tuf	elongation factor Tu	0.463581104882991	0.270717914885043	Upregulated	3527.15359637181	WP_000031783.1
C2566_RS13695	C2566_RS13695	C2566_RS13695	mannose-1-phosphate guanylyltransferase/mannose-6-phosphate isomerase	0.463295374773221	0.275644790402985	Upregulated	1073.25298049673	WP_000097983.1
C2566_RS11800	tus	tus	DNA replication terminus site-binding protein	0.462122389860553	0.253347455792517	Upregulated	54.1594109860469	WP_001295399.1
C2566_RS05600	secD	secD	protein translocase subunit SecD	0.46201074430539	0.253347455792517	Upregulated	795.293622939848	WP_000934822.1
C2566_RS14190	mlrA	mlrA	HTH-type transcriptional regulator MlrA	0.461674469110659	0.262367231907665	Upregulated	110.291065797483	WP_001240403.1
C2566_RS03900	carA	carA	glutamine-hydrolyzing carbamoyl-phosphate synthase small subunit	0.460786533535711	0.244906336061544	Upregulated	117.018778408696	WP_000597260.1
C2566_RS09685	ycgM	ycgM	fumarylacetoacetate hydrolase family protein	0.460379530578094	0.25035552876267	Upregulated	137.07155405324	WP_000284277.1
C2566_RS07045	pgm	pgm	phosphoglucomutase (alpha-D-glucose-1,6-bisphosphate-dependent)	0.459121722281811	0.239491783418762	Upregulated	306.976312420091	WP_001320171.1
C2566_RS19325	murA	murA	UDP-N-acetylglucosamine 1-carboxyvinyltransferase	0.458560253697304	0.182256851990417	Upregulated	132.135267861968	WP_000357259.1
C2566_RS11935	gstA	gstA	glutathione transferase GstA	0.458101645418112	0.255977377493252	Upregulated	330.46526414522	WP_000765749.1
C2566_RS07435	gpmA	gpmA	2,3-diphosphoglycerate-dependent phosphoglycerate mutase	0.456770742894888	0.230219727037117	Upregulated	1007.99640849365	WP_001295305.1
C2566_RS19535	mdh	mdh	malate dehydrogenase	0.456688032994176	0.287351212744048	Upregulated	1380.75264572952	WP_001295272.1
C2566_RS01275	hslU	hslU	HslU--HslV peptidase ATPase subunit	0.456680245177327	0.197075848984586	Upregulated	303.093587610139	WP_001293341.1
C2566_RS07755	mntR	mntR	manganese-binding transcriptional regulator MntR	0.45640589448658	0.210397667737824	Upregulated	118.808227047093	WP_000091016.1
C2566_RS11845	hdhA	hdhA	7-alpha-hydroxysteroid dehydrogenase	0.456156654353983	0.270717914885043	Upregulated	256.983695847899	WP_000483353.1
C2566_RS02485	asd	asd	archaetidylserine decarboxylase	0.454697323439969	0.220557112439038	Upregulated	140.749944875728	WP_000934920.1
C2566_RS16360	rpoE	rpoE	RNA polymerase sigma factor RpoE	0.454460496927023	0.265320244452446	Upregulated	4033.01192281196	WP_001295364.1
C2566_RS16445	kgtP	kgtP	alpha-ketoglutarate permease	0.453291096968585	0.261519815397171	Upregulated	419.647690042609	WP_000841103.1
C2566_RS17795	mscS	mscS	small-conductance mechanosensitive channel MscS	0.453244665701333	0.180892043465107	Upregulated	181.503289431684	WP_000389818.1
C2566_RS16335	lepB	lepB	signal peptidase I	0.451652509903601	0.262870454711235	Upregulated	441.279073999538	WP_000002542.1
C2566_RS08665	yccU	yccU	CoA-binding protein	0.450977658757788	0.27017072160438	Upregulated	35.0855950180083	WP_001301418.1
C2566_RS09720	nhaB	nhaB	Na(+)/H(+) antiporter NhaB	0.45058942724557	0.211215422197437	Upregulated	133.36040596281	WP_000406391.1
C2566_RS02835	ytfQ	ytfQ	galactofuranose ABC transporter substrate-binding protein YtfQ	0.450419908557961	0.240832783942163	Upregulated	80.0944734416176	WP_000265933.1
C2566_RS08380	rpsA	rpsA	30S ribosomal protein S1	0.450182080150621	0.294248415994648	Upregulated	5952.04588626241	WP_000140327.1
C2566_RS09435	ldtC	ldtC	L,D-transpeptidase LdtC	0.449710883990288	0.262416247095163	Upregulated	141.469949454921	WP_012767720.1
C2566_RS13700	C2566_RS13700	C2566_RS13700	IS1-like element IS1A family transposase	0.449078067202292	0.296295002562278	Upregulated	17.9414438084603	WP_223290517.1
C2566_RS15655	yfeZ	yfeZ	DUF2919 domain-containing protein	0.448901414987809	0.244523315772085	Upregulated	29.101434373197	WP_001300381.1
C2566_RS09125	msyB	msyB	MysB family protein	0.448855855681477	0.28034569876323	Upregulated	262.714425081319	WP_000180056.1
C2566_RS08490	pepN	pepN	aminopeptidase N	0.448486644548474	0.249123311607822	Upregulated	600.597368465093	WP_000193841.1
C2566_RS01535	secE	secE	preprotein translocase subunit SecE	0.447880664157936	0.262870454711235	Upregulated	241.08620617121	WP_001275702.1
C2566_RS13335	araG	araG	arabinose ABC transporter ATP-binding protein AraG	0.447418027275753	0.262416247095163	Upregulated	70.0151224936093	WP_001187819.1
C2566_RS09030	ycdY	ycdY	molecular chaperone YcdY	0.446983326141245	0.225133909725377	Upregulated	96.5138023754784	WP_001001902.1
C2566_RS13750	rfbA	rfbA	glucose-1-phosphate thymidylyltransferase RfbA	0.446163433531768	0.271686487303796	Upregulated	1069.97815002431	WP_000857508.1
C2566_RS20635	ugpE	ugpE	sn-glycerol-3-phosphate ABC transporter permease UgpE	0.444689724039693	0.300680915268062	Upregulated	21.1154880937766	WP_000572176.1
C2566_RS03300	thrB	thrB	homoserine kinase	0.444341505380115	0.291629658808777	Upregulated	143.385958730545	WP_000241662.1
C2566_RS16825	alaS	alaS	alanine--tRNA ligase	0.444046424602714	0.209256667228787	Upregulated	1612.56916767887	WP_000047185.1
C2566_RS13495	amn	amn	AMP nucleosidase	0.443777227318096	0.177524759657064	Upregulated	172.18735838726	WP_001060244.1
C2566_RS02395	groS	groS	co-chaperone GroES	0.442764159880212	0.23726249577862	Upregulated	917.871348663855	WP_001026276.1
C2566_RS14855	arnT	arnT	lipid IV(A) 4-amino-4-deoxy-L-arabinosyltransferase	0.441456548455506	0.303726467979167	Upregulated	340.726928001842	WP_000844057.1
C2566_RS01040	fabY	fabY	fatty acid biosynthesis protein FabY	0.441116925532272	0.242546028153145	Upregulated	112.753602504466	WP_001297068.1
C2566_RS17950	dsbC	dsbC	bifunctional protein-disulfide isomerase/oxidoreductase DsbC	0.440513998861904	0.156763930288276	Upregulated	130.324379839815	WP_000715216.1
C2566_RS00065	adeP	adeP	adenine permease AdeP	0.43967079871701	0.258967559065815	Upregulated	188.081100653418	WP_000082693.1
C2566_RS10195	topA	topA	type I DNA topoisomerase	0.439366255921546	0.225133909725377	Upregulated	562.542473586339	WP_001297122.1
C2566_RS08210	macA	macA	macrolide transporter subunit MacA	0.438888467762455	0.134263427511743	Upregulated	90.3298473660607	WP_000746443.1
C2566_RS09345	fabF	fabF	beta-ketoacyl-ACP synthase II	0.436683229131672	0.292560834254278	Upregulated	1441.24020457372	WP_000044679.1
C2566_RS10870	ydcI	ydcI	LysR substrate-binding domain-containing protein	0.435315057521587	0.301982344576399	Upregulated	508.901096102358	WP_000414567.1
C2566_RS02805	msrA	msrA	peptide-methionine (S)-S-oxide reductase MsrA	0.434872154857519	0.306393766948468	Upregulated	106.150249371716	WP_001295196.1
C2566_RS13870	yegH	yegH	TerC family protein	0.43391885744085	0.189178502908187	Upregulated	141.069655410256	WP_001300971.1
C2566_RS21495	yibT	yibT	protein YibT	0.432665039459309	0.308875287685676	Upregulated	283.477947760926	WP_000517100.1
C2566_RS00825	pepQ	pepQ	Xaa-Pro dipeptidase	0.432611009486908	0.277229832165418	Upregulated	228.710239002414	WP_000444561.1
C2566_RS13120	pyk	pyk	pyruvate kinase	0.430989383624438	0.310447095514364	Upregulated	1468.0517340179	WP_000091148.1
C2566_RS01690	rrf	rrf	hypothetical protein	0.430936693613788	0.225133909725377	Upregulated	104.487989694753	NA
C2566_RS24890	C2566_RS24890	C2566_RS24890	hypothetical protein	0.427621752913792	0.306393766948468	Upregulated	115.737844948365	WP_001157925.1
C2566_RS11915	rsxE	rsxE	electron transport complex subunit RsxE	0.426977573000559	0.291933677303293	Upregulated	23.2499683751563	WP_001289652.1
C2566_RS05150	betT	betT	choline BCCT transporter BetT	0.426760358033263	0.317377241490539	Upregulated	243.8490525934	WP_000131044.1
C2566_RS22100	yidA	yidA	sugar-phosphatase	0.425998029923915	0.206442941744281	Upregulated	95.30610094947	WP_000985549.1
C2566_RS21645	rfaP	rfaP	lipopolysaccharide core heptose(I) kinase RfaP	0.424298811565997	0.245156432525614	Upregulated	197.03564866419	WP_001300933.1
C2566_RS18265	lptG	lptG	LPS export ABC transporter permease LptG	0.423489224983849	0.260179569611294	Upregulated	88.3258174715925	WP_001318997.1
C2566_RS13760	rfbB	rfbB	dTDP-glucose 4,6-dehydratase	0.421876770095691	0.262416247095163	Upregulated	392.085444533613	WP_000699450.1
C2566_RS01550	rplA	rplA	50S ribosomal protein L1	0.421830276436323	0.324732379810716	Upregulated	1720.055146799	WP_001096684.1
C2566_RS14805	rhmD	rhmD	L-rhamnonate dehydratase	0.419614536778388	0.263966884278553	Upregulated	53.8998343586253	WP_001319848.1
C2566_RS03110	C2566_RS03110	C2566_RS03110	BCCT family transporter	0.419322060773892	0.200497515156155	Upregulated	138.361516705749	WP_001293436.1
C2566_RS08395	msbA	msbA	lipid A ABC transporter ATP-binding protein/permease MsbA	0.41849428303465	0.273884721345542	Upregulated	319.097539085455	WP_000551270.1
C2566_RS17665	dpaL	dpaL	diaminopropionate ammonia-lyase	0.418417812386303	0.324249332059865	Upregulated	106.356312558254	WP_000110501.1
C2566_RS12205	ydiK	ydiK	AI-2E family transporter YdiK	0.417843643193494	0.270717914885043	Upregulated	90.0139223533159	WP_000248636.1
C2566_RS12410	yniB	yniB	YniB family protein	0.415885405335721	0.211215422197437	Upregulated	227.905466888882	WP_000222172.1
C2566_RS15845	bamC	bamC	outer membrane protein assembly factor BamC	0.415731771455638	0.317377241490539	Upregulated	344.371598038044	WP_001297320.1
C2566_RS19160	ubiT	ubiT	ubiquinone anaerobic biosynthesis accessory factor UbiT	0.413650064646105	0.295217477263779	Upregulated	492.564418569227	WP_001295552.1
C2566_RS17305	sdaC	sdaC	HAAAP family serine/threonine permease SdaC	0.413042471600189	0.31951735114452	Upregulated	581.134562204204	WP_000450476.1
C2566_RS13545	cobS	cobS	adenosylcobinamide-GDP ribazoletransferase	0.411771230705454	0.306393766948468	Upregulated	28.897080704779	WP_012767739.1
C2566_RS20555	glgB	glgB	1,4-alpha-glucan branching enzyme	0.41159689423141	0.268963977154357	Upregulated	307.030621012775	WP_001283723.1
C2566_RS17920	trhA	trhA	PAQR family membrane homeostasis protein TrhA	0.410060017236051	0.331008902598758	Upregulated	552.668090065295	WP_000250274.1
C2566_RS19340	mlaC	mlaC	phospholipid-binding protein MlaC	0.409939815553068	0.301426194901252	Upregulated	140.058376573317	WP_000476487.1
C2566_RS02945	bdcR	bdcR	TetR/AcrR family transcriptional regulator	0.409939183818399	0.317377241490539	Upregulated	31.0021178319611	WP_001319729.1
C2566_RS15100	hisP	hisP	histidine ABC transporter ATP-binding protein HisP	0.407810521001724	0.310447095514364	Upregulated	87.9986337204902	WP_001293613.1
C2566_RS07915	C2566_RS07915	C2566_RS07915	phage repressor protein CI	0.406783130319901	0.3393303609735	Upregulated	882.286570069327	WP_001047321.1
C2566_RS15955	purM	purM	phosphoribosylformylglycinamidine cyclo-ligase	0.403795104210074	0.316654071272765	Upregulated	38.0021992608452	WP_001295474.1
C2566_RS20335	aroK	aroK	shikimate kinase AroK	0.40287609095116	0.255977377493252	Upregulated	242.885046898729	WP_000818618.1
C2566_RS17220	pyrG	pyrG	glutamine hydrolyzing CTP synthase	0.402817737603559	0.21523950877412	Upregulated	850.6092439917	WP_000210878.1
C2566_RS15105	hisM	hisM	ABC transporter permease	0.401456996013825	0.321387640941444	Upregulated	66.4395247894038	WP_000569958.1
C2566_RS21615	C2566_RS21615	C2566_RS21615	UDP-galactose--(galactosyl) LPS alpha1,2-galactosyltransferase	0.401297105460867	0.326672487429157	Upregulated	203.1937103047	WP_000364777.1
C2566_RS09020	ghrA	ghrA	glyoxylate/hydroxypyruvate reductase GhrA	0.400352557960494	0.298159922566985	Upregulated	91.9074590205847	WP_000351315.1
C2566_RS17610	C2566_RS17610	C2566_RS17610	hypothetical protein	0.400328609690458	0.334806909808292	Upregulated	49.4596832861412	WP_001389254.1
C2566_RS04615	frr	frr	ribosome recycling factor	0.400145685703427	0.310447095514364	Upregulated	398.838301733411	WP_000622418.1
C2566_RS03370	sltY	sltY	murein transglycosylase	0.399225880300562	0.302874904512095	Upregulated	312.974904670116	WP_000409451.1
C2566_RS03510	yjjZ	yjjZ	DUF1435 domain-containing protein	0.397266835509711	NA	Upregulated	284.820484883204	WP_001393508.1
C2566_RS15000	nuoB	nuoB	NADH-quinone oxidoreductase subunit NuoB	0.395991845904433	0.335620185044623	Upregulated	530.160440515702	WP_000386733.1
C2566_RS15595	cysM	cysM	cysteine synthase B	0.395375657481135	0.310447095514364	Upregulated	54.674783783242	WP_001295461.1
C2566_RS22105	yidB	yidB	YidB family protein	0.394876585336501	0.347388910950656	Upregulated	35.2584990078826	WP_000522208.1
C2566_RS07880	mdfA	mdfA	multidrug efflux MFS transporter MdfA	0.394565956324351	0.321387640941444	Upregulated	32.2945593062251	WP_001180089.1
C2566_RS08850	cbpM	cbpM	chaperone modulator CbpM	0.393787426931146	0.329747691930342	Upregulated	30.4948026118267	WP_000024560.1
C2566_RS03375	ettA	ettA	energy-dependent translational throttle protein EttA	0.392569794482477	0.238439982811239	Upregulated	422.809913062947	WP_000046749.1
C2566_RS07345	pal	pal	peptidoglycan-associated lipoprotein Pal	0.392400550906625	0.348695665423816	Upregulated	1145.04826630055	WP_001295306.1
C2566_RS00185	atpB	atpB	F0F1 ATP synthase subunit A	0.392349356875751	0.337017608211702	Upregulated	1456.35282632162	WP_000135625.1
C2566_RS17140	cysJ	cysJ	NADPH-dependent assimilatory sulfite reductase flavoprotein subunit	0.391386651137971	0.351546285154588	Upregulated	123.421901530229	WP_000211907.1
C2566_RS09035	ycdZ	ycdZ	DUF1097 domain-containing protein	0.391286529971413	0.352283405532237	Upregulated	108.325272694311	WP_001300785.1
C2566_RS14955	nuoL	nuoL	NADH-quinone oxidoreductase subunit L	0.391171988802127	0.352688191109542	Upregulated	1095.83898245944	WP_001056644.1
C2566_RS03245	dnaK	dnaK	molecular chaperone DnaK	0.391038328176198	0.290536135289557	Upregulated	3196.89262130724	WP_000516135.1
C2566_RS17745	tkt	tkt	transketolase	0.390442747960745	0.350435185202575	Upregulated	1050.421114373	WP_000098614.1
C2566_RS11770	ydgH	ydgH	DUF1471 family protein YdgH	0.389321189263118	0.327102108819447	Upregulated	135.3870528188	WP_000769322.1
C2566_RS00480	thrP	thrP	bifunctional threonine/serine APC transporter ThrP	0.388514084652823	0.352216735056441	Upregulated	120.597398895448	WP_000774729.1
C2566_RS13215	torY	torY	NapC/NirT family cytochrome c	0.38696807447545	0.358568989613095	Upregulated	41.1657126312138	WP_001214323.1
C2566_RS01065	fdoI	fdoI	formate dehydrogenase cytochrome b556 subunit	0.386236499576382	0.351546285154588	Upregulated	317.920834998959	WP_000829013.1
C2566_RS09115	mdoH	mdoH	glucans biosynthesis glucosyltransferase MdoH	0.385225675181647	0.335620185044623	Upregulated	410.167291917533	WP_001295445.1
C2566_RS11690	ynfG	ynfG	DMSO reductase like molybdoenzyme iron-sulfur subunit YnfG	0.385103747700899	0.351546285154588	Upregulated	83.5759900228632	WP_000213028.1
C2566_RS12895	yoaE	yoaE	CNNM family cation transport protein YoaE	0.385028145763053	0.335012985309115	Upregulated	164.071770850328	WP_000394983.1
C2566_RS17240	relA	relA	GTP diphosphokinase	0.384915004709994	0.288830839948422	Upregulated	444.161231101638	WP_000226815.1
C2566_RS07765	ldtB	ldtB	L,D-transpeptidase	0.384913376453212	0.333449692797137	Upregulated	293.538656947998	WP_001056384.1
C2566_RS12425	tcyP	tcyP	cystine/sulfocysteine:cation symporter	0.384182929285016	0.338797085493272	Upregulated	214.354982446938	WP_001010706.1
C2566_RS11805	fumC	fumC	class II fumarate hydratase	0.383679110133403	0.331057578910785	Upregulated	288.885568193734	WP_001099086.1
C2566_RS16550	rpsP	rpsP	30S ribosomal protein S16	0.382934256341591	0.360815723745683	Upregulated	866.28455165046	WP_000256450.1
C2566_RS05465	iraP	iraP	anti-adapter protein IraP	0.382699772364275	0.360815723745683	Upregulated	323.870752783445	WP_000792970.1
C2566_RS08865	agp	agp	bifunctional glucose-1-phosphatase/inositol phosphatase	0.381117063016337	0.360815723745683	Upregulated	1594.34707379381	WP_001044279.1
C2566_RS01460	btuB	btuB	TonB-dependent vitamin B12 receptor BtuB	0.380296352279826	0.271989431469947	Upregulated	281.173370663383	NA
C2566_RS17235	mazE	mazE	type II toxin-antitoxin system antitoxin MazE	0.37998306922147	0.349723199385071	Upregulated	78.9357136151828	WP_000581937.1
C2566_RS16090	pepB	pepB	aminopeptidase PepB	0.379319019125017	0.329747691930342	Upregulated	155.05667160126	WP_000133580.1
C2566_RS08305	dmsC	dmsC	dimethyl sulfoxide reductase anchor subunit DmsC	0.378428020605367	0.365253022007635	Upregulated	216.313648938492	WP_000534631.1
C2566_RS16120	iscU	iscU	Fe-S cluster assembly scaffold IscU	0.378135015544091	0.317002911255974	Upregulated	176.377176334334	WP_000331707.1
C2566_RS10080	yciB	yciB	septation protein A	0.377433518983881	0.361090175958024	Upregulated	82.0689022555862	WP_000808667.1
C2566_RS08375	cmk	cmk	(d)CMP kinase	0.377098719971556	0.347144325609322	Upregulated	203.246648854187	WP_000125016.1
C2566_RS09555	nudJ	nudJ	phosphatase NudJ	0.376855492047072	0.346764375969576	Upregulated	24.3908701668232	WP_000476096.1
C2566_RS01555	rplJ	rplJ	50S ribosomal protein L10	0.376637024327256	0.370473850439105	Upregulated	1450.53448948736	WP_001207201.1
C2566_RS18575	ribB	ribB	3,4-dihydroxy-2-butanone-4-phosphate synthase	0.373050328685162	0.352163073109481	Upregulated	349.157237992902	WP_001076997.1
C2566_RS13070	yebE	yebE	tellurite resistance TerB family protein	0.372519875713087	0.354552743076125	Upregulated	333.042028201242	WP_000024745.1
C2566_RS16040	ispG	ispG	flavodoxin-dependent (E)-4-hydroxy-3-methylbut-2-enyl-diphosphate synthase	0.371116398469747	0.327102108819447	Upregulated	456.104140698774	WP_000551807.1
C2566_RS12480	nadE	nadE	ammonia-dependent NAD(+) synthetase	0.370548246996276	0.262416247095163	Upregulated	87.7157362452732	WP_000175052.1
C2566_RS09305	yceF	yceF	7-methyl-GTP pyrophosphatase	0.370443191808302	0.243983754140246	Upregulated	117.902480413621	WP_001125202.1
C2566_RS09495	potD	potD	spermidine/putrescine ABC transporter substrate-binding protein PotD	0.370307606911518	0.351546285154588	Upregulated	275.06780847537	WP_000759317.1
C2566_RS02680	yjfY	yjfY	DUF1471 family protein YjfY	0.370268248995377	0.377262468145701	Upregulated	31.7296859043691	WP_000492914.1
C2566_RS03740	fimB	fimB	type 1 fimbria switch DNA invertase FimB	0.370126209261836	0.36086934870104	Upregulated	58.5988126695299	NA
C2566_RS04015	lptD	lptD	LPS assembly protein LptD	0.368766863284647	0.31917907343864	Upregulated	876.705006318723	WP_000746151.1
C2566_RS21030	yhjG	yhjG	AsmA family protein	0.367767273798071	0.314831129843998	Upregulated	74.7679764269773	WP_001296794.1
C2566_RS16380	srmB	srmB	ATP-dependent RNA helicase SrmB	0.367071898138114	0.29591001555976	Upregulated	117.755899173858	WP_000219193.1
C2566_RS05650	thiL	thiL	thiamine-phosphate kinase	0.366443026593496	0.280091779243921	Upregulated	66.4899722660788	WP_000742109.1
C2566_RS16325	era	era	GTPase Era	0.365836709367225	0.3393303609735	Upregulated	141.699665317957	WP_000020749.1
C2566_RS05795	ppiD	ppiD	peptidylprolyl isomerase	0.36582511236227	0.351546285154588	Upregulated	958.915225927557	WP_000969378.1
C2566_RS08270	lrp	lrp	leucine-responsive transcriptional regulator Lrp	0.3647382507687	0.344344856834864	Upregulated	428.31628890051	WP_000228473.1
C2566_RS18415	yqhC	yqhC	DNA-binding transcriptional regulator YqhC	0.364705034564226	0.329747691930342	Upregulated	48.0146949525929	WP_001298382.1
C2566_RS00860	C2566_RS00860	C2566_RS00860	hypothetical protein	0.364670022054168	0.210226130684856	Upregulated	43867.0858984159	NA
C2566_RS04630	cdsA	cdsA	phosphatidate cytidylyltransferase	0.36329937220147	0.329747691930342	Upregulated	219.700393556762	WP_000922446.1
C2566_RS18790	higB	higB	type II toxin-antitoxin system toxin HigB	0.363019293088785	0.382824120722327	Upregulated	44.1142983111048	WP_000550189.1
C2566_RS12615	ydjA	ydjA	NAD(P)H nitroreductase	0.362021501564368	0.386132282737322	Upregulated	143.29901344654	WP_000339283.1
C2566_RS00165	atpA	atpA	F0F1 ATP synthase subunit alpha	0.361833618817717	0.387182143009599	Upregulated	1172.8066127605	WP_001176745.1
C2566_RS04210	ftsA	ftsA	cell division protein FtsA	0.361300335448549	0.369382221428017	Upregulated	924.702687303622	WP_000588474.1
C2566_RS14740	nrdA	nrdA	class 1a ribonucleoside-diphosphate reductase subunit alpha	0.360594174609633	0.260179569611294	Upregulated	239.301154579753	WP_001075164.1
C2566_RS04600	rpsB	rpsB	30S ribosomal protein S2	0.360582053703789	0.387479881719219	Upregulated	2669.20454005973	WP_000246882.1
C2566_RS09350	pabC	pabC	aminodeoxychorismate lyase	0.360429570800574	0.256348826120495	Upregulated	81.1001478327709	WP_000478709.1
C2566_RS00320	hdfR	hdfR	HTH-type transcriptional regulator HdfR	0.359788784344431	0.370473850439105	Upregulated	267.904186152049	WP_000379245.1
C2566_RS18020	yqgB	yqgB	acid stress response protein YqgB	0.358570849567214	0.37544283372802	Upregulated	27.2751536130171	WP_001297406.1
C2566_RS03540	dnaT	dnaT	primosomal protein DnaT	0.358315273374017	0.378395205783561	Upregulated	54.2813676550839	WP_000098818.1
C2566_RS00170	atpH	atpH	F0F1 ATP synthase subunit delta	0.358275489783464	0.389531768129656	Upregulated	343.706677307748	WP_001288587.1
C2566_RS05870	ybaA	ybaA	DUF1428 domain-containing protein	0.357965892850292	0.363672484323704	Upregulated	19.0729078678171	WP_000878140.1
C2566_RS06010	ybaQ	ybaQ	HigA family addiction module antitoxin	0.357393307949083	0.365186348551685	Upregulated	84.9753992924805	WP_000806442.1
C2566_RS01605	thiC	thiC	phosphomethylpyrimidine synthase ThiC	0.356697370565126	0.335012985309115	Upregulated	104.229067517237	WP_001276903.1
C2566_RS01850	ubiC	ubiC	chorismate lyase	0.356647871378206	0.389531768129656	Upregulated	217.594074847776	WP_001295693.1
C2566_RS04970	C2566_RS04970	C2566_RS04970	IS1-like element IS1A family transposase	0.356553075065499	0.390801247820929	Upregulated	9.1915603592364	WP_103215986.1
C2566_RS12395	pfkB	pfkB	6-phosphofructokinase II	0.356525558540679	0.346764375969576	Upregulated	205.193742579116	WP_000251727.1
C2566_RS18855	yqjA	yqjA	DedA family general envelope maintenance protein YqjA	0.356026404689877	0.37544283372802	Upregulated	142.581490301132	WP_000422149.1
C2566_RS11370	tam	tam	trans-aconitate 2-methyltransferase	0.355624555110739	0.392813609920861	Upregulated	34.2290814967421	WP_001286597.1
C2566_RS18065	yqgE	yqgE	YqgE/AlgH family protein	0.355374676114315	0.265922586890829	Upregulated	97.0474308949194	WP_001053178.1
C2566_RS15240	C2566_RS15240	C2566_RS15240	fimbrial protein	0.35423776921347	0.395131339376074	Upregulated	29.5940304333487	WP_000809301.1
C2566_RS11475	ydeJ	ydeJ	2-oxo-tetronate isomerase	0.353968433631163	0.389531768129656	Upregulated	22.8212836753745	WP_001024746.1
C2566_RS15200	epmC	epmC	elongation factor P hydroxylase	0.350934203770052	0.370473850439105	Upregulated	39.6378048157233	WP_001089241.1
C2566_RS08340	pflB	pflB	formate C-acetyltransferase	0.350250652185165	0.400366660694054	Upregulated	11135.8481167052	WP_001292822.1
C2566_RS11025	curA	curA	NADPH-dependent curcumin/dihydrocurcumin reductase	0.350199225085922	0.367017146159256	Upregulated	116.139452338793	WP_001318466.1
C2566_RS10475	tpx	tpx	thiol peroxidase	0.348537968607873	0.402571110856103	Upregulated	722.703509185135	WP_000084387.1
C2566_RS21775	yicH	yicH	AsmA family protein	0.348398185953798	0.368294173634647	Upregulated	254.095254472632	WP_001300954.1
C2566_RS09985	rssA	rssA	patatin-like phospholipase RssA	0.348100936835222	0.310447095514364	Upregulated	83.4718478782584	WP_001295622.1
C2566_RS17680	arcC	arcC	carbamate kinase	0.34741778087778	0.351546285154588	Upregulated	68.9657345295185	WP_000038008.1
C2566_RS02990	pepA	pepA	leucyl aminopeptidase	0.347105729285141	0.379954373392271	Upregulated	296.073200939037	WP_000397144.1
C2566_RS16255	qseE	qseE	two component system sensor histidine kinase QseE/GlrK	0.346347241458158	0.278917027541641	Upregulated	71.1275164443344	WP_001297612.1
C2566_RS01075	fdnG	fdnG	formate dehydrogenase-N subunit alpha	0.346263310163975	0.386618946613482	Upregulated	1583.57615428523	WP_010723259.1
C2566_RS01425	argB	argB	acetylglutamate kinase	0.345341418444169	0.380261036602358	Upregulated	39.1430390093989	WP_001302318.1
C2566_RS08230	clpA	clpA	ATP-dependent Clp protease ATP-binding subunit ClpA	0.344448170908514	0.406218654907914	Upregulated	2462.59251131438	WP_000934045.1
C2566_RS11445	marB	marB	multiple antibiotic resistance protein MarB	0.34400137782388	0.380805376536151	Upregulated	30.655904356099	WP_000803657.1
C2566_RS04610	pyrH	pyrH	UMP kinase	0.343550322022038	0.324249332059865	Upregulated	239.486609900514	WP_000224573.1
C2566_RS18425	yqhD	yqhD	alcohol dehydrogenase	0.343456155020836	0.347880371924726	Upregulated	107.240609815512	WP_001058802.1
C2566_RS15935	arsC	arsC	arsenate reductase (glutaredoxin)	0.343001379682604	0.40141384049569	Upregulated	93.8931729160175	WP_000166449.1
C2566_RS24975	C2566_RS24975	C2566_RS24975	VOC family protein	0.342791739230199	0.389531768129656	Upregulated	16.9731343000708	NA
C2566_RS09825	dauA	dauA	C4-dicarboxylic acid transporter DauA	0.34243159957982	0.406218654907914	Upregulated	64.4440212472634	WP_001300632.1
C2566_RS20105	fkpA	fkpA	FKBP-type peptidyl-prolyl cis-trans isomerase	0.342080078443141	0.389531768129656	Upregulated	2329.51451252291	WP_000838261.1
C2566_RS12075	ribE	ribE	riboflavin synthase	0.341013259702792	0.332766719191866	Upregulated	513.376344122754	WP_000493947.1
C2566_RS18630	hldE	hldE	bifunctional D-glycero-beta-D-manno-heptose-7-phosphate kinase/D-glycero-beta-D-manno-heptose 1-phosphate adenylyltransferase HldE	0.340993038990609	0.346856585199578	Upregulated	109.957288749353	WP_000869178.1
C2566_RS04595	map	map	type I methionyl aminopeptidase	0.340944660638093	0.351546285154588	Upregulated	1003.10464892482	WP_001018194.1
C2566_RS04490	mrcB	mrcB	bifunctional glycosyl transferase/transpeptidase	0.340215211629384	0.332450640806431	Upregulated	336.550350634358	WP_000918162.1
C2566_RS03345	creA	creA	protein CreA	0.33961964096396	0.351799311977274	Upregulated	61.0453619088481	WP_000875487.1
C2566_RS17295	queF	queF	NADPH-dependent 7-cyano-7-deazaguanine reductase QueF	0.339514550372409	0.278780340899849	Upregulated	146.344885938849	WP_000100420.1
C2566_RS19270	ftsH	ftsH	ATP-dependent zinc metalloprotease FtsH	0.337948223828529	0.370473850439105	Upregulated	1296.79011427043	WP_001107467.1
C2566_RS21815	C2566_RS21815	C2566_RS21815	glycoside hydrolase family 31 protein	0.337940635354425	0.35841787460332	Upregulated	173.430045914643	WP_001313395.1
C2566_RS02520	nnr	nnr	bifunctional ADP-dependent NAD(P)H-hydrate dehydratase/NAD(P)H-hydrate epimerase	0.335085500462998	0.18536770334145	Upregulated	119.878586391815	WP_001329144.1
C2566_RS19805	fmt	fmt	methionyl-tRNA formyltransferase	0.334922341829852	0.4093988017894	Upregulated	331.833284642861	WP_000004473.1
C2566_RS08615	ompA	ompA	porin OmpA	0.334336957086292	0.422278298410035	Upregulated	3214.02336696689	WP_000750416.1
C2566_RS16055	ndk	ndk	nucleoside-diphosphate kinase	0.33421380565837	0.414182205058397	Upregulated	207.233435832646	WP_000963837.1
C2566_RS19495	sspB	sspB	ClpXP protease specificity-enhancing factor	0.333458966790591	0.388411561465748	Upregulated	147.155765493658	WP_000366129.1
C2566_RS17660	ygeW	ygeW	knotted carbamoyltransferase YgeW	0.332499837125858	0.423394532512736	Upregulated	192.585595789582	WP_000859787.1
C2566_RS13740	wzx	wzx	O7 family O-antigen flippase	0.332227491662258	0.423272481656655	Upregulated	4940.79280171276	WP_001060532.1
C2566_RS19445	gltD	gltD	glutamate synthase subunit GltD	0.33157330483465	0.414253074765303	Upregulated	50.2363778206288	WP_000081664.1
C2566_RS07930	C2566_RS07930	C2566_RS07930	hypothetical protein	0.331074636883846	0.423926354087151	Upregulated	15.7465475910997	WP_001154431.1
C2566_RS02540	miaA	miaA	tRNA (adenosine(37)-N6)-dimethylallyltransferase MiaA	0.330594134770364	0.399077359097547	Upregulated	906.537111500142	WP_001280345.1
C2566_RS07330	tolR	tolR	colicin uptake protein TolR	0.330058165982397	0.288115226554616	Upregulated	146.892461460029	WP_000090100.1
C2566_RS02525	tsaE	tsaE	tRNA (adenosine(37)-N6)-threonylcarbamoyltransferase complex ATPase subunit type 1 TsaE	0.328402608329033	0.380261036602358	Upregulated	27.7988679837978	WP_000981977.1
C2566_RS08995	dgcT	dgcT	GGDEF domain-containing protein	0.327130479971386	0.422278298410035	Upregulated	379.44095848062	WP_000409883.1
C2566_RS17700	ygfK	ygfK	putative selenate reductase subunit YgfK	0.327009776807201	0.42506018597154	Upregulated	294.679115208689	WP_000502388.1
C2566_RS01545	rplK	rplK	50S ribosomal protein L11	0.326993162759708	0.42506018597154	Upregulated	1006.43452338424	WP_001085926.1
C2566_RS15055	pta	pta	phosphate acetyltransferase	0.325793258097295	0.42506018597154	Upregulated	479.306172096622	WP_000086722.1
C2566_RS14945	nuoN	nuoN	NADH-quinone oxidoreductase subunit NuoN	0.324947253076429	0.430676710647474	Upregulated	638.609731452489	WP_000156701.1
C2566_RS08300	dmsB	dmsB	dimethylsulfoxide reductase iron-sulfur subunit DmsB	0.324897113637741	0.43090552235237	Upregulated	116.333606373208	WP_000213098.1
C2566_RS12680	yeaC	yeaC	YeaC family protein	0.324408997451472	0.423272481656655	Upregulated	473.927110769816	WP_001301293.1
C2566_RS19765	yrdA	yrdA	gamma carbonic anhydrase family protein	0.324080957178638	0.381116064299899	Upregulated	310.376725990808	WP_001286158.1
C2566_RS09205	yceH	yceH	YceH family protein	0.323899173655236	0.405649511776349	Upregulated	73.2546219732443	WP_000877107.1
C2566_RS04055	araC	araC	arabinose operon transcriptional regulator AraC	0.32375378935769	0.428915169964248	Upregulated	114.868663541338	WP_001300811.1
C2566_RS11275	ydeN	ydeN	sulfatase-like hydrolase/transferase	0.323252056981011	0.372787491421979	Upregulated	525.236825885113	WP_001318307.1
C2566_RS19015	yhaV	yhaV	type II toxin-antitoxin system ribonuclease toxin YhaV	0.323097448500465	0.422956800644515	Upregulated	325.484724214013	NA
C2566_RS25035	ydaN	ydaN	protein YnaN	0.321958665678681	0.425457550842544	Upregulated	8.52220334375983	WP_211180494.1
C2566_RS00910	polA	polA	DNA polymerase I	0.321686189929523	0.287574702870549	Upregulated	475.195513605753	WP_000250006.1
C2566_RS05640	ribE	ribE	6,7-dimethyl-8-ribityllumazine synthase	0.321246025074858	0.415196866018515	Upregulated	192.454516587265	WP_001021161.1
C2566_RS04640	bamA	bamA	outer membrane protein assembly factor BamA	0.32110928305745	0.415196866018515	Upregulated	1042.31107020462	WP_001240896.1
C2566_RS09165	solA	solA	N-methyl-L-tryptophan oxidase	0.320794119963262	0.358752583273511	Upregulated	93.8470836666529	WP_000872833.1
C2566_RS13015	yebV	yebV	YebV family protein	0.320745205717666	0.435326990638526	Upregulated	1866.0246140832	WP_001295499.1
C2566_RS08355	ycaP	ycaP	DUF421 domain-containing protein	0.319906725948789	0.435326990638526	Upregulated	69.2153585716218	WP_000642849.1
C2566_RS02780	cpdB	cpdB	2',3'-cyclic-nucleotide 2'-phosphodiesterase	0.318240438159775	0.351546285154588	Upregulated	368.491111901614	WP_000589409.1
C2566_RS07935	C2566_RS07935	C2566_RS07935	DinI-like family protein	0.316993403874009	0.4415218853754	Upregulated	23.4717984431272	WP_001217575.1
C2566_RS17215	eno	eno	phosphopyruvate hydratase	0.316639759474609	0.428915169964248	Upregulated	1653.40330891392	WP_000036723.1
C2566_RS09545	hflD	hflD	high frequency lysogenization protein HflD	0.316479206745594	0.437758484183179	Upregulated	71.869552171334	WP_001297479.1
C2566_RS21580	tdh	tdh	L-threonine 3-dehydrogenase	0.316345126899908	0.4415218853754	Upregulated	1102.85540163344	WP_000646014.1
C2566_RS02935	yjgH	yjgH	RidA family protein	0.315735636981328	0.435326990638526	Upregulated	30.4998766077385	WP_000230274.1
C2566_RS09675	pliG	pliG	g-type lysoyme inhibitor PliG	0.315570377207013	0.442250480475146	Upregulated	730.488897443375	WP_000695218.1
C2566_RS03630	iadA	iadA	beta-aspartyl-peptidase	0.314784247475565	0.442297936609386	Upregulated	358.650368009439	WP_000568432.1
C2566_RS08600	fabA	fabA	bifunctional 3-hydroxydecanoyl-ACP dehydratase/trans-2-decenoyl-ACP isomerase	0.314485458788033	0.435326990638526	Upregulated	310.077260317665	WP_000227927.1
C2566_RS19145	yhbP	yhbP	YhbP family protein	0.314397911813354	0.390108330441927	Upregulated	38.0656432396698	WP_000449030.1
C2566_RS08855	cbpA	cbpA	curved DNA-binding protein	0.314382684999662	0.342029235813342	Upregulated	190.907547486255	WP_000420621.1
C2566_RS06905	corC	corC	CNNM family magnesium/cobalt transport protein CorC	0.313782144728937	0.422278298410035	Upregulated	374.702431263301	WP_001278605.1
C2566_RS19240	argG	argG	argininosuccinate synthase	0.313547070868014	0.406218654907914	Upregulated	150.813827309162	WP_000207665.1
C2566_RS15970	ppx	ppx	exopolyphosphatase	0.313380644222926	0.397971786564759	Upregulated	191.132982158535	WP_001121363.1
C2566_RS08140	ybjP	ybjP	lipoprotein	0.313334083402934	0.42506018597154	Upregulated	195.861089648607	WP_001270734.1
C2566_RS08160	ybjT	ybjT	SDR family oxidoreductase	0.313041247501362	0.309833052979061	Upregulated	72.9811482420635	WP_001136577.1
C2566_RS13060	exoX	exoX	exodeoxyribonuclease X	0.312763605233568	0.406218654907914	Upregulated	68.2188639439617	WP_000944245.1
C2566_RS07580	moaC	moaC	cyclic pyranopterin monophosphate synthase MoaC	0.31262854175453	0.417182449250486	Upregulated	59.3471036298005	WP_000080885.1
C2566_RS10835	aldA	aldA	aldehyde dehydrogenase	0.311682984074234	0.446609105247396	Upregulated	690.789530662276	WP_000115936.1
C2566_RS05960	htpG	htpG	molecular chaperone HtpG	0.311553986709156	0.400337864497	Upregulated	1169.79225777971	WP_000678201.1
C2566_RS12935	rlmA	rlmA	23S rRNA (guanine(745)-N(1))-methyltransferase	0.311537873847015	0.425882707583861	Upregulated	507.141519754923	WP_000010149.1
C2566_RS04995	C2566_RS04995	C2566_RS04995	LysR substrate-binding domain-containing protein	0.311495069433335	0.447911536227389	Upregulated	32.8068468297796	NA
C2566_RS10380	pspB	pspB	envelope stress response membrane protein PspB	0.310806062164454	0.42506018597154	Upregulated	104.07504945943	WP_001274963.1
C2566_RS11030	mcbR	mcbR	colanic acid/biofilm transcriptional regulator McbR	0.310353472633891	0.4415218853754	Upregulated	32.6860313563786	WP_001301034.1
C2566_RS05955	recR	recR	recombination mediator RecR	0.309858730542868	0.444691564683677	Upregulated	94.2304986623757	WP_001195025.1
C2566_RS06325	ybcM	ybcM	helix-turn-helix transcriptional regulator	0.309828010163483	0.4415218853754	Upregulated	753.870294726895	WP_000881075.1
C2566_RS10915	ydcL	ydcL	DUF3313 domain-containing protein	0.309820663561034	0.422278298410035	Upregulated	125.133486773349	WP_001261013.1
C2566_RS01940	yjbQ	yjbQ	secondary thiamine-phosphate synthase enzyme YjbQ	0.309728608940727	0.4415218853754	Upregulated	408.928075886668	WP_000270375.1
C2566_RS10350	puuR	puuR	HTH-type transcriptional regulator PuuR	0.309710732670456	0.414155868532153	Upregulated	38.9802157723295	WP_001278727.1
C2566_RS17600	yqeF	yqeF	acetyl-CoA C-acetyltransferase	0.309568526834611	0.435326990638526	Upregulated	191.001724346725	WP_000656029.1
C2566_RS15155	dedA	dedA	DedA family protein	0.309336492038858	0.415196866018515	Upregulated	127.054807509814	WP_000364335.1
C2566_RS04530	hemL	hemL	glutamate-1-semialdehyde 2,1-aminomutase	0.309264548527615	0.428915169964248	Upregulated	285.087971158146	WP_000045290.1
C2566_RS12605	selD	selD	selenide, water dikinase SelD	0.309203817071152	0.438009661395063	Upregulated	358.44301685627	WP_001301298.1
C2566_RS19810	rsmB	rsmB	16S rRNA (cytosine(967)-C(5))-methyltransferase RsmB	0.309192928111411	0.374134715455001	Upregulated	105.752979409997	WP_000744778.1
C2566_RS07945	C2566_RS07945	C2566_RS07945	retron St85 family effector protein	0.309043824238618	0.446609105247396	Upregulated	1434.12442439204	WP_001034589.1
C2566_RS16340	lepA	lepA	translation elongation factor 4	0.307793659573127	0.405649511776349	Upregulated	469.090988551411	WP_000790168.1
C2566_RS21610	C2566_RS21610	C2566_RS21610	glycosyltransferase family 2 protein	0.30758624903115	0.449587602457355	Upregulated	285.017483275853	WP_000064010.1
C2566_RS12170	sufD	sufD	Fe-S cluster assembly protein SufD	0.306959896980047	0.42506018597154	Upregulated	62.7801345676181	WP_000908013.1
C2566_RS16350	rseB	rseB	sigma-E factor regulatory protein RseB	0.306475048534765	0.419944585372773	Upregulated	640.583024020157	WP_000812053.1
C2566_RS07140	C2566_RS07140	C2566_RS07140	NTF2 fold immunity protein	0.306248192479712	0.435739247419931	Upregulated	46.2230507231284	WP_012777349.1
C2566_RS07670	hcxB	hcxB	hydroxycarboxylate dehydrogenase HcXB	0.306175891248338	0.437758484183179	Upregulated	243.411564117509	WP_000443530.1
C2566_RS11840	uidR	uidR	DNA-binding transcriptional regulator UidR	0.305877442303792	0.431352912534714	Upregulated	382.415939167778	WP_000969092.1
C2566_RS05140	betB	betB	betaine-aldehyde dehydrogenase	0.305748561459029	0.453421960450437	Upregulated	181.84539653417	WP_000089084.1
C2566_RS16625	C2566_RS16625	C2566_RS16625	ParB/RepB/Spo0J family partition protein	0.305546439700306	0.442250480475146	Upregulated	1469.07058934858	WP_000936465.1
C2566_RS13650	hisB	hisB	bifunctional histidinol-phosphatase/imidazoleglycerol-phosphate dehydratase HisB	0.305368226591103	0.428915169964248	Upregulated	62.3773513908888	WP_000080085.1
C2566_RS16555	ffh	ffh	signal recognition particle protein	0.305335376382032	0.354338657207883	Upregulated	325.691634653232	WP_000460035.1
C2566_RS05125	ykgG	ykgG	LutC/YkgG family protein	0.305034459773973	0.457201162638622	Upregulated	49.2978224887168	WP_000370307.1
C2566_RS21315	avtA	avtA	valine--pyruvate transaminase	0.304728774410339	0.347388910950656	Upregulated	155.36257796891	WP_000144361.1
C2566_RS08465	aspC	aspC	aspartate transaminase	0.30429833686083	0.453421960450437	Upregulated	904.901752972015	WP_000462687.1
C2566_RS21450	yibA	yibA	HEAT repeat domain-containing protein	0.303957176491923	0.457921564883292	Upregulated	554.737262837357	WP_000072850.1
C2566_RS02830	ppa	ppa	inorganic diphosphatase	0.303215079436519	0.454151277837306	Upregulated	1465.66076946925	WP_000055072.1
C2566_RS19350	mlaE	mlaE	lipid asymmetry maintenance ABC transporter permease subunit MlaE	0.302964036834085	0.435739247419931	Upregulated	86.4129522632934	WP_000925795.1
C2566_RS00115	phoU	phoU	phosphate signaling complex protein PhoU	0.302872016677031	0.415196866018515	Upregulated	58.7236695665601	WP_000377786.1
C2566_RS07185	pxpC	pxpC	5-oxoprolinase subunit PxpC	0.302175518064959	0.422278298410035	Upregulated	68.3262855533329	WP_000912724.1
C2566_RS12490	cho	cho	excinuclease Cho	0.301818416231666	0.446609105247396	Upregulated	142.306929212634	WP_000252397.1
C2566_RS12855	yoaB	yoaB	RidA family protein	0.301667620440139	0.444341889534792	Upregulated	152.263397890772	WP_001295493.1
C2566_RS03885	dapB	dapB	4-hydroxy-tetrahydrodipicolinate reductase	0.301152097494875	0.417193207037454	Upregulated	167.638880068196	WP_000543586.1
C2566_RS04380	yadH	yadH	ABC transporter permease	0.301017384801948	0.389531768129656	Upregulated	100.485313242395	WP_000972203.1
C2566_RS19500	sspA	sspA	stringent starvation protein SspA	0.300924943864892	0.441002494508548	Upregulated	272.879234892478	WP_000257293.1
C2566_RS19010	prlF	prlF	type II toxin-antitoxin system antitoxin PrlF	0.300438596103918	0.46084266309133	Upregulated	268.158916749305	WP_001300560.1
C2566_RS21535	cysE	cysE	serine O-acetyltransferase	0.300068396521697	0.441002494508548	Upregulated	148.044335156331	WP_001277561.1
C2566_RS12190	ydiH	ydiH	YdiH family protein	0.299009483347704	0.442250480475146	Upregulated	221.609075376426	WP_001296104.1
C2566_RS04625	ispU	ispU	(2E,6E)-farnesyl-diphosphate-specific ditrans,polycis-undecaprenyl-diphosphate synthase	0.298853743024812	0.405649511776349	Upregulated	281.154379531898	WP_001295562.1
C2566_RS15585	yfeK	yfeK	YfeK family protein	0.298531683561843	0.451097336781939	Upregulated	377.632544440123	WP_000719959.1
C2566_RS01580	thiH	thiH	2-iminoacetate synthase ThiH	0.297973781002524	0.463836459849189	Upregulated	39.2776492655201	WP_000847462.1
C2566_RS20540	glgA	glgA	glycogen synthase GlgA	0.297087147659116	0.414253074765303	Upregulated	155.55229865119	WP_001197646.1
C2566_RS02800	paeA	paeA	hemolysin family protein	0.296879972112638	0.389531768129656	Upregulated	267.613000022374	WP_000935036.1
C2566_RS13500	yeeN	yeeN	YebC/PmpR family DNA-binding transcriptional regulator	0.296592797042324	0.457524947450754	Upregulated	1510.77474817351	WP_000532923.1
C2566_RS03050	C2566_RS03050	C2566_RS03050	phosphoethanolamine transferase	0.2963161514985	0.447786253538079	Upregulated	170.93855998078	NA
C2566_RS18555	ygiC	ygiC	glutathionylspermidine synthase family protein	0.296144205444811	0.423855901978849	Upregulated	563.428404843485	WP_000442860.1
C2566_RS01180	cpxA	cpxA	envelope stress sensor histidine kinase CpxA	0.295828866055292	0.422278298410035	Upregulated	269.137342638501	WP_000580413.1
C2566_RS21585	kbl	kbl	glycine C-acetyltransferase	0.295521781371866	0.450616655905814	Upregulated	635.348904496189	WP_001213837.1
C2566_RS17200	queE	queE	7-carboxy-7-deazaguanine synthase QueE	0.294322091785611	0.42506018597154	Upregulated	121.627500071435	WP_001199973.1
C2566_RS19285	greA	greA	transcription elongation factor GreA	0.294228732805338	0.4415218853754	Upregulated	153.21106759155	WP_001148001.1
C2566_RS18000	ghxQ	ghxQ	guanine/hypoxanthine transporter GhxQ	0.294222104196141	0.469297204042613	Upregulated	64.0804343008243	WP_000012163.1
C2566_RS22115	gyrB	gyrB	DNA topoisomerase (ATP-hydrolyzing) subunit B	0.293913596236505	0.406218654907914	Upregulated	694.541722838901	WP_000072067.1
C2566_RS21140	dppC	dppC	dipeptide ABC transporter permease DppC	0.293673706098359	0.476648210940167	Upregulated	20.3952846609643	WP_000084677.1
C2566_RS21255	ysaB	ysaB	YsaB family lipoprotein	0.293550871047626	0.46991805459626	Upregulated	36.0432590710599	WP_000980109.1
C2566_RS18565	zupT	zupT	zinc transporter ZupT	0.292842145415754	0.453421960450437	Upregulated	100.316021821387	WP_001295627.1
C2566_RS20920	arsB	arsB	arsenite/antimonite:H(+) antiporter ArsB	0.292699740907313	0.476310996924802	Upregulated	47.0135447139253	WP_000922639.1
C2566_RS10990	ydcV	ydcV	ABC transporter permease	0.291718612662176	0.477334534240418	Upregulated	19.0596671285912	WP_000555458.1
C2566_RS10180	sohB	sohB	protease SohB	0.291669808991015	0.363672484323704	Upregulated	308.655917448055	WP_000422045.1
C2566_RS10735	ydbJ	ydbJ	DUF333 domain-containing protein	0.291563022126065	0.477334534240418	Upregulated	116.889279503951	WP_001295715.1
C2566_RS07820	gsiB	gsiB	glutathione ABC transporter substrate-binding protein GsiB	0.291447810755855	0.385455683626573	Upregulated	102.466163279212	WP_000090140.1
C2566_RS10095	yciE	yciE	ferritin-like domain-containing protein	0.291058700694679	0.476648210940167	Upregulated	64.6050511534047	WP_001079505.1
C2566_RS11980	ydhJ	ydhJ	HlyD family secretion protein	0.290792774893883	0.472949034682417	Upregulated	24.8213584644493	WP_001301002.1
C2566_RS14310	mglB	mglB	galactose/glucose ABC transporter substrate-binding protein MglB	0.290307762918145	0.479787333323306	Upregulated	613.927756452191	NA
C2566_RS08475	ompF	ompF	porin OmpF	0.290150571050308	0.478242741298821	Upregulated	124113.043338675	WP_000977920.1
C2566_RS14245	yohF	yohF	SDR family oxidoreductase	0.287906233225287	0.482776062554154	Upregulated	22.9532247135801	WP_000079538.1
C2566_RS04290	ampD	ampD	1,6-anhydro-N-acetylmuramyl-L-alanine amidase AmpD	0.287132533000241	0.447911536227389	Upregulated	93.5089640907227	WP_000923721.1
C2566_RS16840	recA	recA	recombinase RecA	0.286839693413025	0.477334534240418	Upregulated	537.539110956944	WP_000963143.1
C2566_RS02980	valS	valS	valine--tRNA ligase	0.285472428822144	0.435326990638526	Upregulated	374.054825704331	WP_000416403.1
C2566_RS10290	fabI	fabI	enoyl-ACP reductase FabI	0.285278680513829	0.480337521005571	Upregulated	760.842953124485	WP_000506490.1
C2566_RS11530	C2566_RS11530	C2566_RS11530	hypothetical protein	0.284906814084231	0.484929650261184	Upregulated	31.8686135017461	WP_001205170.1
C2566_RS11865	add	add	adenosine deaminase	0.284463473880932	0.370473850439105	Upregulated	134.599748840473	WP_000567490.1
C2566_RS25070	C2566_RS25070	C2566_RS25070	hypothetical protein	0.283544256894545	0.477334534240418	Upregulated	34.289056061363	WP_001299740.1
C2566_RS10070	tonB	tonB	TonB system transport protein TonB	0.283373463980074	0.425156902672591	Upregulated	39.3910971280573	WP_001300409.1
C2566_RS20305	trpS	trpS	tryptophan--tRNA ligase	0.282348321118411	0.42506018597154	Upregulated	432.369098341941	WP_000165552.1
C2566_RS10875	ydcJ	ydcJ	VOC family protein	0.281474683988842	0.415196866018515	Upregulated	82.1758280539104	WP_000013789.1
C2566_RS20620	yhhA	yhhA	DUF2756 family protein	0.281092095666192	0.465645627723555	Upregulated	235.851006928372	WP_000825996.1
C2566_RS08450	ldtD	ldtD	L,D-transpeptidase	0.280821713713819	0.442297936609386	Upregulated	383.02876676273	WP_000925969.1
C2566_RS08480	asnS	asnS	asparagine--tRNA ligase	0.280573241975822	0.477334534240418	Upregulated	773.290243494253	WP_000117881.1
C2566_RS20470	malQ	malQ	4-alpha-glucanotransferase	0.280520327984708	0.464298428548858	Upregulated	200.510670183182	WP_000444361.1
C2566_RS13305	flhC	flhC	flagellar transcriptional regulator FlhC	0.280030890589208	0.457295842294199	Upregulated	102.851120744172	WP_001291603.1
C2566_RS01855	ubiA	ubiA	4-hydroxybenzoate octaprenyltransferase	0.279269608292594	0.478800214830513	Upregulated	320.459692110683	WP_000455227.1
C2566_RS13670	hisIE	hisIE	bifunctional phosphoribosyl-AMP cyclohydrolase/phosphoribosyl-ATP diphosphatase HisIE	0.278011160978681	0.483792029609555	Upregulated	86.781962085523	WP_000954911.1
C2566_RS06365	C2566_RS06365	C2566_RS06365	IS1-like element IS1A family transposase	0.275614822883002	0.50137938073626	Upregulated	21.5642566084147	WP_103215986.1
C2566_RS10840	gap	gap	type I glyceraldehyde-3-phosphate dehydrogenase	0.275219806254034	0.479690870816455	Upregulated	54.5576920770845	WP_000048667.1
C2566_RS17720	C2566_RS17720	C2566_RS17720	nucleobase:cation symporter-2 family protein	0.27458151471892	0.502695779572176	Upregulated	42.1189993356978	WP_061057655.1
C2566_RS04335	yacL	yacL	protein YacL	0.274088913858115	0.502896889263869	Upregulated	135.1140570327	WP_000384306.1
C2566_RS12455	chbR	chbR	transcriptional regulator ChbR	0.274066219131269	0.485093513588582	Upregulated	52.4975904471777	WP_000983648.1
C2566_RS17925	ygfZ	ygfZ	tRNA-modifying protein YgfZ	0.273438674520464	0.491640156313209	Upregulated	226.475901349319	WP_000886062.1
C2566_RS16310	acpS	acpS	holo-ACP synthase	0.273360386618865	0.49881832233071	Upregulated	31.6088273963401	WP_000986023.1
C2566_RS09765	ymgE	ymgE	GlsB/YeaQ/YmgE family stress response membrane protein	0.272572921156602	0.490129236928208	Upregulated	6.33314794433127	WP_000511313.1
C2566_RS03620	yjiH	yjiH	nucleoside recognition domain-containing protein	0.272488343212003	0.500761032499636	Upregulated	311.979515536591	WP_001295597.1
C2566_RS05210	yahK	yahK	NADPH-dependent aldehyde reductase YahK	0.272122111971536	0.480870754802922	Upregulated	71.4519450998865	WP_000692754.1
C2566_RS10270	pdeR	pdeR	cyclic di-GMP phosphodiesterase	0.271818243696107	0.473110177650715	Upregulated	117.78337793394	WP_000859981.1
C2566_RS01025	yihX	yihX	glucose-1-phosphatase	0.271124161295401	0.449968152424519	Upregulated	157.50085407005	WP_001295269.1
C2566_RS03905	carB	carB	carbamoyl-phosphate synthase large subunit	0.270728922740479	0.477334534240418	Upregulated	220.689670082473	WP_001126376.1
C2566_RS15340	emrK	emrK	multidrug efflux MFS transporter periplasmic adaptor subunit EmrK	0.27030388508	0.511440552805571	Upregulated	44.9534289056926	WP_000435167.1
C2566_RS05120	ykgF	ykgF	LutB/LldF family L-lactate oxidation iron-sulfur protein	0.269132752108466	0.509659373258422	Upregulated	80.5011900998101	WP_000023927.1
C2566_RS16850	mltB	mltB	lytic murein transglycosylase B	0.26901582755254	0.420573104471113	Upregulated	55.4769336024905	WP_001301333.1
C2566_RS01190	cpxP	cpxP	cell-envelope stress modulator CpxP	0.268901250078693	0.507271571548172	Upregulated	7059.88334310341	WP_012767777.1
C2566_RS04635	rseP	rseP	sigma E protease regulator RseP	0.268820021621808	0.463836459849189	Upregulated	692.020305088092	WP_001295561.1
C2566_RS09970	C2566_RS09970	C2566_RS09970	hypothetical protein	0.26806204340906	0.489476202090034	Upregulated	42.869790577301	NA
C2566_RS03325	arcA	arcA	two-component system response regulator ArcA	0.267912805905704	0.480870754802922	Upregulated	1304.32947183268	WP_001194358.1
C2566_RS17470	ppdC	ppdC	prepilin-type N-terminal cleavage/methylation domain-containing protein	0.267147493113442	0.51686540978065	Upregulated	7.99663434875969	WP_001276460.1
C2566_RS08065	nfsA	nfsA	nitroreductase NfsA	0.267119330534613	0.477334534240418	Upregulated	84.4019081752393	WP_000189159.1
C2566_RS00260	rbsC	rbsC	ribose ABC transporter permease	0.266673659482929	0.517968482522782	Upregulated	102.177398094996	WP_000211858.1
C2566_RS06830	ybeL	ybeL	zinc ribbon-containing protein	0.266358889186355	0.505076711835259	Upregulated	848.899225974266	WP_001044880.1
C2566_RS05775	clpX	clpX	ATP-dependent protease ATP-binding subunit ClpX	0.266108923053264	0.486733097638298	Upregulated	904.588405650985	WP_000130305.1
C2566_RS09660	minD	minD	septum site-determining protein MinD	0.264869014191207	0.491125583484245	Upregulated	330.933212198431	WP_000101055.1
C2566_RS00135	pstS	pstS	phosphate ABC transporter substrate-binding protein PstS	0.264570099937054	0.490498799680763	Upregulated	70.7299505245837	WP_000867146.1
C2566_RS16845	pncC	pncC	nicotinamide-nucleotide amidase	0.264389338206981	0.492645712030165	Upregulated	51.108041339133	WP_000132231.1
C2566_RS20195	ppiA	ppiA	peptidylprolyl isomerase A	0.264134453959132	0.463836459849189	Upregulated	311.353378421772	WP_000477227.1
C2566_RS11165	yddM	yddM	HigA family addiction module antitoxin	0.264082893184406	0.502695779572176	Upregulated	89.7167892068302	WP_000781370.1
C2566_RS00925	hemN	hemN	oxygen-independent coproporphyrinogen III oxidase	0.263618737888017	0.474006273670242	Upregulated	258.060151128609	WP_000116090.1
C2566_RS03405	lplA	lplA	lipoate--protein ligase LplA	0.263575976193186	0.465551153381858	Upregulated	67.702459655356	WP_000105884.1
C2566_RS11855	malX	malX	PTS maltose transporter subunit IICB	0.263354854178592	0.424911545477555	Upregulated	71.5972227516046	WP_000125638.1
C2566_RS17595	kduI	kduI	5-dehydro-4-deoxy-D-glucuronate isomerase	0.262792773483234	0.484929650261184	Upregulated	23.0787922937717	WP_000383233.1
C2566_RS25375	ydcD	ydcD	protein YdcD	0.262544760630091	0.487264309655983	Upregulated	90.6785802087201	WP_000939263.1
C2566_RS02790	ytfJ	ytfJ	YtfJ family protein	0.262163358901281	0.5127660523901	Upregulated	308.480479148338	WP_000175286.1
C2566_RS19275	rlmE	rlmE	23S rRNA (uridine(2552)-2'-O)-methyltransferase RlmE	0.262057239887944	0.348785890738766	Upregulated	1160.30411454947	WP_000145975.1
C2566_RS07640	hlyD	hlyD	secretion protein HlyD	0.262013575305594	0.423272481656655	Upregulated	130.599791279973	WP_000743444.1
C2566_RS15640	yfeX	yfeX	porphyrinogen peroxidase	0.261939463886247	0.504480004815344	Upregulated	149.922568637377	WP_000084590.1
C2566_RS11385	C2566_RS11385	C2566_RS11385	diguanylate cyclase	0.261631083745998	0.491640156313209	Upregulated	130.79744249741	WP_000558032.1
C2566_RS19620	yhdH	yhdH	MDR family oxidoreductase	0.261244049955033	0.453421960450437	Upregulated	103.097672503438	WP_001148481.1
C2566_RS08520	elfA	elfA	fimbrial protein	0.260081647122261	0.515040473739497	Upregulated	148.773244038604	WP_000750293.1
C2566_RS09915	narL	narL	two-component system response regulator NarL	0.259868434654892	0.492645712030165	Upregulated	42.3610731938113	WP_000070491.1
C2566_RS08265	trxB	trxB	thioredoxin-disulfide reductase	0.25956249885596	0.463836459849189	Upregulated	354.567097181978	WP_000537418.1
C2566_RS15345	evgA	evgA	acid-sensing system DNA-binding response regulator EvgA	0.259150174334139	0.527802435445733	Upregulated	676.251946760847	WP_000991370.1
C2566_RS16655	gabT	gabT	4-aminobutyrate--2-oxoglutarate transaminase	0.258643778778943	0.521921344644657	Upregulated	50.4084408514447	WP_000097642.1
C2566_RS13720	C2566_RS13720	C2566_RS13720	sugar polymerase	0.258420018494963	0.528689559346019	Upregulated	1550.07067658323	WP_000340445.1
C2566_RS07575	moaB	moaB	molybdenum cofactor biosynthesis protein B	0.257823830427613	0.480344604652197	Upregulated	79.3480720804769	WP_000084627.1
C2566_RS12980	htpX	htpX	protease HtpX	0.257762020126189	0.502300820458906	Upregulated	1266.13851096982	WP_000984500.1
C2566_RS04645	skp	skp	molecular chaperone Skp	0.25683747569479	0.526545120229347	Upregulated	651.669905980401	WP_000758956.1
C2566_RS09525	roxA	roxA	[50S ribosomal protein L16]-arginine 3-hydroxylase	0.256506906963078	0.46991805459626	Upregulated	217.675678353394	WP_001295435.1
C2566_RS20310	gph	gph	phosphoglycolate phosphatase	0.256495068525972	0.489476202090034	Upregulated	116.691270670134	WP_001031729.1
C2566_RS02575	nsrR	nsrR	nitric oxide-sensing transcriptional repressor NsrR	0.255759527201257	0.533532966476229	Upregulated	565.307528914621	WP_001177644.1
C2566_RS03315	yjtD	yjtD	tRNA/rRNA methyltransferase	0.255356474946482	0.50137938073626	Upregulated	61.0739608086892	WP_001223132.1
C2566_RS15210	mepA	mepA	penicillin-insensitive murein endopeptidase	0.255106784387364	0.489476202090034	Upregulated	36.9420811255129	WP_001043796.1
C2566_RS17685	yqeB	yqeB	selenium-dependent molybdenum cofactor biosynthesis protein YqeB	0.255029809451668	0.529477859716155	Upregulated	133.396492086754	WP_001020381.1
C2566_RS12155	ldtE	ldtE	L,D-transpeptidase LdtE	0.254674113961194	0.476648210940167	Upregulated	198.80108322238	WP_000817105.1
C2566_RS02750	fklB	fklB	FKBP-type peptidyl-prolyl cis-trans isomerase	0.254511994356051	0.537033329139091	Upregulated	146.446563721762	WP_000211237.1
C2566_RS10200	cysB	cysB	HTH-type transcriptional regulator CysB	0.253508264776936	0.535277466608216	Upregulated	362.228290907009	WP_000776253.1
C2566_RS16320	recO	recO	DNA repair protein RecO	0.253322671198665	0.490549503710986	Upregulated	44.7373612238736	WP_000399404.1
C2566_RS20560	asd	asd	aspartate-semialdehyde dehydrogenase	0.252589577303982	0.535369612221095	Upregulated	370.057572209865	WP_000799969.1
C2566_RS02440	blc	blc	lipocalin Blc	0.252511748958111	0.537588395295935	Upregulated	59.1711474168003	WP_001238379.1
C2566_RS15930	bepA	bepA	beta-barrel assembly-enhancing protease	0.25243312858263	0.485269178878334	Upregulated	258.370868855826	WP_000489667.1
C2566_RS18130	trmB	trmB	tRNA (guanosine(46)-N7)-methyltransferase TrmB	0.252371986199551	0.477334534240418	Upregulated	142.172164859644	WP_000786911.1
C2566_RS04875	lpcA	lpcA	D-sedoheptulose 7-phosphate isomerase	0.251368654713596	0.514231971288413	Upregulated	134.049050371181	WP_000284050.1
C2566_RS04735	tsaA	tsaA	tRNA (N6-threonylcarbamoyladenosine(37)-N6)-methyltransferase TrmO	0.251254233901633	0.537588395295935	Upregulated	187.319690074644	WP_000094031.1
C2566_RS12105	ydhS	ydhS	FAD-NAD(P)-binding protein	0.251175705577727	0.529275537345918	Upregulated	60.3492478691797	WP_000716950.1
C2566_RS14240	yohD	yohD	DedA family protein	0.250561721638681	0.530653457339128	Upregulated	44.8289224717356	WP_001296821.1
C2566_RS14305	mglA	mglA	galactose/methyl galactoside ABC transporter ATP-binding protein MglA	0.250451528617267	0.535369612221095	Upregulated	145.023512335016	WP_000255051.1
C2566_RS15275	fadI	fadI	acetyl-CoA C-acyltransferase FadI	0.250431927499432	0.537588395295935	Upregulated	210.56626375594	WP_000531952.1
C2566_RS08595	rmf	rmf	ribosome modulation factor	0.250081612062894	0.537588395295935	Upregulated	118948.202790414	WP_000828648.1
C2566_RS11525	C2566_RS11525	C2566_RS11525	tail fiber domain-containing protein	0.249970915750079	0.541311163265016	Upregulated	41.7103989717238	WP_000235975.1
C2566_RS18650	ygiM	ygiM	TIGR04211 family SH3 domain-containing protein	0.24988853388387	0.539145302788226	Upregulated	225.216951670209	WP_001125331.1
C2566_RS19790	smg	smg	DUF494 family protein Smg	0.249741758981022	0.541311163265016	Upregulated	304.716635360452	WP_000460680.1
C2566_RS01610	rsd	rsd	sigma D regulator	0.249689053261256	0.538192311204882	Upregulated	261.917787755447	WP_000934302.1
C2566_RS13130	mepM	mepM	murein DD-endopeptidase MepM	0.249385317555535	0.491640156313209	Upregulated	307.526734712328	WP_001184045.1
C2566_RS09355	yceG	yceG	cell division protein YceG	0.249353906270406	0.429723439753527	Upregulated	86.4812396896672	WP_000756838.1
C2566_RS16315	pdxJ	pdxJ	pyridoxine 5'-phosphate synthase	0.248760066656797	0.51686540978065	Upregulated	93.1799328225262	WP_001297412.1
C2566_RS10855	C2566_RS10855	C2566_RS10855	periplasmic protein	0.247903595002411	0.543265535309446	Upregulated	435.145381258993	WP_000731833.1
C2566_RS13470	mtfA	mtfA	DgsA anti-repressor MtfA	0.247512107939596	0.539358290004674	Upregulated	845.624536677376	WP_001320474.1
C2566_RS01955	ssb1	ssb1	single-stranded DNA-binding protein SSB1	0.246399790333946	0.535277466608216	Upregulated	209.139220708404	WP_000168305.1
C2566_RS05370	frmA	frmA	S-(hydroxymethyl)glutathione dehydrogenase	0.24594967235616	0.49881832233071	Upregulated	55.64270385935	WP_000842100.1
C2566_RS01910	qorA	qorA	quinone oxidoreductase	0.245294042320849	0.480337521005571	Upregulated	118.95072708951	WP_000235509.1
C2566_RS01235	uspD	uspD	universal stress protein UspD	0.244563806259887	0.545613688544029	Upregulated	1341.92331052356	WP_000323556.1
C2566_RS05690	panE	panE	2-dehydropantoate 2-reductase	0.244211543759347	0.529275537345918	Upregulated	108.135524707443	WP_000705853.1
C2566_RS21185	yhjY	yhjY	autotransporter outer membrane beta-barrel domain-containing protein	0.243985687484921	0.533532966476229	Upregulated	159.847087130598	WP_000584472.1
C2566_RS18370	yghX	yghX	YghX family hydrolase	0.243896067159187	0.528689559346019	Upregulated	85.3110237530611	WP_001424373.1
C2566_RS12840	yeaY	yeaY	Slp family lipoprotein YeaY	0.24376819683501	0.54569548623631	Upregulated	168.187029015285	WP_000290581.1
C2566_RS13640	hisD	hisD	histidinol dehydrogenase	0.243472260029386	0.548843853551468	Upregulated	40.4757256307902	WP_012767740.1
C2566_RS04680	accA	accA	acetyl-CoA carboxylase carboxyl transferase subunit alpha	0.242803914660454	0.546036892182529	Upregulated	251.022966560887	WP_000055746.1
C2566_RS06015	copA	copA	copper-exporting P-type ATPase CopA	0.242326525437574	0.545269545611151	Upregulated	527.955290184307	WP_000083955.1
C2566_RS04835	dnaQ	dnaQ	DNA polymerase III subunit epsilon	0.242304647297709	0.527041766092992	Upregulated	190.129406796098	WP_001300756.1
C2566_RS00345	ilvM	ilvM	acetolactate synthase 2 small subunit	0.241290086516009	0.538945607743587	Upregulated	20.1356339658195	WP_000983255.1
C2566_RS14505	yejK	yejK	nucleoid-associated protein YejK	0.240520608309363	0.536014975200395	Upregulated	144.581974148781	WP_000050798.1
C2566_RS11035	pqqU	pqqU	TonB-dependent receptor PqqU	0.239790017637388	0.529477859716155	Upregulated	184.806012666931	WP_000689311.1
C2566_RS16115	iscA	iscA	iron-sulfur cluster assembly protein IscA	0.239593636641876	0.552056112670574	Upregulated	179.503287887499	WP_000028953.1
C2566_RS04895	dinJ	dinJ	type II toxin-antitoxin system antitoxin DinJ	0.238905694420384	0.557760257562676	Upregulated	2575.07908471145	WP_000729704.1
C2566_RS13055	yobB	yobB	carbon-nitrogen hydrolase family protein YobB	0.238599364850938	0.55004936171068	Upregulated	223.75769455339	WP_000011657.1
C2566_RS05660	yajO	yajO	1-deoxyxylulose-5-phosphate synthase YajO	0.23797581100512	0.527041766092992	Upregulated	172.627202725271	WP_001199799.1
C2566_RS15790	narQ	narQ	nitrate/nitrite two-component system sensor histidine kinase NarQ	0.237891002387741	0.556494151447758	Upregulated	428.132207702506	WP_001300881.1
C2566_RS08710	hyaC	hyaC	Ni/Fe-hydrogenase b-type cytochrome subunit	0.237711468441854	0.549895430312443	Upregulated	58.5736219656211	WP_001186424.1
C2566_RS14355	yieE	yieE	DNA-binding transcriptional regulator YeiE	0.237488937696881	0.538224372658719	Upregulated	88.3368209967889	WP_000548294.1
C2566_RS07855	yliI	yliI	aldose sugar dehydrogenase YliI	0.237442216321592	0.54518998998767	Upregulated	215.926032395978	WP_000554966.1
C2566_RS17550	galR	galR	HTH-type transcriptional regulator GalR	0.237008612014003	0.538192311204882	Upregulated	90.0950748057912	WP_000201048.1
C2566_RS16585	recN	recN	DNA repair protein RecN	0.236766764340147	0.556208275811741	Upregulated	201.267395337839	WP_000880909.1
C2566_RS16775	luxS	luxS	S-ribosylhomocysteine lyase	0.23664638843276	0.530150861247308	Upregulated	375.384095805288	WP_001130211.1
C2566_RS19740	rrf	rrf	hypothetical protein	0.235743790529682	0.481212285630351	Upregulated	2925.80427378966	NA
C2566_RS00390	gppA	gppA	guanosine-5'-triphosphate,3'-diphosphate diphosphatase	0.235594025668884	0.522674909539864	Upregulated	233.503961720769	WP_000535976.1
C2566_RS10680	trkG	trkG	Trk system potassium transporter TrkG	0.235570610650931	0.552056112670574	Upregulated	379.686088275113	WP_001097897.1
C2566_RS18345	hybB	hybB	Ni/Fe-hydrogenase cytochrome b subunit	0.235478331643213	0.538192311204882	Upregulated	189.145802608379	WP_000017703.1
C2566_RS13150	ruvB	ruvB	Holliday junction branch migration DNA helicase RuvB	0.235202328777914	0.548470525699002	Upregulated	71.3922832083912	WP_000568519.1
C2566_RS15610	cysT	cysT	sulfate/thiosulfate ABC transporter permease CysT	0.235119504829876	0.564520711398869	Upregulated	64.6079746642125	WP_000458418.1
C2566_RS15205	yfcA	yfcA	sulfite exporter TauE/SafE family protein	0.235008312076626	0.491640156313209	Upregulated	43.0945082668337	WP_000447361.1
C2566_RS07770	ybiT	ybiT	ABC-F family ATPase	0.234834795286204	0.529477859716155	Upregulated	215.429321453917	WP_000961458.1
C2566_RS20050	bfr	bfr	bacterioferritin	0.23475906304179	0.564520711398869	Upregulated	7097.79786086418	WP_000675504.1
C2566_RS03395	serB	serB	phosphoserine phosphatase	0.234707293325336	0.545613688544029	Upregulated	50.4170402371262	WP_001132955.1
C2566_RS00340	ilvG	ilvG	acetolactate synthase 2 catalytic subunit	0.234305633398565	0.528781063125277	Upregulated	105.778879375377	WP_001012606.1
C2566_RS16735	proW	proW	glycine betaine/L-proline ABC transporter permease ProW	0.234213618624177	0.564313977185306	Upregulated	61.1338381623837	WP_000774988.1
C2566_RS04705	yaeP	yaeP	YaeP family protein	0.234155605704203	0.560814996282203	Upregulated	134.667130667254	WP_000417058.1
C2566_RS15830	ypfJ	ypfJ	neutral zinc metallopeptidase	0.233550674099384	0.54569548623631	Upregulated	179.488030869147	WP_001267498.1
C2566_RS04250	zapD	zapD	cell division protein ZapD	0.233281828796281	0.543942526679627	Upregulated	80.7892152309084	WP_001194734.1
C2566_RS13370	yecH	yecH	YecH family metal-binding protein	0.233241077786817	0.567151514733351	Upregulated	94.0724021846153	WP_000377224.1
C2566_RS04820	gloB	gloB	hydroxyacylglutathione hydrolase	0.23288678445752	0.54182475290286	Upregulated	332.096183980617	WP_001052717.1
C2566_RS21550	grxC	grxC	glutaredoxin 3	0.23264487198704	0.549282965840677	Upregulated	204.676724995108	WP_000024392.1
C2566_RS21845	C2566_RS21845	C2566_RS21845	autotransporter outer membrane beta-barrel domain-containing protein	0.232123930268432	0.569123986332944	Upregulated	250.174002845088	WP_001038839.1
C2566_RS17270	yqcA	yqcA	flavodoxin	0.231929090789236	0.551254117162375	Upregulated	60.1917259422692	WP_000807751.1
C2566_RS12880	nudL	nudL	CoA pyrophosphatase	0.2316880775802	0.550440662328121	Upregulated	16.7901075130901	WP_000456720.1
C2566_RS09390	ycfL	ycfL	YcfL family protein	0.231369447251552	0.538787920113262	Upregulated	143.000071582494	WP_001225276.1
C2566_RS15590	yfeS	yfeS	WGR domain-containing protein	0.230789093213559	0.573361606483845	Upregulated	575.322619603953	WP_000710495.1
C2566_RS12990	proQ	proQ	RNA chaperone ProQ	0.229936502622738	0.555465723622452	Upregulated	349.197909153582	WP_000431370.1
C2566_RS15820	ypfH	ypfH	esterase	0.229465041033548	0.539358290004674	Upregulated	59.6079256626546	WP_000679799.1
C2566_RS13330	araH	araH	arabinose ABC transporter permease AraH	0.229419674811087	0.560561470675765	Upregulated	89.9411066272069	WP_000100205.1
C2566_RS25275	C2566_RS25275	C2566_RS25275	cobalamin biosynthesis protein	0.228939223371368	0.577999166485462	Upregulated	9.13519243158899	NA
C2566_RS14870	pmrD	pmrD	signal transduction protein PmrD	0.228694915660302	0.554637235030913	Upregulated	217.677665674341	WP_001295285.1
C2566_RS12165	sufS	sufS	cysteine desulfurase SufS	0.228397640820884	0.500761032499636	Upregulated	115.473774148831	WP_000144539.1
C2566_RS00875	mobA	mobA	molybdenum cofactor guanylyltransferase MobA	0.228224900333119	0.544236465065393	Upregulated	42.349191250207	WP_001052181.1
C2566_RS18255	C2566_RS18255	C2566_RS18255	acyl carrier protein	0.227671422477368	0.526545120229347	Upregulated	8.21489805866784	WP_000248097.1
C2566_RS04870	fadE	fadE	acyl-CoA dehydrogenase FadE	0.22761657964243	0.56658261462268	Upregulated	764.06193579082	WP_000973107.1
C2566_RS16260	purL	purL	phosphoribosylformylglycinamidine synthase	0.227405214752505	0.564520711398869	Upregulated	144.850509869288	WP_000970117.1
C2566_RS01480	C2566_RS01480	C2566_RS01480	hypothetical protein	0.227123319767792	0.538192311204882	Upregulated	1341.54301580578	NA
C2566_RS04175	mraY	mraY	phospho-N-acetylmuramoyl-pentapeptide-transferase	0.227068137383688	0.564520711398869	Upregulated	205.940345700264	WP_000964131.1
C2566_RS08585	pqiB	pqiB	intermembrane transport protein PqiB	0.227018066535382	0.462596681173115	Upregulated	213.225133027726	WP_000445533.1
C2566_RS20415	ompR	ompR	two-component system response regulator OmpR	0.226385606618965	0.564520711398869	Upregulated	226.237094994739	WP_001157756.1
C2566_RS07800	moeB	moeB	molybdopterin-synthase adenylyltransferase MoeB	0.226132120066339	0.518752888440201	Upregulated	39.7205823677769	WP_000829242.1
C2566_RS13325	otsB	otsB	trehalose-phosphatase	0.22588479639751	0.562433682246424	Upregulated	136.378957042146	WP_001295645.1
C2566_RS05565	brnQ	brnQ	branched-chain amino acid transporter carrier protein BrnQ	0.225871708039018	0.528366624518788	Upregulated	185.564987702296	WP_000149639.1
C2566_RS08555	pyrD	pyrD	quinone-dependent dihydroorotate dehydrogenase	0.225574233747146	0.556494151447758	Upregulated	34.9065444375134	WP_001295352.1
C2566_RS06735	crcB	crcB	fluoride efflux transporter CrcB	0.225385953795572	0.506145821807016	Upregulated	54.1577335241145	WP_000939738.1
C2566_RS17750	cmtB	cmtB	PTS mannitol transporter subunit IIA	0.224800907398838	0.58478452995681	Upregulated	15.2450240420547	WP_001239650.1
C2566_RS06035	ybbJ	ybbJ	NfeD family protein	0.224699197700422	0.58758490751021	Upregulated	48.3159238618622	WP_000970309.1
C2566_RS09405	nagZ	nagZ	beta-N-acetylhexosaminidase	0.224509040349217	0.538192311204882	Upregulated	129.18551952034	WP_000529317.1
C2566_RS18660	bacA	bacA	undecaprenyl-diphosphate phosphatase	0.224312552222973	0.538192311204882	Upregulated	141.12846886002	WP_001281927.1
C2566_RS11660	ynfB	ynfB	DUF1283 family protein	0.224259962724201	0.56658261462268	Upregulated	112.373248985849	WP_000705211.1
C2566_RS17705	ssnA	ssnA	putative aminohydrolase SsnA	0.223945195660405	0.589126130386682	Upregulated	68.9716843500793	WP_000906252.1
C2566_RS13635	hisG	hisG	ATP phosphoribosyltransferase	0.22390405055009	0.580170556821534	Upregulated	46.1135775438672	WP_000131757.1
C2566_RS03270	tal	tal	transaldolase	0.223729259062634	0.582295446541268	Upregulated	1243.0374237657	WP_000130189.1
C2566_RS14500	rplY	rplY	50S ribosomal protein L25	0.22333278775932	0.589657854446736	Upregulated	683.095312326006	WP_000494183.1
C2566_RS11480	dcp	dcp	peptidyl-dipeptidase Dcp	0.223284104141704	0.517295347094094	Upregulated	314.801665862361	WP_001300598.1
C2566_RS04195	murC	murC	UDP-N-acetylmuramate--L-alanine ligase	0.223281369388925	0.573361606483845	Upregulated	302.596061850739	WP_001096048.1
C2566_RS09070	csgA	csgA	curli major subunit CsgA	0.223234679984448	0.589914267982396	Upregulated	28.0318141283936	WP_000771437.1
C2566_RS04985	proA	proA	glutamate-5-semialdehyde dehydrogenase	0.223133368654363	0.538192311204882	Upregulated	168.584384813175	WP_000893272.1
C2566_RS10235	lapA	lapA	lipopolysaccharide assembly protein LapA	0.22207943472954	0.537795450602275	Upregulated	275.81512585186	WP_000876286.1
C2566_RS10305	sapD	sapD	peptide ABC transporter ATP-binding protein SapD	0.221960917710906	0.524633379236814	Upregulated	63.8219196406041	WP_001128858.1
C2566_RS09830	prs	prs	ribose-phosphate diphosphokinase	0.221836100389248	0.585051328698288	Upregulated	669.069947353247	WP_001298109.1
C2566_RS13590	yeeA	yeeA	FUSC family protein	0.221776540750937	0.556845705728848	Upregulated	112.2239426634	WP_001200905.1
C2566_RS20430	feoA	feoA	ferrous iron transporter A	0.221436588560595	0.56658261462268	Upregulated	46.9804851662844	WP_001200455.1
C2566_RS10730	nifJ	nifJ	pyruvate:ferredoxin (flavodoxin) oxidoreductase	0.221410759214736	0.459719625936849	Upregulated	410.174973840856	WP_000628173.1
C2566_RS07905	C2566_RS07905	C2566_RS07905	hypothetical protein	0.220839416361263	0.594444033424589	Upregulated	1382.67957326555	WP_000974872.1
C2566_RS08165	ltaE	ltaE	low-specificity L-threonine aldolase	0.220838463836272	0.481212285630351	Upregulated	160.587144795443	WP_000566356.1
C2566_RS06810	nadD	nadD	nicotinate-nucleotide adenylyltransferase	0.220159880397408	0.529477859716155	Upregulated	53.4127453994772	WP_000838889.1
C2566_RS18905	yhaJ	yhaJ	DNA-binding transcriptional regulator YhaJ	0.220122710541476	0.551664070947991	Upregulated	41.3660461308327	WP_001041010.1
C2566_RS18550	ygiB	ygiB	DUF1190 family protein	0.219754123394517	0.589049720236427	Upregulated	354.444682238102	WP_000831543.1
C2566_RS02315	yjdJ	yjdJ	GNAT family N-acetyltransferase	0.218387478431988	0.596917284252822	Upregulated	170.778952347249	WP_000405651.1
C2566_RS18780	fadH	fadH	NADPH-dependent 2,4-dienoyl-CoA reductase	0.218343160923287	0.594444033424589	Upregulated	391.59186528755	WP_000121433.1
C2566_RS06045	fetA	fetA	iron efflux ABC transporter ATP-binding subunit FetA	0.217419694340761	0.600588931126055	Upregulated	60.7205444176288	WP_001157551.1
C2566_RS16085	sseB	sseB	enhanced serine sensitivity protein SseB	0.217365529846866	0.509553644751388	Upregulated	233.708857113818	WP_001295479.1
C2566_RS09540	purB	purB	adenylosuccinate lyase	0.217335546904289	0.538192311204882	Upregulated	89.99526666506	WP_000423729.1
C2566_RS05495	aroL	aroL	shikimate kinase AroL	0.216940422903414	0.544236465065393	Upregulated	159.532794523074	WP_000193393.1
C2566_RS00025	mnmE	mnmE	tRNA uridine-5-carboxymethylaminomethyl(34) synthesis GTPase MnmE	0.216720845412733	0.541311163265016	Upregulated	70.3050024317082	WP_001282347.1
C2566_RS09410	ycfP	ycfP	alpha/beta hydrolase YcfP	0.216409359313812	0.576844947170989	Upregulated	530.373719293271	WP_000587930.1
C2566_RS14225	dld	dld	D-lactate dehydrogenase	0.215539537663999	0.538192311204882	Upregulated	428.908873465865	WP_000097403.1
C2566_RS07850	bssR	bssR	biofilm formation regulator BssR	0.215180133661768	0.603104822435355	Upregulated	131247.377374393	WP_000497137.1
C2566_RS15305	mlaA	mlaA	phospholipid-binding lipoprotein MlaA	0.214768021411527	0.539194525902372	Upregulated	127.178094077881	WP_000776768.1
C2566_RS19930	rpmC	rpmC	50S ribosomal protein L29	0.21448095673763	0.604075646386297	Upregulated	942.027794330072	WP_000644741.1
C2566_RS18160	yqgA	yqgA	DUF554 domain-containing protein	0.214180295506178	0.595856566619749	Upregulated	95.0270997402589	WP_000234514.1
C2566_RS19200	pnp	pnp	polyribonucleotide nucleotidyltransferase	0.214002336671412	0.58815357932472	Upregulated	1477.49612018343	WP_001295554.1
C2566_RS00255	rbsA	rbsA	ribose ABC transporter ATP-binding protein RbsA	0.213681936888616	NA	Upregulated	152.323009466233	WP_000387752.1
C2566_RS04980	proB	proB	glutamate 5-kinase	0.213477025143122	0.56658261462268	Upregulated	182.77272933331	WP_001285288.1
C2566_RS04695	tilS	tilS	tRNA lysidine(34) synthetase TilS	0.213170312461677	0.522551889674275	Upregulated	58.9018126222995	WP_000176582.1
C2566_RS25040	yncP	yncP	protein YncP	0.212872450435255	0.604075646386297	Upregulated	24.8074400180769	WP_211180495.1
C2566_RS13170	yebC	yebC	YebC/PmpR family DNA-binding transcriptional regulator	0.212488628919647	0.591553417372054	Upregulated	199.119724630149	WP_000907234.1
C2566_RS04315	aceF	aceF	pyruvate dehydrogenase complex dihydrolipoyllysine-residue acetyltransferase	0.212050155055432	0.610263470011216	Upregulated	920.214072910662	WP_000963518.1
C2566_RS19510	rplM	rplM	50S ribosomal protein L13	0.212027852407251	0.607406883882603	Upregulated	1030.27225571254	WP_000847559.1
C2566_RS13655	hisH	hisH	imidazole glycerol phosphate synthase subunit HisH	0.211258154945572	0.60941363293811	Upregulated	18.9558259014585	WP_001103550.1
C2566_RS13710	C2566_RS13710	C2566_RS13710	glycosyltransferase family 4 protein	0.210194835423269	0.615295230005422	Upregulated	1967.7158020991	WP_000161786.1
C2566_RS19330	ibaG	ibaG	BolA family iron metabolism protein IbaG	0.209581434370224	0.56658261462268	Upregulated	57.5961458628262	WP_000429656.1
C2566_RS09595	ycgZ	ycgZ	regulatory protein YcgZ	0.209421234497847	0.615210914313744	Upregulated	33.1643886107413	WP_000554140.1
C2566_RS08290	serS	serS	serine--tRNA ligase	0.209213723576439	0.574472063146811	Upregulated	1156.50119933878	WP_000886683.1
C2566_RS12765	dgcP	dgcP	diguanylate cyclase DgcP	0.208966859172803	0.538787920113262	Upregulated	478.381263465044	WP_001329055.1
C2566_RS08440	mukE	mukE	chromosome partition protein MukE	0.208150809377483	0.583373937792222	Upregulated	77.6970530590363	WP_001295347.1
C2566_RS11215	ddpA	ddpA	ABC transporter substrate-binding protein	0.208143262995269	0.580457919394524	Upregulated	40.8012883653175	WP_000830546.1
C2566_RS16620	C2566_RS16620	C2566_RS16620	recombinase family protein	0.207983557316418	0.615004268900017	Upregulated	2474.37582360692	WP_000135616.1
C2566_RS19795	dprA	dprA	DNA-protecting protein DprA	0.207874026330968	0.604075646386297	Upregulated	203.446154608134	WP_000228551.1
C2566_RS06390	iss	iss	increased serum survival lipoprotein Iss	0.207262582616751	0.620590783287738	Upregulated	618.834496476119	WP_000738423.1
C2566_RS06815	holA	holA	DNA polymerase III subunit delta	0.207001415607355	0.447786253538079	Upregulated	118.104409553803	WP_000620554.1
C2566_RS05765	tig	tig	trigger factor	0.206539807324297	0.608564114292954	Upregulated	1440.28440607678	WP_001198386.1
C2566_RS04885	dpaA	dpaA	peptidoglycan meso-diaminopimelic acid protein amidase	0.206182087008162	0.544236465065393	Upregulated	237.344798468825	WP_001225679.1
C2566_RS19825	arfA	arfA	alternative ribosome-rescue factor ArfA	0.205869607541051	NA	Upregulated	169.752628050104	WP_000092696.1
C2566_RS12015	gloA	gloA	lactoylglutathione lyase	0.205706266489275	0.573361606483845	Upregulated	134.603409502913	WP_001237796.1
C2566_RS20115	slyD	slyD	peptidylprolyl isomerase	0.205678569153	0.623653580295282	Upregulated	577.28182170412	WP_000861334.1
C2566_RS11710	bioD	bioD	dethiobiotin synthase	0.2055156721039	0.609260565901229	Upregulated	398.086765770312	WP_000919231.1
C2566_RS03080	nanY	nanY	2,7-anhydro-N-acetylneuraminate hydratase	0.205480208372271	0.609260565901229	Upregulated	280.855687788297	WP_000611568.1
C2566_RS04950	pepD	pepD	cytosol nonspecific dipeptidase	0.20532152041783	0.594444033424589	Upregulated	524.094877877542	WP_001293003.1
C2566_RS07265	odhB	odhB	2-oxoglutarate dehydrogenase complex dihydrolipoyllysine-residue succinyltransferase	0.20529937162712	0.623358044832168	Upregulated	2418.97002503885	WP_000099823.1
C2566_RS14300	mglC	mglC	galactose/methyl galactoside ABC transporter permease MglC	0.205284958291139	0.618796563743316	Upregulated	104.92746864288	WP_001275118.1
C2566_RS21650	waaG	waaG	glycosyltransferase family 4 protein	0.20526190988864	0.54518998998767	Upregulated	91.3380825407798	WP_000634238.1
C2566_RS21805	C2566_RS21805	C2566_RS21805	LacI family DNA-binding transcriptional regulator	0.20521039744169	0.626234848318804	Upregulated	241.57677234169	WP_000412404.1
C2566_RS07445	ybhC	ybhC	putative acyl-CoA thioester hydrolase	0.205163611339859	0.586273733878307	Upregulated	208.695027335863	WP_001091587.1
C2566_RS13665	hisF	hisF	imidazole glycerol phosphate synthase subunit HisF	0.205087309591369	0.594814146668044	Upregulated	41.6502116236314	WP_000880195.1
C2566_RS16710	nrdH	nrdH	glutaredoxin-like protein NrdH	0.2040108820282	0.601330908003538	Upregulated	12.7106533019674	WP_001223227.1
C2566_RS01435	oxyR	oxyR	DNA-binding transcriptional regulator OxyR	0.203940075112823	0.619393601132039	Upregulated	163.128433527147	WP_001025939.1
C2566_RS12070	cfa	cfa	cyclopropane fatty acyl phospholipid synthase	0.203873215285213	0.600588931126055	Upregulated	757.790034330882	WP_000098896.1
C2566_RS05695	yajQ	yajQ	nucleotide binding protein YajQ	0.203852166861531	0.608564114292954	Upregulated	448.543287166559	WP_001138904.1
C2566_RS09210	yceM	yceM	Gfo/Idh/MocA family protein	0.203432648783216	0.604075646386297	Upregulated	69.9704874831339	WP_000736158.1
C2566_RS19260	glmM	glmM	phosphoglucosamine mutase	0.203183303533369	0.620533959998656	Upregulated	145.567722851181	WP_000071134.1
C2566_RS16755	ygaH	ygaH	L-valine transporter subunit YgaH	0.202437184253749	0.568810869862946	Upregulated	43.5936430009858	WP_000119763.1
C2566_RS00010	rnpA	rnpA	ribonuclease P protein component	0.202320012965535	0.632009382799667	Upregulated	125.260368342963	WP_000239730.1
C2566_RS14015	gatY	gatY	tagatose-bisphosphate aldolase subunit GatY	0.202112990579621	0.626456391099885	Upregulated	11.4661602593089	WP_001300977.1
C2566_RS17740	loiP	loiP	metalloprotease LoiP	0.202008559420969	0.564197500199031	Upregulated	312.300878548188	WP_001326497.1
C2566_RS21765	gltS	gltS	sodium/glutamate symporter	0.201777025184556	0.615295230005422	Upregulated	4233.07857110736	WP_000468833.1
C2566_RS09975	purU	purU	formyltetrahydrofolate deformylase	0.201456523564872	0.602668471833461	Upregulated	385.070694685725	WP_000555849.1
C2566_RS12915	manZ	manZ	PTS mannose transporter subunit IID	0.201432733111044	0.634238279403024	Upregulated	256.800298775145	WP_000228655.1
C2566_RS08360	serC	serC	3-phosphoserine/phosphohydroxythreonine transaminase	0.200269762938565	0.56658261462268	Upregulated	358.958705991713	WP_000057149.1
C2566_RS02420	efp	efp	elongation factor P	0.199899393136043	0.608531337691415	Upregulated	475.165686870773	WP_000257278.1
C2566_RS17945	xerD	xerD	site-specific tyrosine recombinase XerD	0.199665876994255	0.602668471833461	Upregulated	116.638579598021	WP_000806638.1
C2566_RS25105	yqiM	yqiM	protein YqiM	0.198923775716835	0.637451932063806	Upregulated	315.351856060546	WP_211180508.1
C2566_RS09990	rssB	rssB	two-component system response regulator RssB	0.198766625781381	0.562635613079801	Upregulated	96.6585223045772	WP_000193447.1
C2566_RS01560	rplL	rplL	50S ribosomal protein L7/L12	0.198634543928638	0.636194064321766	Upregulated	1082.71957752769	WP_000028878.1
C2566_RS01980	ghxP	ghxP	guanine/hypoxanthine transporter GhxP	0.198159728452961	0.617581477700037	Upregulated	47.4473940383677	WP_000106882.1
C2566_RS13380	yecA	yecA	UPF0149 family protein YecA	0.198127914391278	0.600588931126055	Upregulated	304.911673394664	WP_000847880.1
C2566_RS07990	C2566_RS07990	C2566_RS07990	DUF6216 family protein	0.198088988424954	0.637116627253219	Upregulated	953.180149192077	WP_000115390.1
C2566_RS06965	asnB	asnB	asparagine synthase B	0.197849914598257	0.577999166485462	Upregulated	118.970800333833	WP_000337081.1
C2566_RS19300	yhbE	yhbE	DMT family transporter	0.197703400069784	0.556494151447758	Upregulated	153.74477112191	WP_000813037.1
C2566_RS00625	yigI	yigI	acyl-CoA thioesterase YigI	0.197344519179533	0.639619015782136	Upregulated	74.8612976868201	WP_001277142.1
C2566_RS06210	ppiB	ppiB	peptidylprolyl isomerase B	0.19698658984783	0.63217856521996	Upregulated	2474.97203709403	WP_000255997.1
C2566_RS21205	yiaD	yiaD	OmpA family lipoprotein	0.196842874201684	0.612716405923014	Upregulated	56.8975553430702	WP_000747636.1
C2566_RS04165	murE	murE	UDP-N-acetylmuramoyl-L-alanyl-D-glutamate--2,6-diaminopimelate ligase	0.195726987175278	0.637216984735952	Upregulated	357.287518811506	WP_000785116.1
C2566_RS15400	alaC	alaC	alanine transaminase	0.195622319969159	0.621792213509699	Upregulated	131.555156368369	WP_000785931.1
C2566_RS15620	ucpA	ucpA	SDR family oxidoreductase UcpA	0.19490531992503	0.64456115521207	Upregulated	1388.60943637475	WP_000517428.1
C2566_RS01115	C2566_RS01115	C2566_RS01115	carbohydrate porin	0.194152107268774	0.64456115521207	Upregulated	201.853426211353	WP_000749926.1
C2566_RS15860	bcp	bcp	thioredoxin-dependent thiol peroxidase	0.194146831243013	0.594534511998888	Upregulated	185.777029469977	WP_001068682.1
C2566_RS19605	mreB	mreB	rod shape-determining protein MreB	0.194088379627022	0.622884236758918	Upregulated	224.675413121989	WP_000913396.1
C2566_RS01905	pspG	pspG	envelope stress response protein PspG	0.193557720120462	0.646491798615928	Upregulated	22.6471925929341	WP_000891404.1
C2566_RS03805	sgcB	sgcB	PTS sugar transporter subunit IIB SgcB	0.193400233100121	0.643797279567693	Upregulated	9.31482155479294	WP_000722973.1
C2566_RS12645	ydjF	ydjF	DeoR/GlpR family DNA-binding transcription regulator	0.193329478015617	0.645627684868603	Upregulated	329.976755941908	WP_000719088.1
C2566_RS00785	tatB	tatB	Sec-independent protein translocase protein TatB	0.192771564885637	0.588533610804469	Upregulated	164.131489613661	WP_000459594.1
C2566_RS07410	pnuC	pnuC	nicotinamide riboside transporter PnuC	0.192282065790816	0.546036892182529	Upregulated	99.7594514499504	WP_000345410.1
C2566_RS00865	rrf	rrf	hypothetical protein	0.192262848553823	0.545613688544029	Upregulated	14.9063108987482	NA
C2566_RS09300	rluC	rluC	23S rRNA pseudouridine(955/2504/2580) synthase RluC	0.191741364808869	0.537795450602275	Upregulated	97.76829648522	WP_000846343.1
C2566_RS03225	nhaA	nhaA	Na+/H+ antiporter NhaA	0.191589845130408	0.602516956799572	Upregulated	423.259866830948	WP_000681360.1
C2566_RS03400	ytjB	ytjB	YtjB family periplasmic protein	0.191458974943521	0.635206792093984	Upregulated	39.8426001969675	WP_000124615.1
C2566_RS08255	cydC	cydC	heme ABC transporter ATP-binding protein/permease CydC	0.191262721372994	0.624899283837196	Upregulated	259.772573933243	WP_001202189.1
C2566_RS19725	yhdZ	yhdZ	amino acid ABC transporter ATP-binding protein	0.191153588866752	0.650125171496199	Upregulated	37.1379660858987	WP_000078349.1
C2566_RS03790	yjhQ	yjhQ	GNAT family N-acetyltransferase	0.190794554058987	0.626456391099885	Upregulated	24.784920410701	WP_001309181.1
C2566_RS10120	trpCF	trpCF	bifunctional indole-3-glycerol-phosphate synthase TrpC/phosphoribosylanthranilate isomerase TrpF	0.190648273027426	0.650278447488733	Upregulated	69.9410915549329	WP_000983912.1
C2566_RS16155	hcaT	hcaT	3-phenylpropionate MFS transporter	0.190575135732175	0.64456115521207	Upregulated	86.9905590989394	WP_000244174.1
C2566_RS02940	bdcA	bdcA	SDR family oxidoreductase	0.190106485863274	0.652813827503223	Upregulated	44.34186225207	WP_000500685.1
C2566_RS20135	yheS	yheS	ABC transporter ATP-binding protein	0.189941406692206	0.549282965840677	Upregulated	116.102583173493	WP_000634798.1
C2566_RS14630	yojI	yojI	microcin J25 efflux ABC transporter YojI	0.189619901860719	0.63845325702054	Upregulated	72.6129525328682	WP_000422182.1
C2566_RS08280	lolA	lolA	outer membrane lipoprotein chaperone LolA	0.189610539588795	0.60339554641502	Upregulated	230.967232986528	WP_001295343.1
C2566_RS09995	galU	galU	UTP--glucose-1-phosphate uridylyltransferase GalU	0.189043442520822	0.522290326659326	Upregulated	146.251439346346	WP_000718995.1
C2566_RS11045	ansP	ansP	L-asparagine permease	0.188974694287859	0.569959323999355	Upregulated	64.7267251801293	WP_001295649.1
C2566_RS18315	yghU	yghU	glutathione-dependent disulfide-bond oxidoreductase	0.188762326615864	0.638602989719069	Upregulated	73.2211799446212	WP_001295515.1
C2566_RS07135	ybfC	ybfC	protein YbfC	0.188544619469126	0.655215230070925	Upregulated	73.1139469801583	WP_000832333.1
C2566_RS19335	mlaB	mlaB	lipid asymmetry maintenance protein MlaB	0.18826865198258	0.637116627253219	Upregulated	83.8333146907145	WP_000004488.1
C2566_RS05995	ushA	ushA	bifunctional UDP-sugar hydrolase/5'-nucleotidase	0.187357292132168	0.594444033424589	Upregulated	278.541773615789	WP_000771748.1
C2566_RS16070	sseA	sseA	3-mercaptopyruvate sulfurtransferase	0.186650612715605	0.656593004360264	Upregulated	256.67240828418	WP_000108626.1
C2566_RS15600	cysA	cysA	sulfate/thiosulfate ABC transporter ATP-binding protein CysA	0.186629638263464	0.652394829941558	Upregulated	83.7362659534873	WP_000021019.1
C2566_RS15500	gltX	gltX	glutamate--tRNA ligase	0.186513453286111	0.592390110285612	Upregulated	540.457214861406	WP_000695655.1
C2566_RS00355	ilvD	ilvD	dihydroxy-acid dehydratase	0.186353898002511	0.638602989719069	Upregulated	90.6793497012421	WP_001127419.1
C2566_RS19660	prmA	prmA	50S ribosomal protein L11 methyltransferase	0.186307192289263	0.592262814819704	Upregulated	51.2314687784488	WP_001145827.1
C2566_RS07700	rlmF	rlmF	23S rRNA (adenine(1618)-N(6))-methyltransferase RlmF	0.186253029367483	0.652394829941558	Upregulated	34.497206636563	WP_001301285.1
C2566_RS14860	arnE	arnE	4-amino-4-deoxy-L-arabinose-phosphoundecaprenol flippase subunit ArnE	0.185826632144482	0.657513412237999	Upregulated	35.4887629705742	WP_000638031.1
C2566_RS07845	rimO	rimO	30S ribosomal protein S12 methylthiotransferase RimO	0.185687357421533	0.639425096979722	Upregulated	85.1464198720636	WP_000049367.1
C2566_RS15985	yfgG	yfgG	YfgG family protein	0.185339232156306	0.655796426232899	Upregulated	840.253201189901	WP_000076001.1
C2566_RS08630	sxy	sxy	CRP-S regulon transcriptional coactivator Sxy	0.185292946166061	0.637116627253219	Upregulated	136.215763646508	WP_000839153.1
C2566_RS08715	hyaD	hyaD	hydrogenase 1 maturation protease	0.184737328103345	0.652813827503223	Upregulated	58.9756945707618	WP_000003671.1
C2566_RS21725	yicG	yicG	trimeric intracellular cation channel family protein	0.18424277057369	0.652813827503223	Upregulated	58.8201614166921	WP_000924289.1
C2566_RS08950	efeU	efeU	iron uptake transporter permease EfeU	0.184102024633906	0.618796563743316	Upregulated	37.984088564549	WP_000497942.1
C2566_RS01695	yjaB	yjaB	acetyltransferase	0.183946033585645	0.638602989719069	Upregulated	63.138117675434	WP_000237005.1
C2566_RS24785	C2566_RS24785	C2566_RS24785	hypothetical protein	0.18358452841262	0.61350380488073	Upregulated	13.0903764959813	WP_122056850.1
C2566_RS13615	tsuA	tsuA	thiosulfate utilization transporter TsuA/YeeE	0.183420437512342	0.665458598222068	Upregulated	89.2054003600937	WP_000492348.1
C2566_RS17960	prfB	prfB	peptide chain release factor 2	0.182986933108955	0.592262814819704	Upregulated	305.754962323984	WP_001701073.1
C2566_RS04155	ftsL	ftsL	cell division protein FtsL	0.182962253131466	0.64456115521207	Upregulated	197.060264592747	WP_000625658.1
C2566_RS13730	vioB	vioB	dTDP-4-amino-4,6-dideoxy-D-glucose acetyltransferase VioB	0.182938705457819	0.665596337788642	Upregulated	2834.32262103435	WP_000323726.1
C2566_RS00125	pstA	pstA	phosphate ABC transporter permease PstA	0.182932391296394	0.628179146167315	Upregulated	39.1747062675129	WP_001251978.1
C2566_RS16035	hisS	hisS	histidine--tRNA ligase	0.182797011537463	0.589374782571716	Upregulated	415.54297423917	WP_001107167.1
C2566_RS05135	betA	betA	choline dehydrogenase	0.182484190762207	0.665458598222068	Upregulated	111.196018034834	WP_001159087.1
C2566_RS15170	pdxB	pdxB	4-phosphoerythronate dehydrogenase PdxB	0.182106406963999	0.598147627221488	Upregulated	145.548200264029	WP_000699145.1
C2566_RS18210	glcB	glcB	malate synthase G	0.181712795351702	0.590330827214795	Upregulated	99.6741886576028	WP_000084131.1
C2566_RS15350	evgS	evgS	acid-sensing system histidine kinase EvgS	0.181471847476813	0.660002301039475	Upregulated	989.204118307489	WP_001326970.1
C2566_RS11450	eamA	eamA	O-acetylserine/cysteine exporter	0.180902781574459	0.562409387706755	Upregulated	72.5773074463997	WP_000087210.1
C2566_RS04145	mraZ	mraZ	division/cell wall cluster transcriptional repressor MraZ	0.180755025779049	0.662996764288627	Upregulated	696.114442049789	WP_001295770.1
C2566_RS10250	yciH	yciH	stress response translation initiation inhibitor YciH	0.180594363985976	0.659180157025724	Upregulated	24.064187351892	WP_001295580.1
C2566_RS04300	aroP	aroP	aromatic amino acid transporter AroP	0.179574849092918	0.589126130386682	Upregulated	128.11123333668	WP_000969915.1
C2566_RS04965	crl	crl	sigma factor-binding protein Crl	0.179501648552284	0.665596337788642	Upregulated	1366.80653265969	WP_000174677.1
C2566_RS02310	yjdI	yjdI	4Fe-4S mono-cluster protein YjdI	0.179025043972895	0.673373132813282	Upregulated	95.7820812852845	WP_001070602.1
C2566_RS06270	intD	intD	integrase	0.179014048345851	0.669018598357306	Upregulated	109.927066659146	WP_001318654.1
C2566_RS14585	napB	napB	nitrate reductase cytochrome c-type subunit	0.179001073162303	0.673294689363714	Upregulated	16.4884501825227	WP_000835177.1
C2566_RS11420	marC	marC	NAAT family transporter MarC	0.178826362996606	0.624899283837196	Upregulated	42.2597988054028	WP_000885033.1
C2566_RS06775	dacA	dacA	D-alanyl-D-alanine carboxypeptidase DacA	0.178326852836243	0.600588931126055	Upregulated	315.451920983478	WP_001092082.1
C2566_RS21285	xylF	xylF	D-xylose ABC transporter substrate-binding protein	0.177903079496887	0.668199324678015	Upregulated	34.0948659402848	WP_001300957.1
C2566_RS01340	katG	katG	catalase/peroxidase HPI	0.17784381628778	0.660536017069717	Upregulated	758.575306879689	WP_012767778.1
C2566_RS11240	gadC	gadC	acid resistance gamma-aminobutyrate antiporter GadC	0.177192975218872	0.661816016442142	Upregulated	50.4816562605228	WP_000246019.1
C2566_RS20500	C2566_RS20500	C2566_RS20500	DeoR/GlpR family transcriptional regulator	0.177045764671281	0.655215230070925	Upregulated	65.1665175566557	WP_001300945.1
C2566_RS08130	artI	artI	arginine ABC transporter substrate-binding protein ArtI	0.176678390004202	0.674075476155929	Upregulated	175.726886238924	WP_000756569.1
C2566_RS06070	ybbA	ybbA	putative ABC transporter ATP-binding protein YbbA	0.176156983132206	0.673891391323722	Upregulated	34.5212446778013	WP_001110573.1
C2566_RS02360	dicD	dicD	transcriptional regulator	0.176038520513957	0.657345212118663	Upregulated	144.121781721401	WP_001188520.1
C2566_RS20990	gadX	gadX	acid resistance transcriptional activator GadX	0.175662804276488	0.680872441016688	Upregulated	1280.178785246	WP_001191059.1
C2566_RS15260	yfcV	yfcV	fimbrial protein	0.175561127334715	0.674957662693351	Upregulated	18.7284041215151	WP_000033316.1
C2566_RS20625	ugpQ	ugpQ	glycerophosphodiester phosphodiesterase	0.175543098933399	0.649038583735426	Upregulated	55.286464718523	WP_000073599.1
C2566_RS19745	C2566_RS19745	C2566_RS19745	hypothetical protein	0.175271823438124	0.545613688544029	Upregulated	12266.4047672406	NA
C2566_RS17710	ygfM	ygfM	molybdopterin-dependent oxidoreductase FAD-binding subunit	0.175086987263602	0.681775413267926	Upregulated	52.0854024508264	WP_000572483.1
C2566_RS21605	C2566_RS21605	C2566_RS21605	O-antigen ligase family protein	0.173908752695891	0.674927472197286	Upregulated	335.406581546184	WP_001318782.1
C2566_RS00515	hemY	hemY	protoheme IX biogenesis protein HemY	0.173419766547643	0.673373132813282	Upregulated	312.612426758376	WP_000921791.1
C2566_RS09310	yceD	yceD	23S rRNA accumulation protein YceD	0.172880902625213	0.67385629727405	Upregulated	1599.94100625888	WP_001174481.1
C2566_RS12910	manY	manY	PTS mannose transporter subunit IIC	0.172530455883453	0.677456551456023	Upregulated	186.864529037268	WP_000406926.1
C2566_RS11715	mlc	mlc	sugar metabolism global transcriptional regulator Mlc	0.172124024195891	0.631949199465842	Upregulated	150.537182308164	WP_000225262.1
C2566_RS25030	ymiD	ymiD	protein YmiD	0.171822671214314	0.686613067374872	Upregulated	27.2032207950283	WP_211180493.1
C2566_RS20330	aroB	aroB	3-dehydroquinate synthase	0.171797742993108	0.632232447497081	Upregulated	298.508829958568	WP_000439846.1
C2566_RS00395	rhlB	rhlB	ATP-dependent RNA helicase RhlB	0.171794724550286	0.665596337788642	Upregulated	450.463714347934	WP_000047499.1
C2566_RS00335	ilvL	ilvL	ilv operon leader peptide	0.171639291285489	0.686987812091552	Upregulated	836.185115366635	WP_001311244.1
C2566_RS12250	ydiP	ydiP	AraC family transcriptional regulator	0.171156834782703	0.68307654954716	Upregulated	51.259866971091	WP_000284782.1
C2566_RS17895	gcvH	gcvH	glycine cleavage system protein GcvH	0.170806114920834	0.655796426232899	Upregulated	398.013589721587	WP_001295377.1
C2566_RS00020	yidC	yidC	membrane protein insertase YidC	0.170707290733464	0.686280817134522	Upregulated	961.269546368267	WP_000378266.1
C2566_RS13025	pphA	pphA	protein-serine/threonine phosphatase	0.170575402814544	0.686876158783683	Upregulated	42.7870770199518	WP_000812724.1
C2566_RS01070	fdoH	fdoH	formate dehydrogenase O subunit beta	0.170420756966987	0.670897726911835	Upregulated	402.093373900427	WP_000331377.1
C2566_RS10995	patD	patD	aminobutyraldehyde dehydrogenase	0.170216708235406	0.665458598222068	Upregulated	41.6958460705246	WP_001163875.1
C2566_RS16665	csiR	csiR	DNA-binding transcriptional regulator CsiR	0.170183038641218	0.65862497622854	Upregulated	31.7625300031682	WP_000156811.1
C2566_RS09365	holB	holB	DNA polymerase III subunit delta'	0.170125875160354	0.664203997280294	Upregulated	80.5820336659169	WP_001267920.1
C2566_RS11440	marA	marA	MDR efflux pump AcrAB transcriptional activator MarA	0.169665175703102	0.657513412237999	Upregulated	340.689952434784	WP_000091199.1
C2566_RS01595	thiF	thiF	thiazole biosynthesis adenylyltransferase ThiF	0.169508003607628	0.686952710929694	Upregulated	22.4496758206295	WP_000999737.1
C2566_RS06780	rlpA	rlpA	endolytic peptidoglycan transglycosylase RlpA	0.169471083007721	0.638602989719069	Upregulated	130.742313419231	WP_001231428.1
C2566_RS18885	yqjF	yqjF	DoxX family protein	0.169033046464029	0.689457839862889	Upregulated	40.4616142500997	WP_000732240.1
C2566_RS06115	allA	allA	ureidoglycolate lyase	0.168778796783845	0.68307654954716	Upregulated	29.9239950378263	WP_000776388.1
C2566_RS10645	sieB	sieB	superinfection exclusion B family protein	0.168754899899023	0.691228724735875	Upregulated	165.590101103819	WP_001312793.1
C2566_RS10170	yciK	yciK	YciK family oxidoreductase	0.168626430651505	0.667323148116906	Upregulated	60.164936392204	WP_000559286.1
C2566_RS21245	glyS	glyS	glycine--tRNA ligase subunit beta	0.168482261963885	0.67867388244088	Upregulated	648.487756817806	WP_001291772.1
C2566_RS18385	yghA	yghA	NADP(+)-dependent aldehyde reductase	0.168301883184817	0.664805496182637	Upregulated	39.2110946207871	WP_000018760.1
C2566_RS08225	clpS	clpS	ATP-dependent Clp protease adapter ClpS	0.167850483634936	0.692971160943893	Upregulated	684.460283295132	WP_000520781.1
C2566_RS06300	C2566_RS06300	C2566_RS06300	protein ren	0.166991788245828	0.662563589530815	Upregulated	6.81714794114146	NA
C2566_RS03575	C2566_RS03575	C2566_RS03575	Rpn family recombination-promoting nuclease/putative transposase	0.166945872630542	0.68833720981771	Upregulated	36.3569399512223	NA
C2566_RS01485	rrf	rrf	hypothetical protein	0.166921296899707	0.637216984735952	Upregulated	22.3634945799134	NA
C2566_RS15570	ptsI	ptsI	phosphoenolpyruvate-protein phosphotransferase PtsI	0.166573910498434	0.686280817134522	Upregulated	3113.60688867393	WP_000623136.1
C2566_RS04230	secA	secA	preprotein translocase subunit SecA	0.166430247284264	0.66184279371527	Upregulated	704.568334278012	WP_000905789.1
C2566_RS08625	sulA	sulA	SOS-induced cell division inhibitor SulA	0.165962095181322	0.692971160943893	Upregulated	133.09411179404	WP_000288710.1
C2566_RS07040	seqA	seqA	replication initiation negative regulator SeqA	0.165822440499713	0.674075476155929	Upregulated	455.212931050928	WP_000848387.1
C2566_RS18515	parE	parE	DNA topoisomerase IV subunit B	0.165175741803229	0.634032802488389	Upregulated	194.000366290713	WP_000195296.1
C2566_RS04170	murF	murF	UDP-N-acetylmuramoyl-tripeptide--D-alanyl-D-alanine ligase	0.165174620648567	0.684397297858437	Upregulated	222.979351594331	WP_000626688.1
C2566_RS05610	yajD	yajD	HNH nuclease YajD	0.164961619318564	0.673373132813282	Upregulated	680.52873370693	WP_000974813.1
C2566_RS05685	yajL	yajL	protein deglycase YajL	0.164827010761611	0.695105720202677	Upregulated	69.7099511619015	WP_001276309.1
C2566_RS24750	rseD	rseD	rpoE leader peptide RseD	0.16452160012711	0.700847864614113	Upregulated	683.771654844877	WP_001303621.1
C2566_RS04060	yabI	yabI	DedA family protein	0.164280231566827	0.700847864614113	Upregulated	181.854993679464	WP_001148410.1
C2566_RS17225	mazG	mazG	nucleoside triphosphate pyrophosphohydrolase	0.163566443988721	0.645627684868603	Upregulated	159.450537076781	WP_001071638.1
C2566_RS00955	typA	typA	ribosome-dependent GTPase TypA	0.163155631383562	0.671171446541242	Upregulated	503.960620149338	WP_000570668.1
C2566_RS14620	eco	eco	serine protease inhibitor ecotin	0.162214853563934	0.692638812071677	Upregulated	87.8346553058631	WP_000849209.1
C2566_RS13410	uvrY	uvrY	UvrY/SirA/GacA family response regulator transcription factor	0.161836563322953	0.69551869832944	Upregulated	691.125996940337	NA
C2566_RS18390	exbD	exbD	TonB system transport protein ExbD	0.161390683298055	0.686280817134522	Upregulated	80.5982376447594	WP_001240712.1
C2566_RS20080	rpsL	rpsL	30S ribosomal protein S12	0.160860938190567	0.706464211889411	Upregulated	667.59107901887	WP_000246815.1
C2566_RS10210	yciX	yciX	protein YciX	0.160635843018153	0.689133445736267	Upregulated	110.099112559651	WP_001297116.1
C2566_RS18340	hybC	hybC	hydrogenase 2 large subunit	0.160615650881791	0.706383776238794	Upregulated	498.385228876894	WP_000083065.1
C2566_RS20835	yhiJ	yhiJ	DUF4049 domain-containing protein	0.160558740451834	0.70848379806411	Upregulated	65.5164063014942	WP_001329173.1
C2566_RS15265	sixA	sixA	phosphohistidine phosphatase SixA	0.160519235261503	0.703270711144261	Upregulated	266.353437763505	WP_001195819.1
C2566_RS17520	mutH	mutH	DNA mismatch repair endonuclease MutH	0.160422359536661	0.69551869832944	Upregulated	33.8597853418749	WP_000082201.1
C2566_RS22055	yidQ	yidQ	YceK/YidQ family lipoprotein	0.159831916703992	0.682071998925864	Upregulated	174.269264540777	WP_000620888.1
C2566_RS20865	pitA	pitA	inorganic phosphate transporter PitA	0.159348664631374	0.698264071946181	Upregulated	300.420929694066	WP_000902780.1
C2566_RS03470	prfC	prfC	peptide chain release factor 3	0.159305132233619	0.689457839862889	Upregulated	154.965311654825	WP_000175940.1
C2566_RS21555	yibN	yibN	rhodanese-like domain-containing protein	0.159275174177544	0.701000379225481	Upregulated	248.7347499268	WP_001156181.1
C2566_RS14800	yfaV	yfaV	MFS transporter	0.158907976926055	0.712563021433364	Upregulated	37.1334369509302	WP_012767744.1
C2566_RS11930	dtpA	dtpA	dipeptide/tripeptide permease DtpA	0.158634640792375	0.652394829941558	Upregulated	173.724529530997	WP_000100932.1
C2566_RS12475	osmE	osmE	osmotically-inducible lipoprotein OsmE	0.15859106351883	0.712782283341355	Upregulated	2340.54758940537	WP_001039044.1
C2566_RS00265	rbsB	rbsB	ribose ABC transporter substrate-binding protein RbsB	0.157991696532186	NA	Upregulated	18127.1727528616	WP_001056273.1
C2566_RS07810	iaaA	iaaA	beta-aspartyl-peptidase	0.157367696432293	0.686280817134522	Upregulated	110.266629857922	WP_000513775.1
C2566_RS16630	C2566_RS16630	C2566_RS16630	ParB/RepB/Spo0J family partition protein	0.157212099108588	0.708857899832495	Upregulated	511.195642585362	WP_000614784.1
C2566_RS20590	yhhX	yhhX	oxidoreductase	0.157116086909175	0.678129438105752	Upregulated	159.571958054995	WP_000236293.1
C2566_RS04465	dksA	dksA	RNA polymerase-binding protein DksA	0.15687750662999	0.704608584882166	Upregulated	753.211082146749	WP_001155227.1
C2566_RS21620	rfaY	rfaY	lipopolysaccharide core heptose(II) kinase RfaY	0.156698403994831	0.717219309202714	Upregulated	105.619590685418	WP_000633084.1
C2566_RS10760	ydbL	ydbL	YdbL family protein	0.156475695128965	0.717219309202714	Upregulated	51.875532694092	WP_000752043.1
C2566_RS14130	metG	metG	methionine--tRNA ligase	0.156314426620175	0.670897726911835	Upregulated	292.080707651387	WP_001300978.1
C2566_RS09455	lolD	lolD	lipoprotein-releasing ABC transporter ATP-binding protein LolD	0.156139109659763	0.703687982741188	Upregulated	45.1705969656566	WP_001033695.1
C2566_RS13630	yeeZ	yeeZ	SDR family oxidoreductase	0.155729440499853	0.665458598222068	Upregulated	177.747061446139	WP_000754737.1
C2566_RS03660	uxuR	uxuR	Uxu operon transcriptional regulator	0.155375830946631	0.661122440292085	Upregulated	73.2633846485024	WP_000833679.1
C2566_RS15235	C2566_RS15235	C2566_RS15235	fimbrial protein	0.154817254190858	0.70610856661234	Upregulated	57.52528491892	WP_000197766.1
C2566_RS16640	glaH	glaH	glutarate dioxygenase GlaH	0.154511952751563	0.72008848083157	Upregulated	33.0728786771063	WP_000993087.1
C2566_RS07025	fldA	fldA	flavodoxin FldA	0.154131975128643	0.634032802488389	Upregulated	813.92218251348	WP_001018618.1
C2566_RS05065	ykgL	ykgL	protein YkgL	0.154120215548836	0.690548100616309	Upregulated	10.0774996315514	WP_001147279.1
C2566_RS02430	ecnB	ecnB	lipoprotein toxin entericidin B	0.154105945030405	0.72008848083157	Upregulated	1288.72221623076	WP_000239596.1
C2566_RS05985	ybaL	ybaL	YbaL family putative K(+) efflux transporter	0.153832047811005	0.688364802984836	Upregulated	169.763006524809	WP_000546237.1
C2566_RS10850	cybB	cybB	cytochrome b561	0.153649416627386	0.674075476155929	Upregulated	192.381659996515	WP_000428998.1
C2566_RS15040	yfbV	yfbV	terminus macrodomain insulation protein YfbV	0.153467672033466	0.694362771917266	Upregulated	387.884272166428	WP_000106627.1
C2566_RS06055	cnoX	cnoX	chaperedoxin	0.153241993308686	0.692638812071677	Upregulated	168.38929644512	WP_001300573.1
C2566_RS11685	ynfF	ynfF	selenate/tellurate reductase subunit YnfF	0.15239691306492	0.72008848083157	Upregulated	546.353844220756	WP_001340362.1
C2566_RS18840	uxaC	uxaC	glucuronate isomerase	0.152355664695758	0.711947610875923	Upregulated	80.8216706968828	WP_000187442.1
C2566_RS13200	cmoA	cmoA	carboxy-S-adenosyl-L-methionine synthase CmoA	0.152042135092607	0.668199324678015	Upregulated	86.6328620574556	WP_000019588.1
C2566_RS02745	ytfB	ytfB	cell division protein YtfB	0.151629496609309	0.72008848083157	Upregulated	222.331634378833	WP_001119458.1
C2566_RS17905	ygfF	ygfF	SDR family oxidoreductase	0.151285859266518	0.70610856661234	Upregulated	25.8213916141952	WP_000951948.1
C2566_RS01965	pdeC	pdeC	c-di-GMP phosphodiesterase PdeC	0.151026780928851	0.719245268669484	Upregulated	53.8695862126171	WP_000019548.1
C2566_RS16230	glyA	glyA	serine hydroxymethyltransferase	0.150664754462562	0.70761975511279	Upregulated	853.900250536442	WP_000919159.1
C2566_RS15805	yffB	yffB	ArsC family reductase	0.150570092575412	0.716123771512135	Upregulated	50.9500946086053	WP_000258236.1
C2566_RS08960	efeB	efeB	iron uptake transporter deferrochelatase/peroxidase subunit	0.15001699074283	0.683172923708035	Upregulated	47.4726361710235	WP_001199471.1
C2566_RS04585	dapD	dapD	2,3,4,5-tetrahydropyridine-2,6-dicarboxylate N-succinyltransferase	0.149996949703982	0.719245268669484	Upregulated	380.304209689901	WP_001186650.1
C2566_RS16515	yfiL	yfiL	DUF2799 domain-containing protein	0.149569671601008	0.730234607944708	Upregulated	24.028612270089	WP_000976004.1
C2566_RS14125	apbC	apbC	iron-sulfur cluster carrier protein ApbC	0.149512117538155	0.695208043904495	Upregulated	235.773271551519	WP_001005448.1
C2566_RS01600	thiE	thiE	thiamine phosphate synthase	0.149213903699725	0.730389703824326	Upregulated	18.5670402928464	WP_000284615.1
C2566_RS14750	yfaE	yfaE	ferredoxin-like diferric-tyrosyl radical cofactor maintenance protein YfaE	0.149204981741127	0.72008848083157	Upregulated	24.1078622117445	WP_000135040.1
C2566_RS09600	ymgA	ymgA	two-component-system connector protein YmgA	0.148918456436038	0.728848414741216	Upregulated	16.2956043391816	WP_000858002.1
C2566_RS04310	aceE	aceE	pyruvate dehydrogenase (acetyl-transferring), homodimeric type	0.148800265191095	0.728442893876112	Upregulated	1309.10390190363	WP_000003829.1
C2566_RS06910	ybeY	ybeY	rRNA maturation RNase YbeY	0.148421038193679	0.72386431004895	Upregulated	204.30618343986	WP_000084473.1
C2566_RS10975	ydcS	ydcS	putative ABC transporter substrate-binding protein YdcS	0.14803887936816	0.732910218527698	Upregulated	38.443384322176	WP_000047424.1
C2566_RS19385	lptB	lptB	LPS export ABC transporter ATP-binding protein	0.147680053505083	0.685831607471472	Upregulated	84.3762224936066	WP_000224099.1
C2566_RS04410	panB	panB	3-methyl-2-oxobutanoate hydroxymethyltransferase	0.147669239201743	0.691228724735875	Upregulated	91.610710647141	WP_000805497.1
C2566_RS19215	rbfA	rbfA	30S ribosome-binding factor RbfA	0.147610600371448	0.730921654426877	Upregulated	64.0237432784029	WP_001040205.1
C2566_RS05815	ybaE	ybaE	SgrR family transcriptional regulator	0.147609194688573	0.725684318828243	Upregulated	607.5020858625	WP_001238194.1
C2566_RS19670	fis	fis	DNA-binding transcriptional regulator Fis	0.147562614230566	0.73343458845058	Upregulated	279.908691734481	WP_000462905.1
C2566_RS17885	ubiI	ubiI	FAD-dependent 2-octaprenylphenol hydroxylase	0.147476717982227	0.686613067374872	Upregulated	250.425066947077	WP_001192185.1
C2566_RS11040	yncE	yncE	YncE family protein	0.14715086302544	0.667323148116906	Upregulated	181.283237192809	WP_000550675.1
C2566_RS02565	yjeT	yjeT	DUF2065 domain-containing protein	0.146967316937688	0.732910218527698	Upregulated	8.74651934873987	WP_001089294.1
C2566_RS18095	rdgB	rdgB	RdgB/HAM1 family non-canonical purine NTP pyrophosphatase	0.146184807424693	0.730930981540717	Upregulated	30.0885464715345	WP_001174777.1
C2566_RS18350	hybA	hybA	hydrogenase 2 operon protein HybA	0.145933439687454	0.73343458845058	Upregulated	207.74513552016	WP_001081870.1
C2566_RS12625	sppA	sppA	signal peptide peptidase SppA	0.145916382152865	0.690548100616309	Upregulated	242.040018561362	WP_001259822.1
C2566_RS19730	rrf	rrf	hypothetical protein	0.145202536974849	0.683822213823172	Upregulated	4076.00414945809	NA
C2566_RS02370	cutA	cutA	divalent cation tolerance protein CutA	0.144927219306802	0.704608584882166	Upregulated	59.1162379414001	WP_000883400.1
C2566_RS13080	yebF	yebF	protein YebF	0.144925813126892	0.732435316748174	Upregulated	84.8950341056482	WP_001295500.1
C2566_RS03635	hypT	hypT	hypochlorite stress DNA-binding transcriptional regulator HypT	0.144871787365141	0.730837032716486	Upregulated	143.465451850981	WP_000340740.1
C2566_RS07950	C2566_RS07950	C2566_RS07950	retron St85 family RNA-directed DNA polymerase	0.144493253279333	0.734608960611504	Upregulated	996.490751465925	WP_226347323.1
C2566_RS04790	C2566_RS04790	C2566_RS04790	hypothetical protein	0.144345312268892	0.717979981747151	Upregulated	19.0015462077368	NA
C2566_RS08415	kdsB	kdsB	3-deoxy-manno-octulosonate cytidylyltransferase	0.143845835568483	0.73485816743544	Upregulated	149.514377553352	WP_000011603.1
C2566_RS11425	C2566_RS11425	C2566_RS11425	helix-turn-helix domain-containing protein	0.143160275672256	0.73485816743544	Upregulated	357.688543169969	WP_000268704.1
C2566_RS14720	gyrA	gyrA	DNA topoisomerase (ATP-hydrolyzing) subunit A	0.143051677816114	0.704661829134223	Upregulated	555.675282920045	WP_001281254.1
C2566_RS09950	narI	narI	respiratory nitrate reductase subunit gamma	0.142948619695921	0.72008848083157	Upregulated	46.8091180760441	WP_001160110.1
C2566_RS17065	pcm	pcm	protein-L-isoaspartate O-methyltransferase	0.142913206598722	0.651415573671999	Upregulated	117.768987605529	WP_000254708.1
C2566_RS08145	ybjQ	ybjQ	heavy metal-binding domain-containing protein	0.142596091492641	0.73485816743544	Upregulated	112.613805209938	WP_001160737.1
C2566_RS15095	rpnB	rpnB	recombination-promoting nuclease RpnB	0.142586925762816	0.741850743059777	Upregulated	235.081749764557	WP_000156140.1
C2566_RS16590	bamE	bamE	outer membrane protein assembly factor BamE	0.142552448933005	0.738262515349015	Upregulated	1349.90241400383	WP_001203437.1
C2566_RS00270	rbsK	rbsK	ribokinase	0.142000781051923	0.739204984887181	Upregulated	89.9067833102103	WP_012767772.1
C2566_RS01920	alr	alr	alanine racemase	0.141933818213645	0.691041947322479	Upregulated	130.39052027681	WP_001147328.1
C2566_RS09185	yceB	yceB	lipoprotein	0.141761851681281	0.70610856661234	Upregulated	539.912972376932	WP_001295443.1
C2566_RS14350	lysP	lysP	lysine-specific permease	0.141723939897903	0.705948843743888	Upregulated	133.185542574465	WP_000253273.1
C2566_RS13425	hprS	hprS	two-component system sensor histidine kinase HprS	0.141282603201279	0.739204984887181	Upregulated	321.091016181667	WP_000826748.1
C2566_RS09065	csgB	csgB	curli minor subunit CsgB	0.140705101089923	0.703927152163759	Upregulated	7.16810580740677	WP_000791650.1
C2566_RS17025	ygbI	ygbI	DNA-binding transcriptional repressor YgbI	0.140698165005541	0.736704171659982	Upregulated	397.807547943792	WP_001295181.1
C2566_RS10880	opgD	opgD	glucan biosynthesis protein OpgD	0.140281317751393	0.68833720981771	Upregulated	413.580312712227	WP_000375961.1
C2566_RS03855	ribF	ribF	bifunctional riboflavin kinase/FAD synthetase	0.140101677591293	0.637116627253219	Upregulated	260.887762843521	WP_000767337.1
C2566_RS21175	eptB	eptB	kdo(2)-lipid A phosphoethanolamine 7''-transferase	0.139735055373183	0.720347059920796	Upregulated	647.650222624387	WP_001269197.1
C2566_RS13125	lpxM	lpxM	lauroyl-Kdo(2)-lipid IV(A) myristoyltransferase	0.139589693566216	0.68307654954716	Upregulated	100.652611933807	WP_000448381.1
C2566_RS20900	gorA	gorA	glutathione-disulfide reductase	0.13880451543309	0.710346324410207	Upregulated	126.595810916055	WP_000160808.1
C2566_RS13705	wbbD	wbbD	UDP-Gal:alpha-D-GlcNAc-diphosphoundecaprenol beta-1,3-galactosyltransferase	0.138109993787628	0.747826255912878	Upregulated	367.572477507763	WP_001278664.1
C2566_RS07740	ompX	ompX	outer membrane protein OmpX	0.1380195674385	0.735427570901373	Upregulated	967.242491032697	WP_001295296.1
C2566_RS09680	C2566_RS09680	C2566_RS09680	YcgL domain-containing protein	0.137988064638943	0.732910218527698	Upregulated	225.319112303245	WP_001297679.1
C2566_RS01290	cytR	cytR	DNA-binding transcriptional regulator CytR	0.137848342770177	0.678889679032495	Upregulated	113.177679359111	WP_000644904.1
C2566_RS20535	glgP	glgP	glycogen phosphorylase	0.137826699427043	0.707906095290211	Upregulated	690.375240335557	WP_000993449.1
C2566_RS13490	shiA	shiA	shikimate transporter	0.137374773001822	0.711947610875923	Upregulated	93.2540735225856	WP_000378575.1
C2566_RS03545	dnaC	dnaC	DNA replication protein DnaC	0.137121621476738	0.746201622740503	Upregulated	60.8306538639454	WP_000799911.1
C2566_RS12360	rplT	rplT	50S ribosomal protein L20	0.136460091474416	0.752053565046017	Upregulated	2244.00096612612	WP_000124850.1
C2566_RS17880	ubiH	ubiH	2-octaprenyl-6-methoxyphenyl hydroxylase	0.136412942122799	0.745492483576863	Upregulated	152.9099390543	WP_000111199.1
C2566_RS20915	arsR	arsR	As(III)-sensing metalloregulatory transcriptional repressor ArsR	0.136412497425523	0.747826255912878	Upregulated	30.3900270395918	WP_000008957.1
C2566_RS03070	insG	insG	IS4-like element IS4 family transposase	0.136331988780439	0.746764828007435	Upregulated	109.637167508048	WP_000483767.1
C2566_RS05890	hha	hha	HHA domain-containing protein	0.136295391906813	0.752053565046017	Upregulated	1472.75881364788	WP_001291435.1
C2566_RS05820	cof	cof	HMP-PP phosphatase	0.136009637795963	0.749018491505734	Upregulated	75.6061116425244	WP_000113027.1
C2566_RS05800	ybaV	ybaV	helix-hairpin-helix domain-containing protein	0.135827443039403	0.752053565046017	Upregulated	51.5093245024507	WP_000680290.1
C2566_RS02405	yjeI	yjeI	DUF4156 domain-containing protein	0.135404888909792	0.751839968325774	Upregulated	148.104623027252	WP_001301120.1
C2566_RS11270	ydeM	ydeM	anaerobic sulfatase maturase	0.135068900136005	0.749018491505734	Upregulated	80.4036031452793	WP_001301030.1
C2566_RS18380	yqhA	yqhA	TIGR00645 family protein	0.13498372056983	0.748529380350509	Upregulated	357.26759157752	WP_000439331.1
C2566_RS20480	malT	malT	HTH-type transcriptional regulator MalT	0.134686233408441	0.747826255912878	Upregulated	293.346584728654	WP_000906955.1
C2566_RS17085	ispD	ispD	2-C-methyl-D-erythritol 4-phosphate cytidylyltransferase	0.133960928742374	0.70610856661234	Upregulated	61.7210802494758	WP_000246144.1
C2566_RS05910	acrR	acrR	multidrug efflux transporter transcriptional repressor AcrR	0.133564490938268	0.747826255912878	Upregulated	130.354581861897	WP_000101737.1
C2566_RS04430	yadM	yadM	fimbrial protein	0.13334215184085	0.752053565046017	Upregulated	16.0199642886672	WP_000598300.1
C2566_RS13260	cheY	cheY	chemotaxis response regulator CheY	0.133273487101101	0.752053565046017	Upregulated	10.2232668701464	WP_000763867.1
C2566_RS20750	dcrB	dcrB	phage sensitivity protein DcrB	0.133237122738663	0.75742433000937	Upregulated	421.926112811668	WP_001245295.1
C2566_RS13430	hprR	hprR	response regulator transcription factor HprR	0.133091409771149	0.752053565046017	Upregulated	89.8139661821293	WP_001339045.1
C2566_RS10825	hrpA	hrpA	ATP-dependent RNA helicase HrpA	0.133081726772613	0.665458598222068	Upregulated	368.609136684653	WP_000139585.1
C2566_RS11815	manA	manA	mannose-6-phosphate isomerase	0.132869667696476	0.698264071946181	Upregulated	225.955781477214	WP_001170661.1
C2566_RS15465	mntH	mntH	Nramp family divalent metal transporter	0.132706663239826	0.754224450917292	Upregulated	303.982007637999	WP_000186384.1
C2566_RS21710	rph	rph	ribonuclease PH	0.132643720106747	0.739204984887181	Upregulated	77.8085529889525	WP_001247089.1
C2566_RS10045	yciU	yciU	HI1450 family dsDNA-mimic protein	0.131922635918739	0.752053565046017	Upregulated	52.9632866068108	WP_000366959.1
C2566_RS21770	xanP	xanP	xanthine/proton symporter XanP	0.131623255208124	0.757999477156636	Upregulated	43.0062046027818	WP_001295238.1
C2566_RS15665	amiA	amiA	N-acetylmuramoyl-L-alanine amidase AmiA	0.131453604348736	0.731958907941353	Upregulated	255.890825964244	WP_000102886.1
C2566_RS11905	rsxD	rsxD	electron transport complex subunit RsxD	0.131207544487086	0.752053565046017	Upregulated	42.3572181418117	WP_000231922.1
C2566_RS01945	yjbR	yjbR	MmcQ/YjbR family DNA-binding protein	0.131093884263909	0.764347220702142	Upregulated	287.078827316264	WP_000155657.1
C2566_RS02900	treR	treR	trehalose operon repressor TreR	0.130996924434358	0.746408429317669	Upregulated	36.6478103871004	WP_001181324.1
C2566_RS21330	yiaJ	yiaJ	IclR family transcriptional regulator YiaJ	0.130501654894131	0.735421864946319	Upregulated	116.704569394621	WP_000514242.1
C2566_RS04655	fabZ	fabZ	3-hydroxyacyl-ACP dehydratase FabZ	0.130208703739265	0.747826255912878	Upregulated	342.79748825297	WP_000210739.1
C2566_RS13735	vioA	vioA	dTDP-4-amino-4,6-dideoxy-D-glucose aminotransferase VioA	0.129764188150715	0.766764470866662	Upregulated	6834.03233978348	WP_000998544.1
C2566_RS10525	uspE	uspE	universal stress protein UspE	0.129691073390078	0.749261635649611	Upregulated	1702.07621399283	WP_001262123.1
C2566_RS07805	moeA	moeA	molybdopterin molybdotransferase MoeA	0.129334233605538	0.745815885130972	Upregulated	80.9864262985007	WP_000397372.1
C2566_RS19485	nanR	nanR	transcriptional regulator NanR	0.129036742531805	0.762962497631856	Upregulated	111.401173808617	WP_000523844.1
C2566_RS13530	C2566_RS13530	C2566_RS13530	hypothetical protein	0.128830054733287	0.73485816743544	Upregulated	7.8597291161606	NA
C2566_RS11785	ydgC	ydgC	GlpM family protein	0.128638523954279	0.766764470866662	Upregulated	53.0500508409471	WP_000524868.1
C2566_RS10260	yciT	yciT	DNA-binding transcriptional regulator YciT	0.128606781972066	0.719245268669484	Upregulated	211.788354017627	WP_001088621.1
C2566_RS01620	hemE	hemE	uroporphyrinogen decarboxylase	0.128543161280186	0.734608960611504	Upregulated	64.0489572450119	WP_000137657.1
C2566_RS16915	ascG	ascG	DNA-binding transcriptional regulator AscG	0.128540720470174	0.724337339808686	Upregulated	75.919340104223	WP_001320117.1
C2566_RS13095	kdgA	kdgA	bifunctional 4-hydroxy-2-oxoglutarate aldolase/2-dehydro-3-deoxy-phosphogluconate aldolase	0.128188346984115	0.767049608681654	Upregulated	64.8951444521233	WP_000800512.1
C2566_RS10895	rimL	rimL	50S ribosomal protein L7/L12-serine acetyltransferase	0.127973492408636	0.75042745635576	Upregulated	349.188645780211	WP_000140873.1
C2566_RS07825	gsiC	gsiC	glutathione ABC transporter permease GsiC	0.127711132998304	0.688364802984836	Upregulated	53.1573650874824	WP_000936043.1
C2566_RS05925	rsmS	rsmS	pleiotropic regulatory protein RsmS	0.12751553987555	0.767049608681654	Upregulated	10.0091410732487	WP_000051153.1
C2566_RS10470	tyrR	tyrR	transcriptional regulator TyrR	0.12742169729727	0.699227850953716	Upregulated	236.884700618069	WP_001300658.1
C2566_RS21135	dppD	dppD	dipeptide ABC transporter ATP-binding protein	0.127325655513176	0.770177443900736	Upregulated	25.7631782691833	WP_001196486.1
C2566_RS06915	ybeZ	ybeZ	PhoH family protein	0.126990192523138	0.761658827946814	Upregulated	485.980735016333	WP_001018040.1
C2566_RS06635	ahpC	ahpC	alkyl hydroperoxide reductase subunit C	0.126207416668877	0.774546495097875	Upregulated	2703.91918086684	WP_000052796.1
C2566_RS12510	astB	astB	N-succinylarginine dihydrolase	0.126049549738731	0.768819564363881	Upregulated	44.6311610677323	WP_000995016.1
C2566_RS03815	sgcQ	sgcQ	BtpA family protein SgcQ	0.125902918508889	0.774826216937251	Upregulated	17.6498040331492	WP_000118626.1
C2566_RS11680	ynfE	ynfE	selenate/tellurate reductase subunit YnfE	0.125706835384732	0.75742433000937	Upregulated	256.087437005172	WP_000041695.1
C2566_RS06975	nagC	nagC	DNA-binding transcriptional regulator NagC	0.125333703196643	0.766939976136461	Upregulated	156.158267576764	WP_000187594.1
C2566_RS08435	mukF	mukF	chromosome partition protein MukF	0.125154783158519	0.708856969316032	Upregulated	156.149279772632	WP_001288850.1
C2566_RS15130	purF	purF	amidophosphoribosyltransferase	0.124684249287532	0.718207451060255	Upregulated	94.5487167061612	WP_000334220.1
C2566_RS17870	ygfB	ygfB	UPF0149 family protein YgfB	0.124611509221809	0.677456551456023	Upregulated	265.079473292364	WP_001295378.1
C2566_RS15325	dsdX	dsdX	D-serine transporter DsdX	0.124105828941144	0.737080352587357	Upregulated	87.44613134075	WP_000556048.1
C2566_RS08570	rlmKL	rlmKL	bifunctional 23S rRNA (guanine(2069)-N(7))-methyltransferase RlmK/23S rRNA (guanine(2445)-N(2))-methyltransferase RlmL	0.123684881456864	0.695413344989369	Upregulated	147.430842694889	WP_001086539.1
C2566_RS13725	C2566_RS13725	C2566_RS13725	glycosyl transferase	0.123516964105513	0.778742273364853	Upregulated	2013.15537119111	WP_000690820.1
C2566_RS10500	pgrR	pgrR	DNA-binding transcriptional regulator PgrR	0.123392338967967	0.778361127862952	Upregulated	37.6107644909381	WP_000817708.1
C2566_RS06145	allB	allB	allantoinase AllB	0.123107839738565	0.779096139675878	Upregulated	59.457478865698	WP_000006899.1
C2566_RS01265	rraA	rraA	ribonuclease E activity regulator RraA	0.122299350852972	0.780995996139386	Upregulated	936.082713802166	WP_000872908.1
C2566_RS17300	ppnN	ppnN	nucleotide 5'-monophosphate nucleosidase PpnN	0.122294738690215	0.780995996139386	Upregulated	1094.12161138414	WP_000627995.1
C2566_RS08680	yccX	yccX	acylphosphatase	0.122211977342861	0.775163475851957	Upregulated	70.8888310744522	WP_000048252.1
C2566_RS13970	yegS	yegS	lipid kinase YegS	0.122097832796668	0.781488577323446	Upregulated	30.3804850683216	WP_000807361.1
C2566_RS19780	tsaC	tsaC	L-threonylcarbamoyladenylate synthase type 1 TsaC	0.121164033852789	0.766939976136461	Upregulated	67.6208506027467	WP_001301412.1
C2566_RS12180	sufB	sufB	Fe-S cluster assembly protein SufB	0.121120431141303	0.757999477156636	Upregulated	83.9372419124882	NA
C2566_RS15035	yfbU	yfbU	YfbU family protein	0.121109072736389	0.774812450105446	Upregulated	294.318948389543	WP_000426124.1
C2566_RS13230	argS	argS	arginine--tRNA ligase	0.1209571762425	0.757999477156636	Upregulated	317.145112104767	WP_001025322.1
C2566_RS06970	nagD	nagD	ribonucleotide monophosphatase NagD	0.120631870226034	0.757999477156636	Upregulated	100.075713501992	WP_000153129.1
C2566_RS15670	hemF	hemF	oxygen-dependent coproporphyrinogen oxidase	0.120258944804585	0.72008848083157	Upregulated	48.5005480970811	WP_000801364.1
C2566_RS25140	C2566_RS25140	C2566_RS25140	hypothetical protein	0.120245608899832	0.751418430297652	Upregulated	23507.4483987627	NA
C2566_RS03550	yjjA	yjjA	DUF2501 domain-containing protein YjjA	0.119703625001296	0.775588135139817	Upregulated	80.251944648284	WP_001308243.1
C2566_RS17355	C2566_RS17355	C2566_RS17355	ABC transporter permease	0.119099079401012	0.78787430167379	Upregulated	58.4969971065265	WP_000156205.1
C2566_RS21210	ghrB	ghrB	glyoxylate/hydroxypyruvate reductase GhrB	0.118675067989583	0.752053565046017	Upregulated	87.8734824267831	WP_000805027.1
C2566_RS12520	astA	astA	arginine N-succinyltransferase	0.118642430322628	0.783007398486209	Upregulated	49.3517478537489	WP_000989419.1
C2566_RS19770	yrdB	yrdB	DUF1488 domain-containing protein	0.118577307916609	0.775163475851957	Upregulated	70.9878660348866	WP_001070563.1
C2566_RS20940	dctR	dctR	helix-turn-helix transcriptional regulator	0.118461833696963	0.788899427953039	Upregulated	41.138924879418	WP_000478619.1
C2566_RS14295	preA	preA	NAD-dependent dihydropyrimidine dehydrogenase subunit PreA	0.118323996886212	0.778663696690647	Upregulated	221.304551683392	WP_000956071.1
C2566_RS01650	zraS	zraS	two-component system sensor histidine kinase ZraS	0.118194115043561	0.767049608681654	Upregulated	82.1053952070298	WP_001211926.1
C2566_RS07065	potE	potE	putrescine-ornithine antiporter	0.118169055694828	0.788899427953039	Upregulated	91.8557026182826	WP_000075845.1
C2566_RS11870	ydgJ	ydgJ	oxidoreductase	0.118101512746248	0.742623923411164	Upregulated	148.834607065191	WP_001282516.1
C2566_RS07350	cpoB	cpoB	cell division protein CpoB	0.11725314381262	0.775078170612176	Upregulated	1206.51230830632	WP_000097580.1
C2566_RS14030	yegT	yegT	nucleoside permease	0.117198970035227	0.775163475851957	Upregulated	37.6157685574716	WP_000858501.1
C2566_RS04005	pdxA	pdxA	4-hydroxythreonine-4-phosphate dehydrogenase PdxA	0.116970956281837	0.717786201117496	Upregulated	218.804809555395	WP_000241277.1
C2566_RS13955	yegQ	yegQ	tRNA 5-hydroxyuridine modification protein YegQ	0.116370573037754	0.766764470866662	Upregulated	92.4561064749223	WP_000476014.1
C2566_RS04150	rsmH	rsmH	16S rRNA (cytosine(1402)-N(4))-methyltransferase RsmH	0.11635856916791	0.775163475851957	Upregulated	499.346382996313	WP_000970479.1
C2566_RS12835	fadD	fadD	long-chain-fatty-acid--CoA ligase FadD	0.116262665003273	0.793010333542889	Upregulated	628.338404328325	WP_000758422.1
C2566_RS16615	C2566_RS16615	C2566_RS16615	integrase domain-containing protein	0.116109521289462	0.767049608681654	Upregulated	306.580011130134	WP_001062342.1
C2566_RS15565	ptsH	ptsH	phosphocarrier protein Hpr	0.115770330428203	0.794117220146505	Upregulated	660.330103265853	WP_000487600.1
C2566_RS24140	hlyE	hlyE	hemolysin HlyE	0.115728031924517	0.79186160033031	Upregulated	20.0658905969902	NA
C2566_RS15535	yfeH	yfeH	bile acid:sodium symporter family protein	0.115260823002382	0.740945678597836	Upregulated	114.169723697129	WP_000765610.1
C2566_RS19420	mtgA	mtgA	monofunctional biosynthetic peptidoglycan transglycosylase	0.115026266041745	0.765495507951356	Upregulated	51.7244180161005	WP_000047091.1
C2566_RS06920	miaB	miaB	tRNA (N6-isopentenyl adenosine(37)-C2)-methylthiotransferase MiaB	0.114686491922805	0.749018491505734	Upregulated	232.950235142609	WP_000162740.1
C2566_RS19155	yhbS	yhbS	GNAT family N-acetyltransferase	0.114583265282981	0.795747015509014	Upregulated	241.317725101638	WP_000908554.1
C2566_RS21250	glyQ	glyQ	glycine--tRNA ligase subunit alpha	0.114279604092368	0.783007398486209	Upregulated	98.4348261540683	WP_001168544.1
C2566_RS14885	menB	menB	1,4-dihydroxy-2-naphthoyl-CoA synthase	0.114049211574163	0.782918998876811	Upregulated	98.4895276035757	WP_000639996.1
C2566_RS06480	ybdK	ybdK	YbdK family carboxylate-amine ligase	0.113825198571852	0.784913046151177	Upregulated	50.6903944851137	WP_001130654.1
C2566_RS06785	mrdB	mrdB	peptidoglycan glycosyltransferase MrdB	0.113811011958012	0.766764470866662	Upregulated	110.759966307628	WP_000131719.1
C2566_RS10695	C2566_RS10695	C2566_RS10695	hypothetical protein	0.113658930638242	0.790015698754239	Upregulated	12.3496639995067	WP_000654171.1
C2566_RS07165	phrB	phrB	deoxyribodipyrimidine photo-lyase	0.113592803716217	0.789726388035598	Upregulated	30.5509673313595	WP_000628034.1
C2566_RS17490	thyA	thyA	thymidylate synthase	0.113507890839861	0.68833720981771	Upregulated	187.145377950488	WP_000816234.1
C2566_RS17230	mazF	mazF	endoribonuclease MazF	0.113206501140311	0.775163475851957	Upregulated	84.0701380089329	WP_000254738.1
C2566_RS04740	rcsF	rcsF	Rcs stress response system protein RcsF	0.112808005990956	0.773221821494801	Upregulated	62.3514629960098	WP_001202329.1
C2566_RS06665	rna	rna	ribonuclease I	0.112258672498303	0.761658827946814	Upregulated	196.685423048107	WP_000643397.1
C2566_RS21050	yhjJ	yhjJ	M16 family metallopeptidase	0.112251040022374	0.780995996139386	Upregulated	233.514608884384	WP_001163141.1
C2566_RS05950	ybaB	ybaB	YbaB/EbfC family nucleoid-associated protein	0.112144969900886	0.794117220146505	Upregulated	119.416871356261	WP_000467098.1
C2566_RS10490	C2566_RS10490	C2566_RS10490	NAD-dependent dehydratase	0.111831379782824	0.788899427953039	Upregulated	28.4117290087823	NA
C2566_RS02910	ridA	ridA	2-iminobutanoate/2-iminopropanoate deaminase	0.111216096947823	0.802708059642642	Upregulated	614.453907239162	WP_000047539.1
C2566_RS09730	ycgB	ycgB	SpoVR family protein	0.111191189760649	0.788899427953039	Upregulated	366.488700381858	WP_000190854.1
C2566_RS08260	cydD	cydD	heme ABC transporter permease/ATP-binding protein CydD	0.110910346945003	0.742623923411164	Upregulated	273.867902814135	WP_001043577.1
C2566_RS17645	xdhB	xdhB	xanthine dehydrogenase FAD-binding subunit XdhB	0.110682801938564	0.803966362684438	Upregulated	42.601417721355	WP_000459182.1
C2566_RS11075	C2566_RS11075	C2566_RS11075	ISAs1 family transposase	0.110620094916025	0.805369896886729	Upregulated	50.3676404037523	NA
C2566_RS06985	nagB	nagB	glucosamine-6-phosphate deaminase	0.110148260895115	0.752676538319629	Upregulated	74.3538285505691	WP_001237072.1
C2566_RS04405	panC	panC	pantoate--beta-alanine ligase	0.110139330377586	0.766764470866662	Upregulated	97.6306606589554	WP_000905383.1
C2566_RS25130	ysaE	ysaE	protein YsaE	0.109826389781068	0.802789999616503	Upregulated	5.09092238884586	WP_211180513.1
C2566_RS16580	nadK	nadK	NAD(+) kinase	0.109675740266484	0.698264071946181	Upregulated	134.488061759256	WP_001059169.1
C2566_RS13035	yebY	yebY	YebY family protein	0.109653454750223	0.757999477156636	Upregulated	276.680721302343	WP_000976472.1
C2566_RS07940	C2566_RS07940	C2566_RS07940	hypothetical protein	0.109607270403134	0.783224529814961	Upregulated	194.215972313313	WP_001059831.1
C2566_RS14900	menF	menF	isochorismate synthase MenF	0.109367293368246	0.72008848083157	Upregulated	107.606707204078	WP_001191419.1
C2566_RS12705	mipA	mipA	scaffolding protein MipA	0.109321904565724	0.766764470866662	Upregulated	285.877604184831	WP_000163771.1
C2566_RS08445	mukB	mukB	chromosome partition protein MukB	0.109017458960085	0.780477562861179	Upregulated	403.286644151011	WP_000572670.1
C2566_RS17405	csdA	csdA	cysteine desulfurase CsdA	0.108868085052704	0.791509010132984	Upregulated	136.197385265099	WP_001300698.1
C2566_RS11670	ynfC	ynfC	YnfC family lipoprotein	0.108769085609895	0.782918998876811	Upregulated	110.071703312569	WP_001321287.1
C2566_RS11665	speG	speG	spermidine N1-acetyltransferase	0.10874733298907	0.789638034183347	Upregulated	154.153000767297	WP_001138581.1
C2566_RS04450	folK	folK	2-amino-4-hydroxy-6-hydroxymethyldihydropteridine diphosphokinase	0.108365478363608	0.808917559323022	Upregulated	7.64071119159536	WP_000215139.1
C2566_RS01280	hslV	hslV	ATP-dependent protease subunit HslV	0.10836226921405	0.751418430297652	Upregulated	116.894984732439	WP_000208242.1
C2566_RS13675	wzzB	wzzB	LPS O-antigen chain length determinant protein WzzB	0.108265538371653	0.76556774696814	Upregulated	907.562425140845	WP_001319146.1
C2566_RS17070	surE	surE	5'/3'-nucleotidase SurE	0.108038376759596	0.793038060824686	Upregulated	130.250073637021	WP_001295182.1
C2566_RS01925	tyrB	tyrB	aromatic amino acid transaminase	0.107063704470076	0.752053565046017	Upregulated	73.956711667618	WP_000486988.1
C2566_RS05830	mdlA	mdlA	SmdA family multidrug ABC transporter permease/ATP-binding protein	0.106706000044236	0.807526828923612	Upregulated	83.7434363172498	WP_001235579.1
C2566_RS09335	fabG	fabG	3-oxoacyl-ACP reductase FabG	0.106654991684434	0.811331981598969	Upregulated	1409.74115388362	WP_001008532.1
C2566_RS09180	pyrC	pyrC	dihydroorotase	0.106264347498518	0.777422819985671	Upregulated	59.43311492468	WP_000126543.1
C2566_RS14115	C2566_RS14115	C2566_RS14115	IS1-like element IS1A family transposase	0.105996323873349	0.813240749822293	Upregulated	8.92620059799233	WP_094096600.1
C2566_RS06660	rnk	rnk	nucleoside diphosphate kinase regulator	0.10557622426248	0.813240749822293	Upregulated	89.6833052434191	WP_000089731.1
C2566_RS13950	yegP	yegP	YegP family protein	0.10557130285871	0.805369896886729	Upregulated	156.268340365419	WP_000929408.1
C2566_RS18395	exbB	exbB	tol-pal system-associated acyl-CoA thioesterase	0.105410705722943	0.813240749822293	Upregulated	184.769415142189	WP_000527844.1
C2566_RS12235	aroD	aroD	type I 3-dehydroquinate dehydratase	0.105002750380821	0.806730554654113	Upregulated	37.2251846015595	WP_000860163.1
C2566_RS18860	mzrA	mzrA	EnvZ/OmpR regulon moderator MzrA	0.104937565146392	0.802782584134691	Upregulated	115.593773101985	WP_001166760.1
C2566_RS16330	rnc	rnc	ribonuclease III	0.104812368543753	0.789336695351513	Upregulated	184.402447845174	WP_001068343.1
C2566_RS19405	rapZ	rapZ	RNase adapter RapZ	0.104671826726574	0.795747015509014	Upregulated	111.426102344197	WP_000243741.1
C2566_RS00060	yieF	yieF	class I chromate reductase YieF	0.104545256146886	0.793010333542889	Upregulated	74.9412054457885	WP_001291268.1
C2566_RS13065	ptrB	ptrB	oligopeptidase B	0.103972443989448	0.794117220146505	Upregulated	109.737759432156	WP_000936922.1
C2566_RS04160	ftsI	ftsI	peptidoglycan glycosyltransferase FtsI	0.103750785460629	0.819103058540867	Upregulated	23901.0778151676	WP_000642196.1
C2566_RS20875	uspA	uspA	universal stress protein UspA	0.103332348191781	0.811479933729441	Upregulated	2283.77719144587	WP_000323571.1
C2566_RS04180	murD	murD	UDP-N-acetylmuramoyl-L-alanine--D-glutamate ligase	0.103294237900389	0.813203785116882	Upregulated	250.444009873929	WP_000796481.1
C2566_RS09140	lpxL	lpxL	kdo(2)-lipid IV(A) lauroyltransferase	0.102601127662375	0.811059366210425	Upregulated	83.9862580926602	WP_000183364.1
C2566_RS03795	yjhP	yjhP	SAM-dependent methyltransferase	0.102399420375303	0.808917559323022	Upregulated	29.5982990212139	WP_000354251.1
C2566_RS11940	pdxY	pdxY	pyridoxal kinase	0.102397134925486	0.813203785116882	Upregulated	77.5678249181378	WP_001307229.1
C2566_RS20390	hslO	hslO	Hsp33 family molecular chaperone HslO	0.102177410542201	0.752053565046017	Upregulated	111.18759555041	WP_001135574.1
C2566_RS14430	yeiP	yeiP	elongation factor P-like protein YeiP	0.102029724882572	0.811271074535916	Upregulated	50.3589156107287	WP_001136827.1
C2566_RS19700	C2566_RS19700	C2566_RS19700	membrane protein	0.10194244679777	0.813855710987177	Upregulated	29.0669039808466	WP_000825639.1
C2566_RS05265	codA	codA	cytosine/isoguanine deaminase	0.101678574940933	0.805369896886729	Upregulated	45.7651281157321	WP_001301240.1
C2566_RS05710	C2566_RS05710	C2566_RS05710	GNAT family N-acetyltransferase	0.10147996802144	0.802972756430656	Upregulated	51.540289746765	WP_000227786.1
C2566_RS05945	dnaX	dnaX	DNA polymerase III subunit gamma/tau	0.101462653283835	0.784951075417465	Upregulated	351.542357349315	WP_000122013.1
C2566_RS20165	crp	crp	cAMP-activated global transcriptional regulator CRP	0.10139082905223	0.807526828923612	Upregulated	1594.37223543076	WP_000242755.1
C2566_RS17360	C2566_RS17360	C2566_RS17360	sugar ABC transporter ATP-binding protein	0.101192242423619	0.823967447079035	Upregulated	209.907578009984	WP_000004944.1
C2566_RS00250	rbsD	rbsD	D-ribose pyranase	0.100932917419762	0.813240749822293	Upregulated	274.998806830482	NA
C2566_RS05965	adk	adk	adenylate kinase	0.100357133214646	0.81485508991969	Upregulated	802.548654377226	WP_001220233.1
C2566_RS11675	ynfD	ynfD	DUF1161 domain-containing protein	0.0995220006247437	0.828899814060304	Upregulated	48.9195863411697	WP_001300836.1
C2566_RS17340	C2566_RS17340	C2566_RS17340	LacI family DNA-binding transcriptional regulator	0.0992848236913844	0.822959778463658	Upregulated	62.5488769494917	WP_001140843.1
C2566_RS04795	dkgB	dkgB	2,5-didehydrogluconate reductase DkgB	0.0991067963560584	0.811479933729441	Upregulated	63.111147678699	WP_000997050.1
C2566_RS07450	C2566_RS07450	C2566_RS07450	tyrosine-type recombinase/integrase	0.0986775016198289	0.808917559323022	Upregulated	248.547011888056	WP_000533643.1
C2566_RS20805	yhhH	yhhH	protein YhhH	0.0984134089149497	0.827501848932508	Upregulated	28.7225791811291	WP_001271690.1
C2566_RS08970	phoH	phoH	phosphate starvation-inducible protein PhoH	0.0981200056993851	0.830420226913141	Upregulated	174.358593235428	WP_000533522.1
C2566_RS10985	ydcU	ydcU	ABC transporter permease	0.0977457012294231	0.823239283723855	Upregulated	25.2749330194166	WP_001251313.1
C2566_RS15150	accD	accD	acetyl-CoA carboxylase, carboxyltransferase subunit beta	0.097654061722863	0.825640161142644	Upregulated	791.716984700196	WP_000118404.1
C2566_RS01430	argH	argH	argininosuccinate lyase	0.0975600112422505	0.813855710987177	Upregulated	80.3134273081919	WP_001230087.1
C2566_RS00575	C2566_RS00575	C2566_RS00575	SAM hydrolase/SAM-dependent halogenase family protein	0.0975511622284255	0.779410202876121	Upregulated	142.719546363281	WP_000751614.1
C2566_RS10085	yciC	yciC	YciC family protein	0.0972322736191762	0.824797425773982	Upregulated	107.451849465747	WP_000028540.1
C2566_RS08705	hyaB	hyaB	Ni/Fe-hydrogenase large subunit	0.0965678756692107	0.830420226913141	Upregulated	141.822164552935	WP_000107384.1
C2566_RS06750	lipA	lipA	lipoyl synthase	0.0964216858002881	0.804668851848483	Upregulated	439.684525031936	WP_000042632.1
C2566_RS03005	yjgR	yjgR	helicase HerA-like C-terminal domain-containing protein	0.096385743188548	0.788318772692823	Upregulated	77.0918717569906	WP_001294573.1
C2566_RS01410	ppc	ppc	phosphoenolpyruvate carboxylase	0.096081381135794	0.811371291129687	Upregulated	279.643511599883	WP_001005579.1
C2566_RS11105	narI	narI	respiratory nitrate reductase subunit gamma	0.0955742889107803	0.83510203869675	Upregulated	12.3832550141412	WP_000617115.1
C2566_RS05655	pgpA	pgpA	phosphatidylglycerophosphatase A	0.095529438168248	0.833964395408335	Upregulated	283.203664529552	WP_000154044.1
C2566_RS19820	mscL	mscL	large-conductance mechanosensitive channel protein MscL	0.0954719425008372	0.826216684474213	Upregulated	522.185518116584	WP_000022442.1
C2566_RS15075	yfcF	yfcF	glutathione transferase	0.0953643866555909	0.823255513719778	Upregulated	21.4412253566464	WP_000042440.1
C2566_RS05555	phoB	phoB	phosphate response regulator transcription factor PhoB	0.0950309318156218	0.808917559323022	Upregulated	41.1152068499227	WP_000113933.1
C2566_RS14365	nfo	nfo	deoxyribonuclease IV	0.0948982801146652	0.803607116428546	Upregulated	71.5812836746766	WP_000873881.1
C2566_RS01585	thiG	thiG	thiazole synthase	0.094858264392881	0.834578210627057	Upregulated	31.8179662430615	WP_000944059.1
C2566_RS19575	tldD	tldD	metalloprotease TldD	0.0948103335536067	0.768940688081624	Upregulated	390.841680051389	WP_000055909.1
C2566_RS04295	ampE	ampE	beta-lactamase regulator AmpE	0.0948100177297787	0.813203785116882	Upregulated	72.9488369481194	WP_000172005.1
C2566_RS19505	rpsI	rpsI	30S ribosomal protein S9	0.0947148032632342	0.83510203869675	Upregulated	460.762976313943	WP_000829818.1
C2566_RS01630	yjaG	yjaG	YjaG family protein	0.0946991002796868	0.813112353749538	Upregulated	285.793551495495	WP_000940106.1
C2566_RS03190	C2566_RS03190	C2566_RS03190	biofilm development regulator YmgB/AriR family protein	0.0946659428611346	0.835501479126567	Upregulated	70.7610012034882	WP_000239862.1
C2566_RS18665	folB	folB	bifunctional dihydroneopterin aldolase/7,8-dihydroneopterin epimerase	0.094480224819523	0.829957642684366	Upregulated	59.5362044071323	WP_001295541.1
C2566_RS03280	yaaA	yaaA	peroxide stress protein YaaA	0.0942722117390546	0.808917559323022	Upregulated	71.4245392298387	WP_000906197.1
C2566_RS11655	ynfA	ynfA	YnfA family protein	0.0935479565008835	0.838835471719716	Upregulated	14.3521843951768	WP_000598292.1
C2566_RS03220	nhaR	nhaR	transcriptional activator NhaR	0.0935261146100324	0.819103058540867	Upregulated	109.902831083977	WP_001300855.1
C2566_RS15910	hyfJ	hyfJ	hydrogenase 4 assembly chaperone HyfJ	0.093250322741492	0.83510203869675	Upregulated	8.61044703442658	WP_001300799.1
C2566_RS09910	ychO	ychO	inverse autotransporter invasin YchO	0.0929087019996752	0.839639567158952	Upregulated	46.9303069447193	WP_001400233.1
C2566_RS02535	mutL	mutL	DNA mismatch repair endonuclease MutL	0.0928805922401778	0.833661852896189	Upregulated	439.670571602299	WP_001122505.1
C2566_RS20985	gadW	gadW	acid resistance transcriptional activator GadW	0.0928552338212366	0.838851554661482	Upregulated	54.3782428410762	WP_000149999.1
C2566_RS10900	ydcK	ydcK	YdcK family protein	0.0927392832200271	0.833142800058879	Upregulated	60.7275409958314	WP_001234052.1
C2566_RS21560	gpmM	gpmM	2,3-bisphosphoglycerate-independent phosphoglycerate mutase	0.0925828275012811	0.819103058540867	Upregulated	134.669837305753	WP_000116565.1
C2566_RS18695	tsaD	tsaD	tRNA (adenosine(37)-N6)-threonylcarbamoyltransferase complex transferase subunit TsaD	0.0917757610733658	0.802081134338174	Upregulated	87.6486447148031	WP_001264352.1
C2566_RS17400	ygdI	ygdI	YgdI/YgdR family lipoprotein	0.0916594957485544	0.842261585722655	Upregulated	154.156539531465	WP_000750398.1
C2566_RS12875	pabB	pabB	aminodeoxychorismate synthase component 1	0.091064630071655	0.801863349885504	Upregulated	48.3789285172675	WP_000854972.1
C2566_RS05415	C2566_RS05415	C2566_RS05415	autotransporter outer membrane beta-barrel domain-containing protein	0.0909180785641559	0.835732528073618	Upregulated	173.144695211466	WP_000556441.1
C2566_RS20150	prkB	prkB	phosphoribulokinase	0.0908005772018279	0.823239283723855	Upregulated	96.1609903880152	WP_001274680.1
C2566_RS19590	yhdE	yhdE	nucleoside triphosphate pyrophosphatase YhdE	0.0907786853144272	0.839651156979483	Upregulated	75.1247953651251	WP_000203105.1
C2566_RS04395	panD	panD	aspartate 1-decarboxylase	0.0906247954880008	0.839639567158952	Upregulated	269.939111903102	WP_000621515.1
C2566_RS19380	lptA	lptA	lipopolysaccharide ABC transporter substrate-binding protein LptA	0.0905905598891485	0.836721623949566	Upregulated	229.884031341099	WP_000669774.1
C2566_RS04365	hpt	hpt	hypoxanthine phosphoribosyltransferase	0.090162090399064	0.813203785116882	Upregulated	119.932047286071	WP_000683335.1
C2566_RS07175	ybgI	ybgI	radiation resistance protein YbgI	0.0901267347566642	0.808917559323022	Upregulated	116.29326932534	WP_000798859.1
C2566_RS00920	yihI	yihI	Der GTPase-activating protein YihI	0.0899948004130664	0.830934198398063	Upregulated	62.5273094431352	WP_001295266.1
C2566_RS08640	yccF	yccF	YccF domain-containing protein	0.0899542941054602	0.842261585722655	Upregulated	24.0425149284533	WP_001261235.1
C2566_RS05530	rdgC	rdgC	recombination-associated protein RdgC	0.0897540418698995	0.794117220146505	Upregulated	74.5226968505619	WP_001298537.1
C2566_RS00600	C2566_RS00600	C2566_RS00600	YPO3983 family protein	0.089386297908675	0.846854050817324	Upregulated	28.9431262369983	WP_001066390.1
C2566_RS04760	gmhB	gmhB	D-glycero-beta-D-manno-heptose 1,7-bisphosphate 7-phosphatase	0.0893258742370934	0.830420226913141	Upregulated	108.078013134633	WP_001140174.1
C2566_RS09395	lpoB	lpoB	penicillin-binding protein activator LpoB	0.0891707949495454	0.826153873757769	Upregulated	98.855095665654	WP_000164439.1
C2566_RS15795	acrD	acrD	multidrug efflux RND transporter permease AcrD	0.0890890888070341	0.829957642684366	Upregulated	104.479072227863	WP_001273151.1
C2566_RS13435	hiuH	hiuH	hydroxyisourate hydrolase	0.0888067025636374	0.847211874383913	Upregulated	57.7517026284177	WP_000920127.1
C2566_RS09670	ycgJ	ycgJ	YcgJ family protein	0.0879179265149093	0.849727886281877	Upregulated	149.526584032724	WP_001056848.1
C2566_RS01625	nfi	nfi	deoxyribonuclease V	0.0876925786017455	0.83867729786369	Upregulated	34.2911272267929	WP_000362388.1
C2566_RS18125	yggL	yggL	YggL family protein	0.0868094593450684	0.788397958627209	Upregulated	186.096356246658	WP_001107564.1
C2566_RS04925	yafN	yafN	type I toxin-antitoxin system antitoxin YafN	0.0866053517589517	0.853458040790564	Upregulated	48.4525512758267	WP_000554757.1
C2566_RS02375	dcuA	dcuA	anaerobic C4-dicarboxylate transporter DcuA	0.0861704574197799	0.856072909674946	Upregulated	3178.64634789407	WP_000961959.1
C2566_RS08645	helD	helD	DNA helicase IV	0.0859703361071394	0.826786478827276	Upregulated	231.113013097477	WP_001295354.1
C2566_RS21275	xylB	xylB	xylulokinase	0.0855232798448167	0.848176313092024	Upregulated	54.9084686046337	WP_000275381.1
C2566_RS20725	yhhM	yhhM	DUF2500 domain-containing protein	0.085075449055678	0.845548105913742	Upregulated	115.9053472008	WP_000042886.1
C2566_RS00770	ubiJ	ubiJ	ubiquinone biosynthesis protein UbiJ	0.0847113378827587	0.85633358112869	Upregulated	70.1779230788538	WP_001295259.1
C2566_RS00445	rfbA	rfbA	glucose-1-phosphate thymidylyltransferase RfbA	0.0843266163665329	0.845548105913742	Upregulated	40.6603649809612	WP_000676056.1
C2566_RS06100	ylbG	ylbG	helix-turn-helix domain-containing protein	0.0840423460929617	0.833285147913746	Upregulated	22.7624718988164	NA
C2566_RS15965	ppk1	ppk1	polyphosphate kinase 1	0.0838885099467751	0.780995996139386	Upregulated	656.599317931644	WP_000529576.1
C2566_RS14180	btsR	btsR	two-component system response regulator BtsR	0.0835754505358238	0.847211874383913	Upregulated	92.4443930690874	WP_000598641.1
C2566_RS00880	yihD	yihD	YihD family protein	0.0831881626143772	0.853458040790564	Upregulated	347.014147679762	WP_001295263.1
C2566_RS03990	apaH	apaH	bis(5'-nucleosyl)-tetraphosphatase (symmetrical) ApaH	0.0829607901701494	0.829957642684366	Upregulated	61.2253847653563	WP_000257192.1
C2566_RS20630	ugpC	ugpC	sn-glycerol 3-phosphate ABC transporter ATP binding protein UgpC	0.082657109296838	0.861202832587464	Upregulated	35.7118079238411	WP_000907792.1
C2566_RS10570	smrA	smrA	DNA endonuclease SmrA	0.0819864406771303	0.849381746462319	Upregulated	34.8861759406391	WP_001046829.1
C2566_RS03860	ileS	ileS	isoleucine--tRNA ligase	0.0817650944251557	0.858615487981352	Upregulated	577.142918345566	WP_001286879.1
C2566_RS18895	yhaH	yhaH	DUF805 domain-containing protein	0.0817367802501927	0.862638646059527	Upregulated	72.1622779944448	WP_000384145.1
C2566_RS20730	yhhN	yhhN	lysoplasmalogenase	0.08141644122737	0.836099635843848	Upregulated	123.99281043496	WP_000964718.1
C2566_RS17110	cysD	cysD	sulfate adenylyltransferase subunit CysD	0.0812595869071253	0.861610463083075	Upregulated	37.1751186022721	WP_000372108.1
C2566_RS02330	lysS	lysS	lysine--tRNA ligase	0.0810097748838716	0.861202832587464	Upregulated	1571.79768289317	WP_001295090.1
C2566_RS01195	fieF	fieF	CDF family cation-efflux transporter FieF	0.0809762156665514	0.861988798969262	Upregulated	258.136256919956	WP_001076742.1
C2566_RS04000	rsmA	rsmA	16S rRNA (adenine(1518)-N(6)/adenine(1519)-N(6))-dimethyltransferase RsmA	0.0809479109843686	0.859198882127263	Upregulated	140.303352596869	WP_001065381.1
C2566_RS00765	ubiE	ubiE	bifunctional demethylmenaquinone methyltransferase/2-methoxy-6-polyprenyl-1,4-benzoquinol methylase UbiE	0.0809445896247636	0.861988798969262	Upregulated	189.113209378408	WP_000227950.1
C2566_RS20490	rtcB	rtcB	RNA-splicing ligase RtcB	0.0806924827632372	0.864810883061564	Upregulated	32.9075744105198	WP_001105478.1
C2566_RS15030	hxpA	hxpA	hexitol phosphatase HxpA	0.0805802711864119	0.86539239224558	Upregulated	146.403824176151	WP_001203392.1
C2566_RS09360	tmk	tmk	dTMP kinase	0.0802458146579328	0.864810883061564	Upregulated	51.2541838993789	WP_001257000.1
C2566_RS24590	mcbA	mcbA	DUF1471 family periplasmic protein McbA	0.0800899274962626	0.85633358112869	Upregulated	59.596825996172	WP_000710619.1
C2566_RS02955	C2566_RS02955	C2566_RS02955	hypothetical protein	0.0799232905052253	0.865732329087773	Upregulated	139.880674697256	WP_000036440.1
C2566_RS10535	ogt	ogt	methylated-DNA--[protein]-cysteine S-methyltransferase	0.0799125384382445	0.847847268658443	Upregulated	44.9136005472666	WP_000945005.1
C2566_RS06820	lptE	lptE	LPS assembly lipoprotein LptE	0.0795927009164084	0.861988798969262	Upregulated	149.751593525007	WP_001269673.1
C2566_RS05605	secF	secF	protein translocase subunit SecF	0.0795803624946213	0.866094435000165	Upregulated	639.359249149544	WP_000046637.1
C2566_RS06170	allD	allD	ureidoglycolate dehydrogenase	0.0795304150015407	0.864692757447463	Upregulated	24.746077803727	WP_000703906.1
C2566_RS05595	yajC	yajC	preprotein translocase subunit YajC	0.0794521236899771	0.861988798969262	Upregulated	842.785627282589	WP_000007629.1
C2566_RS19370	kdsC	kdsC	3-deoxy-manno-octulosonate-8-phosphatase KdsC	0.0794181295533073	0.853458040790564	Upregulated	146.758792860239	WP_000030016.1
C2566_RS15375	yfdX	yfdX	YfdX family protein	0.0792622868565242	0.861988798969262	Upregulated	14.6591633266755	WP_000825604.1
C2566_RS09605	ariR	ariR	biofilm/acid-resistance regulator AriR	0.079210900374065	0.861988798969262	Upregulated	7.34264781002715	WP_000888772.1
C2566_RS19110	lpoA	lpoA	penicillin-binding protein activator LpoA	0.0791710671033984	0.822388901407429	Upregulated	138.197681670987	WP_000249099.1
C2566_RS04880	yafJ	yafJ	class II glutamine amidotransferase	0.0791608955088485	0.860576732882982	Upregulated	55.2331463625841	WP_000333379.1
C2566_RS04140	cra	cra	catabolite repressor/activator	0.0791273421652688	0.864810883061564	Upregulated	191.420108134034	WP_000762401.1
C2566_RS20810	C2566_RS20810	C2566_RS20810	lyase	0.0790960115118666	0.867134590749165	Upregulated	51.8783140478438	NA
C2566_RS15950	upp	upp	uracil phosphoribosyltransferase	0.0787854518185678	0.866094435000165	Upregulated	379.630363690719	WP_001295473.1
C2566_RS05115	ykgE	ykgE	(Fe-S)-binding protein	0.078432031246956	0.867552663125072	Upregulated	70.5304414002657	WP_001102108.1
C2566_RS05665	dxs	dxs	1-deoxy-D-xylulose-5-phosphate synthase	0.0780899823933001	0.845212970109024	Upregulated	252.29962032369	WP_000006818.1
C2566_RS16740	proX	proX	glycine betaine/L-proline ABC transporter substrate-binding protein ProX	0.0780724433398132	0.867108185175052	Upregulated	327.764091312779	WP_001216521.1
C2566_RS18730	nfeR	nfeR	DNA-binding transcriptional regulator NfeR	0.0780485650252628	0.853458040790564	Upregulated	36.8654807389103	WP_000018003.1
C2566_RS01660	purD	purD	phosphoribosylamine--glycine ligase	0.0778277617847622	0.864692757447463	Upregulated	42.6857128340732	WP_000866792.1
C2566_RS09845	hemA	hemA	glutamyl-tRNA reductase	0.0776206282442875	0.830934198398063	Upregulated	414.318174105379	WP_001295619.1
C2566_RS10910	tehB	tehB	tellurite resistance methyltransferase TehB	0.0769508776115529	0.859361493756364	Upregulated	57.7471703188789	WP_000586744.1
C2566_RS07415	zitB	zitB	CDF family zinc transporter ZitB	0.076813407898052	0.861202832587464	Upregulated	75.6398355410777	WP_000951295.1
C2566_RS07665	ybiB	ybiB	DNA-binding protein YbiB	0.0767018900158422	0.867134590749165	Upregulated	163.397464003319	WP_000386551.1
C2566_RS19265	folP	folP	dihydropteroate synthase	0.0766437628886983	0.841649739085878	Upregulated	63.540123996884	WP_000764731.1
C2566_RS12055	purR	purR	HTH-type transcriptional repressor PurR	0.0766026844396269	0.820662605082883	Upregulated	145.974630097542	WP_000190982.1
C2566_RS07635	ybhF	ybhF	ATP-binding cassette domain-containing protein	0.076589069854985	0.853458040790564	Upregulated	75.6832981421451	WP_012767712.1
C2566_RS14220	bglX	bglX	beta-glucosidase BglX	0.0765534722244139	0.813203785116882	Upregulated	182.494884061115	WP_000871512.1
C2566_RS15065	yfcD	yfcD	NUDIX hydrolase YfcD	0.0763893411727914	0.8158632163869	Upregulated	97.0325018497417	WP_000437935.1
C2566_RS07595	ybhL	ybhL	Bax inhibitor-1/YccA family protein	0.0762641288149517	0.872698962026193	Upregulated	948.636792360595	WP_000373624.1
C2566_RS04765	C2566_RS04765	C2566_RS04765	hypothetical protein	0.0762119865306624	0.830420226913141	Upregulated	5755.74641998237	NA
C2566_RS09810	ychF	ychF	redox-regulated ATPase YchF	0.0759867451508473	0.845548105913742	Upregulated	454.724036388388	WP_000505877.1
C2566_RS01175	yiiM	yiiM	6-hydroxyaminopurine reductase	0.0757781227696705	0.862638646059527	Upregulated	50.1424590111672	WP_001270260.1
C2566_RS10485	mpaA	mpaA	murein tripeptide amidase MpaA	0.0756467509556846	0.865498705832722	Upregulated	37.0704415731915	WP_000219122.1
C2566_RS13690	cpsG	cpsG	colanic acid biosynthesis phosphomannomutase CpsG	0.0743886370092693	0.853458040790564	Upregulated	83.5242622300692	WP_000954427.1
C2566_RS06740	C2566_RS06740	C2566_RS06740	deaminated glutathione amidase	0.0740748425536392	0.867134590749165	Upregulated	27.6554740116786	WP_000959109.1
C2566_RS16015	yfgJ	yfgJ	zinc ribbon domain-containing protein	0.0738468461057005	0.835561127439305	Upregulated	78.5600317885485	WP_001301158.1
C2566_RS24515	C2566_RS24515	C2566_RS24515	hypothetical protein	0.073833868359955	0.878202453279765	Upregulated	52.8344602604136	WP_012777340.1
C2566_RS07035	ybfF	ybfF	esterase	0.0737751544662486	0.862638646059527	Upregulated	47.9541994705659	WP_000773301.1
C2566_RS07680	ybiI	ybiI	C4-type zinc finger protein YbiI	0.0733387992926546	0.875209373962669	Upregulated	155.413376059096	WP_000146343.1
C2566_RS10060	kch	kch	voltage-gated potassium channel protein	0.0729699477995056	0.869964100202293	Upregulated	176.141641479294	WP_000020078.1
C2566_RS12685	msrB	msrB	peptide-methionine (R)-S-oxide reductase MsrB	0.0727846951105903	0.87574670636747	Upregulated	1363.83879814944	WP_001284618.1
C2566_RS13140	znuC	znuC	zinc ABC transporter ATP-binding protein ZnuC	0.0722922541275226	0.879572488463732	Upregulated	192.852674134993	WP_000202990.1
C2566_RS12850	yoaA	yoaA	ATP-dependent DNA helicase	0.0721501998154721	0.861202832587464	Upregulated	140.985027357359	WP_000128847.1
C2566_RS10090	ompW	ompW	outer membrane protein OmpW	0.0721296285785208	0.881207555141694	Upregulated	4848.57663017168	WP_000737226.1
C2566_RS23075	C2566_RS23075	C2566_RS23075	RHS element core protein	0.0720502124022417	0.880680221941539	Upregulated	69.092833078279	NA
C2566_RS08430	cmoM	cmoM	tRNA uridine 5-oxyacetic acid(34) methyltransferase CmoM	0.0719490445718585	0.870623247752209	Upregulated	69.2267257527614	WP_001298300.1
C2566_RS07015	uof	uof	fur leader peptide	0.0711125251030592	0.882284605343876	Upregulated	784.327949830237	WP_001406816.1
C2566_RS06925	ubiF	ubiF	3-demethoxyubiquinol 3-hydroxylase	0.0710612787400403	0.860576732882982	Upregulated	248.406595849757	WP_000184540.1
C2566_RS11090	yddH	yddH	flavin reductase family protein	0.070999137227417	0.881207555141694	Upregulated	19.8044670309352	WP_000085912.1
C2566_RS24170	C2566_RS24170	C2566_RS24170	hypothetical protein	0.0704205411905043	0.882595438974567	Upregulated	30.2083824558524	WP_012775983.1
C2566_RS15920	focB	focB	formate transporter FocB	0.0700583887662879	0.880745369034652	Upregulated	27.6230435749718	WP_001244715.1
C2566_RS04020	djlA	djlA	co-chaperone DjlA	0.070029852693569	0.861988798969262	Upregulated	104.670981042509	WP_001200578.1
C2566_RS08805	ymcE	ymcE	protein YmcE	0.0694958934670907	0.865732329087773	Upregulated	17.2581654844373	WP_001309400.1
C2566_RS17690	yqeC	yqeC	selenium cofactor biosynthesis protein YqeC	0.0694724398925446	0.881207555141694	Upregulated	86.1784533913803	WP_001300448.1
C2566_RS05375	frmR	frmR	formaldehyde-responsive transcriptional repressor FrmR	0.0680954268775033	0.878202453279765	Upregulated	22.5058854762227	WP_001141271.1
C2566_RS24840	C2566_RS24840	C2566_RS24840	hypothetical protein	0.0680654130664207	0.886609541470614	Upregulated	4024.49847307865	WP_000747329.1
C2566_RS05825	decR	decR	DNA-binding transcriptional regulator DecR	0.0678331736589903	0.884594282902766	Upregulated	47.2280821998591	WP_000884589.1
C2566_RS15810	dapE	dapE	succinyl-diaminopimelate desuccinylase	0.067804386113053	0.878202453279765	Upregulated	115.169560305685	WP_001277801.1
C2566_RS05445	yaiY	yaiY	YaiY family protein	0.0674552793166969	0.883346058236852	Upregulated	6.37048144223833	WP_000763151.1
C2566_RS21740	rpoZ	rpoZ	DNA-directed RNA polymerase subunit omega	0.0672344099656387	0.882670637596451	Upregulated	116.815242179465	WP_000135058.1
C2566_RS24595	C2566_RS24595	C2566_RS24595	protein YliM	0.0671687096691506	0.884594282902766	Upregulated	387.798483702971	WP_120795379.1
C2566_RS22860	C2566_RS22860	C2566_RS22860	hypothetical protein	0.0667756870494478	0.889264716161199	Upregulated	1773.08121688919	WP_001321204.1
C2566_RS07280	mngR	mngR	mannosyl-D-glycerate transport/metabolism system transcriptional repressor MngR	0.0667077571320031	0.873102815022821	Upregulated	56.5873694787446	WP_000509900.1
C2566_RS01230	yiiS	yiiS	DUF406 domain-containing protein	0.0665240067704262	0.888890831510542	Upregulated	149.519230162989	WP_000655986.1
C2566_RS03355	gpmB	gpmB	2,3-diphosphoglycerate-dependent phosphoglycerate mutase GpmB	0.0663620109229591	0.882284605343876	Upregulated	67.2594025040736	WP_000942344.1
C2566_RS17390	ygdD	ygdD	DUF423 domain-containing protein	0.0661042118444819	0.890636182808003	Upregulated	12.3765248927863	WP_000203905.1
C2566_RS15145	folC	folC	bifunctional tetrahydrofolate synthase/dihydrofolate synthase	0.0660560301978335	0.872698962026193	Upregulated	114.982520449896	WP_000584546.1
C2566_RS17675	hyuA	hyuA	D-phenylhydantoinase	0.0660059638013044	0.890770520039439	Upregulated	108.888201736843	WP_001264452.1
C2566_RS00080	cbrC	cbrC	PF03691 family colicin E2 tolerance protein CbrC	0.0659245015725996	0.890770520039439	Upregulated	102.057124216652	WP_000193070.1
C2566_RS12985	prc	prc	carboxy terminal-processing peptidase	0.0658549225020837	0.880680221941539	Upregulated	381.508936453623	WP_001315679.1
C2566_RS15050	ackA	ackA	acetate kinase	0.0657000350969861	0.888890831510542	Upregulated	639.65946735851	WP_000095707.1
C2566_RS11245	gadB	gadB	glutamate decarboxylase	0.0651310345896884	0.882284605343876	Upregulated	28.2570295074392	WP_000358930.1
C2566_RS03000	lptG	lptG	LPS export ABC transporter permease LptG	0.0651128734773986	0.881509668899073	Upregulated	138.336887245547	WP_001295681.1
C2566_RS14315	galS	galS	HTH-type transcriptional regulator GalS	0.0650798064163419	0.885768729996637	Upregulated	68.0931131541996	WP_000628661.1
C2566_RS16045	rodZ	rodZ	cytoskeleton protein RodZ	0.0649053465676702	0.867214917554051	Upregulated	522.1075224542	WP_001090844.1
C2566_RS10520	ynaJ	ynaJ	DUF2534 family protein	0.0646619442734749	0.894343977331369	Upregulated	1838.58906327145	WP_000605090.1
C2566_RS09895	chaB	chaB	putative cation transport regulator ChaB	0.0646212204286134	0.887765618004078	Upregulated	45.1033157888467	WP_001146444.1
C2566_RS06895	C2566_RS06895	C2566_RS06895	rhomboid family intramembrane serine protease	0.0645764342739139	0.888890831510542	Upregulated	289.800435288082	WP_001276742.1
C2566_RS15630	murQ	murQ	N-acetylmuramic acid 6-phosphate etherase	0.0643249176913306	0.88904881639833	Upregulated	28.7492584310537	WP_001175605.1
C2566_RS09750	ldcA	ldcA	muramoyltetrapeptide carboxypeptidase	0.0638383109395618	0.868783952963168	Upregulated	75.5994114240708	WP_000051560.1
C2566_RS01760	pgi	pgi	glucose-6-phosphate isomerase	0.0636607267384939	0.858615487981352	Upregulated	579.22373616179	WP_000789986.1
C2566_RS10205	ymiA	ymiA	YmiA family putative membrane protein	0.0634057010634682	0.89670384890871	Upregulated	24.5354317693777	WP_001300896.1
C2566_RS17130	cysH	cysH	phosphoadenosine phosphosulfate reductase	0.0629133615393869	0.89689531809688	Upregulated	154.368088615238	WP_000039863.1
C2566_RS21015	rcdB	rcdB	LysR family transcriptional regulator	0.0625715344512589	0.89689531809688	Upregulated	31.6220477145289	WP_001343446.1
C2566_RS16600	ratA	ratA	type II toxin-antitoxin system toxin RatA	0.0625296592824262	0.89764187285887	Upregulated	92.1402905320473	WP_001300750.1
C2566_RS20580	gntR	gntR	gluconate operon transcriptional repressor GntR	0.0624225501944201	0.887125579210743	Upregulated	308.369111288477	WP_000730249.1
C2566_RS08675	rlmI	rlmI	23S rRNA (cytosine(1962)-C(5))-methyltransferase RlmI	0.0622063466451725	0.861610463083075	Upregulated	257.258422246152	WP_000116297.1
C2566_RS12430	ydjO	ydjO	protein YdjO	0.0619542678671506	0.898787539325442	Upregulated	22.8179431066507	WP_000493142.1
C2566_RS14065	C2566_RS14065	C2566_RS14065	HTH-like domain-containing protein	0.0619450542554734	0.89591945548703	Upregulated	756.482222730431	NA
C2566_RS09315	rpmF	rpmF	50S ribosomal protein L32	0.0619398445566317	0.89670384890871	Upregulated	604.537281898155	WP_000290727.1
C2566_RS14815	yfaY	yfaY	nicotinamide mononucleotide deamidase-related protein YfaY	0.0616890485806544	0.882284605343876	Upregulated	47.8606800986377	WP_000921621.1
C2566_RS17500	ptsP	ptsP	phosphoenolpyruvate--protein phosphotransferase	0.0616775469416301	0.874824055205531	Upregulated	245.066202461241	WP_000957907.1
C2566_RS16410	yfiF	yfiF	tRNA/rRNA methyltransferase	0.0614973075686184	0.886012437220319	Upregulated	119.17200611624	WP_000997403.1
C2566_RS18890	yqjG	yqjG	glutathionyl-hydroquinone reductase YqjG	0.0611415284971013	0.888890831510542	Upregulated	60.8454738288931	WP_000531205.1
C2566_RS19645	accC	accC	acetyl-CoA carboxylase biotin carboxylase subunit	0.0609600364815312	0.897445476286537	Upregulated	792.651801816735	WP_000884639.1
C2566_RS21545	secB	secB	protein-export chaperone SecB	0.0602174128604634	0.89938779549299	Upregulated	434.558558601576	WP_000003377.1
C2566_RS10130	trpE	trpE	anthranilate synthase component I	0.060058020854656	0.901638246539524	Upregulated	39.1055073541015	WP_001194647.1
C2566_RS01990	espX5	espX5	T3SS effector pentapeptide repeat protein EspX5	0.0598968090659714	0.901638246539524	Upregulated	90.7079481668503	NA
C2566_RS19305	rpmA	rpmA	50S ribosomal protein L27	0.0598771654063808	0.888890831510542	Upregulated	306.538557164075	WP_000940595.1
C2566_RS06370	C2566_RS06370	C2566_RS06370	porin	0.0596454505143298	0.901638246539524	Upregulated	803.323701586542	NA
C2566_RS10495	ycjY	ycjY	alpha/beta hydrolase	0.0595556294554321	0.901315304919265	Upregulated	25.3134501542801	WP_001300523.1
C2566_RS12690	gapA	gapA	glyceraldehyde-3-phosphate dehydrogenase	0.0594108839827326	0.901656849790204	Upregulated	7959.26791229548	WP_000153502.1
C2566_RS12865	yoaC	yoaC	DUF1889 family protein	0.05921231815082	0.90190781540582	Upregulated	579.803716967367	WP_001111995.1
C2566_RS05980	gsk	gsk	inosine/guanosine kinase	0.0591867640831555	0.89670384890871	Upregulated	131.148386628389	WP_000671574.1
C2566_RS19125	dolP	dolP	division/outer membrane stress-associated lipid-binding lipoprotein	0.0590144690174742	0.89670384890871	Upregulated	83.2586021611419	WP_000646033.1
C2566_RS15220	prmB	prmB	50S ribosomal protein L3 N(5)-glutamine methyltransferase	0.0586522297247074	0.886012437220319	Upregulated	100.053703378118	WP_001295704.1
C2566_RS05455	ddlA	ddlA	D-alanine--D-alanine ligase	0.0581256038752659	0.882284605343876	Upregulated	138.756569270157	WP_000413677.1
C2566_RS01725	iclR	iclR	glyoxylate bypass operon transcriptional repressor IclR	0.0579190078751528	0.90285839454824	Upregulated	194.602230455686	WP_000226403.1
C2566_RS08980	pgaC	pgaC	poly-beta-1,6-N-acetyl-D-glucosamine synthase	0.057739069113904	0.901638246539524	Upregulated	40.5679744622865	WP_000610451.1
C2566_RS06085	ybbC	ybbC	YbbC/YhhH family protein	0.0577166025160336	0.903771582911197	Upregulated	32.0999686383707	WP_000877768.1
C2566_RS14535	narP	narP	nitrate/nitrite response regulator protein NarP	0.0575575633803742	0.886012437220319	Upregulated	71.5206519078199	WP_001113637.1
C2566_RS01270	menA	menA	1,4-dihydroxy-2-naphthoate polyprenyltransferase	0.0575130373975065	0.89670384890871	Upregulated	38.9917754503518	WP_000139496.1
C2566_RS19255	secG	secG	preprotein translocase subunit SecG	0.0573910381395557	0.901638246539524	Upregulated	476.109728545685	WP_001297427.1
C2566_RS13020	yebW	yebW	YebW family protein	0.0573378264569938	0.8992330616922	Upregulated	105.213961906189	WP_001296140.1
C2566_RS19815	trkA	trkA	Trk system potassium transporter TrkA	0.0572648169298022	0.882284605343876	Upregulated	169.119740534925	WP_000691382.1
C2566_RS05895	tomB	tomB	Hha toxicity modulator TomB	0.0571207314754961	0.905558914110447	Upregulated	3700.56213008241	WP_000344800.1
C2566_RS07870	deoR	deoR	DNA-binding transcriptional repressor DeoR	0.0565857097352668	0.893395012388321	Upregulated	57.4285820217216	WP_000450121.1
C2566_RS01870	lexA	lexA	transcriptional repressor LexA	0.0564889867885232	0.906347181763075	Upregulated	273.196542311536	WP_000646078.1
C2566_RS11520	C2566_RS11520	C2566_RS11520	hypothetical protein	0.0563878063779211	0.90656660427283	Upregulated	10.6706503842195	WP_000355603.1
C2566_RS04095	leuD	leuD	3-isopropylmalate dehydratase small subunit	0.0563459110174874	0.898611816981723	Upregulated	34.6017938361115	WP_000818228.1
C2566_RS00200	mnmG	mnmG	tRNA uridine-5-carboxymethylaminomethyl(34) synthesis enzyme MnmG	0.0563175596723403	0.882284605343876	Upregulated	183.547650672279	WP_000499751.1
C2566_RS00235	rbsD	rbsD	D-ribose pyranase	0.0558456048743922	0.905826888493078	Upregulated	12774.8768523497	NA
C2566_RS13715	wzy	wzy	O7 family O-antigen polymerase	0.0557415139695362	0.90845470060462	Upregulated	1998.49505279213	WP_001230642.1
C2566_RS07750	mntS	mntS	manganase accumulation protein MntS	0.0557320316872548	0.903287488653215	Upregulated	1409.72041896121	WP_001001761.1
C2566_RS16725	nrdF	nrdF	class 1b ribonucleoside-diphosphate reductase subunit beta	0.055675110820812	0.90845470060462	Upregulated	177.288144902075	WP_000777972.1
C2566_RS16475	yfiH	yfiH	purine nucleoside phosphorylase YfiH	0.0554141458366755	0.89670384890871	Upregulated	68.7232554657343	WP_000040127.1
C2566_RS13220	cutC	cutC	copper homeostasis protein CutC	0.0553413560540008	0.908499118322514	Upregulated	848.713168569466	WP_001185727.1
C2566_RS20370	nudE	nudE	ADP compounds hydrolase NudE	0.0549245673351508	0.89670384890871	Upregulated	292.729489447996	WP_000045744.1
C2566_RS14045	yegW	yegW	GntR family transcriptional regulator	0.0543329707021049	0.908499118322514	Upregulated	16.5951307841535	WP_000434038.1
C2566_RS15015	alaA	alaA	alanine transaminase AlaA	0.0539439479367779	0.901638246539524	Upregulated	159.114478375499	WP_000074527.1
C2566_RS15470	nupC	nupC	nucleoside permease NupC	0.0530810159850284	0.908108081801592	Upregulated	419.923168345856	WP_000376337.1
C2566_RS14910	elaA	elaA	GNAT family N-acetyltransferase	0.0530390990610861	0.912661456532203	Upregulated	52.6753998702678	WP_000574091.1
C2566_RS11550	C2566_RS11550	C2566_RS11550	lipocalin family protein	0.0529973862163278	0.912661456532203	Upregulated	53.7572643158589	WP_000780584.1
C2566_RS13310	flhD	flhD	flagellar transcriptional regulator FlhD	0.0524207896015048	0.912661456532203	Upregulated	156.856408432127	WP_001295647.1
C2566_RS14005	gatA	gatA	PTS galactitol transporter subunit IIA	0.0523975456867009	0.89591945548703	Upregulated	5.78926314491056	WP_000182921.1
C2566_RS13155	ruvA	ruvA	Holliday junction branch migration protein RuvA	0.052230053363173	0.873195938469589	Upregulated	153.094773938516	WP_000580332.1
C2566_RS17440	amiC	amiC	N-acetylmuramoyl-L-alanine amidase AmiC	0.052170559356567	0.901638246539524	Upregulated	122.810021079526	WP_000016907.1
C2566_RS14060	thiM	thiM	hydroxyethylthiazole kinase	0.0521261128169885	0.912920147947553	Upregulated	337.403452419715	WP_001195564.1
C2566_RS08075	ybjN	ybjN	YbjN domain-containing protein	0.0519907625488115	0.90656660427283	Upregulated	143.642466170497	WP_000203025.1
C2566_RS09200	rimJ	rimJ	ribosomal protein S5-alanine N-acetyltransferase	0.0516594788219259	0.901638246539524	Upregulated	123.261791994359	WP_000468186.1
C2566_RS17045	ygbM	ygbM	HPr family phosphocarrier protein	0.0516415275513403	0.912661456532203	Upregulated	17.3704174556705	WP_001136925.1
C2566_RS12100	ydhR	ydhR	monooxygenase	0.0514919556465907	0.914930304967207	Upregulated	4219.26355194162	WP_000212680.1
C2566_RS14725	ubiG	ubiG	bifunctional 2-polyprenyl-6-hydroxyphenol methylase/3-demethylubiquinol 3-O-methyltransferase UbiG	0.0513144303219393	0.911186861916899	Upregulated	66.4424046448692	WP_000990753.1
C2566_RS21400	yiaU	yiaU	LysR family transcriptional regulator	0.0513052330356395	0.914294559041952	Upregulated	77.7594236971155	WP_000164036.1
C2566_RS00555	yigA	yigA	DUF484 domain-containing protein	0.0512347299788402	0.90845470060462	Upregulated	49.0864854705809	WP_000812796.1
C2566_RS13005	yebT	yebT	lipid-binding membrane homeostasis protein YebT	0.0511053083958798	0.881282448318975	Upregulated	148.871432933051	WP_001297532.1
C2566_RS06195	purK	purK	5-(carboxyamino)imidazole ribonucleotide synthase	0.0501582944060264	0.915562308343631	Upregulated	36.9606315749071	WP_000815553.1
C2566_RS11430	C2566_RS11430	C2566_RS11430	type II toxin-antitoxin system RelE/ParE family toxin	0.050118040733051	0.917007643530517	Upregulated	174.44723161492	WP_000273128.1
C2566_RS17505	rppH	rppH	RNA pyrophosphohydrolase	0.0498385459371025	0.902535489646284	Upregulated	478.952426486898	WP_000564489.1
C2566_RS12295	ppsR	ppsR	posphoenolpyruvate synthetase regulatory kinase/phosphorylase PpsR	0.0497135891717639	0.901638246539524	Upregulated	109.405142968445	WP_000368046.1
C2566_RS09425	comR	comR	TetR family copper-responsive transcriptional repressor ComR	0.0496436410043834	0.915034676996097	Upregulated	132.198821694392	WP_000179805.1
C2566_RS11010	ydcY	ydcY	DUF2526 family protein YdcY	0.0495599037182428	0.901656849790204	Upregulated	161.262080503156	WP_000018633.1
C2566_RS15660	ypeA	ypeA	GNAT family acetyltransferase	0.0495596006744458	0.914355171924794	Upregulated	45.2435531453247	WP_000406000.1
C2566_RS13315	uspC	uspC	universal stress protein UspC	0.0493486185647121	0.914294559041952	Upregulated	285.318937398817	WP_000122426.1
C2566_RS14215	osmF	osmF	glycine betaine ABC transporter substrate-binding protein OsmF	0.0490963301686522	0.901656849790204	Upregulated	42.1313721488265	WP_001130308.1
C2566_RS06000	ybaK	ybaK	Cys-tRNA(Pro)/Cys-tRNA(Cys) deacylase YbaK	0.0489800673200622	0.915034676996097	Upregulated	38.6482240354238	WP_000186631.1
C2566_RS13910	pphC	pphC	PP2C family serine/threonine-protein phosphatase	0.0488516669430109	0.914930304967207	Upregulated	12.4379069118737	WP_000119055.1
C2566_RS24065	C2566_RS24065	C2566_RS24065	IS3-like element IS150 family transposase	0.0484484070771807	0.918931746920844	Upregulated	9.07846381337864	WP_085947770.1
C2566_RS22385	C2566_RS22385	C2566_RS22385	DUF2254 family protein	0.0482743187457372	0.918931746920844	Upregulated	22.2727989745977	NA
C2566_RS15085	folX	folX	dihydroneopterin triphosphate 2'-epimerase	0.0482553384782161	0.901638246539524	Upregulated	88.8727327617351	WP_000068457.1
C2566_RS09655	minE	minE	cell division topological specificity factor MinE	0.047883765081213	0.918629153155531	Upregulated	270.326529839719	WP_001185665.1
C2566_RS04105	leuB	leuB	3-isopropylmalate dehydrogenase	0.0476796388454042	0.919343620277679	Upregulated	24.6071103535778	WP_000042353.1
C2566_RS00815	fadA	fadA	acetyl-CoA C-acyltransferase FadA	0.0474853520979672	0.917007643530517	Upregulated	205.604856550617	WP_000438708.1
C2566_RS06205	lpxH	lpxH	UDP-2,3-diacylglucosamine diphosphatase	0.0473577154579341	0.917362685074418	Upregulated	21.8446194212645	WP_000212242.1
C2566_RS12635	pncA	pncA	bifunctional nicotinamidase/pyrazinamidase	0.0472599693842394	0.919343620277679	Upregulated	70.1842855274251	WP_001135066.1
C2566_RS16245	glrR	glrR	two-component system response regulator GlrR	0.0471018039906126	0.89670384890871	Upregulated	67.5454304375787	WP_001295369.1
C2566_RS06235	fimA	fimA	type 1 fimbrial major subunit FimA	0.0468260136262284	0.919343620277679	Upregulated	7.22749649806748	WP_000776555.1
C2566_RS18060	gshB	gshB	glutathione synthase	0.0468002090673746	0.919343620277679	Upregulated	333.131281546701	WP_000593273.1
C2566_RS07485	C2566_RS07485	C2566_RS07485	hypothetical protein	0.0464226134652087	0.919343620277679	Upregulated	52.4420158022557	WP_000762846.1
C2566_RS20680	panM	panM	aspartate 1-decarboxylase autocleavage activator PanM	0.0464065891227522	0.919343620277679	Upregulated	17.8490789103326	WP_000778795.1
C2566_RS16025	bamB	bamB	outer membrane protein assembly factor BamB	0.0462344469157231	0.919343620277679	Upregulated	584.44092418578	WP_001177048.1
C2566_RS06465	nfsB	nfsB	oxygen-insensitive NAD(P)H nitroreductase	0.0461594532047177	0.914386615161884	Upregulated	161.841409229029	WP_000351477.1
C2566_RS03455	yjjU	yjjU	patatin-like phospholipase family protein	0.0460600537583359	0.915034676996097	Upregulated	51.077676195968	WP_038432742.1
C2566_RS08985	pgaB	pgaB	poly-beta-1,6-N-acetyl-D-glucosamine N-deacetylase PgaB	0.04584351356086	0.921490524118611	Upregulated	90.428090058007	WP_000945561.1
C2566_RS11485	ydfG	ydfG	bifunctional NADP-dependent 3-hydroxy acid dehydrogenase/3-hydroxypropionate dehydrogenase YdfG	0.0458237240162896	0.919343620277679	Upregulated	332.247129109589	WP_000636571.1
C2566_RS19310	rplU	rplU	50S ribosomal protein L21	0.0457895900137101	0.918931746920844	Upregulated	1288.96522684633	WP_000271401.1
C2566_RS00540	cyaY	cyaY	iron donor protein CyaY	0.0455997882222786	0.914930304967207	Upregulated	118.672043794608	WP_000999950.1
C2566_RS09790	dhaK	dhaK	dihydroxyacetone kinase subunit DhaK	0.0453745267267235	0.902106283085352	Upregulated	118.789783900202	WP_000733715.1
C2566_RS16140	suhB	suhB	inositol-1-monophosphatase	0.0449282896214091	0.921952728068859	Upregulated	132.531979023401	WP_000553451.1
C2566_RS20130	kefG	kefG	glutathione-regulated potassium-efflux system ancillary protein KefG	0.0447086922272947	0.921952728068859	Upregulated	90.4008377478268	WP_001297514.1
C2566_RS14600	napA	napA	periplasmic nitrate reductase subunit alpha	0.0445836625768128	0.915562308343631	Upregulated	87.3642144420227	WP_000778078.1
C2566_RS08410	ycaR	ycaR	protein YcaR	0.0442526886581271	0.92008017780829	Upregulated	74.1214108455625	WP_000350058.1
C2566_RS07565	ybhK	ybhK	YvcK family protein	0.0440365255056992	0.912661456532203	Upregulated	101.262688149029	WP_001321368.1
C2566_RS18090	yggU	yggU	DUF167 family protein YggU	0.0439339384664017	0.921952728068859	Upregulated	30.186111590286	WP_000994920.1
C2566_RS20140	yheT	yheT	hydrolase	0.0434688225275612	0.92008017780829	Upregulated	35.4885950820918	WP_000057356.1
C2566_RS07660	dinG	dinG	ATP-dependent DNA helicase DinG	0.043430891295808	0.921490524118611	Upregulated	112.620335113667	WP_001340191.1
C2566_RS11970	slyA	slyA	transcriptional regulator SlyA	0.0433961401194592	0.925933543358323	Upregulated	992.187031060085	WP_001296943.1
C2566_RS11080	C2566_RS11080	C2566_RS11080	ISAs1 family transposase	0.0432799640794421	0.919343620277679	Upregulated	9.71423687350705	NA
C2566_RS14480	yejG	yejG	YejG family protein	0.04318231490707	0.926674248829675	Upregulated	523.363225529093	WP_000202794.1
C2566_RS12995	msrC	msrC	L-methionine (R)-S-oxide reductase	0.042929445357112	0.919343620277679	Upregulated	312.563823154576	WP_001043882.1
C2566_RS06475	ybdJ	ybdJ	DUF1158 domain-containing protein	0.0429178872341484	0.921952728068859	Upregulated	50.814704764024	WP_000682514.1
C2566_RS14100	C2566_RS14100	C2566_RS14100	DUF6998 domain-containing protein	0.0425380568921781	0.926674248829675	Upregulated	246.984685451224	WP_001276099.1
C2566_RS06900	lnt	lnt	apolipoprotein N-acyltransferase	0.0422257803176051	0.916792529976644	Upregulated	110.765328302184	WP_000853065.1
C2566_RS12785	yeaR	yeaR	DUF1971 domain-containing protein YeaR	0.041261412155828	0.921952728068859	Upregulated	4.16417795763644	NA
C2566_RS17540	lplT	lplT	lysophospholipid transporter LplT	0.0411566730262252	0.926674248829675	Upregulated	50.9392168178858	WP_000004616.1
C2566_RS02920	pyrB	pyrB	aspartate carbamoyltransferase	0.0409997394120541	0.926674248829675	Upregulated	50.7330230218638	WP_000013046.1
C2566_RS16420	trxC	trxC	thioredoxin TrxC	0.0409371001783442	0.919343620277679	Upregulated	619.4243743585	WP_001098726.1
C2566_RS02055	fdhF	fdhF	formate dehydrogenase H subunit alpha, selenocysteine-containing	0.0409010478889611	0.926674248829675	Upregulated	248.814532168861	WP_012767779.1
C2566_RS13605	sbcB	sbcB	exodeoxyribonuclease I	0.0408537526176568	0.912661456532203	Upregulated	116.982677186353	WP_000980563.1
C2566_RS12445	chbG	chbG	chitin disaccharide deacetylase	0.0408521224737072	0.928802207735883	Upregulated	27.5872533398239	WP_000440472.1
C2566_RS19375	lptC	lptC	LPS export ABC transporter periplasmic protein LptC	0.0407413021235998	0.923884850426027	Upregulated	281.722825335207	WP_000030530.1
C2566_RS08350	ycaO	ycaO	30S ribosomal protein S12 methylthiotransferase accessory factor YcaO	0.0404725435798184	0.926857200735263	Upregulated	107.078440373768	WP_001295344.1
C2566_RS04540	erpA	erpA	iron-sulfur cluster insertion protein ErpA	0.040289077065669	0.919343620277679	Upregulated	1253.0262641768	WP_001295564.1
C2566_RS21005	treF	treF	alpha,alpha-trehalase	0.0400859068364548	0.927574904416984	Upregulated	61.8674902243392	WP_000934218.1
C2566_RS07420	ybgS	ybgS	YbgS-like family protein	0.04001002997526	0.930503753128707	Upregulated	213.851352179881	WP_000784351.1
C2566_RS18745	ygjH	ygjH	tRNA-binding protein	0.0399576313758852	0.926674248829675	Upregulated	13.0382992771972	WP_000450594.1
C2566_RS00870	mobB	mobB	molybdopterin-guanine dinucleotide biosynthesis protein MobB	0.0395953386509941	0.926674248829675	Upregulated	41.2379879516471	WP_000907622.1
C2566_RS10530	fnr	fnr	fumarate/nitrate reduction transcriptional regulator Fnr	0.0395578364753644	0.924773125660083	Upregulated	1529.97066161508	NA
C2566_RS09905	ychN	ychN	DsrE/F sulfur relay family protein YchN	0.0395394567952953	0.929285446696355	Upregulated	174.81726352844	WP_001169669.1
C2566_RS09095	mdoC	mdoC	glucans biosynthesis protein MdoC	0.0393923052113045	0.931998758417681	Upregulated	28.8477640744853	WP_001070375.1
C2566_RS04360	gcd	gcd	quinoprotein glucose dehydrogenase	0.0392708458018603	0.926674248829675	Upregulated	94.002021493357	WP_001306211.1
C2566_RS02050	yjcO	yjcO	Sel1 family TPR-like repeat protein YjcO	0.0391142226867768	0.927574904416984	Upregulated	153.050958893964	WP_000719886.1
C2566_RS04660	lpxA	lpxA	acyl-ACP--UDP-N-acetylglucosamine O-acyltransferase	0.0390019473268946	0.92889114428875	Upregulated	233.954393721579	WP_000565966.1
C2566_RS15445	glk	glk	glucokinase	0.0386841189895109	0.926857200735263	Upregulated	137.332969092824	WP_000170346.1
C2566_RS01420	argC	argC	N-acetyl-gamma-glutamyl-phosphate reductase	0.0383939122457585	0.930503753128707	Upregulated	39.8567584340634	WP_000935370.1
C2566_RS12770	yoaK	yoaK	YoaK family small membrane protein	0.0381074834406122	0.935676249936687	Upregulated	103.647824288946	WP_001219350.1
C2566_RS25125	C2566_RS25125	C2566_RS25125	hypothetical protein	0.037943517648108	0.935188783272039	Upregulated	24.5090064330362	NA
C2566_RS17955	recJ	recJ	single-stranded-DNA-specific exonuclease RecJ	0.0378466071264199	0.918931746920844	Upregulated	109.221390865612	WP_000813212.1
C2566_RS03100	C2566_RS03100	C2566_RS03100	IS3-like element IS911 family transposase	0.0377391586007281	0.926531129181652	Upregulated	203.917825029575	WP_085948656.1
C2566_RS08285	rarA	rarA	replication-associated recombination protein RarA	0.0376351953191008	0.927574904416984	Upregulated	111.506002405988	WP_000067755.1
C2566_RS09505	potB	potB	spermidine/putrescine ABC transporter permease PotB	0.0375640231385398	0.930503753128707	Upregulated	80.959530168973	WP_000799401.1
C2566_RS21435	selA	selA	L-seryl-tRNA(Sec) selenium transferase	0.0371358783687266	0.919343620277679	Upregulated	106.715548917579	WP_000206275.1
C2566_RS11995	ydhF	ydhF	aldo/keto reductase	0.0370277706674988	0.926857200735263	Upregulated	129.941709822185	WP_000250656.1
C2566_RS12405	yniA	yniA	fructosamine kinase family protein	0.0370016892438755	0.936317760920464	Upregulated	926.88015058818	WP_000267650.1
C2566_RS21600	rfaC	rfaC	lipopolysaccharide heptosyltransferase RfaC	0.036938765143188	0.926857200735263	Upregulated	66.267041071553	WP_001264601.1
C2566_RS19520	zapG	zapG	Z-ring associated protein ZapG	0.0364465581821692	0.934993504430286	Upregulated	289.943333322918	WP_001295270.1
C2566_RS20180	pabA	pabA	aminodeoxychorismate synthase component 2	0.0359775764712415	0.912661456532203	Upregulated	64.1814711917992	WP_000601847.1
C2566_RS10815	ynbD	ynbD	phosphatase PAP2/dual specificity phosphatase family protein	0.0358493730583353	0.94044793837104	Upregulated	38.0622727966007	WP_000627365.1
C2566_RS17915	yqfB	yqfB	N(4)-acetylcytidine aminohydrolase	0.0353202797298574	0.937648298474952	Upregulated	388.854718395804	WP_001182954.1
C2566_RS08565	ycbX	ycbX	6-N-hydroxylaminopurine resistance protein YcbX	0.0352575851716462	0.937648298474952	Upregulated	54.0277022150289	WP_000212426.1
C2566_RS13965	yegR	yegR	protein YegR	0.034635508443405	0.942324904468144	Upregulated	69.3737395771274	WP_001318299.1
C2566_RS15835	purC	purC	phosphoribosylaminoimidazolesuccinocarboxamide synthase	0.0343105227825445	0.941419182236543	Upregulated	48.6301087208102	WP_001295467.1
C2566_RS05635	ribD	ribD	bifunctional diaminohydroxyphosphoribosylaminopyrimidine deaminase/5-amino-6-(5-phosphoribosylamino)uracil reductase RibD	0.0341410415309283	0.936317760920464	Upregulated	142.463335156082	WP_001150456.1
C2566_RS03330	creD	creD	cell envelope integrity protein CreD	0.0340270844906563	0.94472288346835	Upregulated	33.6766940867826	WP_000920294.1
C2566_RS20715	rsmD	rsmD	16S rRNA (guanine(966)-N(2))-methyltransferase	0.033813241771329	0.936317760920464	Upregulated	44.942442474493	WP_000743204.1
C2566_RS25005	ybiE	ybiE	protein YbiE	0.0337323926112948	0.94472288346835	Upregulated	10.2124420644886	WP_211180490.1
C2566_RS15135	cvpA	cvpA	colicin V production protein	0.0334800029977062	0.943320109271458	Upregulated	58.5783309364578	WP_000262113.1
C2566_RS11435	marR	marR	multiple antibiotic resistance transcriptional regulator MarR	0.0334237146515023	0.942853412856936	Upregulated	116.99115391869	WP_000843414.1
C2566_RS06630	dsbG	dsbG	thiol:disulfide interchange protein DsbG	0.0332513974301749	0.927134463681829	Upregulated	59.4390998477662	WP_000913828.1
C2566_RS13995	C2566_RS13995	C2566_RS13995	PTS galactitol transporter subunit IIC	0.0329490102572408	0.945056890149144	Upregulated	16.2623946525237	WP_000490679.1
C2566_RS24980	yadX	yadX	protein YadX	0.0327121693196727	0.945056890149144	Upregulated	87.8961891119052	WP_211180485.1
C2566_RS08730	appC	appC	cytochrome bd-II oxidase subunit 1	0.0326937481733587	0.945056890149144	Upregulated	83.8352021781208	WP_000263582.1
C2566_RS11860	malY	malY	bifunctional maltose regulon transcriptional repressor/cystathionine beta-lyase MalY	0.0325595201211184	0.921952728068859	Upregulated	54.6639805245195	WP_000459371.1
C2566_RS06020	glsA	glsA	glutaminase A	0.0324393503953319	0.945056890149144	Upregulated	239.530453144774	WP_000883034.1
C2566_RS20840	C2566_RS20840	C2566_RS20840	YhiJ/YhiL family protein	0.032194062881166	0.945056890149144	Upregulated	66.999768261046	WP_000643701.1
C2566_RS14810	yfaX	yfaX	IclR family transcriptional regulator	0.0318342304362721	0.946787527250638	Upregulated	20.3727538289243	WP_000894185.1
C2566_RS13885	udk	udk	uridine kinase	0.0312148515730866	0.941710213442958	Upregulated	64.3589983512065	WP_001295424.1
C2566_RS07815	gsiA	gsiA	glutathione ABC transporter ATP-binding protein GsiA	0.0311078168976966	0.938972391894652	Upregulated	124.417650812441	WP_001301279.1
C2566_RS03035	ahr	ahr	NADPH-dependent aldehyde reductase Ahr	0.0310550727703058	0.947842822099999	Upregulated	31.5243849423828	WP_001318460.1
C2566_RS09870	kdsA	kdsA	3-deoxy-8-phosphooctulonate synthase	0.0310025551897286	0.945056890149144	Upregulated	171.153215967393	WP_000811065.1
C2566_RS12905	manX	manX	PTS mannose transporter subunit IIAB	0.0309194792493803	0.946853407985771	Upregulated	446.285957401509	WP_000150543.1
C2566_RS00360	ilvA	ilvA	threonine ammonia-lyase, biosynthetic	0.0309099521136808	0.942853412856936	Upregulated	89.8792037158113	WP_001338652.1
C2566_RS10890	ydcH	ydcH	YdcH family protein	0.0308654617260654	0.947842822099999	Upregulated	42153.0273401479	WP_001296778.1
C2566_RS06110	allS	allS	HTH-type transcriptional activator AllS	0.0304213603197214	0.948960024963045	Upregulated	19.0597501294917	WP_000460145.1
C2566_RS24905	sufA	sufA	Fe-S cluster assembly scaffold SufA	0.0303476001347711	0.948960024963045	Upregulated	14.9118848851272	NA
C2566_RS21305	bax	bax	protein bax	0.0301480992240898	0.94472288346835	Upregulated	835.243106186418	WP_001297957.1
C2566_RS00565	yigB	yigB	5-amino-6-(5-phospho-D-ribitylamino)uracil phosphatase YigB	0.0300058548020844	0.94472288346835	Upregulated	43.9047109216009	WP_001213584.1
C2566_RS00130	pstC	pstC	phosphate ABC transporter permease PstC	0.0295822562511586	0.947842822099999	Upregulated	39.1625503645718	WP_000741620.1
C2566_RS07620	ybhQ	ybhQ	YbhQ family protein	0.0295234146635508	0.951118042982037	Upregulated	825.128381831331	WP_000871982.1
C2566_RS00560	xerC	xerC	tyrosine recombinase XerC	0.0295175953512915	0.945056890149144	Upregulated	51.7575751084899	WP_000130686.1
C2566_RS15070	yfcE	yfcE	phosphodiesterase	0.0295115196159779	0.932896717141739	Upregulated	83.3346591277244	WP_000772452.1
C2566_RS12500	spy	spy	ATP-independent periplasmic protein-refolding chaperone Spy	0.0292429657397937	0.951118042982037	Upregulated	545.512854925955	WP_001228987.1
C2566_RS24505	yadW	yadW	small protein YadW	0.029038792266987	0.951651164637501	Upregulated	20.4588777125177	WP_120795373.1
C2566_RS05645	nusB	nusB	transcription antitermination factor NusB	0.0290293859458963	0.947842822099999	Upregulated	247.265335766012	WP_000801125.1
C2566_RS13225	yecM	yecM	VOC family protein	0.0286649056138831	0.946787527250638	Upregulated	38.2808495184015	WP_001295504.1
C2566_RS00370	ilvC	ilvC	ketol-acid reductoisomerase	0.0285513629107264	0.94472288346835	Upregulated	166.930013335371	WP_000024939.1
C2566_RS01490	murB	murB	UDP-N-acetylmuramate dehydrogenase	0.0283001541521215	0.945056890149144	Upregulated	281.566363301136	WP_001016666.1
C2566_RS03460	ytjA	ytjA	DUF1328 domain-containing protein	0.0276036146180037	0.954708146905455	Upregulated	65.044746277005	WP_000490275.1
C2566_RS21380	C2566_RS21380	C2566_RS21380	AraC family transcriptional regulator	0.0273754723206109	0.954708146905455	Upregulated	25.9703630023213	WP_000891828.1
C2566_RS03610	yjiJ	yjiJ	MFS transporter	0.0272788404556688	0.951118042982037	Upregulated	47.1037271127338	WP_001141220.1
C2566_RS13000	yebS	yebS	membrane integrity lipid transport subunit YebS	0.0269097481416673	0.947842822099999	Upregulated	252.613672217818	WP_001301337.1
C2566_RS01885	zur	zur	zinc uptake transcriptional repressor Zur	0.0267923412089486	0.954708146905455	Upregulated	31.2547988762113	WP_001295691.1
C2566_RS16765	emrA	emrA	multidrug efflux MFS transporter periplasmic adaptor subunit EmrA	0.0267802091003972	0.941964579229679	Upregulated	65.1746384088914	WP_001295175.1
C2566_RS20925	arsC	arsC	glutaredoxin-dependent arsenate reductase	0.0265552964007367	0.95479214445338	Upregulated	16.5582128190956	WP_000065769.1
C2566_RS00745	C2566_RS00745	C2566_RS00745	2-dehydro-3-deoxy-6-phosphogalactonate aldolase	0.0265246732612125	0.955074990824292	Upregulated	16.346965840451	WP_001116469.1
C2566_RS10965	hicB	hicB	type II toxin-antitoxin system antitoxin HicB	0.0263548016897762	0.954708146905455	Upregulated	52.2897986302204	WP_001270286.1
C2566_RS15855	gcvR	gcvR	glycine cleavage system transcriptional repressor	0.0260155241868854	0.954668392441515	Upregulated	179.46018751069	WP_000176187.1
C2566_RS01375	frwC	frwC	PTS fructose transporter subunit EIIC	0.0259530134306455	0.95500758865089	Upregulated	28.4803505354706	WP_001004446.1
C2566_RS16095	iscX	iscX	Fe-S cluster assembly protein IscX	0.0257658090676371	0.954965543843448	Upregulated	136.431368091269	WP_000523616.1
C2566_RS17420	mltA	mltA	murein transglycosylase A	0.0256886248407403	0.954965543843448	Upregulated	316.158916598242	WP_000678646.1
C2566_RS11695	ynfH	ynfH	selenate reductase membrane anchor subunit YnfH	0.0253403131501914	0.955529381831365	Upregulated	321.279053970351	WP_000526503.1
C2566_RS04100	leuC	leuC	3-isopropylmalate dehydratase large subunit	0.0252091583799024	0.957718559343958	Upregulated	29.9266181799592	WP_001140652.1
C2566_RS19430	arcB	arcB	aerobic respiration two-component sensor histidine kinase ArcB	0.0251524553407566	0.954708146905455	Upregulated	396.231118223413	WP_000809774.1
C2566_RS18880	yqjK	yqjK	YqjK-like family protein	0.0250870153830966	0.957328053799166	Upregulated	117.180156183984	WP_000096086.1
C2566_RS02415	epmB	epmB	EF-P beta-lysylation protein EpmB	0.0248487607763847	0.952503250407689	Upregulated	59.8414093382657	WP_000940522.1
C2566_RS08735	appB	appB	cytochrome d ubiquinol oxidase subunit II	0.0246691482487134	0.957718559343958	Upregulated	79.5172160619737	WP_000460803.1
C2566_RS10770	feaB	feaB	phenylacetaldehyde dehydrogenase	0.0241349771428226	0.95479214445338	Upregulated	75.3500303375363	WP_000138605.1
C2566_RS06520	fepA	fepA	siderophore enterobactin receptor FepA	0.0241088233920582	0.958695519198543	Upregulated	231.204482390384	WP_001034916.1
C2566_RS12660	ydjI	ydjI	ketose-bisphosphate aldolase	0.0239388840688749	0.957718559343958	Upregulated	9.42823469121757	WP_000878903.1
C2566_RS15270	fadJ	fadJ	fatty acid oxidation complex subunit alpha FadJ	0.0237129136685266	0.959611989153111	Upregulated	482.493344941786	WP_000426175.1
C2566_RS18310	gss	gss	bifunctional glutathionylspermidine amidase/synthase	0.0236424225889519	0.945056890149144	Upregulated	351.145796324705	WP_001300624.1
C2566_RS17245	rlmD	rlmD	23S rRNA (uracil(1939)-C(5))-methyltransferase RlmD	0.0235521914746617	0.947168768664005	Upregulated	221.090056931396	WP_000046810.1
C2566_RS19460	nanQ	nanQ	N-acetylneuraminate anomerase	0.023541411787631	0.959611989153111	Upregulated	38.9680208887342	WP_000979881.1
C2566_RS12775	yeaQ	yeaQ	GlsB/YeaQ/YmgE family stress response membrane protein	0.0234110132846664	0.959833529334011	Upregulated	2239.29113451805	WP_000512153.1
C2566_RS12540	ydjY	ydjY	lipoprotein YdjY	0.0234106664122197	0.959611989153111	Upregulated	27.8901328806192	NA
C2566_RS11130	C2566_RS11130	C2566_RS11130	leucine-rich repeat domain-containing protein	0.0233473685509373	0.957432033157138	Upregulated	14.6120305605723	NA
C2566_RS01085	fdhD	fdhD	formate dehydrogenase accessory sulfurtransferase FdhD	0.0229904140187991	0.952709943704593	Upregulated	69.5994936338985	WP_000753622.1
C2566_RS16190	yphA	yphA	DoxX family protein	0.0229760080395756	0.959833529334011	Upregulated	81.8567587554507	WP_001094726.1
C2566_RS01360	gldA	gldA	bifunctional L-1,2-propanediol dehydrogenase/glycerol dehydrogenase	0.0226439646321706	0.959611989153111	Upregulated	199.966537811046	WP_000374004.1
C2566_RS08875	wrbA	wrbA	NAD(P)H:quinone oxidoreductase	0.0225054989988913	0.959229911547979	Upregulated	1172.09739077879	WP_001151437.1
C2566_RS05575	malZ	malZ	maltodextrin glucosidase	0.022301581765613	0.957718559343958	Upregulated	69.8571622296104	WP_001310597.1
C2566_RS10755	ynbE	ynbE	YnbE family lipoprotein	0.0221995686926738	0.960738071984141	Upregulated	28.8474652996601	WP_000698145.1
C2566_RS07645	cecR	cecR	DNA-binding transcriptional regulator CecR	0.0218880527266193	0.960738071984141	Upregulated	65.3414182214541	WP_001296991.1
C2566_RS02960	argF	argF	ornithine carbamoyltransferase	0.0217445114707838	0.96003639933336	Upregulated	44.5998201905637	WP_000012907.1
C2566_RS03685	gntP	gntP	gluconate permease GntP	0.0216851423991838	0.962285333197389	Upregulated	35.2725672802394	WP_000558251.1
C2566_RS11015	ydcZ	ydcZ	DMT family transporter	0.0213642072080084	0.961306868185352	Upregulated	26.0081702510571	WP_001076521.1
C2566_RS12710	yeaG	yeaG	protein kinase YeaG	0.0211585918191178	0.958539406511773	Upregulated	127.554031231921	WP_071819586.1
C2566_RS05240	prpB	prpB	methylisocitrate lyase	0.0208463258039286	0.959611989153111	Upregulated	10.9289887898005	WP_000052206.1
C2566_RS14000	gatB	gatB	PTS galactitol transporter subunit IIB	0.020649556652225	0.957328053799166	Upregulated	4.65734404623405	WP_000823266.1
C2566_RS24935	C2566_RS24935	C2566_RS24935	hypothetical protein	0.0195601303604286	0.967832643014176	Upregulated	8.49600495211478	WP_001066080.1
C2566_RS10445	C2566_RS10445	C2566_RS10445	ABC transporter ATP-binding protein	0.0194980267289228	0.967918027474163	Upregulated	20.3052006424517	WP_000057985.1
C2566_RS19050	nagA	nagA	N-acetylglucosamine-6-phosphate deacetylase	0.0190948872280642	0.968054355951668	Upregulated	31.8203591073291	WP_012775972.1
C2566_RS03450	yjjV	yjjV	metal-dependent hydrolase	0.0188632935263502	0.962857998595679	Upregulated	58.2572493555749	WP_000563040.1
C2566_RS04700	rof	rof	Rho-binding antiterminator	0.0186900372269125	0.968547168150412	Upregulated	120.079178552577	WP_000062312.1
C2566_RS21655	rfaQ	rfaQ	lipopolysaccharide core heptosyltransferase RfaQ	0.0186873350093173	0.954708146905455	Upregulated	194.379679216982	WP_000360401.1
C2566_RS24930	yqiD	yqiD	protein YqiD	0.0184602176482939	0.969994846477756	Upregulated	231.749212563872	WP_000469266.1
C2566_RS21500	yibL	yibL	YibL family ribosome-associated protein	0.0184216690689055	0.958539406511773	Upregulated	62.5961582790378	WP_000665676.1
C2566_RS10950	rlhA	rlhA	23S rRNA 5-hydroxycytidine C2501 synthase	0.0183836662513802	0.962069986372496	Upregulated	103.824663326507	WP_001301045.1
C2566_RS03260	satP	satP	acetate uptake transporter	0.0180525947583338	0.969994846477756	Upregulated	47.6482884797142	WP_000528538.1
C2566_RS21680	rpmB	rpmB	50S ribosomal protein L28	0.0178986292968523	0.971115917363955	Upregulated	2923.47609794421	WP_000091955.1
C2566_RS02860	mpl	mpl	UDP-N-acetylmuramate:L-alanyl-gamma-D-glutamyl-meso-diaminopimelate ligase	0.0174225512196249	0.966249706594573	Upregulated	236.424807280258	WP_001219792.1
C2566_RS10110	trpA	trpA	tryptophan synthase subunit alpha	0.0172564585206441	0.973144855077826	Upregulated	100.238348556223	WP_000443067.1
C2566_RS01525	C2566_RS01525	C2566_RS01525	hypothetical protein	0.0170461656373745	0.973840511608797	Upregulated	247.190006984177	NA
C2566_RS04800	yafC	yafC	DNA-binding transcriptional regulator YafC	0.016770701251018	0.967344958483653	Upregulated	86.9481043046067	WP_000648577.1
C2566_RS11290	ydeP	ydeP	acid resistance putative oxidoreductase YdeP	0.0165243353344536	0.974998470354464	Upregulated	45.1957026841361	WP_000726691.1
C2566_RS15190	mnmC	mnmC	bifunctional tRNA (5-methylaminomethyl-2-thiouridine)(34)-methyltransferase MnmD/FAD-dependent 5-carboxymethylaminomethyl-2-thiouridine(34) oxidoreductase MnmC	0.0165084549836115	0.962459742361938	Upregulated	146.220657033611	WP_000683788.1
C2566_RS04455	pcnB	pcnB	polynucleotide adenylyltransferase PcnB	0.0163195740482335	0.97041253399881	Upregulated	124.648756463946	WP_010723084.1
C2566_RS24530	C2566_RS24530	C2566_RS24530	protein YahV	0.0162581696237965	0.967918027474163	Upregulated	3.45556784144348	WP_120795374.1
C2566_RS20325	damX	damX	cell division protein DamX	0.0161963461818607	0.973049445093252	Upregulated	547.877995951925	WP_000343193.1
C2566_RS04715	arfB	arfB	alternative ribosome rescue aminoacyl-tRNA hydrolase ArfB	0.0161589791759283	0.974998470354464	Upregulated	17.0703952092324	WP_000635543.1
C2566_RS07525	C2566_RS07525	C2566_RS07525	acyltransferase family protein	0.0160839466843656	0.974998470354464	Upregulated	470.83946258366	WP_000603805.1
C2566_RS04535	clcA	clcA	H(+)/Cl(-) exchange transporter ClcA	0.0156266592006721	0.967344958483653	Upregulated	228.709632286355	WP_000845394.1
C2566_RS08275	ftsK	ftsK	DNA translocase FtsK	0.014877696136893	0.976451820988115	Upregulated	922.989535996483	WP_000077053.1
C2566_RS12440	katE	katE	catalase HPII	0.0147525513695496	0.974526203370256	Upregulated	248.838615730915	WP_000077856.1
C2566_RS09135	mdtG	mdtG	multidrug efflux MFS transporter MdtG	0.0144589787115516	0.971223863825031	Upregulated	104.084481315439	WP_000074172.1
C2566_RS00145	glmU	glmU	bifunctional UDP-N-acetylglucosamine diphosphorylase/glucosamine-1-phosphate N-acetyltransferase GlmU	0.0144284443094153	0.977102224793174	Upregulated	396.296624741219	WP_000933736.1
C2566_RS08400	lpxK	lpxK	tetraacyldisaccharide 4'-kinase	0.0138730980490013	0.978154043492944	Upregulated	48.8443692260941	WP_000570539.1
C2566_RS20460	nfuA	nfuA	Fe-S biogenesis protein NfuA	0.013798634115245	0.977115901479618	Upregulated	298.064768035905	WP_000619389.1
C2566_RS02120	rpiB	rpiB	bifunctional allose-6-phosphate isomerase/ribose-5-phosphate isomerase RpiB	0.0136811526609304	0.978902571186492	Upregulated	36.2545002981081	WP_000716794.1
C2566_RS19195	nlpI	nlpI	lipoprotein NlpI	0.0135771953906881	0.978902571186492	Upregulated	7267.7348835216	WP_000802080.1
C2566_RS12720	cdgI	cdgI	GGDEF domain-containing protein	0.0134741157151624	0.979149352598834	Upregulated	39.3103035540826	WP_000616417.1
C2566_RS19600	mreC	mreC	rod shape-determining protein MreC	0.0134708159988115	0.978119116816944	Upregulated	72.1987759288461	WP_000802511.1
C2566_RS00210	asnC	asnC	transcriptional regulator AsnC	0.0133103967458572	0.978934965588391	Upregulated	31.430352287794	WP_000432970.1
C2566_RS17730	C2566_RS17730	C2566_RS17730	arginine decarboxylase	0.0128491236478841	0.97997744147759	Upregulated	453.712274259162	NA
C2566_RS04190	murG	murG	undecaprenyldiphospho-muramoylpentapeptide beta-N-acetylglucosaminyltransferase	0.0125829173626414	0.979917656088562	Upregulated	224.847506434157	WP_000016560.1
C2566_RS20830	yhiI	yhiI	HlyD family secretion protein	0.0124345459525162	0.979917656088562	Upregulated	127.503211623633	WP_000361491.1
C2566_RS18085	yggT	yggT	osmotic shock tolerance protein YggT	0.0119653670948366	0.978902571186492	Upregulated	73.2298343544728	WP_001094831.1
C2566_RS19390	rpoN	rpoN	RNA polymerase factor sigma-54	0.0119352296748115	0.980016957411988	Upregulated	942.639017947773	WP_000809051.1
C2566_RS04890	yafQ	yafQ	type II toxin-antitoxin system mRNA interferase toxin YafQ	0.0118431442709153	0.980016957411988	Upregulated	102.893461219797	WP_000615981.1
C2566_RS18375	gpr	gpr	L-glyceraldehyde 3-phosphate reductase	0.0114545330022933	0.982671983120633	Upregulated	251.624847852875	WP_000262172.1
C2566_RS01530	tuf	tuf	elongation factor Tu	0.0113625481303466	0.982678955230774	Upregulated	1471.31314268092	WP_000031784.1
C2566_RS16130	iscR	iscR	Fe-S cluster assembly transcriptional regulator IscR	0.0110326745151815	0.982678955230774	Upregulated	180.82033945815	WP_001241357.1
C2566_RS04920	dinB	dinB	DNA polymerase IV	0.0108520156544985	0.980016957411988	Upregulated	53.8388491658477	WP_001226164.1
C2566_RS19565	aaeX	aaeX	p-hydroxybenzoic acid efflux pump operon protein AaeX	0.0107787427162997	0.982678955230774	Upregulated	22.5368816244852	WP_000051841.1
C2566_RS08385	ihfB	ihfB	integration host factor subunit beta	0.0105863761294536	0.982678955230774	Upregulated	671.615655227949	WP_000167336.1
C2566_RS17460	ptrA	ptrA	pitrilysin	0.0105571937696559	0.971458931218737	Upregulated	304.624731107609	WP_001138150.1
C2566_RS01060	fdhE	fdhE	formate dehydrogenase accessory protein FdhE	0.0100778588611259	0.982678955230774	Upregulated	145.158833372383	WP_000027705.1
C2566_RS07125	ybfB	ybfB	protein YbfB	0.0100068857670543	0.983291035903033	Upregulated	35.6308891186549	WP_000873944.1
C2566_RS17850	serA	serA	phosphoglycerate dehydrogenase	0.00966045621590197	0.980016957411988	Upregulated	212.299761453976	WP_001151604.1
C2566_RS20820	yhhJ	yhhJ	ABC transporter permease	0.00950441602681486	0.982983596444858	Upregulated	57.2209527284643	WP_001216257.1
C2566_RS15020	yfbR	yfbR	5'-deoxynucleotidase	0.00938863637344618	0.982678955230774	Upregulated	72.8600041026309	WP_000813860.1
C2566_RS05260	codB	codB	cytosine permease	0.009134064579704	0.98562675088924	Upregulated	26.6725959342172	WP_000076233.1
C2566_RS08780	gfcA	gfcA	threonine-rich inner membrane protein GfcA	0.00910765525076408	0.98562675088924	Upregulated	34.3818536429536	WP_001295358.1
C2566_RS12415	hxpB	hxpB	hexitol phosphatase HxpB	0.00891936613421988	0.982678955230774	Upregulated	52.9348355770972	WP_000106833.1
C2566_RS21200	bisC	bisC	biotin sulfoxide reductase	0.00851777748191689	0.982678955230774	Upregulated	118.79253419392	WP_000013961.1
C2566_RS09815	pth	pth	aminoacyl-tRNA hydrolase	0.00848836588873931	0.982983596444858	Upregulated	54.5676595889261	WP_000152933.1
C2566_RS11740	ydgD	ydgD	trypsin-like serine peptidase	0.00844352397232759	0.986130906333453	Upregulated	375.50164778791	WP_001260835.1
C2566_RS10595	ttcA	ttcA	tRNA 2-thiocytidine(32) synthetase TtcA	0.00813108723832191	0.982678955230774	Upregulated	148.823669101186	WP_001157407.1
C2566_RS03670	uxuB	uxuB	fructuronate reductase	0.0079162663458124	0.986967946357696	Upregulated	44.2326833834161	WP_000208176.1
C2566_RS20425	yhgF	yhgF	Tex family protein	0.00781118158677866	0.985830092050526	Upregulated	94.56560418228	WP_000980709.1
C2566_RS05205	yahJ	yahJ	amidohydrolase family protein	0.00779554469615149	0.986967946357696	Upregulated	43.273547716313	WP_000665120.1
C2566_RS20395	yhgE	yhgE	DUF4153 domain-containing protein	0.00748778742149537	0.987143614875028	Upregulated	119.01354991374	WP_000370881.1
C2566_RS11640	C2566_RS11640	C2566_RS11640	Arm DNA-binding domain-containing protein	0.00734152301718543	0.987239223818595	Upregulated	23.887537465918	NA
C2566_RS13145	znuB	znuB	zinc ABC transporter permease subunit ZnuB	0.00729280937469054	0.986967946357696	Upregulated	43.806660566875	WP_000571479.1
C2566_RS06450	cusA	cusA	Cu(+)/Ag(+) efflux RND transporter permease subunit CusA	0.00698458539777334	0.986967946357696	Upregulated	169.301942766684	WP_000573928.1
C2566_RS20950	hdeB	hdeB	acid-activated periplasmic chaperone HdeB	0.00655200787171086	0.990132525624448	Upregulated	17.1437065508001	WP_001298717.1
C2566_RS18460	parC	parC	DNA topoisomerase IV subunit A	0.0061092822273397	0.989286739604751	Upregulated	179.015194688725	WP_001281877.1
C2566_RS15230	C2566_RS15230	C2566_RS15230	StfH/YfcO family fimbrial adhesin	0.00550631336928088	0.992057571821827	Upregulated	105.101220703935	WP_012777769.1
C2566_RS10980	ydcT	ydcT	ABC transporter ATP-binding protein	0.00519203233902168	0.993187316070315	Upregulated	15.6149376238872	WP_000220396.1
C2566_RS05475	psiF	psiF	phosphate starvation-inducible protein PsiF	0.00516268791294596	0.993026566964935	Upregulated	112.212280651995	WP_001301327.1
C2566_RS01155	rhaT	rhaT	L-rhamnose/proton symporter RhaT	0.00482030473975554	0.993421698786618	Upregulated	38.6991818456809	WP_000063524.1
C2566_RS24455	C2566_RS24455	C2566_RS24455	type II toxin-antitoxin system PemK/MazF family toxin	0.00458764633181363	0.993935567322393	Upregulated	195.960366693544	NA
C2566_RS12530	xthA	xthA	exodeoxyribonuclease III	0.0044879545505469	0.993026566964935	Upregulated	65.4472334258048	WP_000673918.1
C2566_RS08120	artM	artM	arginine ABC transporter permease ArtM	0.0041466326915658	0.994563225247383	Upregulated	111.112462176025	WP_000464491.1
C2566_RS05105	rclA	rclA	reactive chlorine resistance oxidoreductase RclA	0.00392887358452419	0.994563225247383	Upregulated	26.2853424522792	WP_001046311.1
C2566_RS25450	C2566_RS25450	C2566_RS25450	hypothetical protein	0.00380040851533042	0.994563225247383	Upregulated	15.9480368631627	WP_113705808.1
C2566_RS04685	ldcC	ldcC	lysine decarboxylase LdcC	0.00360556871145638	0.994563225247383	Upregulated	99.0455158838619	WP_001020950.1
C2566_RS01575	yjaZ	yjaZ	heat-shock protein C	0.00352624881508938	0.994808250511476	Upregulated	111.584510483907	WP_001307500.1
C2566_RS19395	hpf	hpf	ribosome hibernation promoting factor	0.00345663900050653	0.994563225247383	Upregulated	857.372799833875	WP_001176599.1
C2566_RS14905	elaB	elaB	stress response protein ElaB	0.00331885229287837	0.995087690216857	Upregulated	109.401278777458	WP_000070621.1
C2566_RS16605	smpB	smpB	SsrA-binding protein SmpB	0.00323411310113404	0.994563225247383	Upregulated	85.341974106313	WP_000162574.1
C2566_RS20405	pckA	pckA	phosphoenolpyruvate carboxykinase (ATP)	0.0030402992054052	0.995708924123083	Upregulated	2532.27460681749	WP_001265681.1
C2566_RS04960	frsA	frsA	esterase FrsA	0.00260663495843301	0.995220121882367	Upregulated	136.587470333858	WP_000189541.1
C2566_RS11110	narW	narW	nitrate reductase molybdenum cofactor assembly chaperone	0.0025680297788814	0.996197002155051	Upregulated	10.4527873702167	WP_001166353.1
C2566_RS14385	yeiL	yeiL	transcriptional regulator YeiL	0.00253805838564845	0.996361737534781	Upregulated	29.5043521110733	WP_000658583.1
C2566_RS05220	yahM	yahM	protein YahM	0.00246803280729868	0.996413585977695	Upregulated	16.747142887076	WP_000290616.1
C2566_RS06130	hyi	hyi	hydroxypyruvate isomerase	0.0019915096157512	0.997418982676972	Upregulated	9.95920033766361	WP_000943544.1
C2566_RS04720	nlpE	nlpE	envelope stress response activation lipoprotein NlpE	0.00165067743330036	0.998390244796896	Upregulated	179.672392475001	WP_000239183.1
C2566_RS13535	ldtA	ldtA	L,D-transpeptidase	0.00156430587511109	0.998591824944767	Upregulated	554.796455950242	WP_000986321.1
C2566_RS03880	rihC	rihC	ribonucleoside hydrolase RihC	0.000753003607953357	0.999280783175169	Upregulated	84.777081024651	WP_001239155.1
C2566_RS05315	lacI	lacI	DNA-binding transcriptional repressor LacI	0.000732435197962461	0.999280783175169	Upregulated	58.8248505510417	WP_000805902.1
C2566_RS03385	nadR	nadR	multifunctional transcriptional regulator/nicotinamide-nucleotide adenylyltransferase/ribosylnicotinamide kinase NadR	0.000538281723147723	0.999379566445799	Upregulated	148.566935573731	WP_000093814.1
C2566_RS09855	prmC	prmC	peptide chain release factor N(5)-glutamine methyltransferase	0.000199472641632538	0.999917361916486	Upregulated	173.204309861253	WP_000456454.1
C2566_RS07830	gsiD	gsiD	glutathione ABC transporter permease GsiD	-8.44230746024005e-06	0.999966864934092	Downregulated	53.6528300813839	WP_001236051.1
C2566_RS07335	tolA	tolA	cell envelope integrity protein TolA	-7.16453736727803e-05	0.999917361916486	Downregulated	360.165612500162	WP_000030637.1
C2566_RS15005	nuoA	nuoA	NADH-quinone oxidoreductase subunit NuoA	-7.63495519106172e-05	0.999917361916486	Downregulated	402.989078641663	WP_000062997.1
C2566_RS15780	nudK	nudK	GDP-mannose pyrophosphatase NudK	-0.000129428196653632	0.999917361916486	Downregulated	128.117614929096	WP_001300814.1
C2566_RS17380	fucR	fucR	L-fucose operon activator	-0.000143256350275285	0.999917361916486	Downregulated	162.520428066772	WP_000642343.1
C2566_RS08575	uup	uup	ABC transporter ATP-binding protein	-0.000396822070087169	0.999560397777754	Downregulated	396.286717014955	WP_000053099.1
C2566_RS03675	uxuA	uxuA	mannonate dehydratase	-0.000637632147140778	0.999280783175169	Downregulated	50.4086836440771	WP_000438562.1
C2566_RS19455	C2566_RS19455	C2566_RS19455	transposase	-0.000753633344007315	0.999280783175169	Downregulated	1434.04332917387	WP_000639208.1
C2566_RS01540	nusG	nusG	transcription termination/antitermination protein NusG	-0.000757027958274816	0.999280783175169	Downregulated	235.120322723783	WP_001287516.1
C2566_RS20755	yhhS	yhhS	MFS transporter	-0.000762728169971341	0.999280783175169	Downregulated	55.9404322402382	WP_001300943.1
C2566_RS17465	recC	recC	exodeoxyribonuclease V subunit gamma	-0.000781774884748614	0.999280783175169	Downregulated	133.388273720081	WP_000946947.1
C2566_RS09900	chaC	chaC	glutathione-specific gamma-glutamylcyclotransferase	-0.000902987281664015	0.999280783175169	Downregulated	110.208375267429	WP_012775986.1
C2566_RS00420	wecA	wecA	UDP-N-acetylglucosamine--undecaprenyl-phosphate N-acetylglucosaminephosphotransferase	-0.000978619299336604	0.999280783175169	Downregulated	289.381209568482	WP_001050960.1
C2566_RS00385	rep	rep	DNA helicase Rep	-0.000988356227660998	0.999280783175169	Downregulated	97.704815308173	WP_001238890.1
C2566_RS03995	apaG	apaG	Co2+/Mg2+ efflux protein ApaG	-0.00108617400293321	0.999280783175169	Downregulated	157.539420774975	WP_000610901.1
C2566_RS14230	pbpG	pbpG	D-alanyl-D-alanine endopeptidase	-0.00134390762127901	0.998591824944767	Downregulated	94.5443986478678	WP_001319943.1
C2566_RS07510	C2566_RS07510	C2566_RS07510	tail fiber assembly protein	-0.00197471579225152	0.99769148986137	Downregulated	18.4216510883933	WP_001104982.1
C2566_RS17780	epd	epd	erythrose-4-phosphate dehydrogenase	-0.00253477434905262	0.996197002155051	Downregulated	409.992045577676	WP_000218480.1
C2566_RS20420	greB	greB	transcription elongation factor GreB	-0.0025716897472196	0.996197002155051	Downregulated	39.1878112403097	WP_000856731.1
C2566_RS18145	mltC	mltC	membrane-bound lytic murein transglycosylase MltC	-0.00268304657129519	0.995220121882367	Downregulated	62.8761054140047	WP_024184295.1
C2566_RS00570	uvrD	uvrD	DNA helicase II	-0.00271946619240022	0.994563225247383	Downregulated	135.163195566297	WP_000383407.1
C2566_RS10765	feaR	feaR	transcriptional regulator FeaR	-0.00273001724935083	0.996197002155051	Downregulated	260.679717773024	WP_001320272.1
C2566_RS12465	chbC	chbC	PTS N,N'-diacetylchitobiose transporter subunit IIC	-0.0028904183892949	0.995677123266693	Downregulated	59.8190588639462	WP_000073041.1
C2566_RS16435	pssA	pssA	CDP-diacylglycerol--serine O-phosphatidyltransferase	-0.00298834763652409	0.995220121882367	Downregulated	558.7229382855	WP_000949265.1
C2566_RS04460	gluQRS	gluQRS	tRNA glutamyl-Q(34) synthetase GluQRS	-0.0030843475689433	0.995220121882367	Downregulated	34.9206912795176	WP_000132715.1
C2566_RS01185	cpxR	cpxR	envelope stress response regulator transcription factor CpxR	-0.00347005769137538	0.994563225247383	Downregulated	355.733148940319	WP_001033722.1
C2566_RS10225	ribA	ribA	GTP cyclohydrolase II	-0.00375978413139167	0.993812617286898	Downregulated	351.456119805614	WP_001176295.1
C2566_RS13085	yebG	yebG	DNA damage-inducible protein YebG	-0.00378761677170694	0.994563225247383	Downregulated	545.08965999044	WP_000257738.1
C2566_RS03985	folA	folA	type 3 dihydrofolate reductase	-0.00380693427785299	0.993026566964935	Downregulated	134.925743463374	WP_000624375.1
C2566_RS13485	C2566_RS13485	C2566_RS13485	glycosyltransferase family 9 protein	-0.0038474026622026	0.994563225247383	Downregulated	35.8139795340789	NA
C2566_RS03390	radA	radA	DNA repair protein RadA	-0.00417998156163539	0.994563225247383	Downregulated	60.5456198326462	WP_001029687.1
C2566_RS24575	C2566_RS24575	C2566_RS24575	hypothetical protein	-0.00479038462771123	0.993812617286898	Downregulated	277.548451383712	WP_001305582.1
C2566_RS12600	topB	topB	DNA topoisomerase III	-0.00479058583339438	0.993187316070315	Downregulated	174.363416090399	WP_001235800.1
C2566_RS12725	dgcJ	dgcJ	diguanylate cyclase DgcJ	-0.00530582492363782	0.992994463904366	Downregulated	187.873626431647	WP_000766131.1
C2566_RS22720	C2566_RS22720	C2566_RS22720	IS1-like element IS1A family transposase	-0.00543201816275619	0.993026566964935	Downregulated	5.97182269118075	WP_103215986.1
C2566_RS05790	hupB	hupB	nucleoid-associated protein HU-beta	-0.00558437504869194	0.992994463904366	Downregulated	860.057380563402	WP_001043542.1
C2566_RS19865	rpmJ	rpmJ	50S ribosomal protein L36	-0.00564389519271137	0.991620947805187	Downregulated	1454.44578277343	WP_000868187.1
C2566_RS11830	uidB	uidB	glucuronide transporter	-0.00612816864217508	0.991427076702239	Downregulated	21.920152743025	WP_001075844.1
C2566_RS15545	ligA	ligA	NAD-dependent DNA ligase LigA	-0.00673675317503528	0.984390331931701	Downregulated	120.925215033596	WP_000443700.1
C2566_RS02970	yjgM	yjgM	GNAT family N-acetyltransferase	-0.00694639950878178	0.987719530211462	Downregulated	38.9906363519926	WP_001059397.1
C2566_RS07760	ybiR	ybiR	anion transporter	-0.00703447871595128	0.987239223818595	Downregulated	75.9545871355246	WP_000056457.1
C2566_RS05675	xseB	xseB	exodeoxyribonuclease VII small subunit	-0.00722063878190393	0.988139494987811	Downregulated	142.150697434527	WP_001124935.1
C2566_RS14010	gatZ	gatZ	tagatose-bisphosphate aldolase subunit GatZ	-0.00737347696365877	0.985808915262287	Downregulated	13.0468309961568	WP_000853869.1
C2566_RS02815	tamA	tamA	autotransporter assembly complex protein TamA	-0.00741720164911535	0.982678955230774	Downregulated	144.055537821622	WP_001269293.1
C2566_RS07150	C2566_RS07150	C2566_RS07150	ISAs1-like element ISEc1 family transposase	-0.00752989843304206	0.987158817237211	Downregulated	22.8562564949336	NA
C2566_RS05885	maa	maa	maltose O-acetyltransferase	-0.00786627659441053	0.987062848194549	Downregulated	77.5981128532156	WP_000102564.1
C2566_RS12135	ydhY	ydhY	ferredoxin-like protein	-0.00794604892735994	0.987062848194549	Downregulated	61.6167085205823	WP_001070230.1
C2566_RS04220	lpxC	lpxC	UDP-3-O-acyl-N-acetylglucosamine deacetylase	-0.00845670741068683	0.986130906333453	Downregulated	4710.57169893512	WP_000595482.1
C2566_RS25405	yqgG	yqgG	protein YqgG	-0.00858108847532033	0.986130906333453	Downregulated	70.7890842734708	WP_001297404.1
C2566_RS05930	priC	priC	primosomal replication protein N''	-0.00858805777475244	0.98562675088924	Downregulated	25.1358653972086	WP_000844874.1
C2566_RS09090	clsC	clsC	cardiolipin synthase ClsC	-0.00859975724073734	0.982678955230774	Downregulated	48.7098232753478	WP_001307714.1
C2566_RS25315	C2566_RS25315	C2566_RS25315	protein YnhH	-0.00866265112365507	0.986045348062607	Downregulated	43.9085991228401	WP_240806354.1
C2566_RS20735	zntA	zntA	Zn(II)/Cd(II)/Pb(II) translocating P-type ATPase ZntA	-0.00889283042586874	0.982404590158371	Downregulated	340.157218290232	WP_000106517.1
C2566_RS19250	C2566_RS19250	C2566_RS19250	hypothetical protein	-0.00898095315871674	0.98562675088924	Downregulated	43.3324660875366	NA
C2566_RS00845	C2566_RS00845	C2566_RS00845	hypothetical protein	-0.00898903054074648	0.98562675088924	Downregulated	13.1494355378065	NA
C2566_RS11005	ortT	ortT	orphan toxin OrtT	-0.00910301760473463	0.984390331931701	Downregulated	40.1509037325743	WP_000061178.1
C2566_RS18845	exuT	exuT	hexuronate transporter ExuT	-0.00966261155026384	0.982800366887733	Downregulated	77.6513215917177	WP_001226463.1
C2566_RS04955	gpt	gpt	xanthine phosphoribosyltransferase	-0.0101730178249504	0.982779856745674	Downregulated	129.608314163093	WP_001291990.1
C2566_RS15925	yfgO	yfgO	AI-2E family transporter	-0.0102543431761423	0.982678955230774	Downregulated	78.4411421732721	WP_000892044.1
C2566_RS07160	ybgA	ybgA	YbgA family protein	-0.0104691569735881	0.982678955230774	Downregulated	38.0584964409176	WP_001076004.1
C2566_RS01125	rhaD	rhaD	rhamnulose-1-phosphate aldolase	-0.0105754731102085	0.982678955230774	Downregulated	20.7208170819211	WP_001179759.1
C2566_RS08725	hyaF	hyaF	hydrogenase expression/formation protein	-0.0107307292596095	0.982678955230774	Downregulated	106.384171971461	WP_000004899.1
C2566_RS18740	ygjG	ygjG	putrescine aminotransferase	-0.0109489171773299	0.982550582552495	Downregulated	105.236453996097	WP_001301395.1
C2566_RS00840	hemG	hemG	menaquinone-dependent protoporphyrinogen IX dehydrogenase	-0.0116565966464396	0.978902571186492	Downregulated	61.9107491357547	WP_000853959.1
C2566_RS11375	yneE	yneE	bestrophin family protein	-0.0117377619366733	0.982404590158371	Downregulated	50.3837763125237	WP_000637082.1
C2566_RS06795	rlmH	rlmH	23S rRNA (pseudouridine(1915)-N(3))-methyltransferase RlmH	-0.0120174745815379	0.980647236684372	Downregulated	35.2816494778815	WP_000776104.1
C2566_RS14930	yfbM	yfbM	YfbM family protein	-0.0121852292927162	0.980016957411988	Downregulated	75.1415505387006	WP_000525365.1
C2566_RS09370	ycfH	ycfH	metal-dependent hydrolase	-0.0123610543524843	0.979970631089469	Downregulated	224.682128952498	WP_000480255.1
C2566_RS08220	cspD	cspD	cold shock-like protein CspD	-0.0125098694053744	0.980016957411988	Downregulated	4779.16051174407	WP_000410785.1
C2566_RS05400	tauC	tauC	taurine ABC transporter permease TauC	-0.01251778343665	0.980032904869668	Downregulated	15.2165327185901	WP_000114585.1
C2566_RS01950	uvrA	uvrA	excinuclease ABC subunit UvrA	-0.0125844924041839	0.978154043492944	Downregulated	207.756599938218	WP_000357744.1
C2566_RS05670	ispA	ispA	(2E,6E)-farnesyl diphosphate synthase	-0.0127162512674993	0.978902571186492	Downregulated	131.431159817793	WP_000347217.1
C2566_RS11895	rsxB	rsxB	electron transport complex subunit RsxB	-0.0130204006020966	0.977102224793174	Downregulated	48.6706940237082	WP_000991805.1
C2566_RS08650	mgsA	mgsA	methylglyoxal synthase	-0.0130946610971517	0.979917656088562	Downregulated	703.737042986785	WP_000424181.1
C2566_RS01215	tpiA	tpiA	triose-phosphate isomerase	-0.0131407513715872	0.978902571186492	Downregulated	403.482832023947	WP_001216325.1
C2566_RS04745	metQ	metQ	methionine ABC transporter substrate-binding lipoprotein MetQ	-0.0133168375457469	0.978154043492944	Downregulated	157.938480567733	WP_000874224.1
C2566_RS10665	C2566_RS10665	C2566_RS10665	hypothetical protein	-0.0135396656539171	0.979149352598834	Downregulated	490.617608534233	WP_000370546.1
C2566_RS15645	yfeY	yfeY	RpoE-regulated lipoprotein	-0.0135561962469012	0.978154043492944	Downregulated	222.946970284295	WP_000838937.1
C2566_RS01285	ftsN	ftsN	cell division protein FtsN	-0.0137045341289719	0.974198342182469	Downregulated	129.901287059589	WP_000068828.1
C2566_RS16195	yphB	yphB	aldose 1-epimerase	-0.013714300657278	0.978902571186492	Downregulated	15.9536510944186	WP_000158547.1
C2566_RS12460	chbA	chbA	PTS N,N'-diacetylchitobiose transporter subunit IIA	-0.0137740842648879	0.978902571186492	Downregulated	19.3483794897421	WP_000968919.1
C2566_RS13550	cobU	cobU	bifunctional adenosylcobinamide kinase/adenosylcobinamide-phosphate guanylyltransferase	-0.0139943386534647	0.975095786875374	Downregulated	41.5169797568127	WP_000973176.1
C2566_RS06185	ylbF	ylbF	DUF2877 domain-containing protein	-0.0140945326450428	0.977115901479618	Downregulated	8.62291772163648	WP_001301143.1
C2566_RS03585	yjiN	yjiN	DUF445 domain-containing protein	-0.0141294272263133	0.975095786875374	Downregulated	66.9435148744929	WP_001037419.1
C2566_RS03590	yjiM	yjiM	double-cubane-cluster-containing anaerobic reductase	-0.0142084712149922	0.975095786875374	Downregulated	208.11741272846	WP_001300012.1
C2566_RS06460	ybdG	ybdG	mechanosensitive ion channel YbdG	-0.0143692020911375	0.974998470354464	Downregulated	129.439556637264	WP_001153155.1
C2566_RS05970	hemH	hemH	ferrochelatase	-0.014513727081711	0.978119116816944	Downregulated	50.4210839489577	WP_001250117.1
C2566_RS24135	C2566_RS24135	C2566_RS24135	autotransporter outer membrane beta-barrel domain-containing protein	-0.0146210719075828	0.974998470354464	Downregulated	9.78523554024424	NA
C2566_RS01220	yiiQ	yiiQ	YiiQ family protein	-0.0147546041228058	0.975285346345606	Downregulated	66.9523979198255	WP_000802226.1
C2566_RS10510	mppA	mppA	murein tripeptide ABC transporter substrate-binding protein MppA	-0.0148900986069706	0.967344958483653	Downregulated	99.9943854440076	WP_000683020.1
C2566_RS03445	yjjW	yjjW	YjjW family glycine radical enzyme activase	-0.0159443459140091	0.975095786875374	Downregulated	17.3454705773038	WP_001088415.1
C2566_RS08810	gnsA	gnsA	GnsA/GnsB family addiction module toxin	-0.0160002617011992	0.975095786875374	Downregulated	78.2015375267134	WP_001019197.1
C2566_RS09440	mfd	mfd	transcription-repair coupling factor	-0.0164533674068439	0.955529381831365	Downregulated	305.060810363356	WP_012767721.1
C2566_RS04675	dnaE	dnaE	DNA polymerase III subunit alpha	-0.016622559536679	0.968483355314767	Downregulated	632.283959033371	WP_001294774.1
C2566_RS21665	coaD	coaD	pantetheine-phosphate adenylyltransferase	-0.0166492908862704	0.967918027474163	Downregulated	28.2898590662711	WP_001171866.1
C2566_RS15815	ypfN	ypfN	YpfN family protein	-0.017438418593605	0.971458931218737	Downregulated	36.1185526925797	WP_000383836.1
C2566_RS07890	ybjI	ybjI	5-amino-6-(5-phospho-D-ribitylamino)uracil phosphatase	-0.0175490465297664	0.97041253399881	Downregulated	32.2885532115582	WP_000023565.1
C2566_RS21685	radC	radC	RadC family protein	-0.0179240408053345	0.971207619191969	Downregulated	180.957486207524	WP_001321683.1
C2566_RS08690	yccA	yccA	FtsH protease modulator YccA	-0.018481827318245	0.968054355951668	Downregulated	846.403905119038	WP_000375136.1
C2566_RS21715	yicC	yicC	YicC/YloC family endoribonuclease	-0.0188846370472401	0.95479214445338	Downregulated	204.307147693998	WP_000621336.1
C2566_RS05425	ampH	ampH	D-alanyl-D-alanine-carboxypeptidase/endopeptidase AmpH	-0.0192370329432965	0.957774026073454	Downregulated	93.3613482929554	WP_000830738.1
C2566_RS04930	yafO	yafO	type II toxin-antitoxin system mRNA interferase toxin YafO	-0.0192965941491827	0.968054355951668	Downregulated	19.8509071856517	WP_001263493.1
C2566_RS00435	wecC	wecC	UDP-N-acetyl-D-mannosamine dehydrogenase	-0.0193219958996611	0.958360798908301	Downregulated	72.0384173689893	WP_000006621.1
C2566_RS17565	ygeA	ygeA	amino acid racemase	-0.0197563336010585	0.966249706594573	Downregulated	47.5149833557778	WP_000848664.1
C2566_RS18950	tdcC	tdcC	threonine/serine transporter TdcC	-0.020062655445123	0.966043946269531	Downregulated	435.603792952875	WP_000107723.1
C2566_RS11460	mgtS	mgtS	protein MgtS	-0.0200863019666249	0.966043946269531	Downregulated	1094.23349026529	WP_000901367.1
C2566_RS03240	dnaJ	dnaJ	molecular chaperone DnaJ	-0.0202417447221953	0.957990711844458	Downregulated	210.78328824454	WP_001118446.1
C2566_RS05620	tsx	tsx	nucleoside-specific channel-forming protein Tsx	-0.0206011202977995	0.964976372404428	Downregulated	312.927748192797	WP_001295328.1
C2566_RS19085	yraH	yraH	fimbrial protein	-0.0206102859634761	0.966043946269531	Downregulated	99.8580123230119	WP_001032614.1
C2566_RS04245	yacG	yacG	DNA gyrase inhibitor YacG	-0.0215031330314168	0.96003639933336	Downregulated	39.9907738289803	WP_000005042.1
C2566_RS05035	ecpE	ecpE	fimbrial chaperone EcpE	-0.0218187123105023	0.960738071984141	Downregulated	20.8655447860494	WP_001301243.1
C2566_RS20895	rlmJ	rlmJ	23S rRNA (adenine(2030)-N(6))-methyltransferase	-0.0219064077235465	0.958539406511773	Downregulated	82.0350241415265	WP_000954225.1
C2566_RS21130	dppF	dppF	dipeptide ABC transporter ATP-binding subunit DppF	-0.02195784829992	0.961306868185352	Downregulated	25.0568569793146	WP_000107012.1
C2566_RS00545	lptM	lptM	LPS translocon maturation chaperone LptM	-0.0221900885090798	0.961293537716108	Downregulated	73.7679027261726	WP_000799889.1
C2566_RS05845	amtB	amtB	ammonium transporter AmtB	-0.0223711139549421	0.96003639933336	Downregulated	40.1285030591108	WP_000685032.1
C2566_RS03320	yjjY	yjjY	protein YjjY	-0.0226932535939095	0.96003639933336	Downregulated	8.96819552936438	WP_001303782.1
C2566_RS07685	ybiX	ybiX	PKHD-type hydroxylase YbiX	-0.0228067899161107	0.96003639933336	Downregulated	11.768146974345	WP_000990177.1
C2566_RS20505	glpG	glpG	rhomboid family intramembrane serine protease GlpG	-0.0231513830835524	0.955529381831365	Downregulated	64.0668941735863	WP_000928723.1
C2566_RS20055	bfd	bfd	bacterioferritin-associated ferredoxin	-0.0231600331301006	0.96003639933336	Downregulated	68.5442980136786	WP_000289085.1
C2566_RS02635	yjfP	yjfP	esterase	-0.0235201216226053	0.958539406511773	Downregulated	28.2206044227666	WP_000569679.1
C2566_RS06005	ybaP	ybaP	TraB/GumN family protein	-0.0240862027130861	0.958539406511773	Downregulated	51.4704151485157	WP_000365173.1
C2566_RS09785	dhaL	dhaL	dihydroxyacetone kinase subunit DhaL	-0.0242867000743512	0.957328053799166	Downregulated	64.2543656343364	WP_000059411.1
C2566_RS05770	clpP	clpP	ATP-dependent Clp endopeptidase proteolytic subunit ClpP	-0.0242943129560912	0.954708146905455	Downregulated	674.10796591169	WP_000122253.1
C2566_RS19595	mreD	mreD	rod shape-determining protein MreD	-0.0244251143586821	0.952503250407689	Downregulated	50.4784687844533	WP_000179409.1
C2566_RS02465	frdA	frdA	fumarate reductase (quinol) flavoprotein subunit	-0.0248296330501941	0.957718559343958	Downregulated	629.365424032943	WP_001192973.1
C2566_RS06260	fimZ	fimZ	fimbria biosynthesis transcriptional regulator FimZ	-0.0254251949118527	0.955529381831365	Downregulated	9.10531324933823	WP_000805422.1
C2566_RS09320	plsX	plsX	phosphate acyltransferase PlsX	-0.0254364879414699	0.954407776841032	Downregulated	304.901776439216	WP_000197578.1
C2566_RS06080	rhsD	rhsD	rhs element protein RhsD	-0.0256395100223819	0.956321636655458	Downregulated	144.832613403875	WP_000014858.1
C2566_RS03125	C2566_RS03125	C2566_RS03125	IS3-like element ISEc52 family transposase	-0.0256466899873713	0.956321636655458	Downregulated	7.37923696567313	NA
C2566_RS10285	yciW	yciW	carboxymuconolactone decarboxylase family protein	-0.02611102577906	0.955804220411531	Downregulated	30.1525430239024	WP_001301103.1
C2566_RS13625	yeeY	yeeY	LysR substrate-binding domain-containing protein	-0.0261304204413623	0.951118042982037	Downregulated	104.966220816305	WP_000803363.1
C2566_RS08250	aat	aat	leucyl/phenylalanyl-tRNA--protein transferase	-0.0261341928649281	0.955529381831365	Downregulated	26.5935039872661	WP_001241678.1
C2566_RS07610	clsB	clsB	cardiolipin synthase ClsB	-0.0268048747598823	0.954904006967098	Downregulated	42.1839964813648	WP_000650315.1
C2566_RS17640	xdhA	xdhA	xanthine dehydrogenase molybdenum-binding subunit XdhA	-0.02682467944132	0.951118042982037	Downregulated	170.130330227748	WP_000388174.1
C2566_RS19925	rpsQ	rpsQ	30S ribosomal protein S17	-0.027274552191235	0.954668392441515	Downregulated	2214.482818031	WP_000130100.1
C2566_RS03940	caiA	caiA	crotonobetainyl-CoA dehydrogenase	-0.0274487527368309	0.954708146905455	Downregulated	613.586929749807	WP_000347117.1
C2566_RS19775	aroE	aroE	shikimate dehydrogenase	-0.0276465521975247	0.923884850426027	Downregulated	110.119954742649	WP_000451243.1
C2566_RS20720	yhhL	yhhL	DUF1145 family protein	-0.0279988362405369	0.952503250407689	Downregulated	22.6565390990674	WP_001295207.1
C2566_RS04185	ftsW	ftsW	cell division protein FtsW	-0.0281196683290293	0.949926547354313	Downregulated	287.551708629428	WP_001295532.1
C2566_RS20930	C2566_RS20930	C2566_RS20930	hypothetical protein	-0.0282357830543792	0.947842822099999	Downregulated	17.2418603791094	WP_000020596.1
C2566_RS21280	xylA	xylA	xylose isomerase	-0.0283616152271632	0.936703761317513	Downregulated	95.7319589160996	WP_001149592.1
C2566_RS11095	nhoA	nhoA	N-hydroxyarylamine O-acetyltransferase	-0.0284406142107914	0.952969823659366	Downregulated	21.5634492771018	WP_000187904.1
C2566_RS05805	fadM	fadM	long-chain acyl-CoA thioesterase FadM	-0.0285769937509466	0.952709943704593	Downregulated	56.8015257815938	WP_001194534.1
C2566_RS11220	ddpX	ddpX	D-alanyl-D-alanine dipeptidase	-0.0286556430017739	0.951118042982037	Downregulated	8.94302614707538	WP_001285833.1
C2566_RS05585	queA	queA	tRNA preQ1(34) S-adenosylmethionine ribosyltransferase-isomerase QueA	-0.0287283077595384	0.946787527250638	Downregulated	113.846112307097	WP_001266503.1
C2566_RS17655	ygeV	ygeV	sigma-54 interaction domain-containing protein	-0.0289621024572185	0.94859759430399	Downregulated	568.983530694085	WP_000417806.1
C2566_RS08720	hyaE	hyaE	hydrogenase-1 operon protein HyaE	-0.0293514536476392	0.951118042982037	Downregulated	81.4196959745748	WP_000063978.1
C2566_RS20640	ugpA	ugpA	sn-glycerol-3-phosphate ABC transporter permease UgpA	-0.0297703013847353	0.948707954221258	Downregulated	16.7829742879702	WP_000099289.1
C2566_RS20965	gadE	gadE	acid resistance transcriptional activator GadE	-0.0299906050991475	0.948018969320699	Downregulated	1967.08823167106	WP_000576690.1
C2566_RS06470	ybdF	ybdF	MmcQ/YjbR family DNA-binding protein	-0.0300098202621389	0.945056890149144	Downregulated	29.3366777970647	WP_000360951.1
C2566_RS21310	malS	malS	alpha-amylase	-0.030248496686991	0.949442147381364	Downregulated	43.2276818754606	WP_000761228.1
C2566_RS08670	hspQ	hspQ	heat shock protein HspQ	-0.0303437454978464	0.947842822099999	Downregulated	440.805877222128	WP_001295356.1
C2566_RS04200	ddlB	ddlB	D-alanine--D-alanine ligase	-0.030443671568911	0.935220179925783	Downregulated	319.644311530843	WP_000130048.1
C2566_RS11700	dmsD	dmsD	Tat proofreading chaperone DmsD	-0.0306036869282757	0.941710213442958	Downregulated	131.495179558455	WP_000148710.1
C2566_RS21485	mtlD	mtlD	mannitol-1-phosphate 5-dehydrogenase	-0.0310672522813738	0.923790380659521	Downregulated	84.3920982170134	WP_000645420.1
C2566_RS01685	C2566_RS01685	C2566_RS01685	hypothetical protein	-0.0310950125402111	0.87783255885083	Downregulated	17.5107103658776	NA
C2566_RS10300	sapF	sapF	peptide ABC transporter ATP-binding protein SapF	-0.0311873093227275	0.945056890149144	Downregulated	21.0114519489321	WP_000573407.1
C2566_RS20190	yhfG	yhfG	YhfG family protein	-0.0312697637840884	0.946787527250638	Downregulated	41.5500094108082	WP_000736861.1
C2566_RS19550	yhcO	yhcO	barstar family protein	-0.0313622070314813	0.946787527250638	Downregulated	375.81199659758	WP_001029005.1
C2566_RS14880	menC	menC	o-succinylbenzoate synthase	-0.0314537494054844	0.945056890149144	Downregulated	65.2738910829919	WP_001255628.1
C2566_RS02855	fbp	fbp	class 1 fructose-bisphosphatase	-0.0315506323070536	0.943320109271458	Downregulated	504.267831406528	WP_000853753.1
C2566_RS00725	udp	udp	uridine phosphorylase	-0.0315758662229244	0.947259871272429	Downregulated	450.564028420014	WP_000045178.1
C2566_RS11280	ydeO	ydeO	acid stress response transcriptional regulator YdeO	-0.0319689936806724	0.945056890149144	Downregulated	23.3781203320775	WP_000060493.1
C2566_RS03760	nanM	nanM	N-acetylneuraminate epimerase	-0.0324105683363059	0.945056890149144	Downregulated	34.798568611242	WP_001309184.1
C2566_RS07470	C2566_RS07470	C2566_RS07470	DUF4752 family protein	-0.0324706060304287	0.945056890149144	Downregulated	15.1569135129656	WP_000376718.1
C2566_RS05875	pdeB	pdeB	cyclic-guanylate-specific phosphodiesterase PdeB	-0.032512478356145	0.924773125660083	Downregulated	120.935796735909	WP_001319841.1
C2566_RS07130	C2566_RS07130	C2566_RS07130	RHS repeat-associated core domain-containing protein	-0.0331241169362147	0.945056890149144	Downregulated	29.817387884274	NA
C2566_RS11615	C2566_RS11615	C2566_RS11615	hypothetical protein	-0.0333372865272707	0.945056890149144	Downregulated	191.240485414375	WP_000159335.1
C2566_RS16650	gabD	gabD	NADP-dependent succinate-semialdehyde dehydrogenase	-0.0334043666588872	0.945056890149144	Downregulated	46.2878731693558	WP_000772820.1
C2566_RS12630	ansA	ansA	asparaginase	-0.0336472234345994	0.935907194730861	Downregulated	51.8820907265061	WP_001170162.1
C2566_RS04750	metI	metI	methionine ABC transporter permease MetI	-0.0337278683808156	0.936845356397928	Downregulated	47.874405869592	WP_001294600.1
C2566_RS05500	yaiA	yaiA	protein YaiA	-0.0337593962107433	0.944967615051186	Downregulated	923.821040050922	WP_001142439.1
C2566_RS14290	preT	preT	NAD-dependent dihydropyrimidine dehydrogenase subunit PreT	-0.03390621381043	0.936273932796498	Downregulated	191.070687847452	WP_001136389.1
C2566_RS17395	gcvA	gcvA	glycine cleavage system transcriptional regulator GcvA	-0.033994378907919	0.936317760920464	Downregulated	107.267566800004	WP_000044401.1
C2566_RS14050	yegX	yegX	glycoside hydrolase family 25 protein	-0.0340123594371495	0.94472288346835	Downregulated	23.2077860836303	WP_001300994.1
C2566_RS03800	sgcX	sgcX	M42 family metallopeptidase	-0.0340166663711721	0.926674248829675	Downregulated	42.3890556747924	WP_000010829.1
C2566_RS15090	yfcH	yfcH	TIGR01777 family oxidoreductase	-0.0342289136875882	0.938972391894652	Downregulated	169.047317561004	WP_001028341.1
C2566_RS06065	tesA	tesA	multifunctional acyl-CoA thioesterase I/protease I/lysophospholipase L1	-0.0358213772527265	0.938972391894652	Downregulated	20.5623210939124	WP_001295836.1
C2566_RS00535	cyaA	cyaA	class I adenylate cyclase	-0.0362116805836318	0.927096536731704	Downregulated	1249.57780533795	WP_000281696.1
C2566_RS12020	rnt	rnt	ribonuclease T	-0.0362304594242388	0.936473312779474	Downregulated	43.9960930725839	WP_001282281.1
C2566_RS02825	ytfP	ytfP	gamma-glutamylcyclotransferase family protein	-0.0363211001260813	0.92418692258722	Downregulated	148.55258215287	WP_001219160.1
C2566_RS13975	C2566_RS13975	C2566_RS13975	DeoR/GlpR family DNA-binding transcription regulator	-0.0363984900190052	0.936273932796498	Downregulated	97.2208196288344	NA
C2566_RS09820	ychH	ychH	stress-induced protein YchH	-0.0366349394055341	0.937835279677863	Downregulated	2914.23246921404	WP_000823885.1
C2566_RS05490	yaiI	yaiI	YaiI/YqxD family protein	-0.0367048428960923	0.936079686232357	Downregulated	40.266040716634	WP_000158159.1
C2566_RS20360	hofM	hofM	DNA utilization protein HofM	-0.0378870250563276	0.936079686232357	Downregulated	26.8141576318974	WP_001297394.1
C2566_RS20510	glpE	glpE	thiosulfate sulfurtransferase GlpE	-0.0381635870941525	0.926674248829675	Downregulated	43.6099883817016	WP_000371928.1
C2566_RS14510	yejL	yejL	YejL family protein	-0.0383159679353305	0.927134463681829	Downregulated	164.390488515304	WP_001135667.1
C2566_RS16050	rlmN	rlmN	bifunctional tRNA (adenosine(37)-C2)-methyltransferase TrmG/ribosomal RNA large subunit methyltransferase RlmN	-0.0383171452521873	0.927134463681829	Downregulated	153.827996716239	WP_000003317.1
C2566_RS11180	sra	sra	stationary-phase-induced ribosome-associated protein	-0.0387425849143856	0.930503753128707	Downregulated	6633.3506146818	WP_000841554.1
C2566_RS16930	hycI	hycI	hydrogenase maturation peptidase HycI	-0.0388888668160376	0.927134463681829	Downregulated	104.453988472526	WP_000132961.1
C2566_RS06650	ybdR	ybdR	zinc-dependent alcohol dehydrogenase	-0.0389605162766749	0.930975837104699	Downregulated	26.6296546927054	WP_000646137.1
[truncated: 2,060 more rows]
