# Supplementary material for: Transcriptome Profiling of Escherichia coli B During Sequential Adaptation to T4 Phage and Iron(III) Stress
Source: Antibiotics (Basel). 2026 Jul 13;15(7):684. doi: 10.3390/antibiotics15070684 (PMC13405929; doi:10.3390/antibiotics15070684)
Supplement: Supplementary file 1 [file antibiotics-15-00684-s001.zip › SUPPLEMENTARY FOLDER/analysis_CON3/PF_vs_CON_significant.csv]

gene_id	label	gene_name	product	log2FoldChange	padj	direction	baseMean	protein_id
C2566_RS05735	cyoB	cyoB	cytochrome o ubiquinol oxidase subunit I	2.50618492621081	0.000121557491458422	Upregulated	1178.09423471809	WP_000467180.1
C2566_RS02240	eptA	eptA	phosphoethanolamine transferase EptA	2.4977061164232	6.56451121196532e-06	Upregulated	433.800674167929	WP_001298860.1
C2566_RS05730	cyoC	cyoC	cytochrome o ubiquinol oxidase subunit III	2.19505138557949	0.000751228681907497	Upregulated	392.711449887128	WP_000179819.1
C2566_RS02235	basR	basR	two-component system response regulator BasR	2.18325934010878	1.03525012492666e-05	Upregulated	153.191579218647	WP_000697915.1
C2566_RS13455	yodB	yodB	cytochrome b	2.12104879290224	0.00150917036244144	Upregulated	465.919248551531	WP_001079074.1
C2566_RS01710	aceA	aceA	isocitrate lyase	2.02106658595474	0.0014494447205355	Upregulated	899.356418841761	WP_000857856.1
C2566_RS05725	cyoD	cyoD	cytochrome o ubiquinol oxidase subunit IV	1.98999529074048	0.00260125480817998	Upregulated	250.003504714764	WP_000019869.1
C2566_RS15770	tkt	tkt	transketolase	1.97331809068228	3.61025123951549e-09	Upregulated	268.757488233911	WP_000087280.1
C2566_RS10220	acnA	acnA	aconitate hydratase AcnA	1.95196818021475	1.31749343206547e-06	Upregulated	1113.37046041595	WP_000099534.1
C2566_RS10020	oppA	oppA	oligopeptide ABC transporter substrate-binding protein OppA	1.94307570068335	0.000621948231384763	Upregulated	7412.00955298496	WP_001297114.1
C2566_RS07270	sucC	sucC	ADP-forming succinate--CoA ligase subunit beta	1.86261154005304	0.00285093873755521	Upregulated	1432.82107750694	WP_001048602.1
C2566_RS10025	oppB	oppB	oligopeptide ABC transporter permease OppB	1.83915058111187	0.000587697581862233	Upregulated	1353.51003704969	WP_000911112.1
C2566_RS14845	arnA	arnA	bifunctional UDP-4-amino-4-deoxy-L-arabinose formyltransferase/UDP-glucuronic acid oxidase ArnA	1.7809703763166	0.00527614483279407	Upregulated	649.646924761624	WP_000860273.1
C2566_RS08310	ycaC	ycaC	isochorismate family cysteine hydrolase YcaC	1.69629830022672	0.000587697581862233	Upregulated	197.177211584445	WP_000165879.1
C2566_RS21575	waaH	waaH	UDP-glucuronate:LPS(HepIII) glycosyltransferase	1.68901230478426	0.00932765859139852	Upregulated	287.685455330418	WP_000982115.1
C2566_RS21630	C2566_RS21630	C2566_RS21630	IS1-like element IS1A family transposase	1.65964597660044	0.00788845978530645	Upregulated	16.2142983907734	WP_094096600.1
C2566_RS08885	ymdF	ymdF	general stress protein	1.64292603851041	0.00738664701560569	Upregulated	1295.99832210439	WP_001273658.1
C2566_RS07240	sdhD	sdhD	succinate dehydrogenase membrane anchor subunit	1.626672180391	0.01058296349129	Upregulated	337.331085618473	WP_000254365.1
C2566_RS08930	putA	putA	trifunctional transcriptional regulator/proline dehydrogenase/L-glutamate gamma-semialdehyde dehydrogenase	1.61358194686074	0.00265531508667716	Upregulated	801.219032784598	WP_001703864.1
C2566_RS07250	sdhB	sdhB	succinate dehydrogenase iron-sulfur subunit SdhB	1.56497562569823	0.01058296349129	Upregulated	844.463879681367	WP_001235264.1
C2566_RS10030	oppC	oppC	oligopeptide ABC transporter permease OppC	1.54976263040326	0.00468785300592588	Upregulated	1247.05295613729	WP_000979661.1
C2566_RS25345	ytiD	ytiD	protein YtiD	1.53368022738275	0.0113958060332802	Upregulated	91.2634922830595	WP_001301448.1
C2566_RS02230	pmrB	pmrB	two-component system sensor histidine kinase PmrB	1.51065376314766	0.00578985532055828	Upregulated	132.956601881656	WP_001051094.1
C2566_RS13680	ugd	ugd	UDP-glucose 6-dehydrogenase	1.49871050346838	0.0114536591772148	Upregulated	404.122444317408	WP_000704860.1
C2566_RS01590	thiS	thiS	sulfur carrier protein ThiS	1.49847293957589	0.019703437772242	Upregulated	14.2020864702931	WP_001166232.1
C2566_RS05740	cyoA	cyoA	cytochrome o ubiquinol oxidase subunit II	1.47656849216502	0.00788845978530645	Upregulated	1177.11761300364	WP_001239440.1
C2566_RS10035	oppD	oppD	murein tripeptide/oligopeptide ABC transporter ATP-binding protein OppD	1.46880786557937	0.00286350269083457	Upregulated	1007.9383937771	WP_000110945.1
C2566_RS14840	arnC	arnC	undecaprenyl-phosphate 4-deoxy-4-formamido-L-arabinose transferase	1.43790665332691	0.021412674561465	Upregulated	430.466187061406	WP_000461657.1
C2566_RS04565	degP	degP	serine endoprotease DegP	1.42668185359261	0.00520630197639731	Upregulated	580.792530945541	WP_000753946.1
C2566_RS07245	sdhA	sdhA	succinate dehydrogenase flavoprotein subunit	1.42577965998892	0.0128843415794055	Upregulated	1899.86814022217	WP_000775540.1
C2566_RS07275	sucD	sucD	succinate--CoA ligase subunit alpha	1.42566724958886	0.019703437772242	Upregulated	1277.24953162227	WP_000025458.1
C2566_RS07875	ybjG	ybjG	undecaprenyl-diphosphate phosphatase	1.35818480390055	0.00229493546412137	Upregulated	55.0951160950119	WP_001295291.1
C2566_RS01405	eptC	eptC	phosphoethanolamine transferase CptA	1.34336533118642	0.00788845978530645	Upregulated	658.085162877829	WP_000556295.1
C2566_RS19885	rpsE	rpsE	30S ribosomal protein S5	1.322251183442	0.0149371535485015	Upregulated	1594.80593674321	WP_000940120.1
C2566_RS20645	ugpB	ugpB	sn-glycerol-3-phosphate ABC transporter substrate-binding protein UgpB	1.31617941036285	0.0169896939524527	Upregulated	118.586253502715	WP_000803190.1
C2566_RS11190	osmC	osmC	peroxiredoxin OsmC	1.31156267628762	0.00781456349322805	Upregulated	235.424547186366	WP_000152305.1
C2566_RS19960	rplW	rplW	50S ribosomal protein L23	1.30550422364848	0.0118418268087049	Upregulated	1035.65278931472	WP_000617544.1
C2566_RS14835	arnB	arnB	UDP-4-amino-4-deoxy-L-arabinose aminotransferase	1.28739707879132	0.0307564442252077	Upregulated	1018.09994786144	WP_001295286.1
C2566_RS02905	mgtA	mgtA	magnesium-translocating P-type ATPase	1.28657934436957	0.0120100234231656	Upregulated	234.42860741365	WP_000471889.1
C2566_RS19900	rpsH	rpsH	30S ribosomal protein S8	1.27745933656071	0.022308648116485	Upregulated	1142.88542381375	WP_000062611.1
C2566_RS21515	lldP	lldP	L-lactate permease	1.27510213571966	0.0299376481740837	Upregulated	1164.57450285987	WP_001297977.1
C2566_RS12200	ydiJ	ydiJ	FAD-binding and (Fe-S)-binding domain-containing protein	1.25796582293492	0.000194107889398117	Upregulated	194.779224939016	WP_000612953.1
C2566_RS24375	yrbN	yrbN	protein YrbN	1.23555384422736	0.0154250305871514	Upregulated	17.6202734153781	WP_010723222.1
C2566_RS19915	rplX	rplX	50S ribosomal protein L24	1.22755569903255	0.0188694503776013	Upregulated	1297.69826375283	WP_000729185.1
C2566_RS07710	glnQ	glnQ	glutamine ABC transporter ATP-binding protein GlnQ	1.20419118120745	0.0270727870459757	Upregulated	152.755275621318	WP_000569083.1
C2566_RS09565	icd	icd	NADP-dependent isocitrate dehydrogenase	1.19974576866556	0.0180982864486828	Upregulated	2219.21050392809	WP_000444487.1
C2566_RS04330	acnB	acnB	bifunctional aconitate hydratase 2/2-methylisocitrate dehydratase	1.19587844042272	0.0262835956453691	Upregulated	2206.38452263134	WP_001307570.1
C2566_RS19640	accB	accB	acetyl-CoA carboxylase biotin carboxyl carrier protein	1.16245250843234	0.0188694503776013	Upregulated	218.999511333426	WP_000354622.1
C2566_RS08460	gloC	gloC	hydroxyacylglutathione hydrolase GloC	1.15783518756686	0.0120100234231656	Upregulated	334.84725031924	WP_001109486.1
C2566_RS19895	rplF	rplF	50S ribosomal protein L6	1.1270499976149	0.0342063502827913	Upregulated	1215.24650617349	WP_000091945.1
C2566_RS24910	C2566_RS24910	C2566_RS24910	hypothetical protein	1.12568230387216	0.0365174699540792	Upregulated	41.3737831509579	WP_000700140.1
C2566_RS19905	rpsN	rpsN	30S ribosomal protein S14	1.11883526518021	0.0306005242934328	Upregulated	1685.91889554884	WP_001118930.1
C2566_RS05785	lon	lon	endopeptidase La	1.11718487487327	0.000834275262917924	Upregulated	149.618110779946	WP_001295325.1
C2566_RS10040	oppF	oppF	murein tripeptide/oligopeptide ABC transporter ATP-binding protein OppF	1.11367355915277	0.0336956762565025	Upregulated	716.08158475595	WP_000994905.1
C2566_RS14970	nuoI	nuoI	NADH-quinone oxidoreductase subunit NuoI	1.10393420474728	0.00828331275550039	Upregulated	318.421117560026	WP_000172749.1
C2566_RS12040	sodB	sodB	superoxide dismutase [Fe]	1.09534354617132	0.0240877363254422	Upregulated	5909.00695512186	WP_000007283.1
C2566_RS18480	ygiV	ygiV	AraC family transcriptional regulator	1.09063020845842	0.0463797689979582	Upregulated	102.488658028218	WP_000183505.1
C2566_RS16005	guaB	guaB	IMP dehydrogenase	1.05830991237225	0.0172064710829827	Upregulated	253.348078945845	WP_001299507.1
C2566_RS01645	zraP	zraP	zinc resistance sensor/chaperone ZraP	1.05438571415328	0.0365174699540792	Upregulated	365.509834242329	WP_001296714.1
C2566_RS00015	yidD	yidD	membrane protein insertion efficiency factor YidD	1.05098687914035	0.0254263424209065	Upregulated	34.288654425115	WP_001307474.1
C2566_RS14110	C2566_RS14110	C2566_RS14110	hypothetical protein	1.04981836542436	0.0475104657722821	Upregulated	113.305554832347	WP_001268667.1
C2566_RS19910	rplE	rplE	50S ribosomal protein L5	1.04352029991942	0.0433365810834942	Upregulated	1723.16274182342	WP_001096200.1
C2566_RS05230	yahO	yahO	DUF1471 family periplasmic protein YahO	1.03720570990791	0.044907807198094	Upregulated	1966.9040784617	WP_000691956.1
C2566_RS21155	dppA	dppA	dipeptide ABC transporter substrate-binding protein DppA	1.03664484625041	0.0404037994112775	Upregulated	229.335629813775	WP_001222883.1
C2566_RS19890	rplR	rplR	50S ribosomal protein L18	1.02307165516602	0.0463797689979582	Upregulated	656.736887684079	WP_000358960.1
C2566_RS04345	speE	speE	polyamine aminopropyltransferase	1.0134902211945	0.00788845978530645	Upregulated	276.876865919289	WP_000818411.1
C2566_RS19970	rplC	rplC	50S ribosomal protein L3	1.00482012652088	0.0444390146511133	Upregulated	1316.48732821336	WP_000579833.1
C2566_RS19220	infB	infB	translation initiation factor IF-2	1.00359978031854	0.00587358736143384	Upregulated	1110.58182379331	WP_000133044.1
C2566_RS05880	ylaC	ylaC	YlaC family protein	1.00296148563386	0.0200889751190042	Upregulated	433.781479005101	WP_000136192.1
C2566_RS19850	rpsD	rpsD	30S ribosomal protein S4	1.00232952065408	0.0462768322881282	Upregulated	1879.79020721588	WP_000135224.1
C2566_RS03520	bglJ	bglJ	DNA-binding transcriptional activator BglJ	-1.00019460266531	0.0349459341128474	Downregulated	35.076698387807	WP_001301727.1
C2566_RS06225	ybcJ	ybcJ	ribosome-associated protein YbcJ	-1.00258858696776	0.0265328036469156	Downregulated	24.2529373852874	WP_000190288.1
C2566_RS22025	C2566_RS22025	C2566_RS22025	6-phospho-alpha-glucosidase	-1.01265364929337	0.0324179724003613	Downregulated	29.727635749084	WP_000160104.1
C2566_RS19245	yhbX	yhbX	phosphoethanolamine transferase	-1.04053114012242	0.047104783766927	Downregulated	56.8846809285541	WP_001300540.1
C2566_RS16800	C2566_RS16800	C2566_RS16800	hypothetical protein	-1.04308354865321	0.009659468954841	Downregulated	129.148503897655	NA
C2566_RS04570	cdaR	cdaR	DNA-binding transcriptional regulator CdaR	-1.05048272380329	0.00855372947120719	Downregulated	71.101055549055	WP_000929439.1
C2566_RS17035	otnK	otnK	3-oxo-tetronate kinase	-1.05104952206839	0.0475886150028499	Downregulated	35.1789722086542	WP_000590371.1
C2566_RS07110	ybfA	ybfA	YbfA family protein	-1.05106912051435	0.0454535362743424	Downregulated	2973.76065669434	WP_000424924.1
C2566_RS00960	yihL	yihL	GntR family transcriptional regulator	-1.06376223313177	0.0475104657722821	Downregulated	20.7082729092533	WP_000147429.1
C2566_RS20795	nikR	nikR	nickel-responsive transcriptional regulator NikR	-1.06998207730513	0.0427850719472295	Downregulated	11.0109717958698	WP_001190062.1
C2566_RS16520	yfiR	yfiR	YfiR family protein	-1.07771764088091	0.032372818497653	Downregulated	217.3863810319	WP_001212391.1
C2566_RS16685	ygaP	ygaP	thiosulfate sulfurtransferase YgaP	-1.08508364723652	0.0467923359663222	Downregulated	29.5154718361706	WP_001229445.1
C2566_RS23535	ibsC	ibsC	type I toxin-antitoxin system toxin IbsC	-1.08770649283864	0.0433365810834942	Downregulated	6.33389180551569	WP_010723220.1
C2566_RS16180	hcaB	hcaB	3-phenylpropionate-dihydrodiol/cinnamic acid-dihydrodiol dehydrogenase	-1.08958595912519	0.0462768322881282	Downregulated	9.71388295041426	WP_001281377.1
C2566_RS01335	metF	metF	methylenetetrahydrofolate reductase	-1.09151736488211	0.047104783766927	Downregulated	28.2814136739773	WP_000007523.1
C2566_RS21065	bcsC	bcsC	cellulose synthase complex outer membrane protein BcsC	-1.09527703160374	0.00651203201254073	Downregulated	124.715813344041	WP_001225168.1
C2566_RS02505	C2566_RS02505	C2566_RS02505	hypothetical protein	-1.0999522377071	0.0306005242934328	Downregulated	123.732043497991	NA
C2566_RS00040	tnaB	tnaB	low affinity tryptophan permease TnaB	-1.10253202648655	0.0460912858196159	Downregulated	223.062004220162	WP_000131911.1
C2566_RS06435	cusC	cusC	Cu(+)/Ag(+) efflux RND transporter outer membrane channel CusC	-1.10549620735599	0.00249363433361556	Downregulated	712.703662001323	WP_000074253.1
C2566_RS09230	flgA	flgA	flagellar basal body P-ring formation chaperone FlgA	-1.11519721896202	0.0350101074804703	Downregulated	63.0411670814015	WP_000905458.1
C2566_RS21465	C2566_RS21465	C2566_RS21465	Imm57 family immunity protein	-1.13980351395564	0.0320859029494477	Downregulated	12.3426636467256	NA
C2566_RS17625	ygeQ	ygeQ	protein YgeQ	-1.14197438522376	0.0433365810834942	Downregulated	8.52776298045243	NA
C2566_RS07675	ybiJ	ybiJ	DUF1471 family protein YbiJ	-1.14504053209217	0.0355236724821097	Downregulated	132.365490302916	WP_000849301.1
C2566_RS13360	yecR	yecR	YecR-like lipofamily protein	-1.14681314045435	0.0433365810834942	Downregulated	10.8380197960375	WP_001237875.1
C2566_RS00660	bioP	bioP	biotin transporter	-1.19082529636948	0.0254263424209065	Downregulated	26.0700247561136	WP_001196237.1
C2566_RS18035	metK	metK	methionine adenosyltransferase	-1.19628471735942	0.00527614483279407	Downregulated	274.074772305411	WP_001062128.1
C2566_RS15890	hyfF	hyfF	hydrogenase 4 subunit F	-1.20745766332393	0.0345562602941458	Downregulated	14.1567610291437	WP_000122577.1
C2566_RS20035	gspL	gspL	type II secretion system protein GspL	-1.20803382824891	0.0349459341128474	Downregulated	36.8927061010623	WP_001115228.1
C2566_RS02285	fumB	fumB	class I fumarate hydratase	-1.20927477831966	0.0185945811114503	Downregulated	84.0446688921464	WP_000066676.1
C2566_RS05300	lacZ	lacZ	beta-galactosidase	-1.20944650733673	0.0209848082857562	Downregulated	34.8849294487829	NA
C2566_RS15485	C2566_RS15485	C2566_RS15485	hypothetical protein	-1.21073518670562	0.0306005242934328	Downregulated	558.60624283634	NA
C2566_RS09270	flgI	flgI	flagellar basal body P-ring protein FlgI	-1.21677090442971	0.0306005242934328	Downregulated	38.8389409808046	WP_000589326.1
C2566_RS01475	C2566_RS01475	C2566_RS01475	hypothetical protein	-1.24335222977234	0.0200889751190042	Downregulated	220.289423708324	NA
C2566_RS19000	garP	garP	galactarate/glucarate/glycerate transporter GarP	-1.24450377729049	0.0254263424209065	Downregulated	20.3877247848115	WP_000599636.1
C2566_RS02065	mdtP	mdtP	multidrug efflux transporter outer membrane subunit MdtP	-1.25545410860133	0.0306005242934328	Downregulated	22.8301564505288	WP_000610601.1
C2566_RS04035	polB	polB	DNA polymerase II	-1.25633801512276	0.00704305257117264	Downregulated	142.951419936979	WP_000035693.1
C2566_RS06570	entC	entC	isochorismate synthase EntC	-1.25867326996007	0.0278597549231998	Downregulated	15.4502107324795	WP_001301140.1
C2566_RS15785	aegA	aegA	formate-dependent uric acid utilization protein AegA	-1.29544136306512	0.0185872618137085	Downregulated	116.542511768982	WP_001078880.1
C2566_RS09245	flgD	flgD	flagellar hook assembly protein FlgD	-1.30116142282998	0.0275014242712152	Downregulated	62.3767297892753	WP_000020467.1
C2566_RS04845	C2566_RS04845	C2566_RS04845	hypothetical protein	-1.3033287368617	0.0306005242934328	Downregulated	14.7096531860155	WP_001053631.1
C2566_RS17275	truC	truC	tRNA pseudouridine(65) synthase TruC	-1.33115468263624	0.0278597549231998	Downregulated	23.6997605199529	WP_000890001.1
C2566_RS10710	pinR	pinR	recombinase family protein	-1.34526989001147	0.021189614093507	Downregulated	39.8285252108338	WP_000078178.1
C2566_RS18560	ygiD	ygiD	4,5-DOPA dioxygenase extradiol	-1.35582989146328	0.0188694503776013	Downregulated	42.5744254820395	WP_001320780.1
C2566_RS25370	ynaL	ynaL	protein YnaL	-1.3666467750306	0.0262835956453691	Downregulated	18.3854951537058	WP_001296046.1
C2566_RS02290	dcuB	dcuB	anaerobic C4-dicarboxylate transporter DcuB	-1.37449109130586	0.0114289936501414	Downregulated	80.7205895463133	WP_000899522.1
C2566_RS18285	C2566_RS18285	C2566_RS18285	lipopolysaccharide biosynthesis protein	-1.39167360551477	0.0235148079692727	Downregulated	18.344001683758	WP_000896885.1
C2566_RS19005	garD	garD	galactarate dehydratase	-1.42717159684444	0.000621948231384763	Downregulated	51.2842928156892	WP_001273763.1
C2566_RS20770	nikA	nikA	nickel ABC transporter substrate-binding protein	-1.42846545429043	0.00162685896315069	Downregulated	90.4647926361488	WP_000953348.1
C2566_RS03495	C2566_RS03495	C2566_RS03495	hypothetical protein	-1.42951948261319	0.00663256050705923	Downregulated	130.688824722195	NA
C2566_RS14780	glpB	glpB	glycerol-3-phosphate dehydrogenase subunit GlpB	-1.43666772171063	0.0212759827596986	Downregulated	257.47314433292	WP_001209902.1
C2566_RS12090	C2566_RS12090	C2566_RS12090	hypothetical protein	-1.46761212243831	0.0200889751190042	Downregulated	17.5310713790776	NA
C2566_RS16795	C2566_RS16795	C2566_RS16795	hypothetical protein	-1.5017309551485	0.00158139011212719	Downregulated	45.7117258951883	NA
C2566_RS02895	treB	treB	PTS trehalose transporter subunit IIBC	-1.53942844335114	0.00162685896315069	Downregulated	79.0544335307322	WP_001297258.1
C2566_RS01510	C2566_RS01510	C2566_RS01510	hypothetical protein	-1.54645226464063	0.000431724014204794	Downregulated	250.776397814201	NA
C2566_RS03215	C2566_RS03215	C2566_RS03215	hypothetical protein	-1.58352380018042	0.0161366248529239	Downregulated	18.8748482575971	WP_000871665.1
C2566_RS17760	yggP	yggP	zinc-binding dehydrogenase	-1.5938163191116	0.0136437507511775	Downregulated	31.2694297481421	WP_000853247.1
C2566_RS00110	bglG	bglG	transcriptional antiterminator BglG	-1.61159710909717	0.0149371535485015	Downregulated	12.6649108630273	WP_001300932.1
C2566_RS14775	glpA	glpA	anaerobic glycerol-3-phosphate dehydrogenase subunit A	-1.68069026285771	0.01058296349129	Downregulated	312.341339173398	WP_000857257.1
C2566_RS04770	C2566_RS04770	C2566_RS04770	hypothetical protein	-1.73012380854276	0.00818524220410094	Downregulated	10.7184703922541	NA
C2566_RS20785	nikD	nikD	nickel import ATP-binding protein NikD	-1.75320947507874	0.00286350269083457	Downregulated	158.980309808704	WP_001136236.1
C2566_RS02030	nrfE	nrfE	heme lyase CcmF/NrfE family subunit	-1.75913558450796	0.0014494447205355	Downregulated	72.4909454506665	WP_071586153.1
C2566_RS20780	nikC	nikC	nickel ABC transporter permease subunit NikC	-1.85298921417048	0.00162516411134931	Downregulated	37.516644925847	WP_001008963.1
C2566_RS16900	norW	norW	NADH:flavorubredoxin reductase NorW	-1.87560957242788	0.00704305257117264	Downregulated	27.4037341846021	WP_000064738.1
C2566_RS20210	nirD	nirD	nitrite reductase small subunit NirD	-1.89575437882844	0.00461762562295156	Downregulated	11.4940958876191	WP_000084764.1
C2566_RS07965	C2566_RS07965	C2566_RS07965	GPO family capsid scaffolding protein	-1.91423400130984	0.00162685896315069	Downregulated	22.3980393807369	WP_000216259.1
C2566_RS02510	C2566_RS02510	C2566_RS02510	hypothetical protein	-1.97069312336484	0.000973079370952767	Downregulated	24.3016115389837	NA
C2566_RS20205	nirB	nirB	NADPH-nitrite reductase large subunit	-1.98070743962972	1.74914811365487e-08	Downregulated	113.498705966801	WP_000049208.1
C2566_RS20790	nikE	nikE	nickel import ATP-binding protein NikE	-2.08373957247923	4.33247684162833e-05	Downregulated	27.7050688879078	WP_000173665.1
C2566_RS19695	acrF	acrF	multidrug efflux RND transporter permease subunit AcrF	-2.1410421652669	0.00162516411134931	Downregulated	140.310595126096	WP_001273195.1
C2566_RS20775	nikB	nikB	nickel ABC transporter permease subunit NikB	-2.16342675939452	0.000588143902466437	Downregulated	78.4010995549121	WP_000947068.1
C2566_RS02340	cadA	cadA	lysine decarboxylase CadA	-2.21819862688388	0.000123725531222055	Downregulated	63.5444662303824	WP_001295383.1
C2566_RS14785	glpC	glpC	anaerobic glycerol-3-phosphate dehydrogenase subunit GlpC	-2.44445423204044	0.000587697581862233	Downregulated	182.229851649954	WP_001000359.1
C2566_RS04785	rrf	rrf	hypothetical protein	-2.6112432891194	0.000973079370952767	Downregulated	38.2773520847429	NA
C2566_RS09170	bssS	bssS	biofilm formation regulator BssS	-2.87551940198307	5.60435928768289e-06	Downregulated	2769.09083826891	WP_000414437.1
C2566_RS19415	yrbL	yrbL	PhoP regulatory network protein YrbL	-2.98781998902036	5.60435928768289e-06	Downregulated	770.908023407793	WP_000620405.1
