# Supplementary material for: Transcriptome Profiling of Escherichia coli B During Sequential Adaptation to T4 Phage and Iron(III) Stress
Source: Antibiotics (Basel). 2026 Jul 13;15(7):684. doi: 10.3390/antibiotics15070684 (PMC13405929; doi:10.3390/antibiotics15070684)
Supplement: Supplementary file 1 [file antibiotics-15-00684-s001.zip › SUPPLEMENTARY FOLDER/analysis_CON3/PF_vs_FE_all.csv]

gene_id	label	gene_name	product	log2FoldChange	padj	direction	baseMean	protein_id
C2566_RS09995	galU	galU	UTP--glucose-1-phosphate uridylyltransferase GalU	0.00154134360946351	0.999432968658903	Upregulated	146.251439346346	WP_000718995.1
C2566_RS21895	yicL	yicL	carboxylate/amino acid/amine transporter	0.00126365684359943	0.999432968658903	Upregulated	69.359856922645	WP_000535960.1
C2566_RS09985	rssA	rssA	patatin-like phospholipase RssA	0.001168578947751	0.999432968658903	Upregulated	83.4718478782584	WP_001295622.1
C2566_RS12075	ribE	ribE	riboflavin synthase	0.00112941073933813	0.999432968658903	Upregulated	513.376344122754	WP_000493947.1
C2566_RS18580	ubiK	ubiK	ubiquinone biosynthesis accessory factor UbiK	0.00112152114105049	0.999432968658903	Upregulated	112.148275290394	WP_001295626.1
C2566_RS08685	tusE	tusE	sulfurtransferase TusE	0.00112091106537021	0.999432968658903	Upregulated	102.511082192816	WP_000904442.1
C2566_RS12190	ydiH	ydiH	YdiH family protein	0.00111055158318458	0.999432968658903	Upregulated	221.609075376426	WP_001296104.1
C2566_RS06735	crcB	crcB	fluoride efflux transporter CrcB	0.00111037707758071	0.999432968658903	Upregulated	54.1577335241145	WP_000939738.1
C2566_RS10385	pspC	pspC	envelope stress response membrane protein PspC	0.00110329515797906	0.999432968658903	Upregulated	72.3563672692794	WP_000907385.1
C2566_RS00400	trxA	trxA	thioredoxin TrxA	0.00109346188168039	0.999432968658903	Upregulated	1689.85042625022	WP_001280776.1
C2566_RS21995	yidG	yidG	DUF202 domain-containing protein	0.00108625293132649	0.999432968658903	Upregulated	32.9865572798605	WP_001113432.1
C2566_RS04340	speD	speD	adenosylmethionine decarboxylase	0.00106631861027312	0.999432968658903	Upregulated	244.862643728511	WP_000734287.1
C2566_RS11245	gadB	gadB	glutamate decarboxylase	0.00106132353797085	0.999432968658903	Upregulated	28.2570295074392	WP_000358930.1
C2566_RS12800	leuE	leuE	leucine efflux protein LeuE	0.0010584460286399	0.999432968658903	Upregulated	61.4675516451131	WP_000457199.1
C2566_RS01520	C2566_RS01520	C2566_RS01520	hypothetical protein	0.00105291822779695	0.999432968658903	Upregulated	223.780047282493	NA
C2566_RS14660	rcsC	rcsC	two-component system sensor histidine kinase RcsC	0.00105269410083135	0.999432968658903	Upregulated	329.800096032412	WP_000876025.1
C2566_RS18490	qseB	qseB	quorum sensing response regulator transcription factor QseB	0.00103742559185245	0.999432968658903	Upregulated	64.9584972604551	WP_001221493.1
C2566_RS16015	yfgJ	yfgJ	zinc ribbon domain-containing protein	0.00100251046304283	0.999432968658903	Upregulated	78.5600317885485	WP_001301158.1
C2566_RS12410	yniB	yniB	YniB family protein	0.000985245561055062	0.999432968658903	Upregulated	227.905466888882	WP_000222172.1
C2566_RS03610	yjiJ	yjiJ	MFS transporter	0.000976549106681447	0.999432968658903	Upregulated	47.1037271127338	WP_001141220.1
C2566_RS11450	eamA	eamA	O-acetylserine/cysteine exporter	0.000971401248101015	0.999432968658903	Upregulated	72.5773074463997	WP_000087210.1
C2566_RS00575	C2566_RS00575	C2566_RS00575	SAM hydrolase/SAM-dependent halogenase family protein	0.000969279897542298	0.999432968658903	Upregulated	142.719546363281	WP_000751614.1
C2566_RS08365	aroA	aroA	3-phosphoshikimate 1-carboxyvinyltransferase	0.000964738266852133	0.999432968658903	Upregulated	110.290470495435	WP_000445249.1
C2566_RS05875	pdeB	pdeB	cyclic-guanylate-specific phosphodiesterase PdeB	0.000955271133984115	0.999432968658903	Upregulated	120.935796735909	WP_001319841.1
C2566_RS12995	msrC	msrC	L-methionine (R)-S-oxide reductase	0.000939002463500659	0.999432968658903	Upregulated	312.563823154576	WP_001043882.1
C2566_RS14175	yehS	yehS	DUF1456 family protein	0.000938887172477491	0.999432968658903	Upregulated	172.850693859959	WP_001295430.1
C2566_RS13675	wzzB	wzzB	LPS O-antigen chain length determinant protein WzzB	0.000929253034908103	0.999432968658903	Upregulated	907.562425140845	WP_001319146.1
C2566_RS18480	ygiV	ygiV	AraC family transcriptional regulator	0.00092191940208527	0.0886298903308905	Upregulated	102.488658028218	WP_000183505.1
C2566_RS10510	mppA	mppA	murein tripeptide ABC transporter substrate-binding protein MppA	0.000911551563405047	0.999432968658903	Upregulated	99.9943854440076	WP_000683020.1
C2566_RS21655	rfaQ	rfaQ	lipopolysaccharide core heptosyltransferase RfaQ	0.000909348136065263	0.999432968658903	Upregulated	194.379679216982	WP_000360401.1
C2566_RS01050	yiiF	yiiF	protein YiiF	0.000897913325821531	0.999432968658903	Upregulated	26.2604422727459	WP_001086388.1
C2566_RS19820	mscL	mscL	large-conductance mechanosensitive channel protein MscL	0.000894855195612533	0.999432968658903	Upregulated	522.185518116584	WP_000022442.1
C2566_RS01025	yihX	yihX	glucose-1-phosphatase	0.000894349832096699	0.999432968658903	Upregulated	157.50085407005	WP_001295269.1
C2566_RS12015	gloA	gloA	lactoylglutathione lyase	0.000888229907655433	0.999432968658903	Upregulated	134.603409502913	WP_001237796.1
C2566_RS11820	ydgA	ydgA	YdgA family protein	0.000887076980839256	0.999432968658903	Upregulated	615.640744332258	WP_001043339.1
C2566_RS19395	hpf	hpf	ribosome hibernation promoting factor	0.000885352899017592	0.999432968658903	Upregulated	857.372799833875	WP_001176599.1
C2566_RS11010	ydcY	ydcY	DUF2526 family protein YdcY	0.000883228285466821	0.999432968658903	Upregulated	161.262080503156	WP_000018633.1
C2566_RS17570	araE	araE	arabinose-proton symporter AraE	0.000882339388578741	0.999432968658903	Upregulated	68.1935065279733	WP_000256436.1
C2566_RS20085	tusB	tusB	sulfurtransferase complex subunit TusB	0.000874287796457753	0.999432968658903	Upregulated	98.765333460424	WP_000903377.1
C2566_RS17635	actS	actS	amidase activator ActS	0.000862886075304137	0.999432968658903	Upregulated	113.04874811772	WP_001301085.1
C2566_RS18125	yggL	yggL	YggL family protein	0.000857902729326691	0.999432968658903	Upregulated	186.096356246658	WP_001107564.1
C2566_RS14120	C2566_RS14120	C2566_RS14120	DUF2574 family protein	0.000855457714826797	0.999432968658903	Upregulated	100.21679451281	NA
C2566_RS10390	pspD	pspD	phage shock protein PspD	0.000854966447227879	0.999432968658903	Upregulated	81.065994918309	WP_001295585.1
C2566_RS10575	dgcM	dgcM	diguanylate cyclase DgcM	0.000854939926947587	0.999432968658903	Upregulated	121.699858257634	WP_001301114.1
C2566_RS14270	yohK	yohK	CidB/LrgB family autolysis modulator	0.000846115769764094	0.999432968658903	Upregulated	53.4965249236669	WP_000968208.1
C2566_RS11005	ortT	ortT	orphan toxin OrtT	0.000833347235282397	0.999432968658903	Upregulated	40.1509037325743	WP_000061178.1
C2566_RS15775	ypfG	ypfG	DUF1176 domain-containing protein	0.000831591724550268	0.999432968658903	Upregulated	43.2392080354993	WP_001270542.1
C2566_RS03115	C2566_RS03115	C2566_RS03115	IS3-like element IS600 family transposase	0.000818797236997797	0.999432968658903	Upregulated	51.5039088875249	WP_085947616.1
C2566_RS14525	yejO	yejO	autotransporter YejO	0.000818781336731437	0.999432968658903	Upregulated	164.836203184102	WP_000554226.1
C2566_RS16440	yfiM	yfiM	YfiM family lipoprotein	0.000803586638539333	0.999432968658903	Upregulated	16.4978076039351	WP_012138968.1
C2566_RS07410	pnuC	pnuC	nicotinamide riboside transporter PnuC	0.000799673810913175	0.999432968658903	Upregulated	99.7594514499504	WP_000345410.1
C2566_RS24480	C2566_RS24480	C2566_RS24480	MFS transporter	0.000797987566553651	0.999432968658903	Upregulated	33.6454704899485	WP_000355616.1
C2566_RS01925	tyrB	tyrB	aromatic amino acid transaminase	0.000787604272344103	0.999432968658903	Upregulated	73.956711667618	WP_000486988.1
C2566_RS21815	C2566_RS21815	C2566_RS21815	glycoside hydrolase family 31 protein	0.000776207269372176	0.999432968658903	Upregulated	173.430045914643	WP_001313395.1
C2566_RS21490	mtlR	mtlR	mannitol operon repressor MtlR	0.000772764418197578	0.999432968658903	Upregulated	52.3622109323027	WP_000228269.1
C2566_RS04390	yadE	yadE	polysaccharide deacetylase family protein	0.000770923312250399	0.999432968658903	Upregulated	92.2058490785401	WP_000277917.1
C2566_RS13400	pgsA	pgsA	CDP-diacylglycerol--glycerol-3-phosphate 3-phosphatidyltransferase	0.000767885241049782	0.999432968658903	Upregulated	324.384176000302	WP_001160187.1
C2566_RS18530	yqiB	yqiB	DUF1249 family protein	0.000763123596819468	0.999432968658903	Upregulated	368.815706916723	WP_000833393.1
C2566_RS08870	yccJ	yccJ	YccJ family protein	0.000759087944435605	0.999432968658903	Upregulated	602.4673307071	WP_000107010.1
C2566_RS03100	C2566_RS03100	C2566_RS03100	IS3-like element IS911 family transposase	0.000757946790012406	0.999432968658903	Upregulated	203.917825029575	WP_085948656.1
C2566_RS06160	allE	allE	(S)-ureidoglycine aminohydrolase	0.000757388989215872	0.999432968658903	Upregulated	105.395741038267	WP_000540946.1
C2566_RS04270	gspE	gspE	type II secretion system protein GspE	0.000752285232060255	0.999432968658903	Upregulated	59.3896777788479	WP_001025145.1
C2566_RS06765	lipB	lipB	lipoyl(octanoyl) transferase LipB	0.000750934993900073	0.999432968658903	Upregulated	78.5366988723322	WP_000284027.1
C2566_RS05225	yahN	yahN	LysE family transporter	0.000750484074519191	0.999432968658903	Upregulated	78.9361077243924	WP_000976975.1
C2566_RS13345	ftnB	ftnB	non-heme ferritin-like protein	0.000748059459376736	0.999432968658903	Upregulated	397.543428810876	WP_000179469.1
C2566_RS10850	cybB	cybB	cytochrome b561	0.000732560954431856	0.999432968658903	Upregulated	192.381659996515	WP_000428998.1
C2566_RS05160	pdeL	pdeL	DNA-binding transcriptional activator/c-di-GMP phosphodiesterase PdeL	0.000729302020006626	0.999432968658903	Upregulated	88.371696506755	WP_001301264.1
C2566_RS05370	frmA	frmA	S-(hydroxymethyl)glutathione dehydrogenase	0.000727834386542863	0.999432968658903	Upregulated	55.64270385935	WP_000842100.1
C2566_RS13000	yebS	yebS	membrane integrity lipid transport subunit YebS	0.000727321159125505	0.999432968658903	Upregulated	252.613672217818	WP_001301337.1
C2566_RS11955	mliC	mliC	C-type lysozyme inhibitor	0.000725201647539015	0.999432968658903	Upregulated	71.2646775946583	WP_000178042.1
C2566_RS19205	rpsO	rpsO	30S ribosomal protein S15	0.000724929511292146	0.999432968658903	Upregulated	3077.68416899525	WP_000059466.1
C2566_RS11445	marB	marB	multiple antibiotic resistance protein MarB	0.000723589123741724	0.999432968658903	Upregulated	30.655904356099	WP_000803657.1
C2566_RS00420	wecA	wecA	UDP-N-acetylglucosamine--undecaprenyl-phosphate N-acetylglucosaminephosphotransferase	0.000715138093668464	0.999432968658903	Upregulated	289.381209568482	WP_001050960.1
C2566_RS20940	dctR	dctR	helix-turn-helix transcriptional regulator	0.000711929534395413	0.999432968658903	Upregulated	41.138924879418	WP_000478619.1
C2566_RS12145	pykF	pykF	pyruvate kinase PykF	0.000711813399834475	0.999432968658903	Upregulated	352.527733459626	WP_001295403.1
C2566_RS10015	ychE	ychE	NAAT family transporter YchE	0.000709186568610848	0.999432968658903	Upregulated	60.5101943249755	WP_000616554.1
C2566_RS16495	raiA	raiA	ribosome-associated translation inhibitor RaiA	0.000709081564496953	0.999432968658903	Upregulated	70915.7837894903	WP_000178456.1
C2566_RS04430	yadM	yadM	fimbrial protein	0.000707453389896844	0.999432968658903	Upregulated	16.0199642886672	WP_000598300.1
C2566_RS06645	uspG	uspG	universal stress protein UspG	0.00070291662558784	0.999432968658903	Upregulated	321.267538331529	WP_000278509.1
C2566_RS04825	yafS	yafS	class I SAM-dependent methyltransferase	0.000699372852427047	0.999432968658903	Upregulated	149.708974531478	WP_001297210.1
C2566_RS10180	sohB	sohB	protease SohB	0.000697065689801998	0.999432968658903	Upregulated	308.655917448055	WP_000422045.1
C2566_RS13015	yebV	yebV	YebV family protein	0.000692726522652959	0.999432968658903	Upregulated	1866.0246140832	WP_001295499.1
C2566_RS15475	pdeA	pdeA	sensor domain-containing phosphodiesterase	0.000688567644038578	0.999432968658903	Upregulated	228.812951557848	WP_001301424.1
C2566_RS10955	yncJ	yncJ	YncJ family protein	0.000684914995223283	0.999432968658903	Upregulated	60.2060480108844	WP_000494244.1
C2566_RS04710	yaeQ	yaeQ	YaeQ family protein	0.000681294690876342	0.999432968658903	Upregulated	45.0841265486696	WP_001185290.1
C2566_RS10720	uspF	uspF	universal stress protein UspF	0.000680850811882895	0.999432968658903	Upregulated	1798.65361261484	WP_001300461.1
C2566_RS01575	yjaZ	yjaZ	heat-shock protein C	0.000680042006423627	0.999432968658903	Upregulated	111.584510483907	WP_001307500.1
C2566_RS11030	mcbR	mcbR	colanic acid/biofilm transcriptional regulator McbR	0.000678555020779196	0.999432968658903	Upregulated	32.6860313563786	WP_001301034.1
C2566_RS11385	C2566_RS11385	C2566_RS11385	diguanylate cyclase	0.000677080936653005	0.999432968658903	Upregulated	130.79744249741	WP_000558032.1
C2566_RS20565	yhgN	yhgN	NAAT family transporter YhgN	0.000676946446321582	0.999432968658903	Upregulated	83.2423834393823	WP_001002544.1
C2566_RS13315	uspC	uspC	universal stress protein UspC	0.000673521690031903	0.999432968658903	Upregulated	285.318937398817	WP_000122426.1
C2566_RS25025	ychE	ychE	protein YchT	0.000666462104832231	0.999432968658903	Upregulated	92.7832884036653	WP_211180492.1
C2566_RS06830	ybeL	ybeL	zinc ribbon-containing protein	0.000665714307275921	0.999432968658903	Upregulated	848.899225974266	WP_001044880.1
C2566_RS12035	mepH	mepH	peptidoglycan DD-endopeptidase MepH	0.00066486640793618	0.999432968658903	Upregulated	152.417823148833	WP_000101193.1
C2566_RS09860	sirB2	sirB2	invasion regulator SirB2	0.000664852044392805	0.999432968658903	Upregulated	23.4749599301464	WP_000200373.1
C2566_RS03220	nhaR	nhaR	transcriptional activator NhaR	0.000660293397975788	0.999432968658903	Upregulated	109.902831083977	WP_001300855.1
C2566_RS10895	rimL	rimL	50S ribosomal protein L7/L12-serine acetyltransferase	0.000660008341190046	0.999432968658903	Upregulated	349.188645780211	WP_000140873.1
C2566_RS12565	ynjD	ynjD	ATP-binding cassette domain-containing protein	0.000657204405874606	0.999432968658903	Upregulated	53.9664379932481	WP_001300558.1
C2566_RS09340	acpP	acpP	acyl carrier protein	0.000651842454396281	0.999432968658903	Upregulated	2351.39079547968	WP_000103754.1
C2566_RS18995	garL	garL	2-dehydro-3-deoxyglucarate aldolase	0.000651626601450443	0.999432968658903	Upregulated	18.3170430258458	WP_001058209.1
C2566_RS09595	ycgZ	ycgZ	regulatory protein YcgZ	0.000648805764418823	0.999432968658903	Upregulated	33.1643886107413	WP_000554140.1
C2566_RS20985	gadW	gadW	acid resistance transcriptional activator GadW	0.000647111487186845	0.999432968658903	Upregulated	54.3782428410762	WP_000149999.1
C2566_RS18485	ygiW	ygiW	OB fold stress tolerance protein YgiW	0.000646579792645395	0.999432968658903	Upregulated	1037.84617250436	WP_000712658.1
C2566_RS02205	yjdM	yjdM	zinc ribbon domain-containing protein YjdM	0.000644416748892692	0.999432968658903	Upregulated	100.594866054318	WP_001300891.1
C2566_RS04820	gloB	gloB	hydroxyacylglutathione hydrolase	0.00064318253081073	0.999432968658903	Upregulated	332.096183980617	WP_001052717.1
C2566_RS14755	inaA	inaA	lipopolysaccharide kinase InaA	0.000642974284171644	0.999432968658903	Upregulated	137.817743645855	WP_000301050.1
C2566_RS04620	ispC	ispC	1-deoxy-D-xylulose-5-phosphate reductoisomerase	0.0006390536295864	0.999432968658903	Upregulated	240.313547512889	WP_000811923.1
C2566_RS13765	galF	galF	UTP--glucose-1-phosphate uridylyltransferase GalF	0.00063699512466612	0.999432968658903	Upregulated	144.31062058832	WP_000183060.1
C2566_RS03605	yjiK	yjiK	SdiA-regulated domain-containing protein	0.000635519927701399	0.999432968658903	Upregulated	138.641759731863	WP_001318795.1
C2566_RS21800	C2566_RS21800	C2566_RS21800	tetratricopeptide repeat protein	0.000633660801465409	0.999432968658903	Upregulated	129.249232910799	WP_000999851.1
C2566_RS04795	dkgB	dkgB	2,5-didehydrogluconate reductase DkgB	0.000633453018629066	0.999432968658903	Upregulated	63.111147678699	WP_000997050.1
C2566_RS13595	sbmC	sbmC	DNA gyrase inhibitor SbmC	0.000628233159294809	0.999432968658903	Upregulated	264.213680367457	WP_001105393.1
C2566_RS12175	sufC	sufC	Fe-S cluster assembly ATPase SufC	0.000627479385895612	0.999432968658903	Upregulated	62.6884448334134	WP_000948865.1
C2566_RS15780	nudK	nudK	GDP-mannose pyrophosphatase NudK	0.000626707087286895	0.999432968658903	Upregulated	128.117614929096	WP_001300814.1
C2566_RS18865	yqjC	yqjC	DUF1090 family protein YqjC	0.000626272113542942	0.999432968658903	Upregulated	1080.59957391636	WP_001295543.1
C2566_RS01030	yihY	yihY	virulence factor BrkB family protein	0.00062547692556566	0.999432968658903	Upregulated	252.101110239271	WP_000920762.1
C2566_RS03885	dapB	dapB	4-hydroxy-tetrahydrodipicolinate reductase	0.000625344000298365	0.999432968658903	Upregulated	167.638880068196	WP_000543586.1
C2566_RS20730	yhhN	yhhN	lysoplasmalogenase	0.000624932565631055	0.999432968658903	Upregulated	123.99281043496	WP_000964718.1
C2566_RS14910	elaA	elaA	GNAT family N-acetyltransferase	0.000623087020860128	0.999432968658903	Upregulated	52.6753998702678	WP_000574091.1
C2566_RS09385	hinT	hinT	purine nucleoside phosphoramidase	0.000621843616380206	0.999432968658903	Upregulated	107.829002289938	WP_000807125.1
C2566_RS04370	can	can	carbonate dehydratase	0.000620702217724096	0.999432968658903	Upregulated	604.575884803019	WP_000651599.1
C2566_RS16445	kgtP	kgtP	alpha-ketoglutarate permease	0.000620450808076592	0.999432968658903	Upregulated	419.647690042609	WP_000841103.1
C2566_RS04735	tsaA	tsaA	tRNA (N6-threonylcarbamoyladenosine(37)-N6)-methyltransferase TrmO	0.000620421506653643	0.999432968658903	Upregulated	187.319690074644	WP_000094031.1
C2566_RS07750	mntS	mntS	manganase accumulation protein MntS	0.00061988771351948	0.999432968658903	Upregulated	1409.72041896121	WP_001001761.1
C2566_RS11930	dtpA	dtpA	dipeptide/tripeptide permease DtpA	0.000618972103598311	0.999432968658903	Upregulated	173.724529530997	WP_000100932.1
C2566_RS00215	asnA	asnA	aspartate--ammonia ligase	0.000615423142933921	0.999432968658903	Upregulated	415.23403156617	WP_000845101.1
C2566_RS18430	dkgA	dkgA	2,5-didehydrogluconate reductase DkgA	0.000614503198162935	0.999432968658903	Upregulated	145.311683836057	WP_000013149.1
C2566_RS06475	ybdJ	ybdJ	DUF1158 domain-containing protein	0.00061449659098167	0.999432968658903	Upregulated	50.814704764024	WP_000682514.1
C2566_RS07740	ompX	ompX	outer membrane protein OmpX	0.000613504127056964	0.999432968658903	Upregulated	967.242491032697	WP_001295296.1
C2566_RS16330	rnc	rnc	ribonuclease III	0.000613363782126921	0.999432968658903	Upregulated	184.402447845174	WP_001068343.1
C2566_RS02050	yjcO	yjcO	Sel1 family TPR-like repeat protein YjcO	0.000611762627350498	0.999432968658903	Upregulated	153.050958893964	WP_000719886.1
C2566_RS10395	pspE	pspE	thiosulfate sulfurtransferase PspE	0.000611151018121344	0.999432968658903	Upregulated	293.833333479939	WP_000473109.1
C2566_RS08630	sxy	sxy	CRP-S regulon transcriptional coactivator Sxy	0.000609083433508575	0.999432968658903	Upregulated	136.215763646508	WP_000839153.1
C2566_RS05090	C2566_RS05090	C2566_RS05090	helix-turn-helix domain-containing protein	0.000608353138713674	0.999432968658903	Upregulated	48.9861237109928	WP_000621009.1
C2566_RS05820	cof	cof	HMP-PP phosphatase	0.000606427654882576	0.999432968658903	Upregulated	75.6061116425244	WP_000113027.1
C2566_RS00800	rfaH	rfaH	transcription/translation regulatory transformer protein RfaH	0.00060615531744421	0.999432968658903	Upregulated	76.8950473537549	WP_001192396.1
C2566_RS07730	dps	dps	DNA starvation/stationary phase protection protein Dps	0.000604776463398355	0.999432968658903	Upregulated	5452.3941131678	WP_000100800.1
C2566_RS18890	yqjG	yqjG	glutathionyl-hydroquinone reductase YqjG	0.000601189351707443	0.999432968658903	Upregulated	60.8454738288931	WP_000531205.1
C2566_RS17340	C2566_RS17340	C2566_RS17340	LacI family DNA-binding transcriptional regulator	0.000600007783548345	0.999432968658903	Upregulated	62.5488769494917	WP_001140843.1
C2566_RS12545	ydjZ	ydjZ	TVP38/TMEM64 family protein	0.000598408256788754	0.999432968658903	Upregulated	29.3789581863769	WP_000975812.1
C2566_RS03920	caiE	caiE	carnitine operon protein CaiE	0.000597969209485862	0.999432968658903	Upregulated	22.4383142397825	WP_000122886.1
C2566_RS10225	ribA	ribA	GTP cyclohydrolase II	0.000597687500072294	0.999432968658903	Upregulated	351.456119805614	WP_001176295.1
C2566_RS07940	C2566_RS07940	C2566_RS07940	hypothetical protein	0.000596771654456748	0.999432968658903	Upregulated	194.215972313313	WP_001059831.1
C2566_RS10235	lapA	lapA	lipopolysaccharide assembly protein LapA	0.000595709904707696	0.999432968658903	Upregulated	275.81512585186	WP_000876286.1
C2566_RS18495	qseC	qseC	quorum sensing histidine kinase QseC	0.000595014364005036	0.999432968658903	Upregulated	56.8017765502435	WP_000673402.1
C2566_RS12965	yobH	yobH	YobH family protein	0.000591794037838714	0.999432968658903	Upregulated	20.8996344051257	WP_001211011.1
C2566_RS12585	ynjH	ynjH	YnjH family protein	0.000591405103250539	0.999432968658903	Upregulated	27.8573226796243	WP_000085240.1
C2566_RS15345	evgA	evgA	acid-sensing system DNA-binding response regulator EvgA	0.000590830968439139	0.999432968658903	Upregulated	676.251946760847	WP_000991370.1
C2566_RS12315	ydiV	ydiV	anti-FlhDC factor	0.000589972802630831	0.999432968658903	Upregulated	246.901937718748	NA
C2566_RS09655	minE	minE	cell division topological specificity factor MinE	0.000584099363185645	0.999432968658903	Upregulated	270.326529839719	WP_001185665.1
C2566_RS05610	yajD	yajD	HNH nuclease YajD	0.000581205029253091	0.999432968658903	Upregulated	680.52873370693	WP_000974813.1
C2566_RS10915	ydcL	ydcL	DUF3313 domain-containing protein	0.000581093321536959	0.999432968658903	Upregulated	125.133486773349	WP_001261013.1
C2566_RS13020	yebW	yebW	YebW family protein	0.000579347493728948	0.999432968658903	Upregulated	105.213961906189	WP_001296140.1
C2566_RS01745	rluF	rluF	23S rRNA pseudouridine(2604) synthase RluF	0.000577633476833805	0.999432968658903	Upregulated	66.8139960490701	WP_000936377.1
C2566_RS19280	yhbY	yhbY	ribosome assembly RNA-binding protein YhbY	0.000574399983939925	0.999432968658903	Upregulated	340.440473900482	WP_001054420.1
C2566_RS04285	nadC	nadC	carboxylating nicotinate-nucleotide diphosphorylase	0.000574147978590681	0.999432968658903	Upregulated	120.280534468272	WP_001135174.1
C2566_RS17605	yqeG	yqeG	amino acid permease	0.000573697314218155	0.999432968658903	Upregulated	101.725758949454	WP_000065950.1
C2566_RS08975	pgaD	pgaD	poly-beta-1,6-N-acetyl-D-glucosamine biosynthesis protein PgaD	0.000571514277598439	0.999432968658903	Upregulated	79.0723176396099	WP_001061095.1
C2566_RS10305	sapD	sapD	peptide ABC transporter ATP-binding protein SapD	0.00057054957299551	0.999432968658903	Upregulated	63.8219196406041	WP_001128858.1
C2566_RS05880	ylaC	ylaC	YlaC family protein	0.00056851773179873	0.999432968658903	Upregulated	433.781479005101	WP_000136192.1
C2566_RS17050	ygbN	ygbN	GntP family transporter	0.000565881297934331	0.999432968658903	Upregulated	67.7497504976577	WP_000104459.1
C2566_RS01630	yjaG	yjaG	YjaG family protein	0.000565419837867686	0.999432968658903	Upregulated	285.793551495495	WP_000940106.1
C2566_RS07330	tolR	tolR	colicin uptake protein TolR	0.000565406915952181	0.999432968658903	Upregulated	146.892461460029	WP_000090100.1
C2566_RS14375	nupX	nupX	NupC/NupG family nucleoside CNT transporter	0.000563645378542175	0.999432968658903	Upregulated	82.555808411124	WP_001329244.1
C2566_RS07280	mngR	mngR	mannosyl-D-glycerate transport/metabolism system transcriptional repressor MngR	0.000563383394875161	0.999432968658903	Upregulated	56.5873694787446	WP_000509900.1
C2566_RS11740	ydgD	ydgD	trypsin-like serine peptidase	0.000563114265979571	0.999432968658903	Upregulated	375.50164778791	WP_001260835.1
C2566_RS18145	mltC	mltC	membrane-bound lytic murein transglycosylase MltC	0.000561642672423876	0.999432968658903	Upregulated	62.8761054140047	WP_024184295.1
C2566_RS13950	yegP	yegP	YegP family protein	0.00056125056948732	0.999432968658903	Upregulated	156.268340365419	WP_000929408.1
C2566_RS09185	yceB	yceB	lipoprotein	0.000560097498152486	0.999432968658903	Upregulated	539.912972376932	WP_001295443.1
C2566_RS13195	yecN	yecN	MAPEG family protein	0.000559578418737095	0.999432968658903	Upregulated	79.3687249886094	WP_000252980.1
C2566_RS04890	yafQ	yafQ	type II toxin-antitoxin system mRNA interferase toxin YafQ	0.000558913119154705	0.999432968658903	Upregulated	102.893461219797	WP_000615981.1
C2566_RS09895	chaB	chaB	putative cation transport regulator ChaB	0.000558694840367175	0.999432968658903	Upregulated	45.1033157888467	WP_001146444.1
C2566_RS10760	ydbL	ydbL	YdbL family protein	0.000558559155196613	0.999432968658903	Upregulated	51.875532694092	WP_000752043.1
C2566_RS10935	insQ	insQ	RNA-guided endonuclease InsQ/TnpB family protein	0.000556959538443804	0.999432968658903	Upregulated	109.928419408779	WP_000826416.1
C2566_RS11670	ynfC	ynfC	YnfC family lipoprotein	0.000556848157522399	0.999432968658903	Upregulated	110.071703312569	WP_001321287.1
C2566_RS00630	pldA	pldA	phospholipase A	0.000556532311428033	0.999432968658903	Upregulated	112.701229725824	WP_001259695.1
C2566_RS00275	rbsR	rbsR	ribose operon transcriptional repressor RbsR	0.000555605353299808	0.999432968658903	Upregulated	76.2419112086869	WP_000224456.1
C2566_RS03535	yjjB	yjjB	threonine/serine exporter	0.000555072879522436	0.999432968658903	Upregulated	17.8571704364275	WP_000538191.1
C2566_RS16530	yfiB	yfiB	OmpA family protein	0.000551990726406698	0.999432968658903	Upregulated	35.6161132960999	WP_000589828.1
C2566_RS01490	murB	murB	UDP-N-acetylmuramate dehydrogenase	0.000551687310530591	0.999432968658903	Upregulated	281.566363301136	WP_001016666.1
C2566_RS04535	clcA	clcA	H(+)/Cl(-) exchange transporter ClcA	0.000550926452644915	0.999432968658903	Upregulated	228.709632286355	WP_000845394.1
C2566_RS11035	pqqU	pqqU	TonB-dependent receptor PqqU	0.000544984834453077	0.999432968658903	Upregulated	184.806012666931	WP_000689311.1
C2566_RS12140	fumD	fumD	fumarate hydratase FumD	0.000542412519706952	0.999432968658903	Upregulated	190.253244371677	WP_000528342.1
C2566_RS18130	trmB	trmB	tRNA (guanosine(46)-N7)-methyltransferase TrmB	0.000541549632357877	0.999432968658903	Upregulated	142.172164859644	WP_000786911.1
C2566_RS13440	msrP	msrP	protein-methionine-sulfoxide reductase catalytic subunit MsrP	0.000540317461258251	0.999432968658903	Upregulated	34.5450398737244	WP_000740094.1
C2566_RS06745	tatE	tatE	twin-arginine translocase subunit TatE	0.000539790208467677	0.999432968658903	Upregulated	185.313352166259	WP_000503930.1
C2566_RS01645	zraP	zraP	zinc resistance sensor/chaperone ZraP	0.000538077768381451	0.999432968658903	Upregulated	365.509834242329	WP_001296714.1
C2566_RS21305	bax	bax	protein bax	0.000537111008413108	0.999432968658903	Upregulated	835.243106186418	WP_001297957.1
C2566_RS00250	rbsD	rbsD	D-ribose pyranase	0.000535203021517992	0.999432968658903	Upregulated	274.998806830482	NA
C2566_RS08245	infA	infA	translation initiation factor IF-1	0.000533993334531629	0.999432968658903	Upregulated	1999.30690732985	WP_001040187.1
C2566_RS24750	rseD	rseD	rpoE leader peptide RseD	0.000533959679093735	0.999432968658903	Upregulated	683.771654844877	WP_001303621.1
C2566_RS09460	lolE	lolE	lipoprotein-releasing ABC transporter permease subunit LolE	0.000533957870783645	0.999432968658903	Upregulated	234.175419312152	WP_001251384.1
C2566_RS03915	caiF	caiF	carnitine metabolism transcriptional regulator CaiF	0.000533716235158344	0.999432968658903	Upregulated	267.673328760464	WP_000333125.1
C2566_RS10230	pgpB	pgpB	phosphatidylglycerophosphatase B	0.000533714342672892	0.999432968658903	Upregulated	160.471477871865	WP_001256538.1
C2566_RS08410	ycaR	ycaR	protein YcaR	0.000530836488310617	0.999432968658903	Upregulated	74.1214108455625	WP_000350058.1
C2566_RS09715	dsbB	dsbB	disulfide bond formation protein DsbB	0.000530314892155523	0.999432968658903	Upregulated	72.1622430357672	WP_000943459.1
C2566_RS03985	folA	folA	type 3 dihydrofolate reductase	0.000528909518569589	0.999432968658903	Upregulated	134.925743463374	WP_000624375.1
C2566_RS16700	ygaC	ygaC	DUF2002 family protein	0.000528233765939333	0.999432968658903	Upregulated	35.2353226833754	WP_000281320.1
C2566_RS12135	ydhY	ydhY	ferredoxin-like protein	0.000527581637052817	0.999432968658903	Upregulated	61.6167085205823	WP_001070230.1
C2566_RS03345	creA	creA	protein CreA	0.000523088500894553	0.999432968658903	Upregulated	61.0453619088481	WP_000875487.1
C2566_RS05455	ddlA	ddlA	D-alanine--D-alanine ligase	0.000520126944899682	0.999432968658903	Upregulated	138.756569270157	WP_000413677.1
C2566_RS10060	kch	kch	voltage-gated potassium channel protein	0.000518526823533344	0.999432968658903	Upregulated	176.141641479294	WP_000020078.1
C2566_RS07515	C2566_RS07515	C2566_RS07515	acyltransferase family protein	0.000518213436816677	0.999432968658903	Upregulated	471.934100397543	WP_012777356.1
C2566_RS00780	tatA	tatA	Sec-independent protein translocase subunit TatA	0.000514874338333799	0.999432968658903	Upregulated	1282.0409615403	WP_001295260.1
C2566_RS04335	yacL	yacL	protein YacL	0.000514550395273689	0.999432968658903	Upregulated	135.1140570327	WP_000384306.1
C2566_RS14905	elaB	elaB	stress response protein ElaB	0.00051442219963429	0.999432968658903	Upregulated	109.401278777458	WP_000070621.1
C2566_RS07450	C2566_RS07450	C2566_RS07450	tyrosine-type recombinase/integrase	0.000513382712267208	0.999432968658903	Upregulated	248.547011888056	WP_000533643.1
C2566_RS12385	yniD	yniD	small membrane protein YniD	0.000513024402749186	0.999432968658903	Upregulated	15.8451218344662	WP_001142445.1
C2566_RS08735	appB	appB	cytochrome d ubiquinol oxidase subunit II	0.000512376773352431	0.999432968658903	Upregulated	79.5172160619737	WP_000460803.1
C2566_RS17220	pyrG	pyrG	glutamine hydrolyzing CTP synthase	0.000512178228612953	0.999432968658903	Upregulated	850.6092439917	WP_000210878.1
C2566_RS01880	yjbJ	yjbJ	CsbD family protein	0.000511488410120875	NA	Upregulated	6915.39377793745	WP_001030593.1
C2566_RS19550	yhcO	yhcO	barstar family protein	0.000510010388217469	0.999432968658903	Upregulated	375.81199659758	WP_001029005.1
C2566_RS06115	allA	allA	ureidoglycolate lyase	0.000509350258469554	0.999432968658903	Upregulated	29.9239950378263	WP_000776388.1
C2566_RS12050	cydH	cydH	cytochrome bd-I accessory subunit CydH	0.000509178854644432	0.999432968658903	Upregulated	1496.81887743355	WP_000102278.1
C2566_RS07525	C2566_RS07525	C2566_RS07525	acyltransferase family protein	0.000508189699589293	0.999432968658903	Upregulated	470.83946258366	WP_000603805.1
C2566_RS09095	mdoC	mdoC	glucans biosynthesis protein MdoC	0.000507326773810043	0.999432968658903	Upregulated	28.8477640744853	WP_001070375.1
C2566_RS17295	queF	queF	NADPH-dependent 7-cyano-7-deazaguanine reductase QueF	0.000506853436293891	0.999432968658903	Upregulated	146.344885938849	WP_000100420.1
C2566_RS07950	C2566_RS07950	C2566_RS07950	retron St85 family RNA-directed DNA polymerase	0.000505932310798582	0.999432968658903	Upregulated	996.490751465925	WP_226347323.1
C2566_RS21615	C2566_RS21615	C2566_RS21615	UDP-galactose--(galactosyl) LPS alpha1,2-galactosyltransferase	0.000505307697950331	0.999432968658903	Upregulated	203.1937103047	WP_000364777.1
C2566_RS16705	ygaM	ygaM	DUF883 domain-containing protein	0.000505051319856188	0.999432968658903	Upregulated	341.483005053882	WP_001295174.1
C2566_RS25380	yoaL	yoaL	protein YoaL	0.00050488557999774	0.999432968658903	Upregulated	113.860149204589	WP_269212562.1
C2566_RS00730	C2566_RS00730	C2566_RS00730	tripartite tricarboxylate transporter permease	0.000503302568042991	0.999432968658903	Upregulated	84.1773836640519	WP_000463026.1
C2566_RS06000	ybaK	ybaK	Cys-tRNA(Pro)/Cys-tRNA(Cys) deacylase YbaK	0.000501798389048543	0.999432968658903	Upregulated	38.6482240354238	WP_000186631.1
C2566_RS10260	yciT	yciT	DNA-binding transcriptional regulator YciT	0.000501738621496549	0.999432968658903	Upregulated	211.788354017627	WP_001088621.1
C2566_RS02430	ecnB	ecnB	lipoprotein toxin entericidin B	0.000499144297169722	0.999432968658903	Upregulated	1288.72221623076	WP_000239596.1
C2566_RS13625	yeeY	yeeY	LysR substrate-binding domain-containing protein	0.000499105092248659	0.999432968658903	Upregulated	104.966220816305	WP_000803363.1
C2566_RS02220	proP	proP	glycine betaine/L-proline transporter ProP	0.000498706143240842	0.999432968658903	Upregulated	258.227382007654	WP_001298520.1
C2566_RS01900	dusA	dusA	tRNA dihydrouridine(20/20a) synthase DusA	0.000497955491178794	0.999432968658903	Upregulated	71.87914396653	WP_001329186.1
C2566_RS06085	ybbC	ybbC	YbbC/YhhH family protein	0.000497236697162339	0.999432968658903	Upregulated	32.0999686383707	WP_000877768.1
C2566_RS03575	C2566_RS03575	C2566_RS03575	Rpn family recombination-promoting nuclease/putative transposase	0.000496266871300313	0.999432968658903	Upregulated	36.3569399512223	NA
C2566_RS08045	ybjL	ybjL	aspartate:alanine antiporter	0.000496086633014847	0.999432968658903	Upregulated	211.66854909376	WP_001024876.1
C2566_RS01700	metA	metA	homoserine O-acetyltransferase MetA	0.000493389867994359	0.999432968658903	Upregulated	48.3699540555496	WP_001122777.1
C2566_RS16480	rluD	rluD	23S rRNA pseudouridine(1911/1915/1917) synthase RluD	0.000491256015132231	0.999432968658903	Upregulated	156.934238213789	WP_000079100.1
C2566_RS13500	yeeN	yeeN	YebC/PmpR family DNA-binding transcriptional regulator	0.000491214224916935	0.999432968658903	Upregulated	1510.77474817351	WP_000532923.1
C2566_RS19455	C2566_RS19455	C2566_RS19455	transposase	0.000490584910835058	0.999432968658903	Upregulated	1434.04332917387	WP_000639208.1
C2566_RS19680	yhdU	yhdU	DUF2556 family protein	0.000490169663957305	0.999432968658903	Upregulated	68.5162499530268	WP_001295275.1
C2566_RS17410	csdE	csdE	cysteine desulfurase sulfur acceptor subunit CsdE	0.000489736715066693	0.999432968658903	Upregulated	137.760336900757	WP_000184261.1
C2566_RS07065	potE	potE	putrescine-ornithine antiporter	0.000486599424143681	0.999432968658903	Upregulated	91.8557026182826	WP_000075845.1
C2566_RS08810	gnsA	gnsA	GnsA/GnsB family addiction module toxin	0.000486379887267574	0.999432968658903	Upregulated	78.2015375267134	WP_001019197.1
C2566_RS11045	ansP	ansP	L-asparagine permease	0.000485266518262862	0.999432968658903	Upregulated	64.7267251801293	WP_001295649.1
C2566_RS12755	yeaO	yeaO	DUF488 domain-containing protein	0.000485140072023617	0.999432968658903	Upregulated	52.555542633838	WP_001297652.1
C2566_RS02680	yjfY	yjfY	DUF1471 family protein YjfY	0.000484080339893424	0.999432968658903	Upregulated	31.7296859043691	WP_000492914.1
C2566_RS10755	ynbE	ynbE	YnbE family lipoprotein	0.000483689582721011	0.999432968658903	Upregulated	28.8474652996601	WP_000698145.1
C2566_RS15495	yfeD	yfeD	MerR family transcriptional regulator	0.000483033280065999	0.999432968658903	Upregulated	160.269704949459	WP_000826513.1
C2566_RS09810	ychF	ychF	redox-regulated ATPase YchF	0.000481547121139683	0.999432968658903	Upregulated	454.724036388388	WP_000505877.1
C2566_RS10320	sapA	sapA	ABC transporter substrate-binding protein SapA	0.000481545970335859	0.999432968658903	Upregulated	71.7526278645751	WP_001250216.1
C2566_RS06985	nagB	nagB	glucosamine-6-phosphate deaminase	0.000481372928729263	0.999432968658903	Upregulated	74.3538285505691	WP_001237072.1
C2566_RS05750	yajG	yajG	lipoprotein	0.000481083637482458	0.999432968658903	Upregulated	188.545415878168	WP_001300776.1
C2566_RS02315	yjdJ	yjdJ	GNAT family N-acetyltransferase	0.000479199147317158	0.999432968658903	Upregulated	170.778952347249	WP_000405651.1
C2566_RS16470	clpB	clpB	ATP-dependent chaperone ClpB	0.000478109688781761	0.999432968658903	Upregulated	3499.34369772128	WP_001235102.1
C2566_RS06895	C2566_RS06895	C2566_RS06895	rhomboid family intramembrane serine protease	0.000478052973286914	0.999432968658903	Upregulated	289.800435288082	WP_001276742.1
C2566_RS06410	C2566_RS06410	C2566_RS06410	phage tail tip protein	0.000477860584656528	0.999432968658903	Upregulated	206.23567342996	NA
C2566_RS01315	metJ	metJ	met regulon transcriptional regulator MetJ	0.00047774563868705	0.999432968658903	Upregulated	247.073405096891	WP_000852812.1
C2566_RS06665	rna	rna	ribonuclease I	0.000477723702821242	0.999432968658903	Upregulated	196.685423048107	WP_000643397.1
C2566_RS18020	yqgB	yqgB	acid stress response protein YqgB	0.000477662621828405	0.999432968658903	Upregulated	27.2751536130171	WP_001297406.1
C2566_RS12400	ghoS	ghoS	type V toxin-antitoxin system endoribonuclease antitoxin GhoS	0.000477398994648089	0.999432968658903	Upregulated	144.011027910664	WP_000146159.1
C2566_RS05230	yahO	yahO	DUF1471 family periplasmic protein YahO	0.000477252992294875	0.999432968658903	Upregulated	1966.9040784617	WP_000691956.1
C2566_RS13760	rfbB	rfbB	dTDP-glucose 4,6-dehydratase	0.000476172204993524	0.999432968658903	Upregulated	392.085444533613	WP_000699450.1
C2566_RS01095	frvR	frvR	putative frv operon regulatory protein	0.000472732993327048	0.999432968658903	Upregulated	34.7250179004319	WP_000931298.1
C2566_RS24965	ykiE	ykiE	protein YkiE	0.000472390693773126	0.999432968658903	Upregulated	122.737322840805	WP_211180522.1
C2566_RS19830	zntR	zntR	Zn(2+)-responsive transcriptional regulator	0.00047090619038986	0.999432968658903	Upregulated	110.430167996923	WP_000285607.1
C2566_RS21030	yhjG	yhjG	AsmA family protein	0.000470630108938955	0.999432968658903	Upregulated	74.7679764269773	WP_001296794.1
C2566_RS15765	tal	tal	transaldolase	0.000470378240711619	0.999432968658903	Upregulated	179.97786227215	WP_001003709.1
C2566_RS05500	yaiA	yaiA	protein YaiA	0.000469974734349391	0.999432968658903	Upregulated	923.821040050922	WP_001142439.1
C2566_RS12865	yoaC	yoaC	DUF1889 family protein	0.000469565315121386	0.999432968658903	Upregulated	579.803716967367	WP_001111995.1
C2566_RS14030	yegT	yegT	nucleoside permease	0.000468599275116431	0.999432968658903	Upregulated	37.6157685574716	WP_000858501.1
C2566_RS16195	yphB	yphB	aldose 1-epimerase	0.000468315719226382	0.999432968658903	Upregulated	15.9536510944186	WP_000158547.1
C2566_RS10375	pspA	pspA	phage shock protein PspA	0.000468022164715005	0.999432968658903	Upregulated	1897.08536657292	WP_000511025.1
C2566_RS08680	yccX	yccX	acylphosphatase	0.000467653385899795	0.999432968658903	Upregulated	70.8888310744522	WP_000048252.1
C2566_RS24950	ysgD	ysgD	protein YsgD	0.000466497103708694	0.999432968658903	Upregulated	26.3345952465423	WP_211180520.1
C2566_RS12455	chbR	chbR	transcriptional regulator ChbR	0.000466295418357093	0.999432968658903	Upregulated	52.4975904471777	WP_000983648.1
C2566_RS02795	ytfK	ytfK	DUF1107 domain-containing protein	0.000466065816467923	0.999432968658903	Upregulated	10570.2219989036	WP_000689228.1
C2566_RS00490	C2566_RS00490	C2566_RS00490	hypothetical protein	0.00046520048688347	0.999432968658903	Upregulated	765.768242858494	NA
C2566_RS15350	evgS	evgS	acid-sensing system histidine kinase EvgS	0.000465111969801253	0.999432968658903	Upregulated	989.204118307489	WP_001326970.1
C2566_RS05375	frmR	frmR	formaldehyde-responsive transcriptional repressor FrmR	0.000464591798478432	0.999432968658903	Upregulated	22.5058854762227	WP_001141271.1
C2566_RS07415	zitB	zitB	CDF family zinc transporter ZitB	0.000464132508106594	0.999432968658903	Upregulated	75.6398355410777	WP_000951295.1
C2566_RS21090	bcsR	bcsR	cellulose biosynthesis protein BcsR	0.000462680540496484	0.999432968658903	Upregulated	21.131918827418	WP_001063318.1
C2566_RS08050	ybjM	ybjM	inner membrane protein YbjM	0.000462553388640405	0.999432968658903	Upregulated	17.7473308489655	WP_000681108.1
C2566_RS12815	yeaV	yeaV	BCCT family transporter YeaV	0.000461341854280003	0.999432968658903	Upregulated	29.3820033236039	NA
C2566_RS01195	fieF	fieF	CDF family cation-efflux transporter FieF	0.000460497685097283	0.999432968658903	Upregulated	258.136256919956	WP_001076742.1
C2566_RS03075	nanX	nanX	MFS transporter	0.000460104031619331	0.999432968658903	Upregulated	124.926585679232	WP_000179691.1
C2566_RS02275	melB	melB	melibiose:sodium transporter MelB	0.000459045623256604	0.999432968658903	Upregulated	79.5416566063965	WP_000028114.1
C2566_RS07025	fldA	fldA	flavodoxin FldA	0.000458733542634337	0.999432968658903	Upregulated	813.92218251348	WP_001018618.1
C2566_RS16820	csrA	csrA	carbon storage regulator CsrA	0.000458583629701073	0.999432968658903	Upregulated	1556.17589092355	WP_000906486.1
C2566_RS21780	yicI	yicI	alpha-xylosidase	0.000458012404777553	0.999432968658903	Upregulated	55.2241623000317	WP_000702882.1
C2566_RS03500	C2566_RS03500	C2566_RS03500	hypothetical protein	0.000457427134682875	0.999432968658903	Upregulated	212.837799492642	NA
C2566_RS13585	tmaR	tmaR	DUF496 family protein	0.000457021678989445	0.999432968658903	Upregulated	2001.20443255121	WP_000450409.1
C2566_RS13390	C2566_RS13390	C2566_RS13390	hypothetical protein	0.000456900860602265	0.999432968658903	Upregulated	403.969771973671	NA
C2566_RS12720	cdgI	cdgI	GGDEF domain-containing protein	0.000456039201901447	0.999432968658903	Upregulated	39.3103035540826	WP_000616417.1
C2566_RS02305	dcuS	dcuS	sensor histidine kinase	0.000456035877169946	0.999432968658903	Upregulated	97.2290555633716	NA
C2566_RS18265	lptG	lptG	LPS export ABC transporter permease LptG	0.000455109950736074	0.999432968658903	Upregulated	88.3258174715925	WP_001318997.1
C2566_RS09900	chaC	chaC	glutathione-specific gamma-glutamylcyclotransferase	0.000453896480774602	0.999432968658903	Upregulated	110.208375267429	WP_012775986.1
C2566_RS12725	dgcJ	dgcJ	diguanylate cyclase DgcJ	0.000453101083652503	0.999432968658903	Upregulated	187.873626431647	WP_000766131.1
C2566_RS25315	C2566_RS25315	C2566_RS25315	protein YnhH	0.000452267472301275	0.999432968658903	Upregulated	43.9085991228401	WP_240806354.1
C2566_RS02955	C2566_RS02955	C2566_RS02955	hypothetical protein	0.000451070265658895	0.999432968658903	Upregulated	139.880674697256	WP_000036440.1
C2566_RS24850	nadS	nadS	NadS family protein	0.000451019310395385	0.999432968658903	Upregulated	91.2685693304462	WP_000007444.1
C2566_RS17395	gcvA	gcvA	glycine cleavage system transcriptional regulator GcvA	0.000450640013700939	0.999432968658903	Upregulated	107.267566800004	WP_000044401.1
C2566_RS10680	trkG	trkG	Trk system potassium transporter TrkG	0.000450090190280238	0.999432968658903	Upregulated	379.686088275113	WP_001097897.1
C2566_RS00255	rbsA	rbsA	ribose ABC transporter ATP-binding protein RbsA	0.000449326125379825	NA	Upregulated	152.323009466233	WP_000387752.1
C2566_RS07905	C2566_RS07905	C2566_RS07905	hypothetical protein	0.000449296922429529	0.999432968658903	Upregulated	1382.67957326555	WP_000974872.1
C2566_RS20935	slp	slp	outer membrane lipoprotein Slp	0.000449231692099004	0.999432968658903	Upregulated	1099.41151731515	WP_001057453.1
C2566_RS21605	C2566_RS21605	C2566_RS21605	O-antigen ligase family protein	0.000448214420365608	0.999432968658903	Upregulated	335.406581546184	WP_001318782.1
C2566_RS20225	yhfL	yhfL	YhfL family protein	0.000447733219317631	0.999432968658903	Upregulated	78.1094868440005	WP_001031834.1
C2566_RS13325	otsB	otsB	trehalose-phosphatase	0.000446159102257723	0.999432968658903	Upregulated	136.378957042146	WP_001295645.1
C2566_RS20805	yhhH	yhhH	protein YhhH	0.000445627698720155	0.999432968658903	Upregulated	28.7225791811291	WP_001271690.1
C2566_RS16615	C2566_RS16615	C2566_RS16615	integrase domain-containing protein	0.000445579671018203	0.999432968658903	Upregulated	306.580011130134	WP_001062342.1
C2566_RS11570	rem	rem	protein Rem	0.000445076155915187	0.999432968658903	Upregulated	14.4849689684496	WP_000981003.1
C2566_RS00260	rbsC	rbsC	ribose ABC transporter permease	0.00044489055297101	0.999432968658903	Upregulated	102.177398094996	WP_000211858.1
C2566_RS03080	nanY	nanY	2,7-anhydro-N-acetylneuraminate hydratase	0.000444193832011267	0.999432968658903	Upregulated	280.855687788297	WP_000611568.1
C2566_RS24235	azuC	azuC	stress response protein AzuC	0.000442833806586933	0.999432968658903	Upregulated	186.173271109452	WP_010723106.1
C2566_RS07015	uof	uof	fur leader peptide	0.000442787645849093	0.999432968658903	Upregulated	784.327949830237	WP_001406816.1
C2566_RS02740	C2566_RS02740	C2566_RS02740	TetR/AcrR family transcriptional regulator	0.000442777629227277	0.999432968658903	Upregulated	188.849951678229	WP_001318432.1
C2566_RS18155	speC	speC	ornithine decarboxylase	0.000440476719343696	0.999432968658903	Upregulated	84.3538067513894	WP_001326492.1
C2566_RS17915	yqfB	yqfB	N(4)-acetylcytidine aminohydrolase	0.000440387407649252	0.999432968658903	Upregulated	388.854718395804	WP_001182954.1
C2566_RS15190	mnmC	mnmC	bifunctional tRNA (5-methylaminomethyl-2-thiouridine)(34)-methyltransferase MnmD/FAD-dependent 5-carboxymethylaminomethyl-2-thiouridine(34) oxidoreductase MnmC	0.00044034029606401	0.999432968658903	Upregulated	146.220657033611	WP_000683788.1
C2566_RS17795	mscS	mscS	small-conductance mechanosensitive channel MscS	0.000440262737985027	0.999432968658903	Upregulated	181.503289431684	WP_000389818.1
C2566_RS07205	ybgO	ybgO	fimbrial protein	0.000439149067897587	0.999432968658903	Upregulated	47.0416422954325	WP_001272429.1
C2566_RS16565	yfjD	yfjD	HlyC/CorC family transporter	0.000439072719502289	0.999432968658903	Upregulated	332.506961470121	WP_077260525.1
C2566_RS07010	fur	fur	ferric iron uptake transcriptional regulator	0.000438654735593763	0.999432968658903	Upregulated	3018.07310403252	WP_000131702.1
C2566_RS15410	ypdB	ypdB	two-component system response regulator YpdB	0.000438542659976734	0.999432968658903	Upregulated	103.354523241177	WP_001295458.1
C2566_RS02250	adiY	adiY	DNA-binding transcriptional activator AdiY	0.000438188842359097	0.999432968658903	Upregulated	28.7631838156425	WP_001217060.1
C2566_RS25185	C2566_RS25185	C2566_RS25185	hypothetical protein	0.000437924676798174	0.999432968658903	Upregulated	24.6877893633159	NA
C2566_RS15060	yfcC	yfcC	putative basic amino acid antiporter YfcC	0.000437724143789716	0.999432968658903	Upregulated	81.7691495372739	WP_001274501.1
C2566_RS10370	pspF	pspF	phage shock protein operon transcriptional activator	0.000437416333195926	0.999432968658903	Upregulated	32.777803594049	WP_001301108.1
C2566_RS06025	ybaT	ybaT	APC family permease	0.000436726280001469	0.999432968658903	Upregulated	200.782095646841	WP_000982170.1
C2566_RS08315	ycaD	ycaD	MFS transporter	0.000436169438680658	0.999432968658903	Upregulated	96.38470244184	WP_000109259.1
C2566_RS16265	mltF	mltF	membrane-bound lytic murein transglycosylase MltF	0.000435285488675386	0.999432968658903	Upregulated	56.5622903845905	WP_000734213.1
C2566_RS00005	rpmH	rpmH	50S ribosomal protein L34	0.000435038067314679	0.999432968658903	Upregulated	712.707404304505	WP_000831330.1
C2566_RS19700	C2566_RS19700	C2566_RS19700	membrane protein	0.000434905121979047	0.999432968658903	Upregulated	29.0669039808466	WP_000825639.1
C2566_RS10985	ydcU	ydcU	ABC transporter permease	0.000434694674873306	0.999432968658903	Upregulated	25.2749330194166	WP_001251313.1
C2566_RS10500	pgrR	pgrR	DNA-binding transcriptional regulator PgrR	0.000434472227039739	0.999432968658903	Upregulated	37.6107644909381	WP_000817708.1
C2566_RS18880	yqjK	yqjK	YqjK-like family protein	0.000430692844022186	0.999432968658903	Upregulated	117.180156183984	WP_000096086.1
C2566_RS21445	C2566_RS21445	C2566_RS21445	polymorphic toxin type 34 domain-containing protein	0.000430510458119295	0.999432968658903	Upregulated	95.2042268854296	WP_000015362.1
C2566_RS13590	yeeA	yeeA	FUSC family protein	0.000430289856973804	0.999432968658903	Upregulated	112.2239426634	WP_001200905.1
C2566_RS10595	ttcA	ttcA	tRNA 2-thiocytidine(32) synthetase TtcA	0.000430024971839216	0.999432968658903	Upregulated	148.823669101186	WP_001157407.1
C2566_RS05910	acrR	acrR	multidrug efflux transporter transcriptional repressor AcrR	0.000429272603434068	0.999432968658903	Upregulated	130.354581861897	WP_000101737.1
C2566_RS00030	tnaC	tnaC	tryptophanase leader peptide	0.000429110182898092	0.999432968658903	Upregulated	465.658136705983	WP_001364348.1
C2566_RS24945	C2566_RS24945	C2566_RS24945	hypothetical protein	0.000429009553141645	0.999432968658903	Upregulated	1460.37414350949	WP_000074142.1
C2566_RS09960	C2566_RS09960	C2566_RS09960	hypothetical protein	0.000428545780828532	0.999432968658903	Upregulated	61.3165575563488	NA
C2566_RS04400	rpnC	rpnC	recombination-promoting nuclease RpnC	0.000428305508433056	0.999432968658903	Upregulated	255.030792086221	WP_000339954.1
C2566_RS11430	C2566_RS11430	C2566_RS11430	type II toxin-antitoxin system RelE/ParE family toxin	0.000427882532240732	0.999432968658903	Upregulated	174.44723161492	WP_000273128.1
C2566_RS23930	C2566_RS23930	C2566_RS23930	IS1 family transposase	0.00042696140458771	0.999432968658903	Upregulated	57.3156605471613	NA
C2566_RS25320	timP	timP	small toxic inner membrane protein TimP	0.00042626187640596	0.999432968658903	Upregulated	365.913027854793	WP_001380605.1
C2566_RS00655	yigL	yigL	sugar/pyridoxal phosphate phosphatase YigL	0.000425987609546643	0.999432968658903	Upregulated	161.863543253679	WP_000285349.1
C2566_RS18190	pppA	pppA	prepilin peptidase PppA	0.000425792008015863	0.999432968658903	Upregulated	15.7037808962134	WP_001333829.1
C2566_RS01905	pspG	pspG	envelope stress response protein PspG	0.000421276756839212	0.999432968658903	Upregulated	22.6471925929341	WP_000891404.1
C2566_RS15555	cysZ	cysZ	sulfate transporter CysZ	0.000421178547468493	0.999432968658903	Upregulated	61.6674381451001	WP_000254839.1
C2566_RS03975	kefF	kefF	glutathione-regulated potassium-efflux system oxidoreductase KefF	0.000420779927692343	0.999432968658903	Upregulated	27.6963479920947	WP_000600725.1
C2566_RS07990	C2566_RS07990	C2566_RS07990	DUF6216 family protein	0.000420668012867818	0.999432968658903	Upregulated	953.180149192077	WP_000115390.1
C2566_RS25015	yljB	yljB	protein YljB	0.000420309269628259	0.999432968658903	Upregulated	83.5573335511955	WP_001406719.1
C2566_RS15985	yfgG	yfgG	YfgG family protein	0.000419632128628203	0.999432968658903	Upregulated	840.253201189901	WP_000076001.1
C2566_RS20810	C2566_RS20810	C2566_RS20810	lyase	0.000419406888609874	0.999432968658903	Upregulated	51.8783140478438	NA
C2566_RS00285	yieP	yieP	FadR/GntR family transcriptional regulator	0.000419030565555172	0.999432968658903	Upregulated	337.068362894918	WP_001131164.1
C2566_RS11550	C2566_RS11550	C2566_RS11550	lipocalin family protein	0.000418953985611217	0.999432968658903	Upregulated	53.7572643158589	WP_000780584.1
C2566_RS20840	C2566_RS20840	C2566_RS20840	YhiJ/YhiL family protein	0.000418781951885743	0.999432968658903	Upregulated	66.999768261046	WP_000643701.1
C2566_RS08355	ycaP	ycaP	DUF421 domain-containing protein	0.000418749374041738	0.999432968658903	Upregulated	69.2153585716218	WP_000642849.1
C2566_RS12340	ihfA	ihfA	integration host factor subunit alpha	0.000418607860628552	0.999432968658903	Upregulated	1217.11480494291	WP_001229265.1
C2566_RS21180	yhjX	yhjX	MFS transporter	0.000418607778128118	0.999432968658903	Upregulated	43.1848890919857	WP_000189015.1
C2566_RS11755	tqsA	tqsA	AI-2 transporter TqsA	0.000417375988489644	0.999432968658903	Upregulated	188.711790845011	WP_001118241.1
C2566_RS10770	feaB	feaB	phenylacetaldehyde dehydrogenase	0.000416889691177764	0.999432968658903	Upregulated	75.3500303375363	WP_000138605.1
C2566_RS05210	yahK	yahK	NADPH-dependent aldehyde reductase YahK	0.000416206438945865	0.999432968658903	Upregulated	71.4519450998865	WP_000692754.1
C2566_RS04860	yafV	yafV	2-oxoglutaramate amidase	0.000416191476506677	0.999432968658903	Upregulated	82.3683205728985	WP_001118052.1
C2566_RS08555	pyrD	pyrD	quinone-dependent dihydroorotate dehydrogenase	0.000416114026327368	0.999432968658903	Upregulated	34.9065444375134	WP_001295352.1
C2566_RS18065	yqgE	yqgE	YqgE/AlgH family protein	0.000415950833653146	0.999432968658903	Upregulated	97.0474308949194	WP_001053178.1
C2566_RS11180	sra	sra	stationary-phase-induced ribosome-associated protein	0.000415591149770194	0.999432968658903	Upregulated	6633.3506146818	WP_000841554.1
C2566_RS14215	osmF	osmF	glycine betaine ABC transporter substrate-binding protein OsmF	0.000414170683550343	0.999432968658903	Upregulated	42.1313721488265	WP_001130308.1
C2566_RS11465	dgcZ	dgcZ	diguanylate cyclase DgcZ	0.000413982451416205	0.999432968658903	Upregulated	149.870729140325	WP_000592802.1
C2566_RS04540	erpA	erpA	iron-sulfur cluster insertion protein ErpA	0.00041375289895992	0.999432968658903	Upregulated	1253.0262641768	WP_001295564.1
C2566_RS17425	C2566_RS17425	C2566_RS17425	hypothetical protein	0.000412476585077469	0.999432968658903	Upregulated	317.942303013328	NA
C2566_RS21105	bcsG	bcsG	cellulose biosynthesis protein BcsG	0.000411016874698983	0.999432968658903	Upregulated	40.6931404269073	WP_000191622.1
C2566_RS14285	yeiS	yeiS	DUF2542 family protein	0.000410068874318033	0.999432968658903	Upregulated	14.1140477401016	WP_000383096.1
C2566_RS24620	yciY	yciY	YciY family protein	0.000408898398374694	0.999432968658903	Upregulated	976.510173033953	WP_001309467.1
C2566_RS10380	pspB	pspB	envelope stress response membrane protein PspB	0.000408880945706775	0.999432968658903	Upregulated	104.07504945943	WP_001274963.1
C2566_RS23055	yncL	yncL	stress response membrane protein YncL	0.000407938837093465	0.999432968658903	Upregulated	874.345557372932	WP_001303494.1
C2566_RS21965	ivbL	ivbL	ilvB operon leader peptide IvbL	0.000406304810756588	0.999432968658903	Upregulated	709.58215680483	WP_001300753.1
C2566_RS03495	C2566_RS03495	C2566_RS03495	hypothetical protein	0.000406274086544879	0.999432968658903	Upregulated	130.688824722195	NA
C2566_RS11950	pdxH	pdxH	pyridoxamine 5'-phosphate oxidase	0.000405747651315853	0.999432968658903	Upregulated	108.415765427398	WP_001282319.1
C2566_RS02310	yjdI	yjdI	4Fe-4S mono-cluster protein YjdI	0.000405652058959202	0.999432968658903	Upregulated	95.7820812852845	WP_001070602.1
C2566_RS11600	C2566_RS11600	C2566_RS11600	helix-turn-helix domain-containing protein	0.000405430283840823	0.999432968658903	Upregulated	627.371313669888	WP_000381212.1
C2566_RS13215	torY	torY	NapC/NirT family cytochrome c	0.000404910473617793	0.999432968658903	Upregulated	41.1657126312138	WP_001214323.1
C2566_RS10255	osmB	osmB	osmotically-inducible lipoprotein OsmB	0.000404001913216067	0.999432968658903	Upregulated	241.129347628718	WP_000498253.1
C2566_RS06320	ybcL	ybcL	Raf kinase inhibitor-like protein YbcL	0.000403784482683921	0.999432968658903	Upregulated	94.1629231344332	WP_001306955.1
C2566_RS07455	C2566_RS07455	C2566_RS07455	excisionase	0.000402939795414673	0.999432968658903	Upregulated	6.71048469515544	WP_001303849.1
C2566_RS12130	ydhV	ydhV	aldehyde ferredoxin oxidoreductase	0.0004021892763201	0.999432968658903	Upregulated	113.419601924188	WP_001273527.1
C2566_RS09080	ymdA	ymdA	protein YmdA	0.000400442684630912	0.999432968658903	Upregulated	22.5674247525924	WP_000489585.1
C2566_RS21640	waaO	waaO	lipopolysaccharide 3-alpha-galactosyltransferase	0.000400108552158217	0.999432968658903	Upregulated	565.043145924458	WP_001272734.1
C2566_RS21860	C2566_RS21860	C2566_RS21860	IS30-like element IS30 family transposase	0.000399766435716047	0.999432968658903	Upregulated	88.9133297588523	NA
C2566_RS17595	kduI	kduI	5-dehydro-4-deoxy-D-glucuronate isomerase	0.000398842403879376	0.999432968658903	Upregulated	23.0787922937717	WP_000383233.1
C2566_RS03045	C2566_RS03045	C2566_RS03045	tyrosine-type recombinase/integrase	0.00039867992177915	0.999432968658903	Upregulated	375.238416472911	WP_223362169.1
C2566_RS00205	mioC	mioC	FMN-binding protein MioC	0.000398547931543237	0.999432968658903	Upregulated	296.533504184939	WP_000763729.1
C2566_RS07935	C2566_RS07935	C2566_RS07935	DinI-like family protein	0.000397136986426587	0.999432968658903	Upregulated	23.4717984431272	WP_001217575.1
C2566_RS01070	fdoH	fdoH	formate dehydrogenase O subunit beta	0.000396974325682922	0.999432968658903	Upregulated	402.093373900427	WP_000331377.1
C2566_RS00350	ilvE	ilvE	branched-chain-amino-acid transaminase	0.000396346887228706	0.999432968658903	Upregulated	84.3789939943407	WP_000208515.1
C2566_RS01260	zapB	zapB	septal ring assembly protein ZapB	0.000396108985007355	0.999432968658903	Upregulated	4910.1869316941	WP_001296623.1
C2566_RS24515	C2566_RS24515	C2566_RS24515	hypothetical protein	0.000395746329480654	0.999432968658903	Upregulated	52.8344602604136	WP_012777340.1
C2566_RS12250	ydiP	ydiP	AraC family transcriptional regulator	0.000395111011692446	0.999432968658903	Upregulated	51.259866971091	WP_000284782.1
C2566_RS10520	ynaJ	ynaJ	DUF2534 family protein	0.00039456032773032	0.999432968658903	Upregulated	1838.58906327145	WP_000605090.1
C2566_RS21530	trmL	trmL	tRNA (uridine(34)/cytosine(34)/5-carboxymethylaminomethyluridine(34)-2'-O)-methyltransferase TrmL	0.000394085800165418	0.999432968658903	Upregulated	38.666851245649	WP_000932344.1
C2566_RS05710	C2566_RS05710	C2566_RS05710	GNAT family N-acetyltransferase	0.000393972268857102	0.999432968658903	Upregulated	51.540289746765	WP_000227786.1
C2566_RS15010	lrhA	lrhA	transcriptional regulator LrhA	0.000393960703939225	0.999432968658903	Upregulated	1425.28439559636	WP_000622290.1
C2566_RS07470	C2566_RS07470	C2566_RS07470	DUF4752 family protein	0.000393922748141429	0.999432968658903	Upregulated	15.1569135129656	WP_000376718.1
C2566_RS05715	C2566_RS05715	C2566_RS05715	DUF1778 domain-containing protein	0.000393743305427226	0.999432968658903	Upregulated	39.1184888405555	WP_001297137.1
C2566_RS06470	ybdF	ybdF	MmcQ/YjbR family DNA-binding protein	0.000393183635892466	0.999432968658903	Upregulated	29.3366777970647	WP_000360951.1
C2566_RS12710	yeaG	yeaG	protein kinase YeaG	0.000392281965712989	0.999432968658903	Upregulated	127.554031231921	WP_071819586.1
C2566_RS14255	yohP	yohP	small membrane protein YohP	0.000392182170900677	0.999432968658903	Upregulated	15.9064990830667	WP_000691708.1
C2566_RS11885	ydgK	ydgK	DUF2569 domain-containing protein	0.000391536332490828	0.999432968658903	Upregulated	118.377587136755	WP_000214176.1
C2566_RS13705	wbbD	wbbD	UDP-Gal:alpha-D-GlcNAc-diphosphoundecaprenol beta-1,3-galactosyltransferase	0.000391510321353739	0.999432968658903	Upregulated	367.572477507763	WP_001278664.1
C2566_RS00405	rhoL	rhoL	rho operon leader peptide RhoL	0.000390909457590135	0.999432968658903	Upregulated	1966.65960367561	WP_001295255.1
C2566_RS14385	yeiL	yeiL	transcriptional regulator YeiL	0.000390529970359157	0.999432968658903	Upregulated	29.5043521110733	WP_000658583.1
C2566_RS09190	grxB	grxB	glutaredoxin 2	0.000389990576558362	0.999432968658903	Upregulated	714.616039701648	WP_000780912.1
C2566_RS05120	ykgF	ykgF	LutB/LldF family L-lactate oxidation iron-sulfur protein	0.000389304085146019	0.999432968658903	Upregulated	80.5011900998101	WP_000023927.1
C2566_RS03310	thrL	thrL	thr operon leader peptide	0.000389265253821126	0.999432968658903	Upregulated	1978.12096076656	WP_001386572.1
C2566_RS17045	ygbM	ygbM	HPr family phosphocarrier protein	0.000388851953085368	0.999432968658903	Upregulated	17.3704174556705	WP_001136925.1
C2566_RS19275	rlmE	rlmE	23S rRNA (uridine(2552)-2'-O)-methyltransferase RlmE	0.000388622650772862	0.999432968658903	Upregulated	1160.30411454947	WP_000145975.1
C2566_RS17400	ygdI	ygdI	YgdI/YgdR family lipoprotein	0.000388615939553064	0.999432968658903	Upregulated	154.156539531465	WP_000750398.1
C2566_RS19015	yhaV	yhaV	type II toxin-antitoxin system ribonuclease toxin YhaV	0.000388347673319837	0.999432968658903	Upregulated	325.484724214013	NA
C2566_RS12195	menI	menI	1,4-dihydroxy-2-naphthoyl-CoA hydrolase	0.000387406876701777	0.999432968658903	Upregulated	83.2367605759596	WP_000637982.1
C2566_RS02500	C2566_RS02500	C2566_RS02500	hypothetical protein	0.000386997802525725	0.999432968658903	Upregulated	716.393726181905	NA
C2566_RS10995	patD	patD	aminobutyraldehyde dehydrogenase	0.000386047491602848	0.999432968658903	Upregulated	41.6958460705246	WP_001163875.1
C2566_RS12085	ydhQ	ydhQ	AIDA repeat-containing protein	0.000386002560357947	0.999432968658903	Upregulated	175.913833579452	WP_000534307.1
C2566_RS20720	yhhL	yhhL	DUF1145 family protein	0.000385991402717736	0.999432968658903	Upregulated	22.6565390990674	WP_001295207.1
C2566_RS12395	pfkB	pfkB	6-phosphofructokinase II	0.000384651186179802	0.999432968658903	Upregulated	205.193742579116	WP_000251727.1
C2566_RS09215	murJ	murJ	murein biosynthesis integral membrane protein MurJ	0.000384126812378347	0.999432968658903	Upregulated	81.1497099966646	WP_001050683.1
C2566_RS20165	crp	crp	cAMP-activated global transcriptional regulator CRP	0.000384054095934582	0.999432968658903	Upregulated	1594.37223543076	WP_000242755.1
C2566_RS24050	C2566_RS24050	C2566_RS24050	IS3 family transposase	0.000383051166977577	0.999432968658903	Upregulated	14.8321131305893	NA
C2566_RS06440	cusF	cusF	Cu(+)/Ag(+) efflux RND transporter periplasmic metallochaperone CusF	0.000382367995999933	0.999432968658903	Upregulated	143.392432070041	WP_000709865.1
C2566_RS09390	ycfL	ycfL	YcfL family protein	0.00038207785419164	0.999432968658903	Upregulated	143.000071582494	WP_001225276.1
C2566_RS11615	C2566_RS11615	C2566_RS11615	hypothetical protein	0.000381987344241362	0.999432968658903	Upregulated	191.240485414375	WP_000159335.1
C2566_RS14370	yeiI	yeiI	sugar kinase	0.000381385646132601	0.999432968658903	Upregulated	100.932575682483	WP_001065002.1
C2566_RS05475	psiF	psiF	phosphate starvation-inducible protein PsiF	0.000381349313248866	0.999432968658903	Upregulated	112.212280651995	WP_001301327.1
C2566_RS02895	treB	treB	PTS trehalose transporter subunit IIBC	0.000381019887165524	0.999432968658903	Upregulated	79.0544335307322	WP_001297258.1
C2566_RS07320	ybgC	ybgC	tol-pal system-associated acyl-CoA thioesterase	0.000380870865643199	0.999432968658903	Upregulated	188.650806300851	WP_001098384.1
C2566_RS07930	C2566_RS07930	C2566_RS07930	hypothetical protein	0.000380816633802915	0.999432968658903	Upregulated	15.7465475910997	WP_001154431.1
C2566_RS14025	fbaB	fbaB	class I fructose-bisphosphate aldolase	0.000380351158141589	0.999432968658903	Upregulated	154.60034305883	WP_000129551.1
C2566_RS06465	nfsB	nfsB	oxygen-insensitive NAD(P)H nitroreductase	0.000379726712601203	0.999432968658903	Upregulated	161.841409229029	WP_000351477.1
C2566_RS08370	ycaL	ycaL	metallopeptidase YcaL	0.000379157513009737	0.999432968658903	Upregulated	24.4015442160977	WP_001295345.1
C2566_RS06920	miaB	miaB	tRNA (N6-isopentenyl adenosine(37)-C2)-methylthiotransferase MiaB	0.000378989382771786	0.999432968658903	Upregulated	232.950235142609	WP_000162740.1
C2566_RS21000	ccp	ccp	cytochrome c peroxidase	0.000377608531640218	0.999432968658903	Upregulated	118.606145698516	WP_000784827.1
C2566_RS00930	yshB	yshB	YshB family small membrane protein	0.000377395596489335	0.999432968658903	Upregulated	443.778416780937	WP_000893994.1
C2566_RS08145	ybjQ	ybjQ	heavy metal-binding domain-containing protein	0.000377104957121615	0.999432968658903	Upregulated	112.613805209938	WP_001160737.1
C2566_RS16585	recN	recN	DNA repair protein RecN	0.000377084307710421	0.999432968658903	Upregulated	201.267395337839	WP_000880909.1
C2566_RS13025	pphA	pphA	protein-serine/threonine phosphatase	0.000376800962588734	0.999432968658903	Upregulated	42.7870770199518	WP_000812724.1
C2566_RS07400	C2566_RS07400	C2566_RS07400	hypothetical protein	0.000376791434024133	0.999432968658903	Upregulated	7.05984120872856	NA
C2566_RS06100	ylbG	ylbG	helix-turn-helix domain-containing protein	0.000376427512210622	0.999432968658903	Upregulated	22.7624718988164	NA
C2566_RS07420	ybgS	ybgS	YbgS-like family protein	0.000376376851210316	0.999432968658903	Upregulated	213.851352179881	WP_000784351.1
C2566_RS18215	glcG	glcG	GlcG family protein	0.000375982822374075	0.999432968658903	Upregulated	19.5749381888029	WP_000853256.1
C2566_RS22055	yidQ	yidQ	YceK/YidQ family lipoprotein	0.000375616699438422	0.999432968658903	Upregulated	174.269264540777	WP_000620888.1
C2566_RS02255	adiA	adiA	arginine decarboxylase	0.000375101725985294	0.999432968658903	Upregulated	58.0567624407525	WP_012767781.1
C2566_RS09040	csgG	csgG	curli production assembly/transport protein CsgG	0.000374074427098436	0.999432968658903	Upregulated	26.8056842136069	WP_001189321.1
C2566_RS03165	fecI	fecI	RNA polymerase sigma factor FecI	0.000372985608593572	0.999432968658903	Upregulated	23.6457622298231	WP_001283626.1
C2566_RS16560	ypjD	ypjD	cytochrome C assembly family protein	0.000372813410916677	0.999432968658903	Upregulated	304.266827842349	WP_001338897.1
C2566_RS09405	nagZ	nagZ	beta-N-acetylhexosaminidase	0.000371984942561437	0.999432968658903	Upregulated	129.18551952034	WP_000529317.1
C2566_RS23075	C2566_RS23075	C2566_RS23075	RHS element core protein	0.000371309997094973	0.999432968658903	Upregulated	69.092833078279	NA
C2566_RS07780	ybiV	ybiV	sugar-phosphatase YbiV	0.00037072090573713	0.999432968658903	Upregulated	47.0327403904648	WP_000114272.1
C2566_RS23135	C2566_RS23135	C2566_RS23135	2-thiouracil desulfurase family protein	0.000370608927135289	0.999432968658903	Upregulated	50.0880790961896	NA
C2566_RS09905	ychN	ychN	DsrE/F sulfur relay family protein YchN	0.000370297378378864	0.999432968658903	Upregulated	174.81726352844	WP_001169669.1
C2566_RS21625	C2566_RS21625	C2566_RS21625	glycosyltransferase family 8 protein	0.000369627023792768	0.999432968658903	Upregulated	155.12811322605	NA
C2566_RS00465	rffT	rffT	TDP-N-acetylfucosamine:lipid II N-acetylfucosaminyltransferase	0.000369020644960471	0.999432968658903	Upregulated	738.626660719332	WP_000217220.1
C2566_RS21255	ysaB	ysaB	YsaB family lipoprotein	0.000368980716933149	0.999432968658903	Upregulated	36.0432590710599	WP_000980109.1
C2566_RS21220	yiaG	yiaG	HTH-type transcriptional regulator	0.000368965886942747	0.999432968658903	Upregulated	1368.04519257796	WP_000455798.1
C2566_RS17530	ygdR	ygdR	lipoprotein YgdR	0.000368822350560584	0.999432968658903	Upregulated	682.002862762431	WP_000758655.1
C2566_RS13465	C2566_RS13465	C2566_RS13465	hypothetical protein	0.000368709374521444	0.999432968658903	Upregulated	92.5713024882261	NA
C2566_RS21610	C2566_RS21610	C2566_RS21610	glycosyltransferase family 2 protein	0.000368701839715425	0.999432968658903	Upregulated	285.017483275853	WP_000064010.1
C2566_RS25035	ydaN	ydaN	protein YnaN	0.000368523251795736	0.999432968658903	Upregulated	8.52220334375983	WP_211180494.1
C2566_RS18470	mqsA	mqsA	type II toxin-antitoxin system antitoxin MqsA	0.000368008919086546	0.999432968658903	Upregulated	617.155476320616	WP_000650107.1
C2566_RS18750	ebgR	ebgR	transcriptional regulator EbgR	0.000367792318933002	0.999432968658903	Upregulated	91.2737671162993	WP_000212475.1
C2566_RS23050	tnpA	tnpA	IS200/IS605 family transposase	0.000367180178580947	0.999432968658903	Upregulated	7.67042058300376	NA
C2566_RS10350	puuR	puuR	HTH-type transcriptional regulator PuuR	0.000366588450927903	0.999432968658903	Upregulated	38.9802157723295	WP_001278727.1
C2566_RS07845	rimO	rimO	30S ribosomal protein S12 methylthiotransferase RimO	0.00036618162680786	0.999432968658903	Upregulated	85.1464198720636	WP_000049367.1
C2566_RS15240	C2566_RS15240	C2566_RS15240	fimbrial protein	0.000365406826704293	0.999432968658903	Upregulated	29.5940304333487	WP_000809301.1
C2566_RS07120	rhsC	rhsC	rhs element protein RhsC	0.00036449589271208	0.999432968658903	Upregulated	33.9762630515391	NA
C2566_RS24470	mgtL	mgtL	mgtA regulatory leader peptide MgtL	0.000364481680148867	0.999432968658903	Upregulated	89.1554560770152	WP_001387276.1
C2566_RS12970	kdgR	kdgR	DNA-binding transcriptional regulator KdgR	0.00036377088788083	0.999432968658903	Upregulated	210.391743263799	WP_001262182.1
C2566_RS24575	C2566_RS24575	C2566_RS24575	hypothetical protein	0.000363657772333177	0.999432968658903	Upregulated	277.548451383712	WP_001305582.1
C2566_RS09150	yceI	yceI	YceI family protein	0.000363637378304101	0.999432968658903	Upregulated	34.6099046818604	WP_000749261.1
C2566_RS20590	yhhX	yhhX	oxidoreductase	0.000362362271071237	0.999432968658903	Upregulated	159.571958054995	WP_000236293.1
C2566_RS01115	C2566_RS01115	C2566_RS01115	carbohydrate porin	0.000362106520141396	0.999432968658903	Upregulated	201.853426211353	WP_000749926.1
C2566_RS06390	iss	iss	increased serum survival lipoprotein Iss	0.000362091135420317	0.999432968658903	Upregulated	618.834496476119	WP_000738423.1
C2566_RS16225	yphH	yphH	ROK family protein	0.000361730329138014	0.999432968658903	Upregulated	76.6163298074626	WP_001200789.1
C2566_RS04835	dnaQ	dnaQ	DNA polymerase III subunit epsilon	0.00036166438793672	0.999432968658903	Upregulated	190.129406796098	WP_001300756.1
C2566_RS10970	ydcR	ydcR	PLP-dependent aminotransferase family protein	0.00036157586281125	0.999432968658903	Upregulated	69.7923696304573	WP_000760626.1
C2566_RS13270	cheR	cheR	protein-glutamate O-methyltransferase CheR	0.000360985346550939	0.999432968658903	Upregulated	13.0972989660005	WP_000204338.1
C2566_RS20835	yhiJ	yhiJ	DUF4049 domain-containing protein	0.000360790139309463	0.999432968658903	Upregulated	65.5164063014942	WP_001329173.1
C2566_RS19375	lptC	lptC	LPS export ABC transporter periplasmic protein LptC	0.000360012748586062	0.999432968658903	Upregulated	281.722825335207	WP_000030530.1
C2566_RS24630	ymiC	ymiC	small membrane protein YmiC	0.000359994762975958	0.999432968658903	Upregulated	40.7859347013473	WP_001310756.1
C2566_RS15920	focB	focB	formate transporter FocB	0.000359603806214511	0.999432968658903	Upregulated	27.6230435749718	WP_001244715.1
C2566_RS10455	ycjW	ycjW	LacI family DNA-binding transcriptional regulator	0.000359497875959845	0.999432968658903	Upregulated	48.1919268275895	WP_000075375.1
C2566_RS00745	C2566_RS00745	C2566_RS00745	2-dehydro-3-deoxy-6-phosphogalactonate aldolase	0.000358679724506	0.999432968658903	Upregulated	16.346965840451	WP_001116469.1
C2566_RS01200	pfkA	pfkA	6-phosphofructokinase	0.000358596532900669	0.999432968658903	Upregulated	234.86322959451	WP_000591795.1
C2566_RS00310	C2566_RS00310	C2566_RS00310	hypothetical protein	0.000358234282185173	0.999432968658903	Upregulated	147.912082778973	NA
C2566_RS09600	ymgA	ymgA	two-component-system connector protein YmgA	0.000357949502363024	0.999432968658903	Upregulated	16.2956043391816	WP_000858002.1
C2566_RS09420	ycfJ	ycfJ	glycine zipper 2TM domain-containing protein	0.000357208351212864	0.999432968658903	Upregulated	22.0446330771512	WP_001043459.1
C2566_RS08850	cbpM	cbpM	chaperone modulator CbpM	0.000357183576655529	0.999432968658903	Upregulated	30.4948026118267	WP_000024560.1
C2566_RS11500	ydfI	ydfI	mannitol dehydrogenase family protein	0.000356376122888511	0.999432968658903	Upregulated	27.7323207343373	WP_000527826.1
C2566_RS16245	glrR	glrR	two-component system response regulator GlrR	0.000356064657924402	0.999432968658903	Upregulated	67.5454304375787	WP_001295369.1
C2566_RS09370	ycfH	ycfH	metal-dependent hydrolase	0.000355045582570487	0.999432968658903	Upregulated	224.682128952498	WP_000480255.1
C2566_RS20990	gadX	gadX	acid resistance transcriptional activator GadX	0.000354763126291766	0.999432968658903	Upregulated	1280.178785246	WP_001191059.1
C2566_RS10900	ydcK	ydcK	YdcK family protein	0.000354676176086	0.999432968658903	Upregulated	60.7275409958314	WP_001234052.1
C2566_RS13700	C2566_RS13700	C2566_RS13700	IS1-like element IS1A family transposase	0.000354416621861613	0.999432968658903	Upregulated	17.9414438084603	WP_223290517.1
C2566_RS25105	yqiM	yqiM	protein YqiM	0.000353409176902019	0.999432968658903	Upregulated	315.351856060546	WP_211180508.1
C2566_RS25030	ymiD	ymiD	protein YmiD	0.000353383059261071	0.999432968658903	Upregulated	27.2032207950283	WP_211180493.1
C2566_RS18790	higB	higB	type II toxin-antitoxin system toxin HigB	0.000352965862959766	0.999432968658903	Upregulated	44.1142983111048	WP_000550189.1
C2566_RS14280	sanA	sanA	outer membrane permeability protein SanA	0.000352505639737662	0.999432968658903	Upregulated	28.7954775703767	WP_000920064.1
C2566_RS16420	trxC	trxC	thioredoxin TrxC	0.000352192997431627	0.999432968658903	Upregulated	619.4243743585	WP_001098726.1
C2566_RS08995	dgcT	dgcT	GGDEF domain-containing protein	0.000352025262283099	0.999432968658903	Upregulated	379.44095848062	WP_000409883.1
C2566_RS21845	C2566_RS21845	C2566_RS21845	autotransporter outer membrane beta-barrel domain-containing protein	0.000351780757610145	0.999432968658903	Upregulated	250.174002845088	WP_001038839.1
C2566_RS10865	trg	trg	methyl-accepting chemotaxis protein Trg	0.000351177752618165	0.999432968658903	Upregulated	48.6310574825556	WP_001098559.1
C2566_RS01500	coaA	coaA	type I pantothenate kinase	0.000350157738093684	0.999432968658903	Upregulated	200.67117532735	WP_000023081.1
C2566_RS03580	mdtM	mdtM	multidrug efflux MFS transporter MdtM	0.000350022066666538	0.999432968658903	Upregulated	142.03138599932	WP_001137036.1
C2566_RS06045	fetA	fetA	iron efflux ABC transporter ATP-binding subunit FetA	0.000349907506270052	0.999432968658903	Upregulated	60.7205444176288	WP_001157551.1
C2566_RS13380	yecA	yecA	UPF0149 family protein YecA	0.000349448282260882	0.999432968658903	Upregulated	304.911673394664	WP_000847880.1
C2566_RS13435	hiuH	hiuH	hydroxyisourate hydrolase	0.000348809916127422	0.999432968658903	Upregulated	57.7517026284177	WP_000920127.1
C2566_RS04990	C2566_RS04990	C2566_RS04990	hypothetical protein	0.000348367887388411	0.999432968658903	Upregulated	161.929992928385	NA
C2566_RS02445	ampC	ampC	BlaEC family class C beta-lactamase	0.000348347939236794	0.999432968658903	Upregulated	27.5724856536813	WP_001300820.1
C2566_RS04255	coaE	coaE	dephospho-CoA kinase	0.000347590602945273	0.999432968658903	Upregulated	115.927101570193	WP_001269520.1
C2566_RS13235	yecT	yecT	lysozyme inhibitor LprI family protein	0.000346524334884414	0.999432968658903	Upregulated	21.1694028132577	WP_001320618.1
C2566_RS12775	yeaQ	yeaQ	GlsB/YeaQ/YmgE family stress response membrane protein	0.000346401872918831	0.999432968658903	Upregulated	2239.29113451805	WP_000512153.1
C2566_RS10105	yciG	yciG	general stress protein	0.000346337228345726	0.999432968658903	Upregulated	16.205539678277	WP_000807651.1
C2566_RS24590	mcbA	mcbA	DUF1471 family periplasmic protein McbA	0.000345509592944575	0.999432968658903	Upregulated	59.596825996172	WP_000710619.1
C2566_RS03785	topAI	topAI	YjhX family toxin	0.00034538303756877	0.999432968658903	Upregulated	64.7260697164905	WP_001054376.1
C2566_RS01965	pdeC	pdeC	c-di-GMP phosphodiesterase PdeC	0.000345379133613532	0.999432968658903	Upregulated	53.8695862126171	WP_000019548.1
C2566_RS25535	C2566_RS25535	C2566_RS25535	hypothetical protein	0.000344756467619407	0.999432968658903	Upregulated	118.548785771027	WP_001329370.1
C2566_RS11440	marA	marA	MDR efflux pump AcrAB transcriptional activator MarA	0.000344633252471889	0.999432968658903	Upregulated	340.689952434784	WP_000091199.1
C2566_RS25450	C2566_RS25450	C2566_RS25450	hypothetical protein	0.000343873293724219	0.999432968658903	Upregulated	15.9480368631627	WP_113705808.1
C2566_RS03740	fimB	fimB	type 1 fimbria switch DNA invertase FimB	0.000342386390777212	0.999432968658903	Upregulated	58.5988126695299	NA
C2566_RS08075	ybjN	ybjN	YbjN domain-containing protein	0.00034156243610244	0.999432968658903	Upregulated	143.642466170497	WP_000203025.1
C2566_RS08560	zapC	zapC	cell division protein ZapC	0.000341024831053932	0.999432968658903	Upregulated	90.253937362606	WP_001295353.1
C2566_RS01480	C2566_RS01480	C2566_RS01480	hypothetical protein	0.00034091348141596	0.999432968658903	Upregulated	1341.54301580578	NA
C2566_RS13425	hprS	hprS	two-component system sensor histidine kinase HprS	0.000340893095711397	0.999432968658903	Upregulated	321.091016181667	WP_000826748.1
C2566_RS13720	C2566_RS13720	C2566_RS13720	sugar polymerase	0.000340018967042207	0.999432968658903	Upregulated	1550.07067658323	WP_000340445.1
C2566_RS12440	katE	katE	catalase HPII	0.000338903479215399	0.999432968658903	Upregulated	248.838615730915	WP_000077856.1
C2566_RS18805	ygjP	ygjP	M48 family metallopeptidase	0.000338519529375802	0.999432968658903	Upregulated	38.4238203904552	WP_001300832.1
C2566_RS07655	ybiA	ybiA	N-glycosidase YbiA	0.000338352493461449	0.999432968658903	Upregulated	74.6887165917695	WP_001145126.1
C2566_RS12150	lpp	lpp	murein lipoprotein Lpp	0.000337989980450817	0.999432968658903	Upregulated	106691.803264939	WP_000648420.1
C2566_RS13745	rfbC	rfbC	dTDP-4-dehydrorhamnose 3,5-epimerase	0.000337914332369539	0.999432968658903	Upregulated	1815.09218071696	WP_001100801.1
C2566_RS06325	ybcM	ybcM	helix-turn-helix transcriptional regulator	0.000337799897023038	0.999432968658903	Upregulated	753.870294726895	WP_000881075.1
C2566_RS19150	yhbQ	yhbQ	DNA damage response exodeoxyribonuclease YhbQ	0.000336750985247538	0.999432968658903	Upregulated	23.4141558307102	WP_000189314.1
C2566_RS21435	selA	selA	L-seryl-tRNA(Sec) selenium transferase	0.000336630863101871	0.999432968658903	Upregulated	106.715548917579	WP_000206275.1
C2566_RS18370	yghX	yghX	YghX family hydrolase	0.000336094431168152	0.999432968658903	Upregulated	85.3110237530611	WP_001424373.1
C2566_RS04380	yadH	yadH	ABC transporter permease	0.000334421791616846	0.999432968658903	Upregulated	100.485313242395	WP_000972203.1
C2566_RS17215	eno	eno	phosphopyruvate hydratase	0.000334236427735426	0.999432968658903	Upregulated	1653.40330891392	WP_000036723.1
C2566_RS19825	arfA	arfA	alternative ribosome-rescue factor ArfA	0.000334143570824304	NA	Upregulated	169.752628050104	WP_000092696.1
C2566_RS09990	rssB	rssB	two-component system response regulator RssB	0.000334084049747747	0.999432968658903	Upregulated	96.6585223045772	WP_000193447.1
C2566_RS17430	C2566_RS17430	C2566_RS17430	hypothetical protein	0.00033317057418812	0.999432968658903	Upregulated	111.073506504986	NA
C2566_RS08530	elfC	elfC	fimbrial biogenesis usher protein	0.000333055788369044	0.999432968658903	Upregulated	36.757236999546	WP_000286312.1
C2566_RS16690	stpA	stpA	DNA-binding protein StpA	0.000332413142254294	0.999432968658903	Upregulated	60.7586552041056	WP_000115383.1
C2566_RS04250	zapD	zapD	cell division protein ZapD	0.000332057734119424	0.999432968658903	Upregulated	80.7892152309084	WP_001194734.1
C2566_RS20335	aroK	aroK	shikimate kinase AroK	0.000332038963570244	0.999432968658903	Upregulated	242.885046898729	WP_000818618.1
C2566_RS05030	ykgJ	ykgJ	YkgJ family cysteine cluster protein	0.000331647859980084	0.999432968658903	Upregulated	21.3117448549107	WP_001303809.1
C2566_RS12465	chbC	chbC	PTS N,N'-diacetylchitobiose transporter subunit IIC	0.000331330448954536	0.999432968658903	Upregulated	59.8190588639462	WP_000073041.1
C2566_RS16515	yfiL	yfiL	DUF2799 domain-containing protein	0.00033109356126862	0.999432968658903	Upregulated	24.028612270089	WP_000976004.1
C2566_RS08475	ompF	ompF	porin OmpF	0.000329742590877417	0.999432968658903	Upregulated	124113.043338675	WP_000977920.1
C2566_RS21280	xylA	xylA	xylose isomerase	0.00032951739704944	0.999432968658903	Upregulated	95.7319589160996	WP_001149592.1
C2566_RS12295	ppsR	ppsR	posphoenolpyruvate synthetase regulatory kinase/phosphorylase PpsR	0.000327831759422689	0.999432968658903	Upregulated	109.405142968445	WP_000368046.1
C2566_RS12000	ydhL	ydhL	DUF1289 domain-containing protein	0.00032779239038104	0.999432968658903	Upregulated	55.9962323131737	WP_000840481.1
C2566_RS19925	rpsQ	rpsQ	30S ribosomal protein S17	0.000327735817217256	0.999432968658903	Upregulated	2214.482818031	WP_000130100.1
C2566_RS14350	lysP	lysP	lysine-specific permease	0.000327684943144905	0.999432968658903	Upregulated	133.185542574465	WP_000253273.1
C2566_RS02545	hfq	hfq	RNA chaperone Hfq	0.000327507490393595	0.999432968658903	Upregulated	1044.90988267736	WP_001051883.1
C2566_RS00080	cbrC	cbrC	PF03691 family colicin E2 tolerance protein CbrC	0.000326960683165346	0.999432968658903	Upregulated	102.057124216652	WP_000193070.1
C2566_RS06125	gcl	gcl	glyoxylate carboligase	0.0003266453089372	0.999432968658903	Upregulated	31.8888455777412	WP_001096881.1
C2566_RS08720	hyaE	hyaE	hydrogenase-1 operon protein HyaE	0.00032634424966156	0.999432968658903	Upregulated	81.4196959745748	WP_000063978.1
C2566_RS12640	ydjE	ydjE	MFS transporter	0.000326274119031101	0.999432968658903	Upregulated	17.9926613086385	WP_001299574.1
C2566_RS24455	C2566_RS24455	C2566_RS24455	type II toxin-antitoxin system PemK/MazF family toxin	0.000326110947410784	0.999432968658903	Upregulated	195.960366693544	NA
C2566_RS19010	prlF	prlF	type II toxin-antitoxin system antitoxin PrlF	0.000326007828946446	0.999432968658903	Upregulated	268.158916749305	WP_001300560.1
C2566_RS04160	ftsI	ftsI	peptidoglycan glycosyltransferase FtsI	0.000325523850961001	0.999432968658903	Upregulated	23901.0778151676	WP_000642196.1
C2566_RS24935	C2566_RS24935	C2566_RS24935	hypothetical protein	0.000325437799741545	0.999432968658903	Upregulated	8.49600495211478	WP_001066080.1
C2566_RS11555	C2566_RS11555	C2566_RS11555	antiterminator Q family protein	0.000325142651956835	0.999432968658903	Upregulated	31.2528789773443	WP_001204787.1
C2566_RS21985	emrD	emrD	multidrug efflux MFS transporter EmrD	0.00032507161978795	0.999432968658903	Upregulated	116.444678287523	WP_000828746.1
C2566_RS03520	bglJ	bglJ	DNA-binding transcriptional activator BglJ	0.000325005780343748	0.999432968658903	Upregulated	35.076698387807	WP_001301727.1
C2566_RS24980	yadX	yadX	protein YadX	0.000324974632277577	0.999432968658903	Upregulated	87.8961891119052	WP_211180485.1
C2566_RS15995	yfgI	yfgI	DUF5384 family protein	0.00032471454704244	0.999432968658903	Upregulated	29.0420585984813	WP_000755173.1
C2566_RS07670	hcxB	hcxB	hydroxycarboxylate dehydrogenase HcXB	0.000324653076874067	0.999432968658903	Upregulated	243.411564117509	WP_000443530.1
C2566_RS04355	cueO	cueO	multicopper oxidase CueO	0.000324516464899385	0.999432968658903	Upregulated	91.0676614222056	WP_001189647.1
C2566_RS08990	pgaA	pgaA	poly-beta-1,6 N-acetyl-D-glucosamine export porin PgaA	0.000324437986854941	0.999432968658903	Upregulated	116.379524207826	WP_000287458.1
C2566_RS08985	pgaB	pgaB	poly-beta-1,6-N-acetyl-D-glucosamine N-deacetylase PgaB	0.000324372142228455	0.999432968658903	Upregulated	90.428090058007	WP_000945561.1
C2566_RS11700	dmsD	dmsD	Tat proofreading chaperone DmsD	0.000323622966416771	0.999432968658903	Upregulated	131.495179558455	WP_000148710.1
C2566_RS13540	cobT	cobT	nicotinate-nucleotide--dimethylbenzimidazole phosphoribosyltransferase	0.000323253592504333	0.999432968658903	Upregulated	56.4479227450642	WP_001166160.1
C2566_RS08740	cbdX	cbdX	cytochrome bd-II oxidase subunit CbdX	0.000322954488809562	0.999432968658903	Upregulated	10.9693586021456	WP_000270305.1
C2566_RS15235	C2566_RS15235	C2566_RS15235	fimbrial protein	0.000322762405688718	0.999432968658903	Upregulated	57.52528491892	WP_000197766.1
C2566_RS08105	ybjO	ybjO	YbjO family protein	0.000322753165038831	0.999432968658903	Upregulated	43.4799157995394	WP_000389260.1
C2566_RS25540	C2566_RS25540	C2566_RS25540	protein YpeD	0.000322625808104042	0.999432968658903	Upregulated	34.8604650363139	WP_240811045.1
C2566_RS11665	speG	speG	spermidine N1-acetyltransferase	0.000322393521634398	0.999432968658903	Upregulated	154.153000767297	WP_001138581.1
C2566_RS20055	bfd	bfd	bacterioferritin-associated ferredoxin	0.000322315646148362	0.999432968658903	Upregulated	68.5442980136786	WP_000289085.1
C2566_RS11190	osmC	osmC	peroxiredoxin OsmC	0.000322155074652868	0.999432968658903	Upregulated	235.424547186366	WP_000152305.1
C2566_RS19785	yrdD	yrdD	type I DNA topoisomerase	0.000321685486551375	0.999432968658903	Upregulated	359.65666665537	WP_001129722.1
C2566_RS01795	psiE	psiE	phosphate-starvation-inducible protein PsiE	0.000321346396285748	0.999432968658903	Upregulated	20.8824987841945	WP_000202902.1
C2566_RS24930	yqiD	yqiD	protein YqiD	0.000321093369920562	0.999432968658903	Upregulated	231.749212563872	WP_000469266.1
C2566_RS16675	yqaE	yqaE	YqaE/Pmp3 family membrane protein	0.000320988005108323	0.999432968658903	Upregulated	72.1580869213764	WP_000508177.1
C2566_RS21395	yiaT	yiaT	MipA/OmpV family protein	0.000320735199799072	0.999432968658903	Upregulated	17.9789456912938	WP_000906810.1
C2566_RS01100	frvX	frvX	aminopeptidase	0.000320574747084584	0.999432968658903	Upregulated	30.4336682259942	WP_001019484.1
C2566_RS12055	purR	purR	HTH-type transcriptional repressor PurR	0.000320302369937755	0.999432968658903	Upregulated	145.974630097542	WP_000190982.1
C2566_RS18435	yqhG	yqhG	YbjP/YqhG family protein	0.000319514899514544	0.999432968658903	Upregulated	28.612678934404	WP_000691619.1
C2566_RS19100	yraK	yraK	fimbrial protein	0.000319185053475781	0.999432968658903	Upregulated	38.4802267886977	WP_000816992.1
C2566_RS17610	C2566_RS17610	C2566_RS17610	hypothetical protein	0.000318904190270047	0.999432968658903	Upregulated	49.4596832861412	WP_001389254.1
C2566_RS06305	emrE	emrE	multidrug efflux SMR transporter EmrE	0.000318881045403612	0.999432968658903	Upregulated	450.065252400347	WP_001070454.1
C2566_RS10485	mpaA	mpaA	murein tripeptide amidase MpaA	0.000318386541034914	0.999432968658903	Upregulated	37.0704415731915	WP_000219122.1
C2566_RS04200	ddlB	ddlB	D-alanine--D-alanine ligase	0.000318141444239854	0.999432968658903	Upregulated	319.644311530843	WP_000130048.1
C2566_RS16525	dgcN	dgcN	diguanylate cyclase DgcN	0.000317893926326216	0.999432968658903	Upregulated	62.8580330918235	WP_000969010.1
C2566_RS15855	gcvR	gcvR	glycine cleavage system transcriptional repressor	0.000317399455004897	0.999432968658903	Upregulated	179.46018751069	WP_000176187.1
C2566_RS22155	C2566_RS22155	C2566_RS22155	DKNYY family protein	0.000317397655940134	0.999432968658903	Upregulated	23.8643353401813	NA
C2566_RS02775	ytfH	ytfH	winged helix-turn-helix transcriptional regulator	0.0003173835882696	0.999432968658903	Upregulated	88.6504075531066	WP_000084622.1
C2566_RS06270	intD	intD	integrase	0.000316753244914509	0.999432968658903	Upregulated	109.927066659146	WP_001318654.1
C2566_RS14015	gatY	gatY	tagatose-bisphosphate aldolase subunit GatY	0.000316496960714348	0.999432968658903	Upregulated	11.4661602593089	WP_001300977.1
C2566_RS12680	yeaC	yeaC	YeaC family protein	0.00031640763189842	0.999432968658903	Upregulated	473.927110769816	WP_001301293.1
C2566_RS12335	btuC	btuC	vitamin B12 ABC transporter permease BtuC	0.000315773922828165	0.999432968658903	Upregulated	56.9246248157863	WP_000956528.1
C2566_RS08750	etk	etk	tyrosine-protein kinase	0.00031563575032578	0.999432968658903	Upregulated	148.285695236846	WP_000208650.1
C2566_RS10065	yciI	yciI	YciI family protein	0.000315399370213265	0.999432968658903	Upregulated	435.292599412244	WP_000967595.1
C2566_RS07915	C2566_RS07915	C2566_RS07915	phage repressor protein CI	0.000315363842717216	0.999432968658903	Upregulated	882.286570069327	WP_001047321.1
C2566_RS01190	cpxP	cpxP	cell-envelope stress modulator CpxP	0.000315047973590114	0.999432968658903	Upregulated	7059.88334310341	WP_012767777.1
C2566_RS18035	metK	metK	methionine adenosyltransferase	0.000315036301981464	0.999432968658903	Upregulated	274.074772305411	WP_001062128.1
C2566_RS17930	sdhE	sdhE	FAD assembly factor SdhE	0.000314084644053718	0.999432968658903	Upregulated	221.773696568764	WP_000354046.1
C2566_RS02965	rraB	rraB	ribonuclease E inhibitor RraB	0.00031378516912602	0.999432968658903	Upregulated	2166.35673477208	WP_000002953.1
C2566_RS07610	clsB	clsB	cardiolipin synthase ClsB	0.000313037956157186	0.999432968658903	Upregulated	42.1839964813648	WP_000650315.1
C2566_RS19245	yhbX	yhbX	phosphoethanolamine transferase	0.000312753896700101	0.999432968658903	Upregulated	56.8846809285541	WP_001300540.1
C2566_RS06145	allB	allB	allantoinase AllB	0.000312289355276561	0.999432968658903	Upregulated	59.457478865698	WP_000006899.1
C2566_RS00410	rho	rho	transcription termination factor Rho	0.000311619771727832	0.999432968658903	Upregulated	2078.51053827361	WP_012767773.1
C2566_RS15655	yfeZ	yfeZ	DUF2919 domain-containing protein	0.000311229212410836	0.999432968658903	Upregulated	29.101434373197	WP_001300381.1
C2566_RS13420	hchA	hchA	glyoxalase III HchA	0.000310898154139435	0.999432968658903	Upregulated	17.4055249018221	NA
C2566_RS12705	mipA	mipA	scaffolding protein MipA	0.000309518715009541	0.999432968658903	Upregulated	285.877604184831	WP_000163771.1
C2566_RS20430	feoA	feoA	ferrous iron transporter A	0.000308560824410084	0.999432968658903	Upregulated	46.9804851662844	WP_001200455.1
C2566_RS12390	ydiY	ydiY	DUF481 domain-containing protein	0.00030836202625006	0.999432968658903	Upregulated	23.8291769650615	WP_000771391.1
C2566_RS13750	rfbA	rfbA	glucose-1-phosphate thymidylyltransferase RfbA	0.000308344963461419	0.999432968658903	Upregulated	1069.97815002431	WP_000857508.1
C2566_RS05415	C2566_RS05415	C2566_RS05415	autotransporter outer membrane beta-barrel domain-containing protein	0.000307888492804226	0.999432968658903	Upregulated	173.144695211466	WP_000556441.1
C2566_RS10270	pdeR	pdeR	cyclic di-GMP phosphodiesterase	0.000307836816112665	0.999432968658903	Upregulated	117.78337793394	WP_000859981.1
C2566_RS05515	ppnP	ppnP	pyrimidine/purine nucleoside phosphorylase	0.000307683602571073	0.999432968658903	Upregulated	395.30412212882	WP_000941942.1
C2566_RS05495	aroL	aroL	shikimate kinase AroL	0.000307671135172724	0.999432968658903	Upregulated	159.532794523074	WP_000193393.1
C2566_RS10905	tehA	tehA	dicarboxylate transporter/tellurite-resistance protein TehA	0.000307248603903287	0.999432968658903	Upregulated	73.5805114085137	WP_001301046.1
C2566_RS14440	yeiR	yeiR	zinc-binding GTPase YeiR	0.000306894651120319	0.999432968658903	Upregulated	19.1240182296981	WP_000198822.1
C2566_RS12675	ydjL	ydjL	zinc-binding dehydrogenase	0.000306073339962004	0.999432968658903	Upregulated	19.4389919481218	WP_000645220.1
C2566_RS09865	sirB1	sirB1	invasion regulator SirB1	0.000306044074589682	0.999432968658903	Upregulated	186.388585803006	WP_001257044.1
C2566_RS09955	C2566_RS09955	C2566_RS09955	hypothetical protein	0.000305469610092666	0.999432968658903	Upregulated	32.14020357894	NA
C2566_RS09580	ycgX	ycgX	DUF1398 domain-containing protein	0.000305339219762345	0.999432968658903	Upregulated	14.9711502443503	WP_000373101.1
C2566_RS16320	recO	recO	DNA repair protein RecO	0.000304970732648552	0.999432968658903	Upregulated	44.7373612238736	WP_000399404.1
C2566_RS05845	amtB	amtB	ammonium transporter AmtB	0.000304936463392131	0.999432968658903	Upregulated	40.1285030591108	WP_000685032.1
C2566_RS02435	sugE	sugE	quaternary ammonium compound efflux SMR transporter SugE	0.000304778234379563	0.999432968658903	Upregulated	333.450412142621	WP_000118483.1
C2566_RS07135	ybfC	ybfC	protein YbfC	0.000304621946262572	0.999432968658903	Upregulated	73.1139469801583	WP_000832333.1
C2566_RS11520	C2566_RS11520	C2566_RS11520	hypothetical protein	0.000304353344361393	0.999432968658903	Upregulated	10.6706503842195	WP_000355603.1
C2566_RS09375	ptsG	ptsG	PTS glucose transporter subunit IIBC	0.000303587730613772	0.999432968658903	Upregulated	353.849823386193	WP_000475719.1
C2566_RS25375	ydcD	ydcD	protein YdcD	0.000303181062462712	0.999432968658903	Upregulated	90.6785802087201	WP_000939263.1
C2566_RS02785	cysQ	cysQ	3'(2'),5'-bisphosphate nucleotidase CysQ	0.000303010372635149	0.999432968658903	Upregulated	235.30300156574	WP_000886900.1
C2566_RS21620	rfaY	rfaY	lipopolysaccharide core heptose(II) kinase RfaY	0.000302892933624406	0.999432968658903	Upregulated	105.619590685418	WP_000633084.1
C2566_RS20190	yhfG	yhfG	YhfG family protein	0.000302826585924355	0.999432968658903	Upregulated	41.5500094108082	WP_000736861.1
C2566_RS02865	yjgA	yjgA	ribosome biogenesis factor YjgA	0.000302779112974585	0.999432968658903	Upregulated	251.254459853374	WP_000166270.1
C2566_RS13485	C2566_RS13485	C2566_RS13485	glycosyltransferase family 9 protein	0.000302697494181926	0.999432968658903	Upregulated	35.8139795340789	NA
C2566_RS15490	yfeC	yfeC	YfeC-like transcriptional regulator	0.000302666242501029	0.999432968658903	Upregulated	197.25122071433	WP_000472021.1
C2566_RS03655	yjiC	yjiC	YjfZ/YjiC family protein	0.000301800168012801	0.999432968658903	Upregulated	21.2744542501645	WP_000062552.1
C2566_RS16840	recA	recA	recombinase RecA	0.000301541303792558	0.999432968658903	Upregulated	537.539110956944	WP_000963143.1
C2566_RS24890	C2566_RS24890	C2566_RS24890	hypothetical protein	0.00030145215409259	0.999432968658903	Upregulated	115.737844948365	WP_001157925.1
C2566_RS06480	ybdK	ybdK	YbdK family carboxylate-amine ligase	0.00030134220468178	0.999432968658903	Upregulated	50.6903944851137	WP_001130654.1
C2566_RS24450	ilvX	ilvX	peptide IlvX	0.000300416361307778	0.999432968658903	Upregulated	6.06682464051969	WP_001387183.1
C2566_RS07865	dacC	dacC	serine-type D-Ala-D-Ala carboxypeptidase	0.000300186085779126	0.999432968658903	Upregulated	138.072958132521	WP_001300708.1
C2566_RS01525	C2566_RS01525	C2566_RS01525	hypothetical protein	0.000298967870921629	0.999432968658903	Upregulated	247.190006984177	NA
C2566_RS00885	srkA	srkA	stress response kinase SrkA	0.000298909220955246	0.999432968658903	Upregulated	483.47105324387	WP_001065497.1
C2566_RS15965	ppk1	ppk1	polyphosphate kinase 1	0.000298416633685884	0.999432968658903	Upregulated	656.599317931644	WP_000529576.1
C2566_RS04700	rof	rof	Rho-binding antiterminator	0.000298411445415985	0.999432968658903	Upregulated	120.079178552577	WP_000062312.1
C2566_RS15455	ypeC	ypeC	DUF2502 domain-containing protein YpeC	0.000297602692544225	0.999432968658903	Upregulated	9.14339659803962	WP_000490072.1
C2566_RS09500	potC	potC	spermidine/putrescine ABC transporter permease PotC	0.000297547604926994	0.999432968658903	Upregulated	77.6067885790308	WP_000580316.1
C2566_RS08725	hyaF	hyaF	hydrogenase expression/formation protein	0.000297450263569365	0.999432968658903	Upregulated	106.384171971461	WP_000004899.1
C2566_RS10590	dbpA	dbpA	ATP-dependent RNA helicase DbpA	0.000297358773502607	0.999432968658903	Upregulated	47.4251082792314	WP_000123737.1
C2566_RS11585	C2566_RS11585	C2566_RS11585	hypothetical protein	0.000296835140547853	0.999432968658903	Upregulated	30.1738715917079	WP_000054497.1
C2566_RS07050	C2566_RS07050	C2566_RS07050	lipoprotein	0.000296350599824269	0.999432968658903	Upregulated	7.6282594012291	WP_000856353.1
C2566_RS19335	mlaB	mlaB	lipid asymmetry maintenance protein MlaB	0.000295785721136421	0.999432968658903	Upregulated	83.8333146907145	WP_000004488.1
C2566_RS10140	yciO	yciO	L-threonylcarbamoyladenylate synthase	0.00029567119606292	0.999432968658903	Upregulated	160.284726706147	WP_001295575.1
C2566_RS11715	mlc	mlc	sugar metabolism global transcriptional regulator Mlc	0.000295097335294091	0.999432968658903	Upregulated	150.537182308164	WP_000225262.1
C2566_RS19140	yhbO	yhbO	protein/nucleic acid deglycase	0.000294933820346227	0.999432968658903	Upregulated	8.57771794400021	WP_000037608.1
C2566_RS01470	C2566_RS01470	C2566_RS01470	hypothetical protein	0.000294704389295955	0.999432968658903	Upregulated	12.6317933906967	NA
C2566_RS21460	yibG	yibG	sel1 repeat family protein	0.000293296546711152	0.999432968658903	Upregulated	18.5684814318023	WP_000642489.1
C2566_RS04780	C2566_RS04780	C2566_RS04780	hypothetical protein	0.00029270900825107	0.999432968658903	Upregulated	455.707173581053	NA
C2566_RS08310	ycaC	ycaC	isochorismate family cysteine hydrolase YcaC	0.000292567039755124	0.999432968658903	Upregulated	197.177211584445	WP_000165879.1
C2566_RS20050	bfr	bfr	bacterioferritin	0.000292489595074461	0.999432968658903	Upregulated	7097.79786086418	WP_000675504.1
C2566_RS18585	ygiL	ygiL	fimbrial-like protein	0.000292325700529883	0.999432968658903	Upregulated	9.7562420202729	WP_001272145.1
C2566_RS09535	phoP	phoP	two-component system response regulator PhoP	0.000292222195675953	0.999432968658903	Upregulated	186.987985387146	WP_001265481.1
C2566_RS20960	hdeD	hdeD	acid-resistance protein HdeD	0.000292145894809506	0.999432968658903	Upregulated	24.669837024289	WP_000965672.1
C2566_RS12230	ydiB	ydiB	quinate/shikimate dehydrogenase	0.000291797559563005	0.999432968658903	Upregulated	13.2160838425903	WP_000383469.1
C2566_RS19265	folP	folP	dihydropteroate synthase	0.000291384630662994	0.999432968658903	Upregulated	63.540123996884	WP_000764731.1
C2566_RS17695	mocA	mocA	molybdenum cofactor cytidylyltransferase	0.000291275413869354	0.999432968658903	Upregulated	148.520182335526	WP_001272850.1
C2566_RS25125	C2566_RS25125	C2566_RS25125	hypothetical protein	0.000291101289508041	0.999432968658903	Upregulated	24.5090064330362	NA
C2566_RS10740	hslJ	hslJ	heat shock protein HslJ	0.000291054225809968	0.999432968658903	Upregulated	39.3084188733323	WP_001298828.1
C2566_RS09110	mdoG	mdoG	glucans biosynthesis protein MdoG	0.000290653689442774	0.999432968658903	Upregulated	434.014049221282	WP_001343212.1
C2566_RS16590	bamE	bamE	outer membrane protein assembly factor BamE	0.000290369443272336	0.999432968658903	Upregulated	1349.90241400383	WP_001203437.1
C2566_RS08625	sulA	sulA	SOS-induced cell division inhibitor SulA	0.000290163615861329	0.999432968658903	Upregulated	133.09411179404	WP_000288710.1
C2566_RS18535	nudF	nudF	ADP-ribose diphosphatase	0.000289337998956839	0.999432968658903	Upregulated	91.5427537798242	WP_000917117.1
C2566_RS05220	yahM	yahM	protein YahM	0.000289217370390148	0.999432968658903	Upregulated	16.747142887076	WP_000290616.1
C2566_RS08225	clpS	clpS	ATP-dependent Clp protease adapter ClpS	0.000289036816376622	0.999432968658903	Upregulated	684.460283295132	WP_000520781.1
C2566_RS18960	tdcA	tdcA	transcriptional regulator TdcA	0.000289004543689968	0.999432968658903	Upregulated	998.767494295942	WP_000104211.1
C2566_RS25070	C2566_RS25070	C2566_RS25070	hypothetical protein	0.000288375977567838	0.999432968658903	Upregulated	34.289056061363	WP_001299740.1
C2566_RS13310	flhD	flhD	flagellar transcriptional regulator FlhD	0.000288074040153171	0.999432968658903	Upregulated	156.856408432127	WP_001295647.1
C2566_RS05020	yagU	yagU	YagU family protein	0.000287849051576568	0.999432968658903	Upregulated	82.1558441876349	WP_001019920.1
C2566_RS12300	aroH	aroH	3-deoxy-7-phosphoheptulonate synthase AroH	0.000287752643699698	0.999432968658903	Upregulated	126.614065049048	WP_001082229.1
C2566_RS16010	xseA	xseA	exodeoxyribonuclease VII large subunit	0.000286109913481223	0.999432968658903	Upregulated	120.78406825099	WP_000937912.1
C2566_RS03280	yaaA	yaaA	peroxide stress protein YaaA	0.00028591378444382	0.999432968658903	Upregulated	71.4245392298387	WP_000906197.1
C2566_RS13970	yegS	yegS	lipid kinase YegS	0.000285375694222424	0.999432968658903	Upregulated	30.3804850683216	WP_000807361.1
C2566_RS05105	rclA	rclA	reactive chlorine resistance oxidoreductase RclA	0.000285237832644312	0.999432968658903	Upregulated	26.2853424522792	WP_001046311.1
C2566_RS19545	yhcN	yhcN	peroxide/acid stress response protein YhcN	0.000285075285487312	0.999432968658903	Upregulated	907.873960753556	WP_001295273.1
C2566_RS14265	yohJ	yohJ	CidA/LrgA family protein	0.000284321926233799	0.999432968658903	Upregulated	22.8867491012391	WP_001295452.1
C2566_RS04970	C2566_RS04970	C2566_RS04970	IS1-like element IS1A family transposase	0.000284150643056113	0.999432968658903	Upregulated	9.1915603592364	WP_103215986.1
C2566_RS01635	hupA	hupA	nucleoid-associated protein HU-alpha	0.000283809416261119	0.999432968658903	Upregulated	1165.78328248991	WP_001044513.1
C2566_RS10960	hicA	hicA	type II toxin-antitoxin system mRNA interferase toxin HicA	0.000283501682681156	0.999432968658903	Upregulated	44.1736814624508	WP_000813794.1
C2566_RS04305	pdhR	pdhR	pyruvate dehydrogenase complex transcriptional repressor PdhR	0.000283401173814125	0.999432968658903	Upregulated	122.144928472941	WP_000331776.1
C2566_RS24605	focA	focA	formate transporter FocA	0.000282285709921102	0.999432968658903	Upregulated	1928.88567180426	WP_000642546.1
C2566_RS07110	ybfA	ybfA	YbfA family protein	0.000281888269572702	0.999432968658903	Upregulated	2973.76065669434	WP_000424924.1
C2566_RS03110	C2566_RS03110	C2566_RS03110	BCCT family transporter	0.000281882134980189	0.999432968658903	Upregulated	138.361516705749	WP_001293436.1
C2566_RS13550	cobU	cobU	bifunctional adenosylcobinamide kinase/adenosylcobinamide-phosphate guanylyltransferase	0.000281683215218457	0.999432968658903	Upregulated	41.5169797568127	WP_000973176.1
C2566_RS22050	ibpA	ibpA	small heat shock chaperone IbpA	0.000281193539559819	0.999432968658903	Upregulated	750.918806622979	WP_001243437.1
C2566_RS13445	msrQ	msrQ	protein-methionine-sulfoxide reductase heme-binding subunit MsrQ	0.000280803867046494	0.999432968658903	Upregulated	11.2229592158696	WP_001240102.1
C2566_RS07140	C2566_RS07140	C2566_RS07140	NTF2 fold immunity protein	0.000280753731530276	0.999432968658903	Upregulated	46.2230507231284	WP_012777349.1
C2566_RS04465	dksA	dksA	RNA polymerase-binding protein DksA	0.000280706809306635	0.999432968658903	Upregulated	753.211082146749	WP_001155227.1
C2566_RS03460	ytjA	ytjA	DUF1328 domain-containing protein	0.000280377700030685	0.999432968658903	Upregulated	65.044746277005	WP_000490275.1
C2566_RS01305	C2566_RS01305	C2566_RS01305	TIGR02117 family protein	0.000280297125105056	0.999432968658903	Upregulated	23.6365329966772	WP_000720774.1
C2566_RS19365	kdsD	kdsD	arabinose-5-phosphate isomerase KdsD	0.000280099860886388	0.999432968658903	Upregulated	347.495644719161	WP_001295557.1
C2566_RS04260	guaC	guaC	GMP reductase	0.000279402655276195	0.999432968658903	Upregulated	161.94771150026	WP_001217335.1
C2566_RS13410	uvrY	uvrY	UvrY/SirA/GacA family response regulator transcription factor	0.00027918987520044	0.999432968658903	Upregulated	691.125996940337	NA
C2566_RS17440	amiC	amiC	N-acetylmuramoyl-L-alanine amidase AmiC	0.000278875415489438	0.999432968658903	Upregulated	122.810021079526	WP_000016907.1
C2566_RS14245	yohF	yohF	SDR family oxidoreductase	0.0002787940671278	0.999432968658903	Upregulated	22.9532247135801	WP_000079538.1
C2566_RS15230	C2566_RS15230	C2566_RS15230	StfH/YfcO family fimbrial adhesin	0.000278675938728683	0.999432968658903	Upregulated	105.101220703935	WP_012777769.1
C2566_RS10445	C2566_RS10445	C2566_RS10445	ABC transporter ATP-binding protein	0.000278432506977754	0.999432968658903	Upregulated	20.3052006424517	WP_000057985.1
C2566_RS20465	gntT	gntT	gluconate transporter	0.00027833579319039	0.999432968658903	Upregulated	64.9369069712422	WP_001131758.1
C2566_RS11460	mgtS	mgtS	protein MgtS	0.000278164842284589	0.999432968658903	Upregulated	1094.23349026529	WP_000901367.1
C2566_RS16085	sseB	sseB	enhanced serine sensitivity protein SseB	0.000278076553661381	0.999432968658903	Upregulated	233.708857113818	WP_001295479.1
C2566_RS16910	hydN	hydN	electron transport protein HydN	0.000277620440985314	0.999432968658903	Upregulated	15.4618199470414	WP_001078777.1
C2566_RS20060	C2566_RS20060	C2566_RS20060	carbohydrate-binding protein	0.000277510452552414	0.999432968658903	Upregulated	56.7360880369247	WP_000773160.1
C2566_RS10890	ydcH	ydcH	YdcH family protein	0.000277490794576473	0.999432968658903	Upregulated	42153.0273401479	WP_001296778.1
C2566_RS21795	C2566_RS21795	C2566_RS21795	tyrosine-type recombinase/integrase	0.0002774676048513	0.999432968658903	Upregulated	91.7707815646375	WP_001218910.1
C2566_RS10100	yciF	yciF	ferritin-like domain-containing protein	0.000277406847813663	0.999432968658903	Upregulated	44.6299049340814	WP_001056490.1
C2566_RS07755	mntR	mntR	manganese-binding transcriptional regulator MntR	0.000277110445383499	0.999432968658903	Upregulated	118.808227047093	WP_000091016.1
C2566_RS24140	hlyE	hlyE	hemolysin HlyE	0.000277014665518998	0.999432968658903	Upregulated	20.0658905969902	NA
C2566_RS06020	glsA	glsA	glutaminase A	0.000276432675167952	0.999432968658903	Upregulated	239.530453144774	WP_000883034.1
C2566_RS04725	yaeF	yaeF	YaeF family permuted papain-like enzyme	0.000276282112072681	0.999432968658903	Upregulated	16.3405904189338	WP_001301405.1
C2566_RS22000	yidH	yidH	YidH family protein	0.000276178868486801	0.999432968658903	Upregulated	17.5852856640754	WP_001027452.1
C2566_RS14195	yohO	yohO	protein YohO	0.00027617522636642	0.999432968658903	Upregulated	17.6931094001523	WP_001216966.1
C2566_RS13710	C2566_RS13710	C2566_RS13710	glycosyltransferase family 4 protein	0.000276039666579098	0.999432968658903	Upregulated	1967.7158020991	WP_000161786.1
C2566_RS13395	C2566_RS13395	C2566_RS13395	hypothetical protein	0.000275962057941596	0.999432968658903	Upregulated	635.633461214721	NA
C2566_RS20470	malQ	malQ	4-alpha-glucanotransferase	0.000275805826922681	0.999432968658903	Upregulated	200.510670183182	WP_000444361.1
C2566_RS16625	C2566_RS16625	C2566_RS16625	ParB/RepB/Spo0J family partition protein	0.000275784527329449	0.999432968658903	Upregulated	1469.07058934858	WP_000936465.1
C2566_RS22105	yidB	yidB	YidB family protein	0.000275760004455849	0.999432968658903	Upregulated	35.2584990078826	WP_000522208.1
C2566_RS11275	ydeN	ydeN	sulfatase-like hydrolase/transferase	0.000275320138240775	0.999432968658903	Upregulated	525.236825885113	WP_001318307.1
C2566_RS09725	fadR	fadR	fatty acid metabolism transcriptional regulator FadR	0.00027508282338775	0.999432968658903	Upregulated	137.785037632633	WP_000234823.1
C2566_RS07745	opgE	opgE	phosphoethanolamine transferase	0.000274944683716714	0.999432968658903	Upregulated	66.6684641147154	WP_001054678.1
C2566_RS02350	cadC	cadC	lysine decarboxylation/transport transcriptional activator CadC	0.00027442237529793	0.999432968658903	Upregulated	42.0720328779115	WP_001187177.1
C2566_RS05540	araJ	araJ	MFS transporter AraJ	0.000274360896808419	0.999432968658903	Upregulated	58.9046879166762	WP_001326926.1
C2566_RS16670	kbp	kbp	potassium binding protein Kbp	0.000274346509296235	0.999432968658903	Upregulated	990.82314722988	WP_000522424.1
C2566_RS08485	pncB	pncB	nicotinate phosphoribosyltransferase	0.000274268892162695	0.999432968658903	Upregulated	702.78100475776	WP_001307697.1
C2566_RS14635	alkB	alkB	DNA oxidative demethylase AlkB	0.000274245980277479	0.999432968658903	Upregulated	31.207607654179	WP_000885006.1
C2566_RS17000	hypE	hypE	hydrogenase maturation carbamoyl dehydratase HypE	0.000273883755046989	0.999432968658903	Upregulated	789.160688892023	WP_001059922.1
C2566_RS19420	mtgA	mtgA	monofunctional biosynthetic peptidoglycan transglycosylase	0.000273657616477981	0.999432968658903	Upregulated	51.7244180161005	WP_000047091.1
C2566_RS22095	yidX	yidX	protein YidX	0.000273435324912167	0.999432968658903	Upregulated	114.926723330929	WP_000772941.1
C2566_RS21810	C2566_RS21810	C2566_RS21810	MFS transporter	0.000273215104328513	0.999432968658903	Upregulated	51.1542223392605	WP_001329026.1
C2566_RS00075	cbrB	cbrB	protein CbrB	0.000272550114279478	0.999432968658903	Upregulated	23.7881711187694	WP_000116772.1
C2566_RS14695	yfaP	yfaP	YfaP family protein	0.000271775330557164	0.999432968658903	Upregulated	52.8385880252924	WP_001225852.1
C2566_RS14450	mepS	mepS	bifunctional murein DD-endopeptidase/murein LD-carboxypeptidase	0.000271423677035635	0.999432968658903	Upregulated	3009.53254481702	WP_000241011.1
C2566_RS08200	ybjD	ybjD	ATP-dependent endonuclease	0.000271329778738105	0.999432968658903	Upregulated	57.4998387225156	WP_000599802.1
C2566_RS06610	ybdL	ybdL	methionine-oxo-acid transaminase	0.000271240087984033	0.999432968658903	Upregulated	38.3492972987317	WP_000183906.1
C2566_RS17025	ygbI	ygbI	DNA-binding transcriptional repressor YgbI	0.000271120748269065	0.999432968658903	Upregulated	397.807547943792	WP_001295181.1
C2566_RS11015	ydcZ	ydcZ	DMT family transporter	0.000270758709423231	0.999432968658903	Upregulated	26.0081702510571	WP_001076521.1
C2566_RS09710	umuC	umuC	DNA polymerase V catalytic protein	0.000270697673077375	0.999432968658903	Upregulated	64.1988908168066	WP_000457616.1
C2566_RS02030	nrfE	nrfE	heme lyase CcmF/NrfE family subunit	0.000270293944263485	0.999432968658903	Upregulated	72.4909454506665	WP_071586153.1
C2566_RS11780	folM	folM	dihydromonapterin reductase	0.000270187297478136	0.999432968658903	Upregulated	24.7417335419214	WP_000520804.1
C2566_RS13140	znuC	znuC	zinc ABC transporter ATP-binding protein ZnuC	0.000270005327309664	0.999432968658903	Upregulated	192.852674134993	WP_000202990.1
C2566_RS24505	yadW	yadW	small protein YadW	0.000269825305598112	0.999432968658903	Upregulated	20.4588777125177	WP_120795373.1
C2566_RS20965	gadE	gadE	acid resistance transcriptional activator GadE	0.00026968137395344	0.999432968658903	Upregulated	1967.08823167106	WP_000576690.1
C2566_RS10910	tehB	tehB	tellurite resistance methyltransferase TehB	0.000269581005796922	0.999432968658903	Upregulated	57.7471703188789	WP_000586744.1
C2566_RS21555	yibN	yibN	rhodanese-like domain-containing protein	0.000269542266729099	0.999432968658903	Upregulated	248.7347499268	WP_001156181.1
C2566_RS02440	blc	blc	lipocalin Blc	0.000269400375300889	0.999432968658903	Upregulated	59.1711474168003	WP_001238379.1
C2566_RS15590	yfeS	yfeS	WGR domain-containing protein	0.000269034220436906	0.999432968658903	Upregulated	575.322619603953	WP_000710495.1
C2566_RS15020	yfbR	yfbR	5'-deoxynucleotidase	0.000268981531621818	0.999432968658903	Upregulated	72.8600041026309	WP_000813860.1
C2566_RS00525	hemD	hemD	uroporphyrinogen-III synthase	0.00026846637676959	0.999432968658903	Upregulated	156.303536943999	WP_000026063.1
C2566_RS02765	ytfF	ytfF	DMT family transporter	0.000268101468252042	0.999432968658903	Upregulated	34.2139175564354	WP_001295194.1
C2566_RS13065	ptrB	ptrB	oligopeptidase B	0.000267674637047102	0.999432968658903	Upregulated	109.737759432156	WP_000936922.1
C2566_RS04350	yacC	yacC	YacC family pilotin-like protein	0.000267606747558743	0.999432968658903	Upregulated	215.485549207847	WP_001295568.1
C2566_RS09085	ymdB	ymdB	O-acetyl-ADP-ribose deacetylase	0.000267540280582573	0.999432968658903	Upregulated	38.7037814057475	WP_000857405.1
C2566_RS16760	emrR	emrR	multidrug efflux transporter EmrAB transcriptional repressor EmrR	0.000267441567079688	0.999432968658903	Upregulated	226.665021313223	WP_000378442.1
C2566_RS13730	vioB	vioB	dTDP-4-amino-4,6-dideoxy-D-glucose acetyltransferase VioB	0.000267189936568371	0.999432968658903	Upregulated	2834.32262103435	WP_000323726.1
C2566_RS04545	yadS	yadS	TRIC cation channel family protein	0.000266556092892674	0.999432968658903	Upregulated	34.0437065691424	WP_000964221.1
C2566_RS02970	yjgM	yjgM	GNAT family N-acetyltransferase	0.000266045172302143	0.999432968658903	Upregulated	38.9906363519926	WP_001059397.1
C2566_RS15470	nupC	nupC	nucleoside permease NupC	0.000265835850565905	0.999432968658903	Upregulated	419.923168345856	WP_000376337.1
C2566_RS12475	osmE	osmE	osmotically-inducible lipoprotein OsmE	0.000265425762375181	0.999432968658903	Upregulated	2340.54758940537	WP_001039044.1
C2566_RS13735	vioA	vioA	dTDP-4-amino-4,6-dideoxy-D-glucose aminotransferase VioA	0.000265377234207416	0.999432968658903	Upregulated	6834.03233978348	WP_000998544.1
C2566_RS12105	ydhS	ydhS	FAD-NAD(P)-binding protein	0.000265268411368132	0.999432968658903	Upregulated	60.3492478691797	WP_000716950.1
C2566_RS21185	yhjY	yhjY	autotransporter outer membrane beta-barrel domain-containing protein	0.000264782455411508	0.999432968658903	Upregulated	159.847087130598	WP_000584472.1
C2566_RS05915	mscK	mscK	mechanosensitive channel MscK	0.000264728577405477	0.999432968658903	Upregulated	312.678377130669	WP_000177732.1
C2566_RS00470	wzyE	wzyE	ECA oligosaccharide polymerase	0.000264453224939351	0.999432968658903	Upregulated	66.5823162337523	WP_000055131.1
C2566_RS12305	hemP	hemP	hemin uptake protein HemP	0.000264396155349909	0.999432968658903	Upregulated	7.9518973072251	WP_001270809.1
C2566_RS24325	ypfM	ypfM	protein YpfM	0.00026416661824934	0.999432968658903	Upregulated	1164.89184559853	WP_001386977.1
C2566_RS24745	C2566_RS24745	C2566_RS24745	hypothetical protein	0.000263935636751511	0.999432968658903	Upregulated	30.7147197065938	NA
C2566_RS03555	opgB	opgB	phosphatidylglycerol--membrane-oligosaccharide glycerophosphotransferase	0.000263888242682064	0.999432968658903	Upregulated	151.977704693176	NA
C2566_RS04920	dinB	dinB	DNA polymerase IV	0.000263649970703137	0.999432968658903	Upregulated	53.8388491658477	WP_001226164.1
C2566_RS01750	yjbD	yjbD	DUF3811 domain-containing protein	0.000263528973369529	0.999432968658903	Upregulated	108.678168023379	WP_001207634.1
C2566_RS08730	appC	appC	cytochrome bd-II oxidase subunit 1	0.000263087765027559	0.999432968658903	Upregulated	83.8352021781208	WP_000263582.1
C2566_RS19960	rplW	rplW	50S ribosomal protein L23	0.000262888204331932	0.999432968658903	Upregulated	1035.65278931472	WP_000617544.1
C2566_RS00480	thrP	thrP	bifunctional threonine/serine APC transporter ThrP	0.000262802224925666	0.999432968658903	Upregulated	120.597398895448	WP_000774729.1
C2566_RS05130	ykgH	ykgH	protein YkgH	0.000262784320296064	0.999432968658903	Upregulated	16.170709162443	WP_001209100.1
C2566_RS00180	atpE	atpE	F0F1 ATP synthase subunit C	0.000262677881552013	0.999432968658903	Upregulated	641.812285373545	WP_000429386.1
C2566_RS12750	nimT	nimT	2-nitroimidazole transporter	0.000262502306950497	0.999432968658903	Upregulated	30.646285945209	WP_000128491.1
C2566_RS12470	chbB	chbB	PTS N,N'-diacetylchitobiose transporter subunit IIB	0.000262480318473268	0.999432968658903	Upregulated	376.399534380515	WP_000412169.1
C2566_RS08055	grxA	grxA	glutaredoxin 1	0.000262281615750761	0.999432968658903	Upregulated	128.576723415754	WP_001195240.1
C2566_RS11795	rstB	rstB	two-component system sensor histidine kinase RstB	0.000262132422765716	0.999432968658903	Upregulated	169.632682907283	WP_000732510.1
C2566_RS11530	C2566_RS11530	C2566_RS11530	hypothetical protein	0.000262047834532603	0.999432968658903	Upregulated	31.8686135017461	WP_001205170.1
C2566_RS00235	rbsD	rbsD	D-ribose pyranase	0.000261884706095397	0.999432968658903	Upregulated	12774.8768523497	NA
C2566_RS03150	fecB	fecB	Fe(3+) dicitrate ABC transporter substrate-binding protein FecB	0.000261811683338251	0.999432968658903	Upregulated	29.5785589563538	WP_000879164.1
C2566_RS09885	C2566_RS09885	C2566_RS09885	type I toxin-antitoxin system toxin Ldr family protein	0.000261222186642775	0.999432968658903	Upregulated	15.3111296073082	WP_000170965.1
C2566_RS11395	glsB	glsB	glutaminase B	0.000261200841067658	0.999432968658903	Upregulated	41.109174883913	WP_000257417.1
C2566_RS16860	srlE	srlE	PTS glucitol/sorbitol transporter subunit IIB	0.000260728558171283	0.999432968658903	Upregulated	11.9925162821484	WP_000148867.1
C2566_RS21260	wecH	wecH	O-acetyltransferase WecH	0.000260574287961761	0.999432968658903	Upregulated	26.6433981912181	WP_001182642.1
C2566_RS21735	gmk	gmk	guanylate kinase	0.000260427740658926	0.999432968658903	Upregulated	795.055463394169	WP_001295237.1
C2566_RS25130	ysaE	ysaE	protein YsaE	0.000260365612328669	0.999432968658903	Upregulated	5.09092238884586	WP_211180513.1
C2566_RS02565	yjeT	yjeT	DUF2065 domain-containing protein	0.000259682917308714	0.999432968658903	Upregulated	8.74651934873987	WP_001089294.1
C2566_RS11860	malY	malY	bifunctional maltose regulon transcriptional repressor/cystathionine beta-lyase MalY	0.000259532780242132	0.999432968658903	Upregulated	54.6639805245195	WP_000459371.1
C2566_RS15340	emrK	emrK	multidrug efflux MFS transporter periplasmic adaptor subunit EmrK	0.000259416520941722	0.999432968658903	Upregulated	44.9534289056926	WP_000435167.1
C2566_RS08925	rutR	rutR	HTH-type transcriptional regulator RutR	0.000259094581566372	0.999432968658903	Upregulated	108.859814072819	WP_001301219.1
C2566_RS01235	uspD	uspD	universal stress protein UspD	0.000259029605760483	0.999432968658903	Upregulated	1341.92331052356	WP_000323556.1
C2566_RS16145	yfhR	yfhR	alpha/beta hydrolase	0.000258727973860727	0.999432968658903	Upregulated	29.7678172764729	WP_001299515.1
C2566_RS22860	C2566_RS22860	C2566_RS22860	hypothetical protein	0.000258717491758512	0.999432968658903	Upregulated	1773.08121688919	WP_001321204.1
C2566_RS16745	C2566_RS16745	C2566_RS16745	MFS transporter	0.000258681208759687	0.999432968658903	Upregulated	19.5900605540924	WP_000165699.1
C2566_RS10145	C2566_RS10145	C2566_RS10145	DUF2207 domain-containing protein	0.000258640045566546	0.999432968658903	Upregulated	73.2755302163322	NA
C2566_RS01495	birA	birA	bifunctional biotin--[acetyl-CoA-carboxylase] ligase/biotin operon repressor BirA	0.000258426589650418	0.999432968658903	Upregulated	141.01709046505	WP_000654614.1
C2566_RS10815	ynbD	ynbD	phosphatase PAP2/dual specificity phosphatase family protein	0.000258383555220264	0.999432968658903	Upregulated	38.0622727966007	WP_000627365.1
C2566_RS07200	abrB	abrB	AbrB family transcriptional regulator	0.000258360127862849	0.999432968658903	Upregulated	125.203781237122	WP_001297246.1
C2566_RS16725	nrdF	nrdF	class 1b ribonucleoside-diphosphate reductase subunit beta	0.000258205093487658	0.999432968658903	Upregulated	177.288144902075	WP_000777972.1
C2566_RS03995	apaG	apaG	Co2+/Mg2+ efflux protein ApaG	0.000258127749324118	0.999432968658903	Upregulated	157.539420774975	WP_000610901.1
C2566_RS01970	soxS	soxS	superoxide response transcriptional regulator SoxS	0.000257971488102628	0.999432968658903	Upregulated	247.61878754645	WP_000019358.1
C2566_RS20645	ugpB	ugpB	sn-glycerol-3-phosphate ABC transporter substrate-binding protein UgpB	0.000257889635619756	0.999432968658903	Upregulated	118.586253502715	WP_000803190.1
C2566_RS01690	rrf	rrf	hypothetical protein	0.000257331969506243	0.999432968658903	Upregulated	104.487989694753	NA
C2566_RS03330	creD	creD	cell envelope integrity protein CreD	0.000257153236580403	0.999432968658903	Upregulated	33.6766940867826	WP_000920294.1
C2566_RS06620	C2566_RS06620	C2566_RS06620	phosphoadenosine phosphosulfate reductase	0.000256941746369941	0.999432968658903	Upregulated	12.30447134622	NA
C2566_RS13695	C2566_RS13695	C2566_RS13695	mannose-1-phosphate guanylyltransferase/mannose-6-phosphate isomerase	0.000256767431587717	0.999432968658903	Upregulated	1073.25298049673	WP_000097983.1
C2566_RS14650	ompC	ompC	porin OmpC	0.00025648700720745	0.999432968658903	Upregulated	21.8572430896196	NA
C2566_RS13535	ldtA	ldtA	L,D-transpeptidase	0.000256451489639389	0.999432968658903	Upregulated	554.796455950242	WP_000986321.1
C2566_RS11655	ynfA	ynfA	YnfA family protein	0.000256407026717254	0.999432968658903	Upregulated	14.3521843951768	WP_000598292.1
C2566_RS15095	rpnB	rpnB	recombination-promoting nuclease RpnB	0.000256404357188221	0.999432968658903	Upregulated	235.081749764557	WP_000156140.1
C2566_RS00640	rhtC	rhtC	threonine export protein RhtC	0.000255857212095351	0.999432968658903	Upregulated	23.350079837862	WP_000928828.1
C2566_RS00060	yieF	yieF	class I chromate reductase YieF	0.000255700297544362	0.999432968658903	Upregulated	74.9412054457885	WP_001291268.1
C2566_RS07775	ybiU	ybiU	DUF1479 domain-containing protein	0.000255611085281624	0.999432968658903	Upregulated	25.2982679428472	WP_000168797.1
C2566_RS12700	yeaE	yeaE	methylglyoxal reductase YeaE	0.0002554074451322	0.999432968658903	Upregulated	65.128732332466	WP_001186371.1
C2566_RS00135	pstS	pstS	phosphate ABC transporter substrate-binding protein PstS	0.000255211092837484	0.999432968658903	Upregulated	70.7299505245837	WP_000867146.1
C2566_RS13995	C2566_RS13995	C2566_RS13995	PTS galactitol transporter subunit IIC	0.000254510870565602	0.999432968658903	Upregulated	16.2623946525237	WP_000490679.1
C2566_RS18380	yqhA	yqhA	TIGR00645 family protein	0.000253994457208819	0.999432968658903	Upregulated	357.26759157752	WP_000439331.1
C2566_RS08890	rutG	rutG	pyrimidine utilization transport protein G	0.0002539270941349	0.999432968658903	Upregulated	60.6437389574697	WP_001301229.1
C2566_RS05885	maa	maa	maltose O-acetyltransferase	0.000253525828803739	0.999432968658903	Upregulated	77.5981128532156	WP_000102564.1
C2566_RS14180	btsR	btsR	two-component system response regulator BtsR	0.000253285716350455	0.999432968658903	Upregulated	92.4443930690874	WP_000598641.1
C2566_RS12635	pncA	pncA	bifunctional nicotinamidase/pyrazinamidase	0.00025295224196542	0.999432968658903	Upregulated	70.1842855274251	WP_001135066.1
C2566_RS11075	C2566_RS11075	C2566_RS11075	ISAs1 family transposase	0.000252606080002853	0.999432968658903	Upregulated	50.3676404037523	NA
C2566_RS11750	mdtJ	mdtJ	multidrug/spermidine efflux SMR transporter subunit MdtJ	0.000252167523220413	0.999432968658903	Upregulated	27.861953578547	WP_000276149.1
C2566_RS16290	yfhL	yfhL	4Fe-4S dicluster ferredoxin YfhL	0.000251500812653458	0.999432968658903	Upregulated	93.6125929351087	WP_001196283.1
C2566_RS09970	C2566_RS09970	C2566_RS09970	hypothetical protein	0.000251299816473752	0.999432968658903	Upregulated	42.869790577301	NA
C2566_RS17470	ppdC	ppdC	prepilin-type N-terminal cleavage/methylation domain-containing protein	0.000251281730700295	0.999432968658903	Upregulated	7.99663434875969	WP_001276460.1
C2566_RS00280	mdtD	mdtD	multidrug transporter subunit MdtD	0.000250909267937879	0.999432968658903	Upregulated	226.2882216135	WP_001280852.1
C2566_RS09680	C2566_RS09680	C2566_RS09680	YcgL domain-containing protein	0.000250481394441444	0.999432968658903	Upregulated	225.319112303245	WP_001297679.1
C2566_RS09175	dinI	dinI	DNA damage-inducible protein I	0.000250409225811818	0.999432968658903	Upregulated	234.454121567456	WP_001217754.1
C2566_RS07130	C2566_RS07130	C2566_RS07130	RHS repeat-associated core domain-containing protein	0.000250156994343586	0.999432968658903	Upregulated	29.817387884274	NA
C2566_RS03070	insG	insG	IS4-like element IS4 family transposase	0.000250141626849143	0.999432968658903	Upregulated	109.637167508048	WP_000483767.1
C2566_RS00870	mobB	mobB	molybdopterin-guanine dinucleotide biosynthesis protein MobB	0.000248887428693957	0.999432968658903	Upregulated	41.2379879516471	WP_000907622.1
C2566_RS21990	yidF	yidF	radical SAM protein	0.000248795943465653	0.999432968658903	Upregulated	123.247294457981	WP_000148063.1
C2566_RS11345	C2566_RS11345	C2566_RS11345	autotransporter outer membrane beta-barrel domain-containing protein	0.000248752741556015	0.999432968658903	Upregulated	31.8605754137558	NA
C2566_RS07835	pdeI	pdeI	sensor domain-containing phosphodiesterase	0.000248137367279781	0.999432968658903	Upregulated	33.1726160299915	NA
C2566_RS10185	yciN	yciN	YciN family protein	0.000247634991973083	0.999432968658903	Upregulated	510.890756598885	WP_001031530.1
C2566_RS09665	minC	minC	septum site-determining protein MinC	0.000247220878687359	0.999432968658903	Upregulated	460.765410927618	WP_001301105.1
C2566_RS25270	C2566_RS25270	C2566_RS25270	phage head spike fiber domain-containing protein	0.000246503339339857	0.999432968658903	Upregulated	43.5942273976291	NA
C2566_RS21225	cspE	cspE	RNA chaperone/antiterminator CspA	0.000245891621738756	0.999432968658903	Upregulated	15531.0981546877	WP_000014594.1
C2566_RS13690	cpsG	cpsG	colanic acid biosynthesis phosphomannomutase CpsG	0.000245653353441914	0.999432968658903	Upregulated	83.5242622300692	WP_000954427.1
C2566_RS15645	yfeY	yfeY	RpoE-regulated lipoprotein	0.000245488009487572	0.999432968658903	Upregulated	222.946970284295	WP_000838937.1
C2566_RS09855	prmC	prmC	peptide chain release factor N(5)-glutamine methyltransferase	0.000245023758623569	0.999432968658903	Upregulated	173.204309861253	WP_000456454.1
C2566_RS19765	yrdA	yrdA	gamma carbonic anhydrase family protein	0.000244969028694256	0.999432968658903	Upregulated	310.376725990808	WP_001286158.1
C2566_RS00610	yigF	yigF	DUF2628 domain-containing protein	0.0002447000454721	0.999432968658903	Upregulated	18.297729859955	WP_000032581.1
C2566_RS04790	C2566_RS04790	C2566_RS04790	hypothetical protein	0.000244656837287304	0.999432968658903	Upregulated	19.0015462077368	NA
C2566_RS14705	C2566_RS14705	C2566_RS14705	alpha-2-macroglobulin family protein	0.000244644370651591	0.999432968658903	Upregulated	66.7023301512055	WP_000536551.1
C2566_RS17005	flhA	flhA	formate hydrogenlyase transcriptional activator FlhA	0.000244121330508511	0.999432968658903	Upregulated	104.22051630189	WP_001301332.1
C2566_RS19250	C2566_RS19250	C2566_RS19250	hypothetical protein	0.0002436574643439	0.999432968658903	Upregulated	43.3324660875366	NA
C2566_RS11270	ydeM	ydeM	anaerobic sulfatase maturase	0.000243193813041654	0.999432968658903	Upregulated	80.4036031452793	WP_001301030.1
C2566_RS06210	ppiB	ppiB	peptidylprolyl isomerase B	0.000243044331902695	0.999432968658903	Upregulated	2474.97203709403	WP_000255997.1
C2566_RS25530	C2566_RS25530	C2566_RS25530	KPN_01571 family protein	0.000242718596576327	0.999432968658903	Upregulated	6251.38871724922	WP_001299090.1
C2566_RS09315	rpmF	rpmF	50S ribosomal protein L32	0.000242620006388113	0.999432968658903	Upregulated	604.537281898155	WP_000290727.1
C2566_RS15540	ypeB	ypeB	DUF3820 family protein	0.000242489862273703	0.999432968658903	Upregulated	8.54574161932264	WP_000410201.1
C2566_RS02330	lysS	lysS	lysine--tRNA ligase	0.000242259596552831	0.999432968658903	Upregulated	1571.79768289317	WP_001295090.1
C2566_RS12380	espL1	espL1	type III secretion system effector EspL1	0.000242020452230079	0.999432968658903	Upregulated	27.3576727823061	NA
C2566_RS12095	C2566_RS12095	C2566_RS12095	hypothetical protein	0.000241868401976027	0.999432968658903	Upregulated	17.4484122741286	NA
C2566_RS08885	ymdF	ymdF	general stress protein	0.000241696783895637	0.999432968658903	Upregulated	1295.99832210439	WP_001273658.1
C2566_RS06130	hyi	hyi	hydroxypyruvate isomerase	0.000241351489896864	0.999432968658903	Upregulated	9.95920033766361	WP_000943544.1
C2566_RS13680	ugd	ugd	UDP-glucose 6-dehydrogenase	0.000241329625099671	0.999432968658903	Upregulated	404.122444317408	WP_000704860.1
C2566_RS16310	acpS	acpS	holo-ACP synthase	0.000241226018741129	0.999432968658903	Upregulated	31.6088273963401	WP_000986023.1
C2566_RS00645	rhtB	rhtB	homoserine/homoserine lactone efflux protein	0.000241186888756788	0.999432968658903	Upregulated	21.4765624593619	WP_000171710.1
C2566_RS20100	yheO	yheO	helix-turn-helix transcriptional regulator	0.000240416058778578	0.999432968658903	Upregulated	207.712745025087	WP_000091466.1
C2566_RS13725	C2566_RS13725	C2566_RS13725	glycosyl transferase	0.000240359366772154	0.999432968658903	Upregulated	2013.15537119111	WP_000690820.1
C2566_RS11125	narU	narU	nitrate/nitrite transporter NarU	0.000240152127953674	0.999432968658903	Upregulated	21.2752817694662	WP_001207896.1
C2566_RS15790	narQ	narQ	nitrate/nitrite two-component system sensor histidine kinase NarQ	0.00023883463036547	0.999432968658903	Upregulated	428.132207702506	WP_001300881.1
C2566_RS10080	yciB	yciB	septation protein A	0.000238489468769331	0.999432968658903	Upregulated	82.0689022555862	WP_000808667.1
C2566_RS19800	def	def	peptide deformylase	0.000238205262713083	0.999432968658903	Upregulated	1601.54106640013	WP_000114984.1
C2566_RS04560	dgt	dgt	dGTPase	0.000238129354141401	0.999432968658903	Upregulated	93.2372953350515	WP_000057067.1
C2566_RS10220	acnA	acnA	aconitate hydratase AcnA	0.000237982654935626	0.999432968658903	Upregulated	1113.37046041595	WP_000099534.1
C2566_RS18785	higA	higA	type II toxin-antitoxin system antitoxin HigA	0.000237732630676011	0.999432968658903	Upregulated	23.5146439891906	WP_000560266.1
C2566_RS01265	rraA	rraA	ribonuclease E activity regulator RraA	0.000237575682430126	0.999432968658903	Upregulated	936.082713802166	WP_000872908.1
C2566_RS06630	dsbG	dsbG	thiol:disulfide interchange protein DsbG	0.000237340500033157	0.999432968658903	Upregulated	59.4390998477662	WP_000913828.1
C2566_RS13520	cbl	cbl	HTH-type transcriptional regulator Cbl	0.000237012185932244	0.999432968658903	Upregulated	20.9700101122621	WP_001011008.1
C2566_RS03760	nanM	nanM	N-acetylneuraminate epimerase	0.000236856073292119	0.999432968658903	Upregulated	34.798568611242	WP_001309184.1
C2566_RS09120	yceK	yceK	YceK/YidQ family lipoprotein	0.000235994392910253	0.999432968658903	Upregulated	6.26235518518147	WP_001237205.1
C2566_RS13755	rfbD	rfbD	dTDP-4-dehydrorhamnose reductase	0.000235857016227305	0.999432968658903	Upregulated	299.087024359204	WP_001023616.1
C2566_RS08150	amiD	amiD	N-acetylmuramoyl-L-alanine amidase AmiD	0.000235611196740944	0.999432968658903	Upregulated	263.828912716641	WP_001255168.1
C2566_RS24695	C2566_RS24695	C2566_RS24695	DUF957 domain-containing protein	0.000235190189111306	0.999432968658903	Upregulated	4.53114280379487	NA
C2566_RS10490	C2566_RS10490	C2566_RS10490	NAD-dependent dehydratase	0.000234800752512225	0.999432968658903	Upregulated	28.4117290087823	NA
C2566_RS19320	sfsB	sfsB	DNA-binding transcriptional regulator SfsB	0.000234307714955141	0.999432968658903	Upregulated	9.4822269058695	WP_000445413.1
C2566_RS06835	ybeQ	ybeQ	Sel1 family TPR-like repeat protein YbeQ	0.000233881399830183	0.999432968658903	Upregulated	36.1735018264101	NA
C2566_RS13430	hprR	hprR	response regulator transcription factor HprR	0.000233857428678738	0.999432968658903	Upregulated	89.8139661821293	WP_001339045.1
C2566_RS03930	caiC	caiC	crotonobetaine/carnitine-CoA ligase	0.000233495698107945	0.999432968658903	Upregulated	61.7648522801083	WP_000351506.1
C2566_RS07945	C2566_RS07945	C2566_RS07945	retron St85 family effector protein	0.000232735044175868	0.999432968658903	Upregulated	1434.12442439204	WP_001034589.1
C2566_RS05520	C2566_RS05520	C2566_RS05520	DUF2773 domain-containing protein	0.000232702875211037	0.999432968658903	Upregulated	24.727421401223	NA
C2566_RS20875	uspA	uspA	universal stress protein UspA	0.000232406385616118	0.999432968658903	Upregulated	2283.77719144587	WP_000323571.1
C2566_RS01155	rhaT	rhaT	L-rhamnose/proton symporter RhaT	0.000232322594877525	0.999432968658903	Upregulated	38.6991818456809	WP_000063524.1
C2566_RS25345	ytiD	ytiD	protein YtiD	0.000232190381055113	0.999432968658903	Upregulated	91.2634922830595	WP_001301448.1
C2566_RS07310	cydX	cydX	cytochrome bd-I oxidase subunit CydX	0.000231378091940678	0.999432968658903	Upregulated	337.238679797886	WP_000270282.1
C2566_RS16295	shoB	shoB	type I toxin-antitoxin system toxin ShoB	0.000231085345964761	0.999432968658903	Upregulated	94.1422573286199	WP_000128776.1
C2566_RS20675	livK	livK	high-affinity branched-chain amino acid ABC transporter substrate-binding protein LivK	0.000230791857977079	0.999432968658903	Upregulated	18.9729087241447	WP_001300935.1
C2566_RS06080	rhsD	rhsD	rhs element protein RhsD	0.000230170910847789	0.999432968658903	Upregulated	144.832613403875	WP_000014858.1
C2566_RS09770	ycgY	ycgY	protein YcgY	0.000229855804604015	0.999432968658903	Upregulated	22.6690102083154	WP_000615067.1
C2566_RS24785	C2566_RS24785	C2566_RS24785	hypothetical protein	0.000229754023710649	0.999432968658903	Upregulated	13.0903764959813	WP_122056850.1
C2566_RS21980	tisB	tisB	type I toxin-antitoxin system toxin TisB	0.000229299686833274	0.999432968658903	Upregulated	923.674435305085	WP_000060506.1
C2566_RS12580	nudG	nudG	CTP pyrophosphohydrolase	0.000229002219194694	0.999432968658903	Upregulated	12.3846585297457	WP_000781888.1
C2566_RS16620	C2566_RS16620	C2566_RS16620	recombinase family protein	0.000228737251847777	0.999432968658903	Upregulated	2474.37582360692	WP_000135616.1
C2566_RS04915	lafU	lafU	putative lateral flagellar export/assembly protein LafU	0.000227447827632559	0.999432968658903	Upregulated	8.1591467903591	WP_000207564.1
C2566_RS16395	eamB	eamB	cysteine/O-acetylserine transporter	0.000227190611317774	0.999432968658903	Upregulated	79.4668730029337	WP_000189210.1
C2566_RS02815	tamA	tamA	autotransporter assembly complex protein TamA	0.000227078910011235	0.999432968658903	Upregulated	144.055537821622	WP_001269293.1
C2566_RS13470	mtfA	mtfA	DgsA anti-repressor MtfA	0.000226649575149034	0.999432968658903	Upregulated	845.624536677376	WP_001320474.1
C2566_RS09035	ycdZ	ycdZ	DUF1097 domain-containing protein	0.000226195240570091	0.999432968658903	Upregulated	108.325272694311	WP_001300785.1
C2566_RS20395	yhgE	yhgE	DUF4153 domain-containing protein	0.000226108113762955	0.999432968658903	Upregulated	119.01354991374	WP_000370881.1
C2566_RS22025	C2566_RS22025	C2566_RS22025	6-phospho-alpha-glucosidase	0.000226033677379442	0.999432968658903	Upregulated	29.727635749084	WP_000160104.1
C2566_RS16580	nadK	nadK	NAD(+) kinase	0.000225614880930231	0.999432968658903	Upregulated	134.488061759256	WP_001059169.1
C2566_RS16660	gabP	gabP	GABA permease	0.000225548293851096	0.999432968658903	Upregulated	35.7157582127831	WP_001301367.1
C2566_RS21495	yibT	yibT	protein YibT	0.000225509318114328	0.999432968658903	Upregulated	283.477947760926	WP_000517100.1
C2566_RS04605	tsf	tsf	translation elongation factor Ts	0.000225369098683679	0.999432968658903	Upregulated	2053.80165372142	WP_000818114.1
C2566_RS11425	C2566_RS11425	C2566_RS11425	helix-turn-helix domain-containing protein	0.000224847456747235	0.999432968658903	Upregulated	357.688543169969	WP_000268704.1
C2566_RS01290	cytR	cytR	DNA-binding transcriptional regulator CytR	0.000224760423677032	0.999432968658903	Upregulated	113.177679359111	WP_000644904.1
C2566_RS05365	fghA	fghA	S-formylglutathione hydrolase	0.000224641861420847	0.999432968658903	Upregulated	54.0811863613953	WP_000419042.1
C2566_RS09670	ycgJ	ycgJ	YcgJ family protein	0.000224583583606661	0.999432968658903	Upregulated	149.526584032724	WP_001056848.1
C2566_RS04120	leuO	leuO	transcriptional regulator LeuO	0.000224007798423518	0.999432968658903	Upregulated	19.168113132612	WP_001115472.1
C2566_RS16950	hycE	hycE	formate hydrogenlyase subunit HycE	0.000223977310159732	0.999432968658903	Upregulated	21.6150036873434	WP_001288122.1
C2566_RS25275	C2566_RS25275	C2566_RS25275	cobalamin biosynthesis protein	0.000223935123241852	0.999432968658903	Upregulated	9.13519243158899	NA
C2566_RS22045	ibpB	ibpB	small heat shock chaperone IbpB	0.000223893284124293	0.999432968658903	Upregulated	769.719648119181	WP_001243431.1
C2566_RS08415	kdsB	kdsB	3-deoxy-manno-octulosonate cytidylyltransferase	0.000223762712872433	0.999432968658903	Upregulated	149.514377553352	WP_000011603.1
C2566_RS08270	lrp	lrp	leucine-responsive transcriptional regulator Lrp	0.000223381143270324	0.999432968658903	Upregulated	428.31628890051	WP_000228473.1
C2566_RS25005	ybiE	ybiE	protein YbiE	0.000223290373882417	0.999432968658903	Upregulated	10.2124420644886	WP_211180490.1
C2566_RS01475	C2566_RS01475	C2566_RS01475	hypothetical protein	0.000223215793988143	0.999432968658903	Upregulated	220.289423708324	NA
C2566_RS18820	alx	alx	TerC family membrane protein Alx	0.000223171866107456	0.999432968658903	Upregulated	142.263403106591	WP_001098805.1
C2566_RS15415	ypdC	ypdC	AraC family transcriptional regulator	0.000223076698555836	0.999432968658903	Upregulated	34.8566904161408	WP_000646844.1
C2566_RS14235	yohC	yohC	Yip1 family protein	0.00022281654830604	0.999432968658903	Upregulated	82.0307578616012	WP_001319944.1
C2566_RS19195	nlpI	nlpI	lipoprotein NlpI	0.000222515585312384	0.999432968658903	Upregulated	7267.7348835216	WP_000802080.1
C2566_RS12685	msrB	msrB	peptide-methionine (R)-S-oxide reductase MsrB	0.000222432569514132	0.999432968658903	Upregulated	1363.83879814944	WP_001284618.1
C2566_RS11415	ydeA	ydeA	L-arabinose MFS transporter	0.000221716401415399	0.999432968658903	Upregulated	51.3957907060154	WP_000210799.1
C2566_RS09590	bluF	bluF	blue light-responsive regulator BluF	0.000221425510853805	0.999432968658903	Upregulated	117.247436082878	WP_001353798.1
C2566_RS02575	nsrR	nsrR	nitric oxide-sensing transcriptional repressor NsrR	0.000221173174887764	0.999432968658903	Upregulated	565.307528914621	WP_001177644.1
C2566_RS21300	xylR	xylR	D-xylose utilization transcriptional activator XylR	0.000219836807170818	0.999432968658903	Upregulated	60.2944113756644	WP_000494484.1
C2566_RS13515	C2566_RS13515	C2566_RS13515	hypothetical protein	0.000219771173239221	0.999432968658903	Upregulated	55.7676023556641	NA
C2566_RS09125	msyB	msyB	MysB family protein	0.00021971941265556	0.999432968658903	Upregulated	262.714425081319	WP_000180056.1
C2566_RS12630	ansA	ansA	asparaginase	0.000219680860973515	0.999432968658903	Upregulated	51.8820907265061	WP_001170162.1
C2566_RS18270	lptF	lptF	LPS export ABC transporter permease LptF	0.000219465725344673	0.999432968658903	Upregulated	24.2338412529197	WP_000779636.1
C2566_RS03320	yjjY	yjjY	protein YjjY	0.000219383092201568	0.999432968658903	Upregulated	8.96819552936438	WP_001303782.1
C2566_RS17235	mazE	mazE	type II toxin-antitoxin system antitoxin MazE	0.000219321337618638	0.999432968658903	Upregulated	78.9357136151828	WP_000581937.1
C2566_RS24840	C2566_RS24840	C2566_RS24840	hypothetical protein	0.000219246927159488	0.999432968658903	Upregulated	4024.49847307865	WP_000747329.1
C2566_RS19565	aaeX	aaeX	p-hydroxybenzoic acid efflux pump operon protein AaeX	0.000218772106942748	0.999432968658903	Upregulated	22.5368816244852	WP_000051841.1
C2566_RS15320	dsdC	dsdC	DNA-binding transcriptional regulator DsdC	0.000218671030021122	0.999432968658903	Upregulated	46.2932703905299	WP_001300996.1
C2566_RS10495	ycjY	ycjY	alpha/beta hydrolase	0.00021855620273068	0.999432968658903	Upregulated	25.3134501542801	WP_001300523.1
C2566_RS13370	yecH	yecH	YecH family metal-binding protein	0.000218543234769955	0.999432968658903	Upregulated	94.0724021846153	WP_000377224.1
C2566_RS07350	cpoB	cpoB	cell division protein CpoB	0.000217633481487401	0.999432968658903	Upregulated	1206.51230830632	WP_000097580.1
C2566_RS11660	ynfB	ynfB	DUF1283 family protein	0.000217589514519327	0.999432968658903	Upregulated	112.373248985849	WP_000705211.1
C2566_RS03510	yjjZ	yjjZ	DUF1435 domain-containing protein	0.000217551909704782	NA	Upregulated	284.820484883204	WP_001393508.1
C2566_RS10095	yciE	yciE	ferritin-like domain-containing protein	0.000216307646328136	0.999432968658903	Upregulated	64.6050511534047	WP_001079505.1
C2566_RS07500	C2566_RS07500	C2566_RS07500	anti-CBASS protein Acb1 family protein	0.000215801019904594	0.999432968658903	Upregulated	10.7119068470164	NA
C2566_RS12180	sufB	sufB	Fe-S cluster assembly protein SufB	0.000215658430883648	0.999432968658903	Upregulated	83.9372419124882	NA
C2566_RS16595	yfjF	yfjF	RnfH family protein	0.000215631321293594	0.999432968658903	Upregulated	64.296105706451	WP_001117838.1
C2566_RS20445	rpnA	rpnA	recombination-promoting nuclease RpnA	0.000215604888678869	0.999432968658903	Upregulated	19.4509197499914	WP_000039090.1
C2566_RS12535	ydjX	ydjX	TVP38/TMEM64 family protein	0.000215230457636509	0.999432968658903	Upregulated	92.6687149829758	WP_001299560.1
C2566_RS09170	bssS	bssS	biofilm formation regulator BssS	0.000214975609996733	0.999432968658903	Upregulated	2769.09083826891	WP_000414437.1
C2566_RS15950	upp	upp	uracil phosphoribosyltransferase	0.000214787523364477	0.999432968658903	Upregulated	379.630363690719	WP_001295473.1
C2566_RS10295	ycjD	ycjD	DUF559 domain-containing protein	0.000214530879971228	0.999432968658903	Upregulated	23.1471327871487	WP_000565727.1
C2566_RS06770	ybeD	ybeD	DUF493 family protein YbeD	0.000214442343811178	0.999432968658903	Upregulated	370.832821057888	WP_000850550.1
C2566_RS02120	rpiB	rpiB	bifunctional allose-6-phosphate isomerase/ribose-5-phosphate isomerase RpiB	0.00021410599654561	0.999432968658903	Upregulated	36.2545002981081	WP_000716794.1
C2566_RS14485	bcr	bcr	multidrug efflux MFS transporter Bcr	0.000214089402490884	0.999432968658903	Upregulated	118.690739497265	WP_000213361.1
C2566_RS03465	osmY	osmY	molecular chaperone OsmY	0.000213961682013903	0.999432968658903	Upregulated	286.451353581152	WP_001295748.1
C2566_RS16795	C2566_RS16795	C2566_RS16795	hypothetical protein	0.000213845126728806	0.999432968658903	Upregulated	45.7117258951883	NA
C2566_RS16450	rrf	rrf	hypothetical protein	0.000213620346579333	NA	Upregulated	259.402729722204	NA
C2566_RS13455	yodB	yodB	cytochrome b	0.000213177759923231	0.999432968658903	Upregulated	465.919248551531	WP_001079074.1
C2566_RS08980	pgaC	pgaC	poly-beta-1,6-N-acetyl-D-glucosamine synthase	0.000213071202394846	0.999432968658903	Upregulated	40.5679744622865	WP_000610451.1
C2566_RS21910	yicS	yicS	protein YicS	0.000212646160324983	0.999432968658903	Upregulated	20.4560030445978	WP_000805509.1
C2566_RS12980	htpX	htpX	protease HtpX	0.000212560062514885	0.999432968658903	Upregulated	1266.13851096982	WP_000984500.1
C2566_RS10020	oppA	oppA	oligopeptide ABC transporter substrate-binding protein OppA	0.000212104180813683	0.999432968658903	Upregulated	7412.00955298496	WP_001297114.1
C2566_RS14620	eco	eco	serine protease inhibitor ecotin	0.000212041705448937	0.999432968658903	Upregulated	87.8346553058631	WP_000849209.1
C2566_RS05300	lacZ	lacZ	beta-galactosidase	0.00021201544290222	0.999432968658903	Upregulated	34.8849294487829	NA
C2566_RS12895	yoaE	yoaE	CNNM family cation transport protein YoaE	0.000211537074688251	0.999432968658903	Upregulated	164.071770850328	WP_000394983.1
C2566_RS20420	greB	greB	transcription elongation factor GreB	0.000211501195156203	0.999432968658903	Upregulated	39.1878112403097	WP_000856731.1
C2566_RS21450	yibA	yibA	HEAT repeat domain-containing protein	0.000211205918908347	0.999432968658903	Upregulated	554.737262837357	WP_000072850.1
C2566_RS24645	ynaM	ynaM	YnaM/YnfT family protein	0.000210866053314825	0.999432968658903	Upregulated	289.039302128842	WP_120795384.1
C2566_RS20535	glgP	glgP	glycogen phosphorylase	0.000210805864586203	0.999432968658903	Upregulated	690.375240335557	WP_000993449.1
C2566_RS20370	nudE	nudE	ADP compounds hydrolase NudE	0.000210752225209961	0.999432968658903	Upregulated	292.729489447996	WP_000045744.1
C2566_RS12660	ydjI	ydjI	ketose-bisphosphate aldolase	0.000210379727713433	0.999432968658903	Upregulated	9.42823469121757	WP_000878903.1
C2566_RS19230	rimP	rimP	ribosome maturation factor RimP	0.000210287590274884	0.999432968658903	Upregulated	92.6179692067774	WP_001300397.1
C2566_RS15250	yfcS	yfcS	fimbria/pilus periplasmic chaperone	0.000210077382548055	0.999432968658903	Upregulated	12.1964413046816	WP_001281621.1
C2566_RS22020	yidL	yidL	helix-turn-helix transcriptional regulator	0.000209893841999849	0.999432968658903	Upregulated	20.4814272722448	WP_001013540.1
C2566_RS22065	cbrA	cbrA	colicin M resistance lipid reductase CbrA	0.000209874478908704	0.999432968658903	Upregulated	13.1994732460185	WP_001298958.1
C2566_RS17250	barA	barA	two-component sensor histidine kinase BarA	0.000209849706022927	0.999432968658903	Upregulated	153.024419137989	WP_000186439.1
C2566_RS10005	tdk	tdk	thymidine kinase	0.000209831046290125	0.999432968658903	Upregulated	243.925175048122	WP_000068089.1
C2566_RS19330	ibaG	ibaG	BolA family iron metabolism protein IbaG	0.000209784332043026	0.999432968658903	Upregulated	57.5961458628262	WP_000429656.1
C2566_RS10950	rlhA	rlhA	23S rRNA 5-hydroxycytidine C2501 synthase	0.000209675586597783	0.999432968658903	Upregulated	103.824663326507	WP_001301045.1
C2566_RS10025	oppB	oppB	oligopeptide ABC transporter permease OppB	0.000209631307928855	0.999432968658903	Upregulated	1353.51003704969	WP_000911112.1
C2566_RS22085	dgoK	dgoK	2-dehydro-3-deoxygalactonokinase	0.000209511232498872	0.999432968658903	Upregulated	47.7146023197687	WP_000127107.1
C2566_RS12590	gdhA	gdhA	NADP-specific glutamate dehydrogenase	0.000209283468967173	0.999432968658903	Upregulated	195.173040176175	WP_000373021.1
C2566_RS04115	leuL	leuL	leu operon leader peptide	0.000208756483889666	0.999432968658903	Upregulated	60.1301872906079	WP_001300467.1
C2566_RS01420	argC	argC	N-acetyl-gamma-glutamyl-phosphate reductase	0.000208321410629768	0.999432968658903	Upregulated	39.8567584340634	WP_000935370.1
C2566_RS08520	elfA	elfA	fimbrial protein	0.000208289833053538	0.999432968658903	Upregulated	148.773244038604	WP_000750293.1
C2566_RS00090	yieL	yieL	esterase	0.00020826062663642	0.999432968658903	Upregulated	11.9708294031529	WP_001300948.1
C2566_RS14105	C2566_RS14105	C2566_RS14105	helix-turn-helix domain-containing protein	0.000207774943582161	0.999432968658903	Upregulated	61.1432826118494	WP_000858919.1
C2566_RS20035	gspL	gspL	type II secretion system protein GspL	0.000207035336934531	0.999432968658903	Upregulated	36.8927061010623	WP_001115228.1
C2566_RS08970	phoH	phoH	phosphate starvation-inducible protein PhoH	0.000206747124757317	0.999432968658903	Upregulated	174.358593235428	WP_000533522.1
C2566_RS02825	ytfP	ytfP	gamma-glutamylcyclotransferase family protein	0.000206711560804746	0.999432968658903	Upregulated	148.55258215287	WP_001219160.1
C2566_RS00895	yihF	yihF	YdgA family protein	0.000206683892631338	0.999432968658903	Upregulated	61.9414386007185	WP_000619851.1
C2566_RS11825	uidC	uidC	glucuronide uptake porin UidC	0.000206444055077209	0.999432968658903	Upregulated	26.433154533302	WP_001227036.1
C2566_RS14140	yehI	yehI	DUF4132 domain-containing protein YehI	0.000206427821666119	0.999432968658903	Upregulated	52.6684222497875	WP_000356829.1
C2566_RS02245	adiC	adiC	arginine/agmatine antiporter	0.000206174989283561	0.999432968658903	Upregulated	32.8576303674609	WP_000093154.1
C2566_RS12370	infC	infC	translation initiation factor IF-3	0.000205589039236895	0.999432968658903	Upregulated	10467.9549441307	WP_001700733.1
C2566_RS21720	dinD	dinD	DNA damage-inducible protein D	0.000205526041703146	0.999432968658903	Upregulated	261.977074932416	WP_001300958.1
C2566_RS05440	yaiW	yaiW	surface-exposed outer membrane lipoprotein YaiW	0.000204540161241372	0.999432968658903	Upregulated	101.783864580016	WP_000092061.1
C2566_RS00880	yihD	yihD	YihD family protein	0.0002042872560039	0.999432968658903	Upregulated	347.014147679762	WP_001295263.1
C2566_RS25325	C2566_RS25325	C2566_RS25325	tyrosine-type recombinase/integrase	0.000204134962875193	0.999432968658903	Upregulated	21.345375821522	WP_000290930.1
C2566_RS04895	dinJ	dinJ	type II toxin-antitoxin system antitoxin DinJ	0.000204030698050717	0.999432968658903	Upregulated	2575.07908471145	WP_000729704.1
C2566_RS10795	ydbD	ydbD	DUF2773 domain-containing bactofilin	0.00020376486862589	0.999432968658903	Upregulated	49.1749303031024	WP_000471481.1
C2566_RS07335	tolA	tolA	cell envelope integrity protein TolA	0.000203491586041068	0.999432968658903	Upregulated	360.165612500162	WP_000030637.1
C2566_RS08610	matP	matP	macrodomain Ter protein MatP	0.000202620692568419	0.999432968658903	Upregulated	513.848819532302	WP_000877161.1
C2566_RS06955	C2566_RS06955	C2566_RS06955	hypothetical protein	0.00020223906875378	0.999432968658903	Upregulated	780.798959938303	NA
C2566_RS10075	yciA	yciA	acyl-CoA thioester hydrolase YciA	0.000202175257115488	0.999432968658903	Upregulated	79.9880912768266	WP_000108160.1
C2566_RS03550	yjjA	yjjA	DUF2501 domain-containing protein YjjA	0.000202105788156771	0.999432968658903	Upregulated	80.251944648284	WP_001308243.1
C2566_RS18810	ygjQ	ygjQ	SanA/YdcF family protein	0.000201975985616984	0.999432968658903	Upregulated	21.7452101034064	WP_000942548.1
C2566_RS01920	alr	alr	alanine racemase	0.000201661037627009	0.999432968658903	Upregulated	130.39052027681	WP_001147328.1
C2566_RS17490	thyA	thyA	thymidylate synthase	0.000201626498550181	0.999432968658903	Upregulated	187.145377950488	WP_000816234.1
C2566_RS13010	rsmF	rsmF	16S rRNA (cytosine(1407)-C(5))-methyltransferase RsmF	0.000201315947052734	0.999432968658903	Upregulated	70.2395734382995	WP_000057022.1
C2566_RS03160	fecR	fecR	ferric citrate uptake sigma factor regulator FecR	0.000201124565164046	0.999432968658903	Upregulated	11.2524242250201	WP_001068910.1
C2566_RS00890	dsbA	dsbA	thiol:disulfide interchange protein DsbA	0.000200622104919316	0.999432968658903	Upregulated	1049.64059264615	WP_000725337.1
C2566_RS05465	iraP	iraP	anti-adapter protein IraP	0.00020018249469039	0.999432968658903	Upregulated	323.870752783445	WP_000792970.1
C2566_RS11265	yddA	yddA	ABC transporter ATP-binding protein/permease	0.000199171585918299	0.999432968658903	Upregulated	21.4243386042196	WP_000628583.1
C2566_RS07680	ybiI	ybiI	C4-type zinc finger protein YbiI	0.000198708164340835	0.999432968658903	Upregulated	155.413376059096	WP_000146343.1
C2566_RS05115	ykgE	ykgE	(Fe-S)-binding protein	0.000198339291311808	0.999432968658903	Upregulated	70.5304414002657	WP_001102108.1
C2566_RS09155	yceJ	yceJ	cytochrome b	0.000198238764574585	0.999432968658903	Upregulated	14.6778366607649	WP_000011114.1
C2566_RS08780	gfcA	gfcA	threonine-rich inner membrane protein GfcA	0.000197895453975102	0.999432968658903	Upregulated	34.3818536429536	WP_001295358.1
C2566_RS05590	tgt	tgt	tRNA guanosine(34) transglycosylase Tgt	0.00019759694372295	0.999432968658903	Upregulated	457.86354677854	WP_000667319.1
C2566_RS03720	fimA	fimA	type 1 fimbrial major subunit FimA	0.000197572048614712	0.999432968658903	Upregulated	2402.18497204409	WP_000695564.1
C2566_RS00225	ravA	ravA	ATPase RavA	0.00019742427237771	0.999432968658903	Upregulated	100.180250410826	WP_001300947.1
C2566_RS04595	map	map	type I methionyl aminopeptidase	0.000197314770147727	0.999432968658903	Upregulated	1003.10464892482	WP_001018194.1
C2566_RS14825	nudI	nudI	nucleoside triphosphatase NudI	0.000197194579028752	0.999432968658903	Upregulated	63.1732341483543	WP_001300564.1
C2566_RS12490	cho	cho	excinuclease Cho	0.000197004338632299	0.999432968658903	Upregulated	142.306929212634	WP_000252397.1
C2566_RS14510	yejL	yejL	YejL family protein	0.000196628255953374	0.999432968658903	Upregulated	164.390488515304	WP_001135667.1
C2566_RS15680	eutK	eutK	ethanolamine utilization microcompartment protein EutK	0.000196262410794783	0.999432968658903	Upregulated	11.7799803698976	WP_000606257.1
C2566_RS13220	cutC	cutC	copper homeostasis protein CutC	0.000195753587539782	0.999432968658903	Upregulated	848.713168569466	WP_001185727.1
C2566_RS05805	fadM	fadM	long-chain acyl-CoA thioesterase FadM	0.000195220799575264	0.999432968658903	Upregulated	56.8015257815938	WP_001194534.1
C2566_RS06370	C2566_RS06370	C2566_RS06370	porin	0.000195183247758212	0.999432968658903	Upregulated	803.323701586542	NA
C2566_RS05755	bolA	bolA	transcriptional regulator BolA	0.000195144498948112	0.999432968658903	Upregulated	1055.90246868247	WP_000973448.1
C2566_RS00040	tnaB	tnaB	low affinity tryptophan permease TnaB	0.000194980185225975	0.999432968658903	Upregulated	223.062004220162	WP_000131911.1
C2566_RS15040	yfbV	yfbV	terminus macrodomain insulation protein YfbV	0.000194742090573243	0.999432968658903	Upregulated	387.884272166428	WP_000106627.1
C2566_RS22005	yidI	yidI	protein YidI	0.000194618044337374	0.999432968658903	Upregulated	17.652502362029	WP_000511289.1
C2566_RS06110	allS	allS	HTH-type transcriptional activator AllS	0.000193980983294444	0.999432968658903	Upregulated	19.0597501294917	WP_000460145.1
C2566_RS17740	loiP	loiP	metalloprotease LoiP	0.000193934716528048	0.999432968658903	Upregulated	312.300878548188	WP_001326497.1
C2566_RS03140	fecD	fecD	Fe(3+) dicitrate ABC transporter permease subunit FecD	0.000193790132256286	0.999432968658903	Upregulated	14.2361577558022	WP_000684856.1
C2566_RS12045	ydhP	ydhP	MFS transporter	0.000193731649034529	0.999432968658903	Upregulated	35.584476801148	WP_000701040.1
C2566_RS11710	bioD	bioD	dethiobiotin synthase	0.000193204034896691	0.999432968658903	Upregulated	398.086765770312	WP_000919231.1
C2566_RS03900	carA	carA	glutamine-hydrolyzing carbamoyl-phosphate synthase small subunit	0.000193103824274104	0.999432968658903	Upregulated	117.018778408696	WP_000597260.1
C2566_RS00535	cyaA	cyaA	class I adenylate cyclase	0.000193047809326083	0.999432968658903	Upregulated	1249.57780533795	WP_000281696.1
C2566_RS25120	yhiY	yhiY	protein YhiY	0.000192947580628795	0.999432968658903	Upregulated	104.111517752455	WP_001296785.1
C2566_RS12500	spy	spy	ATP-independent periplasmic protein-refolding chaperone Spy	0.000192767091607045	0.999432968658903	Upregulated	545.512854925955	WP_001228987.1
C2566_RS20295	yhfY	yhfY	PRD domain protein	0.000191454182016319	0.999432968658903	Upregulated	34.1568562195687	WP_001295165.1
C2566_RS00070	yieH	yieH	6-phosphogluconate phosphatase	0.00019096862076337	0.999432968658903	Upregulated	47.8789681306725	WP_000078043.1
C2566_RS08115	artJ	artJ	arginine ABC transporter substrate-binding protein ArtJ	0.000190844193817991	0.999432968658903	Upregulated	40.2696072279433	WP_001295905.1
C2566_RS15225	smrB	smrB	endonuclease SmrB	0.000190360059513687	0.999432968658903	Upregulated	48.7264138447156	WP_000730805.1
C2566_RS15085	folX	folX	dihydroneopterin triphosphate 2'-epimerase	0.000189689666572307	0.999432968658903	Upregulated	88.8727327617351	WP_000068457.1
C2566_RS02200	yjdN	yjdN	VOC family metalloprotein YjdN	0.000189658289646784	0.999432968658903	Upregulated	62.9030904320619	WP_001131339.1
C2566_RS21400	yiaU	yiaU	LysR family transcriptional regulator	0.000189199827131798	0.999432968658903	Upregulated	77.7594236971155	WP_000164036.1
C2566_RS14050	yegX	yegX	glycoside hydrolase family 25 protein	0.000189021406269973	0.999432968658903	Upregulated	23.2077860836303	WP_001300994.1
C2566_RS11680	ynfE	ynfE	selenate/tellurate reductase subunit YnfE	0.000188498750718974	0.999432968658903	Upregulated	256.087437005172	WP_000041695.1
C2566_RS02335	dtpC	dtpC	dipeptide/tripeptide permease DtpC	0.000188362098314558	0.999432968658903	Upregulated	36.6734314870535	WP_000856841.1
C2566_RS21805	C2566_RS21805	C2566_RS21805	LacI family DNA-binding transcriptional regulator	0.000188356828810858	0.999432968658903	Upregulated	241.57677234169	WP_000412404.1
C2566_RS05925	rsmS	rsmS	pleiotropic regulatory protein RsmS	0.000188270821710151	0.999432968658903	Upregulated	10.0091410732487	WP_000051153.1
C2566_RS20745	yhhQ	yhhQ	7-cyano-7-deazaguanine/7-aminomethyl-7-deazaguanine transporter	0.000187565770400607	0.999432968658903	Upregulated	64.7493269558378	WP_001100469.1
C2566_RS13450	zinT	zinT	metal-binding protein ZinT	0.000187306290682336	0.999432968658903	Upregulated	168.447414422414	WP_001007789.1
C2566_RS13795	cpsG	cpsG	colanic acid biosynthesis phosphomannomutase CpsG	0.000187280200501565	0.999432968658903	Upregulated	25.9247382142487	WP_001374064.1
C2566_RS06540	wzz(fepE)	wzz(fepE)	LPS O-antigen length regulator Wzz(fepE)	0.000187067890434111	0.999432968658903	Upregulated	15.8768542598238	WP_000096701.1
C2566_RS22010	yidJ	yidJ	sulfatase-like hydrolase/transferase	0.000186974412215436	0.999432968658903	Upregulated	18.655168089245	WP_000828527.1
C2566_RS14185	btsS	btsS	two-component regulatory system sensor histidine kinase BtsS	0.000186950681652121	0.999432968658903	Upregulated	647.11928899665	WP_001295431.1
C2566_RS07125	ybfB	ybfB	protein YbfB	0.000186640106213302	0.999432968658903	Upregulated	35.6308891186549	WP_000873944.1
C2566_RS05890	hha	hha	HHA domain-containing protein	0.00018653246068141	0.999432968658903	Upregulated	1472.75881364788	WP_001291435.1
C2566_RS21215	yiaF	yiaF	DUF3053 domain-containing protein	0.000186437816434722	0.999432968658903	Upregulated	464.139659111267	WP_000190516.1
C2566_RS16510	aroF	aroF	3-deoxy-7-phosphoheptulonate synthase AroF	0.000186428025105582	0.999432968658903	Upregulated	93.0063119190453	WP_001168045.1
C2566_RS20195	ppiA	ppiA	peptidylprolyl isomerase A	0.000186252684944051	0.999432968658903	Upregulated	311.353378421772	WP_000477227.1
C2566_RS22805	C2566_RS22805	C2566_RS22805	DUF6258 family protein	0.00018604872713563	0.999432968658903	Upregulated	7.71161188254923	WP_230872760.1
C2566_RS09415	ndh	ndh	NADH-quinone dehydrogenase	0.000185570177056362	0.999432968658903	Upregulated	81.8001611589578	WP_001295439.1
C2566_RS24905	sufA	sufA	Fe-S cluster assembly scaffold SufA	0.000185434354503342	0.999432968658903	Upregulated	14.9118848851272	NA
C2566_RS15390	yfdY	yfdY	YfdY family protein	0.00018536324032805	0.999432968658903	Upregulated	334.522521720123	WP_000639883.1
C2566_RS14900	menF	menF	isochorismate synthase MenF	0.000185301168182759	0.999432968658903	Upregulated	107.606707204078	WP_001191419.1
C2566_RS10330	ymjA	ymjA	YmjA family protein	0.00018470682996386	0.999432968658903	Upregulated	11.0082562943531	WP_001015105.1
C2566_RS18985	garK	garK	glycerate 2-kinase	0.000184361615838467	0.999432968658903	Upregulated	28.5728550671872	WP_001300387.1
C2566_RS03710	fimC	fimC	type 1 fimbria chaperone FimC	0.000184136126997479	0.999432968658903	Upregulated	132.849836477551	WP_000066560.1
C2566_RS05075	ykgM	ykgM	type B 50S ribosomal protein L31	0.000184062258754658	0.999432968658903	Upregulated	37.2799199452847	WP_000803998.1
C2566_RS05895	tomB	tomB	Hha toxicity modulator TomB	0.000184059995598992	0.999432968658903	Upregulated	3700.56213008241	WP_000344800.1
C2566_RS06730	cspE	cspE	transcription antiterminator/RNA stability regulator CspE	0.000183948533890275	0.999432968658903	Upregulated	730.295090672043	WP_000034825.1
C2566_RS08360	serC	serC	3-phosphoserine/phosphohydroxythreonine transaminase	0.000183087002694346	0.999432968658903	Upregulated	358.958705991713	WP_000057149.1
C2566_RS25480	ykgR	ykgR	small membrane protein YkgR	0.000182871423638258	0.999432968658903	Upregulated	144.315779477493	WP_000662258.1
C2566_RS03315	yjtD	yjtD	tRNA/rRNA methyltransferase	0.000182818266903205	0.999432968658903	Upregulated	61.0739608086892	WP_001223132.1
C2566_RS09380	fhuE	fhuE	ferric-rhodotorulic acid/ferric-coprogen receptor FhuE	0.00018277066464187	0.999432968658903	Upregulated	74.3085577467464	WP_000953449.1
C2566_RS21820	C2566_RS21820	C2566_RS21820	single-stranded DNA-binding protein	0.000182447811397845	0.999432968658903	Upregulated	15.7925104717916	WP_000157061.1
C2566_RS04995	C2566_RS04995	C2566_RS04995	LysR substrate-binding domain-containing protein	0.000181990287578784	0.999432968658903	Upregulated	32.8068468297796	NA
C2566_RS11085	pptA	pptA	tautomerase PptA	0.000181915574247321	0.999432968658903	Upregulated	30.4662383654009	WP_001120141.1
C2566_RS16390	yfiE	yfiE	LysR family transcriptional regulator	0.000181911889878498	0.999432968658903	Upregulated	48.5310870633367	WP_001300638.1
C2566_RS12690	gapA	gapA	glyceraldehyde-3-phosphate dehydrogenase	0.000181450290997375	0.999432968658903	Upregulated	7959.26791229548	WP_000153502.1
C2566_RS21405	yiaV	yiaV	HlyD family secretion protein	0.000181307707352853	0.999432968658903	Upregulated	15.140288356718	WP_000364895.1
C2566_RS14400	psuK	psuK	pseudouridine kinase	0.000180900290764657	0.999432968658903	Upregulated	8.44703356038	WP_001208132.1
C2566_RS09620	ymgF	ymgF	cell division-associated protein YmgF	0.000180765940366008	0.999432968658903	Upregulated	6.34265028271668	WP_001065861.1
C2566_RS05835	mdlB	mdlB	SmdB family multidrug efflux ABC transporter permease/ATP-binding protein	0.000180602455448142	0.999432968658903	Upregulated	109.20968629016	WP_001256174.1
C2566_RS20320	dam	dam	adenine-specific DNA-methyltransferase	0.000180322964475182	0.999432968658903	Upregulated	206.443269342058	WP_000742143.1
C2566_RS06150	ybbY	ybbY	uracil/xanthine transporter	0.000180207221188774	0.999432968658903	Upregulated	12.2090191261908	WP_001298987.1
C2566_RS10715	ydfK	ydfK	cold shock protein YdfK	0.000180118345419616	0.999432968658903	Upregulated	77.0221275886902	WP_000836768.1
C2566_RS02415	epmB	epmB	EF-P beta-lysylation protein EpmB	0.000179869417236094	0.999432968658903	Upregulated	59.8414093382657	WP_000940522.1
C2566_RS07565	ybhK	ybhK	YvcK family protein	0.000179850623625374	0.999432968658903	Upregulated	101.262688149029	WP_001321368.1
C2566_RS06120	allR	allR	HTH-type transcriptional repressor AllR	0.000179836014703864	0.999432968658903	Upregulated	1433.4697594543	WP_000141275.1
C2566_RS17810	srsR	srsR	LysR family transcriptional regulator SrsR	0.000179253563405383	0.999432968658903	Upregulated	18.7259907766588	WP_000350807.1
C2566_RS03230	mokC	mokC	type I toxin-antitoxin system toxin MokC	0.000179180715005658	0.999432968658903	Upregulated	23.2734664278685	WP_000809168.1
C2566_RS07055	C2566_RS07055	C2566_RS07055	DUF2625 domain-containing protein	0.000179035261474926	0.999432968658903	Upregulated	14.3888605473559	WP_001208814.1
C2566_RS11090	yddH	yddH	flavin reductase family protein	0.00017807771355213	0.999432968658903	Upregulated	19.8044670309352	WP_000085912.1
C2566_RS12260	ydiQ	ydiQ	electron transfer flavoprotein	0.000177535890177937	0.999432968658903	Upregulated	7.42460522021579	WP_000692153.1
C2566_RS13770	wcaM	wcaM	colanic acid biosynthesis protein WcaM	0.000177495019376265	0.999432968658903	Upregulated	18.2671120847308	WP_001115981.1
C2566_RS03020	idnO	idnO	gluconate 5-dehydrogenase	0.000177361635219763	0.999432968658903	Upregulated	18.4120161223527	WP_000998695.1
C2566_RS20070	fusA	fusA	elongation factor G	0.000177056264823912	0.999432968658903	Upregulated	4680.56424438684	WP_000124700.1
C2566_RS10425	ycjR	ycjR	sugar phosphate isomerase/epimerase family protein	0.000177033266504558	0.999432968658903	Upregulated	10.4640980085807	WP_000690229.1
C2566_RS08015	C2566_RS08015	C2566_RS08015	phage tail protein	0.000177018260583209	0.999432968658903	Upregulated	48.1046729372162	WP_000104800.1
C2566_RS05695	yajQ	yajQ	nucleotide binding protein YajQ	0.000176408509922877	0.999432968658903	Upregulated	448.543287166559	WP_001138904.1
C2566_RS09980	ychJ	ychJ	YchJ family protein	0.00017631975287954	0.999432968658903	Upregulated	707.715672910097	WP_001362540.1
C2566_RS01210	cdh	cdh	CDP-diacylglycerol diphosphatase	0.000175933124259968	0.999432968658903	Upregulated	36.5906307223847	WP_000708994.1
C2566_RS01380	frwB	frwB	PTS fructose-like transporter subunit IIB	0.000175880088909259	0.999432968658903	Upregulated	23.4545901658282	WP_000161265.1
C2566_RS20105	fkpA	fkpA	FKBP-type peptidyl-prolyl cis-trans isomerase	0.000175629944025393	0.999432968658903	Upregulated	2329.51451252291	WP_000838261.1
C2566_RS21010	yhjB	yhjB	helix-turn-helix transcriptional regulator	0.000175434575925823	0.999432968658903	Upregulated	27.5037475410867	WP_001167676.1
C2566_RS24535	yaiZ	yaiZ	DUF2754 domain-containing protein	0.000175352839080959	0.999432968658903	Upregulated	152.519846617913	WP_001295334.1
C2566_RS16500	pheA	pheA	bifunctional chorismate mutase/prephenate dehydratase	0.000174145294968578	0.999432968658903	Upregulated	364.124383685748	WP_000200120.1
C2566_RS20075	rpsG	rpsG	30S ribosomal protein S7	0.000174079314716745	0.999432968658903	Upregulated	680.209727551065	WP_001138043.1
C2566_RS12825	yeaX	yeaX	carnitine monooxygenase reductase subunit YeaX	0.000173735698733818	0.999432968658903	Upregulated	18.354118753996	WP_001287032.1
C2566_RS10645	sieB	sieB	superinfection exclusion B family protein	0.000173694198104441	0.999432968658903	Upregulated	165.590101103819	WP_001312793.1
C2566_RS18410	yghB	yghB	DedA family general envelope maintenance protein YghB	0.000173348460760354	0.999432968658903	Upregulated	472.038419801773	WP_000268419.1
C2566_RS05965	adk	adk	adenylate kinase	0.000173218275103349	0.999432968658903	Upregulated	802.548654377226	WP_001220233.1
C2566_RS12415	hxpB	hxpB	hexitol phosphatase HxpB	0.000173218045550138	0.999432968658903	Upregulated	52.9348355770972	WP_000106833.1
C2566_RS16520	yfiR	yfiR	YfiR family protein	0.000173090572981916	0.999432968658903	Upregulated	217.3863810319	WP_001212391.1
C2566_RS10315	sapB	sapB	putrescine export ABC transporter permease SapB	0.000172550681606632	0.999432968658903	Upregulated	32.362301913644	WP_000583277.1
C2566_RS12870	yoaH	yoaH	YoaH family protein	0.000172044082663133	0.999432968658903	Upregulated	47.1983876667392	WP_000457334.1
C2566_RS19795	dprA	dprA	DNA-protecting protein DprA	0.00017198372040575	0.999432968658903	Upregulated	203.446154608134	WP_000228551.1
C2566_RS00195	rsmG	rsmG	16S rRNA (guanine(527)-N(7))-methyltransferase RsmG	0.000171671283729946	0.999432968658903	Upregulated	300.822421397086	WP_000932839.1
C2566_RS05995	ushA	ushA	bifunctional UDP-sugar hydrolase/5'-nucleotidase	0.000171293852555135	0.999432968658903	Upregulated	278.541773615789	WP_000771748.1
C2566_RS09930	narK	narK	nitrate transporter NarK	0.000171115241844951	0.999432968658903	Upregulated	35.6170181056127	WP_000019827.1
C2566_RS07705	ybiO	ybiO	mechanosensitive channel protein	0.000170986912348669	0.999432968658903	Upregulated	50.0257682832064	WP_001267253.1
C2566_RS01440	sthA	sthA	Si-specific NAD(P)(+) transhydrogenase	0.00017077781231883	0.999432968658903	Upregulated	1046.3222305317	WP_001120798.1
C2566_RS12935	rlmA	rlmA	23S rRNA (guanine(745)-N(1))-methyltransferase	0.000169955006276879	0.999432968658903	Upregulated	507.141519754923	WP_000010149.1
C2566_RS05065	ykgL	ykgL	protein YkgL	0.000169334528567202	0.999432968658903	Upregulated	10.0774996315514	WP_001147279.1
C2566_RS06685	citF	citF	citrate lyase subunit alpha	0.000169011528440596	0.999432968658903	Upregulated	12.0642969012468	WP_000192245.1
C2566_RS13135	znuA	znuA	zinc ABC transporter substrate-binding protein ZnuA	0.00016823882350328	0.999432968658903	Upregulated	273.556387916143	WP_001300644.1
C2566_RS17080	ispF	ispF	2-C-methyl-D-erythritol 2,4-cyclodiphosphate synthase	0.000167740741159915	0.999432968658903	Upregulated	41.6279134674065	WP_001219242.1
C2566_RS15575	crr	crr	PTS glucose transporter subunit IIA	0.000167625546369122	0.999432968658903	Upregulated	792.243916460545	WP_000522247.1
C2566_RS15970	ppx	ppx	exopolyphosphatase	0.000167350268915177	0.999432968658903	Upregulated	191.132982158535	WP_001121363.1
C2566_RS16930	hycI	hycI	hydrogenase maturation peptidase HycI	0.000167304901387915	0.999432968658903	Upregulated	104.453988472526	WP_000132961.1
C2566_RS21685	radC	radC	RadC family protein	0.000167188987213358	0.999432968658903	Upregulated	180.957486207524	WP_001321683.1
C2566_RS08645	helD	helD	DNA helicase IV	0.000166961117986266	0.999432968658903	Upregulated	231.113013097477	WP_001295354.1
C2566_RS22385	C2566_RS22385	C2566_RS22385	DUF2254 family protein	0.000166936264903205	0.999432968658903	Upregulated	22.2727989745977	NA
C2566_RS25460	C2566_RS25460	C2566_RS25460	hypothetical protein	0.000166692117827101	0.999432968658903	Upregulated	32.6530708730661	WP_001144941.1
C2566_RS01065	fdoI	fdoI	formate dehydrogenase cytochrome b556 subunit	0.000166423760463281	0.999432968658903	Upregulated	317.920834998959	WP_000829013.1
C2566_RS00650	pldB	pldB	lysophospholipase L2	0.000166375402381415	0.999432968658903	Upregulated	273.764843143996	WP_000487654.1
C2566_RS17125	C2566_RS17125	C2566_RS17125	Hok/Gef family protein	0.000166352626467952	0.999432968658903	Upregulated	32.4053531119028	WP_000956460.1
C2566_RS19740	rrf	rrf	hypothetical protein	0.000166324515242706	0.999432968658903	Upregulated	2925.80427378966	NA
C2566_RS07445	ybhC	ybhC	putative acyl-CoA thioester hydrolase	0.000165249933561973	0.999432968658903	Upregulated	208.695027335863	WP_001091587.1
C2566_RS00680	C2566_RS00680	C2566_RS00680	cytosine permease	0.000165231168096101	0.999432968658903	Upregulated	27.7324864750959	WP_001227362.1
C2566_RS22100	yidA	yidA	sugar-phosphatase	0.00016521818971033	0.999432968658903	Upregulated	95.30610094947	WP_000985549.1
C2566_RS00105	bglF	bglF	PTS beta-glucoside transporter subunit IIABC	0.000165135547084273	0.999432968658903	Upregulated	28.9573587521609	WP_000137310.1
C2566_RS12930	mntP	mntP	manganese efflux pump MntP	0.000165087888052253	0.999432968658903	Upregulated	24.7558606386233	WP_001296134.1
C2566_RS01120	rhaM	rhaM	L-rhamnose mutarotase	0.00016495451300417	0.999432968658903	Upregulated	24.0532252241218	WP_000619495.1
C2566_RS10515	ynaI	ynaI	low conductance mechanosensitive channel YnaI	0.000164347597502246	0.999432968658903	Upregulated	103.708059754496	WP_000559900.1
C2566_RS08710	hyaC	hyaC	Ni/Fe-hydrogenase b-type cytochrome subunit	0.000164237329833931	0.999432968658903	Upregulated	58.5736219656211	WP_001186424.1
C2566_RS12905	manX	manX	PTS mannose transporter subunit IIAB	0.000164080372959277	0.999432968658903	Upregulated	446.285957401509	WP_000150543.1
C2566_RS20635	ugpE	ugpE	sn-glycerol-3-phosphate ABC transporter permease UgpE	0.000163867871668877	0.999432968658903	Upregulated	21.1154880937766	WP_000572176.1
C2566_RS02925	pyrL	pyrL	pyr operon leader peptide	0.000163690628861464	0.999432968658903	Upregulated	28.7970941094504	WP_001296693.1
C2566_RS21675	rpmG	rpmG	50S ribosomal protein L33	0.000163514871471553	0.999432968658903	Upregulated	2269.7281451685	WP_001051798.1
C2566_RS20800	rhsB	rhsB	rhs element protein RhsB	0.000163092613006757	0.999432968658903	Upregulated	164.608949559729	WP_000015099.1
C2566_RS00965	yihM	yihM	sugar phosphate isomerase/epimerase family protein	0.000162638018738492	0.999432968658903	Upregulated	15.5606025082064	WP_000256400.1
C2566_RS09845	hemA	hemA	glutamyl-tRNA reductase	0.000161899753082818	0.999432968658903	Upregulated	414.318174105379	WP_001295619.1
C2566_RS07070	speF	speF	ornithine decarboxylase SpeF	0.000161679365303396	0.999432968658903	Upregulated	48.9112327694786	WP_000040191.1
C2566_RS00500	C2566_RS00500	C2566_RS00500	hypothetical protein	0.00016151138497524	0.999432968658903	Upregulated	44.7605473168892	NA
C2566_RS15815	ypfN	ypfN	YpfN family protein	0.000161456676411395	0.999432968658903	Upregulated	36.1185526925797	WP_000383836.1
C2566_RS06245	sfmD	sfmD	fimbrial biogenesis usher protein	0.000160842753235403	0.999432968658903	Upregulated	29.0118456488458	WP_001318685.1
C2566_RS11920	nth	nth	endonuclease III	0.000160814360371449	0.999432968658903	Upregulated	22.7527583570734	WP_001030339.1
C2566_RS12785	yeaR	yeaR	DUF1971 domain-containing protein YeaR	0.000160763081648281	0.999432968658903	Upregulated	4.16417795763644	NA
C2566_RS08700	hyaA	hyaA	hydrogenase 1 small subunit	0.000160654265147466	0.999432968658903	Upregulated	216.98895704929	WP_001058323.1
C2566_RS18605	glgS	glgS	cell surface composition regulator GlgS	0.000160563277680135	0.999432968658903	Upregulated	4377.77090652634	WP_000350095.1
C2566_RS16185	hcaD	hcaD	phenylpropionate dioxygenase ferredoxin reductase subunit	0.000160503681812902	0.999432968658903	Upregulated	48.0725724494723	WP_000660788.1
C2566_RS18100	hemW	hemW	radical SAM family heme chaperone HemW	0.000160361998298231	0.999432968658903	Upregulated	62.6809300648684	WP_000239943.1
C2566_RS04345	speE	speE	polyamine aminopropyltransferase	0.000160354173672857	0.999432968658903	Upregulated	276.876865919289	WP_000818411.1
C2566_RS08805	ymcE	ymcE	protein YmcE	0.00015999776576225	0.999432968658903	Upregulated	17.2581654844373	WP_001309400.1
C2566_RS00290	C2566_RS00290	C2566_RS00290	hypothetical protein	0.000159854793863255	0.999432968658903	Upregulated	89.8781527382372	NA
C2566_RS15620	ucpA	ucpA	SDR family oxidoreductase UcpA	0.000159496358406644	0.999432968658903	Upregulated	1388.60943637475	WP_000517428.1
C2566_RS19780	tsaC	tsaC	L-threonylcarbamoyladenylate synthase type 1 TsaC	0.000159347030713962	0.999432968658903	Upregulated	67.6208506027467	WP_001301412.1
C2566_RS00595	C2566_RS00595	C2566_RS00595	DUF943 family protein	0.00015929921984507	0.999432968658903	Upregulated	7.76979813009969	WP_000837667.1
C2566_RS20005	gspF	gspF	type II secretion system inner membrane protein GspF	0.000159202027852739	0.999432968658903	Upregulated	15.1375463830702	WP_001109573.1
C2566_RS13165	ruvC	ruvC	crossover junction endodeoxyribonuclease RuvC	0.000158928797707118	0.999432968658903	Upregulated	86.0452568102211	WP_001295503.1
C2566_RS19865	rpmJ	rpmJ	50S ribosomal protein L36	0.000158908063180287	0.999432968658903	Upregulated	1454.44578277343	WP_000868187.1
C2566_RS18105	yggM	yggM	DUF1202 family protein	0.000158767718295846	0.999432968658903	Upregulated	102.077415961509	WP_000745210.1
C2566_RS08330	ycaK	ycaK	NAD(P)H oxidoreductase	0.000158464466962526	0.999432968658903	Upregulated	36.3776945111725	WP_001190363.1
C2566_RS15725	eutN	eutN	ethanolamine utilization microcompartment protein EutN	0.000158448946694054	0.999432968658903	Upregulated	6.14192723641856	WP_000762196.1
C2566_RS09690	ycgN	ycgN	YcgN family cysteine cluster protein	0.000157913721210214	0.999432968658903	Upregulated	54.6809529222848	WP_012767724.1
C2566_RS20155	yhfA	yhfA	OsmC family protein	0.000157754332748952	0.999432968658903	Upregulated	349.703209738644	WP_001148908.1
C2566_RS21875	C2566_RS21875	C2566_RS21875	DUF957 domain-containing protein	0.000157477747614716	0.999432968658903	Upregulated	20.7167984733442	WP_000839243.1
C2566_RS04755	metN	metN	methionine ABC transporter ATP-binding protein MetN	0.000157399893679364	0.999432968658903	Upregulated	29.1623052212774	WP_000593994.1
C2566_RS17145	queD	queD	6-carboxytetrahydropterin synthase QueD	0.000157132638351623	0.999432968658903	Upregulated	32.8690299309691	WP_000108294.1
C2566_RS17020	pphB	pphB	protein-serine/threonine phosphatase	0.000157096712587291	0.999432968658903	Upregulated	28.3002121442816	WP_001141307.1
C2566_RS20870	uspB	uspB	universal stress protein UspB	0.000156919859030542	0.999432968658903	Upregulated	611.044795888911	WP_000626187.1
C2566_RS23875	C2566_RS23875	C2566_RS23875	IS3-like element IS150 family transposase	0.000156638927919808	0.999432968658903	Upregulated	7.93826566620464	WP_085947770.1
C2566_RS21020	yhjD	yhjD	inner membrane protein YhjD	0.000156500365248965	0.999432968658903	Upregulated	75.9303712352713	WP_000191237.1
C2566_RS01230	yiiS	yiiS	DUF406 domain-containing protein	0.000156356095589884	0.999432968658903	Upregulated	149.519230162989	WP_000655986.1
C2566_RS13490	shiA	shiA	shikimate transporter	0.000155900948658225	0.999432968658903	Upregulated	93.2540735225856	WP_000378575.1
C2566_RS10765	feaR	feaR	transcriptional regulator FeaR	0.000155631669892343	0.999432968658903	Upregulated	260.679717773024	WP_001320272.1
C2566_RS00755	C2566_RS00755	C2566_RS00755	IclR family transcriptional regulator	0.000154815270179238	0.999432968658903	Upregulated	25.1948581474904	WP_000852398.1
C2566_RS06380	rrrD	rrrD	lysozyme RrrD	0.000154792223614288	0.999432968658903	Upregulated	8.90973517217661	WP_001135280.1
C2566_RS20570	gntU	gntU	gluconate transporter	0.000154788568318754	0.999432968658903	Upregulated	29.6757560426173	WP_000210111.1
C2566_RS13480	yeeJ	yeeJ	inverse autotransporter adhesin YeeJ	0.000154461487690459	0.999432968658903	Upregulated	173.128296296651	WP_012775979.1
C2566_RS16870	srlD	srlD	sorbitol-6-phosphate dehydrogenase	0.000154093384755598	0.999432968658903	Upregulated	17.9404947065614	WP_001077351.1
C2566_RS24495	idlP	idlP	iraD leader peptide IdlP	0.000154046121295547	0.999432968658903	Upregulated	47.0240443522493	WP_122999405.1
C2566_RS10265	yciZ	yciZ	protein YciZ	0.000154031668834254	0.999432968658903	Upregulated	58.0785815059361	WP_001288368.1
C2566_RS09505	potB	potB	spermidine/putrescine ABC transporter permease PotB	0.000153785966405363	0.999432968658903	Upregulated	80.959530168973	WP_000799401.1
C2566_RS18975	yhaC	yhaC	YhaC family protein	0.000152778410527482	0.999432968658903	Upregulated	18.0392889896468	NA
C2566_RS21630	C2566_RS21630	C2566_RS21630	IS1-like element IS1A family transposase	0.00015272885125479	0.999432968658903	Upregulated	16.2142983907734	WP_094096600.1
C2566_RS11915	rsxE	rsxE	electron transport complex subunit RsxE	0.000152578774660294	0.999432968658903	Upregulated	23.2499683751563	WP_001289652.1
C2566_RS14690	atoB	atoB	acetyl-CoA acetyltransferase	0.000152486931632968	0.999432968658903	Upregulated	24.6455750527043	WP_000786547.1
C2566_RS06265	C2566_RS06265	C2566_RS06265	hypothetical protein	0.000152321982471552	0.999432968658903	Upregulated	150.94749652295	NA
C2566_RS06300	C2566_RS06300	C2566_RS06300	protein ren	0.000151978758348603	0.999432968658903	Upregulated	6.81714794114146	NA
C2566_RS11970	slyA	slyA	transcriptional regulator SlyA	0.000151812244592325	0.999432968658903	Upregulated	992.187031060085	WP_001296943.1
C2566_RS09975	purU	purU	formyltetrahydrofolate deformylase	0.000151716091422253	0.999432968658903	Upregulated	385.070694685725	WP_000555849.1
C2566_RS16630	C2566_RS16630	C2566_RS16630	ParB/RepB/Spo0J family partition protein	0.000151542454565647	0.999432968658903	Upregulated	511.195642585362	WP_000614784.1
C2566_RS12005	nemR	nemR	DNA-binding transcriptional regulator NemR	0.000151509350941206	0.999432968658903	Upregulated	20.8408242618713	WP_001032936.1
C2566_RS06135	glxR	glxR	2-hydroxy-3-oxopropionate reductase	0.000150821365547564	0.999432968658903	Upregulated	10.2337095547017	WP_000765842.1
C2566_RS19430	arcB	arcB	aerobic respiration two-component sensor histidine kinase ArcB	0.000150361470520966	0.999432968658903	Upregulated	396.231118223413	WP_000809774.1
C2566_RS18860	mzrA	mzrA	EnvZ/OmpR regulon moderator MzrA	0.000150289053661553	0.999432968658903	Upregulated	115.593773101985	WP_001166760.1
C2566_RS15585	yfeK	yfeK	YfeK family protein	0.000150134394356598	0.999432968658903	Upregulated	377.632544440123	WP_000719959.1
C2566_RS02735	C2566_RS02735	C2566_RS02735	3-ketoacyl-ACP reductase	0.00015000544122664	0.999432968658903	Upregulated	11.0249674076002	WP_000843384.1
C2566_RS13045	yobA	yobA	CopC domain-containing protein YobA	0.000149982888057875	0.999432968658903	Upregulated	163.922016295388	WP_000168747.1
C2566_RS11080	C2566_RS11080	C2566_RS11080	ISAs1 family transposase	0.000149877380609166	0.999432968658903	Upregulated	9.71423687350705	NA
C2566_RS03730	fimE	fimE	type 1 fimbria switch DNA invertase FimE	0.000149628495491004	0.999432968658903	Upregulated	44.8737875083719	WP_000044711.1
C2566_RS20375	igaA	igaA	intracellular growth attenuator protein IgaA	0.000149339955093956	0.999432968658903	Upregulated	265.680412055474	WP_000104525.1
C2566_RS02085	yjcS	yjcS	alkyl sulfatase YjcS	0.000149279597050847	NA	Upregulated	24.7236855442158	WP_001066028.1
C2566_RS20980	mdtF	mdtF	multidrug efflux pump RND permease MdtF	0.000148637832238452	0.999432968658903	Upregulated	159.60998138324	WP_000024872.1
C2566_RS07995	C2566_RS07995	C2566_RS07995	phage baseplate assembly protein V	0.000148458179005352	0.999432968658903	Upregulated	8.34880952339726	WP_000993743.1
C2566_RS04865	ivy	ivy	Ivy family C-type lysozyme inhibitor	0.000148447116502245	0.999432968658903	Upregulated	53.6330796751661	WP_001308392.1
C2566_RS08550	ycbF	ycbF	fimbrial chaperone	0.000148396616397692	0.999432968658903	Upregulated	10.8076085029019	WP_001111465.1
C2566_RS11685	ynfF	ynfF	selenate/tellurate reductase subunit YnfF	0.000148385640934804	0.999432968658903	Upregulated	546.353844220756	WP_001340362.1
C2566_RS00540	cyaY	cyaY	iron donor protein CyaY	0.000148144817766495	0.999432968658903	Upregulated	118.672043794608	WP_000999950.1
C2566_RS00580	yigE	yigE	phosphodiester glycosidase family protein	0.000147905107495024	0.999432968658903	Upregulated	29.6008661847531	WP_000951184.1
C2566_RS02835	ytfQ	ytfQ	galactofuranose ABC transporter substrate-binding protein YtfQ	0.000147417247960077	0.999432968658903	Upregulated	80.0944734416176	WP_000265933.1
C2566_RS08800	cspG	cspG	cold shock protein CspG	0.000147378277432794	0.999432968658903	Upregulated	444.491023582088	WP_000066490.1
C2566_RS13280	tar	tar	methyl-accepting chemotaxis protein II	0.000147363143330245	0.999432968658903	Upregulated	29.650275603089	WP_001297437.1
C2566_RS10965	hicB	hicB	type II toxin-antitoxin system antitoxin HicB	0.000147324428893869	0.999432968658903	Upregulated	52.2897986302204	WP_001270286.1
C2566_RS12205	ydiK	ydiK	AI-2E family transporter YdiK	0.000147308831137248	0.999432968658903	Upregulated	90.0139223533159	WP_000248636.1
C2566_RS10530	fnr	fnr	fumarate/nitrate reduction transcriptional regulator Fnr	0.000147025253766258	0.999432968658903	Upregulated	1529.97066161508	NA
C2566_RS12070	cfa	cfa	cyclopropane fatty acyl phospholipid synthase	0.000146962721761152	0.999432968658903	Upregulated	757.790034330882	WP_000098896.1
C2566_RS00600	C2566_RS00600	C2566_RS00600	YPO3983 family protein	0.000146817798647431	0.999432968658903	Upregulated	28.9431262369983	WP_001066390.1
C2566_RS12040	sodB	sodB	superoxide dismutase [Fe]	0.000146688496922066	0.999432968658903	Upregulated	5909.00695512186	WP_000007283.1
C2566_RS21125	yhjV	yhjV	aromatic amino acid transport family protein	0.000146280970444431	0.999432968658903	Upregulated	55.9492018161927	WP_001295225.1
C2566_RS21285	xylF	xylF	D-xylose ABC transporter substrate-binding protein	0.000145891251497022	0.999432968658903	Upregulated	34.0948659402848	WP_001300957.1
C2566_RS15315	C2566_RS15315	C2566_RS15315	hypothetical protein	0.000145567890985177	0.999432968658903	Upregulated	56.0378699374568	NA
C2566_RS03035	ahr	ahr	NADPH-dependent aldehyde reductase Ahr	0.000145307515864276	0.999432968658903	Upregulated	31.5243849423828	WP_001318460.1
C2566_RS07375	C2566_RS07375	C2566_RS07375	hypothetical protein	0.000144982321006588	0.999432968658903	Upregulated	297.96220766503	NA
C2566_RS03715	fimI	fimI	fimbrial protein	0.000144914238082192	0.999432968658903	Upregulated	114.179469718177	WP_000824114.1
C2566_RS14920	elaD	elaD	deubiquitinase ElaD	0.000144865349923074	0.999432968658903	Upregulated	30.0771092850464	WP_001326980.1
C2566_RS00100	bglB	bglB	6-phospho-beta-glucosidase BglB	0.000144774922605868	0.999432968658903	Upregulated	17.913290823652	WP_000643219.1
C2566_RS19000	garP	garP	galactarate/glucarate/glycerate transporter GarP	0.000144646804384986	0.999432968658903	Upregulated	20.3877247848115	WP_000599636.1
C2566_RS13085	yebG	yebG	DNA damage-inducible protein YebG	0.000144563971296185	0.999432968658903	Upregulated	545.08965999044	WP_000257738.1
C2566_RS03475	yjjG	yjjG	pyrimidine 5'-nucleotidase	0.000144460453445536	0.999432968658903	Upregulated	52.372796868487	WP_000870710.1
C2566_RS02360	dicD	dicD	transcriptional regulator	0.000143957935956019	0.999432968658903	Upregulated	144.121781721401	WP_001188520.1
C2566_RS15570	ptsI	ptsI	phosphoenolpyruvate-protein phosphotransferase PtsI	0.00014384781845643	0.999432968658903	Upregulated	3113.60688867393	WP_000623136.1
C2566_RS24315	ypdK	ypdK	membrane protein YpdK	0.000143702049826217	0.999432968658903	Upregulated	900.963150240155	WP_012767748.1
C2566_RS16570	grpE	grpE	nucleotide exchange factor GrpE	0.000143583156383373	0.999432968658903	Upregulated	812.940351607025	WP_001296310.1
C2566_RS12530	xthA	xthA	exodeoxyribonuclease III	0.000143320131108654	0.999432968658903	Upregulated	65.4472334258048	WP_000673918.1
C2566_RS07155	ybfD	ybfD	ISAs1 family transposase	0.000142996660690032	0.999432968658903	Upregulated	34.3361325783426	NA
C2566_RS11130	C2566_RS11130	C2566_RS11130	leucine-rich repeat domain-containing protein	0.00014271414227527	0.999432968658903	Upregulated	14.6120305605723	NA
C2566_RS08385	ihfB	ihfB	integration host factor subunit beta	0.00014267394239868	0.999432968658903	Upregulated	671.615655227949	WP_000167336.1
C2566_RS09820	ychH	ychH	stress-induced protein YchH	0.000142496801556226	0.999432968658903	Upregulated	2914.23246921404	WP_000823885.1
C2566_RS00705	C2566_RS00705	C2566_RS00705	DUF2877 domain-containing protein	0.000142463577805972	0.999432968658903	Upregulated	11.3501798578624	WP_001301301.1
C2566_RS14045	yegW	yegW	GntR family transcriptional regulator	0.000142337582086855	0.999432968658903	Upregulated	16.5951307841535	WP_000434038.1
C2566_RS20625	ugpQ	ugpQ	glycerophosphodiester phosphodiesterase	0.000142057317132412	0.999432968658903	Upregulated	55.286464718523	WP_000073599.1
C2566_RS14930	yfbM	yfbM	YfbM family protein	0.00014204996993925	0.999432968658903	Upregulated	75.1415505387006	WP_000525365.1
C2566_RS09015	C2566_RS09015	C2566_RS09015	hypothetical protein	0.000141818279008548	0.999432968658903	Upregulated	32.1054203707489	NA
C2566_RS11340	hipB	hipB	type II toxin-antitoxin system antitoxin HipB	0.00014163355525087	0.999432968658903	Upregulated	97.7119228848415	WP_001301023.1
C2566_RS10300	sapF	sapF	peptide ABC transporter ATP-binding protein SapF	0.000141579225717452	0.999432968658903	Upregulated	21.0114519489321	WP_000573407.1
C2566_RS15375	yfdX	yfdX	YfdX family protein	0.000141278645444122	0.999432968658903	Upregulated	14.6591633266755	WP_000825604.1
C2566_RS09730	ycgB	ycgB	SpoVR family protein	0.000140814636970554	0.999432968658903	Upregulated	366.488700381858	WP_000190854.1
C2566_RS10745	ldhA	ldhA	D-lactate dehydrogenase	0.000140789341924666	0.999432968658903	Upregulated	137.920556930694	WP_000762229.1
C2566_RS05625	yajI	yajI	DUF3251 domain-containing protein	0.000140622917563821	0.999432968658903	Upregulated	33.4889431567833	WP_001301329.1
C2566_RS05125	ykgG	ykgG	LutC/YkgG family protein	0.000140610446806311	0.999432968658903	Upregulated	49.2978224887168	WP_000370307.1
C2566_RS13740	wzx	wzx	O7 family O-antigen flippase	0.000140489902155312	0.999432968658903	Upregulated	4940.79280171276	WP_001060532.1
C2566_RS07215	ybgQ	ybgQ	fimbria/pilus outer membrane usher protein	0.000140332595949966	0.999432968658903	Upregulated	20.700449767843	WP_000381918.1
C2566_RS03215	C2566_RS03215	C2566_RS03215	hypothetical protein	0.000140145950068666	0.999432968658903	Upregulated	18.8748482575971	WP_000871665.1
C2566_RS09560	rluE	rluE	23S rRNA pseudouridine(2457) synthase RluE	0.00013978036786933	0.999432968658903	Upregulated	34.9128423395726	WP_001248685.1
C2566_RS13320	otsA	otsA	alpha,alpha-trehalose-phosphate synthase	0.000139761468680026	0.999432968658903	Upregulated	206.493671172083	WP_001295646.1
C2566_RS22035	C2566_RS22035	C2566_RS22035	GntR family transcriptional regulator	0.000139673113375982	0.999432968658903	Upregulated	10.8158498015124	NA
C2566_RS11240	gadC	gadC	acid resistance gamma-aminobutyrate antiporter GadC	0.000139036791331189	0.999432968658903	Upregulated	50.4816562605228	WP_000246019.1
C2566_RS19460	nanQ	nanQ	N-acetylneuraminate anomerase	0.00013858562086366	0.999432968658903	Upregulated	38.9680208887342	WP_000979881.1
C2566_RS01215	tpiA	tpiA	triose-phosphate isomerase	0.000138460571475951	0.999432968658903	Upregulated	403.482832023947	WP_001216325.1
C2566_RS16825	alaS	alaS	alanine--tRNA ligase	0.000138321157904466	0.999432968658903	Upregulated	1612.56916767887	WP_000047185.1
C2566_RS14065	C2566_RS14065	C2566_RS14065	HTH-like domain-containing protein	0.000138183363167445	0.999432968658903	Upregulated	756.482222730431	NA
C2566_RS22120	recF	recF	DNA replication/repair protein RecF	0.000137588155090626	0.999432968658903	Upregulated	106.491143329305	WP_000060112.1
C2566_RS16060	pbpC	pbpC	peptidoglycan glycosyltransferase PbpC	0.000137584668833309	0.999432968658903	Upregulated	60.273592070459	WP_001137669.1
C2566_RS16640	glaH	glaH	glutarate dioxygenase GlaH	0.000137470529236415	0.999432968658903	Upregulated	33.0728786771063	WP_000993087.1
C2566_RS03235	C2566_RS03235	C2566_RS03235	IS4-like element IS421 family transposase	0.000137176564405943	0.999432968658903	Upregulated	10.4246227267644	WP_001300563.1
C2566_RS15735	pta	pta	phosphate acetyltransferase	0.000136784537872127	0.999432968658903	Upregulated	27.0400859681827	WP_000582977.1
C2566_RS02850	yjfF	yjfF	galactofuranose ABC transporter, permease protein YjfF	0.000136319833845226	0.999432968658903	Upregulated	39.8735635068991	WP_000596015.1
C2566_RS07160	ybgA	ybgA	YbgA family protein	0.000136033688212629	0.999432968658903	Upregulated	38.0584964409176	WP_001076004.1
C2566_RS10980	ydcT	ydcT	ABC transporter ATP-binding protein	0.000135944136243092	0.999432968658903	Upregulated	15.6149376238872	WP_000220396.1
C2566_RS10450	ompG	ompG	monomeric porin OmpG	0.000135446250409219	0.999432968658903	Upregulated	9.3963080532249	WP_000735257.1
C2566_RS11435	marR	marR	multiple antibiotic resistance transcriptional regulator MarR	0.000135275137675507	0.999432968658903	Upregulated	116.99115391869	WP_000843414.1
C2566_RS11510	ydfK	ydfK	cold shock protein YdfK	0.00013522905899566	0.999432968658903	Upregulated	33.4662408208242	WP_000836768.1
C2566_RS20620	yhhA	yhhA	DUF2756 family protein	0.00013497530597933	0.999432968658903	Upregulated	235.851006928372	WP_000825996.1
C2566_RS05975	aes	aes	acetyl esterase	0.000134689611373105	0.999432968658903	Upregulated	77.5686860512276	WP_000801849.1
C2566_RS11375	yneE	yneE	bestrophin family protein	0.000134521181747422	0.999432968658903	Upregulated	50.3837763125237	WP_000637082.1
C2566_RS06850	hscC	hscC	molecular chaperone HscC	0.000134507161966607	0.999432968658903	Upregulated	34.7120416812259	WP_000367881.1
C2566_RS15365	oxc	oxc	oxalyl-CoA decarboxylase	0.000134044575250881	0.999432968658903	Upregulated	21.4955732458962	WP_001283490.1
C2566_RS07965	C2566_RS07965	C2566_RS07965	GPO family capsid scaffolding protein	0.000133672744911157	0.999432968658903	Upregulated	22.3980393807369	WP_000216259.1
C2566_RS08575	uup	uup	ABC transporter ATP-binding protein	0.000133559300743619	0.999432968658903	Upregulated	396.286717014955	WP_000053099.1
C2566_RS11370	tam	tam	trans-aconitate 2-methyltransferase	0.000133459279152336	0.999432968658903	Upregulated	34.2290814967421	WP_001286597.1
C2566_RS13365	ftnA	ftnA	non-heme ferritin	0.000133142626109624	0.999432968658903	Upregulated	2796.63004334622	WP_000917208.1
C2566_RS07850	bssR	bssR	biofilm formation regulator BssR	0.000133068436726479	0.999432968658903	Upregulated	131247.377374393	WP_000497137.1
C2566_RS08525	elfD	elfD	molecular chaperone	0.000132835434102717	0.999432968658903	Upregulated	7.32638464311108	WP_001295349.1
C2566_RS06905	corC	corC	CNNM family magnesium/cobalt transport protein CorC	0.000132805326518474	0.999432968658903	Upregulated	374.702431263301	WP_001278605.1
C2566_RS06435	cusC	cusC	Cu(+)/Ag(+) efflux RND transporter outer membrane channel CusC	0.000132367236130886	0.999432968658903	Upregulated	712.703662001323	WP_000074253.1
C2566_RS00035	tnaA	tnaA	tryptophanase	0.000131976218550975	0.999432968658903	Upregulated	1546.90892778599	WP_001295247.1
C2566_RS04765	C2566_RS04765	C2566_RS04765	hypothetical protein	0.000131713396647269	0.999432968658903	Upregulated	5755.74641998237	NA
C2566_RS20120	yheV	yheV	YheV family putative zinc ribbon protein	0.000131522652563166	0.999432968658903	Upregulated	49.7721844911337	WP_001007730.1
C2566_RS07555	bioD	bioD	dethiobiotin synthase	0.000131512974779843	0.999432968658903	Upregulated	9.06747149893724	WP_000044837.1
C2566_RS01360	gldA	gldA	bifunctional L-1,2-propanediol dehydrogenase/glycerol dehydrogenase	0.000131343208514721	0.999432968658903	Upregulated	199.966537811046	WP_000374004.1
C2566_RS11255	pqqL	pqqL	M16 family metallopeptidase	0.000131286646269248	0.999432968658903	Upregulated	61.362333117212	WP_001244978.1
C2566_RS20330	aroB	aroB	3-dehydroquinate synthase	0.000131054894406773	0.999432968658903	Upregulated	298.508829958568	WP_000439846.1
C2566_RS21870	C2566_RS21870	C2566_RS21870	DUF5983 family protein	0.000130877263278008	0.999432968658903	Upregulated	10.0524686047656	WP_000761714.1
C2566_RS15180	yfcJ	yfcJ	arabinose transporter	0.000130699481251236	0.999432968658903	Upregulated	93.5604575280442	WP_000127751.1
C2566_RS09745	cvrA	cvrA	potassium/proton antiporter	0.000130650685918939	0.999432968658903	Upregulated	224.082086747538	WP_000340194.1
C2566_RS24960	C2566_RS24960	C2566_RS24960	hypothetical protein	0.000129972253507912	0.999432968658903	Upregulated	475.980871645681	WP_000050905.1
C2566_RS20205	nirB	nirB	NADPH-nitrite reductase large subunit	0.000129868253035182	0.999432968658903	Upregulated	113.498705966801	WP_000049208.1
C2566_RS08635	yccS	yccS	YccS family putative transporter	0.000129854982462098	0.999432968658903	Upregulated	136.022747128803	WP_000875061.1
C2566_RS08605	ycbZ	ycbZ	AAA family ATPase	0.000129439835880242	0.999432968658903	Upregulated	191.151399706228	WP_000156518.1
C2566_RS01990	espX5	espX5	T3SS effector pentapeptide repeat protein EspX5	0.000129408566624424	0.999432968658903	Upregulated	90.7079481668503	NA
C2566_RS14115	C2566_RS14115	C2566_RS14115	IS1-like element IS1A family transposase	0.000129386381986578	0.999432968658903	Upregulated	8.92620059799233	WP_094096600.1
C2566_RS05410	hemB	hemB	porphobilinogen synthase	0.000129330013886658	0.999432968658903	Upregulated	192.221858005926	WP_001300813.1
C2566_RS01705	aceB	aceB	malate synthase A	0.00012917090831178	0.999432968658903	Upregulated	2332.29692620224	WP_000138915.1
C2566_RS20550	glgX	glgX	glycogen debranching protein GlgX	0.000129050833985756	0.999432968658903	Upregulated	351.286654574399	WP_000192533.1
C2566_RS18560	ygiD	ygiD	4,5-DOPA dioxygenase extradiol	0.000128959715973888	0.999432968658903	Upregulated	42.5744254820395	WP_001320780.1
C2566_RS07545	bioF	bioF	8-amino-7-oxononanoate synthase	0.000128638641556213	0.999432968658903	Upregulated	10.0517633380509	WP_000118797.1
C2566_RS05420	iprA	iprA	hydrogen peroxide resistance inhibitor IprA	0.000128622088291486	0.999432968658903	Upregulated	21.8487111727084	WP_012775994.1
C2566_RS08120	artM	artM	arginine ABC transporter permease ArtM	0.000128617352233589	0.999432968658903	Upregulated	111.112462176025	WP_000464491.1
C2566_RS02095	alsE	alsE	D-allulose-6-phosphate 3-epimerase	0.000128306766109373	0.999432968658903	Upregulated	18.8363839942797	WP_001311314.1
C2566_RS09430	bhsA	bhsA	multiple stress resistance protein BhsA	0.000128255721973442	0.999432968658903	Upregulated	423.647104435025	WP_000800153.1
C2566_RS04205	ftsQ	ftsQ	cell division protein FtsQ	0.000128086936661356	0.999432968658903	Upregulated	240.699312976388	WP_000075744.1
C2566_RS03050	C2566_RS03050	C2566_RS03050	phosphoethanolamine transferase	0.000128060368234358	0.999432968658903	Upregulated	170.93855998078	NA
C2566_RS18500	ygiZ	ygiZ	DUF2645 family protein	0.000127857415442468	0.999432968658903	Upregulated	32.4668518661503	WP_000917684.1
C2566_RS05235	prpR	prpR	propionate catabolism operon regulatory protein PrpR	0.000127449953354754	0.999432968658903	Upregulated	44.5326871014477	WP_000941027.1
C2566_RS10000	hns	hns	histone-like nucleoid-structuring protein H-NS	0.000127300235012679	0.999432968658903	Upregulated	3041.80336718672	WP_001287378.1
C2566_RS06755	ybeF	ybeF	YbeF family transcriptional regulator	0.000126993260955287	0.999432968658903	Upregulated	17.6752495174798	WP_000378033.1
C2566_RS08210	macA	macA	macrolide transporter subunit MacA	0.000126961158230509	0.999432968658903	Upregulated	90.3298473660607	WP_000746443.1
C2566_RS00740	C2566_RS00740	C2566_RS00740	Bug family tripartite tricarboxylate transporter substrate binding protein	0.00012687260218361	0.999432968658903	Upregulated	39.7737890425556	WP_000589802.1
C2566_RS14810	yfaX	yfaX	IclR family transcriptional regulator	0.000126860143034641	0.999432968658903	Upregulated	20.3727538289243	WP_000894185.1
C2566_RS04930	yafO	yafO	type II toxin-antitoxin system mRNA interferase toxin YafO	0.000126449092290829	0.999432968658903	Upregulated	19.8509071856517	WP_001263493.1
C2566_RS03685	gntP	gntP	gluconate permease GntP	0.000126260938516773	0.999432968658903	Upregulated	35.2725672802394	WP_000558251.1
C2566_RS11745	mdtI	mdtI	multidrug/spermidine efflux SMR transporter subunit MdtI	0.000126196009558069	0.999432968658903	Upregulated	5.64200065628587	WP_000046661.1
C2566_RS09815	pth	pth	aminoacyl-tRNA hydrolase	0.000126035033494042	0.999432968658903	Upregulated	54.5676595889261	WP_000152933.1
C2566_RS00860	C2566_RS00860	C2566_RS00860	hypothetical protein	0.000125933565721667	0.999432968658903	Upregulated	43867.0858984159	NA
C2566_RS00375	ppiC	ppiC	peptidylprolyl isomerase PpiC	0.000125773127916317	0.999432968658903	Upregulated	43.8898909639317	WP_001140251.1
C2566_RS18525	cpdA	cpdA	3',5'-cyclic-AMP phosphodiesterase	0.000125675961166953	0.999432968658903	Upregulated	1198.36018373931	WP_000444752.1
C2566_RS07180	pxpB	pxpB	5-oxoprolinase subunit PxpB	0.000125622345389804	0.999432968658903	Upregulated	55.7873923779803	WP_001188343.1
C2566_RS09055	csgD	csgD	biofilm master transcriptional regulator CsgD	0.000125190521166718	0.999432968658903	Upregulated	5.26262221265572	WP_000481506.1
C2566_RS06740	C2566_RS06740	C2566_RS06740	deaminated glutathione amidase	0.000125061568920301	0.999432968658903	Upregulated	27.6554740116786	WP_000959109.1
C2566_RS03705	fimD	fimD	fimbrial usher FimD	0.000125024955981062	0.999432968658903	Upregulated	267.505155691197	WP_000121002.1
C2566_RS02115	alsR	alsR	MurR/RpiR family transcriptional regulator	0.000124982681722419	0.999432968658903	Upregulated	168.878545266357	WP_000083217.1
C2566_RS00265	rbsB	rbsB	ribose ABC transporter substrate-binding protein RbsB	0.00012493118249628	NA	Upregulated	18127.1727528616	WP_001056273.1
C2566_RS24820	C2566_RS24820	C2566_RS24820	type I toxin-antitoxin system toxin Ldr family protein	0.00012487655926848	0.999432968658903	Upregulated	191.924943615021	WP_001295224.1
C2566_RS07490	C2566_RS07490	C2566_RS07490	terminase small subunit	0.000124421069672826	0.999432968658903	Upregulated	6.3818166566574	WP_001218995.1
C2566_RS00340	ilvG	ilvG	acetolactate synthase 2 catalytic subunit	0.000124362495290858	0.999432968658903	Upregulated	105.778879375377	WP_001012606.1
C2566_RS02915	pyrI	pyrI	aspartate carbamoyltransferase regulatory subunit	0.000123750263130602	0.999432968658903	Upregulated	31.8516951661059	WP_000148581.1
C2566_RS21645	rfaP	rfaP	lipopolysaccharide core heptose(I) kinase RfaP	0.000123681260629025	0.999432968658903	Upregulated	197.03564866419	WP_001300933.1
C2566_RS22900	ymcF	ymcF	cold-shock protein	0.000123325424373532	0.999432968658903	Upregulated	74.4998489075868	WP_071524879.1
C2566_RS14170	yehR	yehR	YehR family lipoprotein	0.000122832287478238	0.999432968658903	Upregulated	11.4639049060791	WP_001296231.1
C2566_RS02710	C2566_RS02710	C2566_RS02710	MFS transporter	0.000122808059352959	0.999432968658903	Upregulated	18.1189336018178	WP_001033615.1
C2566_RS22720	C2566_RS22720	C2566_RS22720	IS1-like element IS1A family transposase	0.000122431339254857	0.999432968658903	Upregulated	5.97182269118075	WP_103215986.1
C2566_RS05470	phoA	phoA	alkaline phosphatase	0.000121912048767857	0.999432968658903	Upregulated	72.3934359439031	WP_001301326.1
C2566_RS19285	greA	greA	transcription elongation factor GreA	0.000121710216682914	0.999432968658903	Upregulated	153.21106759155	WP_001148001.1
C2566_RS19710	C2566_RS19710	C2566_RS19710	amino acid ABC transporter substrate-binding protein	0.00012162873003573	0.999432968658903	Upregulated	42.255123944995	WP_000738568.1
C2566_RS21310	malS	malS	alpha-amylase	0.000121561506050854	0.999432968658903	Upregulated	43.2276818754606	WP_000761228.1
C2566_RS02410	yjeJ	yjeJ	YjeJ family protein	0.000121293082063728	0.999432968658903	Upregulated	14.6641239609889	WP_001008049.1
C2566_RS02390	yjeH	yjeH	L-methionine/branched-chain amino acid transporter	0.000120963201521519	0.999432968658903	Upregulated	43.5699419198061	WP_000015852.1
C2566_RS08450	ldtD	ldtD	L,D-transpeptidase	0.0001203327585993	0.999432968658903	Upregulated	383.02876676273	WP_000925969.1
C2566_RS12765	dgcP	dgcP	diguanylate cyclase DgcP	0.000120157067885425	0.999432968658903	Upregulated	478.381263465044	WP_001329055.1
C2566_RS08655	csgI	csgI	DUF2057 family protein	0.000120005864404716	0.999432968658903	Upregulated	10.6190053097423	WP_000847791.1
C2566_RS10855	C2566_RS10855	C2566_RS10855	periplasmic protein	0.00011973371833129	0.999432968658903	Upregulated	435.145381258993	WP_000731833.1
C2566_RS02035	nrfF	nrfF	heme lyase NrfEFG subunit NrfF	0.00011972492557004	0.999432968658903	Upregulated	9.73474678843759	WP_000033487.1
C2566_RS12940	cspE	cspE	transcription antiterminator/RNA stability regulator CspE	0.000119647573385513	0.999432968658903	Upregulated	5016.36243634289	WP_001062678.1
C2566_RS20520	C2566_RS20520	C2566_RS20520	hypothetical protein	0.000119582059212053	0.999432968658903	Upregulated	12.0675526704389	WP_000981057.1
C2566_RS11225	dosP	dosP	oxygen-sensing cyclic-di-GMP phosphodiesterase DosP	0.000119279247905847	0.999432968658903	Upregulated	26.8574700525667	WP_012304876.1
C2566_RS19745	C2566_RS19745	C2566_RS19745	hypothetical protein	0.00011908182712327	0.999432968658903	Upregulated	12266.4047672406	NA
C2566_RS15035	yfbU	yfbU	YfbU family protein	0.000118988603517428	0.999432968658903	Upregulated	294.318948389543	WP_000426124.1
C2566_RS11105	narI	narI	respiratory nitrate reductase subunit gamma	0.000118919567642146	0.999432968658903	Upregulated	12.3832550141412	WP_000617115.1
C2566_RS09685	ycgM	ycgM	fumarylacetoacetate hydrolase family protein	0.000118850472439308	0.999432968658903	Upregulated	137.07155405324	WP_000284277.1
C2566_RS11525	C2566_RS11525	C2566_RS11525	tail fiber domain-containing protein	0.000117928601256361	0.999432968658903	Upregulated	41.7103989717238	WP_000235975.1
C2566_RS16405	ung	ung	uracil-DNA glycosylase	0.000117692340245299	0.999432968658903	Upregulated	203.906460394377	WP_001262713.1
C2566_RS21955	ilvN	ilvN	acetolactate synthase small subunit	0.000117689564729629	0.999432968658903	Upregulated	164.647008866453	WP_001181706.1
C2566_RS01000	yihS	yihS	sulfoquinovose isomerase	0.000117562325569006	0.999432968658903	Upregulated	25.9689929328204	WP_000870916.1
C2566_RS21790	C2566_RS21790	C2566_RS21790	hypothetical protein	0.000117529292800032	0.999432968658903	Upregulated	108.733584898654	NA
C2566_RS15860	bcp	bcp	thioredoxin-dependent thiol peroxidase	0.000117414567084298	0.999432968658903	Upregulated	185.777029469977	WP_001068682.1
C2566_RS10990	ydcV	ydcV	ABC transporter permease	0.000117087216655143	0.999432968658903	Upregulated	19.0596671285912	WP_000555458.1
C2566_RS21690	coaBC	coaBC	bifunctional phosphopantothenoylcysteine decarboxylase/phosphopantothenate--cysteine ligase CoaBC	0.000116894037761768	0.999432968658903	Upregulated	80.3247440813803	WP_000050139.1
C2566_RS18610	yqiJ	yqiJ	OB-fold-containig protein	0.000116757817080362	0.999432968658903	Upregulated	255.076460906358	WP_000599926.1
C2566_RS20640	ugpA	ugpA	sn-glycerol-3-phosphate ABC transporter permease UgpA	0.000116709944365809	0.999432968658903	Upregulated	16.7829742879702	WP_000099289.1
C2566_RS11330	C2566_RS11330	C2566_RS11330	fimbrial protein	0.000116552132274523	0.999432968658903	Upregulated	7.36586458766373	WP_000931227.1
C2566_RS11050	yncG	yncG	glutathione S-transferase family protein	0.000116153130550696	0.999432968658903	Upregulated	33.0895411884295	WP_000598851.1
C2566_RS14830	ais	ais	lipopolysaccharide core heptose(II)-phosphate phosphatase Ais	0.000116080678520308	0.999432968658903	Upregulated	1140.07466054228	WP_000879113.1
C2566_RS17520	mutH	mutH	DNA mismatch repair endonuclease MutH	0.00011556981394749	0.999432968658903	Upregulated	33.8597853418749	WP_000082201.1
C2566_RS17845	rpiA	rpiA	ribose-5-phosphate isomerase RpiA	0.000115259860868137	0.999432968658903	Upregulated	220.556361132913	WP_000189743.1
C2566_RS24530	C2566_RS24530	C2566_RS24530	protein YahV	0.000114850117938599	0.999432968658903	Upregulated	3.45556784144348	WP_120795374.1
C2566_RS11580	C2566_RS11580	C2566_RS11580	DUF977 family protein	0.000114756593137213	0.999432968658903	Upregulated	13.5045570891599	WP_001151186.1
C2566_RS13775	wcaL	wcaL	colanic acid biosynthesis glycosyltransferase WcaL	0.000114679394583103	0.999432968658903	Upregulated	7.61709328400616	WP_000862635.1
C2566_RS03815	sgcQ	sgcQ	BtpA family protein SgcQ	0.000114359852101954	0.999432968658903	Upregulated	17.6498040331492	WP_000118626.1
C2566_RS09615	pdeG	pdeG	cyclic diguanylate phosphodiesterase	0.00011406572088861	0.999432968658903	Upregulated	19.3617239149728	WP_001246510.1
C2566_RS13505	C2566_RS13505	C2566_RS13505	hypothetical protein	0.000113941890365245	0.999432968658903	Upregulated	55.9928724991137	NA
C2566_RS15080	yfcG	yfcG	GSH-dependent disulfide bond oxidoreductase	0.000113770823808458	0.999432968658903	Upregulated	15.9202146580897	WP_000566471.1
C2566_RS13815	fcl	fcl	GDP-L-fucose synthase	0.000113718590149493	0.999432968658903	Upregulated	11.2461409096358	WP_000043654.1
C2566_RS15335	emrY	emrY	multidrug efflux MFS transporter permease subunit EmrY	0.000113627925848364	0.999432968658903	Upregulated	20.6570513379374	WP_001018731.1
C2566_RS02325	ghoT	ghoT	type V toxin-antitoxin system toxin GhoT	0.000113567387004482	0.999432968658903	Upregulated	30.639267876161	WP_001173343.1
C2566_RS24025	C2566_RS24025	C2566_RS24025	hypothetical protein	0.000113534024527683	0.999432968658903	Upregulated	6.67859874152153	WP_001303586.1
C2566_RS16020	der	der	ribosome biogenesis GTPase Der	0.000113526878867628	0.999432968658903	Upregulated	227.356998330643	WP_000249410.1
C2566_RS08040	C2566_RS08040	C2566_RS08040	ogr/Delta-like zinc finger family protein	0.000113237792651234	0.999432968658903	Upregulated	59.7652461980519	WP_000972391.1
C2566_RS16240	glnB	glnB	nitrogen regulatory protein P-II	0.000113109565504436	0.999432968658903	Upregulated	330.492291501566	WP_000717694.1
C2566_RS17850	serA	serA	phosphoglycerate dehydrogenase	0.000113098720781223	0.999432968658903	Upregulated	212.299761453976	WP_001151604.1
C2566_RS13405	uvrC	uvrC	excinuclease ABC subunit UvrC	0.000112884334763517	0.999432968658903	Upregulated	154.483613682145	WP_001283424.1
C2566_RS19370	kdsC	kdsC	3-deoxy-manno-octulosonate-8-phosphatase KdsC	0.000112628101377973	0.999432968658903	Upregulated	146.758792860239	WP_000030016.1
C2566_RS02950	tabA	tabA	toxin-antitoxin biofilm protein TabA	0.000112348403121488	0.999432968658903	Upregulated	65.1113916811323	WP_001319730.1
C2566_RS04470	sfsA	sfsA	DNA/RNA nuclease SfsA	0.000112135214184942	0.999432968658903	Upregulated	1437.06334598781	WP_000396036.1
C2566_RS21635	C2566_RS21635	C2566_RS21635	glycosyltransferase	0.000112070211948099	0.999432968658903	Upregulated	164.265904312723	NA
C2566_RS12115	phsC	phsC	thiosulfate reductase cytochrome B subunit	0.000111881387072629	0.999432968658903	Upregulated	39.352726305708	WP_001069979.1
C2566_RS02110	alsB	alsB	D-allose transporter substrate-binding protein	0.000111878094999639	0.999432968658903	Upregulated	22.9830266680089	WP_001046187.1
C2566_RS19725	yhdZ	yhdZ	amino acid ABC transporter ATP-binding protein	0.000111805071016017	0.999432968658903	Upregulated	37.1379660858987	WP_000078349.1
C2566_RS05855	ybaY	ybaY	YbaY family lipoprotein	0.000111657405379702	0.999432968658903	Upregulated	205.998631287181	WP_000779826.1
C2566_RS01310	yiiX	yiiX	YiiX family permuted papain-like enzyme	0.000111433045656234	0.999432968658903	Upregulated	29.975439194489	WP_000797341.1
C2566_RS05445	yaiY	yaiY	YaiY family protein	0.000111355654855136	0.999432968658903	Upregulated	6.37048144223833	WP_000763151.1
C2566_RS21665	coaD	coaD	pantetheine-phosphate adenylyltransferase	0.000110767485758604	0.999432968658903	Upregulated	28.2898590662711	WP_001171866.1
C2566_RS06205	lpxH	lpxH	UDP-2,3-diacylglucosamine diphosphatase	0.000110466902844499	0.999432968658903	Upregulated	21.8446194212645	WP_000212242.1
C2566_RS15025	yfbS	yfbS	SLC13 family permease	0.000110447946033361	0.999432968658903	Upregulated	249.289644289448	WP_001012899.1
C2566_RS08665	yccU	yccU	CoA-binding protein	0.000110065026953005	0.999432968658903	Upregulated	35.0855950180083	WP_001301418.1
C2566_RS01715	aceK	aceK	bifunctional isocitrate dehydrogenase kinase/phosphatase	0.000109915235322519	0.999432968658903	Upregulated	443.334749318868	WP_001137223.1
C2566_RS25020	C2566_RS25020	C2566_RS25020	hypothetical protein	0.000109857848225265	0.999432968658903	Upregulated	28.0562690104173	WP_001326841.1
C2566_RS07225	gltA	gltA	citrate synthase	0.000109804080139981	0.999432968658903	Upregulated	3024.72252329132	WP_000785834.1
C2566_RS14480	yejG	yejG	YejG family protein	0.00010958587685932	0.999432968658903	Upregulated	523.363225529093	WP_000202794.1
C2566_RS20725	yhhM	yhhM	DUF2500 domain-containing protein	0.000109454494304029	0.999432968658903	Upregulated	115.9053472008	WP_000042886.1
C2566_RS01145	rhaS	rhaS	HTH-type transcriptional activator RhaS	0.000109264022695182	0.999432968658903	Upregulated	17.527361491786	WP_000217165.1
C2566_RS18765	ygjI	ygjI	amino acid permease	0.000109231538608384	NA	Upregulated	13.3599704401417	WP_001285432.1
C2566_RS24755	pheL	pheL	pheA operon leader peptide PheL	0.000109133858025072	0.999432968658903	Upregulated	63.1083241656613	WP_001386991.1
C2566_RS09635	ymgD	ymgD	YmgD family protein	0.000109041302572462	0.999432968658903	Upregulated	115.32770516143	WP_000979983.1
C2566_RS19835	yhdN	yhdN	DUF1992 domain-containing protein	0.000108938448933789	0.999432968658903	Upregulated	167.186205738154	WP_000266486.1
C2566_RS07040	seqA	seqA	replication initiation negative regulator SeqA	0.000108631458990192	0.999432968658903	Upregulated	455.212931050928	WP_000848387.1
C2566_RS12460	chbA	chbA	PTS N,N'-diacetylchitobiose transporter subunit IIA	0.000108160357053618	0.999432968658903	Upregulated	19.3483794897421	WP_000968919.1
C2566_RS14765	glpQ	glpQ	glycerophosphodiester phosphodiesterase	0.000108102416940749	0.999432968658903	Upregulated	2102.43518946822	WP_000779102.1
C2566_RS09030	ycdY	ycdY	molecular chaperone YcdY	0.000107799003053984	0.999432968658903	Upregulated	96.5138023754784	WP_001001902.1
C2566_RS01455	trmA	trmA	tRNA (uridine(54)-C5)-methyltransferase TrmA	0.000107577341440063	0.999432968658903	Upregulated	88.5303169803482	WP_000187022.1
C2566_RS13160	yebB	yebB	YebB family permuted papain-like enzyme	0.000107542970376852	0.999432968658903	Upregulated	7.54823777079368	WP_001024904.1
C2566_RS11880	ydgT	ydgT	transcription modulator YdgT	0.00010753885308129	0.999432968658903	Upregulated	12.5528769075588	WP_000217950.1
C2566_RS02365	dsbD	dsbD	protein-disulfide reductase DsbD	0.000107346419260161	0.999432968658903	Upregulated	133.046698948112	WP_000068928.1
C2566_RS19390	rpoN	rpoN	RNA polymerase factor sigma-54	0.000107131118179868	0.999432968658903	Upregulated	942.639017947773	WP_000809051.1
C2566_RS16890	norR	norR	nitric oxide reductase transcriptional regulator NorR	0.000107084177456625	0.999432968658903	Upregulated	46.1556526276248	WP_000010749.1
C2566_RS03015	idnT	idnT	gnt-II system L-idonate transporter	0.000107038675640122	0.999432968658903	Upregulated	26.7534869755055	WP_001128347.1
C2566_RS12695	yeaD	yeaD	D-hexose-6-phosphate mutarotase	0.000106649933127887	0.999432968658903	Upregulated	166.456151202949	WP_001353848.1
C2566_RS11875	blr	blr	division septum protein Blr	0.000106555772540284	0.999432968658903	Upregulated	195.284251477091	WP_001300888.1
C2566_RS01535	secE	secE	preprotein translocase subunit SecE	0.000106527354301018	0.999432968658903	Upregulated	241.08620617121	WP_001275702.1
C2566_RS18895	yhaH	yhaH	DUF805 domain-containing protein	0.000106515051217588	0.999432968658903	Upregulated	72.1622779944448	WP_000384145.1
C2566_RS12525	astC	astC	succinylornithine/acetylornithine transaminase	0.000106009363843469	0.999432968658903	Upregulated	101.246638891976	WP_000082032.1
C2566_RS08340	pflB	pflB	formate C-acetyltransferase	0.000105846256767621	0.999432968658903	Upregulated	11135.8481167052	WP_001292822.1
C2566_RS05310	C2566_RS05310	C2566_RS05310	sugar-binding domain-containing protein	0.000105699987916359	0.999432968658903	Upregulated	6.22425062446402	NA
C2566_RS08845	torD	torD	molecular chaperone TorD	0.000105651775013985	0.999432968658903	Upregulated	15.0151496031253	WP_000209894.1
C2566_RS19675	yhdJ	yhdJ	adenine-specific DNA-methyltransferase	0.000105513449720077	0.999432968658903	Upregulated	17.5178902648211	WP_001258917.1
C2566_RS24400	ldrD	ldrD	type I toxin-antitoxin system toxic polypeptide LdrD	0.000105488534318268	0.999432968658903	Upregulated	258.852957884677	WP_000141634.1
C2566_RS02280	yjdF	yjdF	DUF2238 domain-containing protein	0.000105263316329452	0.999432968658903	Upregulated	20.6062682805151	WP_000198751.1
C2566_RS07925	C2566_RS07925	C2566_RS07925	replication endonuclease	0.000105239163275502	0.999432968658903	Upregulated	17.1883724426576	NA
C2566_RS24670	ynfT	ynfT	YnaM/YnfT family protein	0.000105048033101359	0.999432968658903	Upregulated	91.0343640813167	WP_120795384.1
C2566_RS02620	aidB	aidB	isovaleryl-CoA dehydrogenase	0.000105043154342794	0.999432968658903	Upregulated	66.4745721847966	WP_001295190.1
C2566_RS14775	glpA	glpA	anaerobic glycerol-3-phosphate dehydrogenase subunit A	0.000104819201200547	0.999432968658903	Upregulated	312.341339173398	WP_000857257.1
C2566_RS15285	fadL	fadL	long-chain fatty acid transporter FadL	0.000104649041578178	0.999432968658903	Upregulated	283.23596747332	WP_001295701.1
C2566_RS07890	ybjI	ybjI	5-amino-6-(5-phospho-D-ribitylamino)uracil phosphatase	0.000104454682203721	0.999432968658903	Upregulated	32.2885532115582	WP_000023565.1
C2566_RS02875	cybC	cybC	cytochrome b562	0.000104240501317313	0.999432968658903	Upregulated	85.2395937435158	WP_001232240.1
C2566_RS00845	C2566_RS00845	C2566_RS00845	hypothetical protein	0.00010404163092924	0.999432968658903	Upregulated	13.1494355378065	NA
C2566_RS25500	rzpD	rzpD	prophage endopeptidase RzpD	0.000103959155866607	0.999432968658903	Upregulated	7.44546003495795	WP_001301134.1
C2566_RS13975	C2566_RS13975	C2566_RS13975	DeoR/GlpR family DNA-binding transcription regulator	0.000103598825517951	0.999432968658903	Upregulated	97.2208196288344	NA
C2566_RS11785	ydgC	ydgC	GlpM family protein	0.000103340558990632	0.999432968658903	Upregulated	53.0500508409471	WP_000524868.1
C2566_RS19815	trkA	trkA	Trk system potassium transporter TrkA	0.000103247180709062	0.999432968658903	Upregulated	169.119740534925	WP_000691382.1
C2566_RS00970	yihN	yihN	MFS transporter	0.000102351022362285	0.999432968658903	Upregulated	17.0513334484732	WP_000956312.1
C2566_RS11645	rspB	rspB	Zn-dependent oxidoreductase	0.000102127231582297	0.999432968658903	Upregulated	17.7394862937903	WP_000836067.1
C2566_RS20485	rtcA	rtcA	RNA 3'-terminal phosphate cyclase	0.000101785040641251	0.999432968658903	Upregulated	39.2115533339549	WP_001300557.1
C2566_RS05290	lacA	lacA	galactoside O-acetyltransferase	0.000101702555028965	0.999432968658903	Upregulated	11.3001115606841	WP_001320653.1
C2566_RS05000	paoD	paoD	molybdenum cofactor insertion chaperone PaoD	0.00010168288575724	0.999432968658903	Upregulated	10.7767134698836	WP_000122394.1
C2566_RS10875	ydcJ	ydcJ	VOC family protein	0.000101501902217869	0.999432968658903	Upregulated	82.1758280539104	WP_000013789.1
C2566_RS01335	metF	metF	methylenetetrahydrofolate reductase	0.000101353979632435	0.999432968658903	Upregulated	28.2814136739773	WP_000007523.1
C2566_RS14515	yejM	yejM	LPS biosynthesis-modulating metalloenzyme YejM	0.000101296858383158	0.999432968658903	Upregulated	287.26683845682	WP_000256203.1
C2566_RS05285	cynX	cynX	cyanate transporter CynX	0.000101160423344956	0.999432968658903	Upregulated	16.8525512983517	WP_000927953.1
C2566_RS00065	adeP	adeP	adenine permease AdeP	0.000100820582912901	0.999432968658903	Upregulated	188.081100653418	WP_000082693.1
C2566_RS19975	rpsJ	rpsJ	30S ribosomal protein S10	0.000100278625305648	0.999432968658903	Upregulated	1168.80435361355	WP_001181004.1
C2566_RS13600	dacD	dacD	serine-type D-Ala-D-Ala carboxypeptidase DacD	0.000100221356698127	0.999432968658903	Upregulated	30.7144220850355	WP_001320295.1
C2566_RS21580	tdh	tdh	L-threonine 3-dehydrogenase	0.00010012601442942	0.999432968658903	Upregulated	1102.85540163344	WP_000646014.1
C2566_RS12975	yebQ	yebQ	MFS transporter	0.000100007059655858	0.999432968658903	Upregulated	28.9385778318481	WP_001301427.1
C2566_RS03325	arcA	arcA	two-component system response regulator ArcA	9.96404070905558e-05	0.999432968658903	Upregulated	1304.32947183268	WP_001194358.1
C2566_RS19075	agaD	agaD	PTS galactosamine transporter subunit IID	9.95902871705962e-05	0.999432968658903	Upregulated	9.98463484372245	WP_000534351.1
C2566_RS10210	yciX	yciX	protein YciX	9.92176533315266e-05	0.999432968658903	Upregulated	110.099112559651	WP_001297116.1
C2566_RS01300	rpmE	rpmE	50S ribosomal protein L31	9.92039971734851e-05	0.999432968658903	Upregulated	912.671652654332	WP_000710769.1
C2566_RS21005	treF	treF	alpha,alpha-trehalase	9.89423047176136e-05	0.999432968658903	Upregulated	61.8674902243392	WP_000934218.1
C2566_RS07760	ybiR	ybiR	anion transporter	9.89175621639479e-05	0.999432968658903	Upregulated	75.9545871355246	WP_000056457.1
C2566_RS15695	eutB	eutB	ethanolamine ammonia-lyase subunit alpha	9.89045088209611e-05	0.999432968658903	Upregulated	11.7825843487351	WP_000769961.1
C2566_RS06700	citC	citC	[citrate (pro-3S)-lyase] ligase	9.8866842340673e-05	0.999432968658903	Upregulated	10.9548786856091	WP_000467700.1
C2566_RS02185	phnE	phnE	phosphonate ABC transporter, permease protein PhnE	9.87506667582906e-05	NA	Upregulated	7.71852468633758	WP_001193500.1
C2566_RS09020	ghrA	ghrA	glyoxylate/hydroxypyruvate reductase GhrA	9.87492143588163e-05	0.999432968658903	Upregulated	91.9074590205847	WP_000351315.1
C2566_RS10525	uspE	uspE	universal stress protein UspE	9.86643469847389e-05	0.999432968658903	Upregulated	1702.07621399283	WP_001262123.1
C2566_RS06235	fimA	fimA	type 1 fimbrial major subunit FimA	9.84214562127828e-05	0.999432968658903	Upregulated	7.22749649806748	WP_000776555.1
C2566_RS11280	ydeO	ydeO	acid stress response transcriptional regulator YdeO	9.77265033232432e-05	0.999432968658903	Upregulated	23.3781203320775	WP_000060493.1
C2566_RS24375	yrbN	yrbN	protein YrbN	9.73917061015242e-05	0.999432968658903	Upregulated	17.6202734153781	WP_010723222.1
C2566_RS09675	pliG	pliG	g-type lysoyme inhibitor PliG	9.73084938072168e-05	0.999432968658903	Upregulated	730.488897443375	WP_000695218.1
C2566_RS21840	C2566_RS21840	C2566_RS21840	integrase core domain-containing protein	9.71114053245465e-05	0.999432968658903	Upregulated	379.636913513133	NA
C2566_RS17560	lysR	lysR	DNA-binding transcriptional regulator LysR	9.7027088930319e-05	0.999432968658903	Upregulated	23.6136114954814	WP_000741828.1
C2566_RS08185	lysO	lysO	L-lysine exporter LysO	9.64915527181623e-05	0.999432968658903	Upregulated	24.9512754320157	WP_000491142.1
C2566_RS17370	fucK	fucK	L-fuculokinase	9.63026543359474e-05	0.999432968658903	Upregulated	80.8372181983543	WP_000808371.1
C2566_RS13200	cmoA	cmoA	carboxy-S-adenosyl-L-methionine synthase CmoA	9.61756439253481e-05	0.999432968658903	Upregulated	86.6328620574556	WP_000019588.1
C2566_RS07665	ybiB	ybiB	DNA-binding protein YbiB	9.58179598963677e-05	0.999432968658903	Upregulated	163.397464003319	WP_000386551.1
C2566_RS13965	yegR	yegR	protein YegR	9.58134405542144e-05	0.999432968658903	Upregulated	69.3737395771274	WP_001318299.1
C2566_RS12365	rpmI	rpmI	50S ribosomal protein L35	9.57564886049871e-05	0.999432968658903	Upregulated	2259.73727658812	WP_001124225.1
C2566_RS13685	gndA	gndA	NADP-dependent phosphogluconate dehydrogenase	9.55905276691124e-05	0.999432968658903	Upregulated	501.632912906192	WP_000043460.1
C2566_RS24825	C2566_RS24825	C2566_RS24825	type I toxin-antitoxin system toxin Ldr family protein	9.55778811768551e-05	0.999432968658903	Upregulated	86.7521856784745	WP_001295224.1
C2566_RS04935	yafP	yafP	GNAT family N-acetyltransferase	9.54219983941707e-05	0.999432968658903	Upregulated	4.62603919367035	WP_001059847.1
C2566_RS12160	sufE	sufE	cysteine desulfuration protein SufE	9.53987641316271e-05	0.999432968658903	Upregulated	25.5217856747215	WP_001196530.1
C2566_RS12165	sufS	sufS	cysteine desulfurase SufS	9.50006768218015e-05	0.999432968658903	Upregulated	115.473774148831	WP_000144539.1
C2566_RS13910	pphC	pphC	PP2C family serine/threonine-protein phosphatase	9.46497005378219e-05	0.999432968658903	Upregulated	12.4379069118737	WP_000119055.1
C2566_RS18140	yggX	yggX	oxidative damage protection protein	9.39737389349063e-05	0.999432968658903	Upregulated	69.4014159380306	WP_000091700.1
C2566_RS03010	idnR	idnR	DNA-binding transcriptional regulator IdnR	9.38911093198799e-05	0.999432968658903	Upregulated	23.6791657746674	WP_001309159.1
C2566_RS15535	yfeH	yfeH	bile acid:sodium symporter family protein	9.386203505654e-05	0.999432968658903	Upregulated	114.169723697129	WP_000765610.1
C2566_RS09610	ymgC	ymgC	protein YmgC	9.38243779067294e-05	0.999432968658903	Upregulated	8.32134334256262	WP_001065752.1
C2566_RS11515	pinQ	pinQ	recombinase family protein	9.34670382556171e-05	NA	Upregulated	32.7200258333497	WP_000086527.1
C2566_RS16880	srlR	srlR	glucitol operon DNA-binding transcriptional repressor SrlR	9.33443667434753e-05	0.999432968658903	Upregulated	78.5545329197577	WP_000804550.1
C2566_RS07150	C2566_RS07150	C2566_RS07150	ISAs1-like element ISEc1 family transposase	9.32816099522722e-05	0.999432968658903	Upregulated	22.8562564949336	NA
C2566_RS06605	hcxA	hcxA	hydroxycarboxylate dehydrogenase HcxA	9.30352724743452e-05	0.999432968658903	Upregulated	38.8379757853674	WP_001120460.1
C2566_RS20475	malP	malP	maltodextrin phosphorylase	9.29946674058672e-05	0.999432968658903	Upregulated	420.062979926505	WP_000081903.1
C2566_RS15805	yffB	yffB	ArsC family reductase	9.28773123777545e-05	0.999432968658903	Upregulated	50.9500946086053	WP_000258236.1
C2566_RS00270	rbsK	rbsK	ribokinase	9.27908793205191e-05	0.999432968658903	Upregulated	89.9067833102103	WP_012767772.1
C2566_RS18255	C2566_RS18255	C2566_RS18255	acyl carrier protein	9.24753328793426e-05	0.999432968658903	Upregulated	8.21489805866784	WP_000248097.1
C2566_RS12420	ydjM	ydjM	metal-dependent hydrolase	9.21683438589864e-05	0.999432968658903	Upregulated	17.3131960377626	WP_001295408.1
C2566_RS17550	galR	galR	HTH-type transcriptional regulator GalR	9.19923945628886e-05	0.999432968658903	Upregulated	90.0950748057912	WP_000201048.1
C2566_RS19695	acrF	acrF	multidrug efflux RND transporter permease subunit AcrF	9.14831785869497e-05	0.999432968658903	Upregulated	140.310595126096	WP_001273195.1
C2566_RS00555	yigA	yigA	DUF484 domain-containing protein	9.14220749542847e-05	0.999432968658903	Upregulated	49.0864854705809	WP_000812796.1
C2566_RS12325	btuD	btuD	vitamin B12 ABC transporter ATP-binding protein BtuD	9.13771774153817e-05	0.999432968658903	Upregulated	49.4154033929836	WP_000029471.1
C2566_RS10155	C2566_RS10155	C2566_RS10155	DUF2207 domain-containing protein	9.12946266559573e-05	0.999432968658903	Upregulated	30.9985520966156	NA
C2566_RS15720	eutE	eutE	aldehyde dehydrogenase family protein	9.09824161018512e-05	0.999432968658903	Upregulated	9.42026249678448	WP_001075690.1
C2566_RS19415	yrbL	yrbL	PhoP regulatory network protein YrbL	9.07635740379796e-05	0.999432968658903	Upregulated	770.908023407793	WP_000620405.1
C2566_RS06460	ybdG	ybdG	mechanosensitive ion channel YbdG	9.07285163888082e-05	0.999432968658903	Upregulated	129.439556637264	WP_001153155.1
C2566_RS14100	C2566_RS14100	C2566_RS14100	DUF6998 domain-containing protein	9.06275272618916e-05	0.999432968658903	Upregulated	246.984685451224	WP_001276099.1
C2566_RS11185	bdm	bdm	biofilm-dependent modulation protein	9.06179843824926e-05	0.999432968658903	Upregulated	6.97369087450812	WP_000495771.1
C2566_RS20175	argD	argD	bifunctional acetylornithine/succinyldiaminopimelate transaminase	9.00147005705067e-05	0.999432968658903	Upregulated	102.91193956065	WP_000963792.1
C2566_RS02000	yjcH	yjcH	DUF485 domain-containing protein	8.9978738353587e-05	0.999432968658903	Upregulated	24.2391096884398	WP_001014565.1
C2566_RS16400	grcA	grcA	autonomous glycyl radical cofactor GrcA	8.99004817542641e-05	0.999432968658903	Upregulated	27047.2368288323	WP_000627807.1
C2566_RS05175	yahD	yahD	ankyrin repeat domain-containing protein	8.96961875449505e-05	0.999432968658903	Upregulated	12.1553215787525	WP_000023635.1
C2566_RS09875	C2566_RS09875	C2566_RS09875	type I toxin-antitoxin system toxin Ldr family protein	8.93744570649762e-05	0.999432968658903	Upregulated	134.048519917285	WP_000170951.1
C2566_RS06720	dcuC	dcuC	anaerobic C4-dicarboxylate transporter DcuC	8.93073621802145e-05	0.999432968658903	Upregulated	47.9839900238772	WP_000955063.1
C2566_RS20670	livH	livH	high-affinity branched-chain amino acid ABC transporter permease LivH	8.93027426849999e-05	0.999432968658903	Upregulated	10.8591362862596	WP_001295111.1
C2566_RS03620	yjiH	yjiH	nucleoside recognition domain-containing protein	8.90221548838767e-05	0.999432968658903	Upregulated	311.979515536591	WP_001295597.1
C2566_RS01090	yiiG	yiiG	YiiG family protein	8.87979927993789e-05	0.999432968658903	Upregulated	16.1565516480115	WP_001295677.1
C2566_RS05490	yaiI	yaiI	YaiI/YqxD family protein	8.86313006047952e-05	0.999432968658903	Upregulated	40.266040716634	WP_000158159.1
C2566_RS00835	trkH	trkH	Trk system potassium transporter TrkH	8.85677035226744e-05	0.999432968658903	Upregulated	181.742203267165	WP_000545673.1
C2566_RS06315	ybcK	ybcK	recombinase family protein	8.85012424406136e-05	0.999432968658903	Upregulated	21.2114340935297	WP_000709082.1
C2566_RS02100	alsC	alsC	D-allose ABC transporter permease	8.83312905289486e-05	0.999432968658903	Upregulated	11.0883332645347	WP_000507106.1
C2566_RS01940	yjbQ	yjbQ	secondary thiamine-phosphate synthase enzyme YjbQ	8.81614652404826e-05	0.999432968658903	Upregulated	408.928075886668	WP_000270375.1
C2566_RS21325	ysaA	ysaA	4Fe-4S dicluster domain-containing protein	8.81605852281728e-05	0.999432968658903	Upregulated	60.7044514120947	WP_001300918.1
C2566_RS17750	cmtB	cmtB	PTS mannitol transporter subunit IIA	8.80407185289225e-05	0.999432968658903	Upregulated	15.2450240420547	WP_001239650.1
C2566_RS05645	nusB	nusB	transcription antitermination factor NusB	8.78753191282289e-05	0.999432968658903	Upregulated	247.265335766012	WP_000801125.1
C2566_RS21550	grxC	grxC	glutaredoxin 3	8.77921229216783e-05	0.999432968658903	Upregulated	204.676724995108	WP_000024392.1
C2566_RS22015	yidK	yidK	solute:sodium symporter family transporter	8.77144072463386e-05	0.999432968658903	Upregulated	17.2976055628235	WP_001087145.1
C2566_RS21245	glyS	glyS	glycine--tRNA ligase subunit beta	8.76224680272989e-05	0.999432968658903	Upregulated	648.487756817806	WP_001291772.1
C2566_RS16805	C2566_RS16805	C2566_RS16805	hypothetical protein	8.76017773490807e-05	0.999432968658903	Upregulated	202.215615874719	NA
C2566_RS08035	C2566_RS08035	C2566_RS08035	contractile injection system protein, VgrG/Pvc8 family	8.75880886397554e-05	0.999432968658903	Upregulated	9.08429870254841	NA
C2566_RS11230	dosC	dosC	diguanylate cyclase DosC	8.74771469929993e-05	0.999432968658903	Upregulated	18.3189132554824	WP_000426272.1
C2566_RS08705	hyaB	hyaB	Ni/Fe-hydrogenase large subunit	8.73488936849121e-05	0.999432968658903	Upregulated	141.822164552935	WP_000107384.1
C2566_RS10870	ydcI	ydcI	LysR substrate-binding domain-containing protein	8.72256221876866e-05	0.999432968658903	Upregulated	508.901096102358	WP_000414567.1
C2566_RS14110	C2566_RS14110	C2566_RS14110	hypothetical protein	8.70245972937097e-05	0.999432968658903	Upregulated	113.305554832347	WP_001268667.1
C2566_RS10695	C2566_RS10695	C2566_RS10695	hypothetical protein	8.6843942961428e-05	0.999432968658903	Upregulated	12.3496639995067	WP_000654171.1
C2566_RS10335	puuP	puuP	putrescine/proton symporter PuuP	8.62115715674562e-05	0.999432968658903	Upregulated	24.3177880607319	WP_000996861.1
C2566_RS05560	phoR	phoR	phosphate regulon sensor histidine kinase PhoR	8.6016422107919e-05	0.999432968658903	Upregulated	59.1382835582465	WP_000893623.1
C2566_RS10775	tynA	tynA	primary-amine oxidase	8.55986327681708e-05	0.999432968658903	Upregulated	24.6667628451866	NA
C2566_RS07285	mngA	mngA	PTS 2-O-a-mannosyl-D-glycerate transporter subunit IIABC	8.55072757972639e-05	0.999432968658903	Upregulated	20.4561341103084	WP_001054864.1
C2566_RS20255	C2566_RS20255	C2566_RS20255	hypothetical protein	8.51494586436164e-05	0.999432968658903	Upregulated	7.31995625534258	NA
C2566_RS11990	sodC	sodC	superoxide dismutase [Cu-Zn] SodC	8.4638020540115e-05	0.999432968658903	Upregulated	87.4646299684743	WP_001296937.1
C2566_RS00735	C2566_RS00735	C2566_RS00735	tripartite tricarboxylate transporter TctB family protein	8.43847327769605e-05	0.999432968658903	Upregulated	19.8051642699982	WP_001093393.1
C2566_RS19225	nusA	nusA	transcription termination factor NusA	8.411661705959e-05	0.999432968658903	Upregulated	383.1269167185	WP_001031057.1
C2566_RS18935	tdcF	tdcF	enamine/imine deaminase	8.3800698223961e-05	0.999432968658903	Upregulated	171.879902796334	WP_000719990.1
C2566_RS19380	lptA	lptA	lipopolysaccharide ABC transporter substrate-binding protein LptA	8.37113256808512e-05	0.999432968658903	Upregulated	229.884031341099	WP_000669774.1
C2566_RS18870	yqjD	yqjD	DUF883 family protein	8.34510223208133e-05	0.999432968658903	Upregulated	300.858441523657	WP_000031415.1
C2566_RS20930	C2566_RS20930	C2566_RS20930	hypothetical protein	8.33509968045834e-05	0.999432968658903	Upregulated	17.2418603791094	WP_000020596.1
C2566_RS02890	treC	treC	alpha,alpha-phosphotrehalase	8.29544968825423e-05	0.999432968658903	Upregulated	47.6053372631363	WP_001320168.1
C2566_RS02985	holC	holC	DNA polymerase III subunit chi	8.26889155717483e-05	0.999432968658903	Upregulated	56.4814052296713	WP_000786393.1
C2566_RS13920	mdtA	mdtA	multidrug efflux RND transporter subunit MdtA	8.25797451744739e-05	0.999432968658903	Upregulated	22.7540917755615	WP_000678965.1
C2566_RS23270	C2566_RS23270	C2566_RS23270	TonB-dependent receptor plug domain-containing protein	8.23599618755156e-05	0.999432968658903	Upregulated	18.8321859994135	NA
C2566_RS09495	potD	potD	spermidine/putrescine ABC transporter substrate-binding protein PotD	8.20417699824396e-05	0.999432968658903	Upregulated	275.06780847537	WP_000759317.1
C2566_RS18165	C2566_RS18165	C2566_RS18165	hypothetical protein	8.19868765130131e-05	0.999432968658903	Upregulated	19.4966838701865	NA
C2566_RS21475	yibI	yibI	DUF3302 domain-containing protein	8.16115694700992e-05	0.999432968658903	Upregulated	8.8962348846465	WP_000479624.1
C2566_RS21750	trmH	trmH	tRNA (guanosine(18)-2'-O)-methyltransferase TrmH	8.15859681197391e-05	0.999432968658903	Upregulated	64.0052805103456	WP_001070177.1
C2566_RS15975	pdeF	pdeF	cyclic-guanylate-specific phosphodiesterase PdeF	8.12910862691846e-05	0.999432968658903	Upregulated	26.9803864208057	WP_000772722.1
C2566_RS00085	yieK	yieK	glucosamine-6-phosphate deaminase	8.11776974224775e-05	0.999432968658903	Upregulated	11.2595545970309	WP_000766900.1
C2566_RS07235	sdhC	sdhC	succinate dehydrogenase cytochrome b556 subunit	8.10726487496328e-05	0.999432968658903	Upregulated	480.577456707048	WP_000263347.1
C2566_RS11640	C2566_RS11640	C2566_RS11640	Arm DNA-binding domain-containing protein	8.07693282257135e-05	0.999432968658903	Upregulated	23.887537465918	NA
C2566_RS08815	yccM	yccM	4Fe-4S binding protein	8.06860352303029e-05	0.999432968658903	Upregulated	32.3688913037768	WP_000829662.1
C2566_RS03945	caiT	caiT	L-carnitine/gamma-butyrobetaine antiporter	8.02657637013827e-05	0.999432968658903	Upregulated	14.9132135521429	WP_000787118.1
C2566_RS14630	yojI	yojI	microcin J25 efflux ABC transporter YojI	7.99228499152429e-05	0.999432968658903	Upregulated	72.6129525328682	WP_000422182.1
C2566_RS02570	purA	purA	adenylosuccinate synthase	7.97316950168782e-05	0.999432968658903	Upregulated	1617.56463527361	WP_000527955.1
C2566_RS17175	ygcS	ygcS	MFS transporter	7.96466662847431e-05	0.999432968658903	Upregulated	12.1051555879625	WP_000147666.1
C2566_RS04210	ftsA	ftsA	cell division protein FtsA	7.95520381780469e-05	0.999432968658903	Upregulated	924.702687303622	WP_000588474.1
C2566_RS21575	waaH	waaH	UDP-glucuronate:LPS(HepIII) glycosyltransferase	7.94875836449538e-05	0.999432968658903	Upregulated	287.685455330418	WP_000982115.1
C2566_RS10665	C2566_RS10665	C2566_RS10665	hypothetical protein	7.94049392506074e-05	0.999432968658903	Upregulated	490.617608534233	WP_000370546.1
C2566_RS05245	prpC	prpC	bifunctional 2-methylcitrate synthase/citrate synthase	7.93686057230921e-05	0.999432968658903	Upregulated	10.3541424042537	WP_001285908.1
C2566_RS12945	yobF	yobF	DUF2627 domain-containing protein	7.93082652153051e-05	0.999432968658903	Upregulated	5876.04498273356	WP_001295496.1
C2566_RS05390	tauA	tauA	taurine ABC transporter substrate-binding protein	7.90008122118766e-05	0.999432968658903	Upregulated	35.3223150812521	WP_001018416.1
C2566_RS09070	csgA	csgA	curli major subunit CsgA	7.89607454559115e-05	0.999432968658903	Upregulated	28.0318141283936	WP_000771437.1
C2566_RS18945	tdcD	tdcD	propionate kinase	7.88402098729609e-05	0.999432968658903	Upregulated	344.797459106884	WP_001295545.1
C2566_RS15260	yfcV	yfcV	fimbrial protein	7.87769126619952e-05	0.999432968658903	Upregulated	18.7284041215151	WP_000033316.1
C2566_RS14420	setB	setB	sugar efflux transporter SetB	7.86390936142494e-05	0.999432968658903	Upregulated	27.1616330954795	WP_000551969.1
C2566_RS25290	C2566_RS25290	C2566_RS25290	hypothetical protein	7.83451101354666e-05	0.999432968658903	Upregulated	7.5103398038953	NA
C2566_RS00900	yihG	yihG	acyltransferase	7.79401533743695e-05	0.999432968658903	Upregulated	51.6878527250289	WP_001313432.1
C2566_RS08375	cmk	cmk	(d)CMP kinase	7.78046804838859e-05	0.999432968658903	Upregulated	203.246648854187	WP_000125016.1
C2566_RS17940	fldB	fldB	flavodoxin FldB	7.76247934092629e-05	0.999432968658903	Upregulated	280.217182653721	WP_001055874.1
C2566_RS25440	C2566_RS25440	C2566_RS25440	helix-turn-helix domain-containing protein	7.75927870574704e-05	0.999432968658903	Upregulated	5.37573418225719	WP_223343795.1
C2566_RS13990	gatD	gatD	galactitol-1-phosphate 5-dehydrogenase	7.73814174781311e-05	0.999432968658903	Upregulated	17.9928137808996	WP_000844219.1
C2566_RS08595	rmf	rmf	ribosome modulation factor	7.71172971822834e-05	0.999432968658903	Upregulated	118948.202790414	WP_000828648.1
C2566_RS20950	hdeB	hdeB	acid-activated periplasmic chaperone HdeB	7.70221385498375e-05	0.999432968658903	Upregulated	17.1437065508001	WP_001298717.1
C2566_RS09705	umuD	umuD	translesion error-prone DNA polymerase V autoproteolytic subunit	7.66896029421609e-05	0.999432968658903	Upregulated	17.8472557949843	WP_000897378.1
C2566_RS20300	yhfZ	yhfZ	GntR family transcriptional regulator YhfZ	7.64716626440805e-05	0.999432968658903	Upregulated	164.671662074976	WP_001254790.1
C2566_RS04550	btuF	btuF	vitamin B12 ABC transporter substrate-binding protein BtuF	7.63888909905258e-05	0.999432968658903	Upregulated	36.5392401586696	WP_001319823.1
C2566_RS11605	C2566_RS11605	C2566_RS11605	DUF1391 family protein	7.62933569018913e-05	0.999432968658903	Upregulated	5.68160400272594	WP_000379591.1
C2566_RS07315	ybgE	ybgE	cyd operon protein YbgE	7.62895110499807e-05	0.999432968658903	Upregulated	581.185824026753	WP_000034602.1
C2566_RS19730	rrf	rrf	hypothetical protein	7.61106694890415e-05	0.999432968658903	Upregulated	4076.00414945809	NA
C2566_RS19990	gspC	gspC	type II secretion system protein GspC	7.59932965156058e-05	0.999432968658903	Upregulated	6.35596089424481	WP_001142708.1
C2566_RS08640	yccF	yccF	YccF domain-containing protein	7.57733384929695e-05	0.999432968658903	Upregulated	24.0425149284533	WP_001261235.1
C2566_RS12430	ydjO	ydjO	protein YdjO	7.56396496146392e-05	0.999432968658903	Upregulated	22.8179431066507	WP_000493142.1
C2566_RS15310	yfdC	yfdC	formate/nitrite transporter family protein	7.54477231395262e-05	0.999432968658903	Upregulated	19.1792341630974	WP_000368117.1
C2566_RS20030	gspK	gspK	type II secretion system minor pseudopilin GspK	7.52709948597336e-05	0.999432968658903	Upregulated	9.76330476925211	WP_001058521.1
C2566_RS11290	ydeP	ydeP	acid resistance putative oxidoreductase YdeP	7.49533464668437e-05	0.999432968658903	Upregulated	45.1957026841361	WP_000726691.1
C2566_RS06010	ybaQ	ybaQ	HigA family addiction module antitoxin	7.49045512767973e-05	0.999432968658903	Upregulated	84.9753992924805	WP_000806442.1
C2566_RS10010	adhE	adhE	bifunctional acetaldehyde-CoA/alcohol dehydrogenase	7.48563503844083e-05	0.999432968658903	Upregulated	1427.02615890448	WP_000301651.1
C2566_RS14460	yejA	yejA	extracellular solute-binding protein	7.46393153352869e-05	0.999432968658903	Upregulated	227.289399641915	WP_000637035.1
C2566_RS04575	yaeH	yaeH	DUF3461 family protein	7.45543160635731e-05	0.999432968658903	Upregulated	1877.48946862962	WP_000272188.1
C2566_RS05360	yaiL	yaiL	DUF2058 domain-containing protein	7.45164431204577e-05	0.999432968658903	Upregulated	125.620573092934	WP_001096705.1
C2566_RS16695	alaE	alaE	L-alanine exporter AlaE	7.42870625165278e-05	0.999432968658903	Upregulated	196.771966042907	WP_000492656.1
C2566_RS12215	ydiL	ydiL	YdiL family protein	7.4226076307582e-05	0.999432968658903	Upregulated	18.1953315348053	WP_001301287.1
C2566_RS08465	aspC	aspC	aspartate transaminase	7.4108373022838e-05	0.999432968658903	Upregulated	904.901752972015	WP_000462687.1
C2566_RS15685	eutL	eutL	ethanolamine utilization microcompartment protein EutL	7.40563339221381e-05	0.999432968658903	Upregulated	10.3926390366598	WP_001111037.1
C2566_RS16680	ygaV	ygaV	ArsR/SmtB family transcription factor	7.39469787224782e-05	0.999432968658903	Upregulated	21.4290583166522	WP_000137280.1
C2566_RS07690	fiu	fiu	catecholate siderophore receptor Fiu	7.38633655373558e-05	0.999432968658903	Upregulated	26.9434217552695	WP_000430013.1
C2566_RS03125	C2566_RS03125	C2566_RS03125	IS3-like element ISEc52 family transposase	7.37794511954338e-05	0.999432968658903	Upregulated	7.37923696567313	NA
C2566_RS24795	C2566_RS24795	C2566_RS24795	type I toxin-antitoxin system Ibs family toxin	7.36938686327659e-05	0.999432968658903	Upregulated	9.59691192351083	WP_001387081.1
C2566_RS17300	ppnN	ppnN	nucleotide 5'-monophosphate nucleosidase PpnN	7.36155439357528e-05	0.999432968658903	Upregulated	1094.12161138414	WP_000627995.1
C2566_RS05380	yaiO	yaiO	YaiO family outer membrane beta-barrel protein	7.35546150854005e-05	0.999432968658903	Upregulated	48.9880666877836	WP_000596085.1
C2566_RS14200	yehW	yehW	glycine betaine ABC transporter permease YehW	7.33978073844034e-05	0.999432968658903	Upregulated	17.4620365173206	WP_000783120.1
C2566_RS24885	ycgH	ycgH	autotransporter YcgH	7.33297329483913e-05	0.999432968658903	Upregulated	59.4866382552391	NA
C2566_RS15465	mntH	mntH	Nramp family divalent metal transporter	7.30393826341928e-05	0.999432968658903	Upregulated	303.982007637999	WP_000186384.1
C2566_RS16780	gshA	gshA	glutamate--cysteine ligase	7.30052180422845e-05	0.999432968658903	Upregulated	597.502716673276	WP_000611804.1
C2566_RS17230	mazF	mazF	endoribonuclease MazF	7.29864097089572e-05	0.999432968658903	Upregulated	84.0701380089329	WP_000254738.1
C2566_RS03530	yjjP	yjjP	threonine/serine ThrE exporter family protein	7.29700781133764e-05	0.999432968658903	Upregulated	64.0298467935348	WP_001338213.1
C2566_RS20280	php	php	phosphotriesterase-related protein	7.24535070511713e-05	0.999432968658903	Upregulated	14.5568963343046	WP_000007010.1
C2566_RS15445	glk	glk	glucokinase	7.23247514944693e-05	0.999432968658903	Upregulated	137.332969092824	WP_000170346.1
C2566_RS15525	C2566_RS15525	C2566_RS15525	FlxA-like family protein	7.21054124650117e-05	0.999432968658903	Upregulated	10.0597139462726	WP_000201405.1
C2566_RS24595	C2566_RS24595	C2566_RS24595	protein YliM	7.17272979691048e-05	0.999432968658903	Upregulated	387.798483702971	WP_120795379.1
C2566_RS03585	yjiN	yjiN	DUF445 domain-containing protein	7.16973315773189e-05	0.999432968658903	Upregulated	66.9435148744929	WP_001037419.1
C2566_RS06515	entD	entD	enterobactin synthase subunit EntD	7.16953486602888e-05	0.999432968658903	Upregulated	88.2806514694451	WP_001749708.1
C2566_RS10470	tyrR	tyrR	transcriptional regulator TyrR	7.16450688314274e-05	0.999432968658903	Upregulated	236.884700618069	WP_001300658.1
C2566_RS08615	ompA	ompA	porin OmpA	7.16041611959088e-05	0.999432968658903	Upregulated	3214.02336696689	WP_000750416.1
C2566_RS03430	deoC	deoC	deoxyribose-phosphate aldolase	7.15852180388984e-05	0.999432968658903	Upregulated	82.4309848031976	WP_001298497.1
C2566_RS17210	ygcG	ygcG	TPM domain-containing protein	7.12525711744851e-05	0.999432968658903	Upregulated	10.2212849776004	WP_001268460.1
C2566_RS21085	bcsQ	bcsQ	cellulose biosynthesis protein BcsQ	7.12432656252633e-05	0.999432968658903	Upregulated	15.5307051110205	WP_000279493.1
C2566_RS19910	rplE	rplE	50S ribosomal protein L5	7.07913368317897e-05	0.999432968658903	Upregulated	1723.16274182342	WP_001096200.1
C2566_RS13080	yebF	yebF	protein YebF	7.07729799261747e-05	0.999432968658903	Upregulated	84.8950341056482	WP_001295500.1
C2566_RS01085	fdhD	fdhD	formate dehydrogenase accessory sulfurtransferase FdhD	7.05670277007862e-05	0.999432968658903	Upregulated	69.5994936338985	WP_000753622.1
C2566_RS20575	gntK	gntK	gluconokinase	7.05318205422483e-05	0.999432968658903	Upregulated	31.6004409380298	WP_000108330.1
C2566_RS11350	C2566_RS11350	C2566_RS11350	ABC transporter permease subunit	7.0460939245918e-05	0.999432968658903	Upregulated	13.021682363666	NA
C2566_RS11490	rspR	rspR	DNA-binding transcriptional regulator rspR	7.02908254268016e-05	0.999432968658903	Upregulated	113.267084369363	WP_000215549.1
C2566_RS10345	puuD	puuD	gamma-glutamyl-gamma-aminobutyrate hydrolase	6.96340925252951e-05	0.999432968658903	Upregulated	40.2564759618823	WP_012767726.1
C2566_RS01245	glpX	glpX	class II fructose-bisphosphatase	6.95223486121048e-05	0.999432968658903	Upregulated	116.958616633206	WP_001250640.1
C2566_RS17485	ppdA	ppdA	prepilin peptidase-dependent protein	6.94665087685498e-05	0.999432968658903	Upregulated	8.11035268323297	WP_000857056.1
C2566_RS17775	yggC	yggC	nucleoside/nucleotide kinase family protein	6.93246075984352e-05	0.999432968658903	Upregulated	33.9847323657527	WP_000687705.1
C2566_RS14580	napC	napC	cytochrome c-type protein NapC	6.8730152213517e-05	0.999432968658903	Upregulated	119.432771030499	WP_000528376.1
C2566_RS14715	yfaA	yfaA	DUF2138 domain-containing protein	6.84960402196257e-05	0.999432968658903	Upregulated	38.4758700900481	WP_000012273.1
C2566_RS12120	ydhX	ydhX	4Fe-4S dicluster domain-containing protein	6.84902195199967e-05	0.999432968658903	Upregulated	20.0008964266293	WP_001310861.1
C2566_RS16465	C2566_RS16465	C2566_RS16465	hypothetical protein	6.80519403303182e-05	NA	Upregulated	410.495901566081	NA
C2566_RS13385	C2566_RS13385	C2566_RS13385	hypothetical protein	6.79946384785661e-05	0.999432968658903	Upregulated	437.062631283752	NA
C2566_RS10205	ymiA	ymiA	YmiA family putative membrane protein	6.79195683446614e-05	0.999432968658903	Upregulated	24.5354317693777	WP_001300896.1
C2566_RS07240	sdhD	sdhD	succinate dehydrogenase membrane anchor subunit	6.79019869384036e-05	0.999432968658903	Upregulated	337.331085618473	WP_000254365.1
C2566_RS15990	yfgH	yfgH	glycine zipper 2TM domain-containing protein	6.76119401329636e-05	0.999432968658903	Upregulated	8.76566854230077	WP_001295476.1
C2566_RS22030	C2566_RS22030	C2566_RS22030	PTS sugar transporter subunit IIB	6.74956667139887e-05	0.999432968658903	Upregulated	18.0633830485436	WP_000952133.1
C2566_RS09760	ycgR	ycgR	flagellar brake protein YcgR	6.74901537549227e-05	0.999432968658903	Upregulated	8.40918979673796	WP_000020169.1
C2566_RS18110	ansB	ansB	L-asparaginase 2	6.74817199118879e-05	0.999432968658903	Upregulated	3291.51076378486	WP_000394140.1
C2566_RS17525	ygdQ	ygdQ	TerC family protein	6.74484468669541e-05	0.999432968658903	Upregulated	33.6958161974942	WP_000895624.1
C2566_RS00505	aslB	aslB	anaerobic sulfatase maturase	6.72766271274489e-05	0.999432968658903	Upregulated	49.7944490195743	WP_000941547.1
C2566_RS04435	htrE	htrE	Yad fimbria usher protein HtrE	6.71378222812617e-05	0.999432968658903	Upregulated	34.1402913690585	WP_000151605.1
C2566_RS15050	ackA	ackA	acetate kinase	6.71281941453581e-05	0.999432968658903	Upregulated	639.65946735851	WP_000095707.1
C2566_RS13495	amn	amn	AMP nucleosidase	6.68333460857652e-05	0.999432968658903	Upregulated	172.18735838726	WP_001060244.1
C2566_RS18295	yghS	yghS	dTMP kinase	6.66607334190667e-05	0.999432968658903	Upregulated	6.18925650660143	WP_001076243.1
C2566_RS17180	ygcU	ygcU	FAD-binding oxidoreductase	6.66223918836059e-05	0.999432968658903	Upregulated	25.146425640632	WP_000059307.1
C2566_RS01850	ubiC	ubiC	chorismate lyase	6.65356873604083e-05	0.999432968658903	Upregulated	217.594074847776	WP_001295693.1
C2566_RS03040	C2566_RS03040	C2566_RS03040	hypothetical protein	6.6496498633929e-05	0.999432968658903	Upregulated	9.04227392635682	NA
C2566_RS18465	ygiS	ygiS	ABC transporter substrate-binding protein	6.60728025579039e-05	0.999432968658903	Upregulated	277.321663197291	WP_001295629.1
C2566_RS02040	nrfG	nrfG	heme lyase NrfEFG subunit NrfG	6.55789347828668e-05	0.999432968658903	Upregulated	12.5163177462655	WP_000812892.1
C2566_RS13035	yebY	yebY	YebY family protein	6.45996245728928e-05	0.999432968658903	Upregulated	276.680721302343	WP_000976472.1
C2566_RS04965	crl	crl	sigma factor-binding protein Crl	6.44720149904628e-05	0.999432968658903	Upregulated	1366.80653265969	WP_000174677.1
C2566_RS21035	pdeH	pdeH	cyclic-guanylate-specific phosphodiesterase	6.42992565760706e-05	0.999432968658903	Upregulated	7.87976709351648	WP_001295219.1
C2566_RS04155	ftsL	ftsL	cell division protein FtsL	6.41495674186222e-05	0.999432968658903	Upregulated	197.060264592747	WP_000625658.1
C2566_RS08390	ycaI	ycaI	ComEC family protein	6.39380331495535e-05	0.999432968658903	Upregulated	107.810671899673	WP_000705764.1
C2566_RS05215	yahL	yahL	protein YahL	6.39145510042384e-05	0.999432968658903	Upregulated	12.9221839212013	WP_001301260.1
C2566_RS17895	gcvH	gcvH	glycine cleavage system protein GcvH	6.38965402487399e-05	0.999432968658903	Upregulated	398.013589721587	WP_001295377.1
C2566_RS21880	C2566_RS21880	C2566_RS21880	DUF4942 domain-containing protein	6.3777620010165e-05	0.999432968658903	Upregulated	14.8207222676698	WP_000065752.1
C2566_RS11210	ddpB	ddpB	ABC transporter permease	6.37036264303167e-05	0.999432968658903	Upregulated	13.48368661448	WP_000145111.1
C2566_RS09465	C2566_RS09465	C2566_RS09465	ROK family protein	6.32323556791081e-05	0.999432968658903	Upregulated	99.8900982704265	NA
C2566_RS09565	icd	icd	NADP-dependent isocitrate dehydrogenase	6.31986561349922e-05	0.999432968658903	Upregulated	2219.21050392809	WP_000444487.1
C2566_RS00985	yihP	yihP	MFS transporter	6.31575319334021e-05	NA	Upregulated	13.6740479103361	WP_000018393.1
C2566_RS01375	frwC	frwC	PTS fructose transporter subunit EIIC	6.30813531710016e-05	0.999432968658903	Upregulated	28.4803505354706	WP_001004446.1
C2566_RS02210	crfC	crfC	clamp-binding protein CrfC	6.22756832427906e-05	0.999432968658903	Upregulated	33.1735778440684	WP_000288588.1
C2566_RS14870	pmrD	pmrD	signal transduction protein PmrD	6.20897162247619e-05	0.999432968658903	Upregulated	217.677665674341	WP_001295285.1
C2566_RS20955	hdeA	hdeA	acid-activated periplasmic chaperone HdeA	6.18516880466281e-05	0.999432968658903	Upregulated	44.6799074713807	WP_000756550.1
C2566_RS02580	rnr	rnr	ribonuclease R	6.17838892212471e-05	0.999432968658903	Upregulated	606.980956484301	WP_000076332.1
C2566_RS11215	ddpA	ddpA	ABC transporter substrate-binding protein	6.15828636650973e-05	0.999432968658903	Upregulated	40.8012883653175	WP_000830546.1
C2566_RS15960	purN	purN	phosphoribosylglycinamide formyltransferase	6.15813616432444e-05	0.999432968658903	Upregulated	63.7748393151923	WP_001028614.1
C2566_RS04815	mltD	mltD	murein transglycosylase D	6.15535956695128e-05	0.999432968658903	Upregulated	1182.8449705028	WP_000644685.1
C2566_RS06890	gltI	gltI	glutamate/aspartate ABC transporter substrate-binding protein GltI	6.13602416812332e-05	0.999432968658903	Upregulated	2357.9157366466	WP_001301404.1
C2566_RS04905	rayT	rayT	REP-associated tyrosine transposase RayT	6.13419570902368e-05	0.999432968658903	Upregulated	14.3081748476905	WP_000006260.1
C2566_RS02615	yjfC	yjfC	glutathionylspermidine synthase family protein	6.12393495079441e-05	0.999432968658903	Upregulated	11.417218778343	WP_000943964.1
C2566_RS00325	maoP	maoP	macrodomain Ori organization protein MaoP	6.10965685525915e-05	0.999432968658903	Upregulated	811.994742207465	WP_000841001.1
C2566_RS23895	C2566_RS23895	C2566_RS23895	periplasmic protein	6.10692570750027e-05	0.999432968658903	Upregulated	21.5028976397134	WP_001295279.1
C2566_RS06660	rnk	rnk	nucleoside diphosphate kinase regulator	6.04758890587324e-05	0.999432968658903	Upregulated	89.6833052434191	WP_000089731.1
C2566_RS05555	phoB	phoB	phosphate response regulator transcription factor PhoB	6.0398293265225e-05	0.999432968658903	Upregulated	41.1152068499227	WP_000113933.1
C2566_RS01365	fsa	fsa	fructose-6-phosphate aldolase	6.03629282606159e-05	0.999432968658903	Upregulated	24.7540416978995	WP_000424841.1
C2566_RS10535	ogt	ogt	methylated-DNA--[protein]-cysteine S-methyltransferase	6.03527678128206e-05	0.999432968658903	Upregulated	44.9136005472666	WP_000945005.1
C2566_RS13780	wcaK	wcaK	colanic acid biosynthesis pyruvyl transferase WcaK	6.0080671079217e-05	0.999432968658903	Upregulated	10.9546392717368	WP_000770767.1
C2566_RS00210	asnC	asnC	transcriptional regulator AsnC	6.00155164356485e-05	0.999432968658903	Upregulated	31.430352287794	WP_000432970.1
C2566_RS04475	thpR	thpR	RNA 2',3'-cyclic phosphodiesterase	5.98485277428344e-05	0.999432968658903	Upregulated	21.9786203785689	WP_001294700.1
C2566_RS04770	C2566_RS04770	C2566_RS04770	hypothetical protein	5.98413541113635e-05	0.999432968658903	Upregulated	10.7184703922541	NA
C2566_RS12090	C2566_RS12090	C2566_RS12090	hypothetical protein	5.9717312457215e-05	0.999432968658903	Upregulated	17.5310713790776	NA
C2566_RS17865	zapA	zapA	cell division protein ZapA	5.9445829449442e-05	0.999432968658903	Upregulated	5026.29444566527	WP_001276008.1
C2566_RS10420	ycjQ	ycjQ	zinc-dependent alcohol dehydrogenase	5.91727713753002e-05	0.999432968658903	Upregulated	12.6557281065926	WP_000737347.1
C2566_RS16140	suhB	suhB	inositol-1-monophosphatase	5.91657091291112e-05	0.999432968658903	Upregulated	132.531979023401	WP_000553451.1
C2566_RS05485	proC	proC	pyrroline-5-carboxylate reductase	5.87498142605386e-05	0.999432968658903	Upregulated	99.2630099297781	WP_001295331.1
C2566_RS19620	yhdH	yhdH	MDR family oxidoreductase	5.84436105074978e-05	0.999432968658903	Upregulated	103.097672503438	WP_001148481.1
C2566_RS08005	C2566_RS08005	C2566_RS08005	baseplate assembly protein	5.83001050937077e-05	0.999432968658903	Upregulated	11.7220815929842	WP_000268294.1
C2566_RS00700	fdrA	fdrA	acyl-CoA synthetase FdrA	5.80521307748327e-05	0.999432968658903	Upregulated	13.8273489476787	WP_000865639.1
C2566_RS18275	C2566_RS18275	C2566_RS18275	YtfJ family protein	5.76992726904562e-05	0.999432968658903	Upregulated	5.56630591721608	WP_001298770.1
C2566_RS15580	pdxK	pdxK	pyridoxine/pyridoxal/pyridoxamine kinase	5.73276625512904e-05	0.999432968658903	Upregulated	61.7932995201564	WP_000096674.1
C2566_RS06180	ylbE	ylbE	DUF1116 domain-containing protein	5.72570222995017e-05	0.999432968658903	Upregulated	11.5174084901013	WP_000495379.1
C2566_RS03770	yjhR	yjhR	helicase YjhR	5.70202853015892e-05	0.999432968658903	Upregulated	29.9909388125703	NA
C2566_RS11410	yneK	yneK	putative protein YneK	5.69186312494977e-05	0.999432968658903	Upregulated	11.2586768164875	WP_000258604.1
C2566_RS11650	rspA	rspA	starvation-sensing protein RspA	5.68661935286128e-05	0.999432968658903	Upregulated	19.6446952358978	WP_001295394.1
C2566_RS16360	rpoE	rpoE	RNA polymerase sigma factor RpoE	5.68617498368515e-05	0.999432968658903	Upregulated	4033.01192281196	WP_001295364.1
C2566_RS18830	ygjV	ygjV	YgjV family protein	5.68009755454181e-05	0.999432968658903	Upregulated	14.0727895827062	WP_000128136.1
C2566_RS10710	pinR	pinR	recombinase family protein	5.66421572866458e-05	0.999432968658903	Upregulated	39.8285252108338	WP_000078178.1
C2566_RS04855	C2566_RS04855	C2566_RS04855	ISAs1 family transposase	5.6482567376617e-05	0.999432968658903	Upregulated	13.3253207051514	WP_000420821.1
C2566_RS15155	dedA	dedA	DedA family protein	5.64582508394759e-05	0.999432968658903	Upregulated	127.054807509814	WP_000364335.1
C2566_RS14205	yehX	yehX	glycine betaine ABC transporter ATP binding protein YehX	5.64391498461085e-05	0.999432968658903	Upregulated	15.5945807038255	WP_000569344.1
C2566_RS20610	yrhB	yrhB	YrhB family protein	5.60963425612166e-05	0.999432968658903	Upregulated	6.80700450367812	WP_000634159.1
C2566_RS17360	C2566_RS17360	C2566_RS17360	sugar ABC transporter ATP-binding protein	5.60679427364467e-05	0.999432968658903	Upregulated	209.907578009984	WP_000004944.1
C2566_RS16435	pssA	pssA	CDP-diacylglycerol--serine O-phosphatidyltransferase	5.59949031964785e-05	0.999432968658903	Upregulated	558.7229382855	WP_000949265.1
C2566_RS15280	yfcZ	yfcZ	YfcZ/YiiS family protein	5.59261284901611e-05	0.999432968658903	Upregulated	1000.39222354956	WP_001296261.1
C2566_RS01185	cpxR	cpxR	envelope stress response regulator transcription factor CpxR	5.57948592765982e-05	0.999432968658903	Upregulated	355.733148940319	WP_001033722.1
C2566_RS21330	yiaJ	yiaJ	IclR family transcriptional regulator YiaJ	5.55880955711724e-05	0.999432968658903	Upregulated	116.704569394621	WP_000514242.1
C2566_RS02380	aspA	aspA	aspartate ammonia-lyase	5.53928736451009e-05	0.999432968658903	Upregulated	14925.70744932	WP_000069437.1
C2566_RS18045	yggI	yggI	SprT family zinc-dependent metalloprotease	5.5256556473812e-05	0.999432968658903	Upregulated	17.5674614199886	WP_001300769.1
C2566_RS05205	yahJ	yahJ	amidohydrolase family protein	5.50689804921309e-05	0.999432968658903	Upregulated	43.273547716313	WP_000665120.1
C2566_RS24520	C2566_RS24520	C2566_RS24520	hypothetical protein	5.49620115341218e-05	0.999432968658903	Upregulated	10.5445317138165	WP_000998331.1
C2566_RS02920	pyrB	pyrB	aspartate carbamoyltransferase	5.43961623956863e-05	0.999432968658903	Upregulated	50.7330230218638	WP_000013046.1
C2566_RS17855	fau	fau	5-formyltetrahydrofolate cyclo-ligase	5.42722270722745e-05	0.999432968658903	Upregulated	280.930729215268	WP_001298273.1
C2566_RS11940	pdxY	pdxY	pyridoxal kinase	5.42318728575693e-05	0.999432968658903	Upregulated	77.5678249181378	WP_001307229.1
C2566_RS00300	C2566_RS00300	C2566_RS00300	hypothetical protein	5.41824022279555e-05	0.999432968658903	Upregulated	62.3314421788912	NA
C2566_RS13475	C2566_RS13475	C2566_RS13475	hypothetical protein	5.41526500927957e-05	0.999432968658903	Upregulated	71.8921407979198	NA
C2566_RS18690	ttdT	ttdT	L-tartrate/succinate antiporter	5.3961077461721e-05	0.999432968658903	Upregulated	21.7175785873582	WP_000804967.1
C2566_RS11935	gstA	gstA	glutathione transferase GstA	5.36779443413188e-05	0.999432968658903	Upregulated	330.46526414522	WP_000765749.1
C2566_RS15880	hyfD	hyfD	hydrogenase 4 subunit HyfD	5.3523601638989e-05	0.999432968658903	Upregulated	11.4320996060858	NA
C2566_RS04955	gpt	gpt	xanthine phosphoribosyltransferase	5.35099837552909e-05	0.999432968658903	Upregulated	129.608314163093	WP_001291990.1
C2566_RS17350	C2566_RS17350	C2566_RS17350	ABC transporter substrate-binding protein	5.34812239530373e-05	0.999432968658903	Upregulated	199.082985488037	WP_000857361.1
C2566_RS05400	tauC	tauC	taurine ABC transporter permease TauC	5.32696287677671e-05	0.999432968658903	Upregulated	15.2165327185901	WP_000114585.1
C2566_RS06935	C2566_RS06935	C2566_RS06935	hypothetical protein	5.3200059044605e-05	0.999432968658903	Upregulated	109.776486074836	NA
C2566_RS02225	pmrR	pmrR	LpxT activity modulator PmrR	5.26883817016509e-05	0.999432968658903	Upregulated	245.497202563753	WP_000797657.1
C2566_RS03700	fimF	fimF	type 1 fimbria minor subunit FimF	5.26108537771567e-05	0.999432968658903	Upregulated	23.7859011533072	WP_001244827.1
C2566_RS10975	ydcS	ydcS	putative ABC transporter substrate-binding protein YdcS	5.24153493956146e-05	0.999432968658903	Upregulated	38.443384322176	WP_000047424.1
C2566_RS04555	mtnN	mtnN	5'-methylthioadenosine/S-adenosylhomocysteine nucleosidase	5.23604107337067e-05	0.999432968658903	Upregulated	303.575861113397	WP_000689844.1
C2566_RS19920	rplN	rplN	50S ribosomal protein L14	5.20484913901096e-05	0.999432968658903	Upregulated	1569.25395226955	WP_000613955.1
C2566_RS10945	sutR	sutR	DNA-binding transcriptional regulator SutR	5.20155396708057e-05	0.999432968658903	Upregulated	29.623709256939	WP_000429155.1
C2566_RS04010	surA	surA	peptidylprolyl isomerase SurA	5.17318820672704e-05	0.999432968658903	Upregulated	1463.27884970591	WP_000800457.1
C2566_RS15755	eutS	eutS	ethanolamine utilization microcompartment protein EutS	5.16509306507105e-05	0.999432968658903	Upregulated	3.72726993033661	WP_000356956.1
C2566_RS07685	ybiX	ybiX	PKHD-type hydroxylase YbiX	5.15646836847198e-05	0.999432968658903	Upregulated	11.768146974345	WP_000990177.1
C2566_RS19970	rplC	rplC	50S ribosomal protein L3	5.12240966596408e-05	0.999432968658903	Upregulated	1316.48732821336	WP_000579833.1
C2566_RS02340	cadA	cadA	lysine decarboxylase CadA	5.11501376062559e-05	0.999432968658903	Upregulated	63.5444662303824	WP_001295383.1
C2566_RS07465	C2566_RS07465	C2566_RS07465	ASCH domain-containing protein	5.07238180127724e-05	0.999432968658903	Upregulated	14.1572777934534	WP_000002107.1
C2566_RS15660	ypeA	ypeA	GNAT family acetyltransferase	5.06473546847212e-05	0.999432968658903	Upregulated	45.2435531453247	WP_000406000.1
C2566_RS19095	yraJ	yraJ	fimbria/pilus outer membrane usher protein	5.06021603953492e-05	0.999432968658903	Upregulated	47.1794169799927	WP_001136485.1
C2566_RS02720	C2566_RS02720	C2566_RS02720	acyl CoA:acetate/3-ketoacid CoA transferase	5.02831432331531e-05	0.999432968658903	Upregulated	17.9019342960572	WP_001226942.1
C2566_RS21335	yiaK	yiaK	3-dehydro-L-gulonate 2-dehydrogenase	5.02410703687897e-05	0.999432968658903	Upregulated	15.8932014397344	WP_000869037.1
C2566_RS05110	rclR	rclR	reactive chlorine-specific transcriptional regulator RclR	4.99799608138911e-05	0.999432968658903	Upregulated	12.1490781685848	WP_000339594.1
C2566_RS10090	ompW	ompW	outer membrane protein OmpW	4.99468697104458e-05	0.999432968658903	Upregulated	4848.57663017168	WP_000737226.1
C2566_RS14455	pdeN	pdeN	cyclic di-GMP phosphodiesterase	4.99159497446654e-05	0.999432968658903	Upregulated	76.5299277331985	WP_000470561.1
C2566_RS11810	fumB	fumB	class I fumarate hydratase	4.98854638049771e-05	0.999432968658903	Upregulated	2322.4648562936	WP_000066639.1
C2566_RS01685	C2566_RS01685	C2566_RS01685	hypothetical protein	4.9800338583097e-05	0.999432968658903	Upregulated	17.5107103658776	NA
C2566_RS18700	rpsU	rpsU	30S ribosomal protein S21	4.96167334925419e-05	0.999432968658903	Upregulated	1382.20140364595	WP_001144069.1
C2566_RS17290	syd	syd	SecY-interacting protein	4.94400096652175e-05	0.999432968658903	Upregulated	96.4665649403737	WP_000342431.1
C2566_RS18930	tdcG	tdcG	L-serine ammonia-lyase	4.92620680004266e-05	0.999432968658903	Upregulated	297.629296317747	WP_000622126.1
C2566_RS06445	cusB	cusB	Cu(+)/Ag(+) efflux RND transporter periplasmic adaptor subunit CusB	4.91003722205549e-05	0.999432968658903	Upregulated	160.935883200596	WP_000717157.1
C2566_RS09605	ariR	ariR	biofilm/acid-resistance regulator AriR	4.88616031129646e-05	0.999432968658903	Upregulated	7.34264781002715	WP_000888772.1
C2566_RS20855	yhiM	yhiM	DUF2776 domain-containing protein	4.87996519439875e-05	0.999432968658903	Upregulated	17.5254924053428	WP_001028905.1
C2566_RS25370	ynaL	ynaL	protein YnaL	4.85643067448796e-05	0.999432968658903	Upregulated	18.3854951537058	WP_001296046.1
C2566_RS05165	yahB	yahB	LysR substrate-binding domain-containing protein	4.84297492959627e-05	0.999432968658903	Upregulated	46.6345456673681	WP_001084399.1
C2566_RS05330	mhpB	mhpB	2,3-dihydroxyphenylpropionate/2,3-dihydroxicinnamic acid 1,2-dioxygenase	4.79454698465361e-05	0.999432968658903	Upregulated	8.26782276640225	WP_000543457.1
C2566_RS18920	cyuA	cyuA	cysteine desulfidase	4.78939952847026e-05	0.999432968658903	Upregulated	32.0812428064568	WP_000460514.1
C2566_RS15305	mlaA	mlaA	phospholipid-binding lipoprotein MlaA	4.75319415762438e-05	0.999432968658903	Upregulated	127.178094077881	WP_000776768.1
C2566_RS17760	yggP	yggP	zinc-binding dehydrogenase	4.73286497984183e-05	0.999432968658903	Upregulated	31.2694297481421	WP_000853247.1
C2566_RS17765	glpX	glpX	class II fructose-bisphosphatase	4.70706395362041e-05	0.999432968658903	Upregulated	8.86825937773548	WP_000987283.1
C2566_RS12495	ves	ves	environmental stress-induced protein Ves	4.68496195435721e-05	0.999432968658903	Upregulated	8.33275015302153	WP_001300480.1
C2566_RS05295	lacY	lacY	lactose permease	4.66497282790985e-05	0.999432968658903	Upregulated	18.3785451467546	WP_000291549.1
C2566_RS11260	yddB	yddB	TonB-dependent receptor plug domain-containing protein	4.6274506527411e-05	0.999432968658903	Upregulated	28.6325608770377	WP_000832450.1
C2566_RS04320	lpdA	lpdA	dihydrolipoyl dehydrogenase	4.61601463782543e-05	0.999432968658903	Upregulated	3177.33884390426	WP_000102485.1
C2566_RS12955	yebO	yebO	YebO family protein	4.61574836710132e-05	0.999432968658903	Upregulated	366.700089965598	WP_001006866.1
C2566_RS01110	frvA	frvA	PTS fructose transporter subunit IIA	4.61327745359098e-05	0.999432968658903	Upregulated	6.44267869040781	WP_000729595.1
C2566_RS14380	rihB	rihB	ribosylpyrimidine nucleosidase	4.61231120838892e-05	0.999432968658903	Upregulated	7.67876005285991	WP_000415445.1
C2566_RS02285	fumB	fumB	class I fumarate hydratase	4.60426968182547e-05	0.999432968658903	Upregulated	84.0446688921464	WP_000066676.1
C2566_RS06365	C2566_RS06365	C2566_RS06365	IS1-like element IS1A family transposase	4.60220747954916e-05	0.999432968658903	Upregulated	21.5642566084147	WP_103215986.1
C2566_RS15750	eutP	eutP	ethanolamine utilization acetate kinase EutP	4.5826179696278e-05	0.999432968658903	Upregulated	9.08141356819038	WP_000820782.1
C2566_RS04090	setA	setA	sugar efflux transporter SetA	4.5824214601369e-05	0.999432968658903	Upregulated	72.773769372304	WP_000637849.1
C2566_RS14005	gatA	gatA	PTS galactitol transporter subunit IIA	4.56200981896891e-05	0.999432968658903	Upregulated	5.78926314491056	WP_000182921.1
C2566_RS11360	lsrF	lsrF	3-hydroxy-5-phosphonooxypentane-2,4-dione thiolase	4.53871559548633e-05	0.999432968658903	Upregulated	8.07278824911266	WP_000774188.1
C2566_RS24700	yoeI	yoeI	membrane protein YoeI	4.51362502598632e-05	0.999432968658903	Upregulated	7.03165901594436	WP_010723108.1
C2566_RS05070	ykgO	ykgO	type B 50S ribosomal protein L36	4.49409010517658e-05	0.999432968658903	Upregulated	5.97897073585457	WP_000866436.1
C2566_RS24685	pheM	pheM	pheST operon leader peptide PheM	4.47819455431024e-05	0.999432968658903	Upregulated	6.73838740024606	WP_001386830.1
C2566_RS10310	sapC	sapC	peptide ABC transporter permease SapC	4.39973499492114e-05	0.999432968658903	Upregulated	37.3226677631915	WP_001146163.1
C2566_RS02470	epmA	epmA	elongation factor P--(R)-beta-lysine ligase	4.38095334083545e-05	0.999432968658903	Upregulated	44.3519349463121	WP_000004771.1
C2566_RS24975	C2566_RS24975	C2566_RS24975	VOC family protein	4.36624616062255e-05	0.999432968658903	Upregulated	16.9731343000708	NA
C2566_RS07030	ybfE	ybfE	LexA regulated protein	4.35984422706443e-05	0.999432968658903	Upregulated	10.6810115582881	WP_001300829.1
C2566_RS05145	betI	betI	transcriptional regulator BetI	4.32318102033507e-05	0.999432968658903	Upregulated	269.371676227893	WP_001301261.1
C2566_RS00720	ysgA	ysgA	dienelactone hydrolase family protein	4.31380094858224e-05	0.999432968658903	Upregulated	137.159471615974	WP_001298606.1
C2566_RS21195	yiaC	yiaC	N-acetyltransferase	4.3043251992182e-05	0.999432968658903	Upregulated	13.128795127031	WP_000617485.1
C2566_RS02395	groS	groS	co-chaperone GroES	4.26826465697783e-05	0.999432968658903	Upregulated	917.871348663855	WP_001026276.1
C2566_RS08675	rlmI	rlmI	23S rRNA (cytosine(1962)-C(5))-methyltransferase RlmI	4.23574530573816e-05	0.999432968658903	Upregulated	257.258422246152	WP_000116297.1
C2566_RS07345	pal	pal	peptidoglycan-associated lipoprotein Pal	4.21431169146437e-05	0.999432968658903	Upregulated	1145.04826630055	WP_001295306.1
C2566_RS09795	dhaR	dhaR	dihydroxyacetone kinase operon transcriptional regulator DhaR	4.20982111992722e-05	0.999432968658903	Upregulated	61.5786542756837	WP_001295618.1
C2566_RS15255	yfcU	yfcU	fimbrial usher protein YfcU	4.18648989761378e-05	0.999432968658903	Upregulated	42.4244780555172	WP_001300969.1
C2566_RS07720	glnH	glnH	glutamine ABC transporter substrate-binding protein GlnH	4.17612482615878e-05	0.999432968658903	Upregulated	1455.41794487464	WP_000843866.1
C2566_RS14220	bglX	bglX	beta-glucosidase BglX	4.1583329896997e-05	0.999432968658903	Upregulated	182.494884061115	WP_000871512.1
C2566_RS12575	ynjF	ynjF	CDP-alcohol phosphatidyltransferase family protein	4.13106718049498e-05	0.999432968658903	Upregulated	27.119213288363	WP_001295484.1
C2566_RS17630	C2566_RS17630	C2566_RS17630	hypothetical protein	4.12981340972108e-05	0.999432968658903	Upregulated	166.214461565098	NA
C2566_RS14155	yehM	yehM	DUF5682 family protein	4.12154799062364e-05	0.999432968658903	Upregulated	24.7562396282831	WP_001294384.1
C2566_RS05240	prpB	prpB	methylisocitrate lyase	4.09190858466322e-05	0.999432968658903	Upregulated	10.9289887898005	WP_000052206.1
C2566_RS16210	yphE	yphE	sugar ABC transporter ATP-binding protein	4.08972565286958e-05	0.999432968658903	Upregulated	19.125253286502	WP_000493466.1
C2566_RS00995	yihR	yihR	aldose-1-epimerase	4.07073410784085e-05	0.999432968658903	Upregulated	7.75486163799467	WP_001295268.1
C2566_RS04810	yafE	yafE	class I SAM-dependent methyltransferase	3.99886269634151e-05	0.999432968658903	Upregulated	782.476273715815	NA
C2566_RS00095	bglH	bglH	carbohydrate-specific porin BglH	3.99609543791691e-05	0.999432968658903	Upregulated	15.5029990488272	WP_000489868.1
C2566_RS21890	setC	setC	sugar efflux transporter	3.98507489639694e-05	0.999432968658903	Upregulated	15.1275580402719	WP_001172876.1
C2566_RS13785	wzxC	wzxC	colanic acid undecaprenyl disphosphate flippase WzxC	3.98393228572044e-05	0.999432968658903	Upregulated	14.5411317294435	WP_000058488.1
C2566_RS17730	C2566_RS17730	C2566_RS17730	arginine decarboxylase	3.98088764524565e-05	0.999432968658903	Upregulated	453.712274259162	NA
C2566_RS09280	flgK	flgK	flagellar hook-associated protein FlgK	3.97955702059215e-05	0.999432968658903	Upregulated	69.1850631100705	WP_000096480.1
C2566_RS25515	C2566_RS25515	C2566_RS25515	hypothetical protein	3.96802444588192e-05	0.999432968658903	Upregulated	8.66881281685517	NA
C2566_RS08010	C2566_RS08010	C2566_RS08010	phage tail protein I	3.96147610993677e-05	0.999432968658903	Upregulated	7.75037623081653	WP_001086815.1
C2566_RS20440	feoC	feoC	[Fe-S]-dependent transcriptional repressor FeoC	3.95338218537302e-05	0.999432968658903	Upregulated	44.1031015464226	WP_001295699.1
C2566_RS17435	C2566_RS17435	C2566_RS17435	hypothetical protein	3.94452241387966e-05	0.999432968658903	Upregulated	8.58502639323491	NA
C2566_RS15355	yfdE	yfdE	CoA:oxalate CoA-transferase	3.92834410914915e-05	0.999432968658903	Upregulated	11.9131522092788	WP_001296867.1
C2566_RS20215	nirC	nirC	nitrite transporter NirC	3.89640473744615e-05	0.999432968658903	Upregulated	11.1553112163985	WP_000493556.1
C2566_RS05280	cynS	cynS	cyanase	3.8885936623433e-05	0.999432968658903	Upregulated	5.63251869718358	WP_000616243.1
C2566_RS12770	yoaK	yoaK	YoaK family small membrane protein	3.85576584092477e-05	0.999432968658903	Upregulated	103.647824288946	WP_001219350.1
C2566_RS06680	citX	citX	citrate lyase holo-[acyl-carrier protein] synthase	3.82960839816084e-05	0.999432968658903	Upregulated	35.5356545961529	WP_000550422.1
C2566_RS08240	C2566_RS08240	C2566_RS08240	hypothetical protein	3.82172423530837e-05	0.999432968658903	Upregulated	27.4351989766956	NA
C2566_RS10290	fabI	fabI	enoyl-ACP reductase FabI	3.81751338232073e-05	0.999432968658903	Upregulated	760.842953124485	WP_000506490.1
C2566_RS05135	betA	betA	choline dehydrogenase	3.79102230079034e-05	0.999432968658903	Upregulated	111.196018034834	WP_001159087.1
C2566_RS11845	hdhA	hdhA	7-alpha-hydroxysteroid dehydrogenase	3.77935289942614e-05	0.999432968658903	Upregulated	256.983695847899	WP_000483353.1
C2566_RS15625	murR	murR	HTH-type transcriptional regulator MurR	3.73924862683845e-05	0.999432968658903	Upregulated	15.4359925754222	WP_000966478.1
C2566_RS12375	thrS	thrS	threonine--tRNA ligase	3.7385803130231e-05	0.999432968658903	Upregulated	2693.74872405275	WP_001144202.1
C2566_RS03505	C2566_RS03505	C2566_RS03505	hypothetical protein	3.73401420339196e-05	0.999432968658903	Upregulated	23.0902386326457	NA
C2566_RS02450	frdD	frdD	fumarate reductase subunit FrdD	3.72235725457184e-05	0.999432968658903	Upregulated	340.090813533226	WP_000609663.1
C2566_RS07530	ybhB	ybhB	kinase inhibitor	3.72141410599747e-05	0.999432968658903	Upregulated	97.2873313889285	WP_000767389.1
C2566_RS09065	csgB	csgB	curli minor subunit CsgB	3.70796379457756e-05	0.999432968658903	Upregulated	7.16810580740677	WP_000791650.1
C2566_RS24170	C2566_RS24170	C2566_RS24170	hypothetical protein	3.70601765252935e-05	0.999432968658903	Upregulated	30.2083824558524	WP_012775983.1
C2566_RS16535	rplS	rplS	50S ribosomal protein L19	3.70066992342891e-05	0.999432968658903	Upregulated	1661.86561283967	WP_000065253.1
C2566_RS01010	yihU	yihU	sulfolactaldehyde 3-reductase	3.69943998605307e-05	NA	Upregulated	14.8395098257872	WP_000718889.1
C2566_RS24995	C2566_RS24995	C2566_RS24995	hypothetical protein	3.69875536653464e-05	0.999432968658903	Upregulated	8.43353184201114	WP_001324497.1
C2566_RS18315	yghU	yghU	glutathione-dependent disulfide-bond oxidoreductase	3.65489897770296e-05	0.999432968658903	Upregulated	73.2211799446212	WP_001295515.1
C2566_RS09835	ispE	ispE	4-(cytidine 5'-diphospho)-2-C-methyl-D-erythritol kinase	3.61994807958937e-05	0.999432968658903	Upregulated	312.599043363081	WP_001260328.1
C2566_RS12890	pdeD	pdeD	EAL domain-containing protein	3.61501503851094e-05	0.999432968658903	Upregulated	29.4251938035732	WP_001295494.1
C2566_RS24910	C2566_RS24910	C2566_RS24910	hypothetical protein	3.61453874063414e-05	0.999432968658903	Upregulated	41.3737831509579	WP_000700140.1
C2566_RS19955	rplB	rplB	50S ribosomal protein L2	3.58405520536847e-05	0.999432968658903	Upregulated	1370.40248498423	WP_000301864.1
C2566_RS05320	mhpR	mhpR	DNA-binding transcriptional regulator	3.5592913190368e-05	0.999432968658903	Upregulated	216.746352803299	WP_001301325.1
C2566_RS03225	nhaA	nhaA	Na+/H+ antiporter NhaA	3.55011796958748e-05	0.999432968658903	Upregulated	423.259866830948	WP_000681360.1
C2566_RS14435	yeiQ	yeiQ	mannitol dehydrogenase family protein	3.548544866975e-05	0.999432968658903	Upregulated	162.588490716764	WP_001091940.1
C2566_RS14000	gatB	gatB	PTS galactitol transporter subunit IIB	3.54222812884129e-05	0.999432968658903	Upregulated	4.65734404623405	WP_000823266.1
C2566_RS17620	C2566_RS17620	C2566_RS17620	IS3-like element IS3 family transposase	3.54139415416111e-05	0.999432968658903	Upregulated	40.4979342100921	WP_085947598.1
C2566_RS19085	yraH	yraH	fimbrial protein	3.51664228201036e-05	0.999432968658903	Upregulated	99.8580123230119	WP_001032614.1
C2566_RS12920	yobD	yobD	DUF986 family protein	3.50591988122503e-05	0.999432968658903	Upregulated	30.7166602133329	WP_000156255.1
C2566_RS00690	arcC	arcC	carbamate kinase	3.49047665198681e-05	0.999432968658903	Upregulated	9.34986347660849	WP_000240546.1
C2566_RS17820	scpB	scpB	methylmalonyl-CoA decarboxylase	3.48777169979444e-05	NA	Upregulated	185.155946164453	WP_000122080.1
C2566_RS07000	chiP	chiP	chitoporin ChiP	3.47835459938009e-05	0.999432968658903	Upregulated	36.7771996935478	WP_001258839.1
C2566_RS00230	kup	kup	low affinity potassium transporter Kup	3.47647977334383e-05	0.999432968658903	Upregulated	75.1330462135462	WP_000102319.1
C2566_RS03755	nanC	nanC	N-acetylneuraminic acid outer membrane channel NanC	3.39869851953006e-05	0.999432968658903	Upregulated	23.1888784367141	WP_001295734.1
C2566_RS21380	C2566_RS21380	C2566_RS21380	AraC family transcriptional regulator	3.30973799224749e-05	0.999432968658903	Upregulated	25.9703630023213	WP_000891828.1
C2566_RS03135	fecE	fecE	Fe(3+) dicitrate ABC transporter ATP-binding protein FecE	3.29338334897738e-05	0.999432968658903	Upregulated	13.4925655346574	WP_000175457.1
C2566_RS12540	ydjY	ydjY	lipoprotein YdjY	3.27247009822133e-05	0.999432968658903	Upregulated	27.8901328806192	NA
C2566_RS03145	fecC	fecC	iron-dicitrate ABC transporter permease FecC	3.26687117656585e-05	0.999432968658903	Upregulated	14.6839218220469	WP_000125187.1
C2566_RS21715	yicC	yicC	YicC/YloC family endoribonuclease	3.24915761307837e-05	0.999432968658903	Upregulated	204.307147693998	WP_000621336.1
C2566_RS16155	hcaT	hcaT	3-phenylpropionate MFS transporter	3.24836088636829e-05	0.999432968658903	Upregulated	86.9905590989394	WP_000244174.1
C2566_RS21770	xanP	xanP	xanthine/proton symporter XanP	3.23023161804536e-05	0.999432968658903	Upregulated	43.0062046027818	WP_001295238.1
C2566_RS18755	ebgA	ebgA	beta-galactosidase subunit alpha	3.22525159602731e-05	0.999432968658903	Upregulated	30.7669815170924	WP_001082928.1
C2566_RS05725	cyoD	cyoD	cytochrome o ubiquinol oxidase subunit IV	3.19040691091564e-05	0.999432968658903	Upregulated	250.003504714764	WP_000019869.1
C2566_RS18060	gshB	gshB	glutathione synthase	3.180764719308e-05	0.999432968658903	Upregulated	333.131281546701	WP_000593273.1
C2566_RS23025	intR	intR	site-specific integrase	3.17947711581505e-05	0.999432968658903	Upregulated	76.9440304030383	WP_000040858.1
C2566_RS10085	yciC	yciC	YciC family protein	3.17716746475313e-05	0.999432968658903	Upregulated	107.451849465747	WP_000028540.1
C2566_RS09320	plsX	plsX	phosphate acyltransferase PlsX	3.14027819545236e-05	0.999432968658903	Upregulated	304.901776439216	WP_000197578.1
C2566_RS15700	eutA	eutA	ethanolamine ammonia-lyase reactivating factor EutA	3.13488494561638e-05	0.999432968658903	Upregulated	11.508205609744	WP_001097447.1
C2566_RS06805	cobC	cobC	adenosylcobalamin/alpha-ribazole phosphatase	3.12646710626181e-05	0.999432968658903	Upregulated	30.6383146723085	WP_001241888.1
C2566_RS09660	minD	minD	septum site-determining protein MinD	3.11048199385939e-05	0.999432968658903	Upregulated	330.933212198431	WP_000101055.1
C2566_RS21455	C2566_RS21455	C2566_RS21455	RHS repeat-associated core domain-containing protein	3.09796605133876e-05	0.999432968658903	Upregulated	57.5512871755334	NA
C2566_RS15795	acrD	acrD	multidrug efflux RND transporter permease AcrD	3.08281344742845e-05	0.999432968658903	Upregulated	104.479072227863	WP_001273151.1
C2566_RS01960	yjcB	yjcB	YjcB family protein	3.04521548459605e-05	NA	Upregulated	17.6827200607897	WP_001295689.1
C2566_RS11100	yddE	yddE	PhzF family isomerase	3.03607685780446e-05	0.999432968658903	Upregulated	94.5092007991568	NA
C2566_RS06260	fimZ	fimZ	fimbria biosynthesis transcriptional regulator FimZ	3.0338955152684e-05	0.999432968658903	Upregulated	9.10531324933823	WP_000805422.1
C2566_RS11505	ydfJ	ydfJ	MHS family MFS transporter YdfJ	3.01274828815058e-05	0.999432968658903	Upregulated	13.6773850637089	NA
C2566_RS15480	C2566_RS15480	C2566_RS15480	hypothetical protein	3.00760683202695e-05	0.999432968658903	Upregulated	80.9757229985605	NA
C2566_RS01810	malF	malF	maltose ABC transporter permease MalF	3.00606556323403e-05	0.999432968658903	Upregulated	16.4515009893371	WP_001297290.1
C2566_RS13290	cheA	cheA	chemotaxis protein CheA	2.99822536331341e-05	0.999432968658903	Upregulated	18.0128683419648	WP_012767737.1
C2566_RS04580	yaeI	yaeI	phosphodiesterase YaeI	2.99764183050156e-05	0.999432968658903	Upregulated	18.8228556417051	WP_000625625.1
C2566_RS03085	C2566_RS03085	C2566_RS03085	surface-adhesin E family protein	2.99620804107246e-05	0.999432968658903	Upregulated	8.35542993639359	WP_000254999.1
C2566_RS06595	cstA	cstA	pyruvate/proton symporter CstA	2.95364165281832e-05	0.999432968658903	Upregulated	900.949068446391	NA
C2566_RS00710	C2566_RS00710	C2566_RS00710	cysteine hydrolase family protein	2.95269751392674e-05	0.999432968658903	Upregulated	11.8291063769404	WP_000194414.1
C2566_RS13855	wzc	wzc	tyrosine-protein kinase Wzc	2.95116026437597e-05	0.999432968658903	Upregulated	21.4766281580484	WP_000137133.1
C2566_RS01350	yijF	yijF	DUF1287 domain-containing protein	2.95069519116963e-05	0.999432968658903	Upregulated	12.1203013886537	WP_000647870.1
C2566_RS19860	rpsM	rpsM	30S ribosomal protein S13	2.94598432014789e-05	0.999432968658903	Upregulated	1921.51180824621	WP_000090775.1
C2566_RS15270	fadJ	fadJ	fatty acid oxidation complex subunit alpha FadJ	2.94328167207942e-05	0.999432968658903	Upregulated	482.493344941786	WP_000426175.1
C2566_RS03255	msyB	msyB	acidic protein MsyB	2.92844011416406e-05	0.999432968658903	Upregulated	14.6245915691084	WP_001102353.1
C2566_RS17825	meaB	meaB	methylmalonyl Co-A mutase-associated GTPase MeaB	2.92374702588428e-05	0.999432968658903	Upregulated	13.0017323799126	WP_000606525.1
C2566_RS14425	yeiW	yeiW	YkgJ family cysteine cluster protein	2.90755350337597e-05	0.999432968658903	Upregulated	11.6751278173955	WP_000389030.1
C2566_RS00385	rep	rep	DNA helicase Rep	2.89409592501257e-05	0.999432968658903	Upregulated	97.704815308173	WP_001238890.1
C2566_RS21935	uhpT	uhpT	hexose-6-phosphate:phosphate antiporter	2.85071870657261e-05	NA	Upregulated	32.913081281796	WP_000879194.1
C2566_RS18475	mqsR	mqsR	type II toxin-antitoxin system toxin MqsR	2.79935390015697e-05	0.999432968658903	Upregulated	2748.15034756274	WP_000415584.1
C2566_RS02630	bsmA	bsmA	biofilm peroxide resistance protein BsmA	2.77223476419413e-05	0.999432968658903	Upregulated	577.960359880933	WP_000254633.1
C2566_RS15195	yfcL	yfcL	YfcL family protein	2.72487680312494e-05	0.999432968658903	Upregulated	126.452662707456	WP_000559764.1
C2566_RS17655	ygeV	ygeV	sigma-54 interaction domain-containing protein	2.69485633550659e-05	0.999432968658903	Upregulated	568.983530694085	WP_000417806.1
C2566_RS21390	C2566_RS21390	C2566_RS21390	glycoside hydrolase family 127 protein	2.69066810731964e-05	0.999432968658903	Upregulated	25.8854268603936	WP_001026900.1
C2566_RS19770	yrdB	yrdB	DUF1488 domain-containing protein	2.66691855018783e-05	0.999432968658903	Upregulated	70.9878660348866	WP_001070563.1
C2566_RS17090	ftsB	ftsB	cell division protein FtsB	2.65940881237325e-05	0.999432968658903	Upregulated	107.834221606375	WP_000517476.1
C2566_RS20490	rtcB	rtcB	RNA-splicing ligase RtcB	2.65910554625851e-05	0.999432968658903	Upregulated	32.9075744105198	WP_001105478.1
C2566_RS18850	exuR	exuR	transcriptional regulator ExuR	2.64731510413048e-05	0.999432968658903	Upregulated	515.244212964984	WP_000406493.1
C2566_RS01755	lysC	lysC	lysine-sensitive aspartokinase 3	2.59286980430534e-05	0.999432968658903	Upregulated	73.4846771092805	WP_001290310.1
C2566_RS12125	ydhW	ydhW	YdhW family putative oxidoreductase system protein	2.56751859790273e-05	0.999432968658903	Upregulated	34.003138429626	WP_001301419.1
C2566_RS03635	hypT	hypT	hypochlorite stress DNA-binding transcriptional regulator HypT	2.54165960443173e-05	0.999432968658903	Upregulated	143.465451850981	WP_000340740.1
C2566_RS17990	ygfT	ygfT	formate-dependent uric acid utilization protein YgfT	2.53593234217642e-05	0.999432968658903	Upregulated	61.0887060746752	WP_001300605.1
C2566_RS03690	fimH	fimH	type 1 fimbria D-mannose specific adhesin FimH	2.50992819970541e-05	0.999432968658903	Upregulated	45.9176451269267	WP_000832243.1
C2566_RS08825	torT	torT	TMAO reductase system periplasmic protein TorT	2.49630962555452e-05	0.999432968658903	Upregulated	61.7155205659127	WP_001264933.1
C2566_RS01805	malG	malG	maltose ABC transporter permease MalG	2.49164408110017e-05	0.999432968658903	Upregulated	8.87228205725559	WP_001252058.1
C2566_RS13985	C2566_RS13985	C2566_RS13985	DeoR family transcriptional regulator	2.48994823902623e-05	0.999432968658903	Upregulated	25.314086077926	NA
C2566_RS06635	ahpC	ahpC	alkyl hydroperoxide reductase subunit C	2.47882244751187e-05	0.999432968658903	Upregulated	2703.91918086684	WP_000052796.1
C2566_RS14850	arnD	arnD	4-deoxy-4-formamido-L-arabinose-phosphoundecaprenol deformylase	2.47342422772453e-05	0.999432968658903	Upregulated	245.701221708713	WP_000169728.1
C2566_RS01220	yiiQ	yiiQ	YiiQ family protein	2.44074466414139e-05	0.999432968658903	Upregulated	66.9523979198255	WP_000802226.1
C2566_RS02590	yjfI	yjfI	YjfI family protein	2.44013442645276e-05	0.999432968658903	Upregulated	10.2065258575152	WP_000220128.1
C2566_RS03445	yjjW	yjjW	YjjW family glycine radical enzyme activase	2.4300752820644e-05	0.999432968658903	Upregulated	17.3454705773038	WP_001088415.1
C2566_RS00980	yihO	yihO	MFS transporter	2.42069153911792e-05	0.999432968658903	Upregulated	27.5267498313424	WP_001279695.1
C2566_RS17910	bglA	bglA	6-phospho-beta-glucosidase BglA	2.41635018605296e-05	0.999432968658903	Upregulated	194.587783300481	WP_012775976.1
C2566_RS10550	abgB	abgB	p-aminobenzoyl-glutamate hydrolase subunit AbgB	2.3515647318894e-05	0.999432968658903	Upregulated	26.1229688627194	WP_001156451.1
C2566_RS08495	ssuB	ssuB	aliphatic sulfonates ABC transporter ATP-binding protein	2.33046254074387e-05	0.999432968658903	Upregulated	22.5624862521635	WP_001090506.1
C2566_RS03940	caiA	caiA	crotonobetainyl-CoA dehydrogenase	2.3079527950107e-05	0.999432968658903	Upregulated	613.586929749807	WP_000347117.1
C2566_RS12405	yniA	yniA	fructosamine kinase family protein	2.30071977019647e-05	0.999432968658903	Upregulated	926.88015058818	WP_000267650.1
C2566_RS13510	yeeO	yeeO	toxic metabolite efflux MATE transporter YeeO	2.29249249339446e-05	0.999432968658903	Upregulated	39.1451725813562	WP_001323172.1
C2566_RS14610	napF	napF	ferredoxin-type protein NapF	2.26087969876502e-05	0.999432968658903	Upregulated	40.8190507869194	WP_000686736.1
C2566_RS00990	yihQ	yihQ	sulfoquinovosidase	2.25838546559151e-05	0.999432968658903	Upregulated	15.3286122716215	NA
C2566_RS20495	rtcR	rtcR	DNA-binding transcriptional regulator RtcR	2.23645864808056e-05	0.999432968658903	Upregulated	15.7337997385582	WP_001232881.1
C2566_RS18970	yhaB	yhaB	protein YhaB	2.23201890699606e-05	0.999432968658903	Upregulated	11.5173128043268	WP_000675733.1
C2566_RS13275	tap	tap	methyl-accepting chemotaxis protein IV	2.22222504655815e-05	0.999432968658903	Upregulated	16.3985206262204	WP_000483187.1
C2566_RS09750	ldcA	ldcA	muramoyltetrapeptide carboxypeptidase	2.22167781346763e-05	0.999432968658903	Upregulated	75.5994114240708	WP_000051560.1
C2566_RS06395	ylcI	ylcI	YlcI/YnfO family protein	2.21282508966138e-05	0.999432968658903	Upregulated	7.47540229930258	WP_001415975.1
C2566_RS15665	amiA	amiA	N-acetylmuramoyl-L-alanine amidase AmiA	2.19668214720209e-05	0.999432968658903	Upregulated	255.890825964244	WP_000102886.1
C2566_RS21425	yiaY	yiaY	L-threonine dehydrogenase	2.17979894170077e-05	0.999432968658903	Upregulated	44.0111660775199	WP_000168700.1
C2566_RS10835	aldA	aldA	aldehyde dehydrogenase	2.17216295653412e-05	0.999432968658903	Upregulated	690.789530662276	WP_000115936.1
C2566_RS19890	rplR	rplR	50S ribosomal protein L18	2.15203596288454e-05	0.999432968658903	Upregulated	656.736887684079	WP_000358960.1
C2566_RS19020	agaR	agaR	aga operon transcriptional regulator AgaR	2.13190974057373e-05	0.999432968658903	Upregulated	48.8807247601721	WP_000072187.1
C2566_RS19305	rpmA	rpmA	50S ribosomal protein L27	2.10018713291983e-05	0.999432968658903	Upregulated	306.538557164075	WP_000940595.1
C2566_RS14785	glpC	glpC	anaerobic glycerol-3-phosphate dehydrogenase subunit GlpC	2.08266854786647e-05	0.999432968658903	Upregulated	182.229851649954	WP_001000359.1
C2566_RS21900	nlpA	nlpA	lipoprotein NlpA	2.07679282606945e-05	0.999432968658903	Upregulated	22.7317358006561	WP_000779417.1
C2566_RS17755	cmtA	cmtA	PTS mannitol transporter subunit IICB	2.07632496521176e-05	0.999432968658903	Upregulated	16.0829945368225	WP_000428805.1
C2566_RS15485	C2566_RS15485	C2566_RS15485	hypothetical protein	2.0646607178332e-05	0.999432968658903	Upregulated	558.60624283634	NA
C2566_RS19170	ubiV	ubiV	U32 family peptidase	2.05088509817434e-05	0.999432968658903	Upregulated	25.4318804628822	WP_001301318.1
C2566_RS18775	ygjK	ygjK	alpha-glucosidase	1.98352517499799e-05	0.999432968658903	Upregulated	35.1013338999234	WP_000695489.1
C2566_RS13105	zwf	zwf	glucose-6-phosphate dehydrogenase	1.97288506373507e-05	0.999432968658903	Upregulated	254.029033238978	WP_000301720.1
C2566_RS06140	allW	allW	allantoin transporter	1.96964609349413e-05	0.999432968658903	Upregulated	12.3661320562948	WP_000401100.1
C2566_RS17565	ygeA	ygeA	amino acid racemase	1.94773121394661e-05	0.999432968658903	Upregulated	47.5149833557778	WP_000848664.1
C2566_RS13265	cheB	cheB	protein-glutamate methylesterase/protein glutamine deamidase	1.94741688487128e-05	0.999432968658903	Upregulated	10.3923970424039	WP_000036371.1
C2566_RS20880	dtpB	dtpB	dipeptide/tripeptide permease DtpB	1.92247513242495e-05	0.999432968658903	Upregulated	1745.41974040376	WP_001098647.1
C2566_RS21855	C2566_RS21855	C2566_RS21855	transposase	1.91521131815312e-05	0.999432968658903	Upregulated	12.2409593810556	NA
C2566_RS18760	ebgC	ebgC	beta-galactosidase subunit beta	1.9059014285413e-05	0.999432968658903	Upregulated	9.50143787944668	WP_001219954.1
C2566_RS08695	C2566_RS08695	C2566_RS08695	hypothetical protein	1.90328164371504e-05	0.999432968658903	Upregulated	46.1257658011247	NA
C2566_RS06810	nadD	nadD	nicotinate-nucleotide adenylyltransferase	1.88380461150662e-05	0.999432968658903	Upregulated	53.4127453994772	WP_000838889.1
C2566_RS13205	cmoB	cmoB	tRNA 5-methoxyuridine(34)/uridine 5-oxyacetic acid(34) synthase CmoB	1.87488778482024e-05	0.999432968658903	Upregulated	92.7531456804254	WP_000564726.1
C2566_RS01935	aphA	aphA	acid phosphatase AphA	1.87342038046654e-05	0.999432968658903	Upregulated	141.957162793021	WP_001395166.1
C2566_RS20995	gadA	gadA	glutamate decarboxylase	1.84373534596069e-05	0.999432968658903	Upregulated	13.7825590847082	WP_000372240.1
C2566_RS00305	rrf	rrf	hypothetical protein	1.84295846068258e-05	0.999432968658903	Upregulated	66.3558994156468	NA
C2566_RS21170	C2566_RS21170	C2566_RS21170	hypothetical protein	1.83983594445918e-05	0.999432968658903	Upregulated	21.6197241648365	NA
C2566_RS11695	ynfH	ynfH	selenate reductase membrane anchor subunit YnfH	1.82953605711017e-05	0.999432968658903	Upregulated	321.279053970351	WP_000526503.1
C2566_RS02600	yjfK	yjfK	YjfK family protein	1.78630038347499e-05	0.999432968658903	Upregulated	5.45401082442275	WP_000012548.1
C2566_RS10940	ydcO	ydcO	BenE family transporter YdcO	1.77101778759233e-05	0.999432968658903	Upregulated	21.7519932907446	WP_001326689.1
C2566_RS21385	C2566_RS21385	C2566_RS21385	MFS transporter	1.76273108324074e-05	0.999432968658903	Upregulated	12.9180244479299	WP_000204810.1
C2566_RS18080	yggS	yggS	pyridoxal phosphate homeostasis protein	1.74172568477373e-05	0.999432968658903	Upregulated	91.2107370060806	WP_000997795.1
[truncated: 2,060 more rows]
