# Supplementary material for: Transcriptome Profiling of Escherichia coli B During Sequential Adaptation to T4 Phage and Iron(III) Stress
Source: Antibiotics (Basel). 2026 Jul 13;15(7):684. doi: 10.3390/antibiotics15070684 (PMC13405929; doi:10.3390/antibiotics15070684)
Supplement: Supplementary file 1 [file antibiotics-15-00684-s001.zip › SUPPLEMENTARY FOLDER/analysis_CON3/Phage_vs_ANC_all.csv]

gene_id	label	gene_name	product	log2FoldChange	padj	direction	baseMean	protein_id
C2566_RS19180	mtr	mtr	tryptophan permease	3.6763770769417	5.61809680614136e-08	Upregulated	1254.22794520367	WP_000224351.1
C2566_RS17660	ygeW	ygeW	knotted carbamoyltransferase YgeW	3.00621353746727	1.77185847564577e-05	Upregulated	192.585595789582	WP_000859787.1
C2566_RS17360	C2566_RS17360	C2566_RS17360	sugar ABC transporter ATP-binding protein	2.91235505184848	2.89557101091121e-05	Upregulated	209.907578009984	WP_000004944.1
C2566_RS00255	rbsA	rbsA	ribose ABC transporter ATP-binding protein RbsA	2.72345249583635	NA	Upregulated	152.323009466233	WP_000387752.1
C2566_RS00035	tnaA	tnaA	tryptophanase	2.69085895507584	1.54861341653306e-05	Upregulated	1546.90892778599	WP_001295247.1
C2566_RS01590	thiS	thiS	sulfur carrier protein ThiS	2.4292165794738	0.00145722868443967	Upregulated	14.2020864702931	WP_001166232.1
C2566_RS18945	tdcD	tdcD	propionate kinase	2.33264220448548	0.00148133387481762	Upregulated	344.797459106884	WP_001295545.1
C2566_RS02440	blc	blc	lipocalin Blc	2.27826095652394	0.000278332268316446	Upregulated	59.1711474168003	WP_001238379.1
C2566_RS00260	rbsC	rbsC	ribose ABC transporter permease	2.24393129688479	0.00148133387481762	Upregulated	102.177398094996	WP_000211858.1
C2566_RS21420	aldB	aldB	aldehyde dehydrogenase AldB	2.23413015857217	3.90880291126853e-05	Upregulated	229.610750076398	WP_001300944.1
C2566_RS14190	mlrA	mlrA	HTH-type transcriptional regulator MlrA	2.21741870503055	7.93068660645259e-05	Upregulated	110.291065797483	WP_001240403.1
C2566_RS03465	osmY	osmY	molecular chaperone OsmY	2.16124931424008	3.80345552331342e-05	Upregulated	286.451353581152	WP_001295748.1
C2566_RS00250	rbsD	rbsD	D-ribose pyranase	2.14980028378646	0.00455861554396526	Upregulated	274.998806830482	NA
C2566_RS06520	fepA	fepA	siderophore enterobactin receptor FepA	2.09791160365581	0.000748571688762225	Upregulated	231.204482390384	WP_001034916.1
C2566_RS17350	C2566_RS17350	C2566_RS17350	ABC transporter substrate-binding protein	2.07880677752574	0.00152276876023001	Upregulated	199.082985488037	WP_000857361.1
C2566_RS15465	mntH	mntH	Nramp family divalent metal transporter	1.99898223326268	0.000714015272855378	Upregulated	303.982007637999	WP_000186384.1
C2566_RS11850	malI	malI	mal regulon transcriptional regulator MalI	1.98666017434436	NA	Upregulated	57.5513818987502	WP_000179519.1
C2566_RS17680	arcC	arcC	carbamate kinase	1.98183899762575	2.22314723220422e-05	Upregulated	68.9657345295185	WP_000038008.1
C2566_RS08970	phoH	phoH	phosphate starvation-inducible protein PhoH	1.96400139832306	0.00446900608547799	Upregulated	174.358593235428	WP_000533522.1
C2566_RS17355	C2566_RS17355	C2566_RS17355	ABC transporter permease	1.94783902413041	0.0051661409819658	Upregulated	58.4969971065265	WP_000156205.1
C2566_RS11040	yncE	yncE	YncE family protein	1.94532205296737	5.61809680614136e-08	Upregulated	181.283237192809	WP_000550675.1
C2566_RS10125	trpD	trpD	bifunctional anthranilate synthase glutamate amidotransferase component TrpG/anthranilate phosphoribosyltransferase TrpD	1.94243102671161	0.00222402525643472	Upregulated	71.7348824976778	WP_000763511.1
C2566_RS07570	moaA	moaA	GTP 3',8-cyclase MoaA	1.91455886444128	5.28007113407474e-08	Upregulated	397.724047463831	WP_001295301.1
C2566_RS17365	fucI	fucI	L-fucose isomerase	1.91291677510627	0.0051661409819658	Upregulated	168.076680074401	WP_000700894.1
C2566_RS17700	ygfK	ygfK	putative selenate reductase subunit YgfK	1.88070335218311	0.00335229012340618	Upregulated	294.679115208689	WP_000502388.1
C2566_RS10115	trpB	trpB	tryptophan synthase subunit beta	1.87750400982033	0.00349504902119242	Upregulated	105.583262858626	WP_000209518.1
C2566_RS00040	tnaB	tnaB	low affinity tryptophan permease TnaB	1.8554845608416	0.007482212102156	Upregulated	223.062004220162	WP_000131911.1
C2566_RS15025	yfbS	yfbS	SLC13 family permease	1.80488166651177	1.54861341653306e-05	Upregulated	249.289644289448	WP_001012899.1
C2566_RS09730	ycgB	ycgB	SpoVR family protein	1.80285754178184	0.000278332268316446	Upregulated	366.488700381858	WP_000190854.1
C2566_RS18930	tdcG	tdcG	L-serine ammonia-lyase	1.80095700055882	0.00575419527284439	Upregulated	297.629296317747	WP_000622126.1
C2566_RS18950	tdcC	tdcC	threonine/serine transporter TdcC	1.79218938200042	0.0112294578111805	Upregulated	435.603792952875	WP_000107723.1
C2566_RS18410	yghB	yghB	DedA family general envelope maintenance protein YghB	1.7839521632575	0.000748571688762225	Upregulated	472.038419801773	WP_000268419.1
C2566_RS14110	C2566_RS14110	C2566_RS14110	hypothetical protein	1.7811465223906	0.007482212102156	Upregulated	113.305554832347	WP_001268667.1
C2566_RS18370	yghX	yghX	YghX family hydrolase	1.77778742416461	0.000714015272855378	Upregulated	85.3110237530611	WP_001424373.1
C2566_RS05500	yaiA	yaiA	protein YaiA	1.76221166868952	0.00660529108212259	Upregulated	923.821040050922	WP_001142439.1
C2566_RS18935	tdcF	tdcF	enamine/imine deaminase	1.74851078556139	0.0122642766805642	Upregulated	171.879902796334	WP_000719990.1
C2566_RS01600	thiE	thiE	thiamine phosphate synthase	1.72988655800757	0.0116588838931003	Upregulated	18.5670402928464	WP_000284615.1
C2566_RS03460	ytjA	ytjA	DUF1328 domain-containing protein	1.69775713868202	0.00711308508090374	Upregulated	65.044746277005	WP_000490275.1
C2566_RS17340	C2566_RS17340	C2566_RS17340	LacI family DNA-binding transcriptional regulator	1.65390496440172	0.00335229012340618	Upregulated	62.5488769494917	WP_001140843.1
C2566_RS01585	thiG	thiG	thiazole synthase	1.62970617866626	0.00599320826243724	Upregulated	31.8179662430615	WP_000944059.1
C2566_RS17200	queE	queE	7-carboxy-7-deazaguanine synthase QueE	1.60385544676045	0.000318309416025976	Upregulated	121.627500071435	WP_001199973.1
C2566_RS04495	C2566_RS04495	C2566_RS04495	TonB-dependent receptor plug domain-containing protein	1.55502707008524	0.0112294578111805	Upregulated	29.8878021522674	NA
C2566_RS00275	rbsR	rbsR	ribose operon transcriptional repressor RbsR	1.55467254120911	0.000627111584281101	Upregulated	76.2419112086869	WP_000224456.1
C2566_RS01605	thiC	thiC	phosphomethylpyrimidine synthase ThiC	1.55108896211072	0.000307264911947535	Upregulated	104.229067517237	WP_001276903.1
C2566_RS11755	tqsA	tqsA	AI-2 transporter TqsA	1.53539799378631	0.013138304878025	Upregulated	188.711790845011	WP_001118241.1
C2566_RS18390	exbD	exbD	TonB system transport protein ExbD	1.52305498772094	0.00294113103774947	Upregulated	80.5982376447594	WP_001240712.1
C2566_RS17920	trhA	trhA	PAQR family membrane homeostasis protein TrhA	1.51721477823226	0.0112294578111805	Upregulated	552.668090065295	WP_000250274.1
C2566_RS18980	rnpB	rnpB	hypothetical protein	1.51481341944286	0.0212119426632737	Upregulated	229959.483530008	NA
C2566_RS17705	ssnA	ssnA	putative aminohydrolase SsnA	1.50425643198465	0.0184760644697819	Upregulated	68.9716843500793	WP_000906252.1
C2566_RS09820	ychH	ychH	stress-induced protein YchH	1.50290554958155	0.0184760644697819	Upregulated	2914.23246921404	WP_000823885.1
C2566_RS17675	hyuA	hyuA	D-phenylhydantoinase	1.49093180142064	0.0173839473222272	Upregulated	108.888201736843	WP_001264452.1
C2566_RS07420	ybgS	ybgS	YbgS-like family protein	1.48556261977702	0.0154952299953452	Upregulated	213.851352179881	WP_000784351.1
C2566_RS14435	yeiQ	yeiQ	mannitol dehydrogenase family protein	1.48483865448981	0.0108963252578462	Upregulated	162.588490716764	WP_001091940.1
C2566_RS12680	yeaC	yeaC	YeaC family protein	1.44273149721972	0.00914518041798918	Upregulated	473.927110769816	WP_001301293.1
C2566_RS18940	tdcE	tdcE	2-ketobutyrate formate-lyase/pyruvate formate-lyase	1.43441409018934	0.0244744039598207	Upregulated	441.379650355739	WP_000861734.1
C2566_RS01995	actP	actP	cation/acetate symporter ActP	1.4276579430912	0.0155852625639495	Upregulated	228.333145145002	WP_000832570.1
C2566_RS17975	yqfG	yqfG	protein YqfG	1.38867439711424	0.0171819053552217	Upregulated	18.0121618824901	WP_001050745.1
C2566_RS14055	thiD	thiD	bifunctional hydroxymethylpyrimidine kinase/phosphomethylpyrimidine kinase	1.38312509404104	0.00651189086912415	Upregulated	41.3852511948149	WP_000822257.1
C2566_RS11740	ydgD	ydgD	trypsin-like serine peptidase	1.38060534877571	0.0128788640828097	Upregulated	375.50164778791	WP_001260835.1
C2566_RS16640	glaH	glaH	glutarate dioxygenase GlaH	1.37868056964793	0.0206437638387742	Upregulated	33.0728786771063	WP_000993087.1
C2566_RS24910	C2566_RS24910	C2566_RS24910	hypothetical protein	1.37365511482712	0.0246010812024349	Upregulated	41.3737831509579	WP_000700140.1
C2566_RS21155	dppA	dppA	dipeptide ABC transporter substrate-binding protein DppA	1.36173632470077	0.0163716595633273	Upregulated	229.335629813775	WP_001222883.1
C2566_RS06040	qmcA	qmcA	SPFH domain-containing protein	1.35501841006241	0.00430859998159356	Upregulated	133.960513254244	WP_000904502.1
C2566_RS17670	ygeY	ygeY	YgeY family selenium metabolism-linked hydrolase	1.34975236542904	NA	Upregulated	233.143281658352	WP_001107125.1
C2566_RS09810	ychF	ychF	redox-regulated ATPase YchF	1.3491741764371	0.000714015272855378	Upregulated	454.724036388388	WP_000505877.1
C2566_RS01580	thiH	thiH	2-iminoacetate synthase ThiH	1.34643943469022	0.0173839473222272	Upregulated	39.2776492655201	WP_000847462.1
C2566_RS10110	trpA	trpA	tryptophan synthase subunit alpha	1.34291939502167	0.0205373987145998	Upregulated	100.238348556223	WP_000443067.1
C2566_RS13085	yebG	yebG	DNA damage-inducible protein YebG	1.32599219065526	0.0133828315690191	Upregulated	545.08965999044	WP_000257738.1
C2566_RS18610	yqiJ	yqiJ	OB-fold-containig protein	1.30300283864537	0.0321996170171642	Upregulated	255.076460906358	WP_000599926.1
C2566_RS18230	glcD	glcD	glycolate oxidase subunit GlcD	1.3001463931205	0.0319652461501422	Upregulated	58.3668512258437	WP_000026083.1
C2566_RS13325	otsB	otsB	trehalose-phosphatase	1.29509295270684	0.0112294578111805	Upregulated	136.378957042146	WP_001295645.1
C2566_RS21720	dinD	dinD	DNA damage-inducible protein D	1.25488715568419	0.0308162628117854	Upregulated	261.977074932416	WP_001300958.1
C2566_RS21140	dppC	dppC	dipeptide ABC transporter permease DppC	1.25304525390919	0.0325288616619053	Upregulated	20.3952846609643	WP_000084677.1
C2566_RS06515	entD	entD	enterobactin synthase subunit EntD	1.22594453706747	0.0314960400482612	Upregulated	88.2806514694451	WP_001749708.1
C2566_RS18225	glcE	glcE	glycolate oxidase subunit GlcE	1.22322923329536	0.0429832308801566	Upregulated	18.9920504185382	WP_000943100.1
C2566_RS10130	trpE	trpE	anthranilate synthase component I	1.21646214987849	0.0298144611519745	Upregulated	39.1055073541015	WP_001194647.1
C2566_RS25005	ybiE	ybiE	protein YbiE	1.21340636006351	0.0319652461501422	Upregulated	10.2124420644886	WP_211180490.1
C2566_RS12490	cho	cho	excinuclease Cho	1.2016016474074	0.0172360327608176	Upregulated	142.306929212634	WP_000252397.1
C2566_RS12475	osmE	osmE	osmotically-inducible lipoprotein OsmE	1.17281122729254	0.0343454837600451	Upregulated	2340.54758940537	WP_001039044.1
C2566_RS17665	dpaL	dpaL	diaminopropionate ammonia-lyase	1.17232242980584	0.0487025853208548	Upregulated	106.356312558254	WP_000110501.1
C2566_RS05825	decR	decR	DNA-binding transcriptional regulator DecR	1.16678742162812	0.0230656694205145	Upregulated	47.2280821998591	WP_000884589.1
C2566_RS10120	trpCF	trpCF	bifunctional indole-3-glycerol-phosphate synthase TrpC/phosphoribosylanthranilate isomerase TrpF	1.15440966433314	0.0321996170171642	Upregulated	69.9410915549329	WP_000983912.1
C2566_RS17715	xdhD	xdhD	molybdopterin-dependent oxidoreductase Mo/Fe-S-binding subunit	1.15168438436561	0.037082974885438	Upregulated	338.683061079428	WP_000583631.1
C2566_RS12835	fadD	fadD	long-chain-fatty-acid--CoA ligase FadD	1.13442594336434	0.0482778616112312	Upregulated	628.338404328325	WP_000758422.1
C2566_RS10975	ydcS	ydcS	putative ABC transporter substrate-binding protein YdcS	1.12683893537512	0.0440551446492767	Upregulated	38.443384322176	WP_000047424.1
C2566_RS21135	dppD	dppD	dipeptide ABC transporter ATP-binding protein	1.10431574069394	0.0436582446769924	Upregulated	25.7631782691833	WP_001196486.1
C2566_RS03515	fhuF	fhuF	siderophore-iron reductase FhuF	1.09234166192665	0.0525906512762341	Upregulated	30.0971563406514	WP_000331618.1
C2566_RS14480	yejG	yejG	YejG family protein	1.08766130568484	0.046189714864113	Upregulated	523.363225529093	WP_000202794.1
C2566_RS10200	cysB	cysB	HTH-type transcriptional regulator CysB	1.07892639154721	0.0372123601935297	Upregulated	362.228290907009	WP_000776253.1
C2566_RS21020	yhjD	yhjD	inner membrane protein YhjD	1.06555598081732	0.0133828315690191	Upregulated	75.9303712352713	WP_000191237.1
C2566_RS17995	ygfS	ygfS	4Fe-4S dicluster domain-containing protein	1.04970455821948	0.0643366300333633	Upregulated	9.27238578288352	WP_000838422.1
C2566_RS01650	zraS	zraS	two-component system sensor histidine kinase ZraS	1.03923259990529	0.0171194253514426	Upregulated	82.1053952070298	WP_001211926.1
C2566_RS08125	artQ	artQ	arginine ABC transporter permease ArtQ	1.03749082926278	0.0506207055455811	Upregulated	54.2066682360902	WP_001001691.1
C2566_RS01440	sthA	sthA	Si-specific NAD(P)(+) transhydrogenase	1.03574345637375	0.021045274866649	Upregulated	1046.3222305317	WP_001120798.1
C2566_RS14235	yohC	yohC	Yip1 family protein	1.03229412960885	0.0110227931905079	Upregulated	82.0307578616012	WP_001319944.1
C2566_RS10230	pgpB	pgpB	phosphatidylglycerophosphatase B	1.01568493648998	0.00911845038485553	Upregulated	160.471477871865	WP_001256538.1
C2566_RS10480	ycjG	ycjG	L-Ala-D/L-Glu epimerase	1.00788966536482	0.0294362989701138	Upregulated	96.5754568016538	WP_001261211.1
C2566_RS25540	C2566_RS25540	C2566_RS25540	protein YpeD	0.990106109297393	0.0719809920096784	Upregulated	34.8604650363139	WP_240811045.1
C2566_RS08990	pgaA	pgaA	poly-beta-1,6 N-acetyl-D-glucosamine export porin PgaA	0.981925699902202	0.0325288616619053	Upregulated	116.379524207826	WP_000287458.1
C2566_RS06015	copA	copA	copper-exporting P-type ATPase CopA	0.979587129383318	0.0428463531896705	Upregulated	527.955290184307	WP_000083955.1
C2566_RS08665	yccU	yccU	CoA-binding protein	0.972934755308583	0.0411752127941369	Upregulated	35.0855950180083	WP_001301418.1
C2566_RS25535	C2566_RS25535	C2566_RS25535	hypothetical protein	0.96924702165563	0.0761983002748045	Upregulated	118.548785771027	WP_001329370.1
C2566_RS11805	fumC	fumC	class II fumarate hydratase	0.961196380340639	0.0278783254760802	Upregulated	288.885568193734	WP_001099086.1
C2566_RS18955	tdcB	tdcB	bifunctional threonine ammonia-lyase/L-serine ammonia-lyase TdcB	0.960137196993514	0.07656335021325	Upregulated	349.00674152474	WP_000548347.1
C2566_RS17710	ygfM	ygfM	molybdopterin-dependent oxidoreductase FAD-binding subunit	0.954784883328815	0.077368049953846	Upregulated	52.0854024508264	WP_000572483.1
C2566_RS05990	fsr	fsr	fosmidomycin MFS transporter	0.942906752033869	0.0270155655576371	Upregulated	72.1691920187375	WP_001251610.1
C2566_RS18395	exbB	exbB	tol-pal system-associated acyl-CoA thioesterase	0.933008562405918	0.0585209415984791	Upregulated	184.769415142189	WP_000527844.1
C2566_RS21855	C2566_RS21855	C2566_RS21855	transposase	0.927847102508367	0.0832157413029808	Upregulated	12.2409593810556	NA
C2566_RS12895	yoaE	yoaE	CNNM family cation transport protein YoaE	0.919828891465137	0.0411741852461102	Upregulated	164.071770850328	WP_000394983.1
C2566_RS13080	yebF	yebF	protein YebF	0.912997445885018	0.0511398044042761	Upregulated	84.8950341056482	WP_001295500.1
C2566_RS17690	yqeC	yqeC	selenium cofactor biosynthesis protein YqeC	0.89789168888448	0.0496588040617524	Upregulated	86.1784533913803	WP_001300448.1
C2566_RS17970	idi	idi	isopentenyl-diphosphate Delta-isomerase	0.888062117824319	0.0498682517925134	Upregulated	98.7885253751309	WP_001192790.1
C2566_RS18825	sstT	sstT	serine/threonine transporter SstT	0.873117591396848	0.0512115319284491	Upregulated	116.338698510481	WP_000211656.1
C2566_RS00215	asnA	asnA	aspartate--ammonia ligase	0.86806154522457	0.0585253682675945	Upregulated	415.23403156617	WP_000845101.1
C2566_RS12325	btuD	btuD	vitamin B12 ABC transporter ATP-binding protein BtuD	0.867281499021883	0.0375728825787854	Upregulated	49.4154033929836	WP_000029471.1
C2566_RS12405	yniA	yniA	fructosamine kinase family protein	0.865709611237901	0.0639634621573246	Upregulated	926.88015058818	WP_000267650.1
C2566_RS03615	kptA	kptA	RNA 2'-phosphotransferase	0.859530906247002	0.0319652461501422	Upregulated	45.7114778839078	WP_001151855.1
C2566_RS10750	ydbH	ydbH	YdbH family protein	0.857048301479627	0.007482212102156	Upregulated	160.611148500947	WP_000900914.1
C2566_RS20645	ugpB	ugpB	sn-glycerol-3-phosphate ABC transporter substrate-binding protein UgpB	0.856145759163142	0.0769715742130651	Upregulated	118.586253502715	WP_000803190.1
C2566_RS01070	fdoH	fdoH	formate dehydrogenase O subunit beta	0.851726560296125	0.0442810192639323	Upregulated	402.093373900427	WP_000331377.1
C2566_RS10820	azoR	azoR	FMN-dependent NADH-azoreductase	0.843497963969356	0.0961359726414972	Upregulated	43.538077607767	WP_000048939.1
C2566_RS13005	yebT	yebT	lipid-binding membrane homeostasis protein YebT	0.843215190438924	0.00660529108212259	Upregulated	148.871432933051	WP_001297532.1
C2566_RS18850	exuR	exuR	transcriptional regulator ExuR	0.836076397537746	0.0626332511299594	Upregulated	515.244212964984	WP_000406493.1
C2566_RS15075	yfcF	yfcF	glutathione transferase	0.828237138612027	0.0626332511299594	Upregulated	21.4412253566464	WP_000042440.1
C2566_RS11865	add	add	adenosine deaminase	0.81557567911397	0.00965997726983103	Upregulated	134.599748840473	WP_000567490.1
C2566_RS16055	ndk	ndk	nucleoside-diphosphate kinase	0.807810094510399	0.0782563901712171	Upregulated	207.233435832646	WP_000963837.1
C2566_RS05785	lon	lon	endopeptidase La	0.8066214812292	0.0144873932398621	Upregulated	149.618110779946	WP_001295325.1
C2566_RS11450	eamA	eamA	O-acetylserine/cysteine exporter	0.806143694200692	0.0144933911982597	Upregulated	72.5773074463997	WP_000087210.1
C2566_RS01870	lexA	lexA	transcriptional repressor LexA	0.802320987826241	0.0842960174343011	Upregulated	273.196542311536	WP_000646078.1
C2566_RS13320	otsA	otsA	alpha,alpha-trehalose-phosphate synthase	0.796295091066719	0.0278783254760802	Upregulated	206.493671172083	WP_001295646.1
C2566_RS08600	fabA	fabA	bifunctional 3-hydroxydecanoyl-ACP dehydratase/trans-2-decenoyl-ACP isomerase	0.786759286075961	0.0796268561387885	Upregulated	310.077260317665	WP_000227927.1
C2566_RS02200	yjdN	yjdN	VOC family metalloprotein YjdN	0.784694654551964	0.0478866078501533	Upregulated	62.9030904320619	WP_001131339.1
C2566_RS10295	ycjD	ycjD	DUF559 domain-containing protein	0.782370318455958	0.1092567297814	Upregulated	23.1471327871487	WP_000565727.1
C2566_RS16655	gabT	gabT	4-aminobutyrate--2-oxoglutarate transaminase	0.781740174758927	0.0753987822411472	Upregulated	50.4084408514447	WP_000097642.1
C2566_RS06550	fepG	fepG	iron-enterobactin ABC transporter permease	0.771363435863716	0.120720950678228	Upregulated	23.0746365262915	WP_000640979.1
C2566_RS03660	uxuR	uxuR	Uxu operon transcriptional regulator	0.769157685251959	0.0249294745981987	Upregulated	73.2633846485024	WP_000833679.1
C2566_RS03050	C2566_RS03050	C2566_RS03050	phosphoethanolamine transferase	0.76603099157123	0.0673177517527835	Upregulated	170.93855998078	NA
C2566_RS17305	sdaC	sdaC	HAAAP family serine/threonine permease SdaC	0.765198439329873	0.0871162524642682	Upregulated	581.134562204204	WP_000450476.1
C2566_RS11430	C2566_RS11430	C2566_RS11430	type II toxin-antitoxin system RelE/ParE family toxin	0.76284301674926	0.11594110732083	Upregulated	174.44723161492	WP_000273128.1
C2566_RS04510	fhuA	fhuA	ferrichrome porin FhuA	0.761850200160327	0.00683556004604738	Upregulated	116.235106923118	NA
C2566_RS17855	fau	fau	5-formyltetrahydrofolate cyclo-ligase	0.760901143911283	0.0651559834802976	Upregulated	280.930729215268	WP_001298273.1
C2566_RS17550	galR	galR	HTH-type transcriptional regulator GalR	0.760499634041682	0.0620429514255235	Upregulated	90.0950748057912	WP_000201048.1
C2566_RS16715	nrdI	nrdI	class Ib ribonucleoside-diphosphate reductase assembly flavoprotein NrdI	0.760473727293521	NA	Upregulated	6.10423295996616	WP_000080947.1
C2566_RS10995	patD	patD	aminobutyraldehyde dehydrogenase	0.754356316906928	0.0653185757593322	Upregulated	41.6958460705246	WP_001163875.1
C2566_RS10980	ydcT	ydcT	ABC transporter ATP-binding protein	0.747444669474773	0.134473662001153	Upregulated	15.6149376238872	WP_000220396.1
C2566_RS07750	mntS	mntS	manganase accumulation protein MntS	0.746050229205611	0.0729944400604083	Upregulated	1409.72041896121	WP_001001761.1
C2566_RS18220	glcF	glcF	glycolate oxidase subunit GlcF	0.743671215031648	0.0961359726414972	Upregulated	35.6100563876168	WP_001194661.1
C2566_RS09370	ycfH	ycfH	metal-dependent hydrolase	0.742393346183591	0.0727236115820547	Upregulated	224.682128952498	WP_000480255.1
C2566_RS17370	fucK	fucK	L-fuculokinase	0.74204549523329	0.129654519726513	Upregulated	80.8372181983543	WP_000808371.1
C2566_RS20470	malQ	malQ	4-alpha-glucanotransferase	0.733535354295606	0.0653185757593322	Upregulated	200.510670183182	WP_000444361.1
C2566_RS14470	yejE	yejE	ABC transporter permease	0.729486681559742	0.0676245971567662	Upregulated	32.5255172569326	WP_000088916.1
C2566_RS01695	yjaB	yjaB	acetyltransferase	0.728784053938568	0.0648601270341676	Upregulated	63.138117675434	WP_000237005.1
C2566_RS03940	caiA	caiA	crotonobetainyl-CoA dehydrogenase	0.723442487114433	0.121913086989514	Upregulated	613.586929749807	WP_000347117.1
C2566_RS16665	csiR	csiR	DNA-binding transcriptional regulator CsiR	0.722766047554264	0.0737713250371701	Upregulated	31.7625300031682	WP_000156811.1
C2566_RS05830	mdlA	mdlA	SmdA family multidrug ABC transporter permease/ATP-binding protein	0.718843598394969	0.0911913952413895	Upregulated	83.7434363172498	WP_001235579.1
C2566_RS18890	yqjG	yqjG	glutathionyl-hydroquinone reductase YqjG	0.712093717850527	0.069106213734459	Upregulated	60.8454738288931	WP_000531205.1
C2566_RS01955	ssb1	ssb1	single-stranded DNA-binding protein SSB1	0.709061364472722	0.0876506987807737	Upregulated	209.139220708404	WP_000168305.1
C2566_RS10895	rimL	rimL	50S ribosomal protein L7/L12-serine acetyltransferase	0.70899748981627	0.068918305831479	Upregulated	349.188645780211	WP_000140873.1
C2566_RS10900	ydcK	ydcK	YdcK family protein	0.707252232677421	0.0957780446764066	Upregulated	60.7275409958314	WP_001234052.1
C2566_RS11675	ynfD	ynfD	DUF1161 domain-containing protein	0.705654054254418	0.145051240695126	Upregulated	48.9195863411697	WP_001300836.1
C2566_RS15390	yfdY	yfdY	YfdY family protein	0.698841843892179	0.121372475664451	Upregulated	334.522521720123	WP_000639883.1
C2566_RS20640	ugpA	ugpA	sn-glycerol-3-phosphate ABC transporter permease UgpA	0.693264292965475	0.154034220793115	Upregulated	16.7829742879702	WP_000099289.1
C2566_RS17890	gcvT	gcvT	glycine cleavage system aminomethyltransferase GcvT	0.690740893138604	0.0750565897099908	Upregulated	448.838478847659	WP_000068701.1
C2566_RS02135	phnO	phnO	aminoalkylphosphonate N-acetyltransferase	0.686097603344323	NA	Upregulated	5.58095404975029	WP_001110490.1
C2566_RS01595	thiF	thiF	thiazole biosynthesis adenylyltransferase ThiF	0.669746644699025	0.165734553357256	Upregulated	22.4496758206295	WP_000999737.1
C2566_RS12410	yniB	yniB	YniB family protein	0.668376577550288	0.0298144611519745	Upregulated	227.905466888882	WP_000222172.1
C2566_RS10825	hrpA	hrpA	ATP-dependent RNA helicase HrpA	0.659273369753777	0.018874946124173	Upregulated	368.609136684653	WP_000139585.1
C2566_RS05935	ybaN	ybaN	DUF454 family protein	0.65692281633637	0.133232399990499	Upregulated	15.9148270492829	WP_001188905.1
C2566_RS00030	tnaC	tnaC	tryptophanase leader peptide	0.647322055344382	0.175566449366883	Upregulated	465.658136705983	WP_001364348.1
C2566_RS05315	lacI	lacI	DNA-binding transcriptional repressor LacI	0.646750752515932	0.142441463024025	Upregulated	58.8248505510417	WP_000805902.1
C2566_RS19805	fmt	fmt	methionyl-tRNA formyltransferase	0.644916245539084	0.129713581990016	Upregulated	331.833284642861	WP_000004473.1
C2566_RS15040	yfbV	yfbV	terminus macrodomain insulation protein YfbV	0.644486826753672	0.0835778271267682	Upregulated	387.884272166428	WP_000106627.1
C2566_RS01065	fdoI	fdoI	formate dehydrogenase cytochrome b556 subunit	0.644467540930045	0.142441463024025	Upregulated	317.920834998959	WP_000829013.1
C2566_RS05755	bolA	bolA	transcriptional regulator BolA	0.643131384731868	0.150685695166694	Upregulated	1055.90246868247	WP_000973448.1
C2566_RS20735	zntA	zntA	Zn(II)/Cd(II)/Pb(II) translocating P-type ATPase ZntA	0.639834034852742	0.0325288616619053	Upregulated	340.157218290232	WP_000106517.1
C2566_RS12000	ydhL	ydhL	DUF1289 domain-containing protein	0.639142780722918	0.0989825202772616	Upregulated	55.9962323131737	WP_000840481.1
C2566_RS14310	mglB	mglB	galactose/glucose ABC transporter substrate-binding protein MglB	0.639117915235501	0.163762039173092	Upregulated	613.927756452191	NA
C2566_RS06900	lnt	lnt	apolipoprotein N-acyltransferase	0.637953270298343	0.0643366300333633	Upregulated	110.765328302184	WP_000853065.1
C2566_RS17280	yqcC	yqcC	YqcC family protein	0.63741280276101	0.179473162985136	Upregulated	8.29982963263704	WP_000207003.1
C2566_RS09745	cvrA	cvrA	potassium/proton antiporter	0.636685011609792	0.068918305831479	Upregulated	224.082086747538	WP_000340194.1
C2566_RS20595	yhhY	yhhY	N-acetyltransferase	0.636014405260644	0.1814390176705	Upregulated	12.1596675077363	WP_001295206.1
C2566_RS07235	sdhC	sdhC	succinate dehydrogenase cytochrome b556 subunit	0.63234933272322	0.16541607878387	Upregulated	480.577456707048	WP_000263347.1
C2566_RS14215	osmF	osmF	glycine betaine ABC transporter substrate-binding protein OsmF	0.630801177596736	0.0740042002867092	Upregulated	42.1313721488265	WP_001130308.1
C2566_RS14340	yeiG	yeiG	S-formylglutathione hydrolase	0.628742453464182	0.0989825202772616	Upregulated	100.594304752749	NA
C2566_RS02745	ytfB	ytfB	cell division protein YtfB	0.628670967417077	0.142692944861138	Upregulated	222.331634378833	WP_001119458.1
C2566_RS10205	ymiA	ymiA	YmiA family putative membrane protein	0.628291558794084	0.165734553357256	Upregulated	24.5354317693777	WP_001300896.1
C2566_RS05885	maa	maa	maltose O-acetyltransferase	0.626222381680494	0.151410610805554	Upregulated	77.5981128532156	WP_000102564.1
C2566_RS17345	C2566_RS17345	C2566_RS17345	FGGY-family carbohydrate kinase	0.626019503592595	0.160491461380876	Upregulated	59.9770815132322	WP_000551482.1
C2566_RS16840	recA	recA	recombinase RecA	0.619609525071796	0.142441463024025	Upregulated	537.539110956944	WP_000963143.1
C2566_RS17895	gcvH	gcvH	glycine cleavage system protein GcvH	0.617595279100066	0.0876506987807737	Upregulated	398.013589721587	WP_001295377.1
C2566_RS09190	grxB	grxB	glutaredoxin 2	0.61633943667167	0.133464891437685	Upregulated	714.616039701648	WP_000780912.1
C2566_RS20480	malT	malT	HTH-type transcriptional regulator MalT	0.61615882849619	0.125694773742401	Upregulated	293.346584728654	WP_000906955.1
C2566_RS04550	btuF	btuF	vitamin B12 ABC transporter substrate-binding protein BtuF	0.616049815246701	0.10127484544062	Upregulated	36.5392401586696	WP_001319823.1
C2566_RS11190	osmC	osmC	peroxiredoxin OsmC	0.615299900513536	0.139055722926064	Upregulated	235.424547186366	WP_000152305.1
C2566_RS21660	waaA	waaA	lipid IV(A) 3-deoxy-D-manno-octulosonic acid transferase	0.614458966228749	0.0391700022281771	Upregulated	127.481544691029	WP_000891574.1
C2566_RS11820	ydgA	ydgA	YdgA family protein	0.612716069043796	0.0557034442722828	Upregulated	615.640744332258	WP_001043339.1
C2566_RS14345	cirA	cirA	catecholate siderophore receptor CirA	0.612523622049095	0.0937849099749519	Upregulated	60.709928784872	WP_000489227.1
C2566_RS11095	nhoA	nhoA	N-hydroxyarylamine O-acetyltransferase	0.611082613085127	0.180687686026434	Upregulated	21.5634492771018	WP_000187904.1
C2566_RS09090	clsC	clsC	cardiolipin synthase ClsC	0.610190570118955	0.0648601270341676	Upregulated	48.7098232753478	WP_001307714.1
C2566_RS17740	loiP	loiP	metalloprotease LoiP	0.605654869816484	0.0714575502018276	Upregulated	312.300878548188	WP_001326497.1
C2566_RS18210	glcB	glcB	malate synthase G	0.605487245782833	0.0557034442722828	Upregulated	99.6741886576028	WP_000084131.1
C2566_RS08780	gfcA	gfcA	threonine-rich inner membrane protein GfcA	0.605282618864774	0.184362177286214	Upregulated	34.3818536429536	WP_001295358.1
C2566_RS19800	def	def	peptide deformylase	0.599417182120104	0.0876506987807737	Upregulated	1601.54106640013	WP_000114984.1
C2566_RS12020	rnt	rnt	ribonuclease T	0.599174631630368	0.151653753063997	Upregulated	43.9960930725839	WP_001282281.1
C2566_RS02640	ulaR	ulaR	HTH-type transcriptional regulator UlaR	0.595947429504592	0.0911913952413895	Upregulated	79.8994815034963	WP_000133631.1
C2566_RS20830	yhiI	yhiI	HlyD family secretion protein	0.594185003585077	0.129654519726513	Upregulated	127.503211623633	WP_000361491.1
C2566_RS21455	C2566_RS21455	C2566_RS21455	RHS repeat-associated core domain-containing protein	0.592641001267058	0.178966375054411	Upregulated	57.5512871755334	NA
C2566_RS10520	ynaJ	ynaJ	DUF2534 family protein	0.590373983035837	0.181290487967122	Upregulated	1838.58906327145	WP_000605090.1
C2566_RS18740	ygjG	ygjG	putrescine aminotransferase	0.589567232646225	0.129403641184629	Upregulated	105.236453996097	WP_001301395.1
C2566_RS12555	ynjB	ynjB	ABC transporter substrate-binding protein	0.587531332501278	0.131482454845216	Upregulated	30.7805377870918	WP_001215339.1
C2566_RS02875	cybC	cybC	cytochrome b562	0.587013844596173	0.163656048748647	Upregulated	85.2395937435158	WP_001232240.1
C2566_RS08675	rlmI	rlmI	23S rRNA (cytosine(1962)-C(5))-methyltransferase RlmI	0.581871307780981	0.048767490334958	Upregulated	257.258422246152	WP_000116297.1
C2566_RS03510	yjjZ	yjjZ	DUF1435 domain-containing protein	0.580669075757043	NA	Upregulated	284.820484883204	WP_001393508.1
C2566_RS09395	lpoB	lpoB	penicillin-binding protein activator LpoB	0.579466614330742	0.104265268233071	Upregulated	98.855095665654	WP_000164439.1
C2566_RS20185	fic	fic	putative adenosine monophosphate-protein transferase Fic	0.576162552677974	0.0898782407457403	Upregulated	88.324977908768	WP_000502522.1
C2566_RS01160	sodA	sodA	superoxide dismutase [Mn]	0.574370975586897	0.203977534023727	Upregulated	144.419690103708	WP_001297064.1
C2566_RS12685	msrB	msrB	peptide-methionine (R)-S-oxide reductase MsrB	0.570399974486409	0.156523071727229	Upregulated	1363.83879814944	WP_001284618.1
C2566_RS09685	ycgM	ycgM	fumarylacetoacetate hydrolase family protein	0.568048661716416	0.146623225485114	Upregulated	137.07155405324	WP_000284277.1
C2566_RS16660	gabP	gabP	GABA permease	0.564680667042274	0.213197121343044	Upregulated	35.7157582127831	WP_001301367.1
C2566_RS20635	ugpE	ugpE	sn-glycerol-3-phosphate ABC transporter permease UgpE	0.564503706960489	0.224428482312397	Upregulated	21.1154880937766	WP_000572176.1
C2566_RS02260	melR	melR	transcriptional regulator MelR	0.564289689796496	0.190044252388337	Upregulated	137.61866795688	WP_001090758.1
C2566_RS06480	ybdK	ybdK	YbdK family carboxylate-amine ligase	0.563758237568905	0.153648619822378	Upregulated	50.6903944851137	WP_001130654.1
C2566_RS01075	fdnG	fdnG	formate dehydrogenase-N subunit alpha	0.560839739405161	0.156523071727229	Upregulated	1583.57615428523	WP_010723259.1
C2566_RS10270	pdeR	pdeR	cyclic di-GMP phosphodiesterase	0.557932185566243	0.137261692495806	Upregulated	117.78337793394	WP_000859981.1
C2566_RS11990	sodC	sodC	superoxide dismutase [Cu-Zn] SodC	0.557549668482819	0.169573532155774	Upregulated	87.4646299684743	WP_001296937.1
C2566_RS11420	marC	marC	NAAT family transporter MarC	0.556300002951025	0.114795762312033	Upregulated	42.2597988054028	WP_000885033.1
C2566_RS12615	ydjA	ydjA	NAD(P)H nitroreductase	0.555236787901714	0.210508264677973	Upregulated	143.29901344654	WP_000339283.1
C2566_RS04530	hemL	hemL	glutamate-1-semialdehyde 2,1-aminomutase	0.555155799052934	0.153648619822378	Upregulated	285.087971158146	WP_000045290.1
C2566_RS03340	creB	creB	two-component system response regulator CreB	0.549892562298067	0.210758977995121	Upregulated	34.5110868600376	WP_001188654.1
C2566_RS24965	ykiE	ykiE	protein YkiE	0.548537893768549	0.213586507783235	Upregulated	122.737322840805	WP_211180522.1
C2566_RS15620	ucpA	ucpA	SDR family oxidoreductase UcpA	0.548523164695188	0.213197121343044	Upregulated	1388.60943637475	WP_000517428.1
C2566_RS05475	psiF	psiF	phosphate starvation-inducible protein PsiF	0.548438873445922	0.154550007382734	Upregulated	112.212280651995	WP_001301327.1
C2566_RS17540	lplT	lplT	lysophospholipid transporter LplT	0.547844904024849	0.178966375054411	Upregulated	50.9392168178858	WP_000004616.1
C2566_RS03305	thrA	thrA	bifunctional aspartate kinase/homoserine dehydrogenase I	0.54759979892978	0.150630469018961	Upregulated	266.116886665911	WP_001264707.1
C2566_RS16150	csiE	csiE	stationary phase inducible protein CsiE	0.54544524264924	0.153318068760465	Upregulated	184.572913799532	WP_000982997.1
C2566_RS03480	rimI	rimI	ribosomal protein S18-alanine N-acetyltransferase	0.544320877924944	0.170803658568436	Upregulated	35.0283513424767	WP_001092461.1
C2566_RS12850	yoaA	yoaA	ATP-dependent DNA helicase	0.543558175228309	0.11210337425516	Upregulated	140.985027357359	WP_000128847.1
C2566_RS15750	eutP	eutP	ethanolamine utilization acetate kinase EutP	0.542829933075265	0.233078996842843	Upregulated	9.08141356819038	WP_000820782.1
C2566_RS08420	ycbJ	ycbJ	YcbJ family phosphotransferase	0.539853778017179	0.202637309380644	Upregulated	426.564714127926	WP_000436922.1
C2566_RS20055	bfd	bfd	bacterioferritin-associated ferredoxin	0.53126861609765	0.236628666940404	Upregulated	68.5442980136786	WP_000289085.1
C2566_RS00660	bioP	bioP	biotin transporter	0.530101530717346	0.220815865251937	Upregulated	26.0700247561136	WP_001196237.1
C2566_RS14600	napA	napA	periplasmic nitrate reductase subunit alpha	0.528493222356053	0.141673991259783	Upregulated	87.3642144420227	WP_000778078.1
C2566_RS08140	ybjP	ybjP	lipoprotein	0.525631594798158	0.180759680881676	Upregulated	195.861089648607	WP_001270734.1
C2566_RS18575	ribB	ribB	3,4-dihydroxy-2-butanone-4-phosphate synthase	0.524828957230096	0.181290487967122	Upregulated	349.157237992902	WP_001076997.1
C2566_RS10985	ydcU	ydcU	ABC transporter permease	0.523758300218945	0.202637309380644	Upregulated	25.2749330194166	WP_001251313.1
C2566_RS19560	aaeA	aaeA	p-hydroxybenzoic acid efflux pump subunit AaeA	0.520785121233128	0.233069653308314	Upregulated	30.0198193726588	WP_000854033.1
C2566_RS10875	ydcJ	ydcJ	VOC family protein	0.519290139303894	0.117487988818228	Upregulated	82.1758280539104	WP_000013789.1
C2566_RS12395	pfkB	pfkB	6-phosphofructokinase II	0.519132541925186	0.145074929779313	Upregulated	205.193742579116	WP_000251727.1
C2566_RS15830	ypfJ	ypfJ	neutral zinc metallopeptidase	0.518124801441911	0.178966375054411	Upregulated	179.488030869147	WP_001267498.1
C2566_RS10485	mpaA	mpaA	murein tripeptide amidase MpaA	0.515184965391398	0.1814390176705	Upregulated	37.0704415731915	WP_000219122.1
C2566_RS13130	mepM	mepM	murein DD-endopeptidase MepM	0.513833881883307	0.141636893638101	Upregulated	307.526734712328	WP_001184045.1
C2566_RS08475	ompF	ompF	porin OmpF	0.513488094944987	0.23053891954696	Upregulated	124113.043338675	WP_000977920.1
C2566_RS12295	ppsR	ppsR	posphoenolpyruvate synthetase regulatory kinase/phosphorylase PpsR	0.509889503280541	0.122385277363849	Upregulated	109.405142968445	WP_000368046.1
C2566_RS13400	pgsA	pgsA	CDP-diacylglycerol--glycerol-3-phosphate 3-phosphatidyltransferase	0.509486782843889	0.11948968053831	Upregulated	324.384176000302	WP_001160187.1
C2566_RS03110	C2566_RS03110	C2566_RS03110	BCCT family transporter	0.509329288918806	0.0949454556819958	Upregulated	138.361516705749	WP_001293436.1
C2566_RS05895	tomB	tomB	Hha toxicity modulator TomB	0.508067180100586	0.23053891954696	Upregulated	3700.56213008241	WP_000344800.1
C2566_RS15585	yfeK	yfeK	YfeK family protein	0.507304076428432	0.263210417178033	Upregulated	377.632544440123	WP_000719959.1
C2566_RS16235	hmpA	hmpA	NO-inducible flavohemoprotein	0.506019526035398	0.153318068760465	Upregulated	49.8587650272567	WP_000883122.1
C2566_RS17685	yqeB	yqeB	selenium-dependent molybdenum cofactor biosynthesis protein YqeB	0.503769801517729	0.224763764679767	Upregulated	133.396492086754	WP_001020381.1
C2566_RS18375	gpr	gpr	L-glyceraldehyde 3-phosphate reductase	0.502594527036363	0.23053891954696	Upregulated	251.624847852875	WP_000262172.1
C2566_RS02360	dicD	dicD	transcriptional regulator	0.500734264710391	0.187258573720144	Upregulated	144.121781721401	WP_001188520.1
C2566_RS14300	mglC	mglC	galactose/methyl galactoside ABC transporter permease MglC	0.49869816667628	0.228763655656054	Upregulated	104.92746864288	WP_001275118.1
C2566_RS08605	ycbZ	ycbZ	AAA family ATPase	0.496904555838603	0.10850700610894	Upregulated	191.151399706228	WP_000156518.1
C2566_RS21340	yiaL	yiaL	YhcH/YjgK/YiaL family protein	0.496901404185818	NA	Upregulated	4.87660908454213	WP_000576077.1
C2566_RS13595	sbmC	sbmC	DNA gyrase inhibitor SbmC	0.496830706757381	0.210758977995121	Upregulated	264.213680367457	WP_001105393.1
C2566_RS14665	atoS	atoS	two-component system sensor histidine kinase AtoS	0.495443958884911	0.196795490235014	Upregulated	201.339423303288	WP_000559135.1
C2566_RS18615	yqiK	yqiK	flotillin family protein	0.491667019352379	0.261381803518101	Upregulated	55.3144489217246	WP_000341043.1
C2566_RS17310	sdaB	sdaB	L-serine ammonia-lyase II	0.487956681878112	0.265734437226338	Upregulated	221.3791091602	WP_000626410.1
C2566_RS17505	rppH	rppH	RNA pyrophosphohydrolase	0.486407932422492	0.145051240695126	Upregulated	478.952426486898	WP_000564489.1
C2566_RS00210	asnC	asnC	transcriptional regulator AsnC	0.485687313620112	0.228392455934373	Upregulated	31.430352287794	WP_000432970.1
C2566_RS20145	yheU	yheU	YheU family protein	0.48544506634046	0.219002121306734	Upregulated	42.4959551838266	WP_000907085.1
C2566_RS10475	tpx	tpx	thiol peroxidase	0.485423844942335	0.276731332057488	Upregulated	722.703509185135	WP_000084387.1
C2566_RS14905	elaB	elaB	stress response protein ElaB	0.482455097956126	0.195758569849986	Upregulated	109.401278777458	WP_000070621.1
C2566_RS12505	astE	astE	succinylglutamate desuccinylase	0.479842821596106	0.288101418801107	Upregulated	57.8188468564704	WP_000368506.1
C2566_RS12340	ihfA	ihfA	integration host factor subunit alpha	0.479324483955589	0.216878717990033	Upregulated	1217.11480494291	WP_001229265.1
C2566_RS11840	uidR	uidR	DNA-binding transcriptional regulator UidR	0.477584432013517	0.213586507783235	Upregulated	382.415939167778	WP_000969092.1
C2566_RS21400	yiaU	yiaU	LysR family transcriptional regulator	0.475646678593395	0.245837874915138	Upregulated	77.7594236971155	WP_000164036.1
C2566_RS17990	ygfT	ygfT	formate-dependent uric acid utilization protein YgfT	0.475275883103848	0.23053891954696	Upregulated	61.0887060746752	WP_001300605.1
C2566_RS12440	katE	katE	catalase HPII	0.474359481696647	0.17605874405809	Upregulated	248.838615730915	WP_000077856.1
C2566_RS06965	asnB	asnB	asparagine synthase B	0.473713094053537	0.157100384763113	Upregulated	118.970800333833	WP_000337081.1
C2566_RS04815	mltD	mltD	murein transglycosylase D	0.472691052741223	0.218709696039626	Upregulated	1182.8449705028	WP_000644685.1
C2566_RS21260	wecH	wecH	O-acetyltransferase WecH	0.470962625074605	0.219000568543765	Upregulated	26.6433981912181	WP_001182642.1
C2566_RS07415	zitB	zitB	CDF family zinc transporter ZitB	0.469722819755798	0.206088014525281	Upregulated	75.6398355410777	WP_000951295.1
C2566_RS16820	csrA	csrA	carbon storage regulator CsrA	0.469373934995389	0.262142493901632	Upregulated	1556.17589092355	WP_000906486.1
C2566_RS11170	adhP	adhP	alcohol dehydrogenase AdhP	0.469104030440837	0.219000568543765	Upregulated	33.5572416344213	WP_000642433.1
C2566_RS10535	ogt	ogt	methylated-DNA--[protein]-cysteine S-methyltransferase	0.467864915994671	0.207470715802929	Upregulated	44.9136005472666	WP_000945005.1
C2566_RS14400	psuK	psuK	pseudouridine kinase	0.4668658398898	0.275381367209811	Upregulated	8.44703356038	WP_001208132.1
C2566_RS20300	yhfZ	yhfZ	GntR family transcriptional regulator YhfZ	0.466400542106739	0.28009665105553	Upregulated	164.671662074976	WP_001254790.1
C2566_RS14515	yejM	yejM	LPS biosynthesis-modulating metalloenzyme YejM	0.463756455979673	0.159362421315079	Upregulated	287.26683845682	WP_000256203.1
C2566_RS20475	malP	malP	maltodextrin phosphorylase	0.463333531709186	0.244504279182199	Upregulated	420.062979926505	WP_000081903.1
C2566_RS14460	yejA	yejA	extracellular solute-binding protein	0.462841690462833	0.183468746510658	Upregulated	227.289399641915	WP_000637035.1
C2566_RS12155	ldtE	ldtE	L,D-transpeptidase LdtE	0.4622562315372	0.175292569561387	Upregulated	198.80108322238	WP_000817105.1
C2566_RS12060	punR	punR	DNA-binding transcriptional activator PunR	0.461281801471186	0.181419347829588	Upregulated	73.4884372755528	WP_000269493.1
C2566_RS21985	emrD	emrD	multidrug efflux MFS transporter EmrD	0.458857610406901	0.223955394911513	Upregulated	116.444678287523	WP_000828746.1
C2566_RS13430	hprR	hprR	response regulator transcription factor HprR	0.458830081920739	0.262142493901632	Upregulated	89.8139661821293	WP_001339045.1
C2566_RS00285	yieP	yieP	FadR/GntR family transcriptional regulator	0.458496681146434	0.261381803518101	Upregulated	337.068362894918	WP_001131164.1
C2566_RS18385	yghA	yghA	NADP(+)-dependent aldehyde reductase	0.458049594247455	0.223542918166241	Upregulated	39.2110946207871	WP_000018760.1
C2566_RS04005	pdxA	pdxA	4-hydroxythreonine-4-phosphate dehydrogenase PdxA	0.457621756139138	0.120720950678228	Upregulated	218.804809555395	WP_000241277.1
C2566_RS19195	nlpI	nlpI	lipoprotein NlpI	0.457617807002104	0.239297738912249	Upregulated	7267.7348835216	WP_000802080.1
C2566_RS03475	yjjG	yjjG	pyrimidine 5'-nucleotidase	0.456981253024576	0.219000568543765	Upregulated	52.372796868487	WP_000870710.1
C2566_RS15310	yfdC	yfdC	formate/nitrite transporter family protein	0.454879567533856	0.311769472917932	Upregulated	19.1792341630974	WP_000368117.1
C2566_RS01750	yjbD	yjbD	DUF3811 domain-containing protein	0.453781819642981	0.216286552822709	Upregulated	108.678168023379	WP_001207634.1
C2566_RS02790	ytfJ	ytfJ	YtfJ family protein	0.451477389185084	0.259876867644115	Upregulated	308.480479148338	WP_000175286.1
C2566_RS05655	pgpA	pgpA	phosphatidylglycerophosphatase A	0.450583122726005	0.281539066002287	Upregulated	283.203664529552	WP_000154044.1
C2566_RS02000	yjcH	yjcH	DUF485 domain-containing protein	0.449777831946735	0.297315986394285	Upregulated	24.2391096884398	WP_001014565.1
C2566_RS07485	C2566_RS07485	C2566_RS07485	hypothetical protein	0.4451686772228	0.281539066002287	Upregulated	52.4420158022557	WP_000762846.1
C2566_RS06555	fepD	fepD	Fe(3+)-siderophore ABC transporter permease	0.445113647234225	0.320358120748263	Upregulated	25.6941711937299	WP_001295314.1
C2566_RS13605	sbcB	sbcB	exodeoxyribonuclease I	0.444957981728423	0.150685695166694	Upregulated	116.982677186353	WP_000980563.1
C2566_RS03540	dnaT	dnaT	primosomal protein DnaT	0.444932194067464	0.271400223849802	Upregulated	54.2813676550839	WP_000098818.1
C2566_RS10470	tyrR	tyrR	transcriptional regulator TyrR	0.443173025716786	0.145074929779313	Upregulated	236.884700618069	WP_001300658.1
C2566_RS03295	thrC	thrC	threonine synthase	0.442580416822635	0.226751321994524	Upregulated	115.067450335705	WP_000781074.1
C2566_RS02205	yjdM	yjdM	zinc ribbon domain-containing protein YjdM	0.441129473608009	0.276962054577942	Upregulated	100.594866054318	WP_001300891.1
C2566_RS01455	trmA	trmA	tRNA (uridine(54)-C5)-methyltransferase TrmA	0.440119052702265	0.153996687139151	Upregulated	88.5303169803482	WP_000187022.1
C2566_RS09725	fadR	fadR	fatty acid metabolism transcriptional regulator FadR	0.440001321226335	0.285586673225589	Upregulated	137.785037632633	WP_000234823.1
C2566_RS19150	yhbQ	yhbQ	DNA damage response exodeoxyribonuclease YhbQ	0.438934242676783	0.264502852420075	Upregulated	23.4141558307102	WP_000189314.1
C2566_RS17600	yqeF	yqeF	acetyl-CoA C-acetyltransferase	0.437285536913496	0.268689094640898	Upregulated	191.001724346725	WP_000656029.1
C2566_RS12300	aroH	aroH	3-deoxy-7-phosphoheptulonate synthase AroH	0.437039553571175	0.226751321994524	Upregulated	126.614065049048	WP_001082229.1
C2566_RS13340	araF	araF	arabinose ABC transporter substrate-binding protein AraF	0.436670878637988	0.263210417178033	Upregulated	135.304856481711	WP_000548675.1
C2566_RS07250	sdhB	sdhB	succinate dehydrogenase iron-sulfur subunit SdhB	0.43485727559523	0.320997101491778	Upregulated	844.463879681367	WP_001235264.1
C2566_RS21385	C2566_RS21385	C2566_RS21385	MFS transporter	0.432014956334495	0.316090586064779	Upregulated	12.9180244479299	WP_000204810.1
C2566_RS21940	uhpC	uhpC	MFS transporter family glucose-6-phosphate receptor UhpC	0.43137956992061	0.285586673225589	Upregulated	43.1026349710209	WP_000936566.1
C2566_RS01910	qorA	qorA	quinone oxidoreductase	0.431195298854985	0.196043739887521	Upregulated	118.95072708951	WP_000235509.1
C2566_RS14355	yieE	yieE	DNA-binding transcriptional regulator YeiE	0.429298553604085	0.259799619699134	Upregulated	88.3368209967889	WP_000548294.1
C2566_RS16720	nrdE	nrdE	class 1b ribonucleoside-diphosphate reductase subunit alpha	0.427962334874088	0.33679833547929	Upregulated	31.2576501401351	WP_000246527.1
C2566_RS10860	hokB	hokB	type I toxin-antitoxin system toxin HokB	0.425926105170831	0.339014657025464	Upregulated	1350.03805667368	WP_001320773.1
C2566_RS18715	mug	mug	G/U mismatch-specific DNA glycosylase	0.425870758976094	0.307400278027581	Upregulated	152.81659517928	WP_000228937.1
C2566_RS14255	yohP	yohP	small membrane protein YohP	0.424387525067483	0.338842391680908	Upregulated	15.9064990830667	WP_000691708.1
C2566_RS17055	rpoS	rpoS	RNA polymerase sigma factor RpoS	0.424048140063795	0.290510645410967	Upregulated	1529.87217490721	WP_000081550.1
C2566_RS12460	chbA	chbA	PTS N,N'-diacetylchitobiose transporter subunit IIA	0.422696324969757	0.323804432005344	Upregulated	19.3483794897421	WP_000968919.1
C2566_RS05860	C2566_RS05860	C2566_RS05860	MGMT family protein	0.421773226023093	0.311769472917932	Upregulated	19.8288547174222	WP_000409911.1
C2566_RS14175	yehS	yehS	DUF1456 family protein	0.421272523309231	0.12303851421115	Upregulated	172.850693859959	WP_001295430.1
C2566_RS00270	rbsK	rbsK	ribokinase	0.421115898422667	0.309262538259728	Upregulated	89.9067833102103	WP_012767772.1
C2566_RS07240	sdhD	sdhD	succinate dehydrogenase membrane anchor subunit	0.420755595215923	0.339014657025464	Upregulated	337.331085618473	WP_000254365.1
C2566_RS15115	hisJ	hisJ	histidine ABC transporter substrate-binding protein HisJ	0.420314316494349	0.309489768662925	Upregulated	290.841790150419	WP_000737621.1
C2566_RS18765	ygjI	ygjI	amino acid permease	0.419667692482466	NA	Upregulated	13.3599704401417	WP_001285432.1
C2566_RS10695	C2566_RS10695	C2566_RS10695	hypothetical protein	0.419655277328774	0.341808247075077	Upregulated	12.3496639995067	WP_000654171.1
C2566_RS20860	yhiN	yhiN	NAD(P)/FAD-dependent oxidoreductase	0.418993102884247	0.251542325741281	Upregulated	73.6818559481821	WP_000439197.1
C2566_RS11370	tam	tam	trans-aconitate 2-methyltransferase	0.417548279877926	0.344818563362928	Upregulated	34.2290814967421	WP_001286597.1
C2566_RS09465	C2566_RS09465	C2566_RS09465	ROK family protein	0.417542030985636	0.327507189879165	Upregulated	99.8900982704265	NA
C2566_RS16550	rpsP	rpsP	30S ribosomal protein S16	0.416215900307237	0.332461865427044	Upregulated	866.28455165046	WP_000256450.1
C2566_RS23135	C2566_RS23135	C2566_RS23135	2-thiouracil desulfurase family protein	0.412318371246945	0.325299452152234	Upregulated	50.0880790961896	NA
C2566_RS15670	hemF	hemF	oxygen-dependent coproporphyrinogen oxidase	0.411561585739642	0.214389079895557	Upregulated	48.5005480970811	WP_000801364.1
C2566_RS05985	ybaL	ybaL	YbaL family putative K(+) efflux transporter	0.409870623990067	0.262142493901632	Upregulated	169.763006524809	WP_000546237.1
C2566_RS16870	srlD	srlD	sorbitol-6-phosphate dehydrogenase	0.408844763043668	0.345818050835076	Upregulated	17.9404947065614	WP_001077351.1
C2566_RS04965	crl	crl	sigma factor-binding protein Crl	0.408776035923697	0.314834827330728	Upregulated	1366.80653265969	WP_000174677.1
C2566_RS03580	mdtM	mdtM	multidrug efflux MFS transporter MdtM	0.408110513916129	0.329920741358239	Upregulated	142.03138599932	WP_001137036.1
C2566_RS05495	aroL	aroL	shikimate kinase AroL	0.406569983798217	0.247358758315072	Upregulated	159.532794523074	WP_000193393.1
C2566_RS16740	proX	proX	glycine betaine/L-proline ABC transporter substrate-binding protein ProX	0.405635607893975	0.358315741685425	Upregulated	327.764091312779	WP_001216521.1
C2566_RS09740	dadX	dadX	catabolic alanine racemase DadX	0.404909604226766	0.355900455673058	Upregulated	375.876360902238	WP_000197884.1
C2566_RS14125	apbC	apbC	iron-sulfur cluster carrier protein ApbC	0.401924674256664	0.264502852420075	Upregulated	235.773271551519	WP_001005448.1
C2566_RS22130	dnaA	dnaA	chromosomal replication initiator protein DnaA	0.401603857015504	0.181290487967122	Upregulated	237.048819634795	WP_000059111.1
C2566_RS21145	dppB	dppB	dipeptide ABC transporter permease DppB	0.400339860240983	0.362148279977918	Upregulated	30.2485911687293	WP_000938855.1
C2566_RS02220	proP	proP	glycine betaine/L-proline transporter ProP	0.399873770522111	0.226751321994524	Upregulated	258.227382007654	WP_001298520.1
C2566_RS06035	ybbJ	ybbJ	NfeD family protein	0.396940294379744	0.35846790367318	Upregulated	48.3159238618622	WP_000970309.1
C2566_RS02925	pyrL	pyrL	pyr operon leader peptide	0.396580214148544	0.367119808690952	Upregulated	28.7970941094504	WP_001296693.1
C2566_RS21530	trmL	trmL	tRNA (uridine(34)/cytosine(34)/5-carboxymethylaminomethyluridine(34)-2'-O)-methyltransferase TrmL	0.396093334110341	0.346560297343942	Upregulated	38.666851245649	WP_000932344.1
C2566_RS01940	yjbQ	yjbQ	secondary thiamine-phosphate synthase enzyme YjbQ	0.396084924269963	0.333411818024856	Upregulated	408.928075886668	WP_000270375.1
C2566_RS21950	uhpA	uhpA	transcriptional regulator UhpA	0.395467338508695	0.341295313014837	Upregulated	20.3965372988716	WP_000633668.1
C2566_RS05855	ybaY	ybaY	YbaY family lipoprotein	0.395301270447494	0.332461865427044	Upregulated	205.998631287181	WP_000779826.1
C2566_RS04695	tilS	tilS	tRNA lysidine(34) synthetase TilS	0.395245901419299	0.245529466097565	Upregulated	58.9018126222995	WP_000176582.1
C2566_RS10530	fnr	fnr	fumarate/nitrate reduction transcriptional regulator Fnr	0.394811481739052	0.276962054577942	Upregulated	1529.97066161508	NA
C2566_RS17835	argP	argP	DNA-binding transcriptional regulator ArgP	0.394747534499109	0.309489768662925	Upregulated	137.34198772471	WP_000828351.1
C2566_RS01370	ptsP	ptsP	phosphoenolpyruvate--protein phosphotransferase	0.394046570616781	0.323804432005344	Upregulated	51.6679136140929	WP_001185138.1
C2566_RS02630	bsmA	bsmA	biofilm peroxide resistance protein BsmA	0.393182918026294	0.346840746416863	Upregulated	577.960359880933	WP_000254633.1
C2566_RS13000	yebS	yebS	membrane integrity lipid transport subunit YebS	0.392832106443104	0.266556948006378	Upregulated	252.613672217818	WP_001301337.1
C2566_RS18580	ubiK	ubiK	ubiquinone biosynthesis accessory factor UbiK	0.390874662146826	0.247515205568775	Upregulated	112.148275290394	WP_001295626.1
C2566_RS25050	mgtT	mgtT	protein MgtT	0.390207499828744	NA	Upregulated	12.7019388689486	WP_211180496.1
C2566_RS12575	ynjF	ynjF	CDP-alcohol phosphatidyltransferase family protein	0.389325232833165	0.339014657025464	Upregulated	27.119213288363	WP_001295484.1
C2566_RS12970	kdgR	kdgR	DNA-binding transcriptional regulator KdgR	0.389282100799742	0.267665582905522	Upregulated	210.391743263799	WP_001262182.1
C2566_RS19565	aaeX	aaeX	p-hydroxybenzoic acid efflux pump operon protein AaeX	0.389224448175899	0.370126388369088	Upregulated	22.5368816244852	WP_000051841.1
C2566_RS15615	cysP	cysP	thiosulfate/sulfate ABC transporter substrate-binding protein CysP	0.388600725929039	0.369532754267695	Upregulated	158.746423137546	WP_000290224.1
C2566_RS10870	ydcI	ydcI	LysR substrate-binding domain-containing protein	0.388337752999765	0.354106561181524	Upregulated	508.901096102358	WP_000414567.1
C2566_RS06990	nagE	nagE	PTS N-acetyl glucosamine transporter subunit IIABC	0.385743238115075	0.327507189879165	Upregulated	280.015698077309	WP_001023126.1
C2566_RS05740	cyoA	cyoA	cytochrome o ubiquinol oxidase subunit II	0.385585803598177	0.354475430134236	Upregulated	1177.11761300364	WP_001239440.1
C2566_RS19000	garP	garP	galactarate/glucarate/glycerate transporter GarP	0.385286295278379	0.364437900367868	Upregulated	20.3877247848115	WP_000599636.1
C2566_RS04070	thiP	thiP	thiamine/thiamine pyrophosphate ABC transporter permease ThiP	0.384164370397115	0.369532754267695	Upregulated	33.4078499472271	WP_000235723.1
C2566_RS20295	yhfY	yhfY	PRD domain protein	0.383037913350658	0.369532754267695	Upregulated	34.1568562195687	WP_001295165.1
C2566_RS11800	tus	tus	DNA replication terminus site-binding protein	0.382340611690706	0.334819491889355	Upregulated	54.1594109860469	WP_001295399.1
C2566_RS04685	ldcC	ldcC	lysine decarboxylase LdcC	0.381994703606703	0.297178193115966	Upregulated	99.0455158838619	WP_001020950.1
C2566_RS07245	sdhA	sdhA	succinate dehydrogenase flavoprotein subunit	0.378927368363507	0.36927455765689	Upregulated	1899.86814022217	WP_000775540.1
C2566_RS08370	ycaL	ycaL	metallopeptidase YcaL	0.378419385108761	0.33679833547929	Upregulated	24.4015442160977	WP_001295345.1
C2566_RS16755	ygaH	ygaH	L-valine transporter subunit YgaH	0.378317409244539	0.3097157886913	Upregulated	43.5936430009858	WP_000119763.1
C2566_RS10070	tonB	tonB	TonB system transport protein TonB	0.377271439259511	0.289348588452255	Upregulated	39.3910971280573	WP_001300409.1
C2566_RS14385	yeiL	yeiL	transcriptional regulator YeiL	0.377108477340286	0.36715043065448	Upregulated	29.5043521110733	WP_000658583.1
C2566_RS06925	ubiF	ubiF	3-demethoxyubiquinol 3-hydroxylase	0.376778804668963	0.276962054577942	Upregulated	248.406595849757	WP_000184540.1
C2566_RS15955	purM	purM	phosphoribosylformylglycinamidine cyclo-ligase	0.375824900068994	0.339014657025464	Upregulated	38.0021992608452	WP_001295474.1
C2566_RS21055	dctA	dctA	C4-dicarboxylate transporter DctC	0.375100300395463	0.36927455765689	Upregulated	2783.16018102209	WP_000858210.1
C2566_RS03700	fimF	fimF	type 1 fimbria minor subunit FimF	0.375089809522203	0.389808368064701	Upregulated	23.7859011533072	WP_001244827.1
C2566_RS23270	C2566_RS23270	C2566_RS23270	TonB-dependent receptor plug domain-containing protein	0.374459441273872	0.389400123188047	Upregulated	18.8321859994135	NA
C2566_RS17060	nlpD	nlpD	murein hydrolase activator NlpD	0.373653978380432	0.356545619679409	Upregulated	2823.70794014605	WP_224692580.1
C2566_RS16790	yqaB	yqaB	fructose-1-phosphate/6-phosphogluconate phosphatase	0.373517932496935	0.290079970070727	Upregulated	55.7312326032425	WP_000273290.1
C2566_RS06590	entH	entH	proofreading thioesterase EntH	0.373010765016813	0.392672294910822	Upregulated	8.73832185088771	WP_000637953.1
C2566_RS17375	fucU	fucU	L-fucose mutarotase	0.370560066675132	0.36927455765689	Upregulated	83.7495016171567	WP_000920840.1
C2566_RS01985	yjcE	yjcE	Na+/H+ antiporter	0.369043195915766	0.321163671951897	Upregulated	138.920157815962	WP_000402207.1
C2566_RS04075	thiB	thiB	thiamine ABC transporter substrate binding subunit	0.36724632869611	0.358315741685425	Upregulated	35.0987388433938	WP_001301364.1
C2566_RS02530	amiB	amiB	N-acetylmuramoyl-L-alanine amidase AmiB	0.367169528388241	0.276962054577942	Upregulated	351.92553822163	WP_000640382.1
C2566_RS20825	rbbA	rbbA	ribosome-associated ATPase/putative transporter RbbA	0.366986791760358	0.216878717990033	Upregulated	142.540905455887	WP_000149156.1
C2566_RS04300	aroP	aroP	aromatic amino acid transporter AroP	0.366617397792704	0.276962054577942	Upregulated	128.11123333668	WP_000969915.1
C2566_RS04025	rluA	rluA	bifunctional tRNA pseudouridine(32) synthase/23S rRNA pseudouridine(746) synthase RluA	0.364543052640451	0.355900455673058	Upregulated	49.9701940233727	WP_000525176.1
C2566_RS09455	lolD	lolD	lipoprotein-releasing ABC transporter ATP-binding protein LolD	0.364435044853	0.356545619679409	Upregulated	45.1705969656566	WP_001033695.1
C2566_RS14900	menF	menF	isochorismate synthase MenF	0.364193267201649	0.243947210913234	Upregulated	107.606707204078	WP_001191419.1
C2566_RS10850	cybB	cybB	cytochrome b561	0.363843314039709	0.311769472917932	Upregulated	192.381659996515	WP_000428998.1
C2566_RS07175	ybgI	ybgI	radiation resistance protein YbgI	0.362622292905866	0.29025166442919	Upregulated	116.29326932534	WP_000798859.1
C2566_RS17900	gcvP	gcvP	aminomethyl-transferring glycine dehydrogenase	0.362185374430062	0.358315741685425	Upregulated	672.950985505243	WP_000195061.1
C2566_RS20130	kefG	kefG	glutathione-regulated potassium-efflux system ancillary protein KefG	0.362007912309844	0.369532754267695	Upregulated	90.4008377478268	WP_001297514.1
C2566_RS16335	lepB	lepB	signal peptidase I	0.361829367178923	0.35846790367318	Upregulated	441.279073999538	WP_000002542.1
C2566_RS06855	rihA	rihA	pyrimidine-specific ribonucleoside hydrolase RihA	0.361654983508264	0.349440950062807	Upregulated	261.510666483948	WP_001207520.1
C2566_RS15645	yfeY	yfeY	RpoE-regulated lipoprotein	0.360449823390946	0.353967531436357	Upregulated	222.946970284295	WP_000838937.1
C2566_RS20865	pitA	pitA	inorganic phosphate transporter PitA	0.359920284633525	0.363958887156134	Upregulated	300.420929694066	WP_000902780.1
C2566_RS18895	yhaH	yhaH	DUF805 domain-containing protein	0.357913054846294	0.401142977733891	Upregulated	72.1622779944448	WP_000384145.1
C2566_RS19315	ispB	ispB	octaprenyl diphosphate synthase	0.355870863051233	0.3097157886913	Upregulated	268.18913363301	WP_001047336.1
C2566_RS14630	yojI	yojI	microcin J25 efflux ABC transporter YojI	0.355701185145978	0.36927455765689	Upregulated	72.6129525328682	WP_000422182.1
C2566_RS10105	yciG	yciG	general stress protein	0.354756940098009	0.41886796277583	Upregulated	16.205539678277	WP_000807651.1
C2566_RS09850	prfA	prfA	peptide chain release factor 1	0.354298252387784	0.268689094640898	Upregulated	208.457622544669	WP_000804726.1
C2566_RS00010	rnpA	rnpA	ribonuclease P protein component	0.354167212253055	0.404373135794344	Upregulated	125.260368342963	WP_000239730.1
C2566_RS07675	ybiJ	ybiJ	DUF1471 family protein YbiJ	0.354057655523803	0.410504477203242	Upregulated	132.365490302916	WP_000849301.1
C2566_RS20060	C2566_RS20060	C2566_RS20060	carbohydrate-binding protein	0.353237332724581	0.333882145980705	Upregulated	56.7360880369247	WP_000773160.1
C2566_RS01060	fdhE	fdhE	formate dehydrogenase accessory protein FdhE	0.352759531605012	0.346840746416863	Upregulated	145.158833372383	WP_000027705.1
C2566_RS00280	mdtD	mdtD	multidrug transporter subunit MdtD	0.351998544910412	0.35846790367318	Upregulated	226.2882216135	WP_001280852.1
C2566_RS19255	secG	secG	preprotein translocase subunit SecG	0.349369377125752	0.369532754267695	Upregulated	476.109728545685	WP_001297427.1
C2566_RS04625	ispU	ispU	(2E,6E)-farnesyl-diphosphate-specific ditrans,polycis-undecaprenyl-diphosphate synthase	0.349299017594585	0.336075061221115	Upregulated	281.154379531898	WP_001295562.1
C2566_RS03300	thrB	thrB	homoserine kinase	0.348696876974943	0.404373135794344	Upregulated	143.385958730545	WP_000241662.1
C2566_RS15805	yffB	yffB	ArsC family reductase	0.347692890978006	0.376611476853924	Upregulated	50.9500946086053	WP_000258236.1
C2566_RS21765	gltS	gltS	sodium/glutamate symporter	0.346297387110053	0.378176525531602	Upregulated	4233.07857110736	WP_000468833.1
C2566_RS03675	uxuA	uxuA	mannonate dehydratase	0.346270045147934	0.360273719085515	Upregulated	50.4086836440771	WP_000438562.1
C2566_RS04380	yadH	yadH	ABC transporter permease	0.346181780922913	0.339014657025464	Upregulated	100.485313242395	WP_000972203.1
C2566_RS16930	hycI	hycI	hydrogenase maturation peptidase HycI	0.346116136448434	0.36927455765689	Upregulated	104.453988472526	WP_000132961.1
C2566_RS03355	gpmB	gpmB	2,3-diphosphoglycerate-dependent phosphoglycerate mutase GpmB	0.345625483043297	0.370361102561663	Upregulated	67.2594025040736	WP_000942344.1
C2566_RS19655	panF	panF	sodium/pantothenate symporter	0.345436773465639	0.404373135794344	Upregulated	39.1940723403293	WP_001175728.1
C2566_RS15110	hisQ	hisQ	histidine ABC transporter permease HisQ	0.345316110745387	0.405327802167494	Upregulated	91.6753783050261	WP_000965522.1
C2566_RS00560	xerC	xerC	tyrosine recombinase XerC	0.345075018781431	0.35846790367318	Upregulated	51.7575751084899	WP_000130686.1
C2566_RS04480	hrpB	hrpB	ATP-dependent helicase HrpB	0.344981676789841	0.256676461392687	Upregulated	95.8200793517827	WP_001350480.1
C2566_RS15635	murP	murP	PTS N-acetylmuramic acid transporter subunit IIBC	0.343946486022423	0.367836809045304	Upregulated	42.3533784934827	WP_001040449.1
C2566_RS18670	plsY	plsY	glycerol-3-phosphate 1-O-acyltransferase PlsY	0.343118220047472	0.332461865427044	Upregulated	65.0546057881714	WP_001272796.1
C2566_RS07185	pxpC	pxpC	5-oxoprolinase subunit PxpC	0.341372144594625	0.367636212066702	Upregulated	68.3262855533329	WP_000912724.1
C2566_RS08305	dmsC	dmsC	dimethyl sulfoxide reductase anchor subunit DmsC	0.341268328092476	0.424796818059948	Upregulated	216.313648938492	WP_000534631.1
C2566_RS05980	gsk	gsk	inosine/guanosine kinase	0.341034764634188	0.378533726611564	Upregulated	131.148386628389	WP_000671574.1
C2566_RS06890	gltI	gltI	glutamate/aspartate ABC transporter substrate-binding protein GltI	0.340398596307891	0.432367098976844	Upregulated	2357.9157366466	WP_001301404.1
C2566_RS18435	yqhG	yqhG	YbjP/YqhG family protein	0.340245217678559	0.418629574807489	Upregulated	28.612678934404	WP_000691619.1
C2566_RS12330	btuE	btuE	bifunctional thioredoxin/glutathione peroxidase	0.338701359663905	0.364437900367868	Upregulated	37.9103411846564	WP_001154168.1
C2566_RS02995	lptF	lptF	LPS export ABC transporter permease LptF	0.338173926212178	0.354475430134236	Upregulated	210.487408516902	WP_000584114.1
C2566_RS03385	nadR	nadR	multifunctional transcriptional regulator/nicotinamide-nucleotide adenylyltransferase/ribosylnicotinamide kinase NadR	0.33780454572835	0.360273719085515	Upregulated	148.566935573731	WP_000093814.1
C2566_RS03350	robA	robA	MDR efflux pump AcrAB transcriptional activator RobA	0.337800814108517	0.415538362671466	Upregulated	671.562156178307	WP_000371666.1
C2566_RS20190	yhfG	yhfG	YhfG family protein	0.337620442808608	0.41886796277583	Upregulated	41.5500094108082	WP_000736861.1
C2566_RS20170	yhfK	yhfK	YccS/YhfK family putative transporter	0.337461273230559	0.339014657025464	Upregulated	263.267243013254	WP_012775971.1
C2566_RS12510	astB	astB	N-succinylarginine dihydrolase	0.336548012369758	0.446984686953865	Upregulated	44.6311610677323	WP_000995016.1
C2566_RS20630	ugpC	ugpC	sn-glycerol 3-phosphate ABC transporter ATP binding protein UgpC	0.335657379025495	0.422983463623896	Upregulated	35.7118079238411	WP_000907792.1
C2566_RS16540	trmD	trmD	tRNA (guanosine(37)-N1)-methyltransferase TrmD	0.335493025472387	0.437265716221681	Upregulated	2628.15091286139	WP_000264777.1
C2566_RS12515	astD	astD	succinylglutamate-semialdehyde dehydrogenase	0.334846983474855	0.427993867974689	Upregulated	62.3310471273176	WP_000177202.1
C2566_RS06005	ybaP	ybaP	TraB/GumN family protein	0.334727818849962	0.418629574807489	Upregulated	51.4704151485157	WP_000365173.1
C2566_RS03685	gntP	gntP	gluconate permease GntP	0.333934386467435	0.427993867974689	Upregulated	35.2725672802394	WP_000558251.1
C2566_RS21030	yhjG	yhjG	AsmA family protein	0.332780920905474	0.367836809045304	Upregulated	74.7679764269773	WP_001296794.1
C2566_RS20745	yhhQ	yhhQ	7-cyano-7-deazaguanine/7-aminomethyl-7-deazaguanine transporter	0.332065211600284	0.389115127073536	Upregulated	64.7493269558378	WP_001100469.1
C2566_RS13045	yobA	yobA	CopC domain-containing protein YobA	0.332047289269557	0.374598582951645	Upregulated	163.922016295388	WP_000168747.1
C2566_RS13630	yeeZ	yeeZ	SDR family oxidoreductase	0.331678166220527	0.356545619679409	Upregulated	177.747061446139	WP_000754737.1
C2566_RS07760	ybiR	ybiR	anion transporter	0.331608581816284	0.392672294910822	Upregulated	75.9545871355246	WP_000056457.1
C2566_RS18265	lptG	lptG	LPS export ABC transporter permease LptG	0.330966142087627	0.378727172200409	Upregulated	88.3258174715925	WP_001318997.1
C2566_RS05145	betI	betI	transcriptional regulator BetI	0.330263664100951	0.451180110566039	Upregulated	269.371676227893	WP_001301261.1
C2566_RS12105	ydhS	ydhS	FAD-NAD(P)-binding protein	0.330174806815404	0.418932053567524	Upregulated	60.3492478691797	WP_000716950.1
C2566_RS18985	garK	garK	glycerate 2-kinase	0.330141789673656	0.433365682295086	Upregulated	28.5728550671872	WP_001300387.1
C2566_RS00940	glnL	glnL	nitrogen regulation protein NR(II)	0.329842484506825	0.35846790367318	Upregulated	58.0678242882762	WP_000190577.1
C2566_RS00530	hemC	hemC	hydroxymethylbilane synthase	0.329324888254635	0.383664018945158	Upregulated	181.972843404822	WP_001354020.1
C2566_RS24295	C2566_RS24295	C2566_RS24295	IS3-like element ISEcB1 family transposase	0.328763196888944	0.456595529606299	Upregulated	7.67162290117529	WP_085950470.1
C2566_RS25040	yncP	yncP	protein YncP	0.328675251412406	0.456595529606299	Upregulated	24.8074400180769	WP_211180495.1
C2566_RS16515	yfiL	yfiL	DUF2799 domain-containing protein	0.327401841301492	0.456595529606299	Upregulated	24.028612270089	WP_000976004.1
C2566_RS09525	roxA	roxA	[50S ribosomal protein L16]-arginine 3-hydroxylase	0.326371783839909	0.36927455765689	Upregulated	217.675678353394	WP_001295435.1
C2566_RS00545	lptM	lptM	LPS translocon maturation chaperone LptM	0.326227792590334	0.438316173586164	Upregulated	73.7679027261726	WP_000799889.1
C2566_RS05725	cyoD	cyoD	cytochrome o ubiquinol oxidase subunit IV	0.325882751189425	0.456595529606299	Upregulated	250.003504714764	WP_000019869.1
C2566_RS19715	yhdX	yhdX	amino acid ABC transporter permease	0.325540026163129	0.449676924771275	Upregulated	13.062837771158	WP_000019664.1
C2566_RS02050	yjcO	yjcO	Sel1 family TPR-like repeat protein YjcO	0.324222665727245	0.415538362671466	Upregulated	153.050958893964	WP_000719886.1
C2566_RS16645	lhgO	lhgO	L-2-hydroxyglutarate oxidase	0.323585008478411	0.448449888192285	Upregulated	40.5533242769217	WP_000271963.1
C2566_RS19190	deaD	deaD	ATP-dependent RNA helicase DeaD	0.323433234797976	0.404344297699362	Upregulated	367.76976159742	WP_001295553.1
C2566_RS15185	fabB	fabB	beta-ketoacyl-ACP synthase I	0.323159880438939	0.446984686953865	Upregulated	1147.28047400335	WP_000817178.1
C2566_RS08865	agp	agp	bifunctional glucose-1-phosphatase/inositol phosphatase	0.322769385449953	0.450087995113589	Upregulated	1594.34707379381	WP_001044279.1
C2566_RS11785	ydgC	ydgC	GlpM family protein	0.322631758430525	0.446984686953865	Upregulated	53.0500508409471	WP_000524868.1
C2566_RS11210	ddpB	ddpB	ABC transporter permease	0.322610833001749	0.467578685074999	Upregulated	13.48368661448	WP_000145111.1
C2566_RS17270	yqcA	yqcA	flavodoxin	0.321849931169519	0.423456838612611	Upregulated	60.1917259422692	WP_000807751.1
C2566_RS16605	smpB	smpB	SsrA-binding protein SmpB	0.321811194234164	0.354106561181524	Upregulated	85.341974106313	WP_000162574.1
C2566_RS01040	fabY	fabY	fatty acid biosynthesis protein FabY	0.32168397618334	0.39889157014335	Upregulated	112.753602504466	WP_001297068.1
C2566_RS13375	tyrP	tyrP	tyrosine transporter TyrP	0.321625045008438	0.39889157014335	Upregulated	41.3529588222856	WP_000797573.1
C2566_RS19810	rsmB	rsmB	16S rRNA (cytosine(967)-C(5))-methyltransferase RsmB	0.32139473577952	0.375866365074404	Upregulated	105.752979409997	WP_000744778.1
C2566_RS01645	zraP	zraP	zinc resistance sensor/chaperone ZraP	0.321060596396127	0.449676924771275	Upregulated	365.509834242329	WP_001296714.1
C2566_RS06830	ybeL	ybeL	zinc ribbon-containing protein	0.319938299545481	0.438316173586164	Upregulated	848.899225974266	WP_001044880.1
C2566_RS20895	rlmJ	rlmJ	23S rRNA (adenine(2030)-N(6))-methyltransferase	0.319423447298372	0.408438335338025	Upregulated	82.0350241415265	WP_000954225.1
C2566_RS20240	frlC	frlC	fructoselysine 3-epimerase	0.318699582577616	0.473111998022162	Upregulated	13.6669409474828	WP_000847837.1
C2566_RS21535	cysE	cysE	serine O-acetyltransferase	0.318665348048552	0.426770148389716	Upregulated	148.044335156331	WP_001277561.1
C2566_RS17940	fldB	fldB	flavodoxin FldB	0.318448591480539	0.446984686953865	Upregulated	280.217182653721	WP_001055874.1
C2566_RS04630	cdsA	cdsA	phosphatidate cytidylyltransferase	0.317797235467903	0.404344297699362	Upregulated	219.700393556762	WP_000922446.1
C2566_RS21130	dppF	dppF	dipeptide ABC transporter ATP-binding subunit DppF	0.316233683049304	0.479370199457349	Upregulated	25.0568569793146	WP_000107012.1
C2566_RS17870	ygfB	ygfB	UPF0149 family protein YgfB	0.316157581752605	0.323804432005344	Upregulated	265.079473292364	WP_001295378.1
C2566_RS16585	recN	recN	DNA repair protein RecN	0.315878906294381	0.454008587979169	Upregulated	201.267395337839	WP_000880909.1
C2566_RS08150	amiD	amiD	N-acetylmuramoyl-L-alanine amidase AmiD	0.315698166471805	0.427993867974689	Upregulated	263.828912716641	WP_001255168.1
C2566_RS09815	pth	pth	aminoacyl-tRNA hydrolase	0.315468111760246	0.405292290992424	Upregulated	54.5676595889261	WP_000152933.1
C2566_RS18885	yqjF	yqjF	DoxX family protein	0.315016209960687	0.458421306560837	Upregulated	40.4616142500997	WP_000732240.1
C2566_RS15740	eutT	eutT	ethanolamine utilization cob(I)yrinic acid a,c-diamide adenosyltransferase EutT	0.314329673148972	NA	Upregulated	6.37753559743418	WP_000651266.1
C2566_RS18445	ygiQ	ygiQ	YgiQ family radical SAM protein	0.31416034423208	0.438316173586164	Upregulated	93.0960572366776	WP_000095154.1
C2566_RS13145	znuB	znuB	zinc ABC transporter permease subunit ZnuB	0.314149802273583	0.416406920586938	Upregulated	43.806660566875	WP_000571479.1
C2566_RS12285	ppsA	ppsA	phosphoenolpyruvate synthase	0.313260417665089	0.449676924771275	Upregulated	2100.34973208643	WP_000069410.1
C2566_RS09430	bhsA	bhsA	multiple stress resistance protein BhsA	0.313060095125672	0.484318020788916	Upregulated	423.647104435025	WP_000800153.1
C2566_RS17980	uacT	uacT	urate/proton symporter UacT	0.312803893459485	0.484318020788916	Upregulated	135.647687916432	WP_001295374.1
C2566_RS11890	rsxA	rsxA	electron transport complex subunit RsxA	0.312663566738673	0.467578685074999	Upregulated	26.9249450751073	WP_000133193.1
C2566_RS18315	yghU	yghU	glutathione-dependent disulfide-bond oxidoreductase	0.310553318550678	0.446984686953865	Upregulated	73.2211799446212	WP_001295515.1
C2566_RS09140	lpxL	lpxL	kdo(2)-lipid IV(A) lauroyltransferase	0.310418515013987	0.446984686953865	Upregulated	83.9862580926602	WP_000183364.1
C2566_RS00910	polA	polA	DNA polymerase I	0.309933609567723	0.336004389237811	Upregulated	475.195513605753	WP_000250006.1
C2566_RS24170	C2566_RS24170	C2566_RS24170	hypothetical protein	0.309669762955849	0.478355849145436	Upregulated	30.2083824558524	WP_012775983.1
C2566_RS10220	acnA	acnA	aconitate hydratase AcnA	0.309602632807355	0.41624163498581	Upregulated	1113.37046041595	WP_000099534.1
C2566_RS11810	fumB	fumB	class I fumarate hydratase	0.308698386734545	0.476470466563961	Upregulated	2322.4648562936	WP_000066639.1
C2566_RS04360	gcd	gcd	quinoprotein glucose dehydrogenase	0.308496806493484	0.43499655112561	Upregulated	94.002021493357	WP_001306211.1
C2566_RS04290	ampD	ampD	1,6-anhydro-N-acetylmuramyl-L-alanine amidase AmpD	0.308471874887936	0.438316173586164	Upregulated	93.5089640907227	WP_000923721.1
C2566_RS05995	ushA	ushA	bifunctional UDP-sugar hydrolase/5'-nucleotidase	0.30797645244398	0.404373135794344	Upregulated	278.541773615789	WP_000771748.1
C2566_RS21525	lldD	lldD	quinone-dependent L-lactate dehydrogenase	0.30736475641634	0.492448916001281	Upregulated	442.030301686855	WP_000586962.1
C2566_RS08645	helD	helD	DNA helicase IV	0.307364410847885	0.410504477203242	Upregulated	231.113013097477	WP_001295354.1
C2566_RS00550	dapF	dapF	diaminopimelate epimerase	0.307242701739147	0.479370199457349	Upregulated	100.574029139298	WP_001160654.1
C2566_RS11165	yddM	yddM	HigA family addiction module antitoxin	0.306815170123387	0.456595529606299	Upregulated	89.7167892068302	WP_000781370.1
C2566_RS24905	sufA	sufA	Fe-S cluster assembly scaffold SufA	0.306779259733077	0.495727608736614	Upregulated	14.9118848851272	NA
C2566_RS14610	napF	napF	ferredoxin-type protein NapF	0.306658933691459	0.483674383622839	Upregulated	40.8190507869194	WP_000686736.1
C2566_RS05580	acpH	acpH	ACP phosphodiesterase	0.306448794093762	0.455298170799713	Upregulated	29.2096891212666	WP_001009885.1
C2566_RS18150	nupG	nupG	nucleoside permease NupG	0.306124734138863	0.432271215794049	Upregulated	210.212460191949	WP_001049791.1
C2566_RS08210	macA	macA	macrolide transporter subunit MacA	0.305827362243018	0.358315741685425	Upregulated	90.3298473660607	WP_000746443.1
C2566_RS07495	C2566_RS07495	C2566_RS07495	hypothetical protein	0.305632609287081	0.49377163475686	Upregulated	19.3931002246025	WP_001130801.1
C2566_RS00725	udp	udp	uridine phosphorylase	0.304563301640981	0.49377163475686	Upregulated	450.564028420014	WP_000045178.1
C2566_RS17905	ygfF	ygfF	SDR family oxidoreductase	0.303855329713034	0.468445267326456	Upregulated	25.8213916141952	WP_000951948.1
C2566_RS17720	C2566_RS17720	C2566_RS17720	nucleobase:cation symporter-2 family protein	0.303598913410046	0.496650584464911	Upregulated	42.1189993356978	WP_061057655.1
C2566_RS01145	rhaS	rhaS	HTH-type transcriptional activator RhaS	0.303546190654237	0.496411825603607	Upregulated	17.527361491786	WP_000217165.1
C2566_RS21395	yiaT	yiaT	MipA/OmpV family protein	0.302425097170273	0.49647149595402	Upregulated	17.9789456912938	WP_000906810.1
C2566_RS04880	yafJ	yafJ	class II glutamine amidotransferase	0.302359115893984	0.458189670678162	Upregulated	55.2331463625841	WP_000333379.1
C2566_RS04890	yafQ	yafQ	type II toxin-antitoxin system mRNA interferase toxin YafQ	0.302317043984698	0.456595529606299	Upregulated	102.893461219797	WP_000615981.1
C2566_RS12520	astA	astA	arginine N-succinyltransferase	0.301756653567804	0.498043783431267	Upregulated	49.3517478537489	WP_000989419.1
C2566_RS20125	kefB	kefB	glutathione-regulated potassium-efflux system protein KefB	0.301536763664754	0.391432142217538	Upregulated	101.760334569089	WP_000399122.1
C2566_RS17750	cmtB	cmtB	PTS mannitol transporter subunit IIA	0.301473814295634	0.49647149595402	Upregulated	15.2450240420547	WP_001239650.1
C2566_RS11720	ynfL	ynfL	LysR family transcriptional regulator	0.301143791453222	0.498043783431267	Upregulated	12.4971843351073	WP_001019525.1
C2566_RS05090	C2566_RS05090	C2566_RS05090	helix-turn-helix domain-containing protein	0.30103681629002	0.448735927522448	Upregulated	48.9861237109928	WP_000621009.1
C2566_RS15325	dsdX	dsdX	D-serine transporter DsdX	0.300137297131363	0.446984686953865	Upregulated	87.44613134075	WP_000556048.1
C2566_RS02005	acs	acs	acetate--CoA ligase	0.29991138872327	0.500913914845497	Upregulated	634.854013624491	WP_000078239.1
C2566_RS19485	nanR	nanR	transcriptional regulator NanR	0.299344761584293	0.483132463958688	Upregulated	111.401173808617	WP_000523844.1
C2566_RS21755	recG	recG	ATP-dependent DNA helicase RecG	0.298803239809773	0.369532754267695	Upregulated	113.641253131307	WP_000678419.1
C2566_RS01710	aceA	aceA	isocitrate lyase	0.298616369509518	0.496650584464911	Upregulated	899.356418841761	WP_000857856.1
C2566_RS16580	nadK	nadK	NAD(+) kinase	0.298024482242757	0.356545619679409	Upregulated	134.488061759256	WP_001059169.1
C2566_RS18525	cpdA	cpdA	3',5'-cyclic-AMP phosphodiesterase	0.297856266059047	0.495727608736614	Upregulated	1198.36018373931	WP_000444752.1
C2566_RS01850	ubiC	ubiC	chorismate lyase	0.297762064150025	0.49647149595402	Upregulated	217.594074847776	WP_001295693.1
C2566_RS21965	ivbL	ivbL	ilvB operon leader peptide IvbL	0.297405034296588	0.503374897000126	Upregulated	709.58215680483	WP_001300753.1
C2566_RS22055	yidQ	yidQ	YceK/YidQ family lipoprotein	0.297041126512259	0.455298170799713	Upregulated	174.269264540777	WP_000620888.1
C2566_RS10040	oppF	oppF	murein tripeptide/oligopeptide ABC transporter ATP-binding protein OppF	0.296748386140441	0.496650584464911	Upregulated	716.08158475595	WP_000994905.1
C2566_RS08320	ycaM	ycaM	APC family permease	0.29621840842259	0.488387341533955	Upregulated	40.0389219572787	WP_000918506.1
C2566_RS07900	rcdA	rcdA	DNA-binding transcriptional regulator RcdA	0.295584754733548	0.49647149595402	Upregulated	39.4767868825746	WP_001295289.1
C2566_RS13380	yecA	yecA	UPF0149 family protein YecA	0.294817843827482	0.456595529606299	Upregulated	304.911673394664	WP_000847880.1
C2566_RS02730	C2566_RS02730	C2566_RS02730	sugar phosphate isomerase/epimerase family protein	0.293976579856194	NA	Upregulated	6.82500081302336	WP_001205235.1
C2566_RS16045	rodZ	rodZ	cytoskeleton protein RodZ	0.292524722241488	0.433005538866207	Upregulated	522.1075224542	WP_001090844.1
C2566_RS00420	wecA	wecA	UDP-N-acetylglucosamine--undecaprenyl-phosphate N-acetylglucosaminephosphotransferase	0.292206724787709	0.46929876198778	Upregulated	289.381209568482	WP_001050960.1
C2566_RS14305	mglA	mglA	galactose/methyl galactoside ABC transporter ATP-binding protein MglA	0.291488434322156	0.496650584464911	Upregulated	145.023512335016	WP_000255051.1
C2566_RS00220	viaA	viaA	ATPase RavA stimulator ViaA	0.290324429677997	0.392682060109549	Upregulated	70.777456603662	WP_000956615.1
C2566_RS08395	msbA	msbA	lipid A ABC transporter ATP-binding protein/permease MsbA	0.289736351441983	0.475009338312924	Upregulated	319.097539085455	WP_000551270.1
C2566_RS00720	ysgA	ysgA	dienelactone hydrolase family protein	0.28819218919008	0.510869299745853	Upregulated	137.159471615974	WP_001298606.1
C2566_RS08630	sxy	sxy	CRP-S regulon transcriptional coactivator Sxy	0.287771721835911	0.484318020788916	Upregulated	136.215763646508	WP_000839153.1
C2566_RS04760	gmhB	gmhB	D-glycero-beta-D-manno-heptose 1,7-bisphosphate 7-phosphatase	0.287568522522937	0.478355849145436	Upregulated	108.078013134633	WP_001140174.1
C2566_RS01200	pfkA	pfkA	6-phosphofructokinase	0.286614745914595	0.479164698047027	Upregulated	234.86322959451	WP_000591795.1
C2566_RS15130	purF	purF	amidophosphoribosyltransferase	0.286522114591363	0.446984686953865	Upregulated	94.5487167061612	WP_000334220.1
C2566_RS21775	yicH	yicH	AsmA family protein	0.286435713800682	0.487224554576009	Upregulated	254.095254472632	WP_001300954.1
C2566_RS18815	ygjR	ygjR	Gfo/Idh/MocA family protein	0.285886408131395	0.455298170799713	Upregulated	263.33770522784	WP_012775974.1
C2566_RS15190	mnmC	mnmC	bifunctional tRNA (5-methylaminomethyl-2-thiouridine)(34)-methyltransferase MnmD/FAD-dependent 5-carboxymethylaminomethyl-2-thiouridine(34) oxidoreductase MnmC	0.284806913350582	0.433365682295086	Upregulated	146.220657033611	WP_000683788.1
C2566_RS18870	yqjD	yqjD	DUF883 family protein	0.283696747786426	0.492507388057826	Upregulated	300.858441523657	WP_000031415.1
C2566_RS16225	yphH	yphH	ROK family protein	0.283489770019584	0.478355849145436	Upregulated	76.6163298074626	WP_001200789.1
C2566_RS05970	hemH	hemH	ferrochelatase	0.282929856194196	0.516340998665903	Upregulated	50.4210839489577	WP_001250117.1
C2566_RS17260	gudX	gudX	enolase C-terminal domain-like protein	0.281817461950518	0.517801669646612	Upregulated	23.3788179732143	WP_000211759.1
C2566_RS10740	hslJ	hslJ	heat shock protein HslJ	0.281390012114241	0.517392863876488	Upregulated	39.3084188733323	WP_001298828.1
C2566_RS14495	radD	radD	DEAD/DEAH box helicase	0.280951311532176	0.498702513011737	Upregulated	64.0878700977454	WP_000578061.1
C2566_RS10990	ydcV	ydcV	ABC transporter permease	0.280617022314314	0.529101577283393	Upregulated	19.0596671285912	WP_000555458.1
C2566_RS03155	fecA	fecA	TonB-dependent Fe(3+) dicitrate receptor FecA	0.280308829027117	0.517059552714492	Upregulated	55.3149186152505	WP_000188262.1
C2566_RS11355	lsrB	lsrB	autoinducer 2 ABC transporter substrate-binding protein LsrB	0.280137252840554	0.498043783431267	Upregulated	8.96538171744759	WP_000172488.1
C2566_RS04055	araC	araC	arabinose operon transcriptional regulator AraC	0.279273166776636	0.524932803660317	Upregulated	114.868663541338	WP_001300811.1
C2566_RS15090	yfcH	yfcH	TIGR01777 family oxidoreductase	0.279243607168465	0.503374897000126	Upregulated	169.047317561004	WP_001028341.1
C2566_RS08400	lpxK	lpxK	tetraacyldisaccharide 4'-kinase	0.279179250419433	0.510869299745853	Upregulated	48.8443692260941	WP_000570539.1
C2566_RS06475	ybdJ	ybdJ	DUF1158 domain-containing protein	0.279018388937674	0.510869299745853	Upregulated	50.814704764024	WP_000682514.1
C2566_RS15700	eutA	eutA	ethanolamine ammonia-lyase reactivating factor EutA	0.278883811393307	0.530253460401468	Upregulated	11.508205609744	WP_001097447.1
C2566_RS08415	kdsB	kdsB	3-deoxy-manno-octulosonate cytidylyltransferase	0.278249002717764	0.520952436129975	Upregulated	149.514377553352	WP_000011603.1
C2566_RS12175	sufC	sufC	Fe-S cluster assembly ATPase SufC	0.278085415848763	0.496650584464911	Upregulated	62.6884448334134	WP_000948865.1
C2566_RS01715	aceK	aceK	bifunctional isocitrate dehydrogenase kinase/phosphatase	0.277816588322856	0.529634311323504	Upregulated	443.334749318868	WP_001137223.1
C2566_RS15100	hisP	hisP	histidine ABC transporter ATP-binding protein HisP	0.277392078994253	0.511662136638781	Upregulated	87.9986337204902	WP_001293613.1
C2566_RS20715	rsmD	rsmD	16S rRNA (guanine(966)-N(2))-methyltransferase	0.277224196631331	0.499722771530321	Upregulated	44.942442474493	WP_000743204.1
C2566_RS01735	yjbB	yjbB	Na/Pi cotransporter family protein	0.276874234485793	0.521280558439824	Upregulated	79.8234647526389	WP_000956830.1
C2566_RS10160	rluB	rluB	23S rRNA pseudouridine(2605) synthase RluB	0.276791343205048	0.520529221902831	Upregulated	130.094370098809	WP_001291217.1
C2566_RS22000	yidH	yidH	YidH family protein	0.276399841579485	0.512337230917923	Upregulated	17.5852856640754	WP_001027452.1
C2566_RS11980	ydhJ	ydhJ	HlyD family secretion protein	0.276369714106627	0.529101577283393	Upregulated	24.8213584644493	WP_001301002.1
C2566_RS20365	mrcA	mrcA	peptidoglycan glycosyltransferase/peptidoglycan DD-transpeptidase MrcA	0.274947351384796	0.484318020788916	Upregulated	176.466912961435	WP_000673804.1
C2566_RS03555	opgB	opgB	phosphatidylglycerol--membrane-oligosaccharide glycerophosphotransferase	0.274562705940241	0.490684006223405	Upregulated	151.977704693176	NA
C2566_RS09315	rpmF	rpmF	50S ribosomal protein L32	0.274527601426838	0.524668880105208	Upregulated	604.537281898155	WP_000290727.1
C2566_RS08165	ltaE	ltaE	low-specificity L-threonine aldolase	0.274380178824836	0.449676924771275	Upregulated	160.587144795443	WP_000566356.1
C2566_RS09030	ycdY	ycdY	molecular chaperone YcdY	0.274175383254818	0.496650584464911	Upregulated	96.5138023754784	WP_001001902.1
C2566_RS21960	ilvB	ilvB	acetolactate synthase large subunit	0.274099508924814	0.529101577283393	Upregulated	239.146225504345	WP_000168475.1
C2566_RS16710	nrdH	nrdH	glutaredoxin-like protein NrdH	0.274043367496562	0.5311617091648	Upregulated	12.7106533019674	WP_001223227.1
C2566_RS17410	csdE	csdE	cysteine desulfurase sulfur acceptor subunit CsdE	0.273606152647239	0.517392863876488	Upregulated	137.760336900757	WP_000184261.1
C2566_RS15405	ypdA	ypdA	two-component system sensor histidine kinase YpdA	0.273482803000594	0.47510836986964	Upregulated	80.752619197143	WP_000544359.1
C2566_RS14105	C2566_RS14105	C2566_RS14105	helix-turn-helix domain-containing protein	0.27225254553015	0.533907434688624	Upregulated	61.1432826118494	WP_000858919.1
C2566_RS01265	rraA	rraA	ribonuclease E activity regulator RraA	0.271734639820234	0.533907434688624	Upregulated	936.082713802166	WP_000872908.1
C2566_RS10355	puuC	puuC	aldehyde dehydrogenase PuuC	0.271664617681507	0.531958221406302	Upregulated	13.4274705551483	WP_001009090.1
C2566_RS24685	pheM	pheM	pheST operon leader peptide PheM	0.271549508905391	NA	Upregulated	6.73838740024606	WP_001386830.1
C2566_RS13880	dcd	dcd	dCTP deaminase	0.271545146014616	0.533907434688624	Upregulated	293.664084014751	WP_001234777.1
C2566_RS12960	mgrB	mgrB	PhoP/PhoQ regulator MgrB	0.271178070429659	0.529101577283393	Upregulated	632.496726752762	WP_000714550.1
C2566_RS18875	yqjE	yqjE	phage holin family protein	0.271151185318431	0.529101577283393	Upregulated	104.314862311481	WP_000785722.1
C2566_RS14550	ccmF	ccmF	cytochrome c-type biogenesis heme lyase CcmF	0.270205970546912	0.5311617091648	Upregulated	52.5480795922067	WP_000982447.1
C2566_RS14060	thiM	thiM	hydroxyethylthiazole kinase	0.270142759522635	0.5311617091648	Upregulated	337.403452419715	WP_001195564.1
C2566_RS05135	betA	betA	choline dehydrogenase	0.270133449254162	0.533907434688624	Upregulated	111.196018034834	WP_001159087.1
C2566_RS04575	yaeH	yaeH	DUF3461 family protein	0.269521376968453	0.516340998665903	Upregulated	1877.48946862962	WP_000272188.1
C2566_RS15905	hyfI	hyfI	hydrogenase 4 catalytic subunit HyfI	0.269273341105514	NA	Upregulated	6.04875025884907	WP_000075541.1
C2566_RS24670	ynfT	ynfT	YnaM/YnfT family protein	0.268986632693187	0.533907434688624	Upregulated	91.0343640813167	WP_120795384.1
C2566_RS18110	ansB	ansB	L-asparaginase 2	0.268966205634568	0.533907434688624	Upregulated	3291.51076378486	WP_000394140.1
C2566_RS20620	yhhA	yhhA	DUF2756 family protein	0.268755204479438	0.52381263887147	Upregulated	235.851006928372	WP_000825996.1
C2566_RS17875	pepP	pepP	Xaa-Pro aminopeptidase	0.26865233629518	0.52381263887147	Upregulated	222.063841423337	WP_001290123.1
C2566_RS10255	osmB	osmB	osmotically-inducible lipoprotein OsmB	0.268429279028637	0.520529221902831	Upregulated	241.129347628718	WP_000498253.1
C2566_RS15825	tmcA	tmcA	tRNA cytosine(34) acetyltransferase TmcA	0.268150899813662	0.498702513011737	Upregulated	97.0340487855494	WP_000829360.1
C2566_RS17295	queF	queF	NADPH-dependent 7-cyano-7-deazaguanine reductase QueF	0.268149723666213	0.465962698094782	Upregulated	146.344885938849	WP_000100420.1
C2566_RS19415	yrbL	yrbL	PhoP regulatory network protein YrbL	0.268060174083998	0.546402752703976	Upregulated	770.908023407793	WP_000620405.1
C2566_RS12420	ydjM	ydjM	metal-dependent hydrolase	0.26804019885016	0.549743532443258	Upregulated	17.3131960377626	WP_001295408.1
C2566_RS03610	yjiJ	yjiJ	MFS transporter	0.267470132476556	0.52713945855915	Upregulated	47.1037271127338	WP_001141220.1
C2566_RS11905	rsxD	rsxD	electron transport complex subunit RsxD	0.267432405969879	0.532339019048789	Upregulated	42.3572181418117	WP_000231922.1
C2566_RS20515	glpD	glpD	glycerol-3-phosphate dehydrogenase	0.266618170969102	0.549544467321083	Upregulated	403.707199699676	WP_000448135.1
C2566_RS09545	hflD	hflD	high frequency lysogenization protein HflD	0.266084889253999	0.5412736816451	Upregulated	71.869552171334	WP_001297479.1
C2566_RS01025	yihX	yihX	glucose-1-phosphatase	0.26569874462945	0.514814773070815	Upregulated	157.50085407005	WP_001295269.1
C2566_RS12310	selO	selO	protein adenylyltransferase SelO	0.265509633085801	0.533907434688624	Upregulated	70.2158474821016	WP_000175606.1
C2566_RS17500	ptsP	ptsP	phosphoenolpyruvate--protein phosphotransferase	0.265475638000153	0.497888897811098	Upregulated	245.066202461241	WP_000957907.1
C2566_RS08410	ycaR	ycaR	protein YcaR	0.264480880642648	0.5311617091648	Upregulated	74.1214108455625	WP_000350058.1
C2566_RS02625	yjfN	yjfN	DUF1471 family protease activator YjfN	0.26441173059266	0.553049663215296	Upregulated	182.956171341559	WP_000811566.1
C2566_RS05770	clpP	clpP	ATP-dependent Clp endopeptidase proteolytic subunit ClpP	0.264400969655957	0.521193199041598	Upregulated	674.10796591169	WP_000122253.1
C2566_RS05140	betB	betB	betaine-aldehyde dehydrogenase	0.264119852066954	0.546402752703976	Upregulated	181.84539653417	WP_000089084.1
C2566_RS19140	yhbO	yhbO	protein/nucleic acid deglycase	0.264109792039327	0.556818194086576	Upregulated	8.57771794400021	WP_000037608.1
C2566_RS05665	dxs	dxs	1-deoxy-D-xylulose-5-phosphate synthase	0.263564596176454	0.517392863876488	Upregulated	252.29962032369	WP_000006818.1
C2566_RS10915	ydcL	ydcL	DUF3313 domain-containing protein	0.262714614788059	0.5311617091648	Upregulated	125.133486773349	WP_001261013.1
C2566_RS22060	yidR	yidR	DUF3748 domain-containing protein	0.262651475127251	0.529101577283393	Upregulated	49.6471221642138	WP_001295245.1
C2566_RS10835	aldA	aldA	aldehyde dehydrogenase	0.262576462796468	0.560609576734869	Upregulated	690.789530662276	WP_000115936.1
C2566_RS19035	agaW	agaW	PTS N-acetylgalactosamine transporter subunit IIC	0.262424144319849	0.546402752703976	Upregulated	10.4164320969163	WP_000406214.1
C2566_RS21450	yibA	yibA	HEAT repeat domain-containing protein	0.262043490402805	0.560609576734869	Upregulated	554.737262837357	WP_000072850.1
C2566_RS06470	ybdF	ybdF	MmcQ/YjbR family DNA-binding protein	0.26169607006044	0.5311617091648	Upregulated	29.3366777970647	WP_000360951.1
C2566_RS16700	ygaC	ygaC	DUF2002 family protein	0.261346871122968	0.550806097283122	Upregulated	35.2353226833754	WP_000281320.1
C2566_RS07895	ybjJ	ybjJ	MFS transporter	0.26089115090624	0.549743532443258	Upregulated	41.6427585007435	WP_000217859.1
C2566_RS14170	yehR	yehR	YehR family lipoprotein	0.26002107009259	0.561865533377369	Upregulated	11.4639049060791	WP_001296231.1
C2566_RS19270	ftsH	ftsH	ATP-dependent zinc metalloprotease FtsH	0.259679280741706	0.529634311323504	Upregulated	1296.79011427043	WP_001107467.1
C2566_RS01950	uvrA	uvrA	excinuclease ABC subunit UvrA	0.259486570560176	0.526789919110431	Upregulated	207.756599938218	WP_000357744.1
C2566_RS09410	ycfP	ycfP	alpha/beta hydrolase YcfP	0.259081168727659	0.538161255312786	Upregulated	530.373719293271	WP_000587930.1
C2566_RS09425	comR	comR	TetR family copper-responsive transcriptional repressor ComR	0.257599750723646	0.551649239175965	Upregulated	132.198821694392	WP_000179805.1
C2566_RS17315	xni	xni	flap endonuclease Xni	0.257126301485221	0.555050773891721	Upregulated	38.3256412054471	WP_000268232.1
C2566_RS15490	yfeC	yfeC	YfeC-like transcriptional regulator	0.257007128421662	0.552986245851554	Upregulated	197.25122071433	WP_000472021.1
C2566_RS17400	ygdI	ygdI	YgdI/YgdR family lipoprotein	0.25690010656664	0.565417835247792	Upregulated	154.156539531465	WP_000750398.1
C2566_RS21930	adeD	adeD	adenine deaminase	0.256837649705779	0.567587354559083	Upregulated	32.8696372356634	WP_001065718.1
C2566_RS09990	rssB	rssB	two-component system response regulator RssB	0.256804928481044	0.529103929130196	Upregulated	96.6585223045772	WP_000193447.1
C2566_RS08625	sulA	sulA	SOS-induced cell division inhibitor SulA	0.256562867802281	0.5606543541748	Upregulated	133.09411179404	WP_000288710.1
C2566_RS12525	astC	astC	succinylornithine/acetylornithine transaminase	0.255817160435464	0.567587354559083	Upregulated	101.246638891976	WP_000082032.1
C2566_RS06660	rnk	rnk	nucleoside diphosphate kinase regulator	0.255560418069873	0.563362572091565	Upregulated	89.6833052434191	WP_000089731.1
C2566_RS06395	ylcI	ylcI	YlcI/YnfO family protein	0.255027187569788	0.567587354559083	Upregulated	7.47540229930258	WP_001415975.1
C2566_RS11340	hipB	hipB	type II toxin-antitoxin system antitoxin HipB	0.254719307683042	0.567587354559083	Upregulated	97.7119228848415	WP_001301023.1
C2566_RS07770	ybiT	ybiT	ABC-F family ATPase	0.254072634289201	0.539467912096095	Upregulated	215.429321453917	WP_000961458.1
C2566_RS00050	yidZ	yidZ	HTH-type transcriptional regulator YidZ	0.253981047209785	0.556818194086576	Upregulated	52.2694469671095	WP_000748502.1
C2566_RS20435	feoB	feoB	Fe(2+) transporter permease subunit FeoB	0.253934362524769	0.523456324823383	Upregulated	189.817538860131	WP_000737007.1
C2566_RS16525	dgcN	dgcN	diguanylate cyclase DgcN	0.253902590381899	0.561865533377369	Upregulated	62.8580330918235	WP_000969010.1
C2566_RS15400	alaC	alaC	alanine transaminase	0.25355361921356	0.550806097283122	Upregulated	131.555156368369	WP_000785931.1
C2566_RS05370	frmA	frmA	S-(hydroxymethyl)glutathione dehydrogenase	0.253061338496532	0.5412736816451	Upregulated	55.64270385935	WP_000842100.1
C2566_RS00365	ilvY	ilvY	HTH-type transcriptional activator IlvY	0.253057697556004	0.559504407881274	Upregulated	40.8605731752258	WP_000365791.1
C2566_RS14270	yohK	yohK	CidB/LrgB family autolysis modulator	0.252746297918284	0.546402752703976	Upregulated	53.4965249236669	WP_000968208.1
C2566_RS02705	rplI	rplI	50S ribosomal protein L9	0.252740008009157	0.571850576984726	Upregulated	567.881702000517	WP_001196062.1
C2566_RS12605	selD	selD	selenide, water dikinase SelD	0.25265214851852	0.561865533377369	Upregulated	358.44301685627	WP_001301298.1
C2566_RS09885	C2566_RS09885	C2566_RS09885	type I toxin-antitoxin system toxin Ldr family protein	0.252629380755229	0.571850576984726	Upregulated	15.3111296073082	WP_000170965.1
C2566_RS10760	ydbL	ydbL	YdbL family protein	0.252063631812225	0.570485405336653	Upregulated	51.875532694092	WP_000752043.1
C2566_RS03870	fkpB	fkpB	FKBP-type peptidyl-prolyl cis-trans isomerase	0.252045193942064	0.565417835247792	Upregulated	39.7205667870273	WP_000004655.1
C2566_RS13970	yegS	yegS	lipid kinase YegS	0.251303395437565	0.571850576984726	Upregulated	30.3804850683216	WP_000807361.1
C2566_RS01800	xylE	xylE	D-xylose transporter XylE	0.251266106208831	0.571493303834684	Upregulated	28.2218701454581	WP_001097274.1
C2566_RS02750	fklB	fklB	FKBP-type peptidyl-prolyl cis-trans isomerase	0.25111932098998	0.571850576984726	Upregulated	146.446563721762	WP_000211237.1
C2566_RS19550	yhcO	yhcO	barstar family protein	0.250980572080348	0.567587354559083	Upregulated	375.81199659758	WP_001029005.1
C2566_RS12710	yeaG	yeaG	protein kinase YeaG	0.250816051012872	0.546402752703976	Upregulated	127.554031231921	WP_071819586.1
C2566_RS01655	zraR	zraR	sigma-54-dependent response regulator transcription factor ZraR	0.250546718848745	0.565417835247792	Upregulated	66.5129002814427	WP_000148551.1
C2566_RS18925	cyuP	cyuP	amino acid permease	0.250247653267003	0.565417835247792	Upregulated	45.0724582744053	WP_000401598.1
C2566_RS07610	clsB	clsB	cardiolipin synthase ClsB	0.250176144426195	0.571850576984726	Upregulated	42.1839964813648	WP_000650315.1
C2566_RS11855	malX	malX	PTS maltose transporter subunit IICB	0.249936350144945	0.529101577283393	Upregulated	71.5972227516046	WP_000125638.1
C2566_RS20495	rtcR	rtcR	DNA-binding transcriptional regulator RtcR	0.249726130702531	0.576259485790433	Upregulated	15.7337997385582	WP_001232881.1
C2566_RS15625	murR	murR	HTH-type transcriptional regulator MurR	0.249684703845325	0.575850941417234	Upregulated	15.4359925754222	WP_000966478.1
C2566_RS21595	rfaF	rfaF	ADP-heptose--LPS heptosyltransferase RfaF	0.249678190324155	0.5311617091648	Upregulated	111.384833049554	WP_000699242.1
C2566_RS24755	pheL	pheL	pheA operon leader peptide PheL	0.249457430693958	0.576259485790433	Upregulated	63.1083241656613	WP_001386991.1
C2566_RS21895	yicL	yicL	carboxylate/amino acid/amine transporter	0.249429935597735	0.533907434688624	Upregulated	69.359856922645	WP_000535960.1
C2566_RS16140	suhB	suhB	inositol-1-monophosphatase	0.248965712320019	0.571850576984726	Upregulated	132.531979023401	WP_000553451.1
C2566_RS07435	gpmA	gpmA	2,3-diphosphoglycerate-dependent phosphoglycerate mutase	0.248539487315495	0.552986245851554	Upregulated	1007.99640849365	WP_001295305.1
C2566_RS08310	ycaC	ycaC	isochorismate family cysteine hydrolase YcaC	0.248484375224257	0.567587354559083	Upregulated	197.177211584445	WP_000165879.1
C2566_RS01635	hupA	hupA	nucleoid-associated protein HU-alpha	0.248328278881311	0.567428553768228	Upregulated	1165.78328248991	WP_001044513.1
C2566_RS05735	cyoB	cyoB	cytochrome o ubiquinol oxidase subunit I	0.248089641190333	0.576259485790433	Upregulated	1178.09423471809	WP_000467180.1
C2566_RS00340	ilvG	ilvG	acetolactate synthase 2 catalytic subunit	0.247741465369349	0.553850388013785	Upregulated	105.778879375377	WP_001012606.1
C2566_RS16885	gutQ	gutQ	arabinose-5-phosphate isomerase GutQ	0.247409092860347	0.565417835247792	Upregulated	39.5336223118	WP_001287420.1
C2566_RS00520	hemX	hemX	uroporphyrinogen-III C-methyltransferase	0.247387244266329	0.561865533377369	Upregulated	195.975503107631	WP_000139084.1
C2566_RS18880	yqjK	yqjK	YqjK-like family protein	0.247225425806861	0.571850576984726	Upregulated	117.180156183984	WP_000096086.1
C2566_RS24645	ynaM	ynaM	YnaM/YnfT family protein	0.247199222978199	0.576259485790433	Upregulated	289.039302128842	WP_120795384.1
C2566_RS19275	rlmE	rlmE	23S rRNA (uridine(2552)-2'-O)-methyltransferase RlmE	0.247053926164863	0.468445267326456	Upregulated	1160.30411454947	WP_000145975.1
C2566_RS12590	gdhA	gdhA	NADP-specific glutamate dehydrogenase	0.246352341566639	0.528709235408018	Upregulated	195.173040176175	WP_000373021.1
C2566_RS01945	yjbR	yjbR	MmcQ/YjbR family DNA-binding protein	0.245970568311001	0.581214352943448	Upregulated	287.078827316264	WP_000155657.1
C2566_RS11105	narI	narI	respiratory nitrate reductase subunit gamma	0.245584375808512	0.583287609423131	Upregulated	12.3832550141412	WP_000617115.1
C2566_RS15005	nuoA	nuoA	NADH-quinone oxidoreductase subunit NuoA	0.244817090369634	0.561865533377369	Upregulated	402.989078641663	WP_000062997.1
C2566_RS05265	codA	codA	cytosine/isoguanine deaminase	0.243916581542732	0.567587354559083	Upregulated	45.7651281157321	WP_001301240.1
C2566_RS18550	ygiB	ygiB	DUF1190 family protein	0.243563630545516	0.576259485790433	Upregulated	354.444682238102	WP_000831543.1
C2566_RS01880	yjbJ	yjbJ	CsbD family protein	0.243514175716136	NA	Upregulated	6915.39377793745	WP_001030593.1
C2566_RS12305	hemP	hemP	hemin uptake protein HemP	0.243368261707323	0.579731330495718	Upregulated	7.9518973072251	WP_001270809.1
C2566_RS18635	glnE	glnE	bifunctional [glutamate--ammonia ligase]-adenylyl-L-tyrosine phosphorylase/[glutamate--ammonia-ligase] adenylyltransferase	0.243162263297989	0.52713945855915	Upregulated	169.765045532256	WP_012767764.1
C2566_RS04615	frr	frr	ribosome recycling factor	0.243111687047256	0.571493303834684	Upregulated	398.838301733411	WP_000622418.1
C2566_RS08995	dgcT	dgcT	GGDEF domain-containing protein	0.24263554176762	0.580138807794052	Upregulated	379.44095848062	WP_000409883.1
C2566_RS02270	melA	melA	alpha-galactosidase	0.242540844667717	0.5412736816451	Upregulated	49.7431975789209	WP_000988027.1
C2566_RS08950	efeU	efeU	iron uptake transporter permease EfeU	0.2425321587052	0.567428553768228	Upregulated	37.984088564549	WP_000497942.1
C2566_RS04460	gluQRS	gluQRS	tRNA glutamyl-Q(34) synthetase GluQRS	0.242452887600615	0.572387370673559	Upregulated	34.9206912795176	WP_000132715.1
C2566_RS16545	rimM	rimM	ribosome maturation factor RimM	0.242362309542103	0.589512436867194	Upregulated	1827.59877065595	WP_000043335.1
C2566_RS07000	chiP	chiP	chitoporin ChiP	0.242173923161799	0.58757199959359	Upregulated	36.7771996935478	WP_001258839.1
C2566_RS11195	ddpF	ddpF	oligopeptide/dipeptide ABC transporter ATP-binding protein	0.241971877695676	0.587244544705998	Upregulated	11.4426304014654	WP_001285557.1
C2566_RS05945	dnaX	dnaX	DNA polymerase III subunit gamma/tau	0.241945159039155	0.556818194086576	Upregulated	351.542357349315	WP_000122013.1
C2566_RS04830	rnhA	rnhA	ribonuclease HI	0.241895001316658	0.58757199959359	Upregulated	31.1930878733156	WP_000917883.1
C2566_RS18735	aer	aer	aerotaxis sensor receptor Aer	0.241650142543233	0.571850576984726	Upregulated	69.5686223118936	WP_000094721.1
C2566_RS04140	cra	cra	catabolite repressor/activator	0.241564199627776	0.581214352943448	Upregulated	191.420108134034	WP_000762401.1
C2566_RS07795	fsa	fsa	fructose-6-phosphate aldolase	0.241262735842332	0.568185116022839	Upregulated	32.3821778811745	WP_001301278.1
C2566_RS04635	rseP	rseP	sigma E protease regulator RseP	0.24109799758843	0.567587354559083	Upregulated	692.020305088092	WP_001295561.1
C2566_RS00810	fre	fre	NAD(P)H-flavin reductase	0.240864974643232	0.533907434688624	Upregulated	502.752431057616	WP_000209826.1
C2566_RS06740	C2566_RS06740	C2566_RS06740	deaminated glutathione amidase	0.239846475582331	0.581561898820902	Upregulated	27.6554740116786	WP_000959109.1
C2566_RS05835	mdlB	mdlB	SmdB family multidrug efflux ABC transporter permease/ATP-binding protein	0.239096552681425	0.567587354559083	Upregulated	109.20968629016	WP_001256174.1
C2566_RS03800	sgcX	sgcX	M42 family metallopeptidase	0.239030485660622	0.567587354559083	Upregulated	42.3890556747924	WP_000010829.1
C2566_RS07225	gltA	gltA	citrate synthase	0.23865923266839	0.593145363209012	Upregulated	3024.72252329132	WP_000785834.1
C2566_RS04520	fhuD	fhuD	Fe(3+)-hydroxamate ABC transporter substrate-binding protein FhuD	0.238306744353041	0.5994859721224	Upregulated	20.053819072265	WP_001310529.1
C2566_RS13770	wcaM	wcaM	colanic acid biosynthesis protein WcaM	0.238067746420339	0.598168972140257	Upregulated	18.2671120847308	WP_001115981.1
C2566_RS17335	C2566_RS17335	C2566_RS17335	L-fuculose-phosphate aldolase	0.2380054111921	0.588794963191077	Upregulated	10.7886431170712	NA
C2566_RS13440	msrP	msrP	protein-methionine-sulfoxide reductase catalytic subunit MsrP	0.23736568966944	0.5912509578751	Upregulated	34.5450398737244	WP_000740094.1
C2566_RS16000	guaA	guaA	glutamine-hydrolyzing GMP synthase	0.237015263514128	0.576259485790433	Upregulated	359.262914230078	WP_000138270.1
C2566_RS03000	lptG	lptG	LPS export ABC transporter permease LptG	0.236838165065327	0.576259485790433	Upregulated	138.336887245547	WP_001295681.1
C2566_RS05365	fghA	fghA	S-formylglutathione hydrolase	0.236809145453894	0.587244544705998	Upregulated	54.0811863613953	WP_000419042.1
C2566_RS14870	pmrD	pmrD	signal transduction protein PmrD	0.236685447911864	0.586723970014198	Upregulated	217.677665674341	WP_001295285.1
C2566_RS04320	lpdA	lpdA	dihydrolipoyl dehydrogenase	0.236187149291898	0.603641905678113	Upregulated	3177.33884390426	WP_000102485.1
C2566_RS00455	rffA	rffA	dTDP-4-amino-4,6-dideoxygalactose transaminase	0.236068824486296	0.583287609423131	Upregulated	67.656600485941	WP_000612043.1
C2566_RS05570	proY	proY	proline-specific permease ProY	0.235098101933168	0.585428456876778	Upregulated	90.4920734576587	WP_001295329.1
C2566_RS06235	fimA	fimA	type 1 fimbrial major subunit FimA	0.23450452332927	NA	Upregulated	7.22749649806748	WP_000776555.1
C2566_RS06815	holA	holA	DNA polymerase III subunit delta	0.234203998571064	0.527197414729585	Upregulated	118.104409553803	WP_000620554.1
C2566_RS21440	yibF	yibF	glutathione S-transferase	0.23390646531404	0.603641905678113	Upregulated	37.8586679170031	WP_000779792.1
C2566_RS19520	zapG	zapG	Z-ring associated protein ZapG	0.233245257336332	0.592983198982326	Upregulated	289.943333322918	WP_001295270.1
C2566_RS04525	fhuB	fhuB	Fe(3+)-hydroxamate ABC transporter permease FhuB	0.232468056380764	0.608221195189624	Upregulated	34.93465631065	WP_061057646.1
C2566_RS03370	sltY	sltY	murein transglycosylase	0.232255633979893	0.590336259591233	Upregulated	312.974904670116	WP_000409451.1
C2566_RS13625	yeeY	yeeY	LysR substrate-binding domain-containing protein	0.232235955210422	0.586291300394039	Upregulated	104.966220816305	WP_000803363.1
C2566_RS09215	murJ	murJ	murein biosynthesis integral membrane protein MurJ	0.232046613877813	0.579731330495718	Upregulated	81.1497099966646	WP_001050683.1
C2566_RS16060	pbpC	pbpC	peptidoglycan glycosyltransferase PbpC	0.232016204125531	0.589516462248633	Upregulated	60.273592070459	WP_001137669.1
C2566_RS18865	yqjC	yqjC	DUF1090 family protein YqjC	0.231647538338248	0.591227611992456	Upregulated	1080.59957391636	WP_001295543.1
C2566_RS04735	tsaA	tsaA	tRNA (N6-threonylcarbamoyladenosine(37)-N6)-methyltransferase TrmO	0.231206632696145	0.607367003694803	Upregulated	187.319690074644	WP_000094031.1
C2566_RS09415	ndh	ndh	NADH-quinone dehydrogenase	0.231168710681263	0.59231848991956	Upregulated	81.8001611589578	WP_001295439.1
C2566_RS21010	yhjB	yhjB	helix-turn-helix transcriptional regulator	0.231045957228087	0.607367003694803	Upregulated	27.5037475410867	WP_001167676.1
C2566_RS04355	cueO	cueO	multicopper oxidase CueO	0.231045304397989	0.603641905678113	Upregulated	91.0676614222056	WP_001189647.1
C2566_RS15535	yfeH	yfeH	bile acid:sodium symporter family protein	0.231039666797137	0.571850576984726	Upregulated	114.169723697129	WP_000765610.1
C2566_RS05815	ybaE	ybaE	SgrR family transcriptional regulator	0.230967483235107	0.603641905678113	Upregulated	607.5020858625	WP_001238194.1
C2566_RS09735	dadA	dadA	D-amino acid dehydrogenase	0.230937705626684	0.613469512791025	Upregulated	417.624633381247	WP_001266908.1
C2566_RS16065	yfhM	yfhM	alpha2-macroglobulin	0.230736766117581	0.567587354559083	Upregulated	410.026828941361	WP_000736266.1
C2566_RS15200	epmC	epmC	elongation factor P hydroxylase	0.230039673209729	0.603641905678113	Upregulated	39.6378048157233	WP_001089241.1
C2566_RS24535	yaiZ	yaiZ	DUF2754 domain-containing protein	0.229413764492648	0.61409243930175	Upregulated	152.519846617913	WP_001295334.1
C2566_RS04595	map	map	type I methionyl aminopeptidase	0.229236469187312	0.587244544705998	Upregulated	1003.10464892482	WP_001018194.1
C2566_RS13580	C2566_RS13580	C2566_RS13580	EutP/PduV family microcompartment system protein	0.229207915962223	0.614470290765093	Upregulated	7.38553143505153	WP_001016348.1
C2566_RS03810	sgcC	sgcC	PTS sugar transporter subunit IIC SgcC	0.228838153367722	0.614470290765093	Upregulated	25.7790903870266	WP_000460843.1
C2566_RS03695	C2566_RS03695	C2566_RS03695	fimbrial protein	0.228636881139	0.617915444201476	Upregulated	18.1840509982582	WP_077897989.1
C2566_RS07200	abrB	abrB	AbrB family transcriptional regulator	0.228330563595984	0.604436640013659	Upregulated	125.203781237122	WP_001297246.1
C2566_RS15730	eutM	eutM	ethanolamine utilization microcompartment protein EutM	0.227572891655288	0.618969132644156	Upregulated	13.3293699405226	WP_000387713.1
C2566_RS13485	C2566_RS13485	C2566_RS13485	glycosyltransferase family 9 protein	0.227557949366245	0.618969132644156	Upregulated	35.8139795340789	NA
C2566_RS05730	cyoC	cyoC	cytochrome o ubiquinol oxidase subunit III	0.227376159288124	0.618969132644156	Upregulated	392.711449887128	WP_000179819.1
C2566_RS05890	hha	hha	HHA domain-containing protein	0.226647492513664	0.620540749107567	Upregulated	1472.75881364788	WP_001291435.1
C2566_RS02305	dcuS	dcuS	sensor histidine kinase	0.226480217339289	0.598168972140257	Upregulated	97.2290555633716	NA
C2566_RS07640	hlyD	hlyD	secretion protein HlyD	0.225949387153344	0.571465676665532	Upregulated	130.599791279973	WP_000743444.1
C2566_RS11745	mdtI	mdtI	multidrug/spermidine efflux SMR transporter subunit MdtI	0.225666704568948	NA	Upregulated	5.64200065628587	WP_000046661.1
C2566_RS02965	rraB	rraB	ribonuclease E inhibitor RraB	0.225649246517793	0.618969132644156	Upregulated	2166.35673477208	WP_000002953.1
C2566_RS15890	hyfF	hyfF	hydrogenase 4 subunit F	0.225614753734859	0.622834383068822	Upregulated	14.1567610291437	WP_000122577.1
C2566_RS15370	frc	frc	formyl-CoA transferase	0.225520097024909	0.608221195189624	Upregulated	11.0542301960092	WP_000106759.1
C2566_RS21085	bcsQ	bcsQ	cellulose biosynthesis protein BcsQ	0.225115737204196	0.622834383068822	Upregulated	15.5307051110205	WP_000279493.1
C2566_RS19815	trkA	trkA	Trk system potassium transporter TrkA	0.224536367629403	0.587244544705998	Upregulated	169.119740534925	WP_000691382.1
C2566_RS08085	potF	potF	spermidine/putrescine ABC transporter substrate-binding protein PotF	0.22398346293908	0.625403399943248	Upregulated	18.5612716610223	WP_000126069.1
C2566_RS07880	mdfA	mdfA	multidrug efflux MFS transporter MdfA	0.223759899965739	0.618969132644156	Upregulated	32.2945593062251	WP_001180089.1
C2566_RS16670	kbp	kbp	potassium binding protein Kbp	0.223197314720487	0.622834383068822	Upregulated	990.82314722988	WP_000522424.1
C2566_RS00795	tatD	tatD	3'-5' ssDNA/RNA exonuclease TatD	0.22299784589406	0.614470290765093	Upregulated	49.5593795916856	WP_001301305.1
C2566_RS22100	yidA	yidA	sugar-phosphatase	0.222657551073101	0.581214352943448	Upregulated	95.30610094947	WP_000985549.1
C2566_RS16765	emrA	emrA	multidrug efflux MFS transporter periplasmic adaptor subunit EmrA	0.222421045089403	0.593145363209012	Upregulated	65.1746384088914	WP_001295175.1
C2566_RS02885	nrdD	nrdD	anaerobic ribonucleoside-triphosphate reductase	0.221968431917136	0.617915444201476	Upregulated	388.420895148808	WP_000187778.1
C2566_RS22125	dnaN	dnaN	DNA polymerase III subunit beta	0.22181940994912	0.612477806487855	Upregulated	210.489459358944	WP_000673464.1
C2566_RS02095	alsE	alsE	D-allulose-6-phosphate 3-epimerase	0.221328088433914	0.622834383068822	Upregulated	18.8363839942797	WP_001311314.1
C2566_RS09590	bluF	bluF	blue light-responsive regulator BluF	0.220987320531029	0.63233490859408	Upregulated	117.247436082878	WP_001353798.1
C2566_RS01535	secE	secE	preprotein translocase subunit SecE	0.220572667127405	0.622834383068822	Upregulated	241.08620617121	WP_001275702.1
C2566_RS20840	C2566_RS20840	C2566_RS20840	YhiJ/YhiL family protein	0.219955296026623	0.627240714535627	Upregulated	66.999768261046	WP_000643701.1
C2566_RS14585	napB	napB	nitrate reductase cytochrome c-type subunit	0.219945850122912	0.634913477542361	Upregulated	16.4884501825227	WP_000835177.1
C2566_RS05660	yajO	yajO	1-deoxyxylulose-5-phosphate synthase YajO	0.219587338489758	0.618489529233113	Upregulated	172.627202725271	WP_001199799.1
C2566_RS07445	ybhC	ybhC	putative acyl-CoA thioester hydrolase	0.219583936549568	0.620540749107567	Upregulated	208.695027335863	WP_001091587.1
C2566_RS03395	serB	serB	phosphoserine phosphatase	0.218615160218167	0.627041793270806	Upregulated	50.4170402371262	WP_001132955.1
C2566_RS09975	purU	purU	formyltetrahydrofolate deformylase	0.218407173582377	0.622834383068822	Upregulated	385.070694685725	WP_000555849.1
C2566_RS16350	rseB	rseB	sigma-E factor regulatory protein RseB	0.218388742865558	0.622641865737964	Upregulated	640.583024020157	WP_000812053.1
C2566_RS09555	nudJ	nudJ	phosphatase NudJ	0.21820712915542	0.631447956794257	Upregulated	24.3908701668232	WP_000476096.1
C2566_RS00555	yigA	yigA	DUF484 domain-containing protein	0.218155462104726	0.622834383068822	Upregulated	49.0864854705809	WP_000812796.1
C2566_RS01030	yihY	yihY	virulence factor BrkB family protein	0.21781649963396	0.612444787600158	Upregulated	252.101110239271	WP_000920762.1
C2566_RS10340	puuA	puuA	glutamate-putrescine ligase	0.217622397514741	0.639659064733605	Upregulated	52.5117919069205	WP_001300763.1
C2566_RS13915	yegL	yegL	vWA domain-containing protein	0.2175492730623	0.634913477542361	Upregulated	7.64437939167551	WP_000003153.1
C2566_RS03670	uxuB	uxuB	fructuronate reductase	0.217417212312461	0.634913477542361	Upregulated	44.2326833834161	WP_000208176.1
C2566_RS01315	metJ	metJ	met regulon transcriptional regulator MetJ	0.216735334454534	0.603641905678113	Upregulated	247.073405096891	WP_000852812.1
C2566_RS09770	ycgY	ycgY	protein YcgY	0.216534109484949	0.642367883464989	Upregulated	22.6690102083154	WP_000615067.1
C2566_RS08200	ybjD	ybjD	ATP-dependent endonuclease	0.216333020006283	0.61409243930175	Upregulated	57.4998387225156	WP_000599802.1
C2566_RS14635	alkB	alkB	DNA oxidative demethylase AlkB	0.216195684193828	0.634913477542361	Upregulated	31.207607654179	WP_000885006.1
C2566_RS06195	purK	purK	5-(carboxyamino)imidazole ribonucleotide synthase	0.216100857853613	0.639659064733605	Upregulated	36.9606315749071	WP_000815553.1
C2566_RS24235	azuC	azuC	stress response protein AzuC	0.215483112947882	0.644110372077996	Upregulated	186.173271109452	WP_010723106.1
C2566_RS02555	hflK	hflK	FtsH protease activity modulator HflK	0.214929976198271	0.638507164436944	Upregulated	421.37524811973	WP_000312488.1
C2566_RS09320	plsX	plsX	phosphate acyltransferase PlsX	0.214667820096828	0.630850843553723	Upregulated	304.901776439216	WP_000197578.1
C2566_RS17695	mocA	mocA	molybdenum cofactor cytidylyltransferase	0.21434869198036	0.639659064733605	Upregulated	148.520182335526	WP_001272850.1
C2566_RS13620	plaP	plaP	putrescine/proton symporter PlaP	0.21434146170305	0.641156975507597	Upregulated	128.098664518282	WP_000019197.1
C2566_RS20585	yhhW	yhhW	quercetin 2,3-dioxygenase	0.21360557155509	0.61409243930175	Upregulated	72.9349509709685	WP_000639811.1
C2566_RS15695	eutB	eutB	ethanolamine ammonia-lyase subunit alpha	0.213590097616346	0.644110372077996	Upregulated	11.7825843487351	WP_000769961.1
C2566_RS04935	yafP	yafP	GNAT family N-acetyltransferase	0.213508457894402	NA	Upregulated	4.62603919367035	WP_001059847.1
C2566_RS19570	aaeR	aaeR	HTH-type transcriptional activator AaeR	0.21348296669934	0.622834383068822	Upregulated	54.9709144639565	WP_000440317.1
C2566_RS10710	pinR	pinR	recombinase family protein	0.213371083769074	0.61409243930175	Upregulated	39.8285252108338	WP_000078178.1
C2566_RS02900	treR	treR	trehalose operon repressor TreR	0.213123584284764	0.638876954840972	Upregulated	36.6478103871004	WP_001181324.1
C2566_RS13265	cheB	cheB	protein-glutamate methylesterase/protein glutamine deamidase	0.213115465443468	0.613865911251143	Upregulated	10.3923970424039	WP_000036371.1
C2566_RS21380	C2566_RS21380	C2566_RS21380	AraC family transcriptional regulator	0.212998916348404	0.65096895877244	Upregulated	25.9703630023213	WP_000891828.1
C2566_RS20340	hofQ	hofQ	DNA uptake porin HofQ	0.212952430757994	0.65096895877244	Upregulated	20.0179641343896	WP_000815968.1
C2566_RS19505	rpsI	rpsI	30S ribosomal protein S9	0.212945921264889	0.65096895877244	Upregulated	460.762976313943	WP_000829818.1
C2566_RS16345	rseC	rseC	SoxR-reducing system protein RseC	0.212728827950096	0.644110372077996	Upregulated	69.8462869950863	WP_000589070.1
C2566_RS15215	aroC	aroC	chorismate synthase	0.212309897662116	0.634913477542361	Upregulated	96.0281728533233	WP_001297933.1
C2566_RS00630	pldA	pldA	phospholipase A	0.212015904208594	0.5994859721224	Upregulated	112.701229725824	WP_001259695.1
C2566_RS09175	dinI	dinI	DNA damage-inducible protein I	0.21146527302427	0.651043972838726	Upregulated	234.454121567456	WP_001217754.1
C2566_RS08985	pgaB	pgaB	poly-beta-1,6-N-acetyl-D-glucosamine N-deacetylase PgaB	0.211212834367071	0.652886845104724	Upregulated	90.428090058007	WP_000945561.1
C2566_RS05795	ppiD	ppiD	peptidylprolyl isomerase	0.21099973631241	0.644110372077996	Upregulated	958.915225927557	WP_000969378.1
C2566_RS19525	degQ	degQ	serine endoprotease DegQ	0.210844550222839	0.629103131218082	Upregulated	94.5145937840975	WP_001295271.1
C2566_RS17405	csdA	csdA	cysteine desulfurase CsdA	0.210325284892523	0.644549148605754	Upregulated	136.197385265099	WP_001300698.1
C2566_RS05720	cyoE	cyoE	heme o synthase	0.210111338872432	0.655476350658199	Upregulated	1089.91539070301	WP_000971336.1
C2566_RS11470	ydeI	ydeI	YdeI family stress tolerance OB fold protein	0.210026464087117	0.655476350658199	Upregulated	16.3090888914926	WP_000671731.1
C2566_RS12865	yoaC	yoaC	DUF1889 family protein	0.209796213119476	0.655952689760159	Upregulated	579.803716967367	WP_001111995.1
C2566_RS00565	yigB	yigB	5-amino-6-(5-phospho-D-ribitylamino)uracil phosphatase YigB	0.209703677401355	0.639659064733605	Upregulated	43.9047109216009	WP_001213584.1
C2566_RS05375	frmR	frmR	formaldehyde-responsive transcriptional repressor FrmR	0.209567753755888	0.651043972838726	Upregulated	22.5058854762227	WP_001141271.1
C2566_RS10525	uspE	uspE	universal stress protein UspE	0.209190165569055	0.648158753520237	Upregulated	1702.07621399283	WP_001262123.1
C2566_RS18630	hldE	hldE	bifunctional D-glycero-beta-D-manno-heptose-7-phosphate kinase/D-glycero-beta-D-manno-heptose 1-phosphate adenylyltransferase HldE	0.208934194671893	0.638507164436944	Upregulated	109.957288749353	WP_000869178.1
C2566_RS20115	slyD	slyD	peptidylprolyl isomerase	0.208241053984844	0.657812318589511	Upregulated	577.28182170412	WP_000861334.1
C2566_RS11030	mcbR	mcbR	colanic acid/biofilm transcriptional regulator McbR	0.20810925827816	0.657812318589511	Upregulated	32.6860313563786	WP_001301034.1
C2566_RS09595	ycgZ	ycgZ	regulatory protein YcgZ	0.207381469215734	0.660793065973267	Upregulated	33.1643886107413	WP_000554140.1
C2566_RS04295	ampE	ampE	beta-lactamase regulator AmpE	0.207340775460259	0.649190489060084	Upregulated	72.9488369481194	WP_000172005.1
C2566_RS03325	arcA	arcA	two-component system response regulator ArcA	0.207257587231694	0.651284430697983	Upregulated	1304.32947183268	WP_001194358.1
C2566_RS13150	ruvB	ruvB	Holliday junction branch migration DNA helicase RuvB	0.207252709248916	0.655952689760159	Upregulated	71.3922832083912	WP_000568519.1
C2566_RS17300	ppnN	ppnN	nucleotide 5'-monophosphate nucleosidase PpnN	0.206417487624779	0.662359527522392	Upregulated	1094.12161138414	WP_000627995.1
C2566_RS01335	metF	metF	methylenetetrahydrofolate reductase	0.206393755939416	0.662421585582102	Upregulated	28.2814136739773	WP_000007523.1
C2566_RS12530	xthA	xthA	exodeoxyribonuclease III	0.206104626807639	0.646558653942216	Upregulated	65.4472334258048	WP_000673918.1
C2566_RS09135	mdtG	mdtG	multidrug efflux MFS transporter MdtG	0.205443669358448	0.639757390273231	Upregulated	104.084481315439	WP_000074172.1
C2566_RS00110	bglG	bglG	transcriptional antiterminator BglG	0.205306239955954	0.659758037089055	Upregulated	12.6649108630273	WP_001300932.1
C2566_RS14670	atoC	atoC	acetoacetate metabolism transcriptional regulator AtoC	0.205168373356049	0.644110372077996	Upregulated	58.7502666557754	WP_000125282.1
C2566_RS07885	ybjH	ybjH	protein YbjH	0.204991724284931	0.664598753069207	Upregulated	9.12160242122405	WP_000605480.1
C2566_RS18160	yqgA	yqgA	DUF554 domain-containing protein	0.204989466620574	0.662359527522392	Upregulated	95.0270997402589	WP_000234514.1
C2566_RS19240	argG	argG	argininosuccinate synthase	0.204898875844723	0.655476350658199	Upregulated	150.813827309162	WP_000207665.1
C2566_RS22080	dgoA	dgoA	2-dehydro-3-deoxy-6-phosphogalactonate aldolase	0.204382948039664	0.66695008465541	Upregulated	11.9384798962731	WP_001198722.1
C2566_RS11185	bdm	bdm	biofilm-dependent modulation protein	0.203881905147783	NA	Upregulated	6.97369087450812	WP_000495771.1
C2566_RS18555	ygiC	ygiC	glutathionylspermidine synthase family protein	0.203635310450658	0.655599217287546	Upregulated	563.428404843485	WP_000442860.1
C2566_RS16070	sseA	sseA	3-mercaptopyruvate sulfurtransferase	0.2030278863392	0.668442099545226	Upregulated	256.67240828418	WP_000108626.1
C2566_RS00970	yihN	yihN	MFS transporter	0.203018561361728	0.669436142486393	Upregulated	17.0513334484732	WP_000956312.1
C2566_RS01175	yiiM	yiiM	6-hydroxyaminopurine reductase	0.203007225160648	0.662421585582102	Upregulated	50.1424590111672	WP_001270260.1
C2566_RS16005	guaB	guaB	IMP dehydrogenase	0.202883466213879	0.663053415126846	Upregulated	253.348078945845	WP_001299507.1
C2566_RS00525	hemD	hemD	uroporphyrinogen-III synthase	0.202866408750122	0.655476350658199	Upregulated	156.303536943999	WP_000026063.1
C2566_RS09325	fabH	fabH	beta-ketoacyl-ACP synthase III	0.202743720320135	0.66574883094083	Upregulated	296.05327738127	WP_000288146.1
C2566_RS20750	dcrB	dcrB	phage sensitivity protein DcrB	0.202618794814065	0.669436142486393	Upregulated	421.926112811668	WP_001245295.1
C2566_RS05710	C2566_RS05710	C2566_RS05710	GNAT family N-acetyltransferase	0.202575302466205	0.662421585582102	Upregulated	51.540289746765	WP_000227786.1
C2566_RS00785	tatB	tatB	Sec-independent protein translocase protein TatB	0.202168711049308	0.655476350658199	Upregulated	164.131489613661	WP_000459594.1
C2566_RS09270	flgI	flgI	flagellar basal body P-ring protein FlgI	0.202145819591151	0.67073506220516	Upregulated	38.8389409808046	WP_000589326.1
C2566_RS12205	ydiK	ydiK	AI-2E family transporter YdiK	0.202068341585481	0.662359527522392	Upregulated	90.0139223533159	WP_000248636.1
C2566_RS06570	entC	entC	isochorismate synthase EntC	0.202039756710536	0.67073506220516	Upregulated	15.4502107324795	WP_001301140.1
C2566_RS03850	yaaY	yaaY	DUF2575 family protein	0.201371743086443	0.67073506220516	Upregulated	12.0544714088951	WP_001300728.1
C2566_RS19360	yrbG	yrbG	calcium/sodium antiporter	0.200719717777554	0.667490697357717	Upregulated	120.690460169763	WP_000922900.1
C2566_RS25450	C2566_RS25450	C2566_RS25450	hypothetical protein	0.200717861696219	0.67073506220516	Upregulated	15.9480368631627	WP_113705808.1
C2566_RS13945	baeR	baeR	two-component system response regulator BaeR	0.200668190947567	0.668673769167874	Upregulated	48.2819250186751	WP_000137877.1
C2566_RS09210	yceM	yceM	Gfo/Idh/MocA family protein	0.200378456336853	0.669436142486393	Upregulated	69.9704874831339	WP_000736158.1
C2566_RS05230	yahO	yahO	DUF1471 family periplasmic protein YahO	0.200282112854523	0.673609360304786	Upregulated	1966.9040784617	WP_000691956.1
C2566_RS20410	envZ	envZ	two-component system sensor histidine kinase EnvZ	0.200048159937954	0.669202485094183	Upregulated	119.468214132239	WP_001253686.1
C2566_RS01965	pdeC	pdeC	c-di-GMP phosphodiesterase PdeC	0.20001563023927	0.67073506220516	Upregulated	53.8695862126171	WP_000019548.1
C2566_RS07800	moeB	moeB	molybdopterin-synthase adenylyltransferase MoeB	0.199848988641694	0.662359527522392	Upregulated	39.7205823677769	WP_000829242.1
C2566_RS06610	ybdL	ybdL	methionine-oxo-acid transaminase	0.199334356967646	0.673596236604641	Upregulated	38.3492972987317	WP_000183906.1
C2566_RS03285	yaaX	yaaX	DUF2502 domain-containing protein	0.198893766180174	0.67073506220516	Upregulated	39.1437717949659	WP_000738719.1
C2566_RS04720	nlpE	nlpE	envelope stress response activation lipoprotein NlpE	0.198657401094643	0.67073506220516	Upregulated	179.672392475001	WP_000239183.1
C2566_RS08355	ycaP	ycaP	DUF421 domain-containing protein	0.19855783503775	0.677275074896018	Upregulated	69.2153585716218	WP_000642849.1
C2566_RS12955	yebO	yebO	YebO family protein	0.198490773384697	0.677275074896018	Upregulated	366.700089965598	WP_001006866.1
C2566_RS18470	mqsA	mqsA	type II toxin-antitoxin system antitoxin MqsA	0.198294873576214	0.677275074896018	Upregulated	617.155476320616	WP_000650107.1
C2566_RS07935	C2566_RS07935	C2566_RS07935	DinI-like family protein	0.198278558235258	0.677275074896018	Upregulated	23.4717984431272	WP_001217575.1
C2566_RS10950	rlhA	rlhA	23S rRNA 5-hydroxycytidine C2501 synthase	0.198226412940272	0.663145847044088	Upregulated	103.824663326507	WP_001301045.1
C2566_RS16560	ypjD	ypjD	cytochrome C assembly family protein	0.197802897015185	0.67073506220516	Upregulated	304.266827842349	WP_001338897.1
C2566_RS10030	oppC	oppC	oligopeptide ABC transporter permease OppC	0.197700104468542	0.677275074896018	Upregulated	1247.05295613729	WP_000979661.1
C2566_RS21910	yicS	yicS	protein YicS	0.197573566261093	0.677275074896018	Upregulated	20.4560030445978	WP_000805509.1
C2566_RS13950	yegP	yegP	YegP family protein	0.197438728372481	0.67727063794324	Upregulated	156.268340365419	WP_000929408.1
C2566_RS08405	ycaQ	ycaQ	crosslink repair DNA glycosylase YcaQ	0.197097619147184	0.67073506220516	Upregulated	52.6084866347029	WP_000056538.1
C2566_RS21830	C2566_RS21830	C2566_RS21830	transposase	0.197073986434678	0.677275074896018	Upregulated	23.4362015526049	NA
C2566_RS07160	ybgA	ybgA	YbgA family protein	0.196997830436468	0.677275074896018	Upregulated	38.0584964409176	WP_001076004.1
C2566_RS03945	caiT	caiT	L-carnitine/gamma-butyrobetaine antiporter	0.196922474291597	0.669436142486393	Upregulated	14.9132135521429	WP_000787118.1
C2566_RS15540	ypeB	ypeB	DUF3820 family protein	0.196737911216395	0.678950563626015	Upregulated	8.54574161932264	WP_000410201.1
C2566_RS07440	C2566_RS07440	C2566_RS07440	galactose-1-epimerase	0.196258529089465	0.677275074896018	Upregulated	140.448326620085	NA
C2566_RS24750	rseD	rseD	rpoE leader peptide RseD	0.195734190447424	0.680802217902036	Upregulated	683.771654844877	WP_001303621.1
C2566_RS01885	zur	zur	zinc uptake transcriptional repressor Zur	0.195599222465595	0.679159851280105	Upregulated	31.2547988762113	WP_001295691.1
C2566_RS25020	C2566_RS25020	C2566_RS25020	hypothetical protein	0.195535881358806	0.680802217902036	Upregulated	28.0562690104173	WP_001326841.1
C2566_RS24470	mgtL	mgtL	mgtA regulatory leader peptide MgtL	0.19522792846538	0.678051222753506	Upregulated	89.1554560770152	WP_001387276.1
C2566_RS18095	rdgB	rdgB	RdgB/HAM1 family non-canonical purine NTP pyrophosphatase	0.195148596999396	0.680802217902036	Upregulated	30.0885464715345	WP_001174777.1
C2566_RS15145	folC	folC	bifunctional tetrahydrofolate synthase/dihydrofolate synthase	0.195002031041953	0.673247197235261	Upregulated	114.982520449896	WP_000584546.1
C2566_RS19660	prmA	prmA	50S ribosomal protein L11 methyltransferase	0.194914049372306	0.67073506220516	Upregulated	51.2314687784488	WP_001145827.1
C2566_RS14005	gatA	gatA	PTS galactitol transporter subunit IIA	0.194745803681572	NA	Upregulated	5.78926314491056	WP_000182921.1
C2566_RS16050	rlmN	rlmN	bifunctional tRNA (adenosine(37)-C2)-methyltransferase TrmG/ribosomal RNA large subunit methyltransferase RlmN	0.194707568187153	0.677275074896018	Upregulated	153.827996716239	WP_000003317.1
C2566_RS05630	nrdR	nrdR	transcriptional regulator NrdR	0.19454761073876	0.680802217902036	Upregulated	65.0480459806033	WP_000543535.1
C2566_RS05765	tig	tig	trigger factor	0.193916301150026	0.68124821435941	Upregulated	1440.28440607678	WP_001198386.1
C2566_RS07410	pnuC	pnuC	nicotinamide riboside transporter PnuC	0.193479751247385	0.667707907843479	Upregulated	99.7594514499504	WP_000345410.1
C2566_RS18565	zupT	zupT	zinc transporter ZupT	0.193382747294687	0.68124821435941	Upregulated	100.316021821387	WP_001295627.1
C2566_RS15420	ptsP	ptsP	phosphoenolpyruvate--protein phosphotransferase	0.193369356496904	0.680802217902036	Upregulated	25.6238114559398	WP_000955917.1
C2566_RS06860	gltL	gltL	glutamate/aspartate ABC transporter ATP-binding protein GltL	0.193363818801538	0.683875235645582	Upregulated	12.4460172201485	NA
C2566_RS12465	chbC	chbC	PTS N,N'-diacetylchitobiose transporter subunit IIC	0.193347156254529	0.680802217902036	Upregulated	59.8190588639462	WP_000073041.1
C2566_RS02560	hflC	hflC	protease modulator HflC	0.19311015630037	0.685433837456844	Upregulated	483.040814355988	WP_001232412.1
C2566_RS01240	fpr	fpr	ferredoxin--NADP(+) reductase	0.193079842975954	0.68124821435941	Upregulated	158.600428085436	WP_000796310.1
C2566_RS00360	ilvA	ilvA	threonine ammonia-lyase, biosynthetic	0.192862524158921	0.677275074896018	Upregulated	89.8792037158113	WP_001338652.1
C2566_RS01295	priA	priA	primosomal protein N'	0.192856235298965	0.685433837456844	Upregulated	49.7343954524181	WP_001301269.1
C2566_RS15160	truA	truA	tRNA pseudouridine(38-40) synthase TruA	0.192789160302769	0.68124821435941	Upregulated	126.796907602841	WP_001283585.1
C2566_RS10970	ydcR	ydcR	PLP-dependent aminotransferase family protein	0.192641792801359	0.677275074896018	Upregulated	69.7923696304573	WP_000760626.1
C2566_RS21285	xylF	xylF	D-xylose ABC transporter substrate-binding protein	0.192625643523645	0.685433837456844	Upregulated	34.0948659402848	WP_001300957.1
C2566_RS11515	pinQ	pinQ	recombinase family protein	0.192583601310641	NA	Upregulated	32.7200258333497	WP_000086527.1
C2566_RS19110	lpoA	lpoA	penicillin-binding protein activator LpoA	0.192527169150366	0.663145847044088	Upregulated	138.197681670987	WP_000249099.1
C2566_RS24840	C2566_RS24840	C2566_RS24840	hypothetical protein	0.1917634637367	0.689208144297869	Upregulated	4024.49847307865	WP_000747329.1
C2566_RS07680	ybiI	ybiI	C4-type zinc finger protein YbiI	0.191668312865451	0.685433837456844	Upregulated	155.413376059096	WP_000146343.1
C2566_RS16340	lepA	lepA	translation elongation factor 4	0.191124242932592	0.681092905101137	Upregulated	469.090988551411	WP_000790168.1
C2566_RS07665	ybiB	ybiB	DNA-binding protein YbiB	0.190199763556463	0.690937416027497	Upregulated	163.397464003319	WP_000386551.1
C2566_RS03990	apaH	apaH	bis(5'-nucleosyl)-tetraphosphatase (symmetrical) ApaH	0.189920699863178	0.68124821435941	Upregulated	61.2253847653563	WP_000257192.1
C2566_RS20405	pckA	pckA	phosphoenolpyruvate carboxykinase (ATP)	0.189700635992299	0.695485510976183	Upregulated	2532.27460681749	WP_001265681.1
C2566_RS04600	rpsB	rpsB	30S ribosomal protein S2	0.189678577672246	0.695485510976183	Upregulated	2669.20454005973	WP_000246882.1
C2566_RS17590	C2566_RS17590	C2566_RS17590	SDR family NAD(P)-dependent oxidoreductase	0.189661853144703	0.691695771581498	Upregulated	28.557920717478	NA
C2566_RS18205	glcA	glcA	glycolate permease GlcA	0.189634819585001	0.682512947706711	Upregulated	18.4426775865804	WP_000259318.1
C2566_RS03585	yjiN	yjiN	DUF445 domain-containing protein	0.1893606026053	0.685433837456844	Upregulated	66.9435148744929	WP_001037419.1
C2566_RS09910	ychO	ychO	inverse autotransporter invasin YchO	0.189233996778284	0.695860477450884	Upregulated	46.9303069447193	WP_001400233.1
C2566_RS08270	lrp	lrp	leucine-responsive transcriptional regulator Lrp	0.188555610022354	0.690850773517968	Upregulated	428.31628890051	WP_000228473.1
C2566_RS10890	ydcH	ydcH	YdcH family protein	0.18840465549241	0.697802816064154	Upregulated	42153.0273401479	WP_001296778.1
C2566_RS17455	recB	recB	exodeoxyribonuclease V subunit beta	0.188331671996812	0.677275074896018	Upregulated	160.065276638563	WP_001285992.1
C2566_RS14425	yeiW	yeiW	YkgJ family cysteine cluster protein	0.18830982309356	0.697902945903082	Upregulated	11.6751278173955	WP_000389030.1
C2566_RS09380	fhuE	fhuE	ferric-rhodotorulic acid/ferric-coprogen receptor FhuE	0.188183702637661	0.689547322221038	Upregulated	74.3085577467464	WP_000953449.1
C2566_RS13245	flhA	flhA	flagellar biosynthesis protein FlhA	0.187802389034741	0.699202161437237	Upregulated	45.4189738238058	WP_000066978.1
C2566_RS11110	narW	narW	nitrate reductase molybdenum cofactor assembly chaperone	0.187648745720632	0.692814921905054	Upregulated	10.4527873702167	WP_001166353.1
C2566_RS15080	yfcG	yfcG	GSH-dependent disulfide bond oxidoreductase	0.187578835102078	0.699202161437237	Upregulated	15.9202146580897	WP_000566471.1
C2566_RS07840	dgcI	dgcI	GGDEF domain-containing protein	0.187386161514701	0.685433837456844	Upregulated	15.3692312372453	WP_000086904.1
C2566_RS11215	ddpA	ddpA	ABC transporter substrate-binding protein	0.187175266697075	0.695860477450884	Upregulated	40.8012883653175	WP_000830546.1
C2566_RS06560	entS	entS	enterobactin transporter EntS	0.18698592514649	0.697902945903082	Upregulated	16.1950691078521	WP_001041789.1
C2566_RS05470	phoA	phoA	alkaline phosphatase	0.186536947757955	0.700735852885788	Upregulated	72.3934359439031	WP_001301326.1
C2566_RS01255	glpF	glpF	glycerol uptake facilitator protein GlpF	0.186004926234724	0.702112759135545	Upregulated	330.772858290456	WP_000084268.1
C2566_RS08510	ssuA	ssuA	aliphatic sulfonate ABC transporter substrate-binding protein SsuA	0.185825735849398	0.660793065973267	Upregulated	8.65930995919613	WP_001244308.1
C2566_RS13840	wcaC	wcaC	colanic acid biosynthesis glycosyltransferase WcaC	0.185716452749464	0.681257472540872	Upregulated	12.3574231317479	WP_001023901.1
C2566_RS00230	kup	kup	low affinity potassium transporter Kup	0.18566891853478	0.685433837456844	Upregulated	75.1330462135462	WP_000102319.1
C2566_RS08750	etk	etk	tyrosine-protein kinase	0.185627011691244	0.676986098753908	Upregulated	148.285695236846	WP_000208650.1
C2566_RS08135	artP	artP	arginine ABC transporter ATP-binding protein ArtP	0.185588618932929	0.688131412560006	Upregulated	136.689914119722	WP_000027205.1
C2566_RS03530	yjjP	yjjP	threonine/serine ThrE exporter family protein	0.184833910736158	0.703089462333349	Upregulated	64.0298467935348	WP_001338213.1
C2566_RS16040	ispG	ispG	flavodoxin-dependent (E)-4-hydroxy-3-methylbut-2-enyl-diphosphate synthase	0.184594708344228	0.699202161437237	Upregulated	456.104140698774	WP_000551807.1
C2566_RS13015	yebV	yebV	YebV family protein	0.184461871829194	0.704665492881723	Upregulated	1866.0246140832	WP_001295499.1
C2566_RS02065	mdtP	mdtP	multidrug efflux transporter outer membrane subunit MdtP	0.184413134842504	0.704158864585587	Upregulated	22.8301564505288	WP_000610601.1
C2566_RS19795	dprA	dprA	DNA-protecting protein DprA	0.184278545683109	0.703853434608762	Upregulated	203.446154608134	WP_000228551.1
C2566_RS06810	nadD	nadD	nicotinate-nucleotide adenylyltransferase	0.183988819165332	0.697471842378678	Upregulated	53.4127453994772	WP_000838889.1
C2566_RS03425	deoA	deoA	thymidine phosphorylase	0.183664422243759	0.697471842378678	Upregulated	127.935844204866	WP_038432744.1
C2566_RS19155	yhbS	yhbS	GNAT family N-acetyltransferase	0.183351011573838	0.707918743606957	Upregulated	241.317725101638	WP_000908554.1
C2566_RS17250	barA	barA	two-component sensor histidine kinase BarA	0.183280507303375	0.695860477450884	Upregulated	153.024419137989	WP_000186439.1
C2566_RS19020	agaR	agaR	aga operon transcriptional regulator AgaR	0.183158364639943	0.706458547461244	Upregulated	48.8807247601721	WP_000072187.1
C2566_RS13890	dgcE	dgcE	diguanylate cyclase	0.182980962848051	0.67073506220516	Upregulated	149.820098584919	WP_000043781.1
C2566_RS15655	yfeZ	yfeZ	DUF2919 domain-containing protein	0.182241001647138	0.708019505160021	Upregulated	29.101434373197	WP_001300381.1
C2566_RS07615	ybhP	ybhP	endonuclease/exonuclease/phosphatase family protein	0.181998879798452	0.710080896889152	Upregulated	16.14309081373	WP_001113347.1
C2566_RS22065	cbrA	cbrA	colicin M resistance lipid reductase CbrA	0.181960782756781	0.709131312308408	Upregulated	13.1994732460185	WP_001298958.1
C2566_RS01640	yjaH	yjaH	DUF1481 domain-containing protein	0.181869901794393	0.709131312308408	Upregulated	33.3921170599352	WP_001300651.1
C2566_RS16835	recX	recX	recombination regulator RecX	0.181859200242169	0.709131312308408	Upregulated	20.7889785477992	WP_000140508.1
C2566_RS06060	ybbO	ybbO	NADP(+)-dependent aldehyde reductase	0.181513161004365	0.702851831371227	Upregulated	54.362646244472	WP_000148941.1
C2566_RS12080	mdtK	mdtK	multidrug efflux MATE transporter MdtK	0.181447017985569	0.709131312308408	Upregulated	45.9250817076787	WP_001174961.1
C2566_RS19320	sfsB	sfsB	DNA-binding transcriptional regulator SfsB	0.181303071429858	0.709099233554742	Upregulated	9.4822269058695	WP_000445413.1
C2566_RS05490	yaiI	yaiI	YaiI/YqxD family protein	0.181153520152736	0.711523927736489	Upregulated	40.266040716634	WP_000158159.1
C2566_RS19395	hpf	hpf	ribosome hibernation promoting factor	0.181109702573439	0.703853434608762	Upregulated	857.372799833875	WP_001176599.1
C2566_RS11705	clcB	clcB	voltage-gated ClC-type chloride channel ClcB	0.180826677725882	0.711523927736489	Upregulated	34.5214249463403	WP_001315626.1
C2566_RS08940	putP	putP	sodium/proline symporter PutP	0.180803312130131	0.711523927736489	Upregulated	431.348304603509	WP_001018486.1
C2566_RS21250	glyQ	glyQ	glycine--tRNA ligase subunit alpha	0.180711885985023	0.711523927736489	Upregulated	98.4348261540683	WP_001168544.1
C2566_RS06580	entB	entB	enterobactin biosynthesis bifunctional isochorismatase/aryl carrier protein EntB	0.180396887450877	0.711523927736489	Upregulated	12.8804287823887	WP_001007155.1
C2566_RS21770	xanP	xanP	xanthine/proton symporter XanP	0.180327631486713	0.713207326597268	Upregulated	43.0062046027818	WP_001295238.1
C2566_RS04860	yafV	yafV	2-oxoglutaramate amidase	0.179797675161238	0.703853434608762	Upregulated	82.3683205728985	WP_001118052.1
C2566_RS05790	hupB	hupB	nucleoid-associated protein HU-beta	0.179492376375546	0.71336394715247	Upregulated	860.057380563402	WP_001043542.1
C2566_RS09350	pabC	pabC	aminodeoxychorismate lyase	0.179490817969318	0.692814921905054	Upregulated	81.1001478327709	WP_000478709.1
C2566_RS10345	puuD	puuD	gamma-glutamyl-gamma-aminobutyrate hydrolase	0.179370093911587	0.715090631679683	Upregulated	40.2564759618823	WP_012767726.1
C2566_RS02580	rnr	rnr	ribonuclease R	0.179303020920851	0.685433837456844	Upregulated	606.980956484301	WP_000076332.1
C2566_RS12350	pheS	pheS	phenylalanine--tRNA ligase subunit alpha	0.179269834397765	0.713172823180724	Upregulated	146.635879181764	WP_000018596.1
C2566_RS09255	flgF	flgF	flagellar basal-body rod protein FlgF	0.179250108533034	0.71336394715247	Upregulated	24.2456383345186	WP_000349316.1
C2566_RS19675	yhdJ	yhdJ	adenine-specific DNA-methyltransferase	0.178677250265886	0.715090631679683	Upregulated	17.5178902648211	WP_001258917.1
C2566_RS17930	sdhE	sdhE	FAD assembly factor SdhE	0.178299368851573	0.715772257606015	Upregulated	221.773696568764	WP_000354046.1
C2566_RS10370	pspF	pspF	phage shock protein operon transcriptional activator	0.178217243897386	0.718757105042293	Upregulated	32.777803594049	WP_001301108.1
C2566_RS17560	lysR	lysR	DNA-binding transcriptional regulator LysR	0.178124082320393	0.71906178061355	Upregulated	23.6136114954814	WP_000741828.1
C2566_RS13875	asmA	asmA	outer membrane assembly protein AsmA	0.177996935365623	0.711523927736489	Upregulated	360.881309275901	WP_001252324.1
C2566_RS15815	ypfN	ypfN	YpfN family protein	0.177820657061511	0.719804759549557	Upregulated	36.1185526925797	WP_000383836.1
C2566_RS07035	ybfF	ybfF	esterase	0.177817808876508	0.715090631679683	Upregulated	47.9541994705659	WP_000773301.1
C2566_RS07645	cecR	cecR	DNA-binding transcriptional regulator CecR	0.177260719602326	0.720107345342431	Upregulated	65.3414182214541	WP_001296991.1
C2566_RS15340	emrK	emrK	multidrug efflux MFS transporter periplasmic adaptor subunit EmrK	0.177104013337241	0.720107345342431	Upregulated	44.9534289056926	WP_000435167.1
C2566_RS06790	mrdA	mrdA	peptidoglycan DD-transpeptidase MrdA	0.177097621293351	0.711014969797062	Upregulated	236.276075609159	WP_000776191.1
C2566_RS16735	proW	proW	glycine betaine/L-proline ABC transporter permease ProW	0.177017370816245	0.719869674551048	Upregulated	61.1338381623837	WP_000774988.1
C2566_RS09495	potD	potD	spermidine/putrescine ABC transporter substrate-binding protein PotD	0.176662027647122	0.720906893379676	Upregulated	275.06780847537	WP_000759317.1
C2566_RS00330	yifB	yifB	YifB family Mg chelatase-like AAA ATPase	0.17660949348654	0.720906893379676	Upregulated	40.5860274174411	WP_000058964.1
C2566_RS11460	mgtS	mgtS	protein MgtS	0.176571518201913	0.71737881128301	Upregulated	1094.23349026529	WP_000901367.1
C2566_RS14040	yegV	yegV	carbohydrate kinase family protein	0.175237437831226	0.721700673776722	Upregulated	19.2262320487327	WP_000011997.1
C2566_RS12890	pdeD	pdeD	EAL domain-containing protein	0.17503458456521	0.722917783474777	Upregulated	29.4251938035732	WP_001295494.1
C2566_RS04725	yaeF	yaeF	YaeF family permuted papain-like enzyme	0.174862258569459	0.722917783474777	Upregulated	16.3405904189338	WP_001301405.1
C2566_RS16685	ygaP	ygaP	thiosulfate sulfurtransferase YgaP	0.174323296750526	0.722917783474777	Upregulated	29.5154718361706	WP_001229445.1
C2566_RS04050	araB	araB	ribulokinase	0.174279057645453	0.722917783474777	Upregulated	29.7960756114653	WP_000951777.1
C2566_RS11910	rsxG	rsxG	electron transport complex subunit RsxG	0.174131572792002	0.722917783474777	Upregulated	17.5593119664804	WP_000920802.1
C2566_RS07265	odhB	odhB	2-oxoglutarate dehydrogenase complex dihydrolipoyllysine-residue succinyltransferase	0.174127671938018	0.722917783474777	Upregulated	2418.97002503885	WP_000099823.1
C2566_RS21705	pyrE	pyrE	orotate phosphoribosyltransferase	0.173956109978936	0.726030072208204	Upregulated	31.2808970394881	WP_000806177.1
C2566_RS15770	tkt	tkt	transketolase	0.173787562475421	0.71336394715247	Upregulated	268.757488233911	WP_000087280.1
C2566_RS20140	yheT	yheT	hydrolase	0.173459209415746	0.726329271096785	Upregulated	35.4885950820918	WP_000057356.1
C2566_RS20005	gspF	gspF	type II secretion system inner membrane protein GspF	0.173440365524865	0.722651465587037	Upregulated	15.1375463830702	WP_001109573.1
C2566_RS07745	opgE	opgE	phosphoethanolamine transferase	0.173331146112363	0.722917783474777	Upregulated	66.6684641147154	WP_001054678.1
C2566_RS21920	yicN	yicN	DUF1198 domain-containing protein	0.173175751979744	0.726030072208204	Upregulated	10.8838309368181	WP_001300927.1
C2566_RS06540	wzz(fepE)	wzz(fepE)	LPS O-antigen length regulator Wzz(fepE)	0.17312157110733	0.722917783474777	Upregulated	15.8768542598238	WP_000096701.1
C2566_RS17010	ygbA	ygbA	nitrous oxide-stimulated promoter family protein	0.172173807969761	0.726729868567872	Upregulated	9.27295971419912	WP_000015497.1
C2566_RS05465	iraP	iraP	anti-adapter protein IraP	0.17206186885044	0.727201450977782	Upregulated	323.870752783445	WP_000792970.1
C2566_RS11410	yneK	yneK	putative protein YneK	0.171979456130158	0.727201450977782	Upregulated	11.2586768164875	WP_000258604.1
C2566_RS17245	rlmD	rlmD	23S rRNA (uracil(1939)-C(5))-methyltransferase RlmD	0.171814543262838	0.709131312308408	Upregulated	221.090056931396	WP_000046810.1
C2566_RS02130	phnP	phnP	phosphonate metabolism protein PhnP	0.171420857637248	0.731476295347746	Upregulated	9.04389802147796	WP_000059908.1
C2566_RS15450	yfeO	yfeO	ion channel protein	0.171355111968181	0.732730529890215	Upregulated	28.491397720297	WP_000903148.1
C2566_RS00920	yihI	yihI	Der GTPase-activating protein YihI	0.171050069655017	0.732730529890215	Upregulated	62.5273094431352	WP_001295266.1
C2566_RS21745	spoT	spoT	bifunctional GTP diphosphokinase/guanosine-3',5'-bis pyrophosphate 3'-pyrophosphohydrolase	0.170902449361586	0.711523927736489	Upregulated	259.579179953772	WP_000280494.1
C2566_RS02280	yjdF	yjdF	DUF2238 domain-containing protein	0.170831829774851	0.732730529890215	Upregulated	20.6062682805151	WP_000198751.1
C2566_RS08655	csgI	csgI	DUF2057 family protein	0.170681597466956	0.728226677841003	Upregulated	10.6190053097423	WP_000847791.1
C2566_RS00805	ubiD	ubiD	4-hydroxy-3-polyprenylbenzoate decarboxylase	0.170400380324097	0.732730529890215	Upregulated	689.210703834674	WP_000339805.1
C2566_RS21980	tisB	tisB	type I toxin-antitoxin system toxin TisB	0.170211511868783	0.732730529890215	Upregulated	923.674435305085	WP_000060506.1
C2566_RS16535	rplS	rplS	50S ribosomal protein L19	0.170186350757977	0.732730529890215	Upregulated	1661.86561283967	WP_000065253.1
C2566_RS13925	mdtB	mdtB	multidrug efflux RND transporter permease subunit MdtB	0.170123066047861	0.732730529890215	Upregulated	42.1907434046645	WP_001197904.1
C2566_RS20580	gntR	gntR	gluconate operon transcriptional repressor GntR	0.169648247246949	0.732730529890215	Upregulated	308.369111288477	WP_000730249.1
C2566_RS21860	C2566_RS21860	C2566_RS21860	IS30-like element IS30 family transposase	0.169420261481204	0.734985864178438	Upregulated	88.9133297588523	NA
C2566_RS15760	maeB	maeB	NADP-dependent oxaloacetate-decarboxylating malate dehydrogenase	0.169182051775566	0.73521744030896	Upregulated	777.882602678299	WP_000342648.1
C2566_RS05185	fdrA	fdrA	acyl-CoA synthetase FdrA	0.16906292739227	0.724023992422654	Upregulated	12.604668490163	WP_000111813.1
C2566_RS17175	ygcS	ygcS	MFS transporter	0.168933141924443	0.704773143101022	Upregulated	12.1051555879625	WP_000147666.1
C2566_RS11425	C2566_RS11425	C2566_RS11425	helix-turn-helix domain-containing protein	0.168810197469149	0.735729810017067	Upregulated	357.688543169969	WP_000268704.1
C2566_RS18215	glcG	glcG	GlcG family protein	0.168662470671057	0.735729810017067	Upregulated	19.5749381888029	WP_000853256.1
C2566_RS04835	dnaQ	dnaQ	DNA polymerase III subunit epsilon	0.168599290848879	0.734985864178438	Upregulated	190.129406796098	WP_001300756.1
C2566_RS10035	oppD	oppD	murein tripeptide/oligopeptide ABC transporter ATP-binding protein OppD	0.168342475787634	0.736344260312376	Upregulated	1007.9383937771	WP_000110945.1
C2566_RS03190	C2566_RS03190	C2566_RS03190	biofilm development regulator YmgB/AriR family protein	0.168029449103424	0.736652884457618	Upregulated	70.7610012034882	WP_000239862.1
C2566_RS21500	yibL	yibL	YibL family ribosome-associated protein	0.167682514813698	0.722917783474777	Upregulated	62.5961582790378	WP_000665676.1
C2566_RS15195	yfcL	yfcL	YfcL family protein	0.167497020931654	0.736652884457618	Upregulated	126.452662707456	WP_000559764.1
C2566_RS05215	yahL	yahL	protein YahL	0.167215135287641	0.731676432117984	Upregulated	12.9221839212013	WP_001301260.1
C2566_RS13765	galF	galF	UTP--glucose-1-phosphate uridylyltransferase GalF	0.16621990649065	0.736652884457618	Upregulated	144.31062058832	WP_000183060.1
C2566_RS11290	ydeP	ydeP	acid resistance putative oxidoreductase YdeP	0.165959600690163	0.741067839906433	Upregulated	45.1957026841361	WP_000726691.1
C2566_RS00800	rfaH	rfaH	transcription/translation regulatory transformer protein RfaH	0.165946946570594	0.741067839906433	Upregulated	76.8950473537549	WP_001192396.1
C2566_RS07430	aroG	aroG	3-deoxy-7-phosphoheptulonate synthase AroG	0.16591569532014	0.732730529890215	Upregulated	232.873848378648	WP_001109196.1
C2566_RS15125	ubiX	ubiX	flavin prenyltransferase UbiX	0.165693139872624	0.741067839906433	Upregulated	34.5224960186238	WP_000825700.1
C2566_RS04905	rayT	rayT	REP-associated tyrosine transposase RayT	0.165580520695885	0.741067839906433	Upregulated	14.3081748476905	WP_000006260.1
C2566_RS18655	cca	cca	fused tRNA nucleotidyltransferase/2',3'-cyclic phosphodiesterase/2' nucleotidase/phosphatase Cca	0.165562590608633	0.737872054728823	Upregulated	92.1467424842302	WP_000708487.1
C2566_RS11970	slyA	slyA	transcriptional regulator SlyA	0.165369117349884	0.741067839906433	Upregulated	992.187031060085	WP_001296943.1
C2566_RS10540	abgT	abgT	p-aminobenzoyl-glutamate transporter	0.165285885400065	0.741067839906433	Upregulated	31.4533581252837	WP_000062972.1
C2566_RS09980	ychJ	ychJ	YchJ family protein	0.165038114103769	0.741067839906433	Upregulated	707.715672910097	WP_001362540.1
C2566_RS00620	rarD	rarD	EamA family transporter RarD	0.164802762174732	0.741067839906433	Upregulated	22.6802127546168	WP_000339104.1
C2566_RS01765	yjbE	yjbE	exopolysaccharide production protein YjbE	0.164633050886893	NA	Upregulated	4.49380092660811	WP_000757333.1
C2566_RS06780	rlpA	rlpA	endolytic peptidoglycan transglycosylase RlpA	0.16447965850327	0.736652884457618	Upregulated	130.742313419231	WP_001231428.1
C2566_RS14895	menD	menD	2-succinyl-5-enolpyruvyl-6-hydroxy-3-cyclohexene-1-carboxylic-acid synthase	0.16445867978339	0.741067839906433	Upregulated	150.642813830684	WP_001295284.1
C2566_RS06720	dcuC	dcuC	anaerobic C4-dicarboxylate transporter DcuC	0.164052222598084	0.743738430091222	Upregulated	47.9839900238772	WP_000955063.1
C2566_RS11690	ynfG	ynfG	DMSO reductase like molybdoenzyme iron-sulfur subunit YnfG	0.163872183373843	0.743738430091222	Upregulated	83.5759900228632	WP_000213028.1
C2566_RS01555	rplJ	rplJ	50S ribosomal protein L10	0.163804065944629	0.743738430091222	Upregulated	1450.53448948736	WP_001207201.1
C2566_RS20355	hofN	hofN	DNA utilization protein HofN	0.16345275932623	NA	Upregulated	6.03236540422674	WP_001069315.1
C2566_RS15795	acrD	acrD	multidrug efflux RND transporter permease AcrD	0.162953617163781	0.743738430091222	Upregulated	104.479072227863	WP_001273151.1
C2566_RS18475	mqsR	mqsR	type II toxin-antitoxin system toxin MqsR	0.162791831129311	0.741067839906433	Upregulated	2748.15034756274	WP_000415584.1
C2566_RS15365	oxc	oxc	oxalyl-CoA decarboxylase	0.162667015467154	0.736652884457618	Upregulated	21.4955732458962	WP_001283490.1
C2566_RS09845	hemA	hemA	glutamyl-tRNA reductase	0.162478854818365	0.736344260312376	Upregulated	414.318174105379	WP_001295619.1
C2566_RS02480	mscM	mscM	miniconductance mechanosensitive channel MscM	0.162421977487919	0.741067839906433	Upregulated	161.977402568804	WP_001236847.1
C2566_RS01190	cpxP	cpxP	cell-envelope stress modulator CpxP	0.162089952001816	0.749425131558565	Upregulated	7059.88334310341	WP_012767777.1
C2566_RS02815	tamA	tamA	autotransporter assembly complex protein TamA	0.162053907466633	0.722917783474777	Upregulated	144.055537821622	WP_001269293.1
C2566_RS21295	xylH	xylH	xylose ABC transporter permease XylH	0.161990226039399	0.741067839906433	Upregulated	16.6721335593844	WP_000047004.1
C2566_RS18840	uxaC	uxaC	glucuronate isomerase	0.161859844920304	0.749864561043754	Upregulated	80.8216706968828	WP_000187442.1
C2566_RS06910	ybeY	ybeY	rRNA maturation RNase YbeY	0.161810557299791	0.750293234146185	Upregulated	204.30618343986	WP_000084473.1
C2566_RS05565	brnQ	brnQ	branched-chain amino acid transporter carrier protein BrnQ	0.161769542243781	0.743738430091222	Upregulated	185.564987702296	WP_000149639.1
C2566_RS10400	ycjM	ycjM	glucosylglycerate phosphorylase	0.161758684802111	0.743738430091222	Upregulated	24.6739959795724	WP_000810500.1
C2566_RS03140	fecD	fecD	Fe(3+) dicitrate ABC transporter permease subunit FecD	0.161731303621871	0.741067839906433	Upregulated	14.2361577558022	WP_000684856.1
C2566_RS19785	yrdD	yrdD	type I DNA topoisomerase	0.161626327389961	0.750541566552925	Upregulated	359.65666665537	WP_001129722.1
C2566_RS02940	bdcA	bdcA	SDR family oxidoreductase	0.161443068953081	0.74846825269881	Upregulated	44.34186225207	WP_000500685.1
C2566_RS06425	cusS	cusS	Cu(+)/Ag(+) sensor histidine kinase CusS	0.161342480987589	0.736652884457618	Upregulated	63.4673451876464	WP_000253837.1
C2566_RS16705	ygaM	ygaM	DUF883 domain-containing protein	0.161305053245653	0.750637782299716	Upregulated	341.483005053882	WP_001295174.1
C2566_RS07025	fldA	fldA	flavodoxin FldA	0.161272229070908	0.732730529890215	Upregulated	813.92218251348	WP_001018618.1
C2566_RS08935	C2566_RS08935	C2566_RS08935	hypothetical protein	0.161055700348153	0.745351260811601	Upregulated	8.04968076777514	WP_000979516.1
C2566_RS02055	fdhF	fdhF	formate dehydrogenase H subunit alpha, selenocysteine-containing	0.160717475356258	0.752514554579743	Upregulated	248.814532168861	WP_012767779.1
C2566_RS03720	fimA	fimA	type 1 fimbrial major subunit FimA	0.160605324997	0.699202161437237	Upregulated	2402.18497204409	WP_000695564.1
C2566_RS11260	yddB	yddB	TonB-dependent receptor plug domain-containing protein	0.160422495206688	0.750637782299716	Upregulated	28.6325608770377	WP_000832450.1
C2566_RS12455	chbR	chbR	transcriptional regulator ChbR	0.159866376069126	0.754440610363587	Upregulated	52.4975904471777	WP_000983648.1
C2566_RS01935	aphA	aphA	acid phosphatase AphA	0.159520467584318	0.754726384506889	Upregulated	141.957162793021	WP_001395166.1
C2566_RS01810	malF	malF	maltose ABC transporter permease MalF	0.15945485028945	0.743738430091222	Upregulated	16.4515009893371	WP_001297290.1
C2566_RS03330	creD	creD	cell envelope integrity protein CreD	0.159371577863708	0.754419344828279	Upregulated	33.6766940867826	WP_000920294.1
C2566_RS02800	paeA	paeA	hemolysin family protein	0.159369336113332	0.74829357520638	Upregulated	267.613000022374	WP_000935036.1
C2566_RS00020	yidC	yidC	membrane protein insertase YidC	0.159353565242379	0.754726384506889	Upregulated	961.269546368267	WP_000378266.1
C2566_RS18125	yggL	yggL	YggL family protein	0.159117117461285	0.736652884457618	Upregulated	186.096356246658	WP_001107564.1
C2566_RS21355	yiaO	yiaO	2,3-diketo-L-gulonate TRAP transporter substrate-binding protein YiaO	0.159010118673975	0.736652884457618	Upregulated	10.4788133623425	WP_000776887.1
C2566_RS02040	nrfG	nrfG	heme lyase NrfEFG subunit NrfG	0.158836372637059	0.753783760738576	Upregulated	12.5163177462655	WP_000812892.1
C2566_RS10020	oppA	oppA	oligopeptide ABC transporter substrate-binding protein OppA	0.158613981624003	0.75588455254704	Upregulated	7412.00955298496	WP_001297114.1
C2566_RS04065	thiQ	thiQ	thiamine ABC transporter ATP-binding protein ThiQ	0.158479049754257	0.754199833276771	Upregulated	12.788276490303	WP_000916325.1
C2566_RS15000	nuoB	nuoB	NADH-quinone oxidoreductase subunit NuoB	0.158274777519981	0.756136387503652	Upregulated	530.160440515702	WP_000386733.1
C2566_RS11750	mdtJ	mdtJ	multidrug/spermidine efflux SMR transporter subunit MdtJ	0.158208675773967	0.750637782299716	Upregulated	27.861953578547	WP_000276149.1
C2566_RS16675	yqaE	yqaE	YqaE/Pmp3 family membrane protein	0.158118843409111	0.754193149329703	Upregulated	72.1580869213764	WP_000508177.1
C2566_RS05820	cof	cof	HMP-PP phosphatase	0.157842144153657	0.75735228425719	Upregulated	75.6061116425244	WP_000113027.1
C2566_RS07375	C2566_RS07375	C2566_RS07375	hypothetical protein	0.157553232760396	0.75549887849107	Upregulated	297.96220766503	NA
C2566_RS06565	fepB	fepB	Fe2+-enterobactin ABC transporter substrate-binding protein	0.157220835368727	0.756136387503652	Upregulated	28.5630289653627	WP_001234314.1
C2566_RS07930	C2566_RS07930	C2566_RS07930	hypothetical protein	0.15720158221235	0.756136387503652	Upregulated	15.7465475910997	WP_001154431.1
C2566_RS08885	ymdF	ymdF	general stress protein	0.156818101390353	0.757691436713748	Upregulated	1295.99832210439	WP_001273658.1
C2566_RS04330	acnB	acnB	bifunctional aconitate hydratase 2/2-methylisocitrate dehydratase	0.15666597986175	0.759008279823507	Upregulated	2206.38452263134	WP_001307570.1
C2566_RS04975	phoE	phoE	phosphoporin PhoE	0.156617012769122	0.722917783474777	Upregulated	10.6776360574272	WP_000749880.1
C2566_RS08930	putA	putA	trifunctional transcriptional regulator/proline dehydrogenase/L-glutamate gamma-semialdehyde dehydrogenase	0.156351980506912	0.760625949867831	Upregulated	801.219032784598	WP_001703864.1
C2566_RS18260	spt	spt	serine palmitoyltransferase	0.156280186500575	0.756136387503652	Upregulated	17.9664905489788	WP_000524970.1
C2566_RS10080	yciB	yciB	septation protein A	0.155875410727987	0.760625949867831	Upregulated	82.0689022555862	WP_000808667.1
C2566_RS21890	setC	setC	sugar efflux transporter	0.155802911110221	0.734985864178438	Upregulated	15.1275580402719	WP_001172876.1
C2566_RS21005	treF	treF	alpha,alpha-trehalase	0.155720967686055	0.761646953182253	Upregulated	61.8674902243392	WP_000934218.1
C2566_RS00705	C2566_RS00705	C2566_RS00705	DUF2877 domain-containing protein	0.155645790695823	0.752914331233605	Upregulated	11.3501798578624	WP_001301301.1
C2566_RS13590	yeeA	yeeA	FUSC family protein	0.155632062380493	0.761211030606962	Upregulated	112.2239426634	WP_001200905.1
C2566_RS10575	dgcM	dgcM	diguanylate cyclase DgcM	0.155148577593809	0.754726384506889	Upregulated	121.699858257634	WP_001301114.1
C2566_RS06735	crcB	crcB	fluoride efflux transporter CrcB	0.15510395310749	0.756136387503652	Upregulated	54.1577335241145	WP_000939738.1
C2566_RS04970	C2566_RS04970	C2566_RS04970	IS1-like element IS1A family transposase	0.15499871175197	0.760625949867831	Upregulated	9.1915603592364	WP_103215986.1
C2566_RS09765	ymgE	ymgE	GlsB/YeaQ/YmgE family stress response membrane protein	0.154931954358958	NA	Upregulated	6.33314794433127	WP_000511313.1
C2566_RS21305	bax	bax	protein bax	0.154914561790176	0.760801656503424	Upregulated	835.243106186418	WP_001297957.1
C2566_RS15225	smrB	smrB	endonuclease SmrB	0.154822834896655	0.763072301961793	Upregulated	48.7264138447156	WP_000730805.1
C2566_RS09085	ymdB	ymdB	O-acetyl-ADP-ribose deacetylase	0.154819381896031	0.763072301961793	Upregulated	38.7037814057475	WP_000857405.1
C2566_RS04430	yadM	yadM	fimbrial protein	0.154627282560315	0.763072301961793	Upregulated	16.0199642886672	WP_000598300.1
C2566_RS14545	dsbE	dsbE	thiol:disulfide interchange protein DsbE	0.154610154446351	0.763072301961793	Upregulated	25.778222438817	WP_000824439.1
C2566_RS16420	trxC	trxC	thioredoxin TrxC	0.15452882254846	0.760466811031281	Upregulated	619.4243743585	WP_001098726.1
C2566_RS10310	sapC	sapC	peptide ABC transporter permease SapC	0.154333173107024	0.763072301961793	Upregulated	37.3226677631915	WP_001146163.1
C2566_RS07830	gsiD	gsiD	glutathione ABC transporter permease GsiD	0.154231554737618	0.763072301961793	Upregulated	53.6528300813839	WP_001236051.1
C2566_RS18255	C2566_RS18255	C2566_RS18255	acyl carrier protein	0.154218266686209	0.73521744030896	Upregulated	8.21489805866784	WP_000248097.1
C2566_RS09665	minC	minC	septum site-determining protein MinC	0.154192020347334	0.763072301961793	Upregulated	460.765410927618	WP_001301105.1
C2566_RS15330	dsdA	dsdA	D-serine ammonia-lyase	0.154076309316339	0.763596019792376	Upregulated	86.4872896477533	WP_000426426.1
C2566_RS19475	nanT	nanT	sialic acid transporter NanT	0.153959676421408	0.763072301961793	Upregulated	48.609164041021	WP_000108459.1
C2566_RS19600	mreC	mreC	rod shape-determining protein MreC	0.153701290659214	0.763596019792376	Upregulated	72.1987759288461	WP_000802511.1
C2566_RS02405	yjeI	yjeI	DUF4156 domain-containing protein	0.153640624880145	0.764141402581305	Upregulated	148.104623027252	WP_001301120.1
C2566_RS08755	etp	etp	protein-tyrosine-phosphatase Etp	0.153079177165879	0.760625949867831	Upregulated	7.87741244917577	WP_000057871.1
C2566_RS21630	C2566_RS21630	C2566_RS21630	IS1-like element IS1A family transposase	0.152684112086982	0.763072301961793	Upregulated	16.2142983907734	WP_094096600.1
C2566_RS03365	trpR	trpR	trp operon repressor	0.15260768171074	0.767631516201072	Upregulated	122.348795211433	WP_000068679.1
C2566_RS06525	fes	fes	enterochelin esterase	0.152548709790567	0.760466811031281	Upregulated	11.6310152623371	WP_000125832.1
C2566_RS02735	C2566_RS02735	C2566_RS02735	3-ketoacyl-ACP reductase	0.152242617578694	0.757691436713748	Upregulated	11.0249674076002	WP_000843384.1
C2566_RS08825	torT	torT	TMAO reductase system periplasmic protein TorT	0.152218152732455	0.769032042980123	Upregulated	61.7155205659127	WP_001264933.1
C2566_RS17190	yqcE	yqcE	MFS transporter	0.152145059596297	0.755412110637191	Upregulated	15.4164301614934	WP_001164543.1
C2566_RS13140	znuC	znuC	zinc ABC transporter ATP-binding protein ZnuC	0.151821982003413	0.769439842764159	Upregulated	192.852674134993	WP_000202990.1
C2566_RS23550	C2566_RS23550	C2566_RS23550	xanthine permease XanP	0.151534625088283	0.755055872350862	Upregulated	12.8795347303821	NA
C2566_RS14945	nuoN	nuoN	NADH-quinone oxidoreductase subunit NuoN	0.151526400883897	0.768565935190534	Upregulated	638.609731452489	WP_000156701.1
C2566_RS02990	pepA	pepA	leucyl aminopeptidase	0.151520727332875	0.77042885949684	Upregulated	296.073200939037	WP_000397144.1
C2566_RS11600	C2566_RS11600	C2566_RS11600	helix-turn-helix domain-containing protein	0.151336743686567	0.77042885949684	Upregulated	627.371313669888	WP_000381212.1
C2566_RS21100	bcsF	bcsF	cellulose biosynthesis protein BcsF	0.151043288897182	NA	Upregulated	5.86546860022121	WP_000988308.1
C2566_RS05870	ybaA	ybaA	DUF1428 domain-containing protein	0.150791262286292	0.77196418545155	Upregulated	19.0729078678171	WP_000878140.1
C2566_RS21255	ysaB	ysaB	YsaB family lipoprotein	0.150704727724179	0.763596019792376	Upregulated	36.0432590710599	WP_000980109.1
C2566_RS20730	yhhN	yhhN	lysoplasmalogenase	0.150678232130234	0.768891092970487	Upregulated	123.99281043496	WP_000964718.1
C2566_RS02840	ytfR	ytfR	galactofuranose ABC transporter, ATP-binding protein YtfR	0.150401200156962	0.77196418545155	Upregulated	52.5307650819404	WP_000210558.1
C2566_RS02880	nrdG	nrdG	anaerobic ribonucleoside-triphosphate reductase-activating protein	0.150386667386524	0.77042885949684	Upregulated	42.8942758808749	WP_001106238.1
C2566_RS07715	glnP	glnP	glutamine ABC transporter permease GlnP	0.150023170629229	0.773385242450054	Upregulated	142.050106494651	WP_001159065.1
C2566_RS13895	alkA	alkA	DNA-3-methyladenine glycosylase 2	0.150018051415464	0.774249863183949	Upregulated	25.9029807278749	WP_000288423.1
C2566_RS13290	cheA	cheA	chemotaxis protein CheA	0.149916041964799	0.749864561043754	Upregulated	18.0128683419648	WP_012767737.1
C2566_RS14045	yegW	yegW	GntR family transcriptional regulator	0.149410819213012	0.774249863183949	Upregulated	16.5951307841535	WP_000434038.1
C2566_RS03230	mokC	mokC	type I toxin-antitoxin system toxin MokC	0.149287916060039	0.774249863183949	Upregulated	23.2734664278685	WP_000809168.1
C2566_RS00775	ubiB	ubiB	ubiquinone biosynthesis regulatory protein kinase UbiB	0.149134446060029	0.774867970794102	Upregulated	366.876388823283	WP_000187530.1
C2566_RS06450	cusA	cusA	Cu(+)/Ag(+) efflux RND transporter permease subunit CusA	0.148427480200415	0.774249863183949	Upregulated	169.301942766684	WP_000573928.1
C2566_RS07595	ybhL	ybhL	Bax inhibitor-1/YccA family protein	0.148398510825815	0.774867970794102	Upregulated	948.636792360595	WP_000373624.1
C2566_RS03265	mog	mog	molybdopterin adenylyltransferase	0.148298473596773	0.775791195761182	Upregulated	116.901151960174	WP_001094682.1
C2566_RS11150	fdnG	fdnG	formate dehydrogenase-N subunit alpha	0.148025132935153	0.775791195761182	Upregulated	45.1287295930664	WP_012767733.1
C2566_RS01430	argH	argH	argininosuccinate lyase	0.147715243272532	0.775791195761182	Upregulated	80.3134273081919	WP_001230087.1
C2566_RS04060	yabI	yabI	DedA family protein	0.147603082714576	0.775791195761182	Upregulated	181.854993679464	WP_001148410.1
C2566_RS16650	gabD	gabD	NADP-dependent succinate-semialdehyde dehydrogenase	0.147170750204008	0.775791195761182	Upregulated	46.2878731693558	WP_000772820.1
C2566_RS05915	mscK	mscK	mechanosensitive channel MscK	0.147091558510342	0.763072301961793	Upregulated	312.678377130669	WP_000177732.1
C2566_RS15350	evgS	evgS	acid-sensing system histidine kinase EvgS	0.147068965743981	0.775791195761182	Upregulated	989.204118307489	WP_001326970.1
C2566_RS18590	C2566_RS18590	C2566_RS18590	fimbria/pilus outer membrane usher protein	0.146934394324272	0.766057331854236	Upregulated	30.3896878516494	WP_000277101.1
C2566_RS10590	dbpA	dbpA	ATP-dependent RNA helicase DbpA	0.146711716320487	0.775791195761182	Upregulated	47.4251082792314	WP_000123737.1
C2566_RS07700	rlmF	rlmF	23S rRNA (adenine(1618)-N(6))-methyltransferase RlmF	0.146694308985331	0.775791195761182	Upregulated	34.497206636563	WP_001301285.1
C2566_RS02870	pmbA	pmbA	metalloprotease PmbA	0.146480203252393	0.760369477965447	Upregulated	214.958441762345	WP_001162160.1
C2566_RS05670	ispA	ispA	(2E,6E)-farnesyl diphosphate synthase	0.146459359692523	0.775791195761182	Upregulated	131.431159817793	WP_000347217.1
C2566_RS20540	glgA	glgA	glycogen synthase GlgA	0.146389144576647	0.775791195761182	Upregulated	155.55229865119	WP_001197646.1
C2566_RS21480	mtlA	mtlA	PTS mannitol transporter subunit IICBA	0.146183140158673	0.775791195761182	Upregulated	267.515453227712	WP_000093247.1
C2566_RS11415	ydeA	ydeA	L-arabinose MFS transporter	0.146141681033217	0.775791195761182	Upregulated	51.3957907060154	WP_000210799.1
C2566_RS11995	ydhF	ydhF	aldo/keto reductase	0.145962678355548	0.775791195761182	Upregulated	129.941709822185	WP_000250656.1
C2566_RS02755	cycA	cycA	D-serine/D-alanine/glycine transporter	0.145831345518686	0.775791195761182	Upregulated	538.8741408513	WP_000228346.1
C2566_RS15435	fryC	fryC	PTS fructose transporter subunit IIC	0.145739515961684	0.750541566552925	Upregulated	9.51221328196594	WP_000985359.1
C2566_RS07710	glnQ	glnQ	glutamine ABC transporter ATP-binding protein GlnQ	0.145679226145568	0.775791195761182	Upregulated	152.755275621318	WP_000569083.1
C2566_RS11915	rsxE	rsxE	electron transport complex subunit RsxE	0.145547667389706	0.778159547284001	Upregulated	23.2499683751563	WP_001289652.1
C2566_RS11255	pqqL	pqqL	M16 family metallopeptidase	0.145269452120604	0.777461073153101	Upregulated	61.362333117212	WP_001244978.1
C2566_RS19390	rpoN	rpoN	RNA polymerase factor sigma-54	0.145122053550004	0.778442107736843	Upregulated	942.639017947773	WP_000809051.1
C2566_RS07870	deoR	deoR	DNA-binding transcriptional repressor DeoR	0.145071395556732	0.777461073153101	Upregulated	57.4285820217216	WP_000450121.1
C2566_RS12830	rnd	rnd	ribonuclease D	0.144699226594815	0.778442107736843	Upregulated	47.1422879469159	WP_001318538.1
C2566_RS20220	cysG	cysG	siroheme synthase CysG	0.144639330670877	0.77196418545155	Upregulated	74.6436271599105	WP_000349855.1
C2566_RS06585	entA	entA	2,3-dihydro-2,3-dihydroxybenzoate dehydrogenase EntA	0.144529791976041	0.776986484782988	Upregulated	12.0082046367791	WP_000347664.1
C2566_RS12755	yeaO	yeaO	DUF488 domain-containing protein	0.144515865541533	0.778442107736843	Upregulated	52.555542633838	WP_001297652.1
C2566_RS18240	yghO	yghO	protein YghO	0.144513790933368	0.774249863183949	Upregulated	14.1905379013289	WP_001300526.1
C2566_RS02805	msrA	msrA	peptide-methionine (S)-S-oxide reductase MsrA	0.144361957579345	0.778442107736843	Upregulated	106.150249371716	WP_001295196.1
C2566_RS21510	C2566_RS21510	C2566_RS21510	YadA-like family protein	0.144312134414415	0.775791195761182	Upregulated	144.608734680347	WP_001033182.1
C2566_RS13040	copD	copD	copper homeostasis membrane protein CopD	0.143990657451067	0.768891092970487	Upregulated	137.01920761888	WP_000879293.1
C2566_RS03485	holD	holD	DNA polymerase III subunit psi	0.143892986063571	0.778442107736843	Upregulated	37.3614331452474	WP_000204012.1
C2566_RS17950	dsbC	dsbC	bifunctional protein-disulfide isomerase/oxidoreductase DsbC	0.143836781920576	0.766057331854236	Upregulated	130.324379839815	WP_000715216.1
C2566_RS14725	ubiG	ubiG	bifunctional 2-polyprenyl-6-hydroxyphenol methylase/3-demethylubiquinol 3-O-methyltransferase UbiG	0.143671910024809	0.778442107736843	Upregulated	66.4424046448692	WP_000990753.1
C2566_RS18780	fadH	fadH	NADPH-dependent 2,4-dienoyl-CoA reductase	0.143538890745065	0.776986484782988	Upregulated	391.59186528755	WP_000121433.1
C2566_RS19125	dolP	dolP	division/outer membrane stress-associated lipid-binding lipoprotein	0.143275362561341	0.778442107736843	Upregulated	83.2586021611419	WP_000646033.1
C2566_RS06710	dpiB	dpiB	sensor histidine kinase DpiB	0.143266137693355	0.778442107736843	Upregulated	40.1427774216293	WP_012767702.1
C2566_RS17020	pphB	pphB	protein-serine/threonine phosphatase	0.143004512922839	0.778442107736843	Upregulated	28.3002121442816	WP_001141307.1
C2566_RS20420	greB	greB	transcription elongation factor GreB	0.142910212848069	0.778442107736843	Upregulated	39.1878112403097	WP_000856731.1
C2566_RS17640	xdhA	xdhA	xanthine dehydrogenase molybdenum-binding subunit XdhA	0.142800718577607	0.778442107736843	Upregulated	170.130330227748	WP_000388174.1
C2566_RS18675	ttdR	ttdR	L-tartrate utilization transcriptional activator TtdR	0.142711983270633	0.778442107736843	Upregulated	26.3252132361442	WP_000935206.1
C2566_RS04315	aceF	aceF	pyruvate dehydrogenase complex dihydrolipoyllysine-residue acetyltransferase	0.142642567125608	0.778442107736843	Upregulated	920.214072910662	WP_000963518.1
C2566_RS12180	sufB	sufB	Fe-S cluster assembly protein SufB	0.142629014388797	0.778442107736843	Upregulated	83.9372419124882	NA
C2566_RS07705	ybiO	ybiO	mechanosensitive channel protein	0.142502032834463	0.778442107736843	Upregulated	50.0257682832064	WP_001267253.1
C2566_RS00515	hemY	hemY	protoheme IX biogenesis protein HemY	0.142475464024439	0.778442107736843	Upregulated	312.612426758376	WP_000921791.1
C2566_RS10290	fabI	fabI	enoyl-ACP reductase FabI	0.142402624270685	0.778442107736843	Upregulated	760.842953124485	WP_000506490.1
C2566_RS21710	rph	rph	ribonuclease PH	0.142397986418333	0.778442107736843	Upregulated	77.8085529889525	WP_001247089.1
C2566_RS04825	yafS	yafS	class I SAM-dependent methyltransferase	0.142145698390952	0.776986484782988	Upregulated	149.708974531478	WP_001297210.1
C2566_RS10770	feaB	feaB	phenylacetaldehyde dehydrogenase	0.141841946846075	0.778784370922318	Upregulated	75.3500303375363	WP_000138605.1
C2566_RS09110	mdoG	mdoG	glucans biosynthesis protein MdoG	0.141788691045168	0.775791195761182	Upregulated	434.014049221282	WP_001343212.1
C2566_RS04555	mtnN	mtnN	5'-methylthioadenosine/S-adenosylhomocysteine nucleosidase	0.14159560104057	0.779275936160737	Upregulated	303.575861113397	WP_000689844.1
C2566_RS19555	aaeB	aaeB	p-hydroxybenzoic acid efflux pump subunit AaeB	0.141395845588754	0.779275936160737	Upregulated	39.7806984431292	WP_000510980.1
C2566_RS03005	yjgR	yjgR	helicase HerA-like C-terminal domain-containing protein	0.141138433328927	0.778442107736843	Upregulated	77.0918717569906	WP_001294573.1
C2566_RS18915	yhaL	yhaL	protein YhaL	0.14105823280511	0.779275936160737	Upregulated	50.505979947314	WP_001426206.1
C2566_RS11200	ddpD	ddpD	ABC transporter ATP-binding protein	0.140850736140432	0.778442107736843	Upregulated	14.7387924364471	WP_000193517.1
C2566_RS16440	yfiM	yfiM	YfiM family lipoprotein	0.140708007661266	0.779275936160737	Upregulated	16.4978076039351	WP_012138968.1
C2566_RS20150	prkB	prkB	phosphoribulokinase	0.140594429017134	0.780617717996582	Upregulated	96.1609903880152	WP_001274680.1
C2566_RS13930	mdtC	mdtC	multidrug efflux RND transporter permease subunit MdtC	0.140423890776063	0.781542039772974	Upregulated	43.9859975180933	WP_000667585.1
C2566_RS00140	glmS	glmS	glutamine--fructose-6-phosphate transaminase (isomerizing)	0.140362970362377	0.781515386007252	Upregulated	798.537825743127	WP_000334099.1
C2566_RS18905	yhaJ	yhaJ	DNA-binding transcriptional regulator YhaJ	0.140357880538021	0.78213745667462	Upregulated	41.3660461308327	WP_001041010.1
C2566_RS24515	C2566_RS24515	C2566_RS24515	hypothetical protein	0.140096507204367	0.779275936160737	Upregulated	52.8344602604136	WP_012777340.1
C2566_RS03545	dnaC	dnaC	DNA replication protein DnaC	0.139767945276884	0.784910256429136	Upregulated	60.8306538639454	WP_000799911.1
C2566_RS07805	moeA	moeA	molybdopterin molybdotransferase MoeA	0.139594379516778	0.784910256429136	Upregulated	80.9864262985007	WP_000397372.1
C2566_RS22085	dgoK	dgoK	2-dehydro-3-deoxygalactonokinase	0.13953439479195	0.784910256429136	Upregulated	47.7146023197687	WP_000127107.1
C2566_RS02485	asd	asd	archaetidylserine decarboxylase	0.139420142621309	0.783693184456523	Upregulated	140.749944875728	WP_000934920.1
C2566_RS05715	C2566_RS05715	C2566_RS05715	DUF1778 domain-containing protein	0.139246906112948	0.784910256429136	Upregulated	39.1184888405555	WP_001297137.1
C2566_RS10865	trg	trg	methyl-accepting chemotaxis protein Trg	0.139067495570349	0.784910256429136	Upregulated	48.6310574825556	WP_001098559.1
C2566_RS11770	ydgH	ydgH	DUF1471 family protein YdgH	0.139056234961397	0.785021505982144	Upregulated	135.3870528188	WP_000769322.1
C2566_RS16430	patZ	patZ	peptidyl-lysine N-acetyltransferase PatZ	0.138840649265084	0.784910256429136	Upregulated	650.946030568531	WP_000083017.1
C2566_RS19480	nanA	nanA	N-acetylneuraminate lyase	0.138719924707571	0.785051351227778	Upregulated	35.7690164387137	WP_000224714.1
C2566_RS16745	C2566_RS16745	C2566_RS16745	MFS transporter	0.13853129280653	0.783512044678915	Upregulated	19.5900605540924	WP_000165699.1
C2566_RS06390	iss	iss	increased serum survival lipoprotein Iss	0.138364581455352	0.784910256429136	Upregulated	618.834496476119	WP_000738423.1
C2566_RS16770	emrB	emrB	multidrug efflux MFS transporter permease subunit EmrB	0.138361461008221	0.786215194449838	Upregulated	50.2645436963369	WP_001295176.1
C2566_RS09530	phoQ	phoQ	two-component system sensor histidine kinase PhoQ	0.138229277945106	0.778442107736843	Upregulated	101.980619961128	WP_000735411.1
C2566_RS15180	yfcJ	yfcJ	arabinose transporter	0.138086328999985	0.785049492328616	Upregulated	93.5604575280442	WP_000127751.1
C2566_RS05240	prpB	prpB	methylisocitrate lyase	0.138063500292002	0.774249863183949	Upregulated	10.9289887898005	WP_000052206.1
C2566_RS02085	yjcS	yjcS	alkyl sulfatase YjcS	0.138018645929617	NA	Upregulated	24.7236855442158	WP_001066028.1
C2566_RS13385	C2566_RS13385	C2566_RS13385	hypothetical protein	0.137923676266863	0.785049492328616	Upregulated	437.062631283752	NA
C2566_RS10715	ydfK	ydfK	cold shock protein YdfK	0.137913330727065	0.778442107736843	Upregulated	77.0221275886902	WP_000836768.1
C2566_RS05210	yahK	yahK	NADPH-dependent aldehyde reductase YahK	0.13778213516147	0.788169447788062	Upregulated	71.4519450998865	WP_000692754.1
C2566_RS08500	ssuC	ssuC	aliphatic sulfonate ABC transporter permease SsuC	0.137589058998421	NA	Upregulated	7.04781613640747	WP_000235203.1
C2566_RS01740	pepE	pepE	dipeptidase PepE	0.137545989347656	0.787349498775214	Upregulated	131.565404042767	WP_000421763.1
C2566_RS10025	oppB	oppB	oligopeptide ABC transporter permease OppB	0.137354676243784	0.78823307442902	Upregulated	1353.51003704969	WP_000911112.1
C2566_RS19200	pnp	pnp	polyribonucleotide nucleotidyltransferase	0.137158589381426	0.78823307442902	Upregulated	1477.49612018343	WP_001295554.1
C2566_RS06130	hyi	hyi	hydroxypyruvate isomerase	0.136952224784932	0.778442107736843	Upregulated	9.95920033766361	WP_000943544.1
C2566_RS02300	dcuR	dcuR	two-component system response regulator DcuR	0.136850465658272	0.78823307442902	Upregulated	40.8440399766593	WP_000611288.1
C2566_RS19050	nagA	nagA	N-acetylglucosamine-6-phosphate deacetylase	0.136799872129211	0.78823307442902	Upregulated	31.8203591073291	WP_012775972.1
C2566_RS18355	hybO	hybO	hydrogenase 2 small subunit	0.136732697545258	0.78823307442902	Upregulated	516.001428220025	WP_000145410.1
C2566_RS18725	nfeF	nfeF	NADPH-dependent ferric chelate reductase NfeF	0.136662313738875	0.788643349170298	Upregulated	30.6782706366231	WP_001059839.1
C2566_RS03790	yjhQ	yjhQ	GNAT family N-acetyltransferase	0.136649302037096	0.788643349170298	Upregulated	24.784920410701	WP_001309181.1
C2566_RS02690	rpsF	rpsF	30S ribosomal protein S6	0.136066474740583	0.788169447788062	Upregulated	1103.15556757973	WP_001216675.1
C2566_RS20370	nudE	nudE	ADP compounds hydrolase NudE	0.135989081659506	0.78823307442902	Upregulated	292.729489447996	WP_000045744.1
C2566_RS04515	fhuC	fhuC	Fe3+-hydroxamate ABC transporter ATP-binding protein FhuC	0.135941884917559	0.78915703603268	Upregulated	25.2622229923133	WP_001158931.1
C2566_RS04325	yacH	yacH	DUF3300 domain-containing protein	0.135810469482226	0.780617717996582	Upregulated	28.05254137789	WP_000784470.1
C2566_RS09585	bluR	bluR	DNA-binding transcriptional repressor BluR	0.135220232753829	0.794727101764787	Upregulated	45.9983822353234	WP_000332308.1
C2566_RS11510	ydfK	ydfK	cold shock protein YdfK	0.134677837113153	0.778442107736843	Upregulated	33.4662408208242	WP_000836768.1
C2566_RS20670	livH	livH	high-affinity branched-chain amino acid ABC transporter permease LivH	0.134443093732953	0.779275936160737	Upregulated	10.8591362862596	WP_001295111.1
C2566_RS05880	ylaC	ylaC	YlaC family protein	0.134364774431094	0.798639965145613	Upregulated	433.781479005101	WP_000136192.1
C2566_RS07890	ybjI	ybjI	5-amino-6-(5-phospho-D-ribitylamino)uracil phosphatase	0.134255583444349	0.798639965145613	Upregulated	32.2885532115582	WP_000023565.1
C2566_RS06645	uspG	uspG	universal stress protein UspG	0.133551138880029	0.798639965145613	Upregulated	321.267538331529	WP_000278509.1
C2566_RS17210	ygcG	ygcG	TPM domain-containing protein	0.133489274247352	0.778442107736843	Upregulated	10.2212849776004	WP_001268460.1
C2566_RS22020	yidL	yidL	helix-turn-helix transcriptional regulator	0.133203896671141	0.792522362721755	Upregulated	20.4814272722448	WP_001013540.1
C2566_RS03405	lplA	lplA	lipoate--protein ligase LplA	0.133085951687569	0.800156151530605	Upregulated	67.702459655356	WP_000105884.1
C2566_RS19145	yhbP	yhbP	YhbP family protein	0.132791180165528	0.801241088819974	Upregulated	38.0656432396698	WP_000449030.1
C2566_RS18995	garL	garL	2-dehydro-3-deoxyglucarate aldolase	0.132670103225816	0.800156151530605	Upregulated	18.3170430258458	WP_001058209.1
C2566_RS05350	mhpE	mhpE	4-hydroxy-2-oxovalerate aldolase	0.132595078113958	0.784911863939143	Upregulated	10.4827284112745	WP_001013494.1
C2566_RS11405	ptrR	ptrR	putrescine utilization regulator PtrR	0.132484045071408	0.78823307442902	Upregulated	14.0722183738295	WP_000366501.1
C2566_RS19640	accB	accB	acetyl-CoA carboxylase biotin carboxyl carrier protein	0.132332592818771	0.801895936864214	Upregulated	218.999511333426	WP_000354622.1
C2566_RS19350	mlaE	mlaE	lipid asymmetry maintenance ABC transporter permease subunit MlaE	0.132287604900737	0.802896795983144	Upregulated	86.4129522632934	WP_000925795.1
C2566_RS04180	murD	murD	UDP-N-acetylmuramoyl-L-alanine--D-glutamate ligase	0.13179976997479	0.802914543252359	Upregulated	250.444009873929	WP_000796481.1
C2566_RS03150	fecB	fecB	Fe(3+) dicitrate ABC transporter substrate-binding protein FecB	0.1317888486561	0.802914543252359	Upregulated	29.5785589563538	WP_000879164.1
C2566_RS20690	livJ	livJ	branched chain amino acid ABC transporter substrate-binding protein LivJ	0.131563325150587	0.801895936864214	Upregulated	40.9548929708577	WP_001022007.1
C2566_RS14955	nuoL	nuoL	NADH-quinone oxidoreductase subunit L	0.131551577275506	0.800831475821707	Upregulated	1095.83898245944	WP_001056644.1
C2566_RS17925	ygfZ	ygfZ	tRNA-modifying protein YgfZ	0.131370573377147	0.802914543252359	Upregulated	226.475901349319	WP_000886062.1
C2566_RS12170	sufD	sufD	Fe-S cluster assembly protein SufD	0.131214239486849	0.804076629471904	Upregulated	62.7801345676181	WP_000908013.1
C2566_RS24400	ldrD	ldrD	type I toxin-antitoxin system toxic polypeptide LdrD	0.131182228142976	0.802338026792145	Upregulated	258.852957884677	WP_000141634.1
C2566_RS08160	ybjT	ybjT	SDR family oxidoreductase	0.13099875523993	0.78823307442902	Upregulated	72.9811482420635	WP_001136577.1
C2566_RS11335	hipA	hipA	type II toxin-antitoxin system serine/threonine protein kinase toxin HipA	0.130823395117441	0.802914543252359	Upregulated	122.521230520918	WP_001125439.1
C2566_RS11345	C2566_RS11345	C2566_RS11345	autotransporter outer membrane beta-barrel domain-containing protein	0.130566411777173	0.801241088819974	Upregulated	31.8605754137558	NA
C2566_RS12705	mipA	mipA	scaffolding protein MipA	0.130535571243228	0.802896795983144	Upregulated	285.877604184831	WP_000163771.1
C2566_RS03715	fimI	fimI	fimbrial protein	0.130118384803591	0.763072301961793	Upregulated	114.179469718177	WP_000824114.1
C2566_RS23535	ibsC	ibsC	type I toxin-antitoxin system toxin IbsC	0.130015947126935	NA	Upregulated	6.33389180551569	WP_010723220.1
C2566_RS08120	artM	artM	arginine ABC transporter permease ArtM	0.129682456994932	0.809261461530887	Upregulated	111.112462176025	WP_000464491.1
C2566_RS07285	mngA	mngA	PTS 2-O-a-mannosyl-D-glycerate transporter subunit IIABC	0.129397214964358	0.800156151530605	Upregulated	20.4561341103084	WP_001054864.1
C2566_RS01245	glpX	glpX	class II fructose-bisphosphatase	0.129259306788807	0.810285470367641	Upregulated	116.958616633206	WP_001250640.1
C2566_RS08490	pepN	pepN	aminopeptidase N	0.129076020967545	0.810285470367641	Upregulated	600.597368465093	WP_000193841.1
C2566_RS00710	C2566_RS00710	C2566_RS00710	cysteine hydrolase family protein	0.129060595660195	0.804504446687784	Upregulated	11.8291063769404	WP_000194414.1
C2566_RS20590	yhhX	yhhX	oxidoreductase	0.129056625070392	0.809614217508784	Upregulated	159.571958054995	WP_000236293.1
C2566_RS09705	umuD	umuD	translesion error-prone DNA polymerase V autoproteolytic subunit	0.128881505983639	0.802914543252359	Upregulated	17.8472557949843	WP_000897378.1
C2566_RS16035	hisS	hisS	histidine--tRNA ligase	0.128743750240744	0.802914543252359	Upregulated	415.54297423917	WP_001107167.1
C2566_RS12870	yoaH	yoaH	YoaH family protein	0.128484202926479	0.806667372466563	Upregulated	47.1983876667392	WP_000457334.1
C2566_RS10775	tynA	tynA	primary-amine oxidase	0.128443995799555	0.802914543252359	Upregulated	24.6667628451866	NA
C2566_RS07090	kdpC	kdpC	K(+)-transporting ATPase subunit C	0.128431171824755	0.801895936864214	Upregulated	9.6527529460767	WP_001297248.1
C2566_RS14380	rihB	rihB	ribosylpyrimidine nucleosidase	0.128237799679613	0.790804369813206	Upregulated	7.67876005285991	WP_000415445.1
C2566_RS19540	argR	argR	transcriptional regulator ArgR	0.127923941160826	0.811512944137698	Upregulated	281.635289695012	WP_001257842.1
C2566_RS14485	bcr	bcr	multidrug efflux MFS transporter Bcr	0.127872268643023	0.812861362718597	Upregulated	118.690739497265	WP_000213361.1
C2566_RS14330	folE	folE	GTP cyclohydrolase I FolE	0.127820980803255	0.812861362718597	Upregulated	186.185993998588	WP_001139613.1
C2566_RS21585	kbl	kbl	glycine C-acetyltransferase	0.12780725528611	0.812861362718597	Upregulated	635.348904496189	WP_001213837.1
C2566_RS12885	sdaA	sdaA	L-serine ammonia-lyase	0.127372149997205	0.804157405539123	Upregulated	496.008474499678	WP_000624298.1
C2566_RS12715	yeaH	yeaH	YeaH/YhbH family protein	0.127228686779201	NA	Upregulated	14.8061624688105	WP_000219686.1
C2566_RS02835	ytfQ	ytfQ	galactofuranose ABC transporter substrate-binding protein YtfQ	0.127222851108184	0.813613608869418	Upregulated	80.0944734416176	WP_000265933.1
C2566_RS05320	mhpR	mhpR	DNA-binding transcriptional regulator	0.127205042411846	0.811080644460908	Upregulated	216.746352803299	WP_001301325.1
C2566_RS05650	thiL	thiL	thiamine-phosphate kinase	0.127106831939474	0.810811347889467	Upregulated	66.4899722660788	WP_000742109.1
C2566_RS20275	yhfU	yhfU	DUF2620 domain-containing protein	0.126807618551861	0.811080644460908	Upregulated	14.9801709534241	WP_000719728.1
C2566_RS15335	emrY	emrY	multidrug efflux MFS transporter permease subunit EmrY	0.126754800270253	0.810285470367641	Upregulated	20.6570513379374	WP_001018731.1
C2566_RS12660	ydjI	ydjI	ketose-bisphosphate aldolase	0.126445247991998	0.802914543252359	Upregulated	9.42823469121757	WP_000878903.1
C2566_RS05175	yahD	yahD	ankyrin repeat domain-containing protein	0.125877676432608	0.800410145796056	Upregulated	12.1553215787525	WP_000023635.1
C2566_RS21325	ysaA	ysaA	4Fe-4S dicluster domain-containing protein	0.125760358877797	0.816415798451807	Upregulated	60.7044514120947	WP_001300918.1
C2566_RS08830	torR	torR	two-component system response regulator TorR	0.125687782689009	0.816678466924922	Upregulated	42.1033781646777	WP_001120125.1
C2566_RS04875	lpcA	lpcA	D-sedoheptulose 7-phosphate isomerase	0.125374897739292	0.817578095137064	Upregulated	134.049050371181	WP_000284050.1
C2566_RS10940	ydcO	ydcO	BenE family transporter YdcO	0.124576387581722	0.818291312291297	Upregulated	21.7519932907446	WP_001326689.1
C2566_RS10350	puuR	puuR	HTH-type transcriptional regulator PuuR	0.124506595506332	0.820742628134804	Upregulated	38.9802157723295	WP_001278727.1
C2566_RS21785	yicJ	yicJ	glycoside-pentoside-hexuronide family transporter	0.124376930688138	0.815225919639298	Upregulated	26.1616479759994	WP_000834411.1
C2566_RS11650	rspA	rspA	starvation-sensing protein RspA	0.124207345848549	0.801895936864214	Upregulated	19.6446952358978	WP_001295394.1
C2566_RS10510	mppA	mppA	murein tripeptide ABC transporter substrate-binding protein MppA	0.124045169258379	0.811839310696409	Upregulated	99.9943854440076	WP_000683020.1
C2566_RS08350	ycaO	ycaO	30S ribosomal protein S12 methylthiotransferase accessory factor YcaO	0.124035358543526	0.820877095264904	Upregulated	107.078440373768	WP_001295344.1
C2566_RS15895	hyfG	hyfG	hydrogenase 4 catalytic subunit HyfG	0.124018970224228	0.816415798451807	Upregulated	21.590359086314	WP_001102321.1
C2566_RS17390	ygdD	ygdD	DUF423 domain-containing protein	0.123912757494777	0.816362947086176	Upregulated	12.3765248927863	WP_000203905.1
C2566_RS08290	serS	serS	serine--tRNA ligase	0.123741044825661	0.820877095264904	Upregulated	1156.50119933878	WP_000886683.1
C2566_RS04885	dpaA	dpaA	peptidoglycan meso-diaminopimelic acid protein amidase	0.123446730215915	0.817783810189773	Upregulated	237.344798468825	WP_001225679.1
C2566_RS11500	ydfI	ydfI	mannitol dehydrogenase family protein	0.12322438099884	0.820742628134804	Upregulated	27.7323207343373	WP_000527826.1
C2566_RS17935	ygfX	ygfX	protein YgfX	0.123193058382458	0.820877095264904	Upregulated	86.8303107926899	WP_000244783.1
C2566_RS11550	C2566_RS11550	C2566_RS11550	lipocalin family protein	0.123179990564478	0.820875153540991	Upregulated	53.7572643158589	WP_000780584.1
C2566_RS16875	gutM	gutM	transcriptional regulator GutM	0.123131193516201	0.786215194449838	Upregulated	7.97302286852706	WP_000252907.1
C2566_RS02910	ridA	ridA	2-iminobutanoate/2-iminopropanoate deaminase	0.122849006991519	0.816402091820044	Upregulated	614.453907239162	WP_000047539.1
C2566_RS03690	fimH	fimH	type 1 fimbria D-mannose specific adhesin FimH	0.122802967246218	0.813798128423766	Upregulated	45.9176451269267	WP_000832243.1
C2566_RS19765	yrdA	yrdA	gamma carbonic anhydrase family protein	0.122630201384025	0.823376929138621	Upregulated	310.376725990808	WP_001286158.1
C2566_RS14995	nuoC	nuoC	NADH-quinone oxidoreductase subunit C/D	0.122498620843773	0.823803033243002	Upregulated	726.46116567991	WP_000247878.1
C2566_RS20920	arsB	arsB	arsenite/antimonite:H(+) antiporter ArsB	0.122061498653984	0.822314083759489	Upregulated	47.0135447139253	WP_000922639.1
C2566_RS02665	ulaD	ulaD	3-keto-L-gulonate-6-phosphate decarboxylase UlaD	0.121325501085096	0.823803033243002	Upregulated	25.2115152095996	WP_000056745.1
C2566_RS16260	purL	purL	phosphoribosylformylglycinamidine synthase	0.121248775534875	0.825839735085932	Upregulated	144.850509869288	WP_000970117.1
C2566_RS17380	fucR	fucR	L-fucose operon activator	0.121129034226071	0.825989986985499	Upregulated	162.520428066772	WP_000642343.1
C2566_RS21065	bcsC	bcsC	cellulose synthase complex outer membrane protein BcsC	0.121069693795134	0.825989986985499	Upregulated	124.715813344041	WP_001225168.1
C2566_RS22115	gyrB	gyrB	DNA topoisomerase (ATP-hydrolyzing) subunit B	0.120865712200192	0.823836145091802	Upregulated	694.541722838901	WP_000072067.1
C2566_RS08010	C2566_RS08010	C2566_RS08010	phage tail protein I	0.120714956946872	0.815225919639298	Upregulated	7.75037623081653	WP_001086815.1
C2566_RS15120	argT	argT	lysine/arginine/ornithine ABC transporter substrate-binding protein ArgT	0.120608542050687	0.823803033243002	Upregulated	316.436263062977	WP_000748271.1
C2566_RS20905	dinQ	dinQ	damage-inducible type I toxin DinQ	0.120580257133034	0.826244013804257	Upregulated	911.577884638554	WP_001295215.1
C2566_RS02570	purA	purA	adenylosuccinate synthase	0.120206057938701	0.82647648105999	Upregulated	1617.56463527361	WP_000527955.1
C2566_RS17155	ygcO	ygcO	ferredoxin family protein	0.120184000249607	0.820877095264904	Upregulated	7.74888847336811	WP_000109526.1
C2566_RS03015	idnT	idnT	gnt-II system L-idonate transporter	0.12001680851135	0.823803033243002	Upregulated	26.7534869755055	WP_001128347.1
C2566_RS15140	dedD	dedD	cell division protein DedD	0.119918117001707	0.826558172582877	Upregulated	151.921503811007	WP_000146992.1
C2566_RS17145	queD	queD	6-carboxytetrahydropterin synthase QueD	0.119900586939402	0.826767862699388	Upregulated	32.8690299309691	WP_000108294.1
C2566_RS14165	yehQ	yehQ	SWIM zinc finger family protein	0.1197269526473	0.820877095264904	Upregulated	18.7417859991159	WP_001300967.1
C2566_RS15975	pdeF	pdeF	cyclic-guanylate-specific phosphodiesterase PdeF	0.119679120256003	0.823803033243002	Upregulated	26.9803864208057	WP_000772722.1
C2566_RS14860	arnE	arnE	4-amino-4-deoxy-L-arabinose-phosphoundecaprenol flippase subunit ArnE	0.119613251540222	0.820877095264904	Upregulated	35.4887629705742	WP_000638031.1
C2566_RS03550	yjjA	yjjA	DUF2501 domain-containing protein YjjA	0.119329354457038	0.827480457314626	Upregulated	80.251944648284	WP_001308243.1
C2566_RS05600	secD	secD	protein translocase subunit SecD	0.119158808342229	0.827480457314626	Upregulated	795.293622939848	WP_000934822.1
C2566_RS05235	prpR	prpR	propionate catabolism operon regulatory protein PrpR	0.119119677203446	0.827036947704614	Upregulated	44.5326871014477	WP_000941027.1
C2566_RS12880	nudL	nudL	CoA pyrophosphatase	0.118952460211472	0.827480457314626	Upregulated	16.7901075130901	WP_000456720.1
C2566_RS10755	ynbE	ynbE	YnbE family lipoprotein	0.118925054523078	0.826244013804257	Upregulated	28.8474652996601	WP_000698145.1
C2566_RS15665	amiA	amiA	N-acetylmuramoyl-L-alanine amidase AmiA	0.118862514688594	0.827480457314626	Upregulated	255.890825964244	WP_000102886.1
C2566_RS00640	rhtC	rhtC	threonine export protein RhtC	0.118846645372316	0.827480457314626	Upregulated	23.350079837862	WP_000928828.1
C2566_RS18000	ghxQ	ghxQ	guanine/hypoxanthine transporter GhxQ	0.11863471705575	0.827036947704614	Upregulated	64.0804343008243	WP_000012163.1
C2566_RS01725	iclR	iclR	glyoxylate bypass operon transcriptional repressor IclR	0.118490367934537	0.827480457314626	Upregulated	194.602230455686	WP_000226403.1
C2566_RS21045	kdgK	kdgK	2-dehydro-3-deoxygluconokinase	0.118338043747802	0.828697241835945	Upregulated	43.5621409777595	WP_001300928.1
C2566_RS15575	crr	crr	PTS glucose transporter subunit IIA	0.118026343206596	0.828697241835945	Upregulated	792.243916460545	WP_000522247.1
C2566_RS16240	glnB	glnB	nitrogen regulatory protein P-II	0.117798373923201	0.828697241835945	Upregulated	330.492291501566	WP_000717694.1
C2566_RS19605	mreB	mreB	rod shape-determining protein MreB	0.117789807632778	0.828768054707466	Upregulated	224.675413121989	WP_000913396.1
C2566_RS02430	ecnB	ecnB	lipoprotein toxin entericidin B	0.117784881750603	0.82647648105999	Upregulated	1288.72221623076	WP_000239596.1
C2566_RS08175	hcr	hcr	NADH oxidoreductase	0.117640696219434	0.828697241835945	Upregulated	22.3621949284069	WP_000178677.1
C2566_RS00390	gppA	gppA	guanosine-5'-triphosphate,3'-diphosphate diphosphatase	0.117579382130734	0.828697241835945	Upregulated	233.503961720769	WP_000535976.1
C2566_RS14155	yehM	yehM	DUF5682 family protein	0.117462087747525	0.825839735085932	Upregulated	24.7562396282831	WP_001294384.1
C2566_RS15860	bcp	bcp	thioredoxin-dependent thiol peroxidase	0.117434974383339	0.828697241835945	Upregulated	185.777029469977	WP_001068682.1
C2566_RS14960	nuoK	nuoK	NADH-quinone oxidoreductase subunit NuoK	0.117416974796812	0.82647648105999	Upregulated	105.92854184724	WP_000612644.1
C2566_RS18235	glcC	glcC	transcriptional regulator GlcC	0.11740709138702	0.826244013804257	Upregulated	65.393135183996	WP_001297764.1
C2566_RS16725	nrdF	nrdF	class 1b ribonucleoside-diphosphate reductase subunit beta	0.117394004871415	0.827480457314626	Upregulated	177.288144902075	WP_000777972.1
C2566_RS14225	dld	dld	D-lactate dehydrogenase	0.117382847627526	0.828697241835945	Upregulated	428.908873465865	WP_000097403.1
C2566_RS20415	ompR	ompR	two-component system response regulator OmpR	0.117345568452783	0.829244673387807	Upregulated	226.237094994739	WP_001157756.1
C2566_RS14025	fbaB	fbaB	class I fructose-bisphosphate aldolase	0.117293077295681	0.828697241835945	Upregulated	154.60034305883	WP_000129551.1
C2566_RS09535	phoP	phoP	two-component system response regulator PhoP	0.116735772567449	0.831412119060516	Upregulated	186.987985387146	WP_001265481.1
C2566_RS20795	nikR	nikR	nickel-responsive transcriptional regulator NikR	0.116615948932966	0.828342749561137	Upregulated	11.0109717958698	WP_001190062.1
C2566_RS17655	ygeV	ygeV	sigma-54 interaction domain-containing protein	0.115926106033956	0.832229103967325	Upregulated	568.983530694085	WP_000417806.1
C2566_RS07660	dinG	dinG	ATP-dependent DNA helicase DinG	0.115808976728287	0.832229103967325	Upregulated	112.620335113667	WP_001340191.1
C2566_RS21465	C2566_RS21465	C2566_RS21465	Imm57 family immunity protein	0.115723021349512	0.829244673387807	Upregulated	12.3426636467256	NA
C2566_RS00045	mdtL	mdtL	multidrug efflux MFS transporter MdtL	0.115647950413498	0.828697241835945	Upregulated	96.7935052777613	WP_000085987.1
C2566_RS11230	dosC	dosC	diguanylate cyclase DosC	0.115640528789409	0.815225919639298	Upregulated	18.3189132554824	WP_000426272.1
C2566_RS12040	sodB	sodB	superoxide dismutase [Fe]	0.115540343115271	0.832229103967325	Upregulated	5909.00695512186	WP_000007283.1
C2566_RS20760	yhhT	yhhT	AI-2E family transporter	0.115527469275853	0.832229103967325	Upregulated	54.7543299934591	WP_001300885.1
C2566_RS05635	ribD	ribD	bifunctional diaminohydroxyphosphoribosylaminopyrimidine deaminase/5-amino-6-(5-phosphoribosylamino)uracil reductase RibD	0.115376757706078	0.832577361311069	Upregulated	142.463335156082	WP_001150456.1
C2566_RS18275	C2566_RS18275	C2566_RS18275	YtfJ family protein	0.115280932368948	NA	Upregulated	5.56630591721608	WP_001298770.1
C2566_RS16495	raiA	raiA	ribosome-associated translation inhibitor RaiA	0.115227133978209	0.832577361311069	Upregulated	70915.7837894903	WP_000178456.1
C2566_RS21220	yiaG	yiaG	HTH-type transcriptional regulator	0.114641960951207	0.831412119060516	Upregulated	1368.04519257796	WP_000455798.1
C2566_RS11555	C2566_RS11555	C2566_RS11555	antiterminator Q family protein	0.114613748521301	0.832577361311069	Upregulated	31.2528789773443	WP_001204787.1
C2566_RS10625	C2566_RS10625	C2566_RS10625	PD-(D/E)XK nuclease-like domain-containing protein	0.114353200748736	0.817783810189773	Upregulated	7.85840845121257	NA
C2566_RS14695	yfaP	yfaP	YfaP family protein	0.114266937816578	0.833592735392826	Upregulated	52.8385880252924	WP_001225852.1
C2566_RS11225	dosP	dosP	oxygen-sensing cyclic-di-GMP phosphodiesterase DosP	0.114189750607631	0.828768054707466	Upregulated	26.8574700525667	WP_012304876.1
C2566_RS25105	yqiM	yqiM	protein YqiM	0.114069375777131	0.831412119060516	Upregulated	315.351856060546	WP_211180508.1
C2566_RS21185	yhjY	yhjY	autotransporter outer membrane beta-barrel domain-containing protein	0.11403715690428	0.833592735392826	Upregulated	159.847087130598	WP_000584472.1
C2566_RS08460	gloC	gloC	hydroxyacylglutathione hydrolase GloC	0.113950761058537	0.833592735392826	Upregulated	334.84725031924	WP_001109486.1
C2566_RS20915	arsR	arsR	As(III)-sensing metalloregulatory transcriptional repressor ArsR	0.113569141674292	0.828697241835945	Upregulated	30.3900270395918	WP_000008957.1
C2566_RS00510	aslA	aslA	arylsulfatase AslA	0.113487298843509	0.828342749561137	Upregulated	17.4395425976133	WP_000395844.1
C2566_RS20655	livF	livF	high-affinity branched-chain amino acid ABC transporter ATP-binding protein LivF	0.112980147282224	0.823836145091802	Upregulated	8.40935908360576	WP_000416895.1
C2566_RS16135	trmJ	trmJ	tRNA (cytosine(32)/uridine(32)-2'-O)-methyltransferase TrmJ	0.112866811286695	0.833635483066296	Upregulated	247.005389296472	WP_000940019.1
C2566_RS06730	cspE	cspE	transcription antiterminator/RNA stability regulator CspE	0.112777665114954	0.832577361311069	Upregulated	730.295090672043	WP_000034825.1
C2566_RS20625	ugpQ	ugpQ	glycerophosphodiester phosphodiesterase	0.112542050149218	0.837265508544532	Upregulated	55.286464718523	WP_000073599.1
C2566_RS09230	flgA	flgA	flagellar basal body P-ring formation chaperone FlgA	0.112168893708599	0.833635483066296	Upregulated	63.0411670814015	WP_000905458.1
C2566_RS01625	nfi	nfi	deoxyribonuclease V	0.111934415335494	0.838877780909166	Upregulated	34.2911272267929	WP_000362388.1
C2566_RS09330	fabD	fabD	ACP S-malonyltransferase	0.111748861382873	0.837265508544532	Upregulated	312.621325829068	WP_000191372.1
C2566_RS02365	dsbD	dsbD	protein-disulfide reductase DsbD	0.111543886530786	0.839067978648122	Upregulated	133.046698948112	WP_000068928.1
C2566_RS07855	yliI	yliI	aldose sugar dehydrogenase YliI	0.111376302296879	0.839067978648122	Upregulated	215.926032395978	WP_000554966.1
C2566_RS12160	sufE	sufE	cysteine desulfuration protein SufE	0.1112320696389	0.837265508544532	Upregulated	25.5217856747215	WP_001196530.1
C2566_RS15685	eutL	eutL	ethanolamine utilization microcompartment protein EutL	0.11106041601641	0.832577361311069	Upregulated	10.3926390366598	WP_001111037.1
C2566_RS16280	yfhb	yfhb	phosphatidylglycerophosphatase C	0.111031506644224	0.839067978648122	Upregulated	88.1625101707299	WP_000190655.1
C2566_RS05105	rclA	rclA	reactive chlorine resistance oxidoreductase RclA	0.110858533091248	0.832577361311069	Upregulated	26.2853424522792	WP_001046311.1
C2566_RS14815	yfaY	yfaY	nicotinamide mononucleotide deamidase-related protein YfaY	0.110482081882685	0.840271544792729	Upregulated	47.8606800986377	WP_000921621.1
C2566_RS07275	sucD	sucD	succinate--CoA ligase subunit alpha	0.110474774737972	0.834453399802049	Upregulated	1277.24953162227	WP_000025458.1
C2566_RS11870	ydgJ	ydgJ	oxidoreductase	0.110453007674521	0.839067978648122	Upregulated	148.834607065191	WP_001282516.1
C2566_RS07270	sucC	sucC	ADP-forming succinate--CoA ligase subunit beta	0.110241615347467	0.837373529174486	Upregulated	1432.82107750694	WP_001048602.1
C2566_RS08300	dmsB	dmsB	dimethylsulfoxide reductase iron-sulfur subunit DmsB	0.110239517764491	0.836823411172835	Upregulated	116.333606373208	WP_000213098.1
C2566_RS22865	C2566_RS22865	C2566_RS22865	phage tail protein	0.110209643894366	0.826244013804257	Upregulated	7.39147073680734	WP_012767713.1
C2566_RS10260	yciT	yciT	DNA-binding transcriptional regulator YciT	0.10978850742387	0.840095410729166	Upregulated	211.788354017627	WP_001088621.1
C2566_RS18855	yqjA	yqjA	DedA family general envelope maintenance protein YqjA	0.109685254617698	0.842506781015418	Upregulated	142.581490301132	WP_000422149.1
C2566_RS19575	tldD	tldD	metalloprotease TldD	0.109656905036849	0.833539528891864	Upregulated	390.841680051389	WP_000055909.1
C2566_RS01855	ubiA	ubiA	4-hydroxybenzoate octaprenyltransferase	0.109314057024125	0.843970171998644	Upregulated	320.459692110683	WP_000455227.1
C2566_RS00990	yihQ	yihQ	sulfoquinovosidase	0.10901614520057	0.822763484570874	Upregulated	15.3286122716215	NA
C2566_RS07630	ybhS	ybhS	ABC transporter permease	0.108972826439664	0.842506781015418	Upregulated	74.4853308202036	WP_000070131.1
C2566_RS05415	C2566_RS05415	C2566_RS05415	autotransporter outer membrane beta-barrel domain-containing protein	0.108775320334882	0.845820605119203	Upregulated	173.144695211466	WP_000556441.1
C2566_RS20050	bfr	bfr	bacterioferritin	0.108708224532613	0.839067978648122	Upregulated	7097.79786086418	WP_000675504.1
C2566_RS00830	yigZ	yigZ	IMPACT family protein	0.108638917463391	0.843970171998644	Upregulated	39.3370473920669	WP_001301303.1
C2566_RS02590	yjfI	yjfI	YjfI family protein	0.108426692509517	0.837265508544532	Upregulated	10.2065258575152	WP_000220128.1
C2566_RS07370	C2566_RS07370	C2566_RS07370	hypothetical protein	0.107939530838255	0.842506781015418	Upregulated	694.052067307208	NA
C2566_RS08845	torD	torD	molecular chaperone TorD	0.107846785724464	0.842168663319379	Upregulated	15.0151496031253	WP_000209894.1
C2566_RS12840	yeaY	yeaY	Slp family lipoprotein YeaY	0.107692470202329	0.846287548978993	Upregulated	168.187029015285	WP_000290581.1
C2566_RS09365	holB	holB	DNA polymerase III subunit delta'	0.107633922918424	0.847966431181981	Upregulated	80.5820336659169	WP_001267920.1
C2566_RS09285	flgL	flgL	flagellar hook-associated protein FlgL	0.107307972505497	0.843970171998644	Upregulated	83.2158395351475	WP_001212776.1
C2566_RS00935	glnG	glnG	nitrogen regulation protein NR(I)	0.107295062386724	0.847966431181981	Upregulated	62.4731352437348	WP_001329395.1
C2566_RS08255	cydC	cydC	heme ABC transporter ATP-binding protein/permease CydC	0.107215167331183	0.847966431181981	Upregulated	259.772573933243	WP_001202189.1
C2566_RS01620	hemE	hemE	uroporphyrinogen decarboxylase	0.107194571920125	0.847966431181981	Upregulated	64.0489572450119	WP_000137657.1
C2566_RS10810	ynbC	ynbC	bifunctional alpha/beta hydrolase/class I SAM-dependent methyltransferase	0.106953744720079	0.843846762681666	Upregulated	24.48936684749	WP_000431845.1
C2566_RS08155	ybjS	ybjS	NAD-dependent epimerase/dehydratase family protein	0.106866145684373	0.847966431181981	Upregulated	55.2561314524147	WP_001338420.1
C2566_RS15820	ypfH	ypfH	esterase	0.106842838302955	0.847966431181981	Upregulated	59.6079256626546	WP_000679799.1
C2566_RS21740	rpoZ	rpoZ	DNA-directed RNA polymerase subunit omega	0.106505662397433	0.847966431181981	Upregulated	116.815242179465	WP_000135058.1
C2566_RS13390	C2566_RS13390	C2566_RS13390	hypothetical protein	0.106402387342952	0.847966431181981	Upregulated	403.969771973671	NA
C2566_RS04640	bamA	bamA	outer membrane protein assembly factor BamA	0.10631732920398	0.848159399146498	Upregulated	1042.31107020462	WP_001240896.1
C2566_RS06885	gltJ	gltJ	glutamate/aspartate ABC transporter permease GltJ	0.106255106980015	0.847966431181981	Upregulated	173.959587947811	WP_000020941.1
C2566_RS17645	xdhB	xdhB	xanthine dehydrogenase FAD-binding subunit XdhB	0.106192427363437	0.847966431181981	Upregulated	42.601417721355	WP_000459182.1
C2566_RS09145	trhO	trhO	rhodanese-related sulfurtransferase	0.105989783817198	0.848159399146498	Upregulated	116.689653203863	WP_001319625.1
C2566_RS17495	lgt	lgt	prolipoprotein diacylglyceryl transferase	0.105649773231539	0.849011216868151	Upregulated	157.456571443496	WP_000204658.1
C2566_RS09460	lolE	lolE	lipoprotein-releasing ABC transporter permease subunit LolE	0.10564541837231	0.847966431181981	Upregulated	234.175419312152	WP_001251384.1
C2566_RS07550	bioC	bioC	malonyl-ACP O-methyltransferase BioC	0.105634506626366	0.833592735392826	Upregulated	7.77158273135744	WP_000246761.1
C2566_RS00100	bglB	bglB	6-phospho-beta-glucosidase BglB	0.105590467360349	0.833592735392826	Upregulated	17.913290823652	WP_000643219.1
C2566_RS18405	metC	metC	cystathionine beta-lyase	0.105433546615073	0.849105827245559	Upregulated	40.1028250726312	WP_001320425.1
C2566_RS07190	pxpA	pxpA	5-oxoprolinase subunit PxpA	0.105223077827047	0.850610268103231	Upregulated	82.6569396201309	WP_000687130.1
C2566_RS01560	rplL	rplL	50S ribosomal protein L7/L12	0.105068807206532	0.849105827245559	Upregulated	1082.71957752769	WP_000028878.1
C2566_RS15705	eutH	eutH	ethanolamine utilization protein EutH	0.104834700770928	0.839067978648122	Upregulated	10.8604054317269	WP_000512382.1
C2566_RS20870	uspB	uspB	universal stress protein UspB	0.104726938527992	0.847966431181981	Upregulated	611.044795888911	WP_000626187.1
C2566_RS03275	yaaJ	yaaJ	alanine/glycine:cation symporter family protein	0.104402848968258	0.849518856568429	Upregulated	57.1689294312359	WP_001112606.1
C2566_RS02785	cysQ	cysQ	3'(2'),5'-bisphosphate nucleotidase CysQ	0.104248442215602	0.850610268103231	Upregulated	235.30300156574	WP_000886900.1
C2566_RS19585	rng	rng	ribonuclease G	0.104112447032776	0.850610268103231	Upregulated	210.821982264515	WP_000123197.1
C2566_RS01895	C2566_RS01895	C2566_RS01895	DUF2713 family protein	0.104006928109177	0.831412119060516	Upregulated	22.4105415454074	NA
C2566_RS02045	gltP	gltP	glutamate/aspartate:proton symporter GltP	0.103914981706161	0.853183136489688	Upregulated	179.153550769385	WP_000835799.1
C2566_RS15250	yfcS	yfcS	fimbria/pilus periplasmic chaperone	0.103809649213563	0.847966431181981	Upregulated	12.1964413046816	WP_001281621.1
C2566_RS11350	C2566_RS11350	C2566_RS11350	ABC transporter permease subunit	0.103256130372631	0.847966431181981	Upregulated	13.021682363666	NA
C2566_RS16380	srmB	srmB	ATP-dependent RNA helicase SrmB	0.103218374518047	0.853364746715194	Upregulated	117.755899173858	WP_000219193.1
C2566_RS11780	folM	folM	dihydromonapterin reductase	0.103137691864728	0.854866701728261	Upregulated	24.7417335419214	WP_000520804.1
C2566_RS19280	yhbY	yhbY	ribosome assembly RNA-binding protein YhbY	0.103029479173138	0.855289630408485	Upregulated	340.440473900482	WP_001054420.1
C2566_RS06880	gltK	gltK	glutamate/aspartate ABC transporter permease GltK	0.102820776008583	0.850610268103231	Upregulated	107.97970455587	WP_000272824.1
C2566_RS12345	pheT	pheT	phenylalanine--tRNA ligase subunit beta	0.102787230361407	0.85538673747869	Upregulated	443.30103981065	WP_000672380.1
C2566_RS07095	kdpB	kdpB	potassium-transporting ATPase subunit KdpB	0.102734110687756	0.848159399146498	Upregulated	22.6260042957661	WP_000087944.1
C2566_RS17770	fumE	fumE	fumarase E	0.102666997140725	0.854866701728261	Upregulated	54.8373250389037	WP_000224147.1
C2566_RS18350	hybA	hybA	hydrogenase 2 operon protein HybA	0.102565055794277	0.854866701728261	Upregulated	207.74513552016	WP_001081870.1
C2566_RS11655	ynfA	ynfA	YnfA family protein	0.102549875583734	0.849254172282364	Upregulated	14.3521843951768	WP_000598292.1
C2566_RS07050	C2566_RS07050	C2566_RS07050	lipoprotein	0.10253199538332	0.847966431181981	Upregulated	7.6282594012291	WP_000856353.1
C2566_RS15375	yfdX	yfdX	YfdX family protein	0.102529183295999	0.847966431181981	Upregulated	14.6591633266755	WP_000825604.1
C2566_RS12230	ydiB	ydiB	quinate/shikimate dehydrogenase	0.102111071234783	0.847966431181981	Upregulated	13.2160838425903	WP_000383469.1
C2566_RS00915	yihA	yihA	ribosome biogenesis GTP-binding protein YihA/YsxC	0.101983519193365	0.855867402077251	Upregulated	135.781993531313	WP_000183349.1
C2566_RS03035	ahr	ahr	NADPH-dependent aldehyde reductase Ahr	0.101958710705128	0.853183136489688	Upregulated	31.5243849423828	WP_001318460.1
C2566_RS06205	lpxH	lpxH	UDP-2,3-diacylglucosamine diphosphatase	0.101938070453337	0.855395549404734	Upregulated	21.8446194212645	WP_000212242.1
C2566_RS16220	yphG	yphG	DUF5107 domain-containing protein	0.101759383514748	NA	Upregulated	95.6581018259005	WP_001329228.1
C2566_RS13215	torY	torY	NapC/NirT family cytochrome c	0.101749607926028	0.850784863657447	Upregulated	41.1657126312138	WP_001214323.1
C2566_RS20880	dtpB	dtpB	dipeptide/tripeptide permease DtpB	0.101668082222779	0.85538673747869	Upregulated	1745.41974040376	WP_001098647.1
C2566_RS06245	sfmD	sfmD	fimbrial biogenesis usher protein	0.101567475576562	0.847966431181981	Upregulated	29.0118456488458	WP_001318685.1
C2566_RS08230	clpA	clpA	ATP-dependent Clp protease ATP-binding subunit ClpA	0.101539275220998	0.854866701728261	Upregulated	2462.59251131438	WP_000934045.1
C2566_RS16530	yfiB	yfiB	OmpA family protein	0.101250626170042	0.855867402077251	Upregulated	35.6161132960999	WP_000589828.1
C2566_RS00755	C2566_RS00755	C2566_RS00755	IclR family transcriptional regulator	0.10122982607481	0.854531656304725	Upregulated	25.1948581474904	WP_000852398.1
C2566_RS21495	yibT	yibT	protein YibT	0.10107875043257	0.855395549404734	Upregulated	283.477947760926	WP_000517100.1
C2566_RS16205	yphD	yphD	ABC transporter permease	0.100956207204841	0.849254172282364	Upregulated	11.9257132491737	WP_001276670.1
C2566_RS08425	elyC	elyC	envelope biogenesis factor ElyC	0.100906575522731	0.855867402077251	Upregulated	24.1156292997225	WP_000899600.1
C2566_RS07565	ybhK	ybhK	YvcK family protein	0.100847685066699	0.855867402077251	Upregulated	101.262688149029	WP_001321368.1
C2566_RS18530	yqiB	yqiB	DUF1249 family protein	0.100468806784111	0.856811108435101	Upregulated	368.815706916723	WP_000833393.1
C2566_RS03975	kefF	kefF	glutathione-regulated potassium-efflux system oxidoreductase KefF	0.100344499623158	0.855867402077251	Upregulated	27.6963479920947	WP_000600725.1
C2566_RS19400	ptsN	ptsN	PTS IIA-like nitrogen regulatory protein PtsN	0.100263239568127	0.855867402077251	Upregulated	108.925289902614	WP_000183676.1
C2566_RS02470	epmA	epmA	elongation factor P--(R)-beta-lysine ligase	0.100122801022334	0.856811108435101	Upregulated	44.3519349463121	WP_000004771.1
C2566_RS06320	ybcL	ybcL	Raf kinase inhibitor-like protein YbcL	0.100074729190703	0.855867402077251	Upregulated	94.1629231344332	WP_001306955.1
C2566_RS08185	lysO	lysO	L-lysine exporter LysO	0.100048287228782	0.85538673747869	Upregulated	24.9512754320157	WP_000491142.1
C2566_RS16520	yfiR	yfiR	YfiR family protein	0.100047464031147	0.855867402077251	Upregulated	217.3863810319	WP_001212391.1
C2566_RS03315	yjtD	yjtD	tRNA/rRNA methyltransferase	0.099921150218349	0.856811108435101	Upregulated	61.0739608086892	WP_001223132.1
C2566_RS07620	ybhQ	ybhQ	YbhQ family protein	0.0997428971542476	0.855395549404734	Upregulated	825.128381831331	WP_000871982.1
C2566_RS14240	yohD	yohD	DedA family protein	0.0996605889557474	0.856811108435101	Upregulated	44.8289224717356	WP_001296821.1
C2566_RS21025	yhjE	yhjE	MFS transporter	0.0995849127442267	0.854866701728261	Upregulated	31.9236493140602	WP_001149016.1
C2566_RS12750	nimT	nimT	2-nitroimidazole transporter	0.0995710605968587	0.856811108435101	Upregulated	30.646285945209	WP_000128491.1
C2566_RS15275	fadI	fadI	acetyl-CoA C-acyltransferase FadI	0.0994608210815034	0.854866701728261	Upregulated	210.56626375594	WP_000531952.1
C2566_RS18070	ruvX	ruvX	Holliday junction resolvase RuvX	0.0993652859634613	0.856811108435101	Upregulated	39.9605222187313	WP_000017106.1
C2566_RS21515	lldP	lldP	L-lactate permease	0.0993150529516658	0.855395549404734	Upregulated	1164.57450285987	WP_001297977.1
C2566_RS19790	smg	smg	DUF494 family protein Smg	0.0992875222155414	0.855867402077251	Upregulated	304.716635360452	WP_000460680.1
C2566_RS15640	yfeX	yfeX	porphyrinogen peroxidase	0.0992696368510995	0.857614891439685	Upregulated	149.922568637377	WP_000084590.1
C2566_RS06595	cstA	cstA	pyruvate/proton symporter CstA	0.0991189335511751	0.855867402077251	Upregulated	900.949068446391	NA
C2566_RS16600	ratA	ratA	type II toxin-antitoxin system toxin RatA	0.0990989724118496	0.855867402077251	Upregulated	92.1402905320473	WP_001300750.1
C2566_RS14990	nuoE	nuoE	NADH-quinone oxidoreductase subunit NuoE	0.0989370721986326	0.856811108435101	Upregulated	286.699339816541	WP_000545042.1
C2566_RS09150	yceI	yceI	YceI family protein	0.0985461448132368	0.857614891439685	Upregulated	34.6099046818604	WP_000749261.1
C2566_RS00450	rffC	rffC	dTDP-4-amino-4,6-dideoxy-D-galactose acyltransferase	0.0981402984560382	0.860833591545265	Upregulated	35.0350958263442	WP_001145183.1
C2566_RS06140	allW	allW	allantoin transporter	0.0981380234264082	0.841866828254222	Upregulated	12.3661320562948	WP_000401100.1
C2566_RS21680	rpmB	rpmB	50S ribosomal protein L28	0.0979485075204731	0.859100561087029	Upregulated	2923.47609794421	WP_000091955.1
C2566_RS07960	C2566_RS07960	C2566_RS07960	terminase ATPase subunit family protein	0.0974818860044007	0.847966431181981	Upregulated	19.4990643271467	WP_001098413.1
C2566_RS21070	bcsZ	bcsZ	cellulose synthase complex periplasmic endoglucanase BcsZ	0.0974475790829787	0.859100561087029	Upregulated	21.3801564308093	WP_001295222.1
C2566_RS14930	yfbM	yfbM	YfbM family protein	0.0974463062386228	0.854531656304725	Upregulated	75.1415505387006	WP_000525365.1
C2566_RS12045	ydhP	ydhP	MFS transporter	0.0972976918219393	0.859100561087029	Upregulated	35.584476801148	WP_000701040.1
C2566_RS13160	yebB	yebB	YebB family permuted papain-like enzyme	0.097251030673132	0.850610268103231	Upregulated	7.54823777079368	WP_001024904.1
C2566_RS25325	C2566_RS25325	C2566_RS25325	tyrosine-type recombinase/integrase	0.0972258600801895	0.859100561087029	Upregulated	21.345375821522	WP_000290930.1
C2566_RS21125	yhjV	yhjV	aromatic amino acid transport family protein	0.0972208339243084	0.860251664744425	Upregulated	55.9492018161927	WP_001295225.1
C2566_RS05015	paoA	paoA	aldehyde dehydrogenase iron-sulfur subunit PaoA	0.0970638519577276	0.847360173607561	Upregulated	10.1889180686003	WP_000070679.1
C2566_RS04670	rnhB	rnhB	ribonuclease HII	0.0970056449264557	0.862095117678915	Upregulated	43.8210619382477	WP_000569405.1
C2566_RS13135	znuA	znuA	zinc ABC transporter substrate-binding protein ZnuA	0.0969615742310365	0.862095117678915	Upregulated	273.556387916143	WP_001300644.1
C2566_RS08285	rarA	rarA	replication-associated recombination protein RarA	0.0966943666635931	0.863712552205386	Upregulated	111.506002405988	WP_000067755.1
C2566_RS07775	ybiU	ybiU	DUF1479 domain-containing protein	0.0966688149644329	0.858190089926925	Upregulated	25.2982679428472	WP_000168797.1
C2566_RS09260	flgG	flgG	flagellar basal-body rod protein FlgG	0.0966590514379241	0.856811108435101	Upregulated	52.2783009537902	WP_000625837.1
C2566_RS09375	ptsG	ptsG	PTS glucose transporter subunit IIBC	0.0966284873585381	0.863712552205386	Upregulated	353.849823386193	WP_000475719.1
C2566_RS07535	bioA	bioA	adenosylmethionine--8-amino-7-oxononanoate transaminase	0.0964800810217867	0.854866701728261	Upregulated	19.4284071311304	WP_001515101.1
C2566_RS15290	yfdF	yfdF	protein YfdF	0.0964257219741529	0.856811108435101	Upregulated	18.8917774081183	NA
C2566_RS09855	prmC	prmC	peptide chain release factor N(5)-glutamine methyltransferase	0.096288698317327	0.864606032121334	Upregulated	173.204309861253	WP_000456454.1
C2566_RS13270	cheR	cheR	protein-glutamate O-methyltransferase CheR	0.0961898995260173	0.860833591545265	Upregulated	13.0972989660005	WP_000204338.1
C2566_RS02435	sugE	sugE	quaternary ammonium compound efflux SMR transporter SugE	0.096044483300695	0.864073928077874	Upregulated	333.450412142621	WP_000118483.1
C2566_RS09290	rne	rne	ribonuclease E	0.0959219924356255	0.862095117678915	Upregulated	619.68284467903	WP_000827411.1
C2566_RS06600	ybdD	ybdD	YbdD/YjiX family protein	0.0956284848609076	0.859100561087029	Upregulated	201.929135306894	WP_000460431.1
C2566_RS00780	tatA	tatA	Sec-independent protein translocase subunit TatA	0.095397483311036	0.866596736279981	Upregulated	1282.0409615403	WP_001295260.1
C2566_RS08980	pgaC	pgaC	poly-beta-1,6-N-acetyl-D-glucosamine synthase	0.0953873230679516	0.865162330566912	Upregulated	40.5679744622865	WP_000610451.1
C2566_RS12415	hxpB	hxpB	hexitol phosphatase HxpB	0.0951862444016263	0.866466658837934	Upregulated	52.9348355770972	WP_000106833.1
C2566_RS01350	yijF	yijF	DUF1287 domain-containing protein	0.0951684713445664	0.855867402077251	Upregulated	12.1203013886537	WP_000647870.1
C2566_RS22075	dgoD	dgoD	galactonate dehydratase	0.0950349557773326	0.861625434301595	Upregulated	22.2618630935351	WP_000705001.1
C2566_RS08220	cspD	cspD	cold shock-like protein CspD	0.0948167076724378	0.865162330566912	Upregulated	4779.16051174407	WP_000410785.1
C2566_RS09310	yceD	yceD	23S rRNA accumulation protein YceD	0.0945662374828843	0.868010542676798	Upregulated	1599.94100625888	WP_001174481.1
C2566_RS21075	bcsB	bcsB	cellulose biosynthesis cyclic di-GMP-binding regulatory protein BcsB	0.0945078012314334	0.865162330566912	Upregulated	45.2544942856095	WP_001324588.1
C2566_RS03165	fecI	fecI	RNA polymerase sigma factor FecI	0.0943309395319638	0.864073928077874	Upregulated	23.6457622298231	WP_001283626.1
C2566_RS20820	yhhJ	yhhJ	ABC transporter permease	0.0941383351884957	0.87008929907679	Upregulated	57.2209527284643	WP_001216257.1
C2566_RS01130	rhaA	rhaA	L-rhamnose isomerase	0.0941100654261735	0.859955154402987	Upregulated	16.7256917653041	WP_000211500.1
C2566_RS15260	yfcV	yfcV	fimbrial protein	0.0939920575726426	0.86134577762622	Upregulated	18.7284041215151	WP_000033316.1
C2566_RS16680	ygaV	ygaV	ArsR/SmtB family transcription factor	0.0939722738506448	0.866596736279981	Upregulated	21.4290583166522	WP_000137280.1
C2566_RS01410	ppc	ppc	phosphoenolpyruvate carboxylase	0.0936734671880501	0.8707371377483	Upregulated	279.643511599883	WP_001005579.1
C2566_RS11120	narZ	narZ	nitrate reductase Z subunit alpha	0.0933486166213505	0.861720556645584	Upregulated	45.4649345412032	WP_000040458.1
C2566_RS15105	hisM	hisM	ABC transporter permease	0.0933341615442066	0.8707371377483	Upregulated	66.4395247894038	WP_000569958.1
C2566_RS16425	tapT	tapT	tRNA-uridine aminocarboxypropyltransferase	0.0932227832450943	0.8707371377483	Upregulated	34.2843906911431	WP_001301152.1
C2566_RS06380	rrrD	rrrD	lysozyme RrrD	0.0930185770394226	0.861774693985412	Upregulated	8.90973517217661	WP_001135280.1
C2566_RS15030	hxpA	hxpA	hexitol phosphatase HxpA	0.0929958664647859	0.866596736279981	Upregulated	146.403824176151	WP_001203392.1
C2566_RS02185	phnE	phnE	phosphonate ABC transporter, permease protein PhnE	0.0925941003186544	NA	Upregulated	7.71852468633758	WP_001193500.1
C2566_RS03620	yjiH	yjiH	nucleoside recognition domain-containing protein	0.0924201632524459	0.8707371377483	Upregulated	311.979515536591	WP_001295597.1
C2566_RS04165	murE	murE	UDP-N-acetylmuramoyl-L-alanyl-D-glutamate--2,6-diaminopimelate ligase	0.0923468186990182	0.871374098443057	Upregulated	357.287518811506	WP_000785116.1
C2566_RS03710	fimC	fimC	type 1 fimbria chaperone FimC	0.0922655416454986	0.850610268103231	Upregulated	132.849836477551	WP_000066560.1
C2566_RS02155	phnK	phnK	phosphonate C-P lyase system protein PhnK	0.0922357955020243	NA	Upregulated	9.07600174935699	WP_001075514.1
C2566_RS04450	folK	folK	2-amino-4-hydroxy-6-hydroxymethyldihydropteridine diphosphokinase	0.0922335329317567	0.864073928077874	Upregulated	7.64071119159536	WP_000215139.1
C2566_RS17045	ygbM	ygbM	HPr family phosphocarrier protein	0.0921551334535596	0.870872047941283	Upregulated	17.3704174556705	WP_001136925.1
C2566_RS18520	yqiA	yqiA	esterase YqiA	0.0920774722748343	0.873782340085073	Upregulated	170.149527357349	WP_000105733.1
C2566_RS25275	C2566_RS25275	C2566_RS25275	cobalamin biosynthesis protein	0.0919342220848146	0.866596736279981	Upregulated	9.13519243158899	NA
C2566_RS08575	uup	uup	ABC transporter ATP-binding protein	0.0918635008541732	0.8707371377483	Upregulated	396.286717014955	WP_000053099.1
C2566_RS02820	tamB	tamB	autotransporter assembly complex protein TamB	0.0916805158559857	0.854866701728261	Upregulated	337.829641789407	WP_000060982.1
C2566_RS05520	C2566_RS05520	C2566_RS05520	DUF2773 domain-containing protein	0.0915999226306128	0.8707371377483	Upregulated	24.727421401223	NA
C2566_RS19670	fis	fis	DNA-binding transcriptional regulator Fis	0.0915787688526916	0.870445363581007	Upregulated	279.908691734481	WP_000462905.1
C2566_RS13125	lpxM	lpxM	lauroyl-Kdo(2)-lipid IV(A) myristoyltransferase	0.0913409096359618	0.871504553808221	Upregulated	100.652611933807	WP_000448381.1
C2566_RS19010	prlF	prlF	type II toxin-antitoxin system antitoxin PrlF	0.0912513155426005	0.871504553808221	Upregulated	268.158916749305	WP_001300560.1
C2566_RS07085	kdpD	kdpD	two-component system sensor histidine kinase KdpD	0.0910496724514625	0.8707371377483	Upregulated	120.910045998685	WP_001301349.1
C2566_RS13675	wzzB	wzzB	LPS O-antigen chain length determinant protein WzzB	0.0908812830893178	0.873797207264516	Upregulated	907.562425140845	WP_001319146.1
C2566_RS15445	glk	glk	glucokinase	0.0906894889406769	0.873797207264516	Upregulated	137.332969092824	WP_000170346.1
C2566_RS16255	qseE	qseE	two component system sensor histidine kinase QseE/GlrK	0.0906382475021698	0.871374098443057	Upregulated	71.1275164443344	WP_001297612.1
C2566_RS08905	rutD	rutD	pyrimidine utilization protein D	0.0904917519218835	0.855867402077251	Upregulated	8.18300863572103	WP_000777653.1
C2566_RS13175	nudB	nudB	dihydroneopterin triphosphate diphosphatase	0.0904881196680136	0.873797207264516	Upregulated	114.195309870284	WP_001300367.1
C2566_RS14415	fruB	fruB	fused PTS fructose transporter subunit IIA/HPr protein	0.0904629658543991	0.873782340085073	Upregulated	29.1411913741723	WP_000487267.1
C2566_RS12560	ynjC	ynjC	ABC transporter permease subunit	0.0903595752890957	0.873797207264516	Upregulated	23.9645403520421	WP_000224958.1
C2566_RS16375	trmN	trmN	tRNA(1)(Val) (adenine(37)-N(6))-methyltransferase TrmN	0.0901539520998645	0.873797207264516	Upregulated	46.2137576617395	WP_001295363.1
C2566_RS06675	citG	citG	triphosphoribosyl-dephospho-CoA synthase CitG	0.0898627156489161	0.856405585110358	Upregulated	10.0301502650409	WP_000062457.1
C2566_RS12745	nimR	nimR	DNA-binding transcriptional regulator NimR	0.089824793619013	0.873797207264516	Upregulated	29.3875552971837	WP_000972240.1
C2566_RS06120	allR	allR	HTH-type transcriptional repressor AllR	0.0897813025699722	0.871374098443057	Upregulated	1433.4697594543	WP_000141275.1
C2566_RS25045	C2566_RS25045	C2566_RS25045	fimbria/pilus outer membrane usher protein	0.0897366607498543	0.861720556645584	Upregulated	25.6231187718103	NA
C2566_RS12935	rlmA	rlmA	23S rRNA (guanine(745)-N(1))-methyltransferase	0.0897181661684932	0.873797207264516	Upregulated	507.141519754923	WP_000010149.1
C2566_RS19695	acrF	acrF	multidrug efflux RND transporter permease subunit AcrF	0.0896681757351055	0.871504553808221	Upregulated	140.310595126096	WP_001273195.1
C2566_RS12975	yebQ	yebQ	MFS transporter	0.0895665281388225	0.872201882192505	Upregulated	28.9385778318481	WP_001301427.1
C2566_RS14525	yejO	yejO	autotransporter YejO	0.0894905634940062	0.873797207264516	Upregulated	164.836203184102	WP_000554226.1
C2566_RS19620	yhdH	yhdH	MDR family oxidoreductase	0.0894578209333022	0.873797207264516	Upregulated	103.097672503438	WP_001148481.1
C2566_RS12805	dmlR	dmlR	DNA-binding transcriptional regulator DmlR	0.0893651578973461	0.873797207264516	Upregulated	28.5580735666595	WP_001061578.1
C2566_RS02720	C2566_RS02720	C2566_RS02720	acyl CoA:acetate/3-ketoacid CoA transferase	0.0892936780173437	0.868475902527324	Upregulated	17.9019342960572	WP_001226942.1
C2566_RS10620	recT	recT	recombination protein RecT	0.089080472883975	0.866596736279981	Upregulated	7.78791193785888	WP_000166319.1
C2566_RS06145	allB	allB	allantoinase AllB	0.0890718669693132	0.873797207264516	Upregulated	59.457478865698	WP_000006899.1
C2566_RS13660	hisA	hisA	1-(5-phosphoribosyl)-5-[(5-phosphoribosylamino)methylideneamino]imidazole-4-carboxamide isomerase	0.0888668237825338	0.873797207264516	Upregulated	78.6079870899078	WP_000586449.1
C2566_RS24980	yadX	yadX	protein YadX	0.0888316065867121	0.873797207264516	Upregulated	87.8961891119052	WP_211180485.1
C2566_RS12600	topB	topB	DNA topoisomerase III	0.0885880235924466	0.875052290784811	Upregulated	174.363416090399	WP_001235800.1
C2566_RS10300	sapF	sapF	peptide ABC transporter ATP-binding protein SapF	0.0884254149911519	0.874826115803354	Upregulated	21.0114519489321	WP_000573407.1
C2566_RS01035	dtd	dtd	D-aminoacyl-tRNA deacylase	0.0883975410201938	0.875111438962877	Upregulated	72.2574431101428	WP_000560983.1
C2566_RS14420	setB	setB	sugar efflux transporter SetB	0.0882915300134282	0.873797207264516	Upregulated	27.1616330954795	WP_000551969.1
C2566_RS12760	yoaF	yoaF	DUF333 domain-containing lipoprotein YoaF	0.0882806619804944	0.874848013822951	Upregulated	98.6404341090839	WP_000691934.1
C2566_RS00695	C2566_RS00695	C2566_RS00695	DUF1116 domain-containing protein	0.088231419869156	0.86134577762622	Upregulated	12.8172199154779	WP_001093942.1
C2566_RS09905	ychN	ychN	DsrE/F sulfur relay family protein YchN	0.0881567710928166	0.874848013822951	Upregulated	174.81726352844	WP_001169669.1
C2566_RS10735	ydbJ	ydbJ	DUF333 domain-containing protein	0.0879929907244053	0.873797207264516	Upregulated	116.889279503951	WP_001295715.1
C2566_RS00900	yihG	yihG	acyltransferase	0.0877258564603781	0.874324873483704	Upregulated	51.6878527250289	WP_001313432.1
C2566_RS06785	mrdB	mrdB	peptidoglycan glycosyltransferase MrdB	0.0875067247540616	0.878298285626657	Upregulated	110.759966307628	WP_000131719.1
C2566_RS24575	C2566_RS24575	C2566_RS24575	hypothetical protein	0.0874340011386457	0.873797207264516	Upregulated	277.548451383712	WP_001305582.1
C2566_RS14050	yegX	yegX	glycoside hydrolase family 25 protein	0.0874234504705865	0.873991170147997	Upregulated	23.2077860836303	WP_001300994.1
C2566_RS01475	C2566_RS01475	C2566_RS01475	hypothetical protein	0.0873974398900192	0.874848013822951	Upregulated	220.289423708324	NA
C2566_RS19465	nanK	nanK	N-acetylmannosamine kinase	0.0872027553305076	0.875923513352444	Upregulated	25.21609353318	WP_000209020.1
C2566_RS21835	C2566_RS21835	C2566_RS21835	hypothetical protein	0.0871963028237638	0.878438927486176	Upregulated	48.7697748272165	NA
C2566_RS03125	C2566_RS03125	C2566_RS03125	IS3-like element ISEc52 family transposase	0.0870917144078249	0.873797207264516	Upregulated	7.37923696567313	NA
C2566_RS08110	rlmC	rlmC	23S rRNA (uracil(747)-C(5))-methyltransferase RlmC	0.0866371893370087	0.875052290784811	Upregulated	38.7422099174808	WP_001149743.1
C2566_RS16935	hycH	hycH	formate hydrogenlyase assembly protein HycH	0.0863633839387905	0.873797207264516	Upregulated	8.29522342044088	WP_001291921.1
C2566_RS16960	hycC	hycC	formate hydrogenlyase subunit 3	0.0856696720583475	0.874848013822951	Upregulated	19.8900559595597	WP_001274388.1
C2566_RS01550	rplA	rplA	50S ribosomal protein L1	0.0854898630446583	0.875923513352444	Upregulated	1720.055146799	WP_001096684.1
C2566_RS20165	crp	crp	cAMP-activated global transcriptional regulator CRP	0.0853648497272915	0.882839326702156	Upregulated	1594.37223543076	WP_000242755.1
C2566_RS19535	mdh	mdh	malate dehydrogenase	0.0851952068105443	0.878298285626657	Upregulated	1380.75264572952	WP_001295272.1
C2566_RS15780	nudK	nudK	GDP-mannose pyrophosphatase NudK	0.0851559447599332	0.882839326702156	Upregulated	128.117614929096	WP_001300814.1
C2566_RS18195	sslE	sslE	lipoprotein metalloprotease SslE	0.0851545949465825	0.879585107277099	Upregulated	51.7887546995501	WP_001034469.1
C2566_RS05010	paoB	paoB	aldehyde oxidoreductase FAD-binding subunit PaoB	0.0849638135251232	0.873797207264516	Upregulated	11.3815579347219	WP_000643325.1
C2566_RS07280	mngR	mngR	mannosyl-D-glycerate transport/metabolism system transcriptional repressor MngR	0.084942271565278	0.882839326702156	Upregulated	56.5873694787446	WP_000509900.1
C2566_RS04910	C2566_RS04910	C2566_RS04910	flagellar biosynthesis protein FlhA	0.0849143256659301	0.873797207264516	Upregulated	18.4827014812405	NA
C2566_RS05940	apt	apt	adenine phosphoribosyltransferase	0.0847080391420259	0.882839326702156	Upregulated	86.6897369637785	WP_000127356.1
C2566_RS11265	yddA	yddA	ABC transporter ATP-binding protein/permease	0.0844888211280032	0.873797207264516	Upregulated	21.4243386042196	WP_000628583.1
C2566_RS15255	yfcU	yfcU	fimbrial usher protein YfcU	0.0843978424035767	0.878438927486176	Upregulated	42.4244780555172	WP_001300969.1
C2566_RS01875	dinF	dinF	MATE family efflux transporter DinF	0.0840411845687932	0.882839326702156	Upregulated	40.6040843761916	WP_001301116.1
C2566_RS18490	qseB	qseB	quorum sensing response regulator transcription factor QseB	0.0837576680362692	0.884146723592144	Upregulated	64.9584972604551	WP_001221493.1
C2566_RS05180	yahE	yahE	DUF2877 domain-containing protein	0.0837157138805797	NA	Upregulated	6.12948257492494	WP_001315281.1
C2566_RS03980	kefC	kefC	glutathione-regulated potassium-efflux system protein KefC	0.0836244925686682	0.884675038566475	Upregulated	46.5189063883556	WP_000377129.1
C2566_RS16030	yfgM	yfgM	ancillary SecYEG translocon subunit YfgM	0.0835420662752191	0.884675038566475	Upregulated	177.373730358364	WP_000409205.1
C2566_RS20490	rtcB	rtcB	RNA-splicing ligase RtcB	0.0835342106639323	0.882839326702156	Upregulated	32.9075744105198	WP_001105478.1
C2566_RS06575	entE	entE	(2,3-dihydroxybenzoyl)adenylate synthase EntE	0.0830267662159706	0.873797207264516	Upregulated	16.713988453159	WP_000026804.1
C2566_RS15985	yfgG	yfgG	YfgG family protein	0.0829797522626091	0.884675038566475	Upregulated	840.253201189901	WP_000076001.1
C2566_RS25370	ynaL	ynaL	protein YnaL	0.0827423020357338	0.873797207264516	Upregulated	18.3854951537058	WP_001296046.1
C2566_RS17070	surE	surE	5'/3'-nucleotidase SurE	0.0825905316723246	0.888034384842008	Upregulated	130.250073637021	WP_001295182.1
C2566_RS20665	livM	livM	branched chain amino acid ABC transporter permease LivM	0.082408293064086	0.873797207264516	Upregulated	11.4256081211162	WP_000803797.1
C2566_RS07585	moaD	moaD	molybdopterin synthase sulfur carrier subunit	0.0823401167774709	0.882839326702156	Upregulated	28.8137820557241	WP_000598612.1
C2566_RS08485	pncB	pncB	nicotinate phosphoribosyltransferase	0.0823356501088335	0.882839326702156	Upregulated	702.78100475776	WP_001307697.1
C2566_RS14640	ada	ada	bifunctional DNA-binding transcriptional regulator/O6-methylguanine-DNA methyltransferase Ada	0.0822717657997134	0.888386661158179	Upregulated	36.2728622498334	WP_000710372.1
C2566_RS24890	C2566_RS24890	C2566_RS24890	hypothetical protein	0.0822194308621828	0.878298285626657	Upregulated	115.737844948365	WP_001157925.1
C2566_RS05005	paoC	paoC	aldehyde oxidoreductase molybdenum-binding subunit PaoC	0.0822179844436976	0.875052290784811	Upregulated	33.6659533462875	WP_000667062.1
C2566_RS15495	yfeD	yfeD	MerR family transcriptional regulator	0.0821537356003892	0.8894376942486	Upregulated	160.269704949459	WP_000826513.1
C2566_RS23050	tnpA	tnpA	IS200/IS605 family transposase	0.0818710563802365	0.881831789360195	Upregulated	7.67042058300376	NA
C2566_RS06135	glxR	glxR	2-hydroxy-3-oxopropionate reductase	0.0815951592860715	0.8707371377483	Upregulated	10.2337095547017	WP_000765842.1
C2566_RS13010	rsmF	rsmF	16S rRNA (cytosine(1407)-C(5))-methyltransferase RsmF	0.0815565015994414	0.890185824711166	Upregulated	70.2395734382995	WP_000057022.1
C2566_RS18680	ttdA	ttdA	L(+)-tartrate dehydratase subunit alpha	0.0815138018652066	0.871504553808221	Upregulated	9.23575457340461	WP_000986797.1
C2566_RS09600	ymgA	ymgA	two-component-system connector protein YmgA	0.0811093734499857	0.882839326702156	Upregulated	16.2956043391816	WP_000858002.1
C2566_RS02210	crfC	crfC	clamp-binding protein CrfC	0.0809120941260091	0.882839326702156	Upregulated	33.1735778440684	WP_000288588.1
C2566_RS14880	menC	menC	o-succinylbenzoate synthase	0.080875565765492	0.893200502815749	Upregulated	65.2738910829919	WP_001255628.1
C2566_RS09240	flgC	flgC	flagellar basal body rod protein FlgC	0.0808685518157272	0.882839326702156	Upregulated	23.29394855044	WP_001196460.1
C2566_RS18805	ygjP	ygjP	M48 family metallopeptidase	0.0804896499577644	0.892180454161868	Upregulated	38.4238203904552	WP_001300832.1
C2566_RS06905	corC	corC	CNNM family magnesium/cobalt transport protein CorC	0.080453627061134	0.893298938019833	Upregulated	374.702431263301	WP_001278605.1
C2566_RS20925	arsC	arsC	glutaredoxin-dependent arsenate reductase	0.0803597067952638	0.882839326702156	Upregulated	16.5582128190956	WP_000065769.1
C2566_RS06265	C2566_RS06265	C2566_RS06265	hypothetical protein	0.0802278798451138	0.884675038566475	Upregulated	150.94749652295	NA
C2566_RS14965	nuoJ	nuoJ	NADH-quinone oxidoreductase subunit J	0.0800748161848243	0.892671626510539	Upregulated	276.541893269091	WP_000393511.1
C2566_RS09155	yceJ	yceJ	cytochrome b	0.0800653921834486	0.886868031588325	Upregulated	14.6778366607649	WP_000011114.1
C2566_RS01270	menA	menA	1,4-dihydroxy-2-naphthoate polyprenyltransferase	0.0800498814346362	0.893298938019833	Upregulated	38.9917754503518	WP_000139496.1
C2566_RS06010	ybaQ	ybaQ	HigA family addiction module antitoxin	0.0800410078428608	0.893298938019833	Upregulated	84.9753992924805	WP_000806442.1
C2566_RS05610	yajD	yajD	HNH nuclease YajD	0.0797846401648693	0.893599190073969	Upregulated	680.52873370693	WP_000974813.1
C2566_RS20375	igaA	igaA	intracellular growth attenuator protein IgaA	0.0797547412308604	0.893599190073969	Upregulated	265.680412055474	WP_000104525.1
C2566_RS18115	yggN	yggN	DUF2884 domain-containing protein	0.0796229678455921	0.893599190073969	Upregulated	66.781445210917	WP_000984796.1
C2566_RS09360	tmk	tmk	dTMP kinase	0.0794610586444501	0.893200502815749	Upregulated	51.2541838993789	WP_001257000.1
C2566_RS14685	atoE	atoE	TIGR00366 family protein	0.0793022335814549	0.881831789360195	Upregulated	12.7562582409557	WP_000580275.1
C2566_RS16950	hycE	hycE	formate hydrogenlyase subunit HycE	0.0792201317159703	0.888386661158179	Upregulated	21.6150036873434	WP_001288122.1
C2566_RS13940	baeS	baeS	two-component system sensor histidine kinase BaeS	0.079158451575009	0.893298938019833	Upregulated	31.560524690902	WP_000675150.1
C2566_RS18660	bacA	bacA	undecaprenyl-diphosphate phosphatase	0.0790902164749901	0.893883997463838	Upregulated	141.12846886002	WP_001281927.1
C2566_RS20035	gspL	gspL	type II secretion system protein GspL	0.0790769368307315	0.888287640830303	Upregulated	36.8927061010623	WP_001115228.1
C2566_RS25015	yljB	yljB	protein YljB	0.078772120927587	0.893298938019833	Upregulated	83.5573335511955	WP_001406719.1
C2566_RS08670	hspQ	hspQ	heat shock protein HspQ	0.0787274488791971	0.893621808259669	Upregulated	440.805877222128	WP_001295356.1
C2566_RS16250	qseG	qseG	two-component system QseEF-associated lipoprotein QseG	0.0786967494963291	0.893883997463838	Upregulated	66.3332011831898	WP_001215861.1
C2566_RS14160	yehP	yehP	vWA domain-containing protein	0.0783816578560383	0.884675038566475	Upregulated	13.4654401176139	WP_001300968.1
C2566_RS07845	rimO	rimO	30S ribosomal protein S12 methylthiotransferase RimO	0.0783244030188459	0.893980410795776	Upregulated	85.1464198720636	WP_000049367.1
C2566_RS21685	radC	radC	RadC family protein	0.0782863771735333	0.893621808259669	Upregulated	180.957486207524	WP_001321683.1
C2566_RS15175	flk	flk	flagella biosynthesis regulator Flk	0.0781661073116027	0.893980410795776	Upregulated	54.2893424034136	WP_000615834.1
C2566_RS04870	fadE	fadE	acyl-CoA dehydrogenase FadE	0.0781077123323725	0.888034384842008	Upregulated	764.06193579082	WP_000973107.1
C2566_RS03080	nanY	nanY	2,7-anhydro-N-acetylneuraminate hydratase	0.0779719736907975	0.893980410795776	Upregulated	280.855687788297	WP_000611568.1
C2566_RS16890	norR	norR	nitric oxide reductase transcriptional regulator NorR	0.077932388245019	0.893980410795776	Upregulated	46.1556526276248	WP_000010749.1
C2566_RS07965	C2566_RS07965	C2566_RS07965	GPO family capsid scaffolding protein	0.0779206478564693	0.893621808259669	Upregulated	22.3980393807369	WP_000216259.1
C2566_RS13780	wcaK	wcaK	colanic acid biosynthesis pyruvyl transferase WcaK	0.077869001053344	0.883963186414578	Upregulated	10.9546392717368	WP_000770767.1
C2566_RS14120	C2566_RS14120	C2566_RS14120	DUF2574 family protein	0.0777703665291549	0.893980410795776	Upregulated	100.21679451281	NA
C2566_RS12445	chbG	chbG	chitin disaccharide deacetylase	0.0776965142431044	0.893599190073969	Upregulated	27.5872533398239	WP_000440472.1
C2566_RS14730	yfaL	yfaL	AIDA-I family autotransporter adhesin YfaL/EhaC	0.0776198228588886	0.893298938019833	Upregulated	70.6334602157317	WP_001220069.1
C2566_RS09400	thiK	thiK	thiamine kinase	0.0775589480079438	0.893980410795776	Upregulated	60.7676385390616	WP_001116560.1
C2566_RS09500	potC	potC	spermidine/putrescine ABC transporter permease PotC	0.0771309265532418	0.893980410795776	Upregulated	77.6067885790308	WP_000580316.1
C2566_RS11760	pntB	pntB	Re/Si-specific NAD(P)(+) transhydrogenase subunit beta	0.0771113391786448	0.893980410795776	Upregulated	382.902621117594	WP_000014036.1
C2566_RS13095	kdgA	kdgA	bifunctional 4-hydroxy-2-oxoglutarate aldolase/2-dehydro-3-deoxy-phosphogluconate aldolase	0.0768976570916545	0.893980410795776	Upregulated	64.8951444521233	WP_000800512.1
C2566_RS06110	allS	allS	HTH-type transcriptional activator AllS	0.0766499634710015	0.893980410795776	Upregulated	19.0597501294917	WP_000460145.1
C2566_RS14130	metG	metG	methionine--tRNA ligase	0.0765759047795934	0.896173431594488	Upregulated	292.080707651387	WP_001300978.1
C2566_RS02255	adiA	adiA	arginine decarboxylase	0.0765139547351737	0.893980410795776	Upregulated	58.0567624407525	WP_012767781.1
C2566_RS09635	ymgD	ymgD	YmgD family protein	0.0762345861678762	0.893883997463838	Upregulated	115.32770516143	WP_000979983.1
C2566_RS14885	menB	menB	1,4-dihydroxy-2-naphthoyl-CoA synthase	0.0757577042963104	0.89709713673617	Upregulated	98.4895276035757	WP_000639996.1
C2566_RS12580	nudG	nudG	CTP pyrophosphohydrolase	0.0757347818301031	0.893980410795776	Upregulated	12.3846585297457	WP_000781888.1
C2566_RS07545	bioF	bioF	8-amino-7-oxononanoate synthase	0.0756019954070443	0.893298938019833	Upregulated	10.0517633380509	WP_000118797.1
C2566_RS09335	fabG	fabG	3-oxoacyl-ACP reductase FabG	0.0755493390418744	0.896173431594488	Upregulated	1409.74115388362	WP_001008532.1
C2566_RS08390	ycaI	ycaI	ComEC family protein	0.0753333328082585	0.893980410795776	Upregulated	107.810671899673	WP_000705764.1
C2566_RS20835	yhiJ	yhiJ	DUF4049 domain-containing protein	0.0752779733131284	0.893980410795776	Upregulated	65.5164063014942	WP_001329173.1
C2566_RS02650	ulaA	ulaA	PTS ascorbate transporter subunit IIC	0.0752283103472126	0.89709713673617	Upregulated	46.0073669924475	WP_001300695.1
C2566_RS03930	caiC	caiC	crotonobetaine/carnitine-CoA ligase	0.0750506914951727	0.896173431594488	Upregulated	61.7648522801083	WP_000351506.1
C2566_RS02035	nrfF	nrfF	heme lyase NrfEFG subunit NrfF	0.0748654776972471	0.893980410795776	Upregulated	9.73474678843759	WP_000033487.1
C2566_RS17035	otnK	otnK	3-oxo-tetronate kinase	0.0747979570996828	0.894053349830364	Upregulated	35.1789722086542	WP_000590371.1
C2566_RS23875	C2566_RS23875	C2566_RS23875	IS3-like element IS150 family transposase	0.0747406536052359	0.886664380699398	Upregulated	7.93826566620464	WP_085947770.1
C2566_RS24065	C2566_RS24065	C2566_RS24065	IS3-like element IS150 family transposase	0.0746676267105074	0.893980410795776	Upregulated	9.07846381337864	WP_085947770.1
C2566_RS12400	ghoS	ghoS	type V toxin-antitoxin system endoribonuclease antitoxin GhoS	0.074666503442084	0.895635114055754	Upregulated	144.011027910664	WP_000146159.1
C2566_RS04770	C2566_RS04770	C2566_RS04770	hypothetical protein	0.0746584994521857	0.886664380699398	Upregulated	10.7184703922541	NA
C2566_RS05510	aroM	aroM	AroM family protein	0.0746292848170096	0.897879472913757	Upregulated	31.1892899439049	WP_001276425.1
C2566_RS16200	yphC	yphC	zinc-dependent alcohol dehydrogenase family protein	0.074544899251437	0.893980410795776	Upregulated	15.3611063721243	WP_000700812.1
C2566_RS09580	ycgX	ycgX	DUF1398 domain-containing protein	0.0745188726995327	0.893599190073969	Upregulated	14.9711502443503	WP_000373101.1
C2566_RS18005	guaD	guaD	guanine deaminase	0.0744815432593047	0.898099607653208	Upregulated	63.9254003714797	WP_001301062.1
C2566_RS14210	yehY	yehY	glycine betaine ABC transporter permease YehY	0.0744280382898388	0.89474738721137	Upregulated	20.5342499356585	WP_000220833.1
C2566_RS20855	yhiM	yhiM	DUF2776 domain-containing protein	0.0743145418163134	0.894395861845986	Upregulated	17.5254924053428	WP_001028905.1
C2566_RS21310	malS	malS	alpha-amylase	0.0741032189590096	0.896671061583265	Upregulated	43.2276818754606	WP_000761228.1
C2566_RS00145	glmU	glmU	bifunctional UDP-N-acetylglucosamine diphosphorylase/glucosamine-1-phosphate N-acetyltransferase GlmU	0.0739816624383556	0.900764252808707	Upregulated	396.296624741219	WP_000933736.1
C2566_RS20110	slyX	slyX	protein SlyX	0.0738832543178881	0.900764252808707	Upregulated	61.6960224518021	WP_001153615.1
C2566_RS03795	yjhP	yjhP	SAM-dependent methyltransferase	0.0738336153643362	0.900764252808707	Upregulated	29.5982990212139	WP_000354251.1
C2566_RS00015	yidD	yidD	membrane protein insertion efficiency factor YidD	0.0737784663061848	0.898851886761139	Upregulated	34.288654425115	WP_001307474.1
C2566_RS07405	nadA	nadA	quinolinate synthase NadA	0.0737553191656906	0.89709713673617	Upregulated	68.9228988235057	WP_000115290.1
C2566_RS02545	hfq	hfq	RNA chaperone Hfq	0.0735065491989877	0.89709713673617	Upregulated	1044.90988267736	WP_001051883.1
C2566_RS18920	cyuA	cyuA	cysteine desulfidase	0.0734681858610631	0.900764252808707	Upregulated	32.0812428064568	WP_000460514.1
C2566_RS17040	ygbL	ygbL	aldolase	0.0732769348988808	0.897277310483867	Upregulated	14.8616770256831	WP_001278994.1
C2566_RS01900	dusA	dusA	tRNA dihydrouridine(20/20a) synthase DusA	0.073232500393862	0.901580773461003	Upregulated	71.87914396653	WP_001329186.1
C2566_RS20720	yhhL	yhhL	DUF1145 family protein	0.073051704702074	0.900764252808707	Upregulated	22.6565390990674	WP_001295207.1
C2566_RS09895	chaB	chaB	putative cation transport regulator ChaB	0.0730352686590015	0.901241518185972	Upregulated	45.1033157888467	WP_001146444.1
C2566_RS02515	queG	queG	tRNA epoxyqueuosine(34) reductase QueG	0.0729146060182144	0.900764252808707	Upregulated	232.613528490729	WP_001294219.1
C2566_RS19160	ubiT	ubiT	ubiquinone anaerobic biosynthesis accessory factor UbiT	0.0728505294943054	0.902589133591128	Upregulated	492.564418569227	WP_001295552.1
C2566_RS03160	fecR	fecR	ferric citrate uptake sigma factor regulator FecR	0.072776375041528	0.893980410795776	Upregulated	11.2524242250201	WP_001068910.1
C2566_RS12700	yeaE	yeaE	methylglyoxal reductase YeaE	0.072545732091556	0.902589133591128	Upregulated	65.128732332466	WP_001186371.1
C2566_RS09275	flgJ	flgJ	flagellar assembly peptidoglycan hydrolase FlgJ	0.0722341469669478	0.897879472913757	Upregulated	27.2524162494832	WP_001295441.1
C2566_RS04040	araD	araD	L-ribulose-5-phosphate 4-epimerase	0.0720841720949828	0.897879472913757	Upregulated	14.3415681585104	WP_000888655.1
C2566_RS18450	ftsP	ftsP	cell division protein FtsP	0.0718755070257966	0.904617880199068	Upregulated	86.3664492881119	WP_000059388.1
C2566_RS09505	potB	potB	spermidine/putrescine ABC transporter permease PotB	0.071799905637449	0.904424968693238	Upregulated	80.959530168973	WP_000799401.1
C2566_RS21725	yicG	yicG	trimeric intracellular cation channel family protein	0.0716761193741572	0.903818208852975	Upregulated	58.8201614166921	WP_000924289.1
C2566_RS12130	ydhV	ydhV	aldehyde ferredoxin oxidoreductase	0.0715177665241557	0.904888026239252	Upregulated	113.419601924188	WP_001273527.1
C2566_RS09080	ymdA	ymdA	protein YmdA	0.0713449330343291	0.900916086990215	Upregulated	22.5674247525924	WP_000489585.1
C2566_RS13230	argS	argS	arginine--tRNA ligase	0.0712999863070199	0.906231664199543	Upregulated	317.145112104767	WP_001025322.1
C2566_RS12565	ynjD	ynjD	ATP-binding cassette domain-containing protein	0.0712647041375266	0.905156889274268	Upregulated	53.9664379932481	WP_001300558.1
C2566_RS00665	metR	metR	HTH-type transcriptional regulator MetR	0.070997697448043	0.897277310483867	Upregulated	16.6793288175083	WP_000573618.1
C2566_RS02465	frdA	frdA	fumarate reductase (quinol) flavoprotein subunit	0.0709853836619068	0.904240463047897	Upregulated	629.365424032943	WP_001192973.1
C2566_RS12120	ydhX	ydhX	4Fe-4S dicluster domain-containing protein	0.0709641949061726	0.901241518185972	Upregulated	20.0008964266293	WP_001310861.1
C2566_RS04660	lpxA	lpxA	acyl-ACP--UDP-N-acetylglucosamine O-acyltransferase	0.070823312499996	0.907074075530903	Upregulated	233.954393721579	WP_000565966.1
C2566_RS17180	ygcU	ygcU	FAD-binding oxidoreductase	0.0707508354248541	0.896173431594488	Upregulated	25.146425640632	WP_000059307.1
C2566_RS18990	garR	garR	2-hydroxy-3-oxopropionate reductase	0.0706324720903048	0.904888026239252	Upregulated	27.9883325439868	WP_001303675.1
C2566_RS18755	ebgA	ebgA	beta-galactosidase subunit alpha	0.0706145568016699	0.896173431594488	Upregulated	30.7669815170924	WP_001082928.1
C2566_RS00875	mobA	mobA	molybdenum cofactor guanylyltransferase MobA	0.0705046178038544	0.908890816095931	Upregulated	42.349191250207	WP_001052181.1
C2566_RS21335	yiaK	yiaK	3-dehydro-L-gulonate 2-dehydrogenase	0.0704627649467287	0.90087619647213	Upregulated	15.8932014397344	WP_000869037.1
C2566_RS20945	yhiD	yhiD	MgtC/SapB family protein	0.0704619108188417	NA	Upregulated	6.15403264338087	WP_001296814.1
C2566_RS01720	C2566_RS01720	C2566_RS01720	ShET2/EspL2 family type III secretion system effector toxin	0.0701957629216347	NA	Upregulated	15.7716968021345	NA
C2566_RS09565	icd	icd	NADP-dependent isocitrate dehydrogenase	0.070135224732921	0.907908910315347	Upregulated	2219.21050392809	WP_000444487.1
C2566_RS16860	srlE	srlE	PTS glucitol/sorbitol transporter subunit IIB	0.0698932036915192	0.900916086990215	Upregulated	11.9925162821484	WP_000148867.1
C2566_RS21730	ligB	ligB	NAD-dependent DNA ligase LigB	0.0694111261861364	0.912497346731369	Upregulated	51.3828177747412	WP_000870047.1
C2566_RS14950	nuoM	nuoM	NADH-quinone oxidoreductase subunit M	0.0689090351654844	0.909314698287855	Upregulated	701.088813312078	WP_000926441.1
C2566_RS11115	narH	narH	nitrate reductase subunit beta	0.068838035023525	0.900916086990215	Upregulated	15.5899150582691	WP_000702542.1
C2566_RS17485	ppdA	ppdA	prepilin peptidase-dependent protein	0.0686267137902683	0.904240463047897	Upregulated	8.11035268323297	WP_000857056.1
C2566_RS25120	yhiY	yhiY	protein YhiY	0.0684890937771463	0.913480060090578	Upregulated	104.111517752455	WP_001296785.1
C2566_RS23025	intR	intR	site-specific integrase	0.0683760191408304	0.911989821296219	Upregulated	76.9440304030383	WP_000040858.1
C2566_RS00075	cbrB	cbrB	protein CbrB	0.0681073406764049	0.912955170461872	Upregulated	23.7881711187694	WP_000116772.1
C2566_RS10935	insQ	insQ	RNA-guided endonuclease InsQ/TnpB family protein	0.0677055325846596	0.915629303681302	Upregulated	109.928419408779	WP_000826416.1
C2566_RS03135	fecE	fecE	Fe(3+) dicitrate ABC transporter ATP-binding protein FecE	0.0674778961538963	0.900764252808707	Upregulated	13.4925655346574	WP_000175457.1
C2566_RS11015	ydcZ	ydcZ	DMT family transporter	0.0674387960308236	0.915316313847824	Upregulated	26.0081702510571	WP_001076521.1
C2566_RS00995	yihR	yihR	aldose-1-epimerase	0.067433283894851	0.893980410795776	Upregulated	7.75486163799467	WP_001295268.1
C2566_RS24975	C2566_RS24975	C2566_RS24975	VOC family protein	0.067246210549347	0.91542984655691	Upregulated	16.9731343000708	NA
C2566_RS18105	yggM	yggM	DUF1202 family protein	0.067167603129846	0.91542984655691	Upregulated	102.077415961509	WP_000745210.1
C2566_RS10405	ycjN	ycjN	ABC transporter substrate-binding protein	0.0670967740428565	0.893599190073969	Upregulated	9.04353631875699	WP_000597460.1
C2566_RS17450	recD	recD	exodeoxyribonuclease V subunit alpha	0.0670100133130611	0.916370598764571	Upregulated	65.6201276450068	WP_000775931.1
C2566_RS11935	gstA	gstA	glutathione transferase GstA	0.0667778794238771	0.916484430259241	Upregulated	330.46526414522	WP_000765749.1
C2566_RS13545	cobS	cobS	adenosylcobinamide-GDP ribazoletransferase	0.0666577821855208	0.916370598764571	Upregulated	28.897080704779	WP_012767739.1
C2566_RS08180	hcp	hcp	hydroxylamine reductase	0.0666154701306727	0.911989821296219	Upregulated	26.1607181697991	WP_000458809.1
C2566_RS00750	C2566_RS00750	C2566_RS00750	2-dehydro-3-deoxygalactonokinase	0.0663211974047855	0.912497346731369	Upregulated	20.2106704052363	WP_001117530.1
C2566_RS12100	ydhR	ydhR	monooxygenase	0.0663161720542006	0.914027054815504	Upregulated	4219.26355194162	WP_000212680.1
C2566_RS08955	efeO	efeO	iron uptake system protein EfeO	0.0661717892737492	0.91712533066817	Upregulated	63.8573636081112	WP_000154398.1
C2566_RS15245	C2566_RS15245	C2566_RS15245	fimbrial protein	0.0661214134705559	0.907949246192504	Upregulated	8.19888048651213	WP_000789849.1
C2566_RS04410	panB	panB	3-methyl-2-oxobutanoate hydroxymethyltransferase	0.0659556015535888	0.91712533066817	Upregulated	91.610710647141	WP_000805497.1
C2566_RS02825	ytfP	ytfP	gamma-glutamylcyclotransferase family protein	0.0651386436342793	0.91712533066817	Upregulated	148.55258215287	WP_001219160.1
C2566_RS01860	plsB	plsB	glycerol-3-phosphate 1-O-acyltransferase PlsB	0.0651132497147263	0.91712533066817	Upregulated	514.034759149672	WP_000017354.1
C2566_RS22005	yidI	yidI	protein YidI	0.0649824068827095	0.91712533066817	Upregulated	17.652502362029	WP_000511289.1
C2566_RS23930	C2566_RS23930	C2566_RS23930	IS1 family transposase	0.0648979335860607	0.91712533066817	Upregulated	57.3156605471613	NA
C2566_RS20505	glpG	glpG	rhomboid family intramembrane serine protease GlpG	0.0647106443524643	0.91712533066817	Upregulated	64.0668941735863	WP_000928723.1
C2566_RS08450	ldtD	ldtD	L,D-transpeptidase	0.0647096900598409	0.91712533066817	Upregulated	383.02876676273	WP_000925969.1
C2566_RS19260	glmM	glmM	phosphoglucosamine mutase	0.0646111722351985	0.91712533066817	Upregulated	145.567722851181	WP_000071134.1
C2566_RS01195	fieF	fieF	CDF family cation-efflux transporter FieF	0.0644454016786968	0.91712533066817	Upregulated	258.136256919956	WP_001076742.1
C2566_RS10335	puuP	puuP	putrescine/proton symporter PuuP	0.064443231444231	0.91712533066817	Upregulated	24.3177880607319	WP_000996861.1
C2566_RS19510	rplM	rplM	50S ribosomal protein L13	0.0643719763783218	0.91712533066817	Upregulated	1030.27225571254	WP_000847559.1
C2566_RS13850	wcaA	wcaA	colanic acid biosynthesis glycosyltransferase WcaA	0.0642818998162996	0.911989821296219	Upregulated	10.6419278596877	WP_000654491.1
C2566_RS21275	xylB	xylB	xylulokinase	0.0642570317821957	0.917776417871718	Upregulated	54.9084686046337	WP_000275381.1
C2566_RS16370	nadB	nadB	L-aspartate oxidase	0.0642518453254228	0.91712533066817	Upregulated	66.3908737146574	WP_001094484.1
C2566_RS12595	ynjI	ynjI	DUF1266 domain-containing protein	0.0640947941058688	0.915509065856116	Upregulated	21.8026589888816	WP_000756910.1
C2566_RS15270	fadJ	fadJ	fatty acid oxidation complex subunit alpha FadJ	0.0639863102569794	0.91712533066817	Upregulated	482.493344941786	WP_000426175.1
C2566_RS22070	dgoT	dgoT	MFS transporter	0.0639108757693137	0.914165495654651	Upregulated	17.4662162664211	WP_000253454.1
C2566_RS13515	C2566_RS13515	C2566_RS13515	hypothetical protein	0.0637588469192942	0.91712533066817	Upregulated	55.7676023556641	NA
C2566_RS21470	yibH	yibH	HlyD family secretion protein	0.0636768545239535	0.91712533066817	Upregulated	23.7856978849423	WP_000364939.1
C2566_RS14715	yfaA	yfaA	DUF2138 domain-containing protein	0.063613550035012	0.91948400414555	Upregulated	38.4758700900481	WP_000012273.1
C2566_RS14580	napC	napC	cytochrome c-type protein NapC	0.0632635398511162	0.91712533066817	Upregulated	119.432771030499	WP_000528376.1
C2566_RS07180	pxpB	pxpB	5-oxoprolinase subunit PxpB	0.0630171857864682	0.920154204743671	Upregulated	55.7873923779803	WP_001188343.1
C2566_RS08295	dmsA	dmsA	dimethylsulfoxide reductase subunit A	0.0629633870994903	0.920154204743671	Upregulated	515.860755618549	WP_000850303.1
C2566_RS01745	rluF	rluF	23S rRNA pseudouridine(2604) synthase RluF	0.0623575267697176	0.920154204743671	Upregulated	66.8139960490701	WP_000936377.1
C2566_RS19580	yhdP	yhdP	AsmA2 domain-containing protein YhdP	0.0623248697453965	0.920154204743671	Upregulated	309.359150299089	WP_001253612.1
C2566_RS19375	lptC	lptC	LPS export ABC transporter periplasmic protein LptC	0.0622450204942389	0.920154204743671	Upregulated	281.722825335207	WP_000030530.1
C2566_RS12625	sppA	sppA	signal peptide peptidase SppA	0.0620369028272035	0.920154204743671	Upregulated	242.040018561362	WP_001259822.1
C2566_RS10905	tehA	tehA	dicarboxylate transporter/tellurite-resistance protein TehA	0.0619225104867736	0.920154204743671	Upregulated	73.5805114085137	WP_001301046.1
C2566_RS24450	ilvX	ilvX	peptide IlvX	0.0618751058471507	NA	Upregulated	6.06682464051969	WP_001387183.1
C2566_RS20265	C2566_RS20265	C2566_RS20265	aminotransferase class I/II-fold pyridoxal phosphate-dependent enzyme	0.0618007151429903	0.91712533066817	Upregulated	7.86199014486799	NA
C2566_RS20550	glgX	glgX	glycogen debranching protein GlgX	0.0617979441330065	0.920154204743671	Upregulated	351.286654574399	WP_000192533.1
C2566_RS16500	pheA	pheA	bifunctional chorismate mutase/prephenate dehydratase	0.0617626005522291	0.920154204743671	Upregulated	364.124383685748	WP_000200120.1
C2566_RS02275	melB	melB	melibiose:sodium transporter MelB	0.0617350860503482	0.920154204743671	Upregulated	79.5416566063965	WP_000028114.1
C2566_RS11380	uxaB	uxaB	tagaturonate reductase	0.0616805788521789	0.920154204743671	Upregulated	73.9814591789532	WP_000854633.1
C2566_RS13280	tar	tar	methyl-accepting chemotaxis protein II	0.0615004895447948	0.91948400414555	Upregulated	29.650275603089	WP_001297437.1
C2566_RS06945	C2566_RS06945	C2566_RS06945	hypothetical protein	0.0612736115262887	0.91712533066817	Upregulated	40.3372840813585	NA
C2566_RS01730	metH	metH	methionine synthase	0.0611656058965262	0.920782227117491	Upregulated	322.145717005874	WP_000095995.1
C2566_RS16195	yphB	yphB	aldose 1-epimerase	0.0611060578199025	0.920154204743671	Upregulated	15.9536510944186	WP_000158547.1
C2566_RS09115	mdoH	mdoH	glucans biosynthesis glucosyltransferase MdoH	0.060952693466284	0.920782227117491	Upregulated	410.167291917533	WP_001295445.1
C2566_RS08560	zapC	zapC	cell division protein ZapC	0.0608012338682961	0.921247424641348	Upregulated	90.253937362606	WP_001295353.1
C2566_RS12845	tsaB	tsaB	tRNA (adenosine(37)-N6)-threonylcarbamoyltransferase complex dimerization subunit type 1 TsaB	0.0607865540526293	0.921384084745136	Upregulated	62.6983778156885	WP_001220987.1
C2566_RS04680	accA	accA	acetyl-CoA carboxylase carboxyl transferase subunit alpha	0.0607618659320195	0.920154204743671	Upregulated	251.022966560887	WP_000055746.1
C2566_RS10240	lapB	lapB	lipopolysaccharide assembly protein LapB	0.060671394479697	0.920757617495248	Upregulated	203.97937968532	WP_000891353.1
C2566_RS24885	ycgH	ycgH	autotransporter YcgH	0.0606032147727268	0.920154204743671	Upregulated	59.4866382552391	NA
C2566_RS18560	ygiD	ygiD	4,5-DOPA dioxygenase extradiol	0.0602250594224113	0.920154204743671	Upregulated	42.5744254820395	WP_001320780.1
C2566_RS04500	C2566_RS04500	C2566_RS04500	IS3-like element IS2 family transposase	0.0601473600029947	0.91712533066817	Upregulated	7.64146553445145	WP_088895425.1
C2566_RS21520	lldR	lldR	transcriptional regulator LldR	0.0600683600980794	0.920154204743671	Upregulated	371.15879628836	WP_000636500.1
C2566_RS08835	torC	torC	pentaheme c-type cytochrome TorC	0.0595545043303854	0.920154204743671	Upregulated	23.3653052007703	WP_001230242.1
C2566_RS12810	dmlA	dmlA	multifunctional D-malate/3-isopropylmalate/tartarate dehydrogenase	0.0594466999527887	0.920154204743671	Upregulated	26.0015632704696	WP_000978489.1
C2566_RS04745	metQ	metQ	methionine ABC transporter substrate-binding lipoprotein MetQ	0.0592911190486169	0.923977322972573	Upregulated	157.938480567733	WP_000874224.1
C2566_RS05705	C2566_RS05705	C2566_RS05705	tetratricopeptide repeat protein	0.059282552554393	0.91712533066817	Upregulated	32.5638666211099	WP_001297127.1
C2566_RS19100	yraK	yraK	fimbrial protein	0.0592801981357517	0.921616164086032	Upregulated	38.4802267886977	WP_000816992.1
C2566_RS03785	topAI	topAI	YjhX family toxin	0.0592091215378234	0.921384084745136	Upregulated	64.7260697164905	WP_001054376.1
C2566_RS02855	fbp	fbp	class 1 fructose-bisphosphatase	0.0591628770980402	0.923977322972573	Upregulated	504.267831406528	WP_000853753.1
C2566_RS13665	hisF	hisF	imidazole glycerol phosphate synthase subunit HisF	0.0591516307486191	0.923977322972573	Upregulated	41.6502116236314	WP_000880195.1
C2566_RS11090	yddH	yddH	flavin reductase family protein	0.0589713762539749	0.921616164086032	Upregulated	19.8044670309352	WP_000085912.1
C2566_RS04545	yadS	yadS	TRIC cation channel family protein	0.0588279119188947	0.924392799633142	Upregulated	34.0437065691424	WP_000964221.1
C2566_RS15675	eutR	eutR	HTH-type transcriptional regulator EutR	0.0587843954692003	0.920154204743671	Upregulated	19.4450667163387	WP_000753690.1
C2566_RS18270	lptF	lptF	LPS export ABC transporter permease LptF	0.0587462051552098	0.921616164086032	Upregulated	24.2338412529197	WP_000779636.1
C2566_RS04920	dinB	dinB	DNA polymerase IV	0.0587272336818014	0.924286339184938	Upregulated	53.8388491658477	WP_001226164.1
C2566_RS13790	wcaJ	wcaJ	undecaprenyl-phosphate glucose phosphotransferase	0.0584381969302355	0.912955170461872	Upregulated	10.7165406917936	WP_000183130.1
C2566_RS18460	parC	parC	DNA topoisomerase IV subunit A	0.0583804026713838	0.925871765129073	Upregulated	179.015194688725	WP_001281877.1
C2566_RS04820	gloB	gloB	hydroxyacylglutathione hydrolase	0.0582087508699613	0.926465740079809	Upregulated	332.096183980617	WP_001052717.1
C2566_RS02010	nrfA	nrfA	ammonia-forming nitrite reductase cytochrome c552 subunit	0.0580279534426684	0.926465740079809	Upregulated	119.345818779043	WP_000196875.1
C2566_RS15710	eutG	eutG	ethanolamine utilization ethanol dehydrogenase EutG	0.0579841291129936	0.920154204743671	Upregulated	10.9249677957201	WP_001300552.1
C2566_RS04080	sgrR	sgrR	DNA-binding transcriptional regulator SgrR	0.0577944857173359	0.923977322972573	Upregulated	34.976378547739	WP_001295535.1
C2566_RS05245	prpC	prpC	bifunctional 2-methylcitrate synthase/citrate synthase	0.0577186258185459	0.91712533066817	Upregulated	10.3541424042537	WP_001285908.1
C2566_RS19995	C2566_RS19995	C2566_RS19995	secretin N-terminal domain-containing protein	0.0576485277409344	0.920154204743671	Upregulated	8.03544706930632	WP_000677419.1
C2566_RS17605	yqeG	yqeG	amino acid permease	0.0575420132224664	0.926465740079809	Upregulated	101.725758949454	WP_000065950.1
C2566_RS12495	ves	ves	environmental stress-induced protein Ves	0.0572821334260877	0.920797390281633	Upregulated	8.33275015302153	WP_001300480.1
C2566_RS14820	yfaZ	yfaZ	YfaZ family protein	0.0572035398572615	0.923283018606008	Upregulated	14.3453137263043	WP_001300392.1
C2566_RS14660	rcsC	rcsC	two-component system sensor histidine kinase RcsC	0.057088601234498	0.921616164086032	Upregulated	329.800096032412	WP_000876025.1
C2566_RS15150	accD	accD	acetyl-CoA carboxylase, carboxyltransferase subunit beta	0.05695544333648	0.928052943156631	Upregulated	791.716984700196	WP_000118404.1
C2566_RS13155	ruvA	ruvA	Holliday junction branch migration protein RuvA	0.0567059775095068	0.921616164086032	Upregulated	153.094773938516	WP_000580332.1
C2566_RS15545	ligA	ligA	NAD-dependent DNA ligase LigA	0.0566594119954646	0.923977322972573	Upregulated	120.925215033596	WP_000443700.1
C2566_RS00985	yihP	yihP	MFS transporter	0.0565947715768614	NA	Upregulated	13.6740479103361	WP_000018393.1
C2566_RS07765	ldtB	ldtB	L,D-transpeptidase	0.0562618551725601	0.929450344695814	Upregulated	293.538656947998	WP_001056384.1
C2566_RS04175	mraY	mraY	phospho-N-acetylmuramoyl-pentapeptide-transferase	0.0562253089371582	0.929450344695814	Upregulated	205.940345700264	WP_000964131.1
C2566_RS07215	ybgQ	ybgQ	fimbria/pilus outer membrane usher protein	0.0562244326136889	0.920757617495248	Upregulated	20.700449767843	WP_000381918.1
C2566_RS18830	ygjV	ygjV	YgjV family protein	0.0562223897061593	0.923977322972573	Upregulated	14.0727895827062	WP_000128136.1
C2566_RS15360	yfdV	yfdV	transporter YfdV	0.0562024511548066	0.916484430259241	Upregulated	10.2390295209373	WP_000955025.1
C2566_RS15515	C2566_RS15515	C2566_RS15515	hypothetical protein	0.0561894219789479	0.927829156587735	Upregulated	38.7337002203863	NA
C2566_RS02445	ampC	ampC	BlaEC family class C beta-lactamase	0.0559634179558606	0.929450344695814	Upregulated	27.5724856536813	WP_001300820.1
C2566_RS00350	ilvE	ilvE	branched-chain-amino-acid transaminase	0.0556293731935155	0.930625158500989	Upregulated	84.3789939943407	WP_000208515.1
C2566_RS11670	ynfC	ynfC	YnfC family lipoprotein	0.0554651559579998	0.930625158500989	Upregulated	110.071703312569	WP_001321287.1
C2566_RS22015	yidK	yidK	solute:sodium symporter family transporter	0.0552149888366845	0.920757617495248	Upregulated	17.2976055628235	WP_001087145.1
C2566_RS14275	cdd	cdd	cytidine deaminase	0.0549959829637877	0.930625158500989	Upregulated	114.908588479766	WP_000553555.1
C2566_RS05255	prpE	prpE	propionate--CoA ligase	0.0549660758015247	0.929450344695814	Upregulated	29.9304360073024	WP_000010267.1
C2566_RS06370	C2566_RS06370	C2566_RS06370	porin	0.0549644141308444	0.927829156587735	Upregulated	803.323701586542	NA
C2566_RS21735	gmk	gmk	guanylate kinase	0.0549079459386355	0.930625158500989	Upregulated	795.055463394169	WP_001295237.1
C2566_RS13900	yegD	yegD	molecular chaperone	0.0546919770782467	0.927829156587735	Upregulated	25.6756409850557	WP_000469743.1
C2566_RS17075	truD	truD	tRNA pseudouridine(13) synthase TruD	0.0546671007472053	0.930625158500989	Upregulated	287.396086520152	WP_000568943.1
C2566_RS10425	ycjR	ycjR	sugar phosphate isomerase/epimerase family protein	0.0545743641827177	0.925071602480169	Upregulated	10.4640980085807	WP_000690229.1
C2566_RS09755	emtA	emtA	membrane-bound lytic murein transglycosylase EmtA	0.0539895387117657	0.932496524256717	Upregulated	44.3648117376446	WP_001301104.1
C2566_RS05200	yahI	yahI	carbamate kinase family protein	0.0539751191438083	0.920154204743671	Upregulated	7.81059827202733	WP_000661620.1
C2566_RS13260	cheY	cheY	chemotaxis response regulator CheY	0.0536603525792219	0.929226045392101	Upregulated	10.2232668701464	WP_000763867.1
C2566_RS04335	yacL	yacL	protein YacL	0.0536467094583649	0.930625158500989	Upregulated	135.1140570327	WP_000384306.1
C2566_RS20525	C2566_RS20525	C2566_RS20525	PstS family phosphate ABC transporter substrate-binding protein	0.0533369496411793	0.927829156587735	Upregulated	14.5155696785868	WP_001032214.1
C2566_RS10195	topA	topA	type I DNA topoisomerase	0.0531639920354141	0.934318507099902	Upregulated	562.542473586339	WP_001297122.1
C2566_RS16555	ffh	ffh	signal recognition particle protein	0.053118180528378	0.931328865670614	Upregulated	325.691634653232	WP_000460035.1
C2566_RS17620	C2566_RS17620	C2566_RS17620	IS3-like element IS3 family transposase	0.0530412056188964	0.930777055692569	Upregulated	40.4979342100921	WP_085947598.1
C2566_RS25035	ydaN	ydaN	protein YnaN	0.0529162144114052	0.929450344695814	Upregulated	8.52220334375983	WP_211180494.1
C2566_RS09035	ycdZ	ycdZ	DUF1097 domain-containing protein	0.0528610698814372	0.930777055692569	Upregulated	108.325272694311	WP_001300785.1
C2566_RS03935	caiB	caiB	L-carnitine CoA-transferase	0.0525873277672134	0.930625158500989	Upregulated	16.755551107035	NA
C2566_RS12940	cspE	cspE	transcription antiterminator/RNA stability regulator CspE	0.052535465591671	0.930625158500989	Upregulated	5016.36243634289	WP_001062678.1
C2566_RS07590	moaE	moaE	molybdopterin synthase catalytic subunit MoaE	0.0525190419284464	0.936172210852355	Upregulated	31.7301979674208	WP_000852290.1
C2566_RS06405	C2566_RS06405	C2566_RS06405	terminase small subunit	0.0522572873304807	NA	Upregulated	7.27020330665343	WP_000453609.1
C2566_RS14245	yohF	yohF	SDR family oxidoreductase	0.0518593578031935	0.933134260705833	Upregulated	22.9532247135801	WP_000079538.1
C2566_RS14395	psuG	psuG	pseudouridine-5'-phosphate glycosidase	0.0516834345419435	0.921616164086032	Upregulated	8.20595726473437	WP_000040208.1
C2566_RS04285	nadC	nadC	carboxylating nicotinate-nucleotide diphosphorylase	0.0514831372299579	0.932085531079478	Upregulated	120.280534468272	WP_001135174.1
C2566_RS03960	fixC	fixC	FAD-dependent oxidoreductase	0.0514825548899685	NA	Upregulated	11.7884163198402	WP_001287715.1
C2566_RS07865	dacC	dacC	serine-type D-Ala-D-Ala carboxypeptidase	0.0512128213133373	0.938908636014098	Upregulated	138.072958132521	WP_001300708.1
C2566_RS14555	ccmE	ccmE	cytochrome c maturation protein CcmE	0.0507966773934486	0.935142864151183	Upregulated	16.3815115508073	WP_001026418.1
C2566_RS10100	yciF	yciF	ferritin-like domain-containing protein	0.0505823549437747	0.934346287504983	Upregulated	44.6299049340814	WP_001056490.1
C2566_RS13480	yeeJ	yeeJ	inverse autotransporter adhesin YeeJ	0.050508995116741	0.940750755819248	Upregulated	173.128296296651	WP_012775979.1
C2566_RS12110	ydhT	ydhT	protein YdhT	0.0505075641456586	0.937670356286923	Upregulated	21.6669484299363	WP_000587525.1
C2566_RS05805	fadM	fadM	long-chain acyl-CoA thioesterase FadM	0.0503810289265893	0.937670356286923	Upregulated	56.8015257815938	WP_001194534.1
C2566_RS20560	asd	asd	aspartate-semialdehyde dehydrogenase	0.050265451593813	0.93941551855423	Upregulated	370.057572209865	WP_000799969.1
C2566_RS19515	zapE	zapE	cell division protein ZapE	0.0502401735986638	0.938156623674119	Upregulated	109.1065989964	WP_001192312.1
C2566_RS08770	gfcC	gfcC	capsule biosynthesis GfcC family protein	0.0498055100327613	0.87968085260726	Upregulated	7.8742380029511	WP_001038079.1
C2566_RS21545	secB	secB	protein-export chaperone SecB	0.0496719161619344	0.94124505549946	Upregulated	434.558558601576	WP_000003377.1
C2566_RS13090	purT	purT	formate-dependent phosphoribosylglycinamide formyltransferase	0.0496059627721516	0.937299959185921	Upregulated	23.1191680345062	WP_000173474.1
C2566_RS21540	gpsA	gpsA	NAD(P)H-dependent glycerol-3-phosphate dehydrogenase	0.0494260433683977	0.941698433804635	Upregulated	216.418100164862	WP_001076194.1
C2566_RS17290	syd	syd	SecY-interacting protein	0.0493506589991134	0.94124505549946	Upregulated	96.4665649403737	WP_000342431.1
C2566_RS15630	murQ	murQ	N-acetylmuramic acid 6-phosphate etherase	0.0493041105654006	0.941670493125691	Upregulated	28.7492584310537	WP_001175605.1
C2566_RS03880	rihC	rihC	ribonucleoside hydrolase RihC	0.0490272287140553	0.94124505549946	Upregulated	84.777081024651	WP_001239155.1
C2566_RS02615	yjfC	yjfC	glutathionylspermidine synthase family protein	0.0489410871832357	0.931172649497384	Upregulated	11.417218778343	WP_000943964.1
C2566_RS02145	phnM	phnM	alpha-D-ribose 1-methylphosphonate 5-triphosphate diphosphatase	0.0486121413354473	0.914165495654651	Upregulated	15.8988435677025	WP_000586324.1
C2566_RS12675	ydjL	ydjL	zinc-binding dehydrogenase	0.0485473030626006	0.94124505549946	Upregulated	19.4389919481218	WP_000645220.1
C2566_RS09170	bssS	bssS	biofilm formation regulator BssS	0.0485402902156168	0.94124505549946	Upregulated	2769.09083826891	WP_000414437.1
C2566_RS04045	araA	araA	L-arabinose isomerase	0.0485151690251739	0.94124505549946	Upregulated	29.6557854523002	WP_000151734.1
C2566_RS00790	tatC	tatC	Sec-independent protein translocase subunit TatC	0.0484652895485865	0.941698433804635	Upregulated	82.617438036966	WP_000109943.1
C2566_RS17000	hypE	hypE	hydrogenase maturation carbamoyl dehydratase HypE	0.0484339339527793	0.94124505549946	Upregulated	789.160688892023	WP_001059922.1
C2566_RS02020	nrfC	nrfC	cytochrome c nitrite reductase Fe-S protein	0.0479979215386275	0.941698433804635	Upregulated	16.0288196572664	WP_000220281.1
C2566_RS04675	dnaE	dnaE	DNA polymerase III subunit alpha	0.0478365152396577	0.944841027980478	Upregulated	632.283959033371	WP_001294774.1
C2566_RS15755	eutS	eutS	ethanolamine utilization microcompartment protein EutS	0.047834197169574	NA	Upregulated	3.72726993033661	WP_000356956.1
C2566_RS17545	aas	aas	bifunctional acyl-ACP--phospholipid O-acyltransferase/long-chain-fatty-acid--ACP ligase	0.0476940638500069	0.944841027980478	Upregulated	135.635503010102	WP_000899049.1
C2566_RS11640	C2566_RS11640	C2566_RS11640	Arm DNA-binding domain-containing protein	0.0475980949820145	0.938908636014098	Upregulated	23.887537465918	NA
C2566_RS24955	ytgA	ytgA	protein YtgA	0.0474290270403918	0.943477775050931	Upregulated	238.497673293238	WP_211180521.1
C2566_RS14150	yehL	yehL	ATP-binding protein	0.0471984719072773	0.934318507099902	Upregulated	12.7274987423057	WP_001300974.1
C2566_RS21475	yibI	yibI	DUF3302 domain-containing protein	0.0471581362345771	0.941698433804635	Upregulated	8.8962348846465	WP_000479624.1
C2566_RS19065	agaB	agaB	PTS galactosamine transporter subunit IIB	0.0470884099273795	NA	Upregulated	6.29539879963195	WP_000098022.1
C2566_RS05130	ykgH	ykgH	protein YkgH	0.0469309102509422	0.941698433804635	Upregulated	16.170709162443	WP_001209100.1
C2566_RS06535	entF	entF	enterobactin non-ribosomal peptide synthetase EntF	0.0467219100861976	0.941698433804635	Upregulated	46.8998143611364	WP_000077809.1
C2566_RS14570	ccmB	ccmB	heme exporter protein CcmB	0.0467049477677798	0.944712387990927	Upregulated	25.7634589726148	WP_000971730.1
C2566_RS02695	priB	priB	primosomal replication protein N	0.0466258102723764	0.941698433804635	Upregulated	679.26465221226	WP_001296681.1
C2566_RS14220	bglX	bglX	beta-glucosidase BglX	0.0464749156933563	0.943576447639691	Upregulated	182.494884061115	WP_000871512.1
C2566_RS09870	kdsA	kdsA	3-deoxy-8-phosphooctulonate synthase	0.0463101135057246	0.950063714560814	Upregulated	171.153215967393	WP_000811065.1
C2566_RS20700	ftsX	ftsX	permease-like cell division protein FtsX	0.0461902325070818	0.950063714560814	Upregulated	214.733823317132	WP_001042003.1
C2566_RS14490	rsuA	rsuA	16S rRNA pseudouridine(516) synthase RsuA	0.0461167717170987	0.950063714560814	Upregulated	167.549006731342	WP_001234850.1
C2566_RS13395	C2566_RS13395	C2566_RS13395	hypothetical protein	0.0461093759708945	0.948192901353853	Upregulated	635.633461214721	NA
C2566_RS07925	C2566_RS07925	C2566_RS07925	replication endonuclease	0.0459867620858149	0.93941551855423	Upregulated	17.1883724426576	NA
C2566_RS14590	napH	napH	quinol dehydrogenase ferredoxin subunit NapH	0.0458225535078224	0.948192901353853	Upregulated	29.9134346756574	WP_000013515.1
C2566_RS18770	ygjJ	ygjJ	protein YgjJ	0.0453361612352181	0.929450344695814	Upregulated	10.7313867598306	WP_000767652.1
C2566_RS10550	abgB	abgB	p-aminobenzoyl-glutamate hydrolase subunit AbgB	0.0453209557205245	0.949223310358851	Upregulated	26.1229688627194	WP_001156451.1
C2566_RS21750	trmH	trmH	tRNA (guanosine(18)-2'-O)-methyltransferase TrmH	0.0453117383283609	0.951530093818841	Upregulated	64.0052805103456	WP_001070177.1
C2566_RS06185	ylbF	ylbF	DUF2877 domain-containing protein	0.0448183623157981	0.941698433804635	Upregulated	8.62291772163648	WP_001301143.1
C2566_RS19300	yhbE	yhbE	DMT family transporter	0.0448063167568732	0.951530093818841	Upregulated	153.74477112191	WP_000813037.1
C2566_RS05290	lacA	lacA	galactoside O-acetyltransferase	0.0447446913612004	0.945386393459881	Upregulated	11.3001115606841	WP_001320653.1
C2566_RS20430	feoA	feoA	ferrous iron transporter A	0.044705121905087	0.951913302388963	Upregulated	46.9804851662844	WP_001200455.1
C2566_RS10395	pspE	pspE	thiosulfate sulfurtransferase PspE	0.044378869730462	0.953171414638106	Upregulated	293.833333479939	WP_000473109.1
C2566_RS13250	flhB	flhB	flagellar biosynthesis protein FlhB	0.044356530436127	0.950688819537576	Upregulated	21.8864756102439	WP_001278936.1
C2566_RS02635	yjfP	yjfP	esterase	0.0441181252229504	0.953171414638106	Upregulated	28.2206044227666	WP_000569679.1
C2566_RS06325	ybcM	ybcM	helix-turn-helix transcriptional regulator	0.0439991459032617	0.952944917827165	Upregulated	753.870294726895	WP_000881075.1
C2566_RS02215	rdcB	rdcB	YjcZ-like family protein	0.0439780374483722	0.937299959185921	Upregulated	10.1740236510635	WP_000169194.1
C2566_RS10680	trkG	trkG	Trk system potassium transporter TrkG	0.043907497163028	0.953171414638106	Upregulated	379.686088275113	WP_001097897.1
C2566_RS05045	ecpC	ecpC	fimbrial usher EcpC	0.043874066100871	0.948192901353853	Upregulated	34.8751043464452	WP_001131058.1
C2566_RS10360	puuB	puuB	gamma-glutamylputrescine oxidase	0.0438475906998101	0.934579941285508	Upregulated	8.55823423783646	WP_000134870.1
C2566_RS09900	chaC	chaC	glutathione-specific gamma-glutamylcyclotransferase	0.0434101370077851	0.953171414638106	Upregulated	110.208375267429	WP_012775986.1
C2566_RS03915	caiF	caiF	carnitine metabolism transcriptional regulator CaiF	0.0432194121053058	0.954994963407958	Upregulated	267.673328760464	WP_000333125.1
C2566_RS17610	C2566_RS17610	C2566_RS17610	hypothetical protein	0.0430274081108087	0.954708233499824	Upregulated	49.4596832861412	WP_001389254.1
C2566_RS21795	C2566_RS21795	C2566_RS21795	tyrosine-type recombinase/integrase	0.0427627533838508	0.954994963407958	Upregulated	91.7707815646375	WP_001218910.1
C2566_RS07260	sucA	sucA	2-oxoglutarate dehydrogenase E1 component	0.0425887696120009	0.954708233499824	Upregulated	2946.52490532943	WP_001181473.1
C2566_RS06085	ybbC	ybbC	YbbC/YhhH family protein	0.0424914322593595	0.95241254276668	Upregulated	32.0999686383707	WP_000877768.1
C2566_RS00375	ppiC	ppiC	peptidylprolyl isomerase PpiC	0.042482447367762	0.954995427230901	Upregulated	43.8898909639317	WP_001140251.1
C2566_RS07685	ybiX	ybiX	PKHD-type hydroxylase YbiX	0.0423551487164504	0.951913302388963	Upregulated	11.768146974345	WP_000990177.1
C2566_RS09040	csgG	csgG	curli production assembly/transport protein CsgG	0.0421018942531467	0.954995427230901	Upregulated	26.8056842136069	WP_001189321.1
C2566_RS04710	yaeQ	yaeQ	YaeQ family protein	0.0419962483560765	0.954995427230901	Upregulated	45.0841265486696	WP_001185290.1
C2566_RS14535	narP	narP	nitrate/nitrite response regulator protein NarP	0.041905495626701	0.954995427230901	Upregulated	71.5206519078199	WP_001113637.1
C2566_RS14250	mdtQ	mdtQ	multidrug resistance outer membrane protein MdtQ	0.041877478264213	0.951530093818841	Upregulated	17.2999764657854	WP_001078139.1
C2566_RS14455	pdeN	pdeN	cyclic di-GMP phosphodiesterase	0.0418173736997395	0.954995427230901	Upregulated	76.5299277331985	WP_000470561.1
C2566_RS06365	C2566_RS06365	C2566_RS06365	IS1-like element IS1A family transposase	0.0417731448778723	0.951913302388963	Upregulated	21.5642566084147	WP_103215986.1
C2566_RS12035	mepH	mepH	peptidoglycan DD-endopeptidase MepH	0.0417462471724949	0.954995427230901	Upregulated	152.417823148833	WP_000101193.1
C2566_RS16920	ascF	ascF	PTS cellobiose/arbutin/salicin transporter subunit IIBC	0.0416594715277187	0.954995427230901	Upregulated	26.1275148496704	WP_001107835.1
C2566_RS09225	flgM	flgM	flagellar biosynthesis anti-sigma factor FlgM	0.0415491752479874	0.954994963407958	Upregulated	18.5898190715198	WP_000020880.1
C2566_RS13300	motA	motA	flagellar motor stator protein MotA	0.041342562323231	0.950396032647174	Upregulated	7.49768145691438	WP_000906340.1
C2566_RS09615	pdeG	pdeG	cyclic diguanylate phosphodiesterase	0.0413210017959243	0.954043743672554	Upregulated	19.3617239149728	WP_001246510.1
C2566_RS04000	rsmA	rsmA	16S rRNA (adenine(1518)-N(6)/adenine(1519)-N(6))-dimethyltransferase RsmA	0.0411567265310583	0.954995427230901	Upregulated	140.303352596869	WP_001065381.1
C2566_RS24140	hlyE	hlyE	hemolysin HlyE	0.0411228005940932	0.954708233499824	Upregulated	20.0658905969902	NA
C2566_RS21105	bcsG	bcsG	cellulose biosynthesis protein BcsG	0.0409655344433217	0.954995427230901	Upregulated	40.6931404269073	WP_000191622.1
C2566_RS15210	mepA	mepA	penicillin-insensitive murein endopeptidase	0.0409520876500586	0.954995427230901	Upregulated	36.9420811255129	WP_001043796.1
C2566_RS20950	hdeB	hdeB	acid-activated periplasmic chaperone HdeB	0.0408968168925327	0.954708233499824	Upregulated	17.1437065508001	WP_001298717.1
C2566_RS11140	yddG	yddG	aromatic amino acid efflux DMT transporter YddG	0.0407920709267616	0.954995427230901	Upregulated	25.3738539752379	WP_000198214.1
C2566_RS10765	feaR	feaR	transcriptional regulator FeaR	0.0407877159802054	0.954995427230901	Upregulated	260.679717773024	WP_001320272.1
C2566_RS09830	prs	prs	ribose-phosphate diphosphokinase	0.0406984207357275	0.954995427230901	Upregulated	669.069947353247	WP_001298109.1
C2566_RS15285	fadL	fadL	long-chain fatty acid transporter FadL	0.0405886038424795	0.954995427230901	Upregulated	283.23596747332	WP_001295701.1
C2566_RS01980	ghxP	ghxP	guanine/hypoxanthine transporter GhxP	0.0405755121851478	0.955247909580442	Upregulated	47.4473940383677	WP_000106882.1
C2566_RS02195	phnC	phnC	phosphonate ABC transporter ATP-binding protein	0.0404681648523107	NA	Upregulated	6.89023254708203	WP_001193397.1
C2566_RS18295	yghS	yghS	dTMP kinase	0.0404440029951474	NA	Upregulated	6.18925650660143	WP_001076243.1
C2566_RS08820	torS	torS	TMAO reductase system sensor histidine kinase/response regulator TorS	0.040426514109774	0.954995427230901	Upregulated	54.4452673698794	WP_001300633.1
C2566_RS00735	C2566_RS00735	C2566_RS00735	tripartite tricarboxylate transporter TctB family protein	0.0400636339783612	0.955280993814788	Upregulated	19.8051642699982	WP_001093393.1
C2566_RS11220	ddpX	ddpX	D-alanyl-D-alanine dipeptidase	0.040024424108922	0.954995427230901	Upregulated	8.94302614707538	WP_001285833.1
C2566_RS16925	ascB	ascB	6-phospho-beta-glucosidase AscB	0.0398002640770763	0.954995427230901	Upregulated	33.1541932391443	WP_000110340.1
C2566_RS00475	wecG	wecG	lipopolysaccharide N-acetylmannosaminouronosyltransferase	0.0397046709213045	0.954995427230901	Upregulated	21.2637745319082	WP_001066626.1
C2566_RS14475	yejF	yejF	microcin C ABC transporter ATP-binding protein YejF	0.0396407761569418	0.955280993814788	Upregulated	63.431862884845	WP_000194943.1
C2566_RS09660	minD	minD	septum site-determining protein MinD	0.0395550239512628	0.955830029240261	Upregulated	330.933212198431	WP_000101055.1
C2566_RS04400	rpnC	rpnC	recombination-promoting nuclease RpnC	0.0394899510575876	0.955280993814788	Upregulated	255.030792086221	WP_000339954.1
C2566_RS05745	ampG	ampG	muropeptide MFS transporter AmpG	0.0394782646983313	0.955830029240261	Upregulated	87.027959132969	WP_000098413.1
C2566_RS09020	ghrA	ghrA	glyoxylate/hydroxypyruvate reductase GhrA	0.0393017060439023	0.955912543890363	Upregulated	91.9074590205847	WP_000351315.1
C2566_RS00825	pepQ	pepQ	Xaa-Pro dipeptidase	0.0392833737587948	0.955830029240261	Upregulated	228.710239002414	WP_000444561.1
C2566_RS08090	potG	potG	putrescine ABC transporter ATP-binding subunit PotG	0.0392368942619506	NA	Upregulated	10.6721935625079	WP_000996005.1
C2566_RS13920	mdtA	mdtA	multidrug efflux RND transporter subunit MdtA	0.039196017644861	0.955711532994383	Upregulated	22.7540917755615	WP_000678965.1
C2566_RS18015	speA	speA	biosynthetic arginine decarboxylase	0.0390480081927118	0.956647533293778	Upregulated	189.195667186845	NA
C2566_RS21945	uhpB	uhpB	signal transduction histidine-protein kinase/phosphatase UhpB	0.0389613241849683	0.955280993814788	Upregulated	27.3527935223403	WP_001295243.1
C2566_RS05875	pdeB	pdeB	cyclic-guanylate-specific phosphodiesterase PdeB	0.0389225995386368	0.955711532994383	Upregulated	120.935796735909	WP_001319841.1
C2566_RS21195	yiaC	yiaC	N-acetyltransferase	0.0387928657849805	0.955280993814788	Upregulated	13.128795127031	WP_000617485.1
C2566_RS24025	C2566_RS24025	C2566_RS24025	hypothetical protein	0.0383560305578438	NA	Upregulated	6.67859874152153	WP_001303586.1
C2566_RS16895	norV	norV	anaerobic nitric oxide reductase flavorubredoxin	0.038286350277519	0.955280993814788	Upregulated	26.0317338779972	WP_000029611.1
C2566_RS21870	C2566_RS21870	C2566_RS21870	DUF5983 family protein	0.0382839570831028	0.954995427230901	Upregulated	10.0524686047656	WP_000761714.1
C2566_RS11300	ydeR	ydeR	fimbrial protein	0.0381409290369973	NA	Upregulated	6.63925364755169	WP_000825452.1
C2566_RS13855	wzc	wzc	tyrosine-protein kinase Wzc	0.0379684859223129	0.954995427230901	Upregulated	21.4766281580484	WP_000137133.1
C2566_RS14800	yfaV	yfaV	MFS transporter	0.0379286499020225	0.955830029240261	Upregulated	37.1334369509302	WP_012767744.1
C2566_RS05605	secF	secF	protein translocase subunit SecF	0.0378408298879086	0.956647533293778	Upregulated	639.359249149544	WP_000046637.1
C2566_RS13065	ptrB	ptrB	oligopeptidase B	0.0377877638722572	0.959819841825036	Upregulated	109.737759432156	WP_000936922.1
C2566_RS01465	murI	murI	glutamate racemase	0.0377123113020288	0.959635764548818	Upregulated	100.781580798172	WP_000201820.1
C2566_RS06315	ybcK	ybcK	recombinase family protein	0.0376863420125773	0.955711532994383	Upregulated	21.2114340935297	WP_000709082.1
C2566_RS21370	sgbU	sgbU	L-ribulose-5-phosphate 3-epimerase	0.0374656520668491	0.954708233499824	Upregulated	8.79238421228414	WP_001296811.1
C2566_RS20215	nirC	nirC	nitrite transporter NirC	0.0372529230662488	0.954995427230901	Upregulated	11.1553112163985	WP_000493556.1
C2566_RS01010	yihU	yihU	sulfolactaldehyde 3-reductase	0.0372145573286988	NA	Upregulated	14.8395098257872	WP_000718889.1
C2566_RS05150	betT	betT	choline BCCT transporter BetT	0.0371949857453321	0.959590117709766	Upregulated	243.8490525934	WP_000131044.1
C2566_RS20755	yhhS	yhhS	MFS transporter	0.0371184006410528	0.961467291557668	Upregulated	55.9404322402382	WP_001300943.1
C2566_RS06045	fetA	fetA	iron efflux ABC transporter ATP-binding subunit FetA	0.0367916883908416	0.959635764548818	Upregulated	60.7205444176288	WP_001157551.1
C2566_RS10015	ychE	ychE	NAAT family transporter YchE	0.0367604825975358	0.962150696415306	Upregulated	60.5101943249755	WP_000616554.1
C2566_RS21190	tag	tag	DNA-3-methyladenine glycosylase I	0.0365043413211453	0.962512763929996	Upregulated	37.6003969286482	WP_000438944.1
C2566_RS15135	cvpA	cvpA	colicin V production protein	0.0360439351476885	0.962512763929996	Upregulated	58.5783309364578	WP_000262113.1
C2566_RS04715	arfB	arfB	alternative ribosome rescue aminoacyl-tRNA hydrolase ArfB	0.0358276826076271	0.962150696415306	Upregulated	17.0703952092324	WP_000635543.1
C2566_RS01630	yjaG	yjaG	YjaG family protein	0.0358201209492591	0.964969376180359	Upregulated	285.793551495495	WP_000940106.1
C2566_RS21015	rcdB	rcdB	LysR family transcriptional regulator	0.0353544832974457	0.962776534292954	Upregulated	31.6220477145289	WP_001343446.1
C2566_RS13240	flhE	flhE	flagellar protein FlhE	0.0351262772210789	0.959635764548818	Upregulated	8.05629838338574	WP_001259583.1
C2566_RS13975	C2566_RS13975	C2566_RS13975	DeoR/GlpR family DNA-binding transcription regulator	0.035120439344282	0.965883401309438	Upregulated	97.2208196288344	NA
C2566_RS00090	yieL	yieL	esterase	0.035084029247019	0.959635764548818	Upregulated	11.9708294031529	WP_001300948.1
C2566_RS14650	ompC	ompC	porin OmpC	0.0350297849216213	0.962512763929996	Upregulated	21.8572430896196	NA
C2566_RS15355	yfdE	yfdE	CoA:oxalate CoA-transferase	0.034964457815678	0.955830029240261	Upregulated	11.9131522092788	WP_001296867.1
C2566_RS15085	folX	folX	dihydroneopterin triphosphate 2'-epimerase	0.0347833247236349	0.966150599838288	Upregulated	88.8727327617351	WP_000068457.1
C2566_RS19935	rplP	rplP	50S ribosomal protein L16	0.0345432710747867	0.962776534292954	Upregulated	901.778364534035	WP_000941212.1
C2566_RS03755	nanC	nanC	N-acetylneuraminic acid outer membrane channel NanC	0.0345334617683	0.959635764548818	Upregulated	23.1888784367141	WP_001295734.1
C2566_RS03535	yjjB	yjjB	threonine/serine exporter	0.0342025457688128	0.965995405840948	Upregulated	17.8571704364275	WP_000538191.1
C2566_RS06165	allC	allC	allantoate deiminase	0.0341633360574803	0.966890217205786	Upregulated	55.1086475472111	WP_001301144.1
C2566_RS08640	yccF	yccF	YccF domain-containing protein	0.0341471276496638	0.966150599838288	Upregulated	24.0425149284533	WP_001261235.1
C2566_RS11100	yddE	yddE	PhzF family isomerase	0.0338845829620281	0.966150599838288	Upregulated	94.5092007991568	NA
C2566_RS17910	bglA	bglA	6-phospho-beta-glucosidase BglA	0.0336872161162232	0.966789402921873	Upregulated	194.587783300481	WP_012775976.1
C2566_RS17815	scpC	scpC	propionyl-CoA:succinate CoA transferase	0.03347549639351	0.965635247291141	Upregulated	19.1027561743589	WP_000449965.1
C2566_RS03705	fimD	fimD	fimbrial usher FimD	0.033453787126196	0.962512763929996	Upregulated	267.505155691197	WP_000121002.1
C2566_RS02935	yjgH	yjgH	RidA family protein	0.0334151703829651	0.967551597027229	Upregulated	30.4998766077385	WP_000230274.1
C2566_RS17430	C2566_RS17430	C2566_RS17430	hypothetical protein	0.0332382109943212	0.966789402921873	Upregulated	111.073506504986	NA
C2566_RS04805	yafD	yafD	endonuclease/exonuclease/phosphatase family protein	0.033132941051574	0.968752750568735	Upregulated	485.777019511942	WP_001230983.1
C2566_RS02380	aspA	aspA	aspartate ammonia-lyase	0.0331116120306287	0.968214521307879	Upregulated	14925.70744932	WP_000069437.1
C2566_RS20765	acpT	acpT	4'-phosphopantetheinyl transferase AcpT	0.0328925077303418	0.968214521307879	Upregulated	29.8937857782253	WP_000285773.1
C2566_RS25070	C2566_RS25070	C2566_RS25070	hypothetical protein	0.0328721494207127	0.965913737698053	Upregulated	34.289056061363	WP_001299740.1
C2566_RS24700	yoeI	yoeI	membrane protein YoeI	0.0326925187799769	NA	Upregulated	7.03165901594436	WP_010723108.1
C2566_RS20000	gspE	gspE	type II secretion system ATPase GspE	0.0325314862863317	0.966150599838288	Upregulated	13.7637314989361	WP_001219889.1
C2566_RS18085	yggT	yggT	osmotic shock tolerance protein YggT	0.0323049482114855	0.972437285729082	Upregulated	73.2298343544728	WP_001094831.1
C2566_RS10320	sapA	sapA	ABC transporter substrate-binding protein SapA	0.03184056583081	0.972437285729082	Upregulated	71.7526278645751	WP_001250216.1
C2566_RS07540	bioB	bioB	biotin synthase BioB	0.0317954575051718	0.966308674069255	Upregulated	10.8744155646252	WP_000951213.1
C2566_RS04245	yacG	yacG	DNA gyrase inhibitor YacG	0.0315568629123549	0.972818621549122	Upregulated	39.9907738289803	WP_000005042.1
C2566_RS00105	bglF	bglF	PTS beta-glucoside transporter subunit IIABC	0.0313148495520918	0.968214521307879	Upregulated	28.9573587521609	WP_000137310.1
C2566_RS09065	csgB	csgB	curli minor subunit CsgB	0.0311998555228209	NA	Upregulated	7.16810580740677	WP_000791650.1
C2566_RS01480	C2566_RS01480	C2566_RS01480	hypothetical protein	0.0311949447713109	0.966150599838288	Upregulated	1341.54301580578	NA
C2566_RS09250	flgE	flgE	flagellar hook protein FlgE	0.0308948823744793	0.97189972263965	Upregulated	88.3960292701802	WP_000885878.1
[truncated: 2,060 more rows]
