# Supplementary material for: Transcriptome Profiling of Escherichia coli B During Sequential Adaptation to T4 Phage and Iron(III) Stress
Source: Antibiotics (Basel). 2026 Jul 13;15(7):684. doi: 10.3390/antibiotics15070684 (PMC13405929; doi:10.3390/antibiotics15070684)
Supplement: Supplementary file 1 [file antibiotics-15-00684-s001.zip › SUPPLEMENTARY FOLDER/analysis_CON3/Phage_vs_ANC_significant.csv]

gene_id	label	gene_name	product	log2FoldChange	padj	direction	baseMean	protein_id
C2566_RS19180	mtr	mtr	tryptophan permease	3.6763770769417	5.61809680614136e-08	Upregulated	1254.22794520367	WP_000224351.1
C2566_RS17660	ygeW	ygeW	knotted carbamoyltransferase YgeW	3.00621353746727	1.77185847564577e-05	Upregulated	192.585595789582	WP_000859787.1
C2566_RS17360	C2566_RS17360	C2566_RS17360	sugar ABC transporter ATP-binding protein	2.91235505184848	2.89557101091121e-05	Upregulated	209.907578009984	WP_000004944.1
C2566_RS00035	tnaA	tnaA	tryptophanase	2.69085895507584	1.54861341653306e-05	Upregulated	1546.90892778599	WP_001295247.1
C2566_RS01590	thiS	thiS	sulfur carrier protein ThiS	2.4292165794738	0.00145722868443967	Upregulated	14.2020864702931	WP_001166232.1
C2566_RS18945	tdcD	tdcD	propionate kinase	2.33264220448548	0.00148133387481762	Upregulated	344.797459106884	WP_001295545.1
C2566_RS02440	blc	blc	lipocalin Blc	2.27826095652394	0.000278332268316446	Upregulated	59.1711474168003	WP_001238379.1
C2566_RS00260	rbsC	rbsC	ribose ABC transporter permease	2.24393129688479	0.00148133387481762	Upregulated	102.177398094996	WP_000211858.1
C2566_RS21420	aldB	aldB	aldehyde dehydrogenase AldB	2.23413015857217	3.90880291126853e-05	Upregulated	229.610750076398	WP_001300944.1
C2566_RS14190	mlrA	mlrA	HTH-type transcriptional regulator MlrA	2.21741870503055	7.93068660645259e-05	Upregulated	110.291065797483	WP_001240403.1
C2566_RS03465	osmY	osmY	molecular chaperone OsmY	2.16124931424008	3.80345552331342e-05	Upregulated	286.451353581152	WP_001295748.1
C2566_RS00250	rbsD	rbsD	D-ribose pyranase	2.14980028378646	0.00455861554396526	Upregulated	274.998806830482	NA
C2566_RS06520	fepA	fepA	siderophore enterobactin receptor FepA	2.09791160365581	0.000748571688762225	Upregulated	231.204482390384	WP_001034916.1
C2566_RS17350	C2566_RS17350	C2566_RS17350	ABC transporter substrate-binding protein	2.07880677752574	0.00152276876023001	Upregulated	199.082985488037	WP_000857361.1
C2566_RS15465	mntH	mntH	Nramp family divalent metal transporter	1.99898223326268	0.000714015272855378	Upregulated	303.982007637999	WP_000186384.1
C2566_RS17680	arcC	arcC	carbamate kinase	1.98183899762575	2.22314723220422e-05	Upregulated	68.9657345295185	WP_000038008.1
C2566_RS08970	phoH	phoH	phosphate starvation-inducible protein PhoH	1.96400139832306	0.00446900608547799	Upregulated	174.358593235428	WP_000533522.1
C2566_RS17355	C2566_RS17355	C2566_RS17355	ABC transporter permease	1.94783902413041	0.0051661409819658	Upregulated	58.4969971065265	WP_000156205.1
C2566_RS11040	yncE	yncE	YncE family protein	1.94532205296737	5.61809680614136e-08	Upregulated	181.283237192809	WP_000550675.1
C2566_RS10125	trpD	trpD	bifunctional anthranilate synthase glutamate amidotransferase component TrpG/anthranilate phosphoribosyltransferase TrpD	1.94243102671161	0.00222402525643472	Upregulated	71.7348824976778	WP_000763511.1
C2566_RS07570	moaA	moaA	GTP 3',8-cyclase MoaA	1.91455886444128	5.28007113407474e-08	Upregulated	397.724047463831	WP_001295301.1
C2566_RS17365	fucI	fucI	L-fucose isomerase	1.91291677510627	0.0051661409819658	Upregulated	168.076680074401	WP_000700894.1
C2566_RS17700	ygfK	ygfK	putative selenate reductase subunit YgfK	1.88070335218311	0.00335229012340618	Upregulated	294.679115208689	WP_000502388.1
C2566_RS10115	trpB	trpB	tryptophan synthase subunit beta	1.87750400982033	0.00349504902119242	Upregulated	105.583262858626	WP_000209518.1
C2566_RS00040	tnaB	tnaB	low affinity tryptophan permease TnaB	1.8554845608416	0.007482212102156	Upregulated	223.062004220162	WP_000131911.1
C2566_RS15025	yfbS	yfbS	SLC13 family permease	1.80488166651177	1.54861341653306e-05	Upregulated	249.289644289448	WP_001012899.1
C2566_RS09730	ycgB	ycgB	SpoVR family protein	1.80285754178184	0.000278332268316446	Upregulated	366.488700381858	WP_000190854.1
C2566_RS18930	tdcG	tdcG	L-serine ammonia-lyase	1.80095700055882	0.00575419527284439	Upregulated	297.629296317747	WP_000622126.1
C2566_RS18950	tdcC	tdcC	threonine/serine transporter TdcC	1.79218938200042	0.0112294578111805	Upregulated	435.603792952875	WP_000107723.1
C2566_RS18410	yghB	yghB	DedA family general envelope maintenance protein YghB	1.7839521632575	0.000748571688762225	Upregulated	472.038419801773	WP_000268419.1
C2566_RS14110	C2566_RS14110	C2566_RS14110	hypothetical protein	1.7811465223906	0.007482212102156	Upregulated	113.305554832347	WP_001268667.1
C2566_RS18370	yghX	yghX	YghX family hydrolase	1.77778742416461	0.000714015272855378	Upregulated	85.3110237530611	WP_001424373.1
C2566_RS05500	yaiA	yaiA	protein YaiA	1.76221166868952	0.00660529108212259	Upregulated	923.821040050922	WP_001142439.1
C2566_RS18935	tdcF	tdcF	enamine/imine deaminase	1.74851078556139	0.0122642766805642	Upregulated	171.879902796334	WP_000719990.1
C2566_RS01600	thiE	thiE	thiamine phosphate synthase	1.72988655800757	0.0116588838931003	Upregulated	18.5670402928464	WP_000284615.1
C2566_RS03460	ytjA	ytjA	DUF1328 domain-containing protein	1.69775713868202	0.00711308508090374	Upregulated	65.044746277005	WP_000490275.1
C2566_RS17340	C2566_RS17340	C2566_RS17340	LacI family DNA-binding transcriptional regulator	1.65390496440172	0.00335229012340618	Upregulated	62.5488769494917	WP_001140843.1
C2566_RS01585	thiG	thiG	thiazole synthase	1.62970617866626	0.00599320826243724	Upregulated	31.8179662430615	WP_000944059.1
C2566_RS17200	queE	queE	7-carboxy-7-deazaguanine synthase QueE	1.60385544676045	0.000318309416025976	Upregulated	121.627500071435	WP_001199973.1
C2566_RS04495	C2566_RS04495	C2566_RS04495	TonB-dependent receptor plug domain-containing protein	1.55502707008524	0.0112294578111805	Upregulated	29.8878021522674	NA
C2566_RS00275	rbsR	rbsR	ribose operon transcriptional repressor RbsR	1.55467254120911	0.000627111584281101	Upregulated	76.2419112086869	WP_000224456.1
C2566_RS01605	thiC	thiC	phosphomethylpyrimidine synthase ThiC	1.55108896211072	0.000307264911947535	Upregulated	104.229067517237	WP_001276903.1
C2566_RS11755	tqsA	tqsA	AI-2 transporter TqsA	1.53539799378631	0.013138304878025	Upregulated	188.711790845011	WP_001118241.1
C2566_RS18390	exbD	exbD	TonB system transport protein ExbD	1.52305498772094	0.00294113103774947	Upregulated	80.5982376447594	WP_001240712.1
C2566_RS17920	trhA	trhA	PAQR family membrane homeostasis protein TrhA	1.51721477823226	0.0112294578111805	Upregulated	552.668090065295	WP_000250274.1
C2566_RS18980	rnpB	rnpB	hypothetical protein	1.51481341944286	0.0212119426632737	Upregulated	229959.483530008	NA
C2566_RS17705	ssnA	ssnA	putative aminohydrolase SsnA	1.50425643198465	0.0184760644697819	Upregulated	68.9716843500793	WP_000906252.1
C2566_RS09820	ychH	ychH	stress-induced protein YchH	1.50290554958155	0.0184760644697819	Upregulated	2914.23246921404	WP_000823885.1
C2566_RS17675	hyuA	hyuA	D-phenylhydantoinase	1.49093180142064	0.0173839473222272	Upregulated	108.888201736843	WP_001264452.1
C2566_RS07420	ybgS	ybgS	YbgS-like family protein	1.48556261977702	0.0154952299953452	Upregulated	213.851352179881	WP_000784351.1
C2566_RS14435	yeiQ	yeiQ	mannitol dehydrogenase family protein	1.48483865448981	0.0108963252578462	Upregulated	162.588490716764	WP_001091940.1
C2566_RS12680	yeaC	yeaC	YeaC family protein	1.44273149721972	0.00914518041798918	Upregulated	473.927110769816	WP_001301293.1
C2566_RS18940	tdcE	tdcE	2-ketobutyrate formate-lyase/pyruvate formate-lyase	1.43441409018934	0.0244744039598207	Upregulated	441.379650355739	WP_000861734.1
C2566_RS01995	actP	actP	cation/acetate symporter ActP	1.4276579430912	0.0155852625639495	Upregulated	228.333145145002	WP_000832570.1
C2566_RS17975	yqfG	yqfG	protein YqfG	1.38867439711424	0.0171819053552217	Upregulated	18.0121618824901	WP_001050745.1
C2566_RS14055	thiD	thiD	bifunctional hydroxymethylpyrimidine kinase/phosphomethylpyrimidine kinase	1.38312509404104	0.00651189086912415	Upregulated	41.3852511948149	WP_000822257.1
C2566_RS11740	ydgD	ydgD	trypsin-like serine peptidase	1.38060534877571	0.0128788640828097	Upregulated	375.50164778791	WP_001260835.1
C2566_RS16640	glaH	glaH	glutarate dioxygenase GlaH	1.37868056964793	0.0206437638387742	Upregulated	33.0728786771063	WP_000993087.1
C2566_RS24910	C2566_RS24910	C2566_RS24910	hypothetical protein	1.37365511482712	0.0246010812024349	Upregulated	41.3737831509579	WP_000700140.1
C2566_RS21155	dppA	dppA	dipeptide ABC transporter substrate-binding protein DppA	1.36173632470077	0.0163716595633273	Upregulated	229.335629813775	WP_001222883.1
C2566_RS06040	qmcA	qmcA	SPFH domain-containing protein	1.35501841006241	0.00430859998159356	Upregulated	133.960513254244	WP_000904502.1
C2566_RS09810	ychF	ychF	redox-regulated ATPase YchF	1.3491741764371	0.000714015272855378	Upregulated	454.724036388388	WP_000505877.1
C2566_RS01580	thiH	thiH	2-iminoacetate synthase ThiH	1.34643943469022	0.0173839473222272	Upregulated	39.2776492655201	WP_000847462.1
C2566_RS10110	trpA	trpA	tryptophan synthase subunit alpha	1.34291939502167	0.0205373987145998	Upregulated	100.238348556223	WP_000443067.1
C2566_RS13085	yebG	yebG	DNA damage-inducible protein YebG	1.32599219065526	0.0133828315690191	Upregulated	545.08965999044	WP_000257738.1
C2566_RS18610	yqiJ	yqiJ	OB-fold-containig protein	1.30300283864537	0.0321996170171642	Upregulated	255.076460906358	WP_000599926.1
C2566_RS18230	glcD	glcD	glycolate oxidase subunit GlcD	1.3001463931205	0.0319652461501422	Upregulated	58.3668512258437	WP_000026083.1
C2566_RS13325	otsB	otsB	trehalose-phosphatase	1.29509295270684	0.0112294578111805	Upregulated	136.378957042146	WP_001295645.1
C2566_RS21720	dinD	dinD	DNA damage-inducible protein D	1.25488715568419	0.0308162628117854	Upregulated	261.977074932416	WP_001300958.1
C2566_RS21140	dppC	dppC	dipeptide ABC transporter permease DppC	1.25304525390919	0.0325288616619053	Upregulated	20.3952846609643	WP_000084677.1
C2566_RS06515	entD	entD	enterobactin synthase subunit EntD	1.22594453706747	0.0314960400482612	Upregulated	88.2806514694451	WP_001749708.1
C2566_RS18225	glcE	glcE	glycolate oxidase subunit GlcE	1.22322923329536	0.0429832308801566	Upregulated	18.9920504185382	WP_000943100.1
C2566_RS10130	trpE	trpE	anthranilate synthase component I	1.21646214987849	0.0298144611519745	Upregulated	39.1055073541015	WP_001194647.1
C2566_RS25005	ybiE	ybiE	protein YbiE	1.21340636006351	0.0319652461501422	Upregulated	10.2124420644886	WP_211180490.1
C2566_RS12490	cho	cho	excinuclease Cho	1.2016016474074	0.0172360327608176	Upregulated	142.306929212634	WP_000252397.1
C2566_RS12475	osmE	osmE	osmotically-inducible lipoprotein OsmE	1.17281122729254	0.0343454837600451	Upregulated	2340.54758940537	WP_001039044.1
C2566_RS17665	dpaL	dpaL	diaminopropionate ammonia-lyase	1.17232242980584	0.0487025853208548	Upregulated	106.356312558254	WP_000110501.1
C2566_RS05825	decR	decR	DNA-binding transcriptional regulator DecR	1.16678742162812	0.0230656694205145	Upregulated	47.2280821998591	WP_000884589.1
C2566_RS10120	trpCF	trpCF	bifunctional indole-3-glycerol-phosphate synthase TrpC/phosphoribosylanthranilate isomerase TrpF	1.15440966433314	0.0321996170171642	Upregulated	69.9410915549329	WP_000983912.1
C2566_RS17715	xdhD	xdhD	molybdopterin-dependent oxidoreductase Mo/Fe-S-binding subunit	1.15168438436561	0.037082974885438	Upregulated	338.683061079428	WP_000583631.1
C2566_RS12835	fadD	fadD	long-chain-fatty-acid--CoA ligase FadD	1.13442594336434	0.0482778616112312	Upregulated	628.338404328325	WP_000758422.1
C2566_RS10975	ydcS	ydcS	putative ABC transporter substrate-binding protein YdcS	1.12683893537512	0.0440551446492767	Upregulated	38.443384322176	WP_000047424.1
C2566_RS21135	dppD	dppD	dipeptide ABC transporter ATP-binding protein	1.10431574069394	0.0436582446769924	Upregulated	25.7631782691833	WP_001196486.1
C2566_RS14480	yejG	yejG	YejG family protein	1.08766130568484	0.046189714864113	Upregulated	523.363225529093	WP_000202794.1
C2566_RS10200	cysB	cysB	HTH-type transcriptional regulator CysB	1.07892639154721	0.0372123601935297	Upregulated	362.228290907009	WP_000776253.1
C2566_RS21020	yhjD	yhjD	inner membrane protein YhjD	1.06555598081732	0.0133828315690191	Upregulated	75.9303712352713	WP_000191237.1
C2566_RS01650	zraS	zraS	two-component system sensor histidine kinase ZraS	1.03923259990529	0.0171194253514426	Upregulated	82.1053952070298	WP_001211926.1
C2566_RS01440	sthA	sthA	Si-specific NAD(P)(+) transhydrogenase	1.03574345637375	0.021045274866649	Upregulated	1046.3222305317	WP_001120798.1
C2566_RS14235	yohC	yohC	Yip1 family protein	1.03229412960885	0.0110227931905079	Upregulated	82.0307578616012	WP_001319944.1
C2566_RS10230	pgpB	pgpB	phosphatidylglycerophosphatase B	1.01568493648998	0.00911845038485553	Upregulated	160.471477871865	WP_001256538.1
C2566_RS10480	ycjG	ycjG	L-Ala-D/L-Glu epimerase	1.00788966536482	0.0294362989701138	Upregulated	96.5754568016538	WP_001261211.1
C2566_RS07330	tolR	tolR	colicin uptake protein TolR	-1.00116273739628	0.00185602791660614	Downregulated	146.892461460029	WP_000090100.1
C2566_RS16290	yfhL	yfhL	4Fe-4S dicluster ferredoxin YfhL	-1.0055855879166	0.0440551446492767	Downregulated	93.6125929351087	WP_001196283.1
C2566_RS01485	rrf	rrf	hypothetical protein	-1.0169743154325	0.0352107402421406	Downregulated	22.3634945799134	NA
C2566_RS17865	zapA	zapA	cell division protein ZapA	-1.04660624744689	0.0319652461501422	Downregulated	5026.29444566527	WP_001276008.1
C2566_RS22095	yidX	yidX	protein YidX	-1.04892955485429	0.0353641343842709	Downregulated	114.926723330929	WP_000772941.1
C2566_RS01275	hslU	hslU	HslU--HslV peptidase ATPase subunit	-1.05068132446477	0.00430859998159356	Downregulated	303.093587610139	WP_001293341.1
C2566_RS13755	rfbD	rfbD	dTDP-4-dehydrorhamnose reductase	-1.07405650421954	0.0140085149201604	Downregulated	299.087024359204	WP_001023616.1
C2566_RS11665	speG	speG	spermidine N1-acetyltransferase	-1.08359718738575	0.0149911747636893	Downregulated	154.153000767297	WP_001138581.1
C2566_RS22050	ibpA	ibpA	small heat shock chaperone IbpA	-1.12615211521863	0.0230649691240933	Downregulated	750.918806622979	WP_001243437.1
C2566_RS01510	C2566_RS01510	C2566_RS01510	hypothetical protein	-1.14175340356311	0.00914518041798918	Downregulated	250.776397814201	NA
C2566_RS01185	cpxR	cpxR	envelope stress response regulator transcription factor CpxR	-1.14920517166552	0.0051661409819658	Downregulated	355.733148940319	WP_001033722.1
C2566_RS24605	focA	focA	formate transporter FocA	-1.15356930951043	0.00914518041798918	Downregulated	1928.88567180426	WP_000642546.1
C2566_RS08725	hyaF	hyaF	hydrogenase expression/formation protein	-1.15750194287633	0.0316865675922572	Downregulated	106.384171971461	WP_000004899.1
C2566_RS10010	adhE	adhE	bifunctional acetaldehyde-CoA/alcohol dehydrogenase	-1.18046118089644	0.0228544511111703	Downregulated	1427.02615890448	WP_000301651.1
C2566_RS14835	arnB	arnB	UDP-4-amino-4-deoxy-L-arabinose aminotransferase	-1.18805650419243	0.0468432422678049	Downregulated	1018.09994786144	WP_001295286.1
C2566_RS00675	C2566_RS00675	C2566_RS00675	LysR substrate-binding domain-containing protein	-1.19615382083384	0.00748858184977954	Downregulated	121.234894791597	WP_000470717.1
C2566_RS00325	maoP	maoP	macrodomain Ori organization protein MaoP	-1.19719163890792	0.0325288616619053	Downregulated	811.994742207465	WP_000841001.1
C2566_RS13735	vioA	vioA	dTDP-4-amino-4,6-dideoxy-D-glucose aminotransferase VioA	-1.20155618115094	0.0353641343842709	Downregulated	6834.03233978348	WP_000998544.1
C2566_RS07125	ybfB	ybfB	protein YbfB	-1.22406028016309	0.0428463531896705	Downregulated	35.6308891186549	WP_000873944.1
C2566_RS02915	pyrI	pyrI	aspartate carbamoyltransferase regulatory subunit	-1.22638321165219	0.00548140535295452	Downregulated	31.8516951661059	WP_000148581.1
C2566_RS13720	C2566_RS13720	C2566_RS13720	sugar polymerase	-1.23438435703455	0.0411741852461102	Downregulated	1550.07067658323	WP_000340445.1
C2566_RS13305	flhC	flhC	flagellar transcriptional regulator FlhC	-1.24084274623325	0.00748858184977954	Downregulated	102.851120744172	WP_001291603.1
C2566_RS22860	C2566_RS22860	C2566_RS22860	hypothetical protein	-1.26217962622911	0.0310230957055852	Downregulated	1773.08121688919	WP_001321204.1
C2566_RS07135	ybfC	ybfC	protein YbfC	-1.27419069983905	0.0259379137816857	Downregulated	73.1139469801583	WP_000832333.1
C2566_RS02330	lysS	lysS	lysine--tRNA ligase	-1.27518099453323	0.0122642766805642	Downregulated	1571.79768289317	WP_001295090.1
C2566_RS11495	ydfZ	ydfZ	putative selenium delivery protein YdfZ	-1.28443286535183	0.0365364379933572	Downregulated	296.948522321814	WP_000214712.1
C2566_RS20935	slp	slp	outer membrane lipoprotein Slp	-1.32079130150095	0.0206437638387742	Downregulated	1099.41151731515	WP_001057453.1
C2566_RS14840	arnC	arnC	undecaprenyl-phosphate 4-deoxy-4-formamido-L-arabinose transferase	-1.32837559849428	0.0330876485424201	Downregulated	430.466187061406	WP_000461657.1
C2566_RS14360	yeiH	yeiH	YeiH family protein	-1.3322236913311	0.013138304878025	Downregulated	139.677230384882	WP_000182053.1
C2566_RS11875	blr	blr	division septum protein Blr	-1.35156806327793	0.0212119426632737	Downregulated	195.284251477091	WP_001300888.1
C2566_RS08700	hyaA	hyaA	hydrogenase 1 small subunit	-1.35836005611248	0.0134576685599771	Downregulated	216.98895704929	WP_001058323.1
C2566_RS11400	sad	sad	succinate-semialdehyde dehydrogenase	-1.36250828557967	0.00430859998159356	Downregulated	70.4401544244077	WP_000156615.1
C2566_RS13710	C2566_RS13710	C2566_RS13710	glycosyltransferase family 4 protein	-1.37747534719738	0.0235863893526936	Downregulated	1967.7158020991	WP_000161786.1
C2566_RS18040	galP	galP	galactose/proton symporter	-1.37816761319574	0.00215709215712705	Downregulated	64.4386867436013	WP_012775975.1
C2566_RS22805	C2566_RS22805	C2566_RS22805	DUF6258 family protein	-1.39097746340316	0.0293101810048481	Downregulated	7.71161188254923	WP_230872760.1
C2566_RS24505	yadW	yadW	small protein YadW	-1.40422738318453	0.0205373987145998	Downregulated	20.4588777125177	WP_120795373.1
C2566_RS10390	pspD	pspD	phage shock protein PspD	-1.41010644538181	0.0113944141692003	Downregulated	81.065994918309	WP_001295585.1
C2566_RS24520	C2566_RS24520	C2566_RS24520	hypothetical protein	-1.41384563201808	0.0256890934938693	Downregulated	10.5445317138165	WP_000998331.1
C2566_RS08710	hyaC	hyaC	Ni/Fe-hydrogenase b-type cytochrome subunit	-1.46660119526619	0.0108963252578462	Downregulated	58.5736219656211	WP_001186424.1
C2566_RS20085	tusB	tusB	sulfurtransferase complex subunit TusB	-1.46706911402987	0.0051661409819658	Downregulated	98.765333460424	WP_000903377.1
C2566_RS01230	yiiS	yiiS	DUF406 domain-containing protein	-1.47151641978772	0.0116588838931003	Downregulated	149.519230162989	WP_000655986.1
C2566_RS24595	C2566_RS24595	C2566_RS24595	protein YliM	-1.49579521986628	0.00526799745739249	Downregulated	387.798483702971	WP_120795379.1
C2566_RS20975	mdtE	mdtE	multidrug transporter subunit MdtE	-1.53257899160664	0.0108034388188482	Downregulated	35.1669924698374	WP_001340474.1
C2566_RS18505	mdaB	mdaB	NADPH:quinone oxidoreductase MdaB	-1.53331920892679	0.00633813885150819	Downregulated	30.5237748815815	WP_000072420.1
C2566_RS13695	C2566_RS13695	C2566_RS13695	mannose-1-phosphate guanylyltransferase/mannose-6-phosphate isomerase	-1.53510703859594	0.0120343261189787	Downregulated	1073.25298049673	WP_000097983.1
C2566_RS19925	rpsQ	rpsQ	30S ribosomal protein S17	-1.54066474074955	0.00599259807164004	Downregulated	2214.482818031	WP_000130100.1
C2566_RS21620	rfaY	rfaY	lipopolysaccharide core heptose(II) kinase RfaY	-1.60798702725078	0.0116832283608584	Downregulated	105.619590685418	WP_000633084.1
C2566_RS06020	glsA	glsA	glutaminase A	-1.63233259983029	0.00660529108212259	Downregulated	239.530453144774	WP_000883034.1
C2566_RS09790	dhaK	dhaK	dihydroxyacetone kinase subunit DhaK	-1.64624323583761	1.12590039642939e-06	Downregulated	118.789783900202	WP_000733715.1
C2566_RS03640	iraD	iraD	anti-adapter protein IraD	-1.66371527369741	0.00599259807164004	Downregulated	102.88212942227	WP_001309187.1
C2566_RS18310	gss	gss	bifunctional glutathionylspermidine amidase/synthase	-1.67421623913493	5.28007113407474e-08	Downregulated	351.145796324705	WP_001300624.1
C2566_RS20980	mdtF	mdtF	multidrug efflux pump RND permease MdtF	-1.67500845034469	0.00147183711153601	Downregulated	159.60998138324	WP_000024872.1
C2566_RS02395	groS	groS	co-chaperone GroES	-1.67983195040473	7.97310945544714e-05	Downregulated	917.871348663855	WP_001026276.1
C2566_RS19250	C2566_RS19250	C2566_RS19250	hypothetical protein	-1.69467520911285	0.0134576685599771	Downregulated	43.3324660875366	NA
C2566_RS16470	clpB	clpB	ATP-dependent chaperone ClpB	-1.73228690879765	5.94453693870809e-05	Downregulated	3499.34369772128	WP_001235102.1
C2566_RS06640	ahpF	ahpF	alkyl hydroperoxide reductase subunit F	-1.73523247834103	0.00203968165636357	Downregulated	747.175526180287	WP_000887629.1
C2566_RS21625	C2566_RS21625	C2566_RS21625	glycosyltransferase family 8 protein	-1.73962513922085	0.00349504902119242	Downregulated	155.12811322605	NA
C2566_RS20965	gadE	gadE	acid resistance transcriptional activator GadE	-1.75803032845006	0.0120343261189787	Downregulated	1967.08823167106	WP_000576690.1
C2566_RS02225	pmrR	pmrR	LpxT activity modulator PmrR	-1.77011541154432	0.0110930701801447	Downregulated	245.497202563753	WP_000797657.1
C2566_RS14830	ais	ais	lipopolysaccharide core heptose(II)-phosphate phosphatase Ais	-1.77079018651209	0.0118317255912	Downregulated	1140.07466054228	WP_000879113.1
C2566_RS09780	dhaM	dhaM	dihydroxyacetone kinase phosphoryl donor subunit DhaM	-1.77393433689199	3.8892601269967e-05	Downregulated	176.002693339766	WP_001301101.1
C2566_RS13740	wzx	wzx	O7 family O-antigen flippase	-1.84007259675375	0.0046690980614186	Downregulated	4940.79280171276	WP_001060532.1
C2566_RS00195	rsmG	rsmG	16S rRNA (guanine(527)-N(7))-methyltransferase RsmG	-1.8708030313471	5.84367853113882e-05	Downregulated	300.822421397086	WP_000932839.1
C2566_RS18365	yghW	yghW	DUF2623 family protein YghW	-1.8837831123061	0.00911845038485553	Downregulated	26.161453281116	WP_001059139.1
C2566_RS15280	yfcZ	yfcZ	YfcZ/YiiS family protein	-1.97117063443288	0.000847247971005918	Downregulated	1000.39222354956	WP_001296261.1
C2566_RS21605	C2566_RS21605	C2566_RS21605	O-antigen ligase family protein	-1.98723338118326	0.000468970519264179	Downregulated	335.406581546184	WP_001318782.1
C2566_RS05960	htpG	htpG	molecular chaperone HtpG	-2.01972497701775	2.23151393218021e-06	Downregulated	1169.79225777971	WP_000678201.1
C2566_RS07110	ybfA	ybfA	YbfA family protein	-2.02151338821398	0.00222402525643472	Downregulated	2973.76065669434	WP_000424924.1
C2566_RS08315	ycaD	ycaD	MFS transporter	-2.04122190776359	9.51275965951527e-05	Downregulated	96.38470244184	WP_000109259.1
C2566_RS25480	ykgR	ykgR	small membrane protein YkgR	-2.04532202902823	0.00413237062598756	Downregulated	144.315779477493	WP_000662258.1
C2566_RS13715	wzy	wzy	O7 family O-antigen polymerase	-2.11571633867039	0.00137543046135708	Downregulated	1998.49505279213	WP_001230642.1
C2566_RS22045	ibpB	ibpB	small heat shock chaperone IbpB	-2.11921710202733	0.00146350720108474	Downregulated	769.719648119181	WP_001243431.1
C2566_RS09785	dhaL	dhaL	dihydroxyacetone kinase subunit DhaL	-2.13436041157676	2.13519077716044e-05	Downregulated	64.2543656343364	WP_000059411.1
C2566_RS03245	dnaK	dnaK	molecular chaperone DnaK	-2.13729471141965	1.30382137108032e-07	Downregulated	3196.89262130724	WP_000516135.1
C2566_RS11435	marR	marR	multiple antibiotic resistance transcriptional regulator MarR	-2.1953319668807	2.76191747939837e-05	Downregulated	116.99115391869	WP_000843414.1
C2566_RS08055	grxA	grxA	glutaredoxin 1	-2.22888800934387	0.000251154506865438	Downregulated	128.576723415754	WP_001195240.1
C2566_RS11445	marB	marB	multiple antibiotic resistance protein MarB	-2.25256822840724	7.65323742000121e-06	Downregulated	30.655904356099	WP_000803657.1
C2566_RS13725	C2566_RS13725	C2566_RS13725	glycosyl transferase	-2.28233399865024	0.000741054984693556	Downregulated	2013.15537119111	WP_000690820.1
C2566_RS11440	marA	marA	MDR efflux pump AcrAB transcriptional activator MarA	-2.33350591793396	6.83769488929004e-08	Downregulated	340.689952434784	WP_000091199.1
C2566_RS21615	C2566_RS21615	C2566_RS21615	UDP-galactose--(galactosyl) LPS alpha1,2-galactosyltransferase	-2.36952861473927	1.54861341653306e-05	Downregulated	203.1937103047	WP_000364777.1
C2566_RS01235	uspD	uspD	universal stress protein UspD	-2.43544490079618	3.8892601269967e-05	Downregulated	1341.92331052356	WP_000323556.1
C2566_RS12500	spy	spy	ATP-independent periplasmic protein-refolding chaperone Spy	-2.51535207982284	1.02150313693875e-05	Downregulated	545.512854925955	WP_001228987.1
C2566_RS24495	idlP	idlP	iraD leader peptide IdlP	-2.72774398744671	2.13519077716044e-05	Downregulated	47.0240443522493	WP_122999405.1
C2566_RS21610	C2566_RS21610	C2566_RS21610	glycosyltransferase family 2 protein	-2.87164675859698	1.60029527380616e-06	Downregulated	285.017483275853	WP_000064010.1
C2566_RS24315	ypdK	ypdK	membrane protein YpdK	-2.9782202804849	3.57411440227684e-05	Downregulated	900.963150240155	WP_012767748.1
C2566_RS25345	ytiD	ytiD	protein YtiD	-3.08043251266041	6.82576701815297e-06	Downregulated	91.2634922830595	WP_001301448.1
