# Supplementary material for: Transcriptome Profiling of Escherichia coli B During Sequential Adaptation to T4 Phage and Iron(III) Stress
Source: Antibiotics (Basel). 2026 Jul 13;15(7):684. doi: 10.3390/antibiotics15070684 (PMC13405929; doi:10.3390/antibiotics15070684)
Supplement: Supplementary file 1 [file antibiotics-15-00684-s001.zip › SUPPLEMENTARY FOLDER/analysis_CON3/Phage_vs_CON_all.csv]

gene_id	label	gene_name	product	log2FoldChange	padj	direction	baseMean	protein_id
C2566_RS02005	acs	acs	acetate--CoA ligase	2.85400574944639	0.000595085284321188	Upregulated	634.854013624491	WP_000078239.1
C2566_RS01590	thiS	thiS	sulfur carrier protein ThiS	2.72522919069856	NA	Upregulated	14.2020864702931	WP_001166232.1
C2566_RS04870	fadE	fadE	acyl-CoA dehydrogenase FadE	2.64817155364468	0.0011752962510956	Upregulated	764.06193579082	WP_000973107.1
C2566_RS15275	fadI	fadI	acetyl-CoA C-acyltransferase FadI	2.61738028005751	0.00112917001379613	Upregulated	210.56626375594	WP_000531952.1
C2566_RS20515	glpD	glpD	glycerol-3-phosphate dehydrogenase	2.53514672735954	0.000804650153170719	Upregulated	403.707199699676	WP_000448135.1
C2566_RS12835	fadD	fadD	long-chain-fatty-acid--CoA ligase FadD	2.52833725651825	0.0010311634905025	Upregulated	628.338404328325	WP_000758422.1
C2566_RS06890	gltI	gltI	glutamate/aspartate ABC transporter substrate-binding protein GltI	2.46329413882151	0.000920702130432906	Upregulated	2357.9157366466	WP_001301404.1
C2566_RS21155	dppA	dppA	dipeptide ABC transporter substrate-binding protein DppA	2.40369022765275	0.000595085284321188	Upregulated	229.335629813775	WP_001222883.1
C2566_RS05320	mhpR	mhpR	DNA-binding transcriptional regulator	2.33496716269051	0.00108381348848282	Upregulated	216.746352803299	WP_001301325.1
C2566_RS17360	C2566_RS17360	C2566_RS17360	sugar ABC transporter ATP-binding protein	2.29517228461702	0.00317983963798086	Upregulated	209.907578009984	WP_000004944.1
C2566_RS14435	yeiQ	yeiQ	mannitol dehydrogenase family protein	2.26399750201884	0.000804650153170719	Upregulated	162.588490716764	WP_001091940.1
C2566_RS18780	fadH	fadH	NADPH-dependent 2,4-dienoyl-CoA reductase	2.24775826796714	0.00479325904816925	Upregulated	391.59186528755	WP_000121433.1
C2566_RS15120	argT	argT	lysine/arginine/ornithine ABC transporter substrate-binding protein ArgT	2.24677273586998	0.00289216127956262	Upregulated	316.436263062977	WP_000748271.1
C2566_RS12525	astC	astC	succinylornithine/acetylornithine transaminase	2.24082929822194	0.00386648727219627	Upregulated	101.246638891976	WP_000082032.1
C2566_RS14110	C2566_RS14110	C2566_RS14110	hypothetical protein	2.23634116049232	0.00298956579107523	Upregulated	113.305554832347	WP_001268667.1
C2566_RS09735	dadA	dadA	D-amino acid dehydrogenase	2.1797296867286	0.00420932232936546	Upregulated	417.624633381247	WP_001266908.1
C2566_RS08970	phoH	phoH	phosphate starvation-inducible protein PhoH	2.07331970111801	0.00641341469151141	Upregulated	174.358593235428	WP_000533522.1
C2566_RS01710	aceA	aceA	isocitrate lyase	2.04495226789471	0.00513195030642784	Upregulated	899.356418841761	WP_000857856.1
C2566_RS18825	sstT	sstT	serine/threonine transporter SstT	2.01870589937746	0.000920702130432906	Upregulated	116.338698510481	WP_000211656.1
C2566_RS05145	betI	betI	transcriptional regulator BetI	2.01831803304939	0.00761473539278369	Upregulated	269.371676227893	WP_001301261.1
C2566_RS09740	dadX	dadX	catabolic alanine racemase DadX	1.94342177133997	0.00932719167737953	Upregulated	375.876360902238	WP_000197884.1
C2566_RS02625	yjfN	yjfN	DUF1471 family protease activator YjfN	1.90471137758822	0.00906733283269671	Upregulated	182.956171341559	WP_000811566.1
C2566_RS10115	trpB	trpB	tryptophan synthase subunit beta	1.89266438516374	0.00677622095563923	Upregulated	105.583262858626	WP_000209518.1
C2566_RS08940	putP	putP	sodium/proline symporter PutP	1.87578468241648	0.0105909449158202	Upregulated	431.348304603509	WP_001018486.1
C2566_RS01870	lexA	lexA	transcriptional repressor LexA	1.83660038240202	0.00677622095563923	Upregulated	273.196542311536	WP_000646078.1
C2566_RS18230	glcD	glcD	glycolate oxidase subunit GlcD	1.83563822887158	0.0118356565675837	Upregulated	58.3668512258437	WP_000026083.1
C2566_RS10385	pspC	pspC	envelope stress response membrane protein PspC	1.82480236491799	0.0005859932706734	Upregulated	72.3563672692794	WP_000907385.1
C2566_RS03700	fimF	fimF	type 1 fimbria minor subunit FimF	1.819403768908	0.0130512198327924	Upregulated	23.7859011533072	WP_001244827.1
C2566_RS15285	fadL	fadL	long-chain fatty acid transporter FadL	1.80411470273431	0.0130512198327924	Upregulated	283.23596747332	WP_001295701.1
C2566_RS10835	aldA	aldA	aldehyde dehydrogenase	1.78580877374944	0.0132167406419472	Upregulated	690.789530662276	WP_000115936.1
C2566_RS06880	gltK	gltK	glutamate/aspartate ABC transporter permease GltK	1.78113317434356	0.0124372865476701	Upregulated	107.97970455587	WP_000272824.1
C2566_RS00255	rbsA	rbsA	ribose ABC transporter ATP-binding protein RbsA	1.7599502545153	NA	Upregulated	152.323009466233	WP_000387752.1
C2566_RS04495	C2566_RS04495	C2566_RS04495	TonB-dependent receptor plug domain-containing protein	1.75786879552263	0.00994780974821739	Upregulated	29.8878021522674	NA
C2566_RS01995	actP	actP	cation/acetate symporter ActP	1.72828897059545	0.0105909449158202	Upregulated	228.333145145002	WP_000832570.1
C2566_RS12515	astD	astD	succinylglutamate-semialdehyde dehydrogenase	1.69759582701975	0.0105909449158202	Upregulated	62.3310471273176	WP_000177202.1
C2566_RS00720	ysgA	ysgA	dienelactone hydrolase family protein	1.69504955024755	0.0112533024640513	Upregulated	137.159471615974	WP_001298606.1
C2566_RS01585	thiG	thiG	thiazole synthase	1.69013524873708	0.00892904257036029	Upregulated	31.8179662430615	WP_000944059.1
C2566_RS12520	astA	astA	arginine N-succinyltransferase	1.68918589654751	0.0178954278897278	Upregulated	49.3517478537489	WP_000989419.1
C2566_RS06595	cstA	cstA	pyruvate/proton symporter CstA	1.66907029698231	0.0136232364301624	Upregulated	900.949068446391	NA
C2566_RS02755	cycA	cycA	D-serine/D-alanine/glycine transporter	1.65591230204779	0.0136232364301624	Upregulated	538.8741408513	WP_000228346.1
C2566_RS00815	fadA	fadA	acetyl-CoA C-acyltransferase FadA	1.63469345532772	0.0188609631523947	Upregulated	205.604856550617	WP_000438708.1
C2566_RS03510	yjjZ	yjjZ	DUF1435 domain-containing protein	1.63335786188423	NA	Upregulated	284.820484883204	WP_001393508.1
C2566_RS20300	yhfZ	yhfZ	GntR family transcriptional regulator YhfZ	1.63313654025103	0.0145678184584435	Upregulated	164.671662074976	WP_001254790.1
C2566_RS00215	asnA	asnA	aspartate--ammonia ligase	1.62720645006792	0.00892142497053513	Upregulated	415.23403156617	WP_000845101.1
C2566_RS20645	ugpB	ugpB	sn-glycerol-3-phosphate ABC transporter substrate-binding protein UgpB	1.62531951837793	0.0130512198327924	Upregulated	118.586253502715	WP_000803190.1
C2566_RS05140	betB	betB	betaine-aldehyde dehydrogenase	1.59603456627539	0.0133749952920626	Upregulated	181.84539653417	WP_000089084.1
C2566_RS05730	cyoC	cyoC	cytochrome o ubiquinol oxidase subunit III	1.59601044015903	0.0178954278897278	Upregulated	392.711449887128	WP_000179819.1
C2566_RS00260	rbsC	rbsC	ribose ABC transporter permease	1.57633845527411	0.0200876616556213	Upregulated	102.177398094996	WP_000211858.1
C2566_RS10870	ydcI	ydcI	LysR substrate-binding domain-containing protein	1.56151160442002	0.0138827478281194	Upregulated	508.901096102358	WP_000414567.1
C2566_RS18940	tdcE	tdcE	2-ketobutyrate formate-lyase/pyruvate formate-lyase	1.55880764350837	0.0226444530996371	Upregulated	441.379650355739	WP_000861734.1
C2566_RS01190	cpxP	cpxP	cell-envelope stress modulator CpxP	1.5472432535555	0.0130512198327924	Upregulated	7059.88334310341	WP_012767777.1
C2566_RS05725	cyoD	cyoD	cytochrome o ubiquinol oxidase subunit IV	1.54308381679083	0.0220659331121133	Upregulated	250.003504714764	WP_000019869.1
C2566_RS14055	thiD	thiD	bifunctional hydroxymethylpyrimidine kinase/phosphomethylpyrimidine kinase	1.53646180366278	0.00677622095563923	Upregulated	41.3852511948149	WP_000822257.1
C2566_RS13070	yebE	yebE	tellurite resistance TerB family protein	1.52081612814908	0.00994780974821739	Upregulated	333.042028201242	WP_000024745.1
C2566_RS10200	cysB	cysB	HTH-type transcriptional regulator CysB	1.51069515166745	0.0152117747159008	Upregulated	362.228290907009	WP_000776253.1
C2566_RS16640	glaH	glaH	glutarate dioxygenase GlaH	1.50833227894217	0.0197856741817084	Upregulated	33.0728786771063	WP_000993087.1
C2566_RS06885	gltJ	gltJ	glutamate/aspartate ABC transporter permease GltJ	1.48218754274127	0.0192651477083984	Upregulated	173.959587947811	WP_000020941.1
C2566_RS14775	glpA	glpA	anaerobic glycerol-3-phosphate dehydrogenase subunit A	1.47991594294865	0.0265814738221274	Upregulated	312.341339173398	WP_000857257.1
C2566_RS01605	thiC	thiC	phosphomethylpyrimidine synthase ThiC	1.47140983594002	0.00212165248020267	Upregulated	104.229067517237	WP_001276903.1
C2566_RS17355	C2566_RS17355	C2566_RS17355	ABC transporter permease	1.46771694407198	0.0251062107829646	Upregulated	58.4969971065265	WP_000156205.1
C2566_RS21965	ivbL	ivbL	ilvB operon leader peptide IvbL	1.46486529584992	0.0259233019457888	Upregulated	709.58215680483	WP_001300753.1
C2566_RS10125	trpD	trpD	bifunctional anthranilate synthase glutamate amidotransferase component TrpG/anthranilate phosphoribosyltransferase TrpD	1.45318655506418	0.0198396927793032	Upregulated	71.7348824976778	WP_000763511.1
C2566_RS21720	dinD	dinD	DNA damage-inducible protein D	1.44017135347874	0.0242676855023618	Upregulated	261.977074932416	WP_001300958.1
C2566_RS11040	yncE	yncE	YncE family protein	1.43185876739528	0.000595085284321188	Upregulated	181.283237192809	WP_000550675.1
C2566_RS01970	soxS	soxS	superoxide response transcriptional regulator SoxS	1.41409034367855	0.0241994189455021	Upregulated	247.61878754645	WP_000019358.1
C2566_RS12510	astB	astB	N-succinylarginine dihydrolase	1.40214252446537	0.0310186453632076	Upregulated	44.6311610677323	WP_000995016.1
C2566_RS01255	glpF	glpF	glycerol uptake facilitator protein GlpF	1.38276151051417	0.0243344903787211	Upregulated	330.772858290456	WP_000084268.1
C2566_RS05740	cyoA	cyoA	cytochrome o ubiquinol oxidase subunit II	1.38196949076743	0.0226444530996371	Upregulated	1177.11761300364	WP_001239440.1
C2566_RS01580	thiH	thiH	2-iminoacetate synthase ThiH	1.36291121812496	0.0230023432102583	Upregulated	39.2776492655201	WP_000847462.1
C2566_RS07640	hlyD	hlyD	secretion protein HlyD	1.36245870772677	0.000595085284321188	Upregulated	130.599791279973	WP_000743444.1
C2566_RS17200	queE	queE	7-carboxy-7-deazaguanine synthase QueE	1.35377434197392	0.00630824827040607	Upregulated	121.627500071435	WP_001199973.1
C2566_RS21515	lldP	lldP	L-lactate permease	1.34633861712233	0.0343169184136106	Upregulated	1164.57450285987	WP_001297977.1
C2566_RS15115	hisJ	hisJ	histidine ABC transporter substrate-binding protein HisJ	1.32418973536654	0.0230882073187648	Upregulated	290.841790150419	WP_000737621.1
C2566_RS16655	gabT	gabT	4-aminobutyrate--2-oxoglutarate transaminase	1.3215238154024	0.0190489355332661	Upregulated	50.4084408514447	WP_000097642.1
C2566_RS10380	pspB	pspB	envelope stress response membrane protein PspB	1.27347979257944	0.0151126807195092	Upregulated	104.07504945943	WP_001274963.1
C2566_RS05150	betT	betT	choline BCCT transporter BetT	1.26991894496015	0.0343169184136106	Upregulated	243.8490525934	WP_000131044.1
C2566_RS01440	sthA	sthA	Si-specific NAD(P)(+) transhydrogenase	1.26382342796029	0.014539879308049	Upregulated	1046.3222305317	WP_001120798.1
C2566_RS02440	blc	blc	lipocalin Blc	1.24967959884607	0.0310186453632076	Upregulated	59.1711474168003	WP_001238379.1
C2566_RS05735	cyoB	cyoB	cytochrome o ubiquinol oxidase subunit I	1.24712980193759	0.0363079604138958	Upregulated	1178.09423471809	WP_000467180.1
C2566_RS06875	gltL	gltL	glutamate/aspartate ABC transporter ATP-binding protein GltL	1.24673517695861	0.035030284727818	Upregulated	161.432297457888	NA
C2566_RS07225	gltA	gltA	citrate synthase	1.2418608339002	0.0343169184136106	Upregulated	3024.72252329132	WP_000785834.1
C2566_RS11850	malI	malI	mal regulon transcriptional regulator MalI	1.22586636455805	NA	Upregulated	57.5513818987502	WP_000179519.1
C2566_RS08930	putA	putA	trifunctional transcriptional regulator/proline dehydrogenase/L-glutamate gamma-semialdehyde dehydrogenase	1.22579945124535	0.0269992521795853	Upregulated	801.219032784598	WP_001703864.1
C2566_RS04330	acnB	acnB	bifunctional aconitate hydratase 2/2-methylisocitrate dehydratase	1.22252563716317	0.035030284727818	Upregulated	2206.38452263134	WP_001307570.1
C2566_RS21140	dppC	dppC	dipeptide ABC transporter permease DppC	1.21733831813597	NA	Upregulated	20.3952846609643	WP_000084677.1
C2566_RS06520	fepA	fepA	siderophore enterobactin receptor FepA	1.20043001394171	0.035030284727818	Upregulated	231.204482390384	WP_001034916.1
C2566_RS15400	alaC	alaC	alanine transaminase	1.19100238809117	0.0184904451986804	Upregulated	131.555156368369	WP_000785931.1
C2566_RS02000	yjcH	yjcH	DUF485 domain-containing protein	1.18693831535248	0.0402588261119554	Upregulated	24.2391096884398	WP_001014565.1
C2566_RS03465	osmY	osmY	molecular chaperone OsmY	1.17910917295164	0.0242676855023618	Upregulated	286.451353581152	WP_001295748.1
C2566_RS10120	trpCF	trpCF	bifunctional indole-3-glycerol-phosphate synthase TrpC/phosphoribosylanthranilate isomerase TrpF	1.17412325722249	0.0362270616385948	Upregulated	69.9410915549329	WP_000983912.1
C2566_RS15615	cysP	cysP	thiosulfate/sulfate ABC transporter substrate-binding protein CysP	1.17018687844462	0.0490646920155262	Upregulated	158.746423137546	WP_000290224.1
C2566_RS21520	lldR	lldR	transcriptional regulator LldR	1.15439762920494	0.0502268929441925	Upregulated	371.15879628836	WP_000636500.1
C2566_RS01955	ssb1	ssb1	single-stranded DNA-binding protein SSB1	1.14591902111394	0.0267339678056227	Upregulated	209.139220708404	WP_000168305.1
C2566_RS09435	ldtC	ldtC	L,D-transpeptidase LdtC	1.14438720372833	0.0242676855023618	Upregulated	141.469949454921	WP_012767720.1
C2566_RS05135	betA	betA	choline dehydrogenase	1.12983299497237	0.0402729473366868	Upregulated	111.196018034834	WP_001159087.1
C2566_RS16740	proX	proX	glycine betaine/L-proline ABC transporter substrate-binding protein ProX	1.108858783935	0.0587020071556413	Upregulated	327.764091312779	WP_001216521.1
C2566_RS11805	fumC	fumC	class II fumarate hydratase	1.10104402992009	0.0241994189455021	Upregulated	288.885568193734	WP_001099086.1
C2566_RS03660	uxuR	uxuR	Uxu operon transcriptional regulator	1.08424096066174	0.00892142497053513	Upregulated	73.2633846485024	WP_000833679.1
C2566_RS18235	glcC	glcC	transcriptional regulator GlcC	1.0820345247265	0.0618926822574913	Upregulated	65.393135183996	WP_001297764.1
C2566_RS21525	lldD	lldD	quinone-dependent L-lactate dehydrogenase	1.06488315933036	0.0626041952774551	Upregulated	442.030301686855	WP_000586962.1
C2566_RS18395	exbB	exbB	tol-pal system-associated acyl-CoA thioesterase	1.06391395338449	0.0459886037523553	Upregulated	184.769415142189	WP_000527844.1
C2566_RS06015	copA	copA	copper-exporting P-type ATPase CopA	1.0518692249478	0.0402588261119554	Upregulated	527.955290184307	WP_000083955.1
C2566_RS17365	fucI	fucI	L-fucose isomerase	1.05008899124108	0.0626041952774551	Upregulated	168.076680074401	WP_000700894.1
C2566_RS12490	cho	cho	excinuclease Cho	1.03214479785539	0.037234991099958	Upregulated	142.306929212634	WP_000252397.1
C2566_RS15270	fadJ	fadJ	fatty acid oxidation complex subunit alpha FadJ	1.02008820186645	0.0677705980416752	Upregulated	482.493344941786	WP_000426175.1
C2566_RS04115	leuL	leuL	leu operon leader peptide	1.0187746044845	0.0677718123739375	Upregulated	60.1301872906079	WP_001300467.1
C2566_RS21455	C2566_RS21455	C2566_RS21455	RHS repeat-associated core domain-containing protein	1.01596782325847	0.0588981664581825	Upregulated	57.5512871755334	NA
C2566_RS10480	ycjG	ycjG	L-Ala-D/L-Glu epimerase	1.01398693886502	0.035030284727818	Upregulated	96.5754568016538	WP_001261211.1
C2566_RS18575	ribB	ribB	3,4-dihydroxy-2-butanone-4-phosphate synthase	1.00572395466129	0.037234991099958	Upregulated	349.157237992902	WP_001076997.1
C2566_RS16840	recA	recA	recombinase RecA	0.994475244656732	0.0485471796924258	Upregulated	537.539110956944	WP_000963143.1
C2566_RS03705	fimD	fimD	fimbrial usher FimD	0.9836700138018	0.066554601858621	Upregulated	267.505155691197	WP_000121002.1
C2566_RS20295	yhfY	yhfY	PRD domain protein	0.975161500285544	0.0719648047111167	Upregulated	34.1568562195687	WP_001295165.1
C2566_RS06965	asnB	asnB	asparagine synthase B	0.95828037442717	0.0181805641806254	Upregulated	118.970800333833	WP_000337081.1
C2566_RS08665	yccU	yccU	CoA-binding protein	0.941553925582249	0.0500889549404043	Upregulated	35.0855950180083	WP_001301418.1
C2566_RS07245	sdhA	sdhA	succinate dehydrogenase flavoprotein subunit	0.931150356474656	0.0746059281095998	Upregulated	1899.86814022217	WP_000775540.1
C2566_RS15100	hisP	hisP	histidine ABC transporter ATP-binding protein HisP	0.921776575978751	0.0454641771532536	Upregulated	87.9986337204902	WP_001293613.1
C2566_RS10955	yncJ	yncJ	YncJ family protein	0.920289561228034	0.0609581032202189	Upregulated	60.2060480108844	WP_000494244.1
C2566_RS05860	C2566_RS05860	C2566_RS05860	MGMT family protein	0.913610177328922	NA	Upregulated	19.8288547174222	WP_000409911.1
C2566_RS00250	rbsD	rbsD	D-ribose pyranase	0.908437063789561	0.0870255794753016	Upregulated	274.998806830482	NA
C2566_RS05785	lon	lon	endopeptidase La	0.903401012335552	0.0130512198327924	Upregulated	149.618110779946	WP_001295325.1
C2566_RS10475	tpx	tpx	thiol peroxidase	0.902748975758153	0.0899727358499153	Upregulated	722.703509185135	WP_000084387.1
C2566_RS06040	qmcA	qmcA	SPFH domain-containing protein	0.892843934961818	0.0366799091024581	Upregulated	133.960513254244	WP_000904502.1
C2566_RS14340	yeiG	yeiG	S-formylglutathione hydrolase	0.887971844159213	0.0403797860041241	Upregulated	100.594304752749	NA
C2566_RS22100	yidA	yidA	sugar-phosphatase	0.88605855934285	0.012520102813419	Upregulated	95.30610094947	WP_000985549.1
C2566_RS18935	tdcF	tdcF	enamine/imine deaminase	0.884689345429674	0.0951181862931147	Upregulated	171.879902796334	WP_000719990.1
C2566_RS07250	sdhB	sdhB	succinate dehydrogenase iron-sulfur subunit SdhB	0.883468336580514	0.091439196414006	Upregulated	844.463879681367	WP_001235264.1
C2566_RS01910	qorA	qorA	quinone oxidoreductase	0.882287572703542	0.020718992229646	Upregulated	118.95072708951	WP_000235509.1
C2566_RS17350	C2566_RS17350	C2566_RS17350	ABC transporter substrate-binding protein	0.879725732631498	0.0873356186158221	Upregulated	199.082985488037	WP_000857361.1
C2566_RS16160	hcaR	hcaR	DNA-binding transcriptional regulator HcaR	0.868373687593963	0.0956479781285813	Upregulated	299.347524247427	WP_000423257.1
C2566_RS01430	argH	argH	argininosuccinate lyase	0.858326523117655	0.040710647110311	Upregulated	80.3134273081919	WP_001230087.1
C2566_RS18210	glcB	glcB	malate synthase G	0.839660212954166	0.0190489355332661	Upregulated	99.6741886576028	WP_000084131.1
C2566_RS16715	nrdI	nrdI	class Ib ribonucleoside-diphosphate reductase assembly flavoprotein NrdI	0.838826646695509	NA	Upregulated	6.10423295996616	WP_000080947.1
C2566_RS01600	thiE	thiE	thiamine phosphate synthase	0.836049546210584	NA	Upregulated	18.5670402928464	WP_000284615.1
C2566_RS07750	mntS	mntS	manganase accumulation protein MntS	0.8290510940806	0.0646151378699386	Upregulated	1409.72041896121	WP_001001761.1
C2566_RS01250	glpK	glpK	glycerol kinase GlpK	0.828006429308357	0.0991756155378419	Upregulated	475.302926329768	WP_000136788.1
C2566_RS16735	proW	proW	glycine betaine/L-proline ABC transporter permease ProW	0.811446050002163	0.113171190193137	Upregulated	61.1338381623837	WP_000774988.1
C2566_RS03305	thrA	thrA	bifunctional aspartate kinase/homoserine dehydrogenase I	0.80522275098044	0.0615513783514727	Upregulated	266.116886665911	WP_001264707.1
C2566_RS10110	trpA	trpA	tryptophan synthase subunit alpha	0.803601494263239	0.0991756155378419	Upregulated	100.238348556223	WP_000443067.1
C2566_RS07235	sdhC	sdhC	succinate dehydrogenase cytochrome b556 subunit	0.803282686315889	0.105508954697619	Upregulated	480.577456707048	WP_000263347.1
C2566_RS21960	ilvB	ilvB	acetolactate synthase large subunit	0.801323667018167	0.0949417424197327	Upregulated	239.146225504345	WP_000168475.1
C2566_RS07175	ybgI	ybgI	radiation resistance protein YbgI	0.786475830172928	0.0269992521795853	Upregulated	116.29326932534	WP_000798859.1
C2566_RS17875	pepP	pepP	Xaa-Pro aminopeptidase	0.77472676453074	0.0663593311263179	Upregulated	222.063841423337	WP_001290123.1
C2566_RS03720	fimA	fimA	type 1 fimbrial major subunit FimA	0.769287178260659	0.0485471796924258	Upregulated	2402.18497204409	WP_000695564.1
C2566_RS17550	galR	galR	HTH-type transcriptional regulator GalR	0.760542285039138	0.0677705980416752	Upregulated	90.0950748057912	WP_000201048.1
C2566_RS10130	trpE	trpE	anthranilate synthase component I	0.758331240937556	0.109568036782327	Upregulated	39.1055073541015	WP_001194647.1
C2566_RS07930	C2566_RS07930	C2566_RS07930	hypothetical protein	0.755033187003021	NA	Upregulated	15.7465475910997	WP_001154431.1
C2566_RS15955	purM	purM	phosphoribosylformylglycinamidine cyclo-ligase	0.747626303034791	0.0834419980755378	Upregulated	38.0021992608452	WP_001295474.1
C2566_RS17270	yqcA	yqcA	flavodoxin	0.741381033329186	0.0856345747675192	Upregulated	60.1917259422692	WP_000807751.1
C2566_RS03295	thrC	thrC	threonine synthase	0.735333847970912	0.0655553307111173	Upregulated	115.067450335705	WP_000781074.1
C2566_RS22060	yidR	yidR	DUF3748 domain-containing protein	0.733434625275827	0.067402501076757	Upregulated	49.6471221642138	WP_001295245.1
C2566_RS20915	arsR	arsR	As(III)-sensing metalloregulatory transcriptional repressor ArsR	0.724494982769317	0.138288619715121	Upregulated	30.3900270395918	WP_000008957.1
C2566_RS21420	aldB	aldB	aldehyde dehydrogenase AldB	0.708759217191504	0.101168624135378	Upregulated	229.610750076398	WP_001300944.1
C2566_RS00820	fadB	fadB	fatty acid oxidation complex subunit alpha FadB	0.706318731917094	0.116563031075228	Upregulated	986.227435194324	WP_000965952.1
C2566_RS20690	livJ	livJ	branched chain amino acid ABC transporter substrate-binding protein LivJ	0.700490232104713	0.132384846320247	Upregulated	40.9548929708577	WP_001022007.1
C2566_RS18885	yqjF	yqjF	DoxX family protein	0.69742212380008	0.122961568196336	Upregulated	40.4616142500997	WP_000732240.1
C2566_RS17920	trhA	trhA	PAQR family membrane homeostasis protein TrhA	0.696297105284348	0.128091671949121	Upregulated	552.668090065295	WP_000250274.1
C2566_RS14770	glpT	glpT	glycerol-3-phosphate transporter	0.694087817025923	0.147705871303538	Upregulated	829.021955382449	WP_000948732.1
C2566_RS02875	cybC	cybC	cytochrome b562	0.682698622045229	0.119402357684821	Upregulated	85.2395937435158	WP_001232240.1
C2566_RS00360	ilvA	ilvA	threonine ammonia-lyase, biosynthetic	0.682579932566113	0.066554601858621	Upregulated	89.8792037158113	WP_001338652.1
C2566_RS21135	dppD	dppD	dipeptide ABC transporter ATP-binding protein	0.679259017106496	0.138913700015901	Upregulated	25.7631782691833	WP_001196486.1
C2566_RS00030	tnaC	tnaC	tryptophanase leader peptide	0.677065158721118	0.150877750297759	Upregulated	465.658136705983	WP_001364348.1
C2566_RS01695	yjaB	yjaB	acetyltransferase	0.673095953833643	0.0873356186158221	Upregulated	63.138117675434	WP_000237005.1
C2566_RS08995	dgcT	dgcT	GGDEF domain-containing protein	0.669354991387911	0.122961568196336	Upregulated	379.44095848062	WP_000409883.1
C2566_RS12615	ydjA	ydjA	NAD(P)H nitroreductase	0.667732281012447	0.146484445006267	Upregulated	143.29901344654	WP_000339283.1
C2566_RS24910	C2566_RS24910	C2566_RS24910	hypothetical protein	0.660987002365381	0.149735182606129	Upregulated	41.3737831509579	WP_000700140.1
C2566_RS14355	yieE	yieE	DNA-binding transcriptional regulator YeiE	0.64694939197419	0.102491147790915	Upregulated	88.3368209967889	WP_000548294.1
C2566_RS00035	tnaA	tnaA	tryptophanase	0.641489800541049	0.149735182606129	Upregulated	1546.90892778599	WP_001295247.1
C2566_RS07900	rcdA	rcdA	DNA-binding transcriptional regulator RcdA	0.641122846470703	0.147701499719274	Upregulated	39.4767868825746	WP_001295289.1
C2566_RS03050	C2566_RS03050	C2566_RS03050	phosphoethanolamine transferase	0.635600832460916	0.116563031075228	Upregulated	170.93855998078	NA
C2566_RS10345	puuD	puuD	gamma-glutamyl-gamma-aminobutyrate hydrolase	0.634437093691176	0.157571588538888	Upregulated	40.2564759618823	WP_012767726.1
C2566_RS00340	ilvG	ilvG	acetolactate synthase 2 catalytic subunit	0.630428625871684	0.0873356186158221	Upregulated	105.778879375377	WP_001012606.1
C2566_RS01610	rsd	rsd	sigma D regulator	0.626930103307258	0.146484445006267	Upregulated	261.917787755447	WP_000934302.1
C2566_RS18915	yhaL	yhaL	protein YhaL	0.626020022201739	0.149735182606129	Upregulated	50.505979947314	WP_001426206.1
C2566_RS10020	oppA	oppA	oligopeptide ABC transporter substrate-binding protein OppA	0.621673047034652	0.148432202423014	Upregulated	7412.00955298496	WP_001297114.1
C2566_RS15110	hisQ	hisQ	histidine ABC transporter permease HisQ	0.620450333463424	0.14954601353071	Upregulated	91.6753783050261	WP_000965522.1
C2566_RS23280	hisL	hisL	his operon leader peptide	0.618365219971463	0.169586015315446	Upregulated	170.923818673788	WP_001364200.1
C2566_RS20115	slyD	slyD	peptidylprolyl isomerase	0.606881091536099	0.160343616832584	Upregulated	577.28182170412	WP_000861334.1
C2566_RS14240	yohD	yohD	DedA family protein	0.606555728390255	0.139018576267278	Upregulated	44.8289224717356	WP_001296821.1
C2566_RS07270	sucC	sucC	ADP-forming succinate--CoA ligase subunit beta	0.605477615924946	0.168155678092612	Upregulated	1432.82107750694	WP_001048602.1
C2566_RS17340	C2566_RS17340	C2566_RS17340	LacI family DNA-binding transcriptional regulator	0.604032091148525	0.139018576267278	Upregulated	62.5488769494917	WP_001140843.1
C2566_RS03695	C2566_RS03695	C2566_RS03695	fimbrial protein	0.599600921615754	NA	Upregulated	18.1840509982582	WP_077897989.1
C2566_RS16835	recX	recX	recombination regulator RecX	0.597673986383683	NA	Upregulated	20.7889785477992	WP_000140508.1
C2566_RS20130	kefG	kefG	glutathione-regulated potassium-efflux system ancillary protein KefG	0.595225660389785	0.150674217217675	Upregulated	90.4008377478268	WP_001297514.1
C2566_RS05800	ybaV	ybaV	helix-hairpin-helix domain-containing protein	0.595064592446378	0.160546943611789	Upregulated	51.5093245024507	WP_000680290.1
C2566_RS18945	tdcD	tdcD	propionate kinase	0.588851460537009	0.187084002960564	Upregulated	344.797459106884	WP_001295545.1
C2566_RS09565	icd	icd	NADP-dependent isocitrate dehydrogenase	0.588250687423429	0.15380060452716	Upregulated	2219.21050392809	WP_000444487.1
C2566_RS20470	malQ	malQ	4-alpha-glucanotransferase	0.587691789832527	0.122464807708476	Upregulated	200.510670183182	WP_000444361.1
C2566_RS09255	flgF	flgF	flagellar basal-body rod protein FlgF	0.586146621261361	0.188249789388192	Upregulated	24.2456383345186	WP_000349316.1
C2566_RS10070	tonB	tonB	TonB system transport protein TonB	0.584156107356312	0.089851140151116	Upregulated	39.3910971280573	WP_001300409.1
C2566_RS18225	glcE	glcE	glycolate oxidase subunit GlcE	0.581327611489544	NA	Upregulated	18.9920504185382	WP_000943100.1
C2566_RS07240	sdhD	sdhD	succinate dehydrogenase membrane anchor subunit	0.574817849311088	0.191139808502835	Upregulated	337.331085618473	WP_000254365.1
C2566_RS18070	ruvX	ruvX	Holliday junction resolvase RuvX	0.574233396655498	0.0978623254794085	Upregulated	39.9605222187313	WP_000017106.1
C2566_RS15620	ucpA	ucpA	SDR family oxidoreductase UcpA	0.571920821107366	0.179340929326717	Upregulated	1388.60943637475	WP_000517428.1
C2566_RS18950	tdcC	tdcC	threonine/serine transporter TdcC	0.569957841660239	0.193380754362579	Upregulated	435.603792952875	WP_000107723.1
C2566_RS10220	acnA	acnA	aconitate hydratase AcnA	0.565908060399301	0.10726774931316	Upregulated	1113.37046041595	WP_000099534.1
C2566_RS18840	uxaC	uxaC	glucuronate isomerase	0.558026305110137	0.149735182606129	Upregulated	80.8216706968828	WP_000187442.1
C2566_RS12680	yeaC	yeaC	YeaC family protein	0.557007823147903	0.164174480808233	Upregulated	473.927110769816	WP_001301293.1
C2566_RS00945	glnA	glnA	glutamate--ammonia ligase	0.555070537027448	0.145653157916014	Upregulated	365.320602565745	WP_001271717.1
C2566_RS02750	fklB	fklB	FKBP-type peptidyl-prolyl cis-trans isomerase	0.553888804977924	0.192425524450307	Upregulated	146.446563721762	WP_000211237.1
C2566_RS01615	nudC	nudC	NAD(+) diphosphatase	0.546575734491877	0.157908801694247	Upregulated	35.5360689853711	WP_000373940.1
C2566_RS16710	nrdH	nrdH	glutaredoxin-like protein NrdH	0.543184437259423	NA	Upregulated	12.7106533019674	WP_001223227.1
C2566_RS04075	thiB	thiB	thiamine ABC transporter substrate binding subunit	0.540057386336088	0.162178716594512	Upregulated	35.0987388433938	WP_001301364.1
C2566_RS20475	malP	malP	maltodextrin phosphorylase	0.539438792698246	0.167288417106417	Upregulated	420.062979926505	WP_000081903.1
C2566_RS11800	tus	tus	DNA replication terminus site-binding protein	0.536981940454786	0.160312780729928	Upregulated	54.1594109860469	WP_001295399.1
C2566_RS18215	glcG	glcG	GlcG family protein	0.53650877294921	NA	Upregulated	19.5749381888029	WP_000853256.1
C2566_RS05685	yajL	yajL	protein deglycase YajL	0.534309427935321	0.183574440871629	Upregulated	69.7099511619015	WP_001276309.1
C2566_RS03690	fimH	fimH	type 1 fimbria D-mannose specific adhesin FimH	0.532270979890798	0.216334945634283	Upregulated	45.9176451269267	WP_000832243.1
C2566_RS05825	decR	decR	DNA-binding transcriptional regulator DecR	0.531776850670765	0.173232219648202	Upregulated	47.2280821998591	WP_000884589.1
C2566_RS01725	iclR	iclR	glyoxylate bypass operon transcriptional repressor IclR	0.530770397078822	0.188249789388192	Upregulated	194.602230455686	WP_000226403.1
C2566_RS21775	yicH	yicH	AsmA family protein	0.525993774380509	0.149735182606129	Upregulated	254.095254472632	WP_001300954.1
C2566_RS17345	C2566_RS17345	C2566_RS17345	FGGY-family carbohydrate kinase	0.519415584724871	0.206556750880103	Upregulated	59.9770815132322	WP_000551482.1
C2566_RS13385	C2566_RS13385	C2566_RS13385	hypothetical protein	0.517871398626148	0.210101301224326	Upregulated	437.062631283752	NA
C2566_RS10390	pspD	pspD	phage shock protein PspD	0.512419018143024	0.198564442399478	Upregulated	81.065994918309	WP_001295585.1
C2566_RS20620	yhhA	yhhA	DUF2756 family protein	0.511475870147353	0.16201726049674	Upregulated	235.851006928372	WP_000825996.1
C2566_RS01650	zraS	zraS	two-component system sensor histidine kinase ZraS	0.5111455406481	0.150877750297759	Upregulated	82.1053952070298	WP_001211926.1
C2566_RS21495	yibT	yibT	protein YibT	0.510619689734641	0.214202656561263	Upregulated	283.477947760926	WP_000517100.1
C2566_RS13630	yeeZ	yeeZ	SDR family oxidoreductase	0.510417574321452	0.116829318073308	Upregulated	177.747061446139	WP_000754737.1
C2566_RS17055	rpoS	rpoS	RNA polymerase sigma factor RpoS	0.509231848338689	0.189022077042978	Upregulated	1529.87217490721	WP_000081550.1
C2566_RS04320	lpdA	lpdA	dihydrolipoyl dehydrogenase	0.509060797785015	0.225416089598174	Upregulated	3177.33884390426	WP_000102485.1
C2566_RS12590	gdhA	gdhA	NADP-specific glutamate dehydrogenase	0.504778679589872	0.0949417424197327	Upregulated	195.173040176175	WP_000373021.1
C2566_RS16150	csiE	csiE	stationary phase inducible protein CsiE	0.499868451975458	0.17028748469573	Upregulated	184.572913799532	WP_000982997.1
C2566_RS08490	pepN	pepN	aminopeptidase N	0.499858324900196	0.161041106337763	Upregulated	600.597368465093	WP_000193841.1
C2566_RS09260	flgG	flgG	flagellar basal-body rod protein FlgG	0.497882490963285	0.238540571821677	Upregulated	52.2783009537902	WP_000625837.1
C2566_RS07710	glnQ	glnQ	glutamine ABC transporter ATP-binding protein GlnQ	0.497864624672228	0.225416089598174	Upregulated	152.755275621318	WP_000569083.1
C2566_RS07660	dinG	dinG	ATP-dependent DNA helicase DinG	0.496369337524305	0.175692911812855	Upregulated	112.620335113667	WP_001340191.1
C2566_RS16555	ffh	ffh	signal recognition particle protein	0.49626918591657	0.0991756155378419	Upregulated	325.691634653232	WP_000460035.1
C2566_RS02535	mutL	mutL	DNA mismatch repair endonuclease MutL	0.495910042812215	0.188249789388192	Upregulated	439.670571602299	WP_001122505.1
C2566_RS04875	lpcA	lpcA	D-sedoheptulose 7-phosphate isomerase	0.491490776789913	0.170613296943663	Upregulated	134.049050371181	WP_000284050.1
C2566_RS06035	ybbJ	ybbJ	NfeD family protein	0.48916941682065	0.238757080405413	Upregulated	48.3159238618622	WP_000970309.1
C2566_RS18635	glnE	glnE	bifunctional [glutamate--ammonia ligase]-adenylyl-L-tyrosine phosphorylase/[glutamate--ammonia-ligase] adenylyltransferase	0.482034614630393	0.0951771632256732	Upregulated	169.765045532256	WP_012767764.1
C2566_RS19445	gltD	gltD	glutamate synthase subunit GltD	0.480738744116161	0.213643630967454	Upregulated	50.2363778206288	WP_000081664.1
C2566_RS00565	yigB	yigB	5-amino-6-(5-phospho-D-ribitylamino)uracil phosphatase YigB	0.477416380291463	0.157571588538888	Upregulated	43.9047109216009	WP_001213584.1
C2566_RS08165	ltaE	ltaE	low-specificity L-threonine aldolase	0.476496517815369	0.100984395050155	Upregulated	160.587144795443	WP_000566356.1
C2566_RS03905	carB	carB	carbamoyl-phosphate synthase large subunit	0.475162403570941	0.178575517783084	Upregulated	220.689670082473	WP_001126376.1
C2566_RS07895	ybjJ	ybjJ	MFS transporter	0.472854112183655	0.225416089598174	Upregulated	41.6427585007435	WP_000217859.1
C2566_RS08625	sulA	sulA	SOS-induced cell division inhibitor SulA	0.470400828256415	0.230300603193186	Upregulated	133.09411179404	WP_000288710.1
C2566_RS07275	sucD	sucD	succinate--CoA ligase subunit alpha	0.465668727231701	0.253688024489845	Upregulated	1277.24953162227	WP_000025458.1
C2566_RS01705	aceB	aceB	malate synthase A	0.464188955515451	0.252514692846581	Upregulated	2332.29692620224	WP_000138915.1
C2566_RS02580	rnr	rnr	ribonuclease R	0.463972612627059	0.110399433677003	Upregulated	606.980956484301	WP_000076332.1
C2566_RS17680	arcC	arcC	carbamate kinase	0.463662581314609	0.167486928847066	Upregulated	68.9657345295185	WP_000038008.1
C2566_RS04760	gmhB	gmhB	D-glycero-beta-D-manno-heptose 1,7-bisphosphate 7-phosphatase	0.463625098596358	0.179110667073395	Upregulated	108.078013134633	WP_001140174.1
C2566_RS01905	pspG	pspG	envelope stress response protein PspG	0.460733298187374	0.253688024489845	Upregulated	22.6471925929341	WP_000891404.1
C2566_RS19155	yhbS	yhbS	GNAT family N-acetyltransferase	0.460482887963727	0.242183064948709	Upregulated	241.317725101638	WP_000908554.1
C2566_RS00935	glnG	glnG	nitrogen regulation protein NR(I)	0.459208620687204	0.16201726049674	Upregulated	62.4731352437348	WP_001329395.1
C2566_RS25005	ybiE	ybiE	protein YbiE	0.458988295661849	NA	Upregulated	10.2124420644886	WP_211180490.1
C2566_RS17890	gcvT	gcvT	glycine cleavage system aminomethyltransferase GcvT	0.455810077549707	0.194114310090251	Upregulated	448.838478847659	WP_000068701.1
C2566_RS01075	fdnG	fdnG	formate dehydrogenase-N subunit alpha	0.455395723639679	0.217228697104021	Upregulated	1583.57615428523	WP_010723259.1
C2566_RS06660	rnk	rnk	nucleoside diphosphate kinase regulator	0.455151342693491	0.242183064948709	Upregulated	89.6833052434191	WP_000089731.1
C2566_RS20695	rpoH	rpoH	RNA polymerase sigma factor RpoH	0.453827618070743	0.119402357684821	Upregulated	1048.93566833087	WP_000130217.1
C2566_RS24170	C2566_RS24170	C2566_RS24170	hypothetical protein	0.452292117265684	0.252514692846581	Upregulated	30.2083824558524	WP_012775983.1
C2566_RS03715	fimI	fimI	fimbrial protein	0.446939672676772	0.162178716594512	Upregulated	114.179469718177	WP_000824114.1
C2566_RS08670	hspQ	hspQ	heat shock protein HspQ	0.446580979720063	0.237840521472318	Upregulated	440.805877222128	WP_001295356.1
C2566_RS04585	dapD	dapD	2,3,4,5-tetrahydropyridine-2,6-dicarboxylate N-succinyltransferase	0.443696749659309	0.231872815611382	Upregulated	380.304209689901	WP_001186650.1
C2566_RS14190	mlrA	mlrA	HTH-type transcriptional regulator MlrA	0.443101532755482	0.237751000985489	Upregulated	110.291065797483	WP_001240403.1
C2566_RS07435	gpmA	gpmA	2,3-diphosphoglycerate-dependent phosphoglycerate mutase	0.441445627031016	0.191108753058765	Upregulated	1007.99640849365	WP_001295305.1
C2566_RS16085	sseB	sseB	enhanced serine sensitivity protein SseB	0.440277744506683	0.147705871303538	Upregulated	233.708857113818	WP_001295479.1
C2566_RS17375	fucU	fucU	L-fucose mutarotase	0.439815412578959	0.252514692846581	Upregulated	83.7495016171567	WP_000920840.1
C2566_RS00910	polA	polA	DNA polymerase I	0.43524556858308	0.112323334170233	Upregulated	475.195513605753	WP_000250006.1
C2566_RS15560	cysK	cysK	cysteine synthase A	0.433483578768897	0.268313619859531	Upregulated	725.796553020691	WP_000034402.1
C2566_RS10765	feaR	feaR	transcriptional regulator FeaR	0.432653398501487	0.25366674768222	Upregulated	260.679717773024	WP_001320272.1
C2566_RS00825	pepQ	pepQ	Xaa-Pro dipeptidase	0.431307538010178	0.231872815611382	Upregulated	228.710239002414	WP_000444561.1
C2566_RS14415	fruB	fruB	fused PTS fructose transporter subunit IIA/HPr protein	0.431056022953395	0.265897593229704	Upregulated	29.1411913741723	WP_000487267.1
C2566_RS18550	ygiB	ygiB	DUF1190 family protein	0.430653952772975	0.249557449697182	Upregulated	354.444682238102	WP_000831543.1
C2566_RS18375	gpr	gpr	L-glyceraldehyde 3-phosphate reductase	0.429703895817201	0.257597563125194	Upregulated	251.624847852875	WP_000262172.1
C2566_RS04645	skp	skp	molecular chaperone Skp	0.428901857712684	0.249557449697182	Upregulated	651.669905980401	WP_000758956.1
C2566_RS16585	recN	recN	DNA repair protein RecN	0.428860739557788	0.253764513462797	Upregulated	201.267395337839	WP_000880909.1
C2566_RS13375	tyrP	tyrP	tyrosine transporter TyrP	0.427555239374961	0.198564442399478	Upregulated	41.3529588222856	WP_000797573.1
C2566_RS18930	tdcG	tdcG	L-serine ammonia-lyase	0.427214482097825	0.272685500917807	Upregulated	297.629296317747	WP_000622126.1
C2566_RS19565	aaeX	aaeX	p-hydroxybenzoic acid efflux pump operon protein AaeX	0.425136775511521	0.286802089697435	Upregulated	22.5368816244852	WP_000051841.1
C2566_RS07885	ybjH	ybjH	protein YbjH	0.42480473475713	NA	Upregulated	9.12160242122405	WP_000605480.1
C2566_RS03395	serB	serB	phosphoserine phosphatase	0.421019183676035	0.238757080405413	Upregulated	50.4170402371262	WP_001132955.1
C2566_RS01730	metH	metH	methionine synthase	0.420791414192598	0.216656911398124	Upregulated	322.145717005874	WP_000095995.1
C2566_RS15185	fabB	fabB	beta-ketoacyl-ACP synthase I	0.419392670142597	0.268186959160874	Upregulated	1147.28047400335	WP_000817178.1
C2566_RS04005	pdxA	pdxA	4-hydroxythreonine-4-phosphate dehydrogenase PdxA	0.419069778375519	0.148355895896197	Upregulated	218.804809555395	WP_000241277.1
C2566_RS13080	yebF	yebF	protein YebF	0.417362251568798	0.253688024489845	Upregulated	84.8950341056482	WP_001295500.1
C2566_RS00625	yigI	yigI	acyl-CoA thioesterase YigI	0.415390167781057	0.279570637625921	Upregulated	74.8612976868201	WP_001277142.1
C2566_RS04920	dinB	dinB	DNA polymerase IV	0.414234687443692	0.195499814236861	Upregulated	53.8388491658477	WP_001226164.1
C2566_RS21450	yibA	yibA	HEAT repeat domain-containing protein	0.41335922476223	0.293596160963256	Upregulated	554.737262837357	WP_000072850.1
C2566_RS01850	ubiC	ubiC	chorismate lyase	0.412423360511831	0.279570637625921	Upregulated	217.594074847776	WP_001295693.1
C2566_RS12805	dmlR	dmlR	DNA-binding transcriptional regulator DmlR	0.41191719466361	0.253688024489845	Upregulated	28.5580735666595	WP_001061578.1
C2566_RS15605	cysW	cysW	sulfate/thiosulfate ABC transporter permease CysW	0.40975254381186	0.299297069739057	Upregulated	71.4666507840953	WP_000852696.1
C2566_RS10040	oppF	oppF	murein tripeptide/oligopeptide ABC transporter ATP-binding protein OppF	0.408140267700672	0.283928588297253	Upregulated	716.08158475595	WP_000994905.1
C2566_RS01435	oxyR	oxyR	DNA-binding transcriptional regulator OxyR	0.402697177673067	0.270269598211537	Upregulated	163.128433527147	WP_001025939.1
C2566_RS07645	cecR	cecR	DNA-binding transcriptional regulator CecR	0.401677986061768	0.262629169061407	Upregulated	65.3414182214541	WP_001296991.1
C2566_RS15820	ypfH	ypfH	esterase	0.401394765596627	0.237967540538445	Upregulated	59.6079256626546	WP_000679799.1
C2566_RS20125	kefB	kefB	glutathione-regulated potassium-efflux system protein KefB	0.401326414150839	0.173873429464208	Upregulated	101.760334569089	WP_000399122.1
C2566_RS05830	mdlA	mdlA	SmdA family multidrug ABC transporter permease/ATP-binding protein	0.400571531417266	0.265897593229704	Upregulated	83.7434363172498	WP_001235579.1
C2566_RS17900	gcvP	gcvP	aminomethyl-transferring glycine dehydrogenase	0.40003046432595	0.257597563125194	Upregulated	672.950985505243	WP_000195061.1
C2566_RS03670	uxuB	uxuB	fructuronate reductase	0.399086972014596	0.272685500917807	Upregulated	44.2326833834161	WP_000208176.1
C2566_RS12980	htpX	htpX	protease HtpX	0.398314101395822	0.249613324319371	Upregulated	1266.13851096982	WP_000984500.1
C2566_RS05720	cyoE	cyoE	heme o synthase	0.397946725641303	0.301446241800483	Upregulated	1089.91539070301	WP_000971336.1
C2566_RS01715	aceK	aceK	bifunctional isocitrate dehydrogenase kinase/phosphatase	0.395632119907765	0.302487080966213	Upregulated	443.334749318868	WP_001137223.1
C2566_RS01035	dtd	dtd	D-aminoacyl-tRNA deacylase	0.393198000751604	0.253688024489845	Upregulated	72.2574431101428	WP_000560983.1
C2566_RS25105	yqiM	yqiM	protein YqiM	0.393022515384612	0.308877118483163	Upregulated	315.351856060546	WP_211180508.1
C2566_RS09285	flgL	flgL	flagellar hook-associated protein FlgL	0.390006020536529	0.30748188412864	Upregulated	83.2158395351475	WP_001212776.1
C2566_RS16070	sseA	sseA	3-mercaptopyruvate sulfurtransferase	0.389907993561226	0.294074570844212	Upregulated	256.67240828418	WP_000108626.1
C2566_RS08410	ycaR	ycaR	protein YcaR	0.387035721103484	0.266004884563961	Upregulated	74.1214108455625	WP_000350058.1
C2566_RS04315	aceF	aceF	pyruvate dehydrogenase complex dihydrolipoyllysine-residue acetyltransferase	0.386461701723333	0.314438731795995	Upregulated	920.214072910662	WP_000963518.1
C2566_RS18855	yqjA	yqjA	DedA family general envelope maintenance protein YqjA	0.386382701061352	0.275763131196524	Upregulated	142.581490301132	WP_000422149.1
C2566_RS03710	fimC	fimC	type 1 fimbria chaperone FimC	0.385831644153856	0.257597563125194	Upregulated	132.849836477551	WP_000066560.1
C2566_RS01060	fdhE	fdhE	formate dehydrogenase accessory protein FdhE	0.384868891806144	0.249557449697182	Upregulated	145.158833372383	WP_000027705.1
C2566_RS21595	rfaF	rfaF	ADP-heptose--LPS heptosyltransferase RfaF	0.384714635199818	0.214891834223011	Upregulated	111.384833049554	WP_000699242.1
C2566_RS04530	hemL	hemL	glutamate-1-semialdehyde 2,1-aminomutase	0.38426283695587	0.272685500917807	Upregulated	285.087971158146	WP_000045290.1
C2566_RS09730	ycgB	ycgB	SpoVR family protein	0.382793637893436	0.265476427737926	Upregulated	366.488700381858	WP_000190854.1
C2566_RS07180	pxpB	pxpB	5-oxoprolinase subunit PxpB	0.382594917526025	0.286802089697435	Upregulated	55.7873923779803	WP_001188343.1
C2566_RS03300	thrB	thrB	homoserine kinase	0.381590282354437	0.301948663778551	Upregulated	143.385958730545	WP_000241662.1
C2566_RS18740	ygjG	ygjG	putrescine aminotransferase	0.379912073488703	0.270815021499891	Upregulated	105.236453996097	WP_001301395.1
C2566_RS13515	C2566_RS13515	C2566_RS13515	hypothetical protein	0.379027475299952	0.309159174658617	Upregulated	55.7676023556641	NA
C2566_RS13595	sbmC	sbmC	DNA gyrase inhibitor SbmC	0.378701899350121	0.284323134576251	Upregulated	264.213680367457	WP_001105393.1
C2566_RS14480	yejG	yejG	YejG family protein	0.378408818524802	0.314438731795995	Upregulated	523.363225529093	WP_000202794.1
C2566_RS07260	sucA	sucA	2-oxoglutarate dehydrogenase E1 component	0.37826198196835	0.309498084328589	Upregulated	2946.52490532943	WP_001181473.1
C2566_RS14235	yohC	yohC	Yip1 family protein	0.376995758608295	0.242183064948709	Upregulated	82.0307578616012	WP_001319944.1
C2566_RS17135	cysI	cysI	assimilatory sulfite reductase (NADPH) hemoprotein subunit	0.375970353543924	0.314841399472222	Upregulated	90.3851113587008	WP_001290699.1
C2566_RS07890	ybjI	ybjI	5-amino-6-(5-phospho-D-ribitylamino)uracil phosphatase	0.375319041608013	0.279570637625921	Upregulated	32.2885532115582	WP_000023565.1
C2566_RS12155	ldtE	ldtE	L,D-transpeptidase LdtE	0.374556950369507	0.242522533333026	Upregulated	198.80108322238	WP_000817105.1
C2566_RS21730	ligB	ligB	NAD-dependent DNA ligase LigB	0.372361717875229	0.257597563125194	Upregulated	51.3828177747412	WP_000870047.1
C2566_RS03515	fhuF	fhuF	siderophore-iron reductase FhuF	0.371684337623606	0.329513960394508	Upregulated	30.0971563406514	WP_000331618.1
C2566_RS00755	C2566_RS00755	C2566_RS00755	IclR family transcriptional regulator	0.371335111394416	0.329513960394508	Upregulated	25.1948581474904	WP_000852398.1
C2566_RS16605	smpB	smpB	SsrA-binding protein SmpB	0.370401067694415	0.214891834223011	Upregulated	85.341974106313	WP_000162574.1
C2566_RS01595	thiF	thiF	thiazole biosynthesis adenylyltransferase ThiF	0.369831804762045	0.33439696859526	Upregulated	22.4496758206295	WP_000999737.1
C2566_RS07185	pxpC	pxpC	5-oxoprolinase subunit PxpC	0.367442388870905	0.269592989957017	Upregulated	68.3262855533329	WP_000912724.1
C2566_RS14815	yfaY	yfaY	nicotinamide mononucleotide deamidase-related protein YfaY	0.366739472727736	0.253688024489845	Upregulated	47.8606800986377	WP_000921621.1
C2566_RS02705	rplI	rplI	50S ribosomal protein L9	0.366692857426027	0.337240196829857	Upregulated	567.881702000517	WP_001196062.1
C2566_RS19485	nanR	nanR	transcriptional regulator NanR	0.363568213338803	0.310631241210162	Upregulated	111.401173808617	WP_000523844.1
C2566_RS08645	helD	helD	DNA helicase IV	0.36277382821463	0.253688024489845	Upregulated	231.113013097477	WP_001295354.1
C2566_RS06515	entD	entD	enterobactin synthase subunit EntD	0.362403246327807	0.331118135195749	Upregulated	88.2806514694451	WP_001749708.1
C2566_RS12605	selD	selD	selenide, water dikinase SelD	0.360936785074367	0.30748188412864	Upregulated	358.44301685627	WP_001301298.1
C2566_RS02825	ytfP	ytfP	gamma-glutamylcyclotransferase family protein	0.360104480108978	0.246644725446414	Upregulated	148.55258215287	WP_001219160.1
C2566_RS19640	accB	accB	acetyl-CoA carboxylase biotin carboxyl carrier protein	0.359168526481323	0.314438731795995	Upregulated	218.999511333426	WP_000354622.1
C2566_RS00555	yigA	yigA	DUF484 domain-containing protein	0.359107849553481	0.28318135184667	Upregulated	49.0864854705809	WP_000812796.1
C2566_RS24755	pheL	pheL	pheA operon leader peptide PheL	0.357223571197489	0.34730639146159	Upregulated	63.1083241656613	WP_001386991.1
C2566_RS09455	lolD	lolD	lipoprotein-releasing ABC transporter ATP-binding protein LolD	0.356606311439069	0.302487080966213	Upregulated	45.1705969656566	WP_001033695.1
C2566_RS00590	corA	corA	magnesium/cobalt transporter CorA	0.355075233705805	0.270958517006698	Upregulated	71.4155796278212	WP_000947159.1
C2566_RS10825	hrpA	hrpA	ATP-dependent RNA helicase HrpA	0.354828628691428	0.214202656561263	Upregulated	368.609136684653	WP_000139585.1
C2566_RS11810	fumB	fumB	class I fumarate hydratase	0.353839338771262	0.33439696859526	Upregulated	2322.4648562936	WP_000066639.1
C2566_RS06665	rna	rna	ribonuclease I	0.353713905286648	0.262366326772925	Upregulated	196.685423048107	WP_000643397.1
C2566_RS20920	arsB	arsB	arsenite/antimonite:H(+) antiporter ArsB	0.35321325202519	0.33653111624614	Upregulated	47.0135447139253	WP_000922639.1
C2566_RS10470	tyrR	tyrR	transcriptional regulator TyrR	0.351629708589125	0.237972442409423	Upregulated	236.884700618069	WP_001300658.1
C2566_RS02260	melR	melR	transcriptional regulator MelR	0.351562121402914	0.33439696859526	Upregulated	137.61866795688	WP_001090758.1
C2566_RS24890	C2566_RS24890	C2566_RS24890	hypothetical protein	0.351369573064924	0.348376464845128	Upregulated	115.737844948365	WP_001157925.1
C2566_RS14765	glpQ	glpQ	glycerophosphodiester phosphodiesterase	0.349821874348807	0.344452043026819	Upregulated	2102.43518946822	WP_000779102.1
C2566_RS12395	pfkB	pfkB	6-phosphofructokinase II	0.348538871823263	0.288232455634	Upregulated	205.193742579116	WP_000251727.1
C2566_RS20480	malT	malT	HTH-type transcriptional regulator MalT	0.348332530988159	0.314438731795995	Upregulated	293.346584728654	WP_000906955.1
C2566_RS07200	abrB	abrB	AbrB family transcriptional regulator	0.345580659630751	0.314438731795995	Upregulated	125.203781237122	WP_001297246.1
C2566_RS03540	dnaT	dnaT	primosomal protein DnaT	0.344973768034458	0.329513960394508	Upregulated	54.2813676550839	WP_000098818.1
C2566_RS11990	sodC	sodC	superoxide dismutase [Cu-Zn] SodC	0.344923385741109	0.323940803976707	Upregulated	87.4646299684743	WP_001296937.1
C2566_RS00335	ilvL	ilvL	ilv operon leader peptide	0.344066370718475	0.354213776423622	Upregulated	836.185115366635	WP_001311244.1
C2566_RS01885	zur	zur	zinc uptake transcriptional repressor Zur	0.343879784863086	0.331118135195749	Upregulated	31.2547988762113	WP_001295691.1
C2566_RS13155	ruvA	ruvA	Holliday junction branch migration protein RuvA	0.34248632081461	0.225207696573813	Upregulated	153.094773938516	WP_000580332.1
C2566_RS06925	ubiF	ubiF	3-demethoxyubiquinol 3-hydroxylase	0.342135689546962	0.275763131196524	Upregulated	248.406595849757	WP_000184540.1
C2566_RS14445	lpxT	lpxT	Kdo(2)-lipid A phosphotransferase	0.341671323948636	0.323940803976707	Upregulated	46.5502524891844	WP_001300998.1
C2566_RS15600	cysA	cysA	sulfate/thiosulfate ABC transporter ATP-binding protein CysA	0.341547870566564	0.33439696859526	Upregulated	83.7362659534873	WP_000021019.1
C2566_RS19240	argG	argG	argininosuccinate synthase	0.341405577533022	0.301948663778551	Upregulated	150.813827309162	WP_000207665.1
C2566_RS20625	ugpQ	ugpQ	glycerophosphodiester phosphodiesterase	0.340488900986065	0.302487080966213	Upregulated	55.286464718523	WP_000073599.1
C2566_RS15760	maeB	maeB	NADP-dependent oxaloacetate-decarboxylating malate dehydrogenase	0.340181719641155	0.339503782015718	Upregulated	777.882602678299	WP_000342648.1
C2566_RS20890	prlC	prlC	oligopeptidase A	0.340010581183569	0.272685500917807	Upregulated	215.049560944825	WP_001295214.1
C2566_RS17300	ppnN	ppnN	nucleotide 5'-monophosphate nucleosidase PpnN	0.338879004736553	0.356227194245952	Upregulated	1094.12161138414	WP_000627995.1
C2566_RS21280	xylA	xylA	xylose isomerase	0.338722428078323	0.253688024489845	Upregulated	95.7319589160996	WP_001149592.1
C2566_RS17160	ygcP	ygcP	glycerol-3-phosphate responsive antiterminator	0.338623892665081	NA	Upregulated	22.2394738406422	WP_001130266.1
C2566_RS07825	gsiC	gsiC	glutathione ABC transporter permease GsiC	0.338138499817073	0.251273826700492	Upregulated	53.1573650874824	WP_000936043.1
C2566_RS15610	cysT	cysT	sulfate/thiosulfate ABC transporter permease CysT	0.337541228540083	0.362423767165498	Upregulated	64.6079746642125	WP_000458418.1
C2566_RS08600	fabA	fabA	bifunctional 3-hydroxydecanoyl-ACP dehydratase/trans-2-decenoyl-ACP isomerase	0.334492716694642	0.344452043026819	Upregulated	310.077260317665	WP_000227927.1
C2566_RS03420	deoB	deoB	phosphopentomutase	0.332644148413293	0.314438731795995	Upregulated	242.356495745163	WP_000816471.1
C2566_RS17305	sdaC	sdaC	HAAAP family serine/threonine permease SdaC	0.332388316212948	0.348376464845128	Upregulated	581.134562204204	WP_000450476.1
C2566_RS15315	C2566_RS15315	C2566_RS15315	hypothetical protein	0.33230472643902	0.36572044035288	Upregulated	56.0378699374568	NA
C2566_RS15105	hisM	hisM	ABC transporter permease	0.331884644936271	0.337577549528371	Upregulated	66.4395247894038	WP_000569958.1
C2566_RS12350	pheS	pheS	phenylalanine--tRNA ligase subunit alpha	0.33186635266927	0.323940803976707	Upregulated	146.635879181764	WP_000018596.1
C2566_RS01480	C2566_RS01480	C2566_RS01480	hypothetical protein	0.331466078239449	0.344710339149831	Upregulated	1341.54301580578	NA
C2566_RS01855	ubiA	ubiA	4-hydroxybenzoate octaprenyltransferase	0.331262489797271	0.337382870634484	Upregulated	320.459692110683	WP_000455227.1
C2566_RS02045	gltP	gltP	glutamate/aspartate:proton symporter GltP	0.331213770859228	0.341411144187205	Upregulated	179.153550769385	WP_000835799.1
C2566_RS00210	asnC	asnC	transcriptional regulator AsnC	0.331066603012843	0.341751871011112	Upregulated	31.430352287794	WP_000432970.1
C2566_RS08450	ldtD	ldtD	L,D-transpeptidase	0.330525024586199	0.308877118483163	Upregulated	383.02876676273	WP_000925969.1
C2566_RS15265	sixA	sixA	phosphohistidine phosphatase SixA	0.330429966993766	0.348376464845128	Upregulated	266.353437763505	WP_001195819.1
C2566_RS24325	ypfM	ypfM	protein YpfM	0.329673694505833	0.368381013615896	Upregulated	1164.89184559853	WP_001386977.1
C2566_RS01410	ppc	ppc	phosphoenolpyruvate carboxylase	0.327276012824069	0.314438731795995	Upregulated	279.643511599883	WP_001005579.1
C2566_RS20635	ugpE	ugpE	sn-glycerol-3-phosphate ABC transporter permease UgpE	0.326931296512243	NA	Upregulated	21.1154880937766	WP_000572176.1
C2566_RS06005	ybaP	ybaP	TraB/GumN family protein	0.324984012510615	0.359256382777911	Upregulated	51.4704151485157	WP_000365173.1
C2566_RS14780	glpB	glpB	glycerol-3-phosphate dehydrogenase subunit GlpB	0.324257364381511	0.380156095662012	Upregulated	257.47314433292	WP_001209902.1
C2566_RS00560	xerC	xerC	tyrosine recombinase XerC	0.324103830820365	0.323940803976707	Upregulated	51.7575751084899	WP_000130686.1
C2566_RS09970	C2566_RS09970	C2566_RS09970	hypothetical protein	0.323814183550701	0.339503782015718	Upregulated	42.869790577301	NA
C2566_RS00285	yieP	yieP	FadR/GntR family transcriptional regulator	0.323765211949617	0.360162628888147	Upregulated	337.068362894918	WP_001131164.1
C2566_RS15465	mntH	mntH	Nramp family divalent metal transporter	0.32296120941095	0.362423767165498	Upregulated	303.982007637999	WP_000186384.1
C2566_RS14125	apbC	apbC	iron-sulfur cluster carrier protein ApbC	0.320792769183218	0.323940803976707	Upregulated	235.773271551519	WP_001005448.1
C2566_RS15375	yfdX	yfdX	YfdX family protein	0.31837299234917	NA	Upregulated	14.6591633266755	WP_000825604.1
C2566_RS01455	trmA	trmA	tRNA (uridine(54)-C5)-methyltransferase TrmA	0.318249122848532	0.288232455634	Upregulated	88.5303169803482	WP_000187022.1
C2566_RS18860	mzrA	mzrA	EnvZ/OmpR regulon moderator MzrA	0.318239920960621	0.341411144187205	Upregulated	115.593773101985	WP_001166760.1
C2566_RS00365	ilvY	ilvY	HTH-type transcriptional activator IlvY	0.318086135085358	0.354502148348431	Upregulated	40.8605731752258	WP_000365791.1
C2566_RS09765	ymgE	ymgE	GlsB/YeaQ/YmgE family stress response membrane protein	0.317803988113381	NA	Upregulated	6.33314794433127	WP_000511313.1
C2566_RS18390	exbD	exbD	TonB system transport protein ExbD	0.317599103786489	0.343855966634001	Upregulated	80.5982376447594	WP_001240712.1
C2566_RS03370	sltY	sltY	murein transglycosylase	0.317506769826908	0.339180148980363	Upregulated	312.974904670116	WP_000409451.1
C2566_RS00940	glnL	glnL	nitrogen regulation protein NR(II)	0.316805040830347	0.311971745215307	Upregulated	58.0678242882762	WP_000190577.1
C2566_RS18630	hldE	hldE	bifunctional D-glycero-beta-D-manno-heptose-7-phosphate kinase/D-glycero-beta-D-manno-heptose 1-phosphate adenylyltransferase HldE	0.316511663350596	0.320870836357119	Upregulated	109.957288749353	WP_000869178.1
C2566_RS15260	yfcV	yfcV	fimbrial protein	0.316216267098407	NA	Upregulated	18.7284041215151	WP_000033316.1
C2566_RS12295	ppsR	ppsR	posphoenolpyruvate synthetase regulatory kinase/phosphorylase PpsR	0.314310114493824	0.314841399472222	Upregulated	109.405142968445	WP_000368046.1
C2566_RS13380	yecA	yecA	UPF0149 family protein YecA	0.314230642842815	0.339180148980363	Upregulated	304.911673394664	WP_000847880.1
C2566_RS14225	dld	dld	D-lactate dehydrogenase	0.31322645817626	0.321837816273841	Upregulated	428.908873465865	WP_000097403.1
C2566_RS05315	lacI	lacI	DNA-binding transcriptional repressor LacI	0.313189201219219	0.375193013834744	Upregulated	58.8248505510417	WP_000805902.1
C2566_RS08990	pgaA	pgaA	poly-beta-1,6 N-acetyl-D-glucosamine export porin PgaA	0.313102907673065	0.361540177830825	Upregulated	116.379524207826	WP_000287458.1
C2566_RS17870	ygfB	ygfB	UPF0149 family protein YgfB	0.312833050060651	0.272685500917807	Upregulated	265.079473292364	WP_001295378.1
C2566_RS19805	fmt	fmt	methionyl-tRNA formyltransferase	0.311612768370288	0.37126005906486	Upregulated	331.833284642861	WP_000004473.1
C2566_RS10530	fnr	fnr	fumarate/nitrate reduction transcriptional regulator Fnr	0.311128570388213	0.341006068228608	Upregulated	1529.97066161508	NA
C2566_RS00525	hemD	hemD	uroporphyrinogen-III synthase	0.310879648096141	0.33439696859526	Upregulated	156.303536943999	WP_000026063.1
C2566_RS08615	ompA	ompA	porin OmpA	0.31065401889845	0.389264569045463	Upregulated	3214.02336696689	WP_000750416.1
C2566_RS01925	tyrB	tyrB	aromatic amino acid transaminase	0.310588741101401	0.30748188412864	Upregulated	73.956711667618	WP_000486988.1
C2566_RS16280	yfhb	yfhb	phosphatidylglycerophosphatase C	0.310581203087149	0.331189280881071	Upregulated	88.1625101707299	WP_000190655.1
C2566_RS12480	nadE	nadE	ammonia-dependent NAD(+) synthetase	0.309550530388377	0.30748188412864	Upregulated	87.7157362452732	WP_000175052.1
C2566_RS18980	rnpB	rnpB	hypothetical protein	0.309446278360878	0.394530462700662	Upregulated	229959.483530008	NA
C2566_RS13260	cheY	cheY	chemotaxis response regulator CheY	0.30918382028067	NA	Upregulated	10.2232668701464	WP_000763867.1
C2566_RS08205	ybjX	ybjX	VirK/YbjX family protein	0.306054702626891	0.314438731795995	Upregulated	129.556573495212	WP_001355621.1
C2566_RS01070	fdoH	fdoH	formate dehydrogenase O subunit beta	0.305996574757626	0.36572044035288	Upregulated	402.093373900427	WP_000331377.1
C2566_RS00520	hemX	hemX	uroporphyrinogen-III C-methyltransferase	0.305006670703159	0.359256382777911	Upregulated	195.975503107631	WP_000139084.1
C2566_RS02900	treR	treR	trehalose operon repressor TreR	0.303775360292105	0.364294323290092	Upregulated	36.6478103871004	WP_001181324.1
C2566_RS01160	sodA	sodA	superoxide dismutase [Mn]	0.301605428773371	0.399484149234265	Upregulated	144.419690103708	WP_001297064.1
C2566_RS04950	pepD	pepD	cytosol nonspecific dipeptidase	0.301338826573217	0.367090795521577	Upregulated	524.094877877542	WP_001293003.1
C2566_RS16040	ispG	ispG	flavodoxin-dependent (E)-4-hydroxy-3-methylbut-2-enyl-diphosphate synthase	0.301093993094408	0.359256382777911	Upregulated	456.104140698774	WP_000551807.1
C2566_RS24575	C2566_RS24575	C2566_RS24575	hypothetical protein	0.301078393500672	0.40528248703434	Upregulated	277.548451383712	WP_001305582.1
C2566_RS09020	ghrA	ghrA	glyoxylate/hydroxypyruvate reductase GhrA	0.301010719516848	0.364294323290092	Upregulated	91.9074590205847	WP_000351315.1
C2566_RS03190	C2566_RS03190	C2566_RS03190	biofilm development regulator YmgB/AriR family protein	0.300728639423014	0.392697434004115	Upregulated	70.7610012034882	WP_000239862.1
C2566_RS02220	proP	proP	glycine betaine/L-proline transporter ProP	0.300009827698231	0.33439696859526	Upregulated	258.227382007654	WP_001298520.1
C2566_RS01990	espX5	espX5	T3SS effector pentapeptide repeat protein EspX5	0.299861212853696	0.396771282315668	Upregulated	90.7079481668503	NA
C2566_RS01040	fabY	fabY	fatty acid biosynthesis protein FabY	0.299545321924347	0.360162628888147	Upregulated	112.753602504466	WP_001297068.1
C2566_RS07665	ybiB	ybiB	DNA-binding protein YbiB	0.299038127648933	0.382125965950174	Upregulated	163.397464003319	WP_000386551.1
C2566_RS13045	yobA	yobA	CopC domain-containing protein YobA	0.298549614499023	0.362423767165498	Upregulated	163.922016295388	WP_000168747.1
C2566_RS05815	ybaE	ybaE	SgrR family transcriptional regulator	0.298157590882227	0.383426070711227	Upregulated	607.5020858625	WP_001238194.1
C2566_RS21400	yiaU	yiaU	LysR family transcriptional regulator	0.297843531980103	0.38927167002728	Upregulated	77.7594236971155	WP_000164036.1
C2566_RS00355	ilvD	ilvD	dihydroxy-acid dehydratase	0.29746130804333	0.374220681285872	Upregulated	90.6793497012421	WP_001127419.1
C2566_RS05820	cof	cof	HMP-PP phosphatase	0.296084920857208	0.389264569045463	Upregulated	75.6061116425244	WP_000113027.1
C2566_RS07440	C2566_RS07440	C2566_RS07440	galactose-1-epimerase	0.295884561258523	0.383426070711227	Upregulated	140.448326620085	NA
C2566_RS19190	deaD	deaD	ATP-dependent RNA helicase DeaD	0.295569710381027	0.37126005906486	Upregulated	367.76976159742	WP_001295553.1
C2566_RS08230	clpA	clpA	ATP-dependent Clp protease ATP-binding subunit ClpA	0.295061075777679	0.403373571631323	Upregulated	2462.59251131438	WP_000934045.1
C2566_RS01760	pgi	pgi	glucose-6-phosphate isomerase	0.294825574798677	0.323940803976707	Upregulated	579.22373616179	WP_000789986.1
C2566_RS08850	cbpM	cbpM	chaperone modulator CbpM	0.294750602610967	0.384991766335525	Upregulated	30.4948026118267	WP_000024560.1
C2566_RS09190	grxB	grxB	glutaredoxin 2	0.294292116894476	0.388059686173974	Upregulated	714.616039701648	WP_000780912.1
C2566_RS00060	yieF	yieF	class I chromate reductase YieF	0.294237609011914	0.367444686386974	Upregulated	74.9412054457885	WP_001291268.1
C2566_RS16445	kgtP	kgtP	alpha-ketoglutarate permease	0.293802400516302	0.383426070711227	Upregulated	419.647690042609	WP_000841103.1
C2566_RS15445	glk	glk	glucokinase	0.293404276160724	0.373235378649963	Upregulated	137.332969092824	WP_000170346.1
C2566_RS07820	gsiB	gsiB	glutathione ABC transporter substrate-binding protein GsiB	0.293228121134578	0.341411144187205	Upregulated	102.466163279212	WP_000090140.1
C2566_RS19415	yrbL	yrbL	PhoP regulatory network protein YrbL	0.292919542315967	0.414423158918195	Upregulated	770.908023407793	WP_000620405.1
C2566_RS20150	prkB	prkB	phosphoribulokinase	0.290095551248824	0.37126005906486	Upregulated	96.1609903880152	WP_001274680.1
C2566_RS15635	murP	murP	PTS N-acetylmuramic acid transporter subunit IIBC	0.289682140520317	0.379383763204624	Upregulated	42.3533784934827	WP_001040449.1
C2566_RS21395	yiaT	yiaT	MipA/OmpV family protein	0.289236185737306	NA	Upregulated	17.9789456912938	WP_000906810.1
C2566_RS05660	yajO	yajO	1-deoxyxylulose-5-phosphate synthase YajO	0.287531606125389	0.379383763204624	Upregulated	172.627202725271	WP_001199799.1
C2566_RS10230	pgpB	pgpB	phosphatidylglycerophosphatase B	0.287276696536667	0.367444686386974	Upregulated	160.471477871865	WP_001256538.1
C2566_RS15805	yffB	yffB	ArsC family reductase	0.287116296896244	0.392697434004115	Upregulated	50.9500946086053	WP_000258236.1
C2566_RS03675	uxuA	uxuA	mannonate dehydratase	0.286884505382786	0.380471133215469	Upregulated	50.4086836440771	WP_000438562.1
C2566_RS22090	dgoR	dgoR	D-galactonate utilization transcriptional regulator DgoR	0.286841065246842	0.396771282315668	Upregulated	34.8116511978908	WP_000174305.1
C2566_RS19220	infB	infB	translation initiation factor IF-2	0.285891639052828	0.367443660191568	Upregulated	1110.58182379331	WP_000133044.1
C2566_RS18555	ygiC	ygiC	glutathionylspermidine synthase family protein	0.285051874595589	0.379565205024912	Upregulated	563.428404843485	WP_000442860.1
C2566_RS10035	oppD	oppD	murein tripeptide/oligopeptide ABC transporter ATP-binding protein OppD	0.284193944783102	0.399484149234265	Upregulated	1007.9383937771	WP_000110945.1
C2566_RS19800	def	def	peptide deformylase	0.283716968326175	0.380156095662012	Upregulated	1601.54106640013	WP_000114984.1
C2566_RS11785	ydgC	ydgC	GlpM family protein	0.282977653974606	0.414423158918195	Upregulated	53.0500508409471	WP_000524868.1
C2566_RS16100	fdx	fdx	ISC system 2Fe-2S type ferredoxin	0.280866740325909	0.405723073912261	Upregulated	50.7589317207808	WP_001124469.1
C2566_RS16090	pepB	pepB	aminopeptidase PepB	0.279326607866319	0.394530462700662	Upregulated	155.05667160126	WP_000133580.1
C2566_RS11095	nhoA	nhoA	N-hydroxyarylamine O-acetyltransferase	0.278529373343901	NA	Upregulated	21.5634492771018	WP_000187904.1
C2566_RS13665	hisF	hisF	imidazole glycerol phosphate synthase subunit HisF	0.278048431809367	0.399484149234265	Upregulated	41.6502116236314	WP_000880195.1
C2566_RS11420	marC	marC	NAAT family transporter MarC	0.277834840396174	0.384991766335525	Upregulated	42.2597988054028	WP_000885033.1
C2566_RS02790	ytfJ	ytfJ	YtfJ family protein	0.27723458291301	0.414423158918195	Upregulated	308.480479148338	WP_000175286.1
C2566_RS11840	uidR	uidR	DNA-binding transcriptional regulator UidR	0.276787703062895	0.406556698965567	Upregulated	382.415939167778	WP_000969092.1
C2566_RS20545	glgC	glgC	glucose-1-phosphate adenylyltransferase	0.276478620705963	0.391109230922458	Upregulated	265.696738720887	WP_000253975.1
C2566_RS18730	nfeR	nfeR	DNA-binding transcriptional regulator NfeR	0.276410861105053	0.392697434004115	Upregulated	36.8654807389103	WP_000018003.1
C2566_RS10205	ymiA	ymiA	YmiA family putative membrane protein	0.276152873778202	0.435505570259563	Upregulated	24.5354317693777	WP_001300896.1
C2566_RS18610	yqiJ	yqiJ	OB-fold-containig protein	0.275358496774559	0.447334177529621	Upregulated	255.076460906358	WP_000599926.1
C2566_RS01025	yihX	yihX	glucose-1-phosphatase	0.274704856169756	0.391505104564557	Upregulated	157.50085407005	WP_001295269.1
C2566_RS02805	msrA	msrA	peptide-methionine (S)-S-oxide reductase MsrA	0.274462934600547	0.438522868921637	Upregulated	106.150249371716	WP_001295196.1
C2566_RS20315	rpe	rpe	ribulose-phosphate 3-epimerase	0.274310862872461	0.414423158918195	Upregulated	88.2098958145076	WP_000816280.1
C2566_RS04965	crl	crl	sigma factor-binding protein Crl	0.273195488509443	0.427185967441786	Upregulated	1366.80653265969	WP_000174677.1
C2566_RS12060	punR	punR	DNA-binding transcriptional activator PunR	0.273170273720954	0.392697434004115	Upregulated	73.4884372755528	WP_000269493.1
C2566_RS09210	yceM	yceM	Gfo/Idh/MocA family protein	0.273138405409074	0.413981071165004	Upregulated	69.9704874831339	WP_000736158.1
C2566_RS20590	yhhX	yhhX	oxidoreductase	0.27297987018227	0.396360186905413	Upregulated	159.571958054995	WP_000236293.1
C2566_RS04985	proA	proA	glutamate-5-semialdehyde dehydrogenase	0.272776360733359	0.394435741130804	Upregulated	168.584384813175	WP_000893272.1
C2566_RS01985	yjcE	yjcE	Na+/H+ antiporter	0.272742417110349	0.400322173845581	Upregulated	138.920157815962	WP_000402207.1
C2566_RS12205	ydiK	ydiK	AI-2E family transporter YdiK	0.272599172300934	0.402232056619335	Upregulated	90.0139223533159	WP_000248636.1
C2566_RS12410	yniB	yniB	YniB family protein	0.272039857059598	0.374872301179055	Upregulated	227.905466888882	WP_000222172.1
C2566_RS21535	cysE	cysE	serine O-acetyltransferase	0.271987693902081	0.414423158918195	Upregulated	148.044335156331	WP_001277561.1
C2566_RS09525	roxA	roxA	[50S ribosomal protein L16]-arginine 3-hydroxylase	0.271380215156064	0.392697434004115	Upregulated	217.675678353394	WP_001295435.1
C2566_RS11820	ydgA	ydgA	YdgA family protein	0.270721362641398	0.386614285184304	Upregulated	615.640744332258	WP_001043339.1
C2566_RS04745	metQ	metQ	methionine ABC transporter substrate-binding lipoprotein MetQ	0.270448299509848	0.410648889527582	Upregulated	157.938480567733	WP_000874224.1
C2566_RS25040	yncP	yncP	protein YncP	0.270251447322548	0.451474990537847	Upregulated	24.8074400180769	WP_211180495.1
C2566_RS19160	ubiT	ubiT	ubiquinone anaerobic biosynthesis accessory factor UbiT	0.27010808589515	0.415683769483639	Upregulated	492.564418569227	WP_001295552.1
C2566_RS04310	aceE	aceE	pyruvate dehydrogenase (acetyl-transferring), homodimeric type	0.269921560297074	0.43641270059052	Upregulated	1309.10390190363	WP_000003829.1
C2566_RS05690	panE	panE	2-dehydropantoate 2-reductase	0.269710560960262	0.415479006375088	Upregulated	108.135524707443	WP_000705853.1
C2566_RS16890	norR	norR	nitric oxide reductase transcriptional regulator NorR	0.269044101029792	0.427610587861638	Upregulated	46.1556526276248	WP_000010749.1
C2566_RS19790	smg	smg	DUF494 family protein Smg	0.268104698766551	0.449674078262386	Upregulated	304.716635360452	WP_000460680.1
C2566_RS06470	ybdF	ybdF	MmcQ/YjbR family DNA-binding protein	0.268060397899123	0.414423158918195	Upregulated	29.3366777970647	WP_000360951.1
C2566_RS03615	kptA	kptA	RNA 2'-phosphotransferase	0.267855287189048	0.408243888163145	Upregulated	45.7114778839078	WP_001151855.1
C2566_RS10485	mpaA	mpaA	murein tripeptide amidase MpaA	0.267674925984293	0.422979851369952	Upregulated	37.0704415731915	WP_000219122.1
C2566_RS01625	nfi	nfi	deoxyribonuclease V	0.267626334276094	0.420600975240625	Upregulated	34.2911272267929	WP_000362388.1
C2566_RS16705	ygaM	ygaM	DUF883 domain-containing protein	0.267257780503848	0.427185967441786	Upregulated	341.483005053882	WP_001295174.1
C2566_RS09685	ycgM	ycgM	fumarylacetoacetate hydrolase family protein	0.267257439235509	0.427185967441786	Upregulated	137.07155405324	WP_000284277.1
C2566_RS04335	yacL	yacL	protein YacL	0.266698589018668	0.449674078262386	Upregulated	135.1140570327	WP_000384306.1
C2566_RS12420	ydjM	ydjM	metal-dependent hydrolase	0.266610018221954	NA	Upregulated	17.3131960377626	WP_001295408.1
C2566_RS08365	aroA	aroA	3-phosphoshikimate 1-carboxyvinyltransferase	0.266489592807064	0.365973342903824	Upregulated	110.290470495435	WP_000445249.1
C2566_RS10970	ydcR	ydcR	PLP-dependent aminotransferase family protein	0.26629931908299	0.40634910248747	Upregulated	69.7923696304573	WP_000760626.1
C2566_RS15845	bamC	bamC	outer membrane protein assembly factor BamC	0.264339926278946	0.447334177529621	Upregulated	344.371598038044	WP_001297320.1
C2566_RS17490	thyA	thyA	thymidylate synthase	0.264028673120644	0.362070917645561	Upregulated	187.145377950488	WP_000816234.1
C2566_RS25070	C2566_RS25070	C2566_RS25070	hypothetical protein	0.26384653354741	0.459613912802	Upregulated	34.289056061363	WP_001299740.1
C2566_RS15225	smrB	smrB	endonuclease SmrB	0.263761102245809	0.425492650859442	Upregulated	48.7264138447156	WP_000730805.1
C2566_RS07045	pgm	pgm	phosphoglucomutase (alpha-D-glucose-1,6-bisphosphate-dependent)	0.262964738399911	0.427381707157811	Upregulated	306.976312420091	WP_001320171.1
C2566_RS10820	azoR	azoR	FMN-dependent NADH-azoreductase	0.262070208897446	0.461772035054408	Upregulated	43.538077607767	WP_000048939.1
C2566_RS22000	yidH	yidH	YidH family protein	0.262023917518487	NA	Upregulated	17.5852856640754	WP_001027452.1
C2566_RS08950	efeU	efeU	iron uptake transporter permease EfeU	0.261945090985164	0.417687867681539	Upregulated	37.984088564549	WP_000497942.1
C2566_RS19535	mdh	mdh	malate dehydrogenase	0.261841652316534	0.460497507926288	Upregulated	1380.75264572952	WP_001295272.1
C2566_RS04290	ampD	ampD	1,6-anhydro-N-acetylmuramyl-L-alanine amidase AmpD	0.261532400016116	0.430817433565444	Upregulated	93.5089640907227	WP_000923721.1
C2566_RS12830	rnd	rnd	ribonuclease D	0.261356612695386	0.444181821826393	Upregulated	47.1422879469159	WP_001318538.1
C2566_RS21130	dppF	dppF	dipeptide ABC transporter ATP-binding subunit DppF	0.26111846592172	0.467304634381391	Upregulated	25.0568569793146	WP_000107012.1
C2566_RS13400	pgsA	pgsA	CDP-diacylglycerol--glycerol-3-phosphate 3-phosphatidyltransferase	0.259367122367743	0.414423158918195	Upregulated	324.384176000302	WP_001160187.1
C2566_RS07770	ybiT	ybiT	ABC-F family ATPase	0.259043524145728	0.430633078971643	Upregulated	215.429321453917	WP_000961458.1
C2566_RS03545	dnaC	dnaC	DNA replication protein DnaC	0.258723053689496	0.449674078262386	Upregulated	60.8306538639454	WP_000799911.1
C2566_RS21585	kbl	kbl	glycine C-acetyltransferase	0.258060270325015	0.448930245884604	Upregulated	635.348904496189	WP_001213837.1
C2566_RS05805	fadM	fadM	long-chain acyl-CoA thioesterase FadM	0.257945557018098	0.467304634381391	Upregulated	56.8015257815938	WP_001194534.1
C2566_RS06990	nagE	nagE	PTS N-acetyl glucosamine transporter subunit IIABC	0.257708973805257	0.449571925563987	Upregulated	280.015698077309	WP_001023126.1
C2566_RS04355	cueO	cueO	multicopper oxidase CueO	0.257660769155591	0.449674078262386	Upregulated	91.0676614222056	WP_001189647.1
C2566_RS02560	hflC	hflC	protease modulator HflC	0.257245048454213	0.458434903175628	Upregulated	483.040814355988	WP_001232412.1
C2566_RS17600	yqeF	yqeF	acetyl-CoA C-acetyltransferase	0.257101721174201	0.449700235209184	Upregulated	191.001724346725	WP_000656029.1
C2566_RS09820	ychH	ychH	stress-induced protein YchH	0.25560456537888	0.474951321813321	Upregulated	2914.23246921404	WP_000823885.1
C2566_RS20460	nfuA	nfuA	Fe-S biogenesis protein NfuA	0.255551058952907	0.44288569926748	Upregulated	298.064768035905	WP_000619389.1
C2566_RS10210	yciX	yciX	protein YciX	0.254139708519423	0.449674078262386	Upregulated	110.099112559651	WP_001297116.1
C2566_RS12885	sdaA	sdaA	L-serine ammonia-lyase	0.254003264919217	0.414423158918195	Upregulated	496.008474499678	WP_000624298.1
C2566_RS20145	yheU	yheU	YheU family protein	0.253944651385561	0.453679612133413	Upregulated	42.4959551838266	WP_000907085.1
C2566_RS11035	pqqU	pqqU	TonB-dependent receptor PqqU	0.253373265117162	0.449432316179425	Upregulated	184.806012666931	WP_000689311.1
C2566_RS02555	hflK	hflK	FtsH protease activity modulator HflK	0.253069268919054	0.457050283239569	Upregulated	421.37524811973	WP_000312488.1
C2566_RS11865	add	add	adenosine deaminase	0.252481378797674	0.408122933968831	Upregulated	134.599748840473	WP_000567490.1
C2566_RS18905	yhaJ	yhaJ	DNA-binding transcriptional regulator YhaJ	0.251740592953819	0.449608982017922	Upregulated	41.3660461308327	WP_001041010.1
C2566_RS12505	astE	astE	succinylglutamate desuccinylase	0.251402948045453	0.485381510892159	Upregulated	57.8188468564704	WP_000368506.1
C2566_RS13605	sbcB	sbcB	exodeoxyribonuclease I	0.251043926659283	0.416714142897614	Upregulated	116.982677186353	WP_000980563.1
C2566_RS04055	araC	araC	arabinose operon transcriptional regulator AraC	0.249861677457532	0.474951321813321	Upregulated	114.868663541338	WP_001300811.1
C2566_RS05775	clpX	clpX	ATP-dependent protease ATP-binding subunit ClpX	0.248108867714264	0.458434903175628	Upregulated	904.588405650985	WP_000130305.1
C2566_RS04700	rof	rof	Rho-binding antiterminator	0.247095838189377	0.473071525473971	Upregulated	120.079178552577	WP_000062312.1
C2566_RS01950	uvrA	uvrA	excinuclease ABC subunit UvrA	0.245643374700736	0.451474990537847	Upregulated	207.756599938218	WP_000357744.1
C2566_RS07635	ybhF	ybhF	ATP-binding cassette domain-containing protein	0.245244157768755	0.4545817281924	Upregulated	75.6832981421451	WP_012767712.1
C2566_RS01645	zraP	zraP	zinc resistance sensor/chaperone ZraP	0.244720097501439	0.486387751628343	Upregulated	365.509834242329	WP_001296714.1
C2566_RS14905	elaB	elaB	stress response protein ElaB	0.244288478143739	0.465945755030968	Upregulated	109.401278777458	WP_000070621.1
C2566_RS15640	yfeX	yfeX	porphyrinogen peroxidase	0.243865613822647	0.473772057070567	Upregulated	149.922568637377	WP_000084590.1
C2566_RS19525	degQ	degQ	serine endoprotease DegQ	0.243138223685321	0.451474990537847	Upregulated	94.5145937840975	WP_001295271.1
C2566_RS06070	ybbA	ybbA	putative ABC transporter ATP-binding protein YbbA	0.243108222001446	0.486118579889217	Upregulated	34.5212446778013	WP_001110573.1
C2566_RS06735	crcB	crcB	fluoride efflux transporter CrcB	0.242559358482053	0.449700235209184	Upregulated	54.1577335241145	WP_000939738.1
C2566_RS22115	gyrB	gyrB	DNA topoisomerase (ATP-hydrolyzing) subunit B	0.242427931722029	0.454581187031156	Upregulated	694.541722838901	WP_000072067.1
C2566_RS13945	baeR	baeR	two-component system response regulator BaeR	0.242086056687773	0.473119281197727	Upregulated	48.2819250186751	WP_000137877.1
C2566_RS02960	argF	argF	ornithine carbamoyltransferase	0.241664797106232	0.474951321813321	Upregulated	44.5998201905637	WP_000012907.1
C2566_RS19815	trkA	trkA	Trk system potassium transporter TrkA	0.241596793025484	0.449700235209184	Upregulated	169.119740534925	WP_000691382.1
C2566_RS05630	nrdR	nrdR	transcriptional regulator NrdR	0.240960002874366	0.480573974050537	Upregulated	65.0480459806033	WP_000543535.1
C2566_RS21045	kdgK	kdgK	2-dehydro-3-deoxygluconokinase	0.240951561775232	0.467509790834502	Upregulated	43.5621409777595	WP_001300928.1
C2566_RS15625	murR	murR	HTH-type transcriptional regulator MurR	0.240928464450412	NA	Upregulated	15.4359925754222	WP_000966478.1
C2566_RS05485	proC	proC	pyrroline-5-carboxylate reductase	0.240695897661284	0.449674078262386	Upregulated	99.2630099297781	WP_001295331.1
C2566_RS09275	flgJ	flgJ	flagellar assembly peptidoglycan hydrolase FlgJ	0.240688948554445	0.508172095955788	Upregulated	27.2524162494832	WP_001295441.1
C2566_RS10340	puuA	puuA	glutamate-putrescine ligase	0.240488017964156	0.506173478391028	Upregulated	52.5117919069205	WP_001300763.1
C2566_RS09530	phoQ	phoQ	two-component system sensor histidine kinase PhoQ	0.240299629099901	0.448930245884604	Upregulated	101.980619961128	WP_000735411.1
C2566_RS03885	dapB	dapB	4-hydroxy-tetrahydrodipicolinate reductase	0.238941976845378	0.471525835122481	Upregulated	167.638880068196	WP_000543586.1
C2566_RS20540	glgA	glgA	glycogen synthase GlgA	0.238843250126067	0.467470947318638	Upregulated	155.55229865119	WP_001197646.1
C2566_RS11915	rsxE	rsxE	electron transport complex subunit RsxE	0.236013868973798	0.498526423012972	Upregulated	23.2499683751563	WP_001289652.1
C2566_RS15040	yfbV	yfbV	terminus macrodomain insulation protein YfbV	0.235621384766994	0.484861987770942	Upregulated	387.884272166428	WP_000106627.1
C2566_RS09690	ycgN	ycgN	YcgN family cysteine cluster protein	0.234366092977122	0.472731978423878	Upregulated	54.6809529222848	WP_012767724.1
C2566_RS04765	C2566_RS04765	C2566_RS04765	hypothetical protein	0.233970049159309	0.408224661934274	Upregulated	5755.74641998237	NA
C2566_RS05240	prpB	prpB	methylisocitrate lyase	0.233116580936963	NA	Upregulated	10.9289887898005	WP_000052206.1
C2566_RS19345	mlaD	mlaD	outer membrane lipid asymmetry maintenance protein MlaD	0.232947134643298	0.46092283795597	Upregulated	89.6907284088069	WP_001296448.1
C2566_RS06065	tesA	tesA	multifunctional acyl-CoA thioesterase I/protease I/lysophospholipase L1	0.232786431392079	NA	Upregulated	20.5623210939124	WP_001295836.1
C2566_RS19575	tldD	tldD	metalloprotease TldD	0.232742284388621	0.456632041735112	Upregulated	390.841680051389	WP_000055909.1
C2566_RS21540	gpsA	gpsA	NAD(P)H-dependent glycerol-3-phosphate dehydrogenase	0.230958243628347	0.499101337362483	Upregulated	216.418100164862	WP_001076194.1
C2566_RS19295	cgtA	cgtA	Obg family GTPase CgtA	0.23046828893995	0.474951321813321	Upregulated	162.028496604794	WP_000673561.1
C2566_RS12200	ydiJ	ydiJ	FAD-binding and (Fe-S)-binding domain-containing protein	0.230393778237352	0.474951321813321	Upregulated	194.779224939016	WP_000612953.1
C2566_RS06910	ybeY	ybeY	rRNA maturation RNase YbeY	0.230340045786323	0.511127972191592	Upregulated	204.30618343986	WP_000084473.1
C2566_RS08485	pncB	pncB	nicotinate phosphoribosyltransferase	0.230258106280375	0.526234985125548	Upregulated	702.78100475776	WP_001307697.1
C2566_RS00270	rbsK	rbsK	ribokinase	0.229837621250765	0.514687632522799	Upregulated	89.9067833102103	WP_012767772.1
C2566_RS13685	gndA	gndA	NADP-dependent phosphogluconate dehydrogenase	0.229762746481273	0.499101337362483	Upregulated	501.632912906192	WP_000043460.1
C2566_RS13580	C2566_RS13580	C2566_RS13580	EutP/PduV family microcompartment system protein	0.229686010569413	NA	Upregulated	7.38553143505153	WP_001016348.1
C2566_RS01935	aphA	aphA	acid phosphatase AphA	0.229598200724104	0.510034057835292	Upregulated	141.957162793021	WP_001395166.1
C2566_RS00760	rmuC	rmuC	DNA recombination protein RmuC	0.229252182143973	0.518443544466921	Upregulated	267.335255079179	WP_000347696.1
C2566_RS02320	ghoS	ghoS	type V toxin-antitoxin system endoribonuclease antitoxin GhoS	0.229031643370512	0.528406656072538	Upregulated	125.460678082948	WP_000398619.1
C2566_RS19400	ptsN	ptsN	PTS IIA-like nitrogen regulatory protein PtsN	0.228844666890426	0.49031581286324	Upregulated	108.925289902614	WP_000183676.1
C2566_RS14385	yeiL	yeiL	transcriptional regulator YeiL	0.228557004452203	0.521077194919022	Upregulated	29.5043521110733	WP_000658583.1
C2566_RS03450	yjjV	yjjV	metal-dependent hydrolase	0.227772738670697	0.499101337362483	Upregulated	58.2572493555749	WP_000563040.1
C2566_RS00670	metE	metE	5-methyltetrahydropteroyltriglutamate--homocysteine S-methyltransferase	0.227201548657288	0.509265974443284	Upregulated	67.6966099117611	WP_000153940.1
C2566_RS14105	C2566_RS14105	C2566_RS14105	helix-turn-helix domain-containing protein	0.226903043991586	0.526879756668458	Upregulated	61.1432826118494	WP_000858919.1
C2566_RS20860	yhiN	yhiN	NAD(P)/FAD-dependent oxidoreductase	0.226893978368736	0.507812015356271	Upregulated	73.6818559481821	WP_000439197.1
C2566_RS07715	glnP	glnP	glutamine ABC transporter permease GlnP	0.226845564036452	0.525285002934262	Upregulated	142.050106494651	WP_001159065.1
C2566_RS21855	C2566_RS21855	C2566_RS21855	transposase	0.22638901411181	NA	Upregulated	12.2409593810556	NA
C2566_RS09330	fabD	fabD	ACP S-malonyltransferase	0.225943669884568	0.525285002934262	Upregulated	312.621325829068	WP_000191372.1
C2566_RS15770	tkt	tkt	transketolase	0.225908425292118	0.492724910839068	Upregulated	268.757488233911	WP_000087280.1
C2566_RS17925	ygfZ	ygfZ	tRNA-modifying protein YgfZ	0.225404665238686	0.521077194919022	Upregulated	226.475901349319	WP_000886062.1
C2566_RS00055	yieE	yieE	4'-phosphopantetheinyl transferase family protein	0.225143020256653	0.509954055803672	Upregulated	117.982401189782	WP_000190670.1
C2566_RS21275	xylB	xylB	xylulokinase	0.225122095155743	0.518443544466921	Upregulated	54.9084686046337	WP_000275381.1
C2566_RS18315	yghU	yghU	glutathione-dependent disulfide-bond oxidoreductase	0.224537200396094	0.519056515466474	Upregulated	73.2211799446212	WP_001295515.1
C2566_RS10695	C2566_RS10695	C2566_RS10695	hypothetical protein	0.224524639610184	NA	Upregulated	12.3496639995067	WP_000654171.1
C2566_RS04480	hrpB	hrpB	ATP-dependent helicase HrpB	0.224044195221895	0.46092283795597	Upregulated	95.8200793517827	WP_001350480.1
C2566_RS01200	pfkA	pfkA	6-phosphofructokinase	0.223950137747122	0.513219833985531	Upregulated	234.86322959451	WP_000591795.1
C2566_RS00860	C2566_RS00860	C2566_RS00860	hypothetical protein	0.223257002194989	0.367444686386974	Upregulated	43867.0858984159	NA
C2566_RS05995	ushA	ushA	bifunctional UDP-sugar hydrolase/5'-nucleotidase	0.223149542578193	0.507812015356271	Upregulated	278.541773615789	WP_000771748.1
C2566_RS03460	ytjA	ytjA	DUF1328 domain-containing protein	0.2230506398293	0.535408318711064	Upregulated	65.044746277005	WP_000490275.1
C2566_RS10350	puuR	puuR	HTH-type transcriptional regulator PuuR	0.222708525800726	0.518443544466921	Upregulated	38.9802157723295	WP_001278727.1
C2566_RS13495	amn	amn	AMP nucleosidase	0.222486415192764	0.48912570487699	Upregulated	172.18735838726	WP_001060244.1
C2566_RS02405	yjeI	yjeI	DUF4156 domain-containing protein	0.222002339794851	0.533767977661359	Upregulated	148.104623027252	WP_001301120.1
C2566_RS16645	lhgO	lhgO	L-2-hydroxyglutarate oxidase	0.221822448734771	0.535991056045539	Upregulated	40.5533242769217	WP_000271963.1
C2566_RS03225	nhaA	nhaA	Na+/H+ antiporter NhaA	0.221146754900863	0.516612458862442	Upregulated	423.259866830948	WP_000681360.1
C2566_RS10995	patD	patD	aminobutyraldehyde dehydrogenase	0.220920593474142	0.524907947014684	Upregulated	41.6958460705246	WP_001163875.1
C2566_RS10975	ydcS	ydcS	putative ABC transporter substrate-binding protein YdcS	0.220498790164101	0.540611720482885	Upregulated	38.443384322176	WP_000047424.1
C2566_RS20595	yhhY	yhhY	N-acetyltransferase	0.220477900680494	NA	Upregulated	12.1596675077363	WP_001295206.1
C2566_RS09090	clsC	clsC	cardiolipin synthase ClsC	0.220109917194609	0.509265974443284	Upregulated	48.7098232753478	WP_001307714.1
C2566_RS02785	cysQ	cysQ	3'(2'),5'-bisphosphate nucleotidase CysQ	0.219960314709963	0.535991056045539	Upregulated	235.30300156574	WP_000886900.1
C2566_RS19325	murA	murA	UDP-N-acetylglucosamine 1-carboxyvinyltransferase	0.219627481302665	0.509265974443284	Upregulated	132.135267861968	WP_000357259.1
C2566_RS17660	ygeW	ygeW	knotted carbamoyltransferase YgeW	0.21929403509448	0.546121367883689	Upregulated	192.585595789582	WP_000859787.1
C2566_RS09240	flgC	flgC	flagellar basal body rod protein FlgC	0.219240348329185	0.54575268368232	Upregulated	23.29394855044	WP_001196460.1
C2566_RS08695	C2566_RS08695	C2566_RS08695	hypothetical protein	0.219087296263001	0.542404157467966	Upregulated	46.1257658011247	NA
C2566_RS07800	moeB	moeB	molybdopterin-synthase adenylyltransferase MoeB	0.218931596510443	0.518443544466921	Upregulated	39.7205823677769	WP_000829242.1
C2566_RS09150	yceI	yceI	YceI family protein	0.218453566076626	0.537913797326464	Upregulated	34.6099046818604	WP_000749261.1
C2566_RS15000	nuoB	nuoB	NADH-quinone oxidoreductase subunit NuoB	0.218089408897839	0.537913797326464	Upregulated	530.160440515702	WP_000386733.1
C2566_RS04095	leuD	leuD	3-isopropylmalate dehydratase small subunit	0.217894443578037	0.528406656072538	Upregulated	34.6017938361115	WP_000818228.1
C2566_RS15090	yfcH	yfcH	TIGR01777 family oxidoreductase	0.21720608265913	0.535991056045539	Upregulated	169.047317561004	WP_001028341.1
C2566_RS00115	phoU	phoU	phosphate signaling complex protein PhoU	0.217095722754036	0.528406656072538	Upregulated	58.7236695665601	WP_000377786.1
C2566_RS09030	ycdY	ycdY	molecular chaperone YcdY	0.2170721493681	0.526234985125548	Upregulated	96.5138023754784	WP_001001902.1
C2566_RS12685	msrB	msrB	peptide-methionine (R)-S-oxide reductase MsrB	0.217064983512312	0.537913797326464	Upregulated	1363.83879814944	WP_001284618.1
C2566_RS16720	nrdE	nrdE	class 1b ribonucleoside-diphosphate reductase subunit alpha	0.21674361146122	0.551519736276038	Upregulated	31.2576501401351	WP_000246527.1
C2566_RS13895	alkA	alkA	DNA-3-methyladenine glycosylase 2	0.216712348346292	0.537913797326464	Upregulated	25.9029807278749	WP_000288423.1
C2566_RS21085	bcsQ	bcsQ	cellulose biosynthesis protein BcsQ	0.216606719266096	NA	Upregulated	15.5307051110205	WP_000279493.1
C2566_RS02635	yjfP	yjfP	esterase	0.216184563428977	0.539721216411115	Upregulated	28.2206044227666	WP_000569679.1
C2566_RS13145	znuB	znuB	zinc ABC transporter permease subunit ZnuB	0.214999478388615	0.534501288207455	Upregulated	43.806660566875	WP_000571479.1
C2566_RS05365	fghA	fghA	S-formylglutathione hydrolase	0.21457549615591	0.540933709914989	Upregulated	54.0811863613953	WP_000419042.1
C2566_RS05445	yaiY	yaiY	YaiY family protein	0.213833570159849	NA	Upregulated	6.37048144223833	WP_000763151.1
C2566_RS13250	flhB	flhB	flagellar biosynthesis protein FlhB	0.213676875453018	NA	Upregulated	21.8864756102439	WP_001278936.1
C2566_RS03385	nadR	nadR	multifunctional transcriptional regulator/nicotinamide-nucleotide adenylyltransferase/ribosylnicotinamide kinase NadR	0.213295765005549	0.53755823302962	Upregulated	148.566935573731	WP_000093814.1
C2566_RS18055	rsmE	rsmE	16S rRNA (uracil(1498)-N(3))-methyltransferase	0.213294351713677	0.537716587339245	Upregulated	85.3254229665117	WP_001222509.1
C2566_RS19520	zapG	zapG	Z-ring associated protein ZapG	0.213284904651487	0.542736222536649	Upregulated	289.943333322918	WP_001295270.1
C2566_RS02865	yjgA	yjgA	ribosome biogenesis factor YjgA	0.213011091857302	0.554123349722889	Upregulated	251.254459853374	WP_000166270.1
C2566_RS14400	psuK	psuK	pseudouridine kinase	0.212937666292587	NA	Upregulated	8.44703356038	WP_001208132.1
C2566_RS15575	crr	crr	PTS glucose transporter subunit IIA	0.212896463317805	0.547869990214731	Upregulated	792.243916460545	WP_000522247.1
C2566_RS19795	dprA	dprA	DNA-protecting protein DprA	0.212674546315195	0.547044594124919	Upregulated	203.446154608134	WP_000228551.1
C2566_RS24515	C2566_RS24515	C2566_RS24515	hypothetical protein	0.212369381368187	0.55752451671087	Upregulated	52.8344602604136	WP_012777340.1
C2566_RS00830	yigZ	yigZ	IMPACT family protein	0.212256982788475	0.535654772648622	Upregulated	39.3370473920669	WP_001301303.1
C2566_RS01535	secE	secE	preprotein translocase subunit SecE	0.211924703424499	0.547044594124919	Upregulated	241.08620617121	WP_001275702.1
C2566_RS04510	fhuA	fhuA	ferrichrome porin FhuA	0.211911007669986	0.504719439149352	Upregulated	116.235106923118	NA
C2566_RS07345	pal	pal	peptidoglycan-associated lipoprotein Pal	0.211869590948358	0.555865365020063	Upregulated	1145.04826630055	WP_001295306.1
C2566_RS19770	yrdB	yrdB	DUF1488 domain-containing protein	0.211762495848917	0.547044594124919	Upregulated	70.9878660348866	WP_001070563.1
C2566_RS16235	hmpA	hmpA	NO-inducible flavohemoprotein	0.211187284863438	0.540933709914989	Upregulated	49.8587650272567	WP_000883122.1
C2566_RS17010	ygbA	ygbA	nitrous oxide-stimulated promoter family protein	0.210716890747628	NA	Upregulated	9.27295971419912	WP_000015497.1
C2566_RS03400	ytjB	ytjB	YtjB family periplasmic protein	0.210212643567833	0.551519736276038	Upregulated	39.8426001969675	WP_000124615.1
C2566_RS24685	pheM	pheM	pheST operon leader peptide PheM	0.210211582289552	NA	Upregulated	6.73838740024606	WP_001386830.1
C2566_RS09165	solA	solA	N-methyl-L-tryptophan oxidase	0.210028057112731	0.537913797326464	Upregulated	93.8470836666529	WP_000872833.1
C2566_RS20750	dcrB	dcrB	phage sensitivity protein DcrB	0.20988327468344	0.558684722997077	Upregulated	421.926112811668	WP_001245295.1
C2566_RS15630	murQ	murQ	N-acetylmuramic acid 6-phosphate etherase	0.208609573199243	0.555920657522549	Upregulated	28.7492584310537	WP_001175605.1
C2566_RS13970	yegS	yegS	lipid kinase YegS	0.208190186418166	0.56642912621239	Upregulated	30.3804850683216	WP_000807361.1
C2566_RS11290	ydeP	ydeP	acid resistance putative oxidoreductase YdeP	0.208063404539365	0.564819028680702	Upregulated	45.1957026841361	WP_000726691.1
C2566_RS05575	malZ	malZ	maltodextrin glucosidase	0.207942935796474	0.550374136524783	Upregulated	69.8571622296104	WP_001310597.1
C2566_RS11675	ynfD	ynfD	DUF1161 domain-containing protein	0.207884428380223	0.56874677208319	Upregulated	48.9195863411697	WP_001300836.1
C2566_RS07280	mngR	mngR	mannosyl-D-glycerate transport/metabolism system transcriptional repressor MngR	0.207693878883221	0.54951301388935	Upregulated	56.5873694787446	WP_000509900.1
C2566_RS03165	fecI	fecI	RNA polymerase sigma factor FecI	0.207486320449184	0.56643969429767	Upregulated	23.6457622298231	WP_001283626.1
C2566_RS04230	secA	secA	preprotein translocase subunit SecA	0.207357769243367	0.551519736276038	Upregulated	704.568334278012	WP_000905789.1
C2566_RS20680	panM	panM	aspartate 1-decarboxylase autocleavage activator PanM	0.2071626893427	NA	Upregulated	17.8490789103326	WP_000778795.1
C2566_RS00475	wecG	wecG	lipopolysaccharide N-acetylmannosaminouronosyltransferase	0.206304233733378	NA	Upregulated	21.2637745319082	WP_001066626.1
C2566_RS05935	ybaN	ybaN	DUF454 family protein	0.206289630989548	NA	Upregulated	15.9148270492829	WP_001188905.1
C2566_RS09440	mfd	mfd	transcription-repair coupling factor	0.206161145206288	0.508172095955788	Upregulated	305.060810363356	WP_012767721.1
C2566_RS12310	selO	selO	protein adenylyltransferase SelO	0.205894701542767	0.562170689785109	Upregulated	70.2158474821016	WP_000175606.1
C2566_RS19765	yrdA	yrdA	gamma carbonic anhydrase family protein	0.205593151274785	0.555865365020063	Upregulated	310.376725990808	WP_001286158.1
C2566_RS03325	arcA	arcA	two-component system response regulator ArcA	0.205282557968334	0.558684722997077	Upregulated	1304.32947183268	WP_001194358.1
C2566_RS04990	C2566_RS04990	C2566_RS04990	hypothetical protein	0.205057856569866	0.574964983409848	Upregulated	161.929992928385	NA
C2566_RS18260	spt	spt	serine palmitoyltransferase	0.204857401211043	NA	Upregulated	17.9664905489788	WP_000524970.1
C2566_RS04360	gcd	gcd	quinoprotein glucose dehydrogenase	0.204709012771778	0.558684722997077	Upregulated	94.002021493357	WP_001306211.1
C2566_RS18415	yqhC	yqhC	DNA-binding transcriptional regulator YqhC	0.204588005713729	0.55752451671087	Upregulated	48.0146949525929	WP_001298382.1
C2566_RS00915	yihA	yihA	ribosome biogenesis GTP-binding protein YihA/YsxC	0.203758382772955	0.562231633393004	Upregulated	135.781993531313	WP_000183349.1
C2566_RS18745	ygjH	ygjH	tRNA-binding protein	0.203186134396882	NA	Upregulated	13.0382992771972	WP_000450594.1
C2566_RS03425	deoA	deoA	thymidine phosphorylase	0.202002373671191	0.560322582108993	Upregulated	127.935844204866	WP_038432744.1
C2566_RS16115	iscA	iscA	iron-sulfur cluster assembly protein IscA	0.201729666692917	0.576017230350812	Upregulated	179.503287887499	WP_000028953.1
C2566_RS01425	argB	argB	acetylglutamate kinase	0.201085906600569	0.573053667307365	Upregulated	39.1430390093989	WP_001302318.1
C2566_RS01470	C2566_RS01470	C2566_RS01470	hypothetical protein	0.20093830672075	NA	Upregulated	12.6317933906967	NA
C2566_RS05235	prpR	prpR	propionate catabolism operon regulatory protein PrpR	0.20058774161304	0.576017230350812	Upregulated	44.5326871014477	WP_000941027.1
C2566_RS08290	serS	serS	serine--tRNA ligase	0.200385868706646	0.570793999249799	Upregulated	1156.50119933878	WP_000886683.1
C2566_RS13150	ruvB	ruvB	Holliday junction branch migration DNA helicase RuvB	0.200353500596083	0.574964983409848	Upregulated	71.3922832083912	WP_000568519.1
C2566_RS17065	pcm	pcm	protein-L-isoaspartate O-methyltransferase	0.199993408204906	0.551519736276038	Upregulated	117.768987605529	WP_000254708.1
C2566_RS16500	pheA	pheA	bifunctional chorismate mutase/prephenate dehydratase	0.198916981310568	0.574872563255733	Upregulated	364.124383685748	WP_000200120.1
C2566_RS08400	lpxK	lpxK	tetraacyldisaccharide 4'-kinase	0.198582596543493	0.576988124856739	Upregulated	48.8443692260941	WP_000570539.1
C2566_RS18985	garK	garK	glycerate 2-kinase	0.198432049797669	0.580210196768093	Upregulated	28.5728550671872	WP_001300387.1
C2566_RS10745	ldhA	ldhA	D-lactate dehydrogenase	0.198313816795374	0.576017230350812	Upregulated	137.920556930694	WP_000762229.1
C2566_RS20435	feoB	feoB	Fe(2+) transporter permease subunit FeoB	0.19810239996636	0.56642912621239	Upregulated	189.817538860131	WP_000737007.1
C2566_RS16055	ndk	ndk	nucleoside-diphosphate kinase	0.198075783695906	0.580210196768093	Upregulated	207.233435832646	WP_000963837.1
C2566_RS08955	efeO	efeO	iron uptake system protein EfeO	0.197921056066969	0.576017230350812	Upregulated	63.8573636081112	WP_000154398.1
C2566_RS16125	iscS	iscS	cysteine desulfurase	0.197000403210412	0.573053667307365	Upregulated	488.204752803155	WP_001295373.1
C2566_RS02055	fdhF	fdhF	formate dehydrogenase H subunit alpha, selenocysteine-containing	0.196420830299895	0.580253250817229	Upregulated	248.814532168861	WP_012767779.1
C2566_RS13095	kdgA	kdgA	bifunctional 4-hydroxy-2-oxoglutarate aldolase/2-dehydro-3-deoxy-phosphogluconate aldolase	0.196325120859557	0.584472493867343	Upregulated	64.8951444521233	WP_000800512.1
C2566_RS02550	hflX	hflX	ribosome rescue GTPase HflX	0.196270718542629	0.56643969429767	Upregulated	534.27723358885	WP_000460360.1
C2566_RS11855	malX	malX	PTS maltose transporter subunit IICB	0.195927666867391	0.571688199557541	Upregulated	71.5972227516046	WP_000125638.1
C2566_RS16390	yfiE	yfiE	LysR family transcriptional regulator	0.195899403587517	0.577194329473946	Upregulated	48.5310870633367	WP_001300638.1
C2566_RS17665	dpaL	dpaL	diaminopropionate ammonia-lyase	0.195867772842481	0.590398114821629	Upregulated	106.356312558254	WP_000110501.1
C2566_RS10195	topA	topA	type I DNA topoisomerase	0.195711563243682	0.576017230350812	Upregulated	562.542473586339	WP_001297122.1
C2566_RS15645	yfeY	yfeY	RpoE-regulated lipoprotein	0.195707671131501	0.580210196768093	Upregulated	222.946970284295	WP_000838937.1
C2566_RS11485	ydfG	ydfG	bifunctional NADP-dependent 3-hydroxy acid dehydrogenase/3-hydroxypropionate dehydrogenase YdfG	0.19564291150215	0.581702269894685	Upregulated	332.247129109589	WP_000636571.1
C2566_RS16000	guaA	guaA	glutamine-hydrolyzing GMP synthase	0.19544796575085	0.580210196768093	Upregulated	359.262914230078	WP_000138270.1
C2566_RS16095	iscX	iscX	Fe-S cluster assembly protein IscX	0.194380796451094	0.584472493867343	Upregulated	136.431368091269	WP_000523616.1
C2566_RS21530	trmL	trmL	tRNA (uridine(34)/cytosine(34)/5-carboxymethylaminomethyluridine(34)-2'-O)-methyltransferase TrmL	0.193573159106276	0.592628416881262	Upregulated	38.666851245649	WP_000932344.1
C2566_RS21500	yibL	yibL	YibL family ribosome-associated protein	0.193406457538982	0.574872563255733	Upregulated	62.5961582790378	WP_000665676.1
C2566_RS17950	dsbC	dsbC	bifunctional protein-disulfide isomerase/oxidoreductase DsbC	0.193323518876962	0.563644706218875	Upregulated	130.324379839815	WP_000715216.1
C2566_RS11995	ydhF	ydhF	aldo/keto reductase	0.193300547689527	0.581702269894685	Upregulated	129.941709822185	WP_000250656.1
C2566_RS17860	ssrS	ssrS	hypothetical protein	0.193189086264467	0.595177650217707	Upregulated	655481.043293231	NA
C2566_RS15030	hxpA	hxpA	hexitol phosphatase HxpA	0.193069591767012	0.596640175003658	Upregulated	146.403824176151	WP_001203392.1
C2566_RS21305	bax	bax	protein bax	0.192276463506041	0.584472493867343	Upregulated	835.243106186418	WP_001297957.1
C2566_RS00600	C2566_RS00600	C2566_RS00600	YPO3983 family protein	0.191624757480548	0.601033506844864	Upregulated	28.9431262369983	WP_001066390.1
C2566_RS06550	fepG	fepG	iron-enterobactin ABC transporter permease	0.191618201282197	0.600471512818023	Upregulated	23.0746365262915	WP_000640979.1
C2566_RS04730	proS	proS	proline--tRNA ligase	0.191385739529672	0.594980326468607	Upregulated	381.151175554379	WP_001260712.1
C2566_RS24980	yadX	yadX	protein YadX	0.19098269334148	0.600109628813989	Upregulated	87.8961891119052	WP_211180485.1
C2566_RS07935	C2566_RS07935	C2566_RS07935	DinI-like family protein	0.19076112353608	0.601922636888598	Upregulated	23.4717984431272	WP_001217575.1
C2566_RS17405	csdA	csdA	cysteine desulfurase CsdA	0.190060775723925	0.594980326468607	Upregulated	136.197385265099	WP_001300698.1
C2566_RS17130	cysH	cysH	phosphoadenosine phosphosulfate reductase	0.190029659317267	0.601983375738871	Upregulated	154.368088615238	WP_000039863.1
C2566_RS15075	yfcF	yfcF	glutathione transferase	0.18987199945881	NA	Upregulated	21.4412253566464	WP_000042440.1
C2566_RS03405	lplA	lplA	lipoate--protein ligase LplA	0.18961836842412	0.593512775792973	Upregulated	67.702459655356	WP_000105884.1
C2566_RS10915	ydcL	ydcL	DUF3313 domain-containing protein	0.189286569767066	0.597646893559958	Upregulated	125.133486773349	WP_001261013.1
C2566_RS12880	nudL	nudL	CoA pyrophosphatase	0.188770674639095	NA	Upregulated	16.7901075130901	WP_000456720.1
C2566_RS02095	alsE	alsE	D-allulose-6-phosphate 3-epimerase	0.188621406190559	NA	Upregulated	18.8363839942797	WP_001311314.1
C2566_RS11025	curA	curA	NADPH-dependent curcumin/dihydrocurcumin reductase	0.188366190745225	0.600433745141362	Upregulated	116.139452338793	WP_001318466.1
C2566_RS05120	ykgF	ykgF	LutB/LldF family L-lactate oxidation iron-sulfur protein	0.188245037381067	0.603563475172143	Upregulated	80.5011900998101	WP_000023927.1
C2566_RS17865	zapA	zapA	cell division protein ZapA	0.188162287481543	0.601983375738871	Upregulated	5026.29444566527	WP_001276008.1
C2566_RS18385	yghA	yghA	NADP(+)-dependent aldehyde reductase	0.187453769480053	0.601033506844864	Upregulated	39.2110946207871	WP_000018760.1
C2566_RS25375	ydcD	ydcD	protein YdcD	0.187165140720214	0.59452612939749	Upregulated	90.6785802087201	WP_000939263.1
C2566_RS07740	ompX	ompX	outer membrane protein OmpX	0.186996458617455	0.602657439302963	Upregulated	967.242491032697	WP_001295296.1
C2566_RS06780	rlpA	rlpA	endolytic peptidoglycan transglycosylase RlpA	0.186847368740339	0.59914797785849	Upregulated	130.742313419231	WP_001231428.1
C2566_RS01065	fdoI	fdoI	formate dehydrogenase cytochrome b556 subunit	0.186815992803959	0.606954350189141	Upregulated	317.920834998959	WP_000829013.1
C2566_RS00390	gppA	gppA	guanosine-5'-triphosphate,3'-diphosphate diphosphatase	0.186649597103319	0.601280416128734	Upregulated	233.503961720769	WP_000535976.1
C2566_RS04705	yaeP	yaeP	YaeP family protein	0.185878935292067	0.60883138966258	Upregulated	134.667130667254	WP_000417058.1
C2566_RS00370	ilvC	ilvC	ketol-acid reductoisomerase	0.185795976492028	0.601033506844864	Upregulated	166.930013335371	WP_000024939.1
C2566_RS13485	C2566_RS13485	C2566_RS13485	glycosyltransferase family 9 protein	0.185376782642656	0.611952606539392	Upregulated	35.8139795340789	NA
C2566_RS21580	tdh	tdh	L-threonine 3-dehydrogenase	0.184975657796501	0.611952606539392	Upregulated	1102.85540163344	WP_000646014.1
C2566_RS07165	phrB	phrB	deoxyribodipyrimidine photo-lyase	0.184754348836669	0.60883138966258	Upregulated	30.5509673313595	WP_000628034.1
C2566_RS00155	atpD	atpD	F0F1 ATP synthase subunit beta	0.184448300090364	0.611952606539392	Upregulated	560.218522602592	WP_000190506.1
C2566_RS20410	envZ	envZ	two-component system sensor histidine kinase EnvZ	0.184176963169611	0.60883138966258	Upregulated	119.468214132239	WP_001253686.1
C2566_RS24930	yqiD	yqiD	protein YqiD	0.183960517884579	0.611952606539392	Upregulated	231.749212563872	WP_000469266.1
C2566_RS16600	ratA	ratA	type II toxin-antitoxin system toxin RatA	0.183513757589366	0.612631320556166	Upregulated	92.1402905320473	WP_001300750.1
C2566_RS08460	gloC	gloC	hydroxyacylglutathione hydrolase GloC	0.183333747677754	0.611952606539392	Upregulated	334.84725031924	WP_001109486.1
C2566_RS15160	truA	truA	tRNA pseudouridine(38-40) synthase TruA	0.182885072469278	0.611952606539392	Upregulated	126.796907602841	WP_001283585.1
C2566_RS04465	dksA	dksA	RNA polymerase-binding protein DksA	0.182548734122419	0.612631320556166	Upregulated	753.211082146749	WP_001155227.1
C2566_RS08415	kdsB	kdsB	3-deoxy-manno-octulosonate cytidylyltransferase	0.182365325138962	0.612631320556166	Upregulated	149.514377553352	WP_000011603.1
C2566_RS11220	ddpX	ddpX	D-alanyl-D-alanine dipeptidase	0.182281554624747	NA	Upregulated	8.94302614707538	WP_001285833.1
C2566_RS22055	yidQ	yidQ	YceK/YidQ family lipoprotein	0.181896423779481	0.612086420066965	Upregulated	174.269264540777	WP_000620888.1
C2566_RS15830	ypfJ	ypfJ	neutral zinc metallopeptidase	0.181789745797891	0.612631320556166	Upregulated	179.488030869147	WP_001267498.1
C2566_RS01975	soxR	soxR	redox-sensitive transcriptional activator SoxR	0.181711487166358	NA	Upregulated	18.1900492886245	WP_000412428.1
C2566_RS07485	C2566_RS07485	C2566_RS07485	hypothetical protein	0.181620137055279	0.615558508327762	Upregulated	52.4420158022557	WP_000762846.1
C2566_RS17395	gcvA	gcvA	glycine cleavage system transcriptional regulator GcvA	0.181265871627624	0.612631320556166	Upregulated	107.267566800004	WP_000044401.1
C2566_RS05255	prpE	prpE	propionate--CoA ligase	0.181132989437303	0.619539159714161	Upregulated	29.9304360073024	WP_000010267.1
C2566_RS25540	C2566_RS25540	C2566_RS25540	protein YpeD	0.181109046294887	0.620913147204362	Upregulated	34.8604650363139	WP_240811045.1
C2566_RS01655	zraR	zraR	sigma-54-dependent response regulator transcription factor ZraR	0.180621136777891	0.615720239733584	Upregulated	66.5129002814427	WP_000148551.1
C2566_RS21590	rfaD	rfaD	ADP-glyceromanno-heptose 6-epimerase	0.180491052432825	0.615558508327762	Upregulated	289.394393828875	WP_000587764.1
C2566_RS15550	zipA	zipA	cell division protein ZipA	0.180174168377831	0.615558508327762	Upregulated	682.999920759525	WP_001297862.1
C2566_RS17885	ubiI	ubiI	FAD-dependent 2-octaprenylphenol hydroxylase	0.179982291999281	0.612631320556166	Upregulated	250.425066947077	WP_001192185.1
C2566_RS00450	rffC	rffC	dTDP-4-amino-4,6-dideoxy-D-galactose acyltransferase	0.179914482066147	0.615720239733584	Upregulated	35.0350958263442	WP_001145183.1
C2566_RS02970	yjgM	yjgM	GNAT family N-acetyltransferase	0.178637084675454	0.62200705226985	Upregulated	38.9906363519926	WP_001059397.1
C2566_RS12475	osmE	osmE	osmotically-inducible lipoprotein OsmE	0.178219841747196	0.624975832914459	Upregulated	2340.54758940537	WP_001039044.1
C2566_RS03015	idnT	idnT	gnt-II system L-idonate transporter	0.177765828873705	0.624975832914459	Upregulated	26.7534869755055	WP_001128347.1
C2566_RS18015	speA	speA	biosynthetic arginine decarboxylase	0.17745462741936	0.623744794653329	Upregulated	189.195667186845	NA
C2566_RS16730	proV	proV	glycine betaine/L-proline ABC transporter ATP-binding protein ProV	0.177396974562657	0.624975832914459	Upregulated	510.012769270837	WP_000985494.1
C2566_RS02640	ulaR	ulaR	HTH-type transcriptional regulator UlaR	0.177380363262583	0.623560696937995	Upregulated	79.8994815034963	WP_000133631.1
C2566_RS18835	uxaA	uxaA	altronate dehydratase	0.177309599661347	0.623744794653329	Upregulated	74.8502533378782	WP_001199352.1
C2566_RS04140	cra	cra	catabolite repressor/activator	0.17665001919692	0.624975832914459	Upregulated	191.420108134034	WP_000762401.1
C2566_RS21740	rpoZ	rpoZ	DNA-directed RNA polymerase subunit omega	0.176624712164553	0.624975832914459	Upregulated	116.815242179465	WP_000135058.1
C2566_RS15905	hyfI	hyfI	hydrogenase 4 catalytic subunit HyfI	0.176580592856637	NA	Upregulated	6.04875025884907	WP_000075541.1
C2566_RS07570	moaA	moaA	GTP 3',8-cyclase MoaA	0.176443316942706	0.615720239733584	Upregulated	397.724047463831	WP_001295301.1
C2566_RS05535	mak	mak	fructokinase	0.176364837888079	0.620913147204362	Upregulated	58.7083785902047	WP_001219309.1
C2566_RS14330	folE	folE	GTP cyclohydrolase I FolE	0.17593716529971	0.625262832858668	Upregulated	186.185993998588	WP_001139613.1
C2566_RS09140	lpxL	lpxL	kdo(2)-lipid IV(A) lauroyltransferase	0.175909708685591	0.62548397036164	Upregulated	83.9862580926602	WP_000183364.1
C2566_RS11730	asr	asr	acid resistance repetitive basic protein Asr	0.175895575271474	0.630333438181678	Upregulated	25.9179288100244	WP_001556621.1
C2566_RS17995	ygfS	ygfS	4Fe-4S dicluster domain-containing protein	0.17563759889789	NA	Upregulated	9.27238578288352	WP_000838422.1
C2566_RS05400	tauC	tauC	taurine ABC transporter permease TauC	0.175144889504152	NA	Upregulated	15.2165327185901	WP_000114585.1
C2566_RS25035	ydaN	ydaN	protein YnaN	0.174636236211319	NA	Upregulated	8.52220334375983	WP_211180494.1
C2566_RS17895	gcvH	gcvH	glycine cleavage system protein GcvH	0.174015680143196	0.631673352262165	Upregulated	398.013589721587	WP_001295377.1
C2566_RS06730	cspE	cspE	transcription antiterminator/RNA stability regulator CspE	0.173884614392772	0.634866670630787	Upregulated	730.295090672043	WP_000034825.1
C2566_RS02940	bdcA	bdcA	SDR family oxidoreductase	0.173764207298244	0.634866670630787	Upregulated	44.34186225207	WP_000500685.1
C2566_RS03870	fkpB	fkpB	FKBP-type peptidyl-prolyl cis-trans isomerase	0.173736518608385	0.6339795727787	Upregulated	39.7205667870273	WP_000004655.1
C2566_RS16155	hcaT	hcaT	3-phenylpropionate MFS transporter	0.17364499184033	0.634147303916911	Upregulated	86.9905590989394	WP_000244174.1
C2566_RS15215	aroC	aroC	chorismate synthase	0.173633988163995	0.632329807614249	Upregulated	96.0281728533233	WP_001297933.1
C2566_RS05955	recR	recR	recombination mediator RecR	0.173345872751056	0.634866670630787	Upregulated	94.2304986623757	WP_001195025.1
C2566_RS19255	secG	secG	preprotein translocase subunit SecG	0.172385905574712	0.635030678222195	Upregulated	476.109728545685	WP_001297427.1
C2566_RS06750	lipA	lipA	lipoyl synthase	0.172353401585232	0.634147303916911	Upregulated	439.684525031936	WP_000042632.1
C2566_RS10875	ydcJ	ydcJ	VOC family protein	0.172156936204499	0.63324298181257	Upregulated	82.1758280539104	WP_000013789.1
C2566_RS02765	ytfF	ytfF	DMT family transporter	0.17200392744196	0.635030678222195	Upregulated	34.2139175564354	WP_001295194.1
C2566_RS07720	glnH	glnH	glutamine ABC transporter substrate-binding protein GlnH	0.170994874820217	0.641065407431041	Upregulated	1455.41794487464	WP_000843866.1
C2566_RS21985	emrD	emrD	multidrug efflux MFS transporter EmrD	0.170966541395587	0.639013716627813	Upregulated	116.444678287523	WP_000828746.1
C2566_RS17370	fucK	fucK	L-fuculokinase	0.170893603313834	0.641065407431041	Upregulated	80.8372181983543	WP_000808371.1
C2566_RS11215	ddpA	ddpA	ABC transporter substrate-binding protein	0.17068202336226	0.639098797638681	Upregulated	40.8012883653175	WP_000830546.1
C2566_RS02700	rpsR	rpsR	30S ribosomal protein S18	0.170632091488046	0.6412697850163	Upregulated	442.723025693407	WP_000135199.1
C2566_RS19145	yhbP	yhbP	YhbP family protein	0.17054773984575	0.639028926838172	Upregulated	38.0656432396698	WP_000449030.1
C2566_RS07415	zitB	zitB	CDF family zinc transporter ZitB	0.170359270383235	0.640170855379097	Upregulated	75.6398355410777	WP_000951295.1
C2566_RS20630	ugpC	ugpC	sn-glycerol 3-phosphate ABC transporter ATP binding protein UgpC	0.170219422168595	0.641065407431041	Upregulated	35.7118079238411	WP_000907792.1
C2566_RS03455	yjjU	yjjU	patatin-like phospholipase family protein	0.170028329269466	0.64104655870916	Upregulated	51.077676195968	WP_038432742.1
C2566_RS05655	pgpA	pgpA	phosphatidylglycerophosphatase A	0.169736588142467	0.642412152156199	Upregulated	283.203664529552	WP_000154044.1
C2566_RS09175	dinI	dinI	DNA damage-inducible protein I	0.169622474845498	0.642898758509437	Upregulated	234.454121567456	WP_001217754.1
C2566_RS00725	udp	udp	uridine phosphorylase	0.169598750685324	0.643213161350044	Upregulated	450.564028420014	WP_000045178.1
C2566_RS18220	glcF	glcF	glycolate oxidase subunit GlcF	0.169160530048853	0.643213161350044	Upregulated	35.6100563876168	WP_001194661.1
C2566_RS21250	glyQ	glyQ	glycine--tRNA ligase subunit alpha	0.168632696049109	0.643213161350044	Upregulated	98.4348261540683	WP_001168544.1
C2566_RS14310	mglB	mglB	galactose/glucose ABC transporter substrate-binding protein MglB	0.168336176521303	0.64600296202867	Upregulated	613.927756452191	NA
C2566_RS05370	frmA	frmA	S-(hydroxymethyl)glutathione dehydrogenase	0.168273120576273	0.643213161350044	Upregulated	55.64270385935	WP_000842100.1
C2566_RS00770	ubiJ	ubiJ	ubiquinone biosynthesis protein UbiJ	0.167493864596458	0.648036986022332	Upregulated	70.1779230788538	WP_001295259.1
C2566_RS01570	rpoC	rpoC	DNA-directed RNA polymerase subunit beta'	0.167276043425916	0.648566673994977	Upregulated	1271.21917906606	WP_000653944.1
C2566_RS12660	ydjI	ydjI	ketose-bisphosphate aldolase	0.166981991570514	NA	Upregulated	9.42823469121757	WP_000878903.1
C2566_RS00315	C2566_RS00315	C2566_RS00315	hypothetical protein	0.16693969103069	0.650269955560019	Upregulated	43.235251697362	NA
C2566_RS09910	ychO	ychO	inverse autotransporter invasin YchO	0.166862423442987	0.650269955560019	Upregulated	46.9303069447193	WP_001400233.1
C2566_RS06555	fepD	fepD	Fe(3+)-siderophore ABC transporter permease	0.166462470319254	0.650567288347635	Upregulated	25.6941711937299	WP_001295314.1
C2566_RS18410	yghB	yghB	DedA family general envelope maintenance protein YghB	0.166366625659323	0.650269955560019	Upregulated	472.038419801773	WP_000268419.1
C2566_RS05220	yahM	yahM	protein YahM	0.165959000683429	NA	Upregulated	16.747142887076	WP_000290616.1
C2566_RS17880	ubiH	ubiH	2-octaprenyl-6-methoxyphenyl hydroxylase	0.165457705099559	0.652818787661241	Upregulated	152.9099390543	WP_000111199.1
C2566_RS21770	xanP	xanP	xanthine/proton symporter XanP	0.164883546340756	0.653758857314021	Upregulated	43.0062046027818	WP_001295238.1
C2566_RS19260	glmM	glmM	phosphoglucosamine mutase	0.164860939774561	0.653758857314021	Upregulated	145.567722851181	WP_000071134.1
C2566_RS15515	C2566_RS15515	C2566_RS15515	hypothetical protein	0.16474339408586	0.654342861134041	Upregulated	38.7337002203863	NA
C2566_RS06810	nadD	nadD	nicotinate-nucleotide adenylyltransferase	0.164178722878995	0.653758857314021	Upregulated	53.4127453994772	WP_000838889.1
C2566_RS09300	rluC	rluC	23S rRNA pseudouridine(955/2504/2580) synthase RluC	0.164074860538849	0.64600296202867	Upregulated	97.76829648522	WP_000846343.1
C2566_RS21545	secB	secB	protein-export chaperone SecB	0.163989954276973	0.656334676092933	Upregulated	434.558558601576	WP_000003377.1
C2566_RS15810	dapE	dapE	succinyl-diaminopimelate desuccinylase	0.163391430512905	0.657988511339391	Upregulated	115.169560305685	WP_001277801.1
C2566_RS10525	uspE	uspE	universal stress protein UspE	0.163209712920074	0.657988511339391	Upregulated	1702.07621399283	WP_001262123.1
C2566_RS09395	lpoB	lpoB	penicillin-binding protein activator LpoB	0.163154127211104	0.657988511339391	Upregulated	98.855095665654	WP_000164439.1
C2566_RS18870	yqjD	yqjD	DUF883 family protein	0.163026958622131	0.658417950116709	Upregulated	300.858441523657	WP_000031415.1
C2566_RS13180	aspS	aspS	aspartate--tRNA ligase	0.162141529988393	0.6602725222741	Upregulated	290.904893691688	WP_001258678.1
C2566_RS20060	C2566_RS20060	C2566_RS20060	carbohydrate-binding protein	0.161960200372919	0.6602725222741	Upregulated	56.7360880369247	WP_000773160.1
C2566_RS11165	yddM	yddM	HigA family addiction module antitoxin	0.16193744178755	0.6602725222741	Upregulated	89.7167892068302	WP_000781370.1
C2566_RS02990	pepA	pepA	leucyl aminopeptidase	0.161934705114154	0.6602725222741	Upregulated	296.073200939037	WP_000397144.1
C2566_RS16540	trmD	trmD	tRNA (guanosine(37)-N1)-methyltransferase TrmD	0.161797255747412	0.660384028444345	Upregulated	2628.15091286139	WP_000264777.1
C2566_RS17670	ygeY	ygeY	YgeY family selenium metabolism-linked hydrolase	0.161489406832111	NA	Upregulated	233.143281658352	WP_001107125.1
C2566_RS16020	der	der	ribosome biogenesis GTPase Der	0.161386232038284	0.6602725222741	Upregulated	227.356998330643	WP_000249410.1
C2566_RS15025	yfbS	yfbS	SLC13 family permease	0.16126032806247	0.660618081868116	Upregulated	249.289644289448	WP_001012899.1
C2566_RS09790	dhaK	dhaK	dihydroxyacetone kinase subunit DhaK	0.161098653045324	0.657988511339391	Upregulated	118.789783900202	WP_000733715.1
C2566_RS20735	zntA	zntA	Zn(II)/Cd(II)/Pb(II) translocating P-type ATPase ZntA	0.160798848382574	0.657908638676682	Upregulated	340.157218290232	WP_000106517.1
C2566_RS21030	yhjG	yhjG	AsmA family protein	0.160669565300426	0.66266845871339	Upregulated	74.7679764269773	WP_001296794.1
C2566_RS18565	zupT	zupT	zinc transporter ZupT	0.160058309730153	0.665366553445747	Upregulated	100.316021821387	WP_001295627.1
C2566_RS13135	znuA	znuA	zinc ABC transporter substrate-binding protein ZnuA	0.159653241749378	0.665366553445747	Upregulated	273.556387916143	WP_001300644.1
C2566_RS04395	panD	panD	aspartate 1-decarboxylase	0.159650200724495	0.665366553445747	Upregulated	269.939111903102	WP_000621515.1
C2566_RS19180	mtr	mtr	tryptophan permease	0.15963131629764	0.665366553445747	Upregulated	1254.22794520367	WP_000224351.1
C2566_RS19125	dolP	dolP	division/outer membrane stress-associated lipid-binding lipoprotein	0.159585786415292	0.665366553445747	Upregulated	83.2586021611419	WP_000646033.1
C2566_RS01755	lysC	lysC	lysine-sensitive aspartokinase 3	0.159383113128691	0.665821042395209	Upregulated	73.4846771092805	WP_001290310.1
C2566_RS07000	chiP	chiP	chitoporin ChiP	0.159322124529307	0.665366553445747	Upregulated	36.7771996935478	WP_001258839.1
C2566_RS00280	mdtD	mdtD	multidrug transporter subunit MdtD	0.159070088330753	0.665860325867355	Upregulated	226.2882216135	WP_001280852.1
C2566_RS05515	ppnP	ppnP	pyrimidine/purine nucleoside phosphorylase	0.158943719102185	0.665860325867355	Upregulated	395.30412212882	WP_000941942.1
C2566_RS07035	ybfF	ybfF	esterase	0.158844190835918	0.665897765234362	Upregulated	47.9541994705659	WP_000773301.1
C2566_RS17610	C2566_RS17610	C2566_RS17610	hypothetical protein	0.158653380970296	0.665897765234362	Upregulated	49.4596832861412	WP_001389254.1
C2566_RS15535	yfeH	yfeH	bile acid:sodium symporter family protein	0.157907068720745	0.665860325867355	Upregulated	114.169723697129	WP_000765610.1
C2566_RS11105	narI	narI	respiratory nitrate reductase subunit gamma	0.157756589626493	NA	Upregulated	12.3832550141412	WP_000617115.1
C2566_RS11890	rsxA	rsxA	electron transport complex subunit RsxA	0.157226705348377	0.671396580718848	Upregulated	26.9249450751073	WP_000133193.1
C2566_RS04060	yabI	yabI	DedA family protein	0.157048318760542	0.671745698916972	Upregulated	181.854993679464	WP_001148410.1
C2566_RS13245	flhA	flhA	flagellar biosynthesis protein FlhA	0.156983565938522	0.671745698916972	Upregulated	45.4189738238058	WP_000066978.1
C2566_RS06590	entH	entH	proofreading thioesterase EntH	0.156910664317944	NA	Upregulated	8.73832185088771	WP_000637953.1
C2566_RS15670	hemF	hemF	oxygen-dependent coproporphyrinogen oxidase	0.156779371919154	0.666877023123332	Upregulated	48.5005480970811	WP_000801364.1
C2566_RS07595	ybhL	ybhL	Bax inhibitor-1/YccA family protein	0.156564565482503	0.672408768945755	Upregulated	948.636792360595	WP_000373624.1
C2566_RS12600	topB	topB	DNA topoisomerase III	0.156155203083482	0.674288361829512	Upregulated	174.363416090399	WP_001235800.1
C2566_RS12285	ppsA	ppsA	phosphoenolpyruvate synthase	0.156058104003331	0.674288361829512	Upregulated	2100.34973208643	WP_000069410.1
C2566_RS18255	C2566_RS18255	C2566_RS18255	acyl carrier protein	0.156048519774699	NA	Upregulated	8.21489805866784	WP_000248097.1
C2566_RS20185	fic	fic	putative adenosine monophosphate-protein transferase Fic	0.156048086770432	0.674288361829512	Upregulated	88.324977908768	WP_000502522.1
C2566_RS02690	rpsF	rpsF	30S ribosomal protein S6	0.156017686271377	0.674288361829512	Upregulated	1103.15556757973	WP_001216675.1
C2566_RS13670	hisIE	hisIE	bifunctional phosphoribosyl-AMP cyclohydrolase/phosphoribosyl-ATP diphosphatase HisIE	0.155872991086095	0.674288361829512	Upregulated	86.781962085523	WP_000954911.1
C2566_RS24525	C2566_RS24525	C2566_RS24525	aldo/keto reductase	0.155190917873307	NA	Upregulated	6.79321514386161	NA
C2566_RS03730	fimE	fimE	type 1 fimbria switch DNA invertase FimE	0.155090282261525	0.67842371671012	Upregulated	44.8737875083719	WP_000044711.1
C2566_RS15020	yfbR	yfbR	5'-deoxynucleotidase	0.154799222961326	0.67921507565991	Upregulated	72.8600041026309	WP_000813860.1
C2566_RS17520	mutH	mutH	DNA mismatch repair endonuclease MutH	0.154739571263834	0.67921507565991	Upregulated	33.8597853418749	WP_000082201.1
C2566_RS08780	gfcA	gfcA	threonine-rich inner membrane protein GfcA	0.154676477499832	0.678976841131483	Upregulated	34.3818536429536	WP_001295358.1
C2566_RS08420	ycbJ	ycbJ	YcbJ family phosphotransferase	0.154661607890645	0.67917936042954	Upregulated	426.564714127926	WP_000436922.1
C2566_RS17150	ygcN	ygcN	FAD-dependent oxidoreductase	0.153689652931293	0.684566072686515	Upregulated	62.945075746085	WP_001301334.1
C2566_RS06205	lpxH	lpxH	UDP-2,3-diacylglucosamine diphosphatase	0.153481970439798	NA	Upregulated	21.8446194212645	WP_000212242.1
C2566_RS06775	dacA	dacA	D-alanyl-D-alanine carboxypeptidase DacA	0.153277005733317	0.682844191093796	Upregulated	315.451920983478	WP_001092082.1
C2566_RS00925	hemN	hemN	oxygen-independent coproporphyrinogen III oxidase	0.152949746149833	0.687142674212713	Upregulated	258.060151128609	WP_000116090.1
C2566_RS00345	ilvM	ilvM	acetolactate synthase 2 small subunit	0.152888346808494	NA	Upregulated	20.1356339658195	WP_000983255.1
C2566_RS19935	rplP	rplP	50S ribosomal protein L16	0.152871608196388	0.684418792395077	Upregulated	901.778364534035	WP_000941212.1
C2566_RS04150	rsmH	rsmH	16S rRNA (cytosine(1402)-N(4))-methyltransferase RsmH	0.152653365929974	0.687142674212713	Upregulated	499.346382996313	WP_000970479.1
C2566_RS19270	ftsH	ftsH	ATP-dependent zinc metalloprotease FtsH	0.152368627508388	0.687972418236924	Upregulated	1296.79011427043	WP_001107467.1
C2566_RS01635	hupA	hupA	nucleoid-associated protein HU-alpha	0.152334639553164	0.687142674212713	Upregulated	1165.78328248991	WP_001044513.1
C2566_RS21440	yibF	yibF	glutathione S-transferase	0.152095513996175	0.687142674212713	Upregulated	37.8586679170031	WP_000779792.1
C2566_RS12345	pheT	pheT	phenylalanine--tRNA ligase subunit beta	0.151873130648631	0.689851607114728	Upregulated	443.30103981065	WP_000672380.1
C2566_RS01565	rpoB	rpoB	DNA-directed RNA polymerase subunit beta	0.150958800084884	0.693910508737314	Upregulated	1395.45573397955	WP_000263098.1
C2566_RS03030	idnK	idnK	gluconokinase	0.150639363366884	NA	Upregulated	21.6646486155239	WP_000896738.1
C2566_RS04890	yafQ	yafQ	type II toxin-antitoxin system mRNA interferase toxin YafQ	0.150421493413622	0.694428862555903	Upregulated	102.893461219797	WP_000615981.1
C2566_RS07865	dacC	dacC	serine-type D-Ala-D-Ala carboxypeptidase	0.150294869669275	0.694428862555903	Upregulated	138.072958132521	WP_001300708.1
C2566_RS15410	ypdB	ypdB	two-component system response regulator YpdB	0.149952022409422	0.695810015092844	Upregulated	103.354523241177	WP_001295458.1
C2566_RS19495	sspB	sspB	ClpXP protease specificity-enhancing factor	0.149673027545895	0.696054934471897	Upregulated	147.155765493658	WP_000366129.1
C2566_RS03310	thrL	thrL	thr operon leader peptide	0.149118152555049	0.695619323418434	Upregulated	1978.12096076656	WP_001386572.1
C2566_RS08500	ssuC	ssuC	aliphatic sulfonate ABC transporter permease SsuC	0.148936877411429	NA	Upregulated	7.04781613640747	WP_000235203.1
C2566_RS14625	mqo	mqo	malate dehydrogenase (quinone)	0.148662512280361	0.69985601067287	Upregulated	85.6148908520149	WP_000758073.1
C2566_RS06185	ylbF	ylbF	DUF2877 domain-containing protein	0.148436017708891	NA	Upregulated	8.62291772163648	WP_001301143.1
C2566_RS13640	hisD	hisD	histidinol dehydrogenase	0.148195541705588	0.699190905263621	Upregulated	40.4757256307902	WP_012767740.1
C2566_RS16110	hscB	hscB	co-chaperone HscB	0.148174585265189	0.701341515944485	Upregulated	79.97532702546	WP_000384413.1
C2566_RS08830	torR	torR	two-component system response regulator TorR	0.148079069098608	0.701341515944485	Upregulated	42.1033781646777	WP_001120125.1
C2566_RS11170	adhP	adhP	alcohol dehydrogenase AdhP	0.147971481395129	0.701341515944485	Upregulated	33.5572416344213	WP_000642433.1
C2566_RS16315	pdxJ	pdxJ	pyridoxine 5'-phosphate synthase	0.147956297239533	0.701341515944485	Upregulated	93.1799328225262	WP_001297412.1
C2566_RS08125	artQ	artQ	arginine ABC transporter permease ArtQ	0.147898060711067	0.69985601067287	Upregulated	54.2066682360902	WP_001001691.1
C2566_RS07430	aroG	aroG	3-deoxy-7-phosphoheptulonate synthase AroG	0.147578598057974	0.701341515944485	Upregulated	232.873848378648	WP_001109196.1
C2566_RS05495	aroL	aroL	shikimate kinase AroL	0.14755204384327	0.702699445741667	Upregulated	159.532794523074	WP_000193393.1
C2566_RS08160	ybjT	ybjT	SDR family oxidoreductase	0.14746447347683	0.694416896297926	Upregulated	72.9811482420635	WP_001136577.1
C2566_RS03585	yjiN	yjiN	DUF445 domain-containing protein	0.147351601263934	0.702699445741667	Upregulated	66.9435148744929	WP_001037419.1
C2566_RS20560	asd	asd	aspartate-semialdehyde dehydrogenase	0.146907278907457	0.701484254482316	Upregulated	370.057572209865	WP_000799969.1
C2566_RS09545	hflD	hflD	high frequency lysogenization protein HflD	0.146476601990311	0.702699445741667	Upregulated	71.869552171334	WP_001297479.1
C2566_RS00575	C2566_RS00575	C2566_RS00575	SAM hydrolase/SAM-dependent halogenase family protein	0.146319298351953	0.702699445741667	Upregulated	142.719546363281	WP_000751614.1
C2566_RS03430	deoC	deoC	deoxyribose-phosphate aldolase	0.146238564509802	0.705656956898593	Upregulated	82.4309848031976	WP_001298497.1
C2566_RS00320	hdfR	hdfR	HTH-type transcriptional regulator HdfR	0.146109251740739	0.704474751457294	Upregulated	267.904186152049	WP_000379245.1
C2566_RS16870	srlD	srlD	sorbitol-6-phosphate dehydrogenase	0.145838532845323	NA	Upregulated	17.9404947065614	WP_001077351.1
C2566_RS09265	flgH	flgH	flagellar basal body L-ring protein FlgH	0.145815047916998	NA	Upregulated	18.902802600566	WP_001295442.1
C2566_RS21310	malS	malS	alpha-amylase	0.1452271880257	0.704474751457294	Upregulated	43.2276818754606	WP_000761228.1
C2566_RS13610	tsuB	tsuB	thiosulfate utilization sulfurtransferase TsuB/YeeD	0.144852677700048	0.705656956898593	Upregulated	31.7816057582907	WP_000985273.1
C2566_RS16820	csrA	csrA	carbon storage regulator CsrA	0.144628959321593	0.707385665197005	Upregulated	1556.17589092355	WP_000906486.1
C2566_RS02695	priB	priB	primosomal replication protein N	0.144466946087682	0.705656956898593	Upregulated	679.26465221226	WP_001296681.1
C2566_RS16105	hscA	hscA	Fe-S protein assembly chaperone HscA	0.144235464582721	0.710501724421167	Upregulated	345.622213971302	WP_001196611.1
C2566_RS14170	yehR	yehR	YehR family lipoprotein	0.144014612756947	NA	Upregulated	11.4639049060791	WP_001296231.1
C2566_RS07805	moeA	moeA	molybdopterin molybdotransferase MoeA	0.143672621891805	0.714761550393586	Upregulated	80.9864262985007	WP_000397372.1
C2566_RS16545	rimM	rimM	ribosome maturation factor RimM	0.143453140974758	0.709654229102867	Upregulated	1827.59877065595	WP_000043335.1
C2566_RS18310	gss	gss	bifunctional glutathionylspermidine amidase/synthase	0.142953036812341	0.705656956898593	Upregulated	351.145796324705	WP_001300624.1
C2566_RS18955	tdcB	tdcB	bifunctional threonine ammonia-lyase/L-serine ammonia-lyase TdcB	0.142861498112704	0.709843430037633	Upregulated	349.00674152474	WP_000548347.1
C2566_RS09250	flgE	flgE	flagellar hook protein FlgE	0.142659929116145	0.711088693426906	Upregulated	88.3960292701802	WP_000885878.1
C2566_RS12840	yeaY	yeaY	Slp family lipoprotein YeaY	0.142451237265785	0.714761550393586	Upregulated	168.187029015285	WP_000290581.1
C2566_RS16770	emrB	emrB	multidrug efflux MFS transporter permease subunit EmrB	0.141910856001766	0.718523575150149	Upregulated	50.2645436963369	WP_001295176.1
C2566_RS17735	speB	speB	agmatinase	0.141872630930787	0.717468579585162	Upregulated	70.1935396331294	WP_000105566.1
C2566_RS11945	tyrS	tyrS	tyrosine--tRNA ligase	0.14183306252102	0.719284506483222	Upregulated	495.614481652316	WP_001301026.1
C2566_RS04615	frr	frr	ribosome recycling factor	0.141730938581791	0.719284506483222	Upregulated	398.838301733411	WP_000622418.1
C2566_RS18430	dkgA	dkgA	2,5-didehydrogluconate reductase DkgA	0.141581793386737	0.71979390456909	Upregulated	145.311683836057	WP_000013149.1
C2566_RS15595	cysM	cysM	cysteine synthase B	0.14104107663342	0.721775410160308	Upregulated	54.674783783242	WP_001295461.1
C2566_RS04725	yaeF	yaeF	YaeF family permuted papain-like enzyme	0.140935958799918	NA	Upregulated	16.3405904189338	WP_001301405.1
C2566_RS18735	aer	aer	aerotaxis sensor receptor Aer	0.140823229858304	0.721775410160308	Upregulated	69.5686223118936	WP_000094721.1
C2566_RS01620	hemE	hemE	uroporphyrinogen decarboxylase	0.140814948698081	0.722609103755735	Upregulated	64.0489572450119	WP_000137657.1
C2566_RS05125	ykgG	ykgG	LutC/YkgG family protein	0.140388206769157	0.719284506483222	Upregulated	49.2978224887168	WP_000370307.1
C2566_RS03315	yjtD	yjtD	tRNA/rRNA methyltransferase	0.140252867433814	0.723106670995053	Upregulated	61.0739608086892	WP_001223132.1
C2566_RS13625	yeeY	yeeY	LysR substrate-binding domain-containing protein	0.140147356912061	0.723106670995053	Upregulated	104.966220816305	WP_000803363.1
C2566_RS21795	C2566_RS21795	C2566_RS21795	tyrosine-type recombinase/integrase	0.139889307913095	0.722091329481689	Upregulated	91.7707815646375	WP_001218910.1
C2566_RS19360	yrbG	yrbG	calcium/sodium antiporter	0.139692496129809	0.723106670995053	Upregulated	120.690460169763	WP_000922900.1
C2566_RS16515	yfiL	yfiL	DUF2799 domain-containing protein	0.139657730122927	0.720002755670515	Upregulated	24.028612270089	WP_000976004.1
C2566_RS11935	gstA	gstA	glutathione transferase GstA	0.139250480911486	0.723106670995053	Upregulated	330.46526414522	WP_000765749.1
C2566_RS17595	kduI	kduI	5-dehydro-4-deoxy-D-glucuronate isomerase	0.139140994169874	0.723217650599723	Upregulated	23.0787922937717	WP_000383233.1
C2566_RS09725	fadR	fadR	fatty acid metabolism transcriptional regulator FadR	0.139110158961661	0.723106670995053	Upregulated	137.785037632633	WP_000234823.1
C2566_RS03330	creD	creD	cell envelope integrity protein CreD	0.138889542073542	0.722609103755735	Upregulated	33.6766940867826	WP_000920294.1
C2566_RS16005	guaB	guaB	IMP dehydrogenase	0.138733732634325	0.723579895545745	Upregulated	253.348078945845	WP_001299507.1
C2566_RS16130	iscR	iscR	Fe-S cluster assembly transcriptional regulator IscR	0.138647598914522	0.723106670995053	Upregulated	180.82033945815	WP_001241357.1
C2566_RS10025	oppB	oppB	oligopeptide ABC transporter permease OppB	0.138590002151254	0.723106670995053	Upregulated	1353.51003704969	WP_000911112.1
C2566_RS20415	ompR	ompR	two-component system response regulator OmpR	0.138408026440087	0.723579895545745	Upregulated	226.237094994739	WP_001157756.1
C2566_RS08865	agp	agp	bifunctional glucose-1-phosphatase/inositol phosphatase	0.138213502910818	0.723106670995053	Upregulated	1594.34707379381	WP_001044279.1
C2566_RS07870	deoR	deoR	DNA-binding transcriptional repressor DeoR	0.137499624745537	0.729374246000833	Upregulated	57.4285820217216	WP_000450121.1
C2566_RS03790	yjhQ	yjhQ	GNAT family N-acetyltransferase	0.137275791462192	0.729037315328129	Upregulated	24.784920410701	WP_001309181.1
C2566_RS00530	hemC	hemC	hydroxymethylbilane synthase	0.137175472165943	0.729374246000833	Upregulated	181.972843404822	WP_001354020.1
C2566_RS03000	lptG	lptG	LPS export ABC transporter permease LptG	0.136834680694016	0.729789655152044	Upregulated	138.336887245547	WP_001295681.1
C2566_RS17685	yqeB	yqeB	selenium-dependent molybdenum cofactor biosynthesis protein YqeB	0.136743497607361	0.726861264549936	Upregulated	133.396492086754	WP_001020381.1
C2566_RS09385	hinT	hinT	purine nucleoside phosphoramidase	0.136664008465336	0.729789655152044	Upregulated	107.829002289938	WP_000807125.1
C2566_RS03390	radA	radA	DNA repair protein RadA	0.136603944499943	0.729374246000833	Upregulated	60.5456198326462	WP_001029687.1
C2566_RS16665	csiR	csiR	DNA-binding transcriptional regulator CsiR	0.136602881894212	0.729789655152044	Upregulated	31.7625300031682	WP_000156811.1
C2566_RS00865	rrf	rrf	hypothetical protein	0.13644872041654	NA	Upregulated	14.9063108987482	NA
C2566_RS07680	ybiI	ybiI	C4-type zinc finger protein YbiI	0.136203944350587	0.723106670995053	Upregulated	155.413376059096	WP_000146343.1
C2566_RS06325	ybcM	ybcM	helix-turn-helix transcriptional regulator	0.135766002685932	0.729374246000833	Upregulated	753.870294726895	WP_000881075.1
C2566_RS05570	proY	proY	proline-specific permease ProY	0.135586539245324	0.732144281151708	Upregulated	90.4920734576587	WP_001295329.1
C2566_RS06600	ybdD	ybdD	YbdD/YjiX family protein	0.135424697204778	0.727547600232648	Upregulated	201.929135306894	WP_000460431.1
C2566_RS05420	iprA	iprA	hydrogen peroxide resistance inhibitor IprA	0.135005148170079	NA	Upregulated	21.8487111727084	WP_012775994.1
C2566_RS24975	C2566_RS24975	C2566_RS24975	VOC family protein	0.134934300173888	NA	Upregulated	16.9731343000708	NA
C2566_RS16255	qseE	qseE	two component system sensor histidine kinase QseE/GlrK	0.134857425066302	0.73086027978299	Upregulated	71.1275164443344	WP_001297612.1
C2566_RS05765	tig	tig	trigger factor	0.134654730909219	0.732150195622604	Upregulated	1440.28440607678	WP_001198386.1
C2566_RS21560	gpmM	gpmM	2,3-bisphosphoglycerate-independent phosphoglycerate mutase	0.134416234105058	0.734520546401522	Upregulated	134.669837305753	WP_000116565.1
C2566_RS06045	fetA	fetA	iron efflux ABC transporter ATP-binding subunit FetA	0.134390312632387	0.729844046000759	Upregulated	60.7205444176288	WP_001157551.1
C2566_RS05265	codA	codA	cytosine/isoguanine deaminase	0.134100805238277	0.734520546401522	Upregulated	45.7651281157321	WP_001301240.1
C2566_RS17715	xdhD	xdhD	molybdopterin-dependent oxidoreductase Mo/Fe-S-binding subunit	0.13401055053967	0.73086027978299	Upregulated	338.683061079428	WP_000583631.1
C2566_RS14785	glpC	glpC	anaerobic glycerol-3-phosphate dehydrogenase subunit GlpC	0.134002445518986	0.729789655152044	Upregulated	182.229851649954	WP_001000359.1
C2566_RS06060	ybbO	ybbO	NADP(+)-dependent aldehyde reductase	0.133988404759105	0.735307035628627	Upregulated	54.362646244472	WP_000148941.1
C2566_RS21380	C2566_RS21380	C2566_RS21380	AraC family transcriptional regulator	0.133752624220006	0.73086027978299	Upregulated	25.9703630023213	WP_000891828.1
C2566_RS20855	yhiM	yhiM	DUF2776 domain-containing protein	0.133367257975137	NA	Upregulated	17.5254924053428	WP_001028905.1
C2566_RS17445	argA	argA	amino-acid N-acetyltransferase	0.133338470257298	0.735307035628627	Upregulated	62.901249244343	WP_000237947.1
C2566_RS01555	rplJ	rplJ	50S ribosomal protein L10	0.13323706635856	0.732150195622604	Upregulated	1450.53448948736	WP_001207201.1
C2566_RS10395	pspE	pspE	thiosulfate sulfurtransferase PspE	0.133228155946589	0.736422376602611	Upregulated	293.833333479939	WP_000473109.1
C2566_RS15495	yfeD	yfeD	MerR family transcriptional regulator	0.133110419101072	0.736422376602611	Upregulated	160.269704949459	WP_000826513.1
C2566_RS10810	ynbC	ynbC	bifunctional alpha/beta hydrolase/class I SAM-dependent methyltransferase	0.132867890743328	0.73289342504468	Upregulated	24.48936684749	WP_000431845.1
C2566_RS02540	miaA	miaA	tRNA (adenosine(37)-N6)-dimethylallyltransferase MiaA	0.132799150195766	0.736422376602611	Upregulated	906.537111500142	WP_001280345.1
C2566_RS01245	glpX	glpX	class II fructose-bisphosphatase	0.132629760406869	0.736422376602611	Upregulated	116.958616633206	WP_001250640.1
C2566_RS04300	aroP	aroP	aromatic amino acid transporter AroP	0.132320840289707	0.737493542891331	Upregulated	128.11123333668	WP_000969915.1
C2566_RS04070	thiP	thiP	thiamine/thiamine pyrophosphate ABC transporter permease ThiP	0.13199881522584	0.734520546401522	Upregulated	33.4078499472271	WP_000235723.1
C2566_RS12175	sufC	sufC	Fe-S cluster assembly ATPase SufC	0.131981356613558	0.73832363810825	Upregulated	62.6884448334134	WP_000948865.1
C2566_RS09555	nudJ	nudJ	phosphatase NudJ	0.131719044714112	0.737493542891331	Upregulated	24.3908701668232	WP_000476096.1
C2566_RS21145	dppB	dppB	dipeptide ABC transporter permease DppB	0.131474596281761	0.733982177936812	Upregulated	30.2485911687293	WP_000938855.1
C2566_RS17390	ygdD	ygdD	DUF423 domain-containing protein	0.131171026614907	NA	Upregulated	12.3765248927863	WP_000203905.1
C2566_RS03940	caiA	caiA	crotonobetainyl-CoA dehydrogenase	0.130888112242622	0.736431667404508	Upregulated	613.586929749807	WP_000347117.1
C2566_RS00570	uvrD	uvrD	DNA helicase II	0.130581960590723	0.734520546401522	Upregulated	135.163195566297	WP_000383407.1
C2566_RS17070	surE	surE	5'/3'-nucleotidase SurE	0.130340654160047	0.741312239602137	Upregulated	130.250073637021	WP_001295182.1
C2566_RS02905	mgtA	mgtA	magnesium-translocating P-type ATPase	0.130208937100676	0.738520886816617	Upregulated	234.42860741365	WP_000471889.1
C2566_RS07590	moaE	moaE	molybdopterin synthase catalytic subunit MoaE	0.130039548036508	0.741312239602137	Upregulated	31.7301979674208	WP_000852290.1
C2566_RS10990	ydcV	ydcV	ABC transporter permease	0.129342480721322	NA	Upregulated	19.0596671285912	WP_000555458.1
C2566_RS21550	grxC	grxC	glutaredoxin 3	0.129327082996827	0.741312239602137	Upregulated	204.676724995108	WP_000024392.1
C2566_RS21090	bcsR	bcsR	cellulose biosynthesis protein BcsR	0.129296674135017	NA	Upregulated	21.131918827418	WP_001063318.1
C2566_RS00515	hemY	hemY	protoheme IX biogenesis protein HemY	0.129109536783248	0.741312239602137	Upregulated	312.612426758376	WP_000921791.1
C2566_RS13085	yebG	yebG	DNA damage-inducible protein YebG	0.128962850557526	0.741312239602137	Upregulated	545.08965999044	WP_000257738.1
C2566_RS17540	lplT	lplT	lysophospholipid transporter LplT	0.128865930996161	0.741312239602137	Upregulated	50.9392168178858	WP_000004616.1
C2566_RS13505	C2566_RS13505	C2566_RS13505	hypothetical protein	0.128862317269182	0.733982177936812	Upregulated	55.9928724991137	NA
C2566_RS04600	rpsB	rpsB	30S ribosomal protein S2	0.128810672937847	0.740054830784467	Upregulated	2669.20454005973	WP_000246882.1
C2566_RS21480	mtlA	mtlA	PTS mannitol transporter subunit IICBA	0.128746282692668	0.746623661894375	Upregulated	267.515453227712	WP_000093247.1
C2566_RS12955	yebO	yebO	YebO family protein	0.128736645617272	0.741312239602137	Upregulated	366.700089965598	WP_001006866.1
C2566_RS19050	nagA	nagA	N-acetylglucosamine-6-phosphate deacetylase	0.128616329173775	0.741312239602137	Upregulated	31.8203591073291	WP_012775972.1
C2566_RS06480	ybdK	ybdK	YbdK family carboxylate-amine ligase	0.128539887298775	0.745718567403062	Upregulated	50.6903944851137	WP_001130654.1
C2566_RS13320	otsA	otsA	alpha,alpha-trehalose-phosphate synthase	0.12829185109402	0.747704850573212	Upregulated	206.493671172083	WP_001295646.1
C2566_RS12340	ihfA	ihfA	integration host factor subunit alpha	0.128159901201981	0.746494245562481	Upregulated	1217.11480494291	WP_001229265.1
C2566_RS01175	yiiM	yiiM	6-hydroxyaminopurine reductase	0.128155746330433	0.74709750464136	Upregulated	50.1424590111672	WP_001270260.1
C2566_RS04285	nadC	nadC	carboxylating nicotinate-nucleotide diphosphorylase	0.128147970496273	0.740054830784467	Upregulated	120.280534468272	WP_001135174.1
C2566_RS11770	ydgH	ydgH	DUF1471 family protein YdgH	0.127906244894934	0.74709750464136	Upregulated	135.3870528188	WP_000769322.1
C2566_RS06130	hyi	hyi	hydroxypyruvate isomerase	0.127720126590349	NA	Upregulated	9.95920033766361	WP_000943544.1
C2566_RS18265	lptG	lptG	LPS export ABC transporter permease LptG	0.127388369785551	0.748816996102856	Upregulated	88.3258174715925	WP_001318997.1
C2566_RS14495	radD	radD	DEAD/DEAH box helicase	0.127378289693468	0.747758135732845	Upregulated	64.0878700977454	WP_000578061.1
C2566_RS00485	C2566_RS00485	C2566_RS00485	hypothetical protein	0.127015978961408	0.746623661894375	Upregulated	346.725349316831	NA
C2566_RS17450	recD	recD	exodeoxyribonuclease V subunit alpha	0.126699974606551	0.751524347980612	Upregulated	65.6201276450068	WP_000775931.1
C2566_RS01275	hslU	hslU	HslU--HslV peptidase ATPase subunit	0.126623186611098	0.751524347980612	Upregulated	303.093587610139	WP_001293341.1
C2566_RS08610	matP	matP	macrodomain Ter protein MatP	0.126431359287702	0.74878442894864	Upregulated	513.848819532302	WP_000877161.1
C2566_RS12235	aroD	aroD	type I 3-dehydroquinate dehydratase	0.126418516230733	0.748816996102856	Upregulated	37.2251846015595	WP_000860163.1
C2566_RS04735	tsaA	tsaA	tRNA (N6-threonylcarbamoyladenosine(37)-N6)-methyltransferase TrmO	0.126228916930567	0.747704850573212	Upregulated	187.319690074644	WP_000094031.1
C2566_RS17140	cysJ	cysJ	NADPH-dependent assimilatory sulfite reductase flavoprotein subunit	0.125646860345865	0.747704850573212	Upregulated	123.421901530229	WP_000211907.1
C2566_RS19110	lpoA	lpoA	penicillin-binding protein activator LpoA	0.125560123736249	0.751564395720277	Upregulated	138.197681670987	WP_000249099.1
C2566_RS12500	spy	spy	ATP-independent periplasmic protein-refolding chaperone Spy	0.125537103428565	0.748816996102856	Upregulated	545.512854925955	WP_001228987.1
C2566_RS20895	rlmJ	rlmJ	23S rRNA (adenine(2030)-N(6))-methyltransferase	0.125458560021013	0.753870371134395	Upregulated	82.0350241415265	WP_000954225.1
C2566_RS10375	pspA	pspA	phage shock protein PspA	0.125180109866135	0.747704850573212	Upregulated	1897.08536657292	WP_000511025.1
C2566_RS06055	cnoX	cnoX	chaperedoxin	0.125139744976321	0.755112714571896	Upregulated	168.38929644512	WP_001300573.1
C2566_RS03520	bglJ	bglJ	DNA-binding transcriptional activator BglJ	0.125063665617707	0.751524347980612	Upregulated	35.076698387807	WP_001301727.1
C2566_RS16930	hycI	hycI	hydrogenase maturation peptidase HycI	0.124665007182128	0.755354736790373	Upregulated	104.453988472526	WP_000132961.1
C2566_RS05945	dnaX	dnaX	DNA polymerase III subunit gamma/tau	0.124552817339998	0.757535714804651	Upregulated	351.542357349315	WP_000122013.1
C2566_RS20065	tuf	tuf	elongation factor Tu	0.123494884431573	0.7535940289847	Upregulated	3527.15359637181	WP_000031783.1
C2566_RS19940	rpsC	rpsC	30S ribosomal protein S3	0.123432079807354	0.751524347980612	Upregulated	1282.22091934899	WP_000529945.1
C2566_RS17940	fldB	fldB	flavodoxin FldB	0.123319608914031	0.755354736790373	Upregulated	280.217182653721	WP_001055874.1
C2566_RS05855	ybaY	ybaY	YbaY family lipoprotein	0.123150160646875	0.756277679584955	Upregulated	205.998631287181	WP_000779826.1
C2566_RS11965	slyB	slyB	outer membrane lipoprotein SlyB	0.123047800183093	0.758725196101325	Upregulated	1777.99664530896	WP_000597196.1
C2566_RS05770	clpP	clpP	ATP-dependent Clp endopeptidase proteolytic subunit ClpP	0.122998167963159	0.759334608837188	Upregulated	674.10796591169	WP_000122253.1
C2566_RS02980	valS	valS	valine--tRNA ligase	0.122852428254899	0.759334608837188	Upregulated	374.054825704331	WP_000416403.1
C2566_RS01965	pdeC	pdeC	c-di-GMP phosphodiesterase PdeC	0.122699695321247	0.758256793949814	Upregulated	53.8695862126171	WP_000019548.1
C2566_RS06000	ybaK	ybaK	Cys-tRNA(Pro)/Cys-tRNA(Cys) deacylase YbaK	0.12233235140086	0.758455087570074	Upregulated	38.6482240354238	WP_000186631.1
C2566_RS19405	rapZ	rapZ	RNase adapter RapZ	0.122316917797233	0.760132759968624	Upregulated	111.426102344197	WP_000243741.1
C2566_RS07815	gsiA	gsiA	glutathione ABC transporter ATP-binding protein GsiA	0.122281204646116	0.761392386133542	Upregulated	124.417650812441	WP_001301279.1
C2566_RS09225	flgM	flgM	flagellar biosynthesis anti-sigma factor FlgM	0.122100979277263	NA	Upregulated	18.5898190715198	WP_000020880.1
C2566_RS10170	yciK	yciK	YciK family oxidoreductase	0.121797284412833	0.760923835384649	Upregulated	60.164936392204	WP_000559286.1
C2566_RS09325	fabH	fabH	beta-ketoacyl-ACP synthase III	0.121790062913356	0.759185168051207	Upregulated	296.05327738127	WP_000288146.1
C2566_RS07405	nadA	nadA	quinolinate synthase NadA	0.121512450958906	0.759334608837188	Upregulated	68.9228988235057	WP_000115290.1
C2566_RS13000	yebS	yebS	membrane integrity lipid transport subunit YebS	0.1212271847595	0.76588062823921	Upregulated	252.613672217818	WP_001301337.1
C2566_RS14960	nuoK	nuoK	NADH-quinone oxidoreductase subunit NuoK	0.12108995537416	0.757347828113633	Upregulated	105.92854184724	WP_000612644.1
C2566_RS19745	C2566_RS19745	C2566_RS19745	hypothetical protein	0.121089856388454	0.674288361829512	Upregulated	12266.4047672406	NA
C2566_RS07700	rlmF	rlmF	23S rRNA (adenine(1618)-N(6))-methyltransferase RlmF	0.120972178186344	0.759334608837188	Upregulated	34.497206636563	WP_001301285.1
C2566_RS07265	odhB	odhB	2-oxoglutarate dehydrogenase complex dihydrolipoyllysine-residue succinyltransferase	0.120867617686587	0.757347828113633	Upregulated	2418.97002503885	WP_000099823.1
C2566_RS08270	lrp	lrp	leucine-responsive transcriptional regulator Lrp	0.120631672335988	0.766532039099736	Upregulated	428.31628890051	WP_000228473.1
C2566_RS24750	rseD	rseD	rpoE leader peptide RseD	0.120586504457143	0.758455087570074	Upregulated	683.771654844877	WP_001303621.1
C2566_RS18615	yqiK	yqiK	flotillin family protein	0.120458639375527	0.758725196101325	Upregulated	55.3144489217246	WP_000341043.1
C2566_RS21710	rph	rph	ribonuclease PH	0.120355432115437	0.767457196208376	Upregulated	77.8085529889525	WP_001247089.1
C2566_RS08590	pqiC	pqiC	membrane integrity-associated transporter subunit PqiC	0.120146169373865	0.765576403580516	Upregulated	196.872801873347	WP_000759120.1
C2566_RS08145	ybjQ	ybjQ	heavy metal-binding domain-containing protein	0.120030240333273	0.763968004001886	Upregulated	112.613805209938	WP_001160737.1
C2566_RS04215	ftsZ	ftsZ	cell division protein FtsZ	0.119841523451001	0.764550978220933	Upregulated	874.170586693625	WP_000462776.1
C2566_RS17740	loiP	loiP	metalloprotease LoiP	0.119757433213438	0.770229128455518	Upregulated	312.300878548188	WP_001326497.1
C2566_RS13655	hisH	hisH	imidazole glycerol phosphate synthase subunit HisH	0.1197053238378	NA	Upregulated	18.9558259014585	WP_001103550.1
C2566_RS17500	ptsP	ptsP	phosphoenolpyruvate--protein phosphotransferase	0.119595328220256	0.770229128455518	Upregulated	245.066202461241	WP_000957907.1
C2566_RS20405	pckA	pckA	phosphoenolpyruvate carboxykinase (ATP)	0.119547937143447	0.759334608837188	Upregulated	2532.27460681749	WP_001265681.1
C2566_RS16410	yfiF	yfiF	tRNA/rRNA methyltransferase	0.119461567729941	0.770229128455518	Upregulated	119.17200611624	WP_000997403.1
C2566_RS04365	hpt	hpt	hypoxanthine phosphoribosyltransferase	0.119444177976909	0.770229128455518	Upregulated	119.932047286071	WP_000683335.1
C2566_RS03005	yjgR	yjgR	helicase HerA-like C-terminal domain-containing protein	0.119171610222565	0.770229128455518	Upregulated	77.0918717569906	WP_001294573.1
C2566_RS09350	pabC	pabC	aminodeoxychorismate lyase	0.118982932679962	0.770122854664104	Upregulated	81.1001478327709	WP_000478709.1
C2566_RS19840	rplQ	rplQ	50S ribosomal protein L17	0.118970655766016	0.760923835384649	Upregulated	641.19896022658	WP_001216368.1
C2566_RS24535	yaiZ	yaiZ	DUF2754 domain-containing protein	0.118850789171889	0.762841822734552	Upregulated	152.519846617913	WP_001295334.1
C2566_RS16790	yqaB	yqaB	fructose-1-phosphate/6-phosphogluconate phosphatase	0.118488316741004	0.77267984669478	Upregulated	55.7312326032425	WP_000273290.1
C2566_RS00805	ubiD	ubiD	4-hydroxy-3-polyprenylbenzoate decarboxylase	0.118434635342941	0.770229128455518	Upregulated	689.210703834674	WP_000339805.1
C2566_RS00785	tatB	tatB	Sec-independent protein translocase protein TatB	0.118432634345881	0.77267984669478	Upregulated	164.131489613661	WP_000459594.1
C2566_RS16345	rseC	rseC	SoxR-reducing system protein RseC	0.11816123832908	0.770229128455518	Upregulated	69.8462869950863	WP_000589070.1
C2566_RS18115	yggN	yggN	DUF2884 domain-containing protein	0.117322715833934	0.77326564961575	Upregulated	66.781445210917	WP_000984796.1
C2566_RS02735	C2566_RS02735	C2566_RS02735	3-ketoacyl-ACP reductase	0.117258294023333	NA	Upregulated	11.0249674076002	WP_000843384.1
C2566_RS14995	nuoC	nuoC	NADH-quinone oxidoreductase subunit C/D	0.117221630512669	0.772837597150136	Upregulated	726.46116567991	WP_000247878.1
C2566_RS02745	ytfB	ytfB	cell division protein YtfB	0.117146666092753	0.770229128455518	Upregulated	222.331634378833	WP_001119458.1
C2566_RS15200	epmC	epmC	elongation factor P hydroxylase	0.116869767875396	0.77326564961575	Upregulated	39.6378048157233	WP_001089241.1
C2566_RS02135	phnO	phnO	aminoalkylphosphonate N-acetyltransferase	0.11658907011384	NA	Upregulated	5.58095404975029	WP_001110490.1
C2566_RS05870	ybaA	ybaA	DUF1428 domain-containing protein	0.116522754382172	NA	Upregulated	19.0729078678171	WP_000878140.1
C2566_RS04345	speE	speE	polyamine aminopropyltransferase	0.116406967568951	0.776759902812448	Upregulated	276.876865919289	WP_000818411.1
C2566_RS02935	yjgH	yjgH	RidA family protein	0.116321364234332	0.77267984669478	Upregulated	30.4998766077385	WP_000230274.1
C2566_RS09975	purU	purU	formyltetrahydrofolate deformylase	0.116007041560601	0.776105230879647	Upregulated	385.070694685725	WP_000555849.1
C2566_RS16030	yfgM	yfgM	ancillary SecYEG translocon subunit YfgM	0.115776323460107	0.77723013221408	Upregulated	177.373730358364	WP_000409205.1
C2566_RS24850	nadS	nadS	NadS family protein	0.115687253177314	0.77326564961575	Upregulated	91.2685693304462	WP_000007444.1
C2566_RS13125	lpxM	lpxM	lauroyl-Kdo(2)-lipid IV(A) myristoyltransferase	0.115458896233287	0.777477460343131	Upregulated	100.652611933807	WP_000448381.1
C2566_RS07950	C2566_RS07950	C2566_RS07950	retron St85 family RNA-directed DNA polymerase	0.11528260756568	0.774317369601172	Upregulated	996.490751465925	WP_226347323.1
C2566_RS25515	C2566_RS25515	C2566_RS25515	hypothetical protein	0.114992912800472	NA	Upregulated	8.66881281685517	NA
C2566_RS21955	ilvN	ilvN	acetolactate synthase small subunit	0.114761156533162	0.77518188850315	Upregulated	164.647008866453	WP_001181706.1
C2566_RS20715	rsmD	rsmD	16S rRNA (guanine(966)-N(2))-methyltransferase	0.11402104873792	0.782173432592429	Upregulated	44.942442474493	WP_000743204.1
C2566_RS10790	pdxI	pdxI	pyridoxine 4-dehydrogenase	0.113674530105644	NA	Upregulated	20.6803644047932	NA
C2566_RS17835	argP	argP	DNA-binding transcriptional regulator ArgP	0.113461688845507	0.782173432592429	Upregulated	137.34198772471	WP_000828351.1
C2566_RS19275	rlmE	rlmE	23S rRNA (uridine(2552)-2'-O)-methyltransferase RlmE	0.113200259555536	0.77267984669478	Upregulated	1160.30411454947	WP_000145975.1
C2566_RS14430	yeiP	yeiP	elongation factor P-like protein YeiP	0.113139341263901	0.782482734225445	Upregulated	50.3589156107287	WP_001136827.1
C2566_RS00710	C2566_RS00710	C2566_RS00710	cysteine hydrolase family protein	0.113036601952162	NA	Upregulated	11.8291063769404	WP_000194414.1
C2566_RS07775	ybiU	ybiU	DUF1479 domain-containing protein	0.113019744138495	0.776105230879647	Upregulated	25.2982679428472	WP_000168797.1
C2566_RS05990	fsr	fsr	fosmidomycin MFS transporter	0.112141663385349	0.787716734252705	Upregulated	72.1691920187375	WP_001251610.1
C2566_RS15825	tmcA	tmcA	tRNA cytosine(34) acetyltransferase TmcA	0.111992086300174	0.787716734252705	Upregulated	97.0340487855494	WP_000829360.1
C2566_RS05115	ykgE	ykgE	(Fe-S)-binding protein	0.111926808485129	0.77723013221408	Upregulated	70.5304414002657	WP_001102108.1
C2566_RS19955	rplB	rplB	50S ribosomal protein L2	0.111903705725599	0.779456699887053	Upregulated	1370.40248498423	WP_000301864.1
C2566_RS20220	cysG	cysG	siroheme synthase CysG	0.111800272492353	0.787170145892937	Upregulated	74.6436271599105	WP_000349855.1
C2566_RS20075	rpsG	rpsG	30S ribosomal protein S7	0.111478739048449	0.787716734252705	Upregulated	680.209727551065	WP_001138043.1
C2566_RS20925	arsC	arsC	glutaredoxin-dependent arsenate reductase	0.111044521210743	NA	Upregulated	16.5582128190956	WP_000065769.1
C2566_RS13185	yecD	yecD	hydrolase	0.11086776905774	0.790032630073934	Upregulated	45.7939830478794	WP_000891621.1
C2566_RS10180	sohB	sohB	protease SohB	0.110797678750316	0.787716734252705	Upregulated	308.655917448055	WP_000422045.1
C2566_RS15585	yfeK	yfeK	YfeK family protein	0.110384059717319	0.776759902812448	Upregulated	377.632544440123	WP_000719959.1
C2566_RS08650	mgsA	mgsA	methylglyoxal synthase	0.110210593445276	0.784388454735325	Upregulated	703.737042986785	WP_000424181.1
C2566_RS08120	artM	artM	arginine ABC transporter permease ArtM	0.110049599442037	0.787716734252705	Upregulated	111.112462176025	WP_000464491.1
C2566_RS20265	C2566_RS20265	C2566_RS20265	aminotransferase class I/II-fold pyridoxal phosphate-dependent enzyme	0.11003741951662	NA	Upregulated	7.86199014486799	NA
C2566_RS17280	yqcC	yqcC	YqcC family protein	0.109956125497139	NA	Upregulated	8.29982963263704	WP_000207003.1
C2566_RS14900	menF	menF	isochorismate synthase MenF	0.10970176361037	0.787716734252705	Upregulated	107.606707204078	WP_001191419.1
C2566_RS16420	trxC	trxC	thioredoxin TrxC	0.109683030423639	0.793299266905217	Upregulated	619.4243743585	WP_001098726.1
C2566_RS17060	nlpD	nlpD	murein hydrolase activator NlpD	0.109525292617626	0.787716734252705	Upregulated	2823.70794014605	WP_224692580.1
C2566_RS20640	ugpA	ugpA	sn-glycerol-3-phosphate ABC transporter permease UgpA	0.109220066843388	NA	Upregulated	16.7829742879702	WP_000099289.1
C2566_RS16680	ygaV	ygaV	ArsR/SmtB family transcription factor	0.109061596744953	NA	Upregulated	21.4290583166522	WP_000137280.1
C2566_RS08140	ybjP	ybjP	lipoprotein	0.109009600278015	0.791529350994019	Upregulated	195.861089648607	WP_001270734.1
C2566_RS04880	yafJ	yafJ	class II glutamine amidotransferase	0.108802377249121	0.793299266905217	Upregulated	55.2331463625841	WP_000333379.1
C2566_RS17790	fbaA	fbaA	class II fructose-bisphosphate aldolase	0.108783625865718	0.78929017194069	Upregulated	1376.52614654818	WP_000034372.1
C2566_RS20900	gorA	gorA	glutathione-disulfide reductase	0.10835088880358	0.797083797806412	Upregulated	126.595810916055	WP_000160808.1
C2566_RS08170	poxB	poxB	ubiquinone-dependent pyruvate dehydrogenase	0.108161565939143	0.796511687777001	Upregulated	202.810091328583	WP_000815335.1
C2566_RS20370	nudE	nudE	ADP compounds hydrolase NudE	0.107993571405108	0.797083797806412	Upregulated	292.729489447996	WP_000045744.1
C2566_RS09205	yceH	yceH	YceH family protein	0.107986681415855	0.795101735006169	Upregulated	73.2546219732443	WP_000877107.1
C2566_RS13475	C2566_RS13475	C2566_RS13475	hypothetical protein	0.107969834369971	0.787716734252705	Upregulated	71.8921407979198	NA
C2566_RS12375	thrS	thrS	threonine--tRNA ligase	0.107945317834347	0.797083797806412	Upregulated	2693.74872405275	WP_001144202.1
C2566_RS10980	ydcT	ydcT	ABC transporter ATP-binding protein	0.107743425300519	NA	Upregulated	15.6149376238872	WP_000220396.1
C2566_RS18675	ttdR	ttdR	L-tartrate utilization transcriptional activator TtdR	0.107709228427914	0.791398000473735	Upregulated	26.3252132361442	WP_000935206.1
C2566_RS00765	ubiE	ubiE	bifunctional demethylmenaquinone methyltransferase/2-methoxy-6-polyprenyl-1,4-benzoquinol methylase UbiE	0.107669748912728	0.793299266905217	Upregulated	189.113209378408	WP_000227950.1
C2566_RS15340	emrK	emrK	multidrug efflux MFS transporter periplasmic adaptor subunit EmrK	0.107584843088617	0.787716734252705	Upregulated	44.9534289056926	WP_000435167.1
C2566_RS11110	narW	narW	nitrate reductase molybdenum cofactor assembly chaperone	0.107198337835756	NA	Upregulated	10.4527873702167	WP_001166353.1
C2566_RS14050	yegX	yegX	glycoside hydrolase family 25 protein	0.107172671923799	0.791201775186161	Upregulated	23.2077860836303	WP_001300994.1
C2566_RS02520	nnr	nnr	bifunctional ADP-dependent NAD(P)H-hydrate dehydratase/NAD(P)H-hydrate epimerase	0.107009631825426	0.778049725249939	Upregulated	119.878586391815	WP_001329144.1
C2566_RS02400	groL	groL	chaperonin GroEL	0.106607537646176	0.796511687777001	Upregulated	3343.98480306052	WP_000729117.1
C2566_RS24950	ysgD	ysgD	protein YsgD	0.106598047062627	0.792115793289513	Upregulated	26.3345952465423	WP_211180520.1
C2566_RS07140	C2566_RS07140	C2566_RS07140	NTF2 fold immunity protein	0.10655373444512	0.784388454735325	Upregulated	46.2230507231284	WP_012777349.1
C2566_RS18155	speC	speC	ornithine decarboxylase	0.106551659095709	0.800569186612095	Upregulated	84.3538067513894	WP_001326492.1
C2566_RS09085	ymdB	ymdB	O-acetyl-ADP-ribose deacetylase	0.106381928900947	0.800121805893448	Upregulated	38.7037814057475	WP_000857405.1
C2566_RS04295	ampE	ampE	beta-lactamase regulator AmpE	0.106362629354561	0.800569186612095	Upregulated	72.9488369481194	WP_000172005.1
C2566_RS24965	ykiE	ykiE	protein YkiE	0.106338329301701	0.793299266905217	Upregulated	122.737322840805	WP_211180522.1
C2566_RS04930	yafO	yafO	type II toxin-antitoxin system mRNA interferase toxin YafO	0.106243254850213	NA	Upregulated	19.8509071856517	WP_001263493.1
C2566_RS20420	greB	greB	transcription elongation factor GreB	0.106217947163469	0.797912741479445	Upregulated	39.1878112403097	WP_000856731.1
C2566_RS00310	C2566_RS00310	C2566_RS00310	hypothetical protein	0.106027280474777	0.796511687777001	Upregulated	147.912082778973	NA
C2566_RS15510	C2566_RS15510	C2566_RS15510	hypothetical protein	0.105924982440976	0.797083797806412	Upregulated	497.916737944424	NA
C2566_RS21930	adeD	adeD	adenine deaminase	0.105773430306243	0.793109774232613	Upregulated	32.8696372356634	WP_001065718.1
C2566_RS00350	ilvE	ilvE	branched-chain-amino-acid transaminase	0.10494504621287	0.807266498166694	Upregulated	84.3789939943407	WP_000208515.1
C2566_RS15705	eutH	eutH	ethanolamine utilization protein EutH	0.104681130478607	NA	Upregulated	10.8604054317269	WP_000512382.1
C2566_RS20360	hofM	hofM	DNA utilization protein HofM	0.104509998926553	0.797083797806412	Upregulated	26.8141576318974	WP_001297394.1
C2566_RS08565	ycbX	ycbX	6-N-hydroxylaminopurine resistance protein YcbX	0.10448192690594	0.802984606544438	Upregulated	54.0277022150289	WP_000212426.1
C2566_RS23270	C2566_RS23270	C2566_RS23270	TonB-dependent receptor plug domain-containing protein	0.104462969745382	NA	Upregulated	18.8321859994135	NA
C2566_RS10225	ribA	ribA	GTP cyclohydrolase II	0.104459062592143	0.808098685121976	Upregulated	351.456119805614	WP_001176295.1
C2566_RS14985	nuoF	nuoF	NADH-quinone oxidoreductase subunit NuoF	0.104204671964201	0.800121805893448	Upregulated	511.899255751234	WP_000789500.1
C2566_RS03340	creB	creB	two-component system response regulator CreB	0.104086455580248	0.800121805893448	Upregulated	34.5110868600376	WP_001188654.1
C2566_RS07510	C2566_RS07510	C2566_RS07510	tail fiber assembly protein	0.104073556733956	NA	Upregulated	18.4216510883933	WP_001104982.1
C2566_RS16550	rpsP	rpsP	30S ribosomal protein S16	0.104036514446675	0.798095198484315	Upregulated	866.28455165046	WP_000256450.1
C2566_RS18850	exuR	exuR	transcriptional regulator ExuR	0.10373165824244	0.804734227520405	Upregulated	515.244212964984	WP_000406493.1
C2566_RS24375	yrbN	yrbN	protein YrbN	0.103664740910873	NA	Upregulated	17.6202734153781	WP_010723222.1
C2566_RS03630	iadA	iadA	beta-aspartyl-peptidase	0.103524806612743	0.800121805893448	Upregulated	358.650368009439	WP_000568432.1
C2566_RS16135	trmJ	trmJ	tRNA (cytosine(32)/uridine(32)-2'-O)-methyltransferase TrmJ	0.103349875727642	0.811665256690873	Upregulated	247.005389296472	WP_000940019.1
C2566_RS18890	yqjG	yqjG	glutathionyl-hydroquinone reductase YqjG	0.103207429915012	0.810515895757425	Upregulated	60.8454738288931	WP_000531205.1
C2566_RS17155	ygcO	ygcO	ferredoxin family protein	0.103194890923841	NA	Upregulated	7.74888847336811	WP_000109526.1
C2566_RS00655	yigL	yigL	sugar/pyridoxal phosphate phosphatase YigL	0.103096322689369	0.810515895757425	Upregulated	161.863543253679	WP_000285349.1
C2566_RS11940	pdxY	pdxY	pyridoxal kinase	0.102772999308722	0.809067977392444	Upregulated	77.5678249181378	WP_001307229.1
C2566_RS08630	sxy	sxy	CRP-S regulon transcriptional coactivator Sxy	0.102729918520483	0.811665256690873	Upregulated	136.215763646508	WP_000839153.1
C2566_RS05885	maa	maa	maltose O-acetyltransferase	0.102658458954102	0.806275474815376	Upregulated	77.5981128532156	WP_000102564.1
C2566_RS15685	eutL	eutL	ethanolamine utilization microcompartment protein EutL	0.102558043521303	NA	Upregulated	10.3926390366598	WP_001111037.1
C2566_RS16225	yphH	yphH	ROK family protein	0.102540665162157	0.812419514967114	Upregulated	76.6163298074626	WP_001200789.1
C2566_RS01660	purD	purD	phosphoribosylamine--glycine ligase	0.102036544786419	0.810515895757425	Upregulated	42.6857128340732	WP_000866792.1
C2566_RS04800	yafC	yafC	DNA-binding transcriptional regulator YafC	0.101901132882015	0.813941942779927	Upregulated	86.9481043046067	WP_000648577.1
C2566_RS19000	garP	garP	galactarate/glucarate/glycerate transporter GarP	0.101799912398744	NA	Upregulated	20.3877247848115	WP_000599636.1
C2566_RS17240	relA	relA	GTP diphosphokinase	0.10171915150124	0.813941942779927	Upregulated	444.161231101638	WP_000226815.1
C2566_RS16485	bamD	bamD	outer membrane protein assembly factor BamD	0.101570898190816	0.813941942779927	Upregulated	1196.16481915369	WP_000197686.1
C2566_RS14200	yehW	yehW	glycine betaine ABC transporter permease YehW	0.101484374390514	NA	Upregulated	17.4620365173206	WP_000783120.1
C2566_RS19500	sspA	sspA	stringent starvation protein SspA	0.101439342656833	0.812419514967114	Upregulated	272.879234892478	WP_000257293.1
C2566_RS02840	ytfR	ytfR	galactofuranose ABC transporter, ATP-binding protein YtfR	0.101247569360275	0.814191101058788	Upregulated	52.5307650819404	WP_000210558.1
C2566_RS04680	accA	accA	acetyl-CoA carboxylase carboxyl transferase subunit alpha	0.101127911275869	0.810515895757425	Upregulated	251.022966560887	WP_000055746.1
C2566_RS04180	murD	murD	UDP-N-acetylmuramoyl-L-alanine--D-glutamate ligase	0.101054487572279	0.812419514967114	Upregulated	250.444009873929	WP_000796481.1
C2566_RS19970	rplC	rplC	50S ribosomal protein L3	0.101025005517415	0.810515895757425	Upregulated	1316.48732821336	WP_000579833.1
C2566_RS05950	ybaB	ybaB	YbaB/EbfC family nucleoid-associated protein	0.100959276001666	0.812419514967114	Upregulated	119.416871356261	WP_000467098.1
C2566_RS04105	leuB	leuB	3-isopropylmalate dehydrogenase	0.100951091186813	0.808000289328426	Upregulated	24.6071103535778	WP_000042353.1
C2566_RS19855	rpsK	rpsK	30S ribosomal protein S11	0.100921462062432	0.808407241199119	Upregulated	824.0523714563	WP_001029684.1
C2566_RS21005	treF	treF	alpha,alpha-trehalase	0.10091275582595	0.812419514967114	Upregulated	61.8674902243392	WP_000934218.1
C2566_RS04970	C2566_RS04970	C2566_RS04970	IS1-like element IS1A family transposase	0.10083973453881	NA	Upregulated	9.1915603592364	WP_103215986.1
C2566_RS08925	rutR	rutR	HTH-type transcriptional regulator RutR	0.100728815451349	0.813941942779927	Upregulated	108.859814072819	WP_001301219.1
C2566_RS08280	lolA	lolA	outer membrane lipoprotein chaperone LolA	0.100563505143363	0.815517782133674	Upregulated	230.967232986528	WP_001295343.1
C2566_RS06830	ybeL	ybeL	zinc ribbon-containing protein	0.100482710191294	0.812419514967114	Upregulated	848.899225974266	WP_001044880.1
C2566_RS15530	yfeR	yfeR	LysR family transcriptional regulator	0.10035044540279	0.815786007669543	Upregulated	45.7209234349955	WP_001109799.1
C2566_RS03580	mdtM	mdtM	multidrug efflux MFS transporter MdtM	0.100335085049669	0.811665256690873	Upregulated	142.03138599932	WP_001137036.1
C2566_RS05210	yahK	yahK	NADPH-dependent aldehyde reductase YahK	0.100267703875067	0.814191101058788	Upregulated	71.4519450998865	WP_000692754.1
C2566_RS18370	yghX	yghX	YghX family hydrolase	0.100232796764484	0.814191101058788	Upregulated	85.3110237530611	WP_001424373.1
C2566_RS10895	rimL	rimL	50S ribosomal protein L7/L12-serine acetyltransferase	0.100172843805843	0.815450412140816	Upregulated	349.188645780211	WP_000140873.1
C2566_RS18875	yqjE	yqjE	phage holin family protein	0.099858844437889	0.813941942779927	Upregulated	104.314862311481	WP_000785722.1
C2566_RS06945	C2566_RS06945	C2566_RS06945	hypothetical protein	0.0994454829106283	0.808098685121976	Upregulated	40.3372840813585	NA
C2566_RS16950	hycE	hycE	formate hydrogenlyase subunit HycE	0.0993311655542317	NA	Upregulated	21.6150036873434	WP_001288122.1
C2566_RS09270	flgI	flgI	flagellar basal body P-ring protein FlgI	0.0987110834090616	0.812419514967114	Upregulated	38.8389409808046	WP_000589326.1
C2566_RS19965	rplD	rplD	50S ribosomal protein L4	0.0982412149529861	0.812419514967114	Upregulated	691.693349152591	WP_000424395.1
C2566_RS05185	fdrA	fdrA	acyl-CoA synthetase FdrA	0.0980989186891154	NA	Upregulated	12.604668490163	WP_000111813.1
C2566_RS16045	rodZ	rodZ	cytoskeleton protein RodZ	0.0980885805424421	0.823542727626934	Upregulated	522.1075224542	WP_001090844.1
C2566_RS00125	pstA	pstA	phosphate ABC transporter permease PstA	0.097858682657988	0.823542727626934	Upregulated	39.1747062675129	WP_001251978.1
C2566_RS17705	ssnA	ssnA	putative aminohydrolase SsnA	0.097803639486746	0.813941942779927	Upregulated	68.9716843500793	WP_000906252.1
C2566_RS20165	crp	crp	cAMP-activated global transcriptional regulator CRP	0.0975068158737957	0.823542727626934	Upregulated	1594.37223543076	WP_000242755.1
C2566_RS19340	mlaC	mlaC	phospholipid-binding protein MlaC	0.0973099012460992	0.823451262353425	Upregulated	140.058376573317	WP_000476487.1
C2566_RS00495	C2566_RS00495	C2566_RS00495	hypothetical protein	0.0970769469445387	0.815517782133674	Upregulated	232.37252692523	NA
C2566_RS07130	C2566_RS07130	C2566_RS07130	RHS repeat-associated core domain-containing protein	0.0970620253025678	0.815517782133674	Upregulated	29.817387884274	NA
C2566_RS24295	C2566_RS24295	C2566_RS24295	IS3-like element ISEcB1 family transposase	0.0968344099531344	NA	Upregulated	7.67162290117529	WP_085950470.1
C2566_RS09850	prfA	prfA	peptide chain release factor 1	0.096780011238477	0.824940742732917	Upregulated	208.457622544669	WP_000804726.1
C2566_RS04020	djlA	djlA	co-chaperone DjlA	0.0966338881619954	0.826976674284264	Upregulated	104.670981042509	WP_001200578.1
C2566_RS00840	hemG	hemG	menaquinone-dependent protoporphyrinogen IX dehydrogenase	0.0964529330578592	0.826976674284264	Upregulated	61.9107491357547	WP_000853959.1
C2566_RS10355	puuC	puuC	aldehyde dehydrogenase PuuC	0.0963886890844172	NA	Upregulated	13.4274705551483	WP_001009090.1
C2566_RS00435	wecC	wecC	UDP-N-acetyl-D-mannosamine dehydrogenase	0.0963446638310693	0.826976674284264	Upregulated	72.0384173689893	WP_000006621.1
C2566_RS19660	prmA	prmA	50S ribosomal protein L11 methyltransferase	0.0962976509443187	0.82710255523464	Upregulated	51.2314687784488	WP_001145827.1
C2566_RS08380	rpsA	rpsA	30S ribosomal protein S1	0.0960561187564057	0.816138339259517	Upregulated	5952.04588626241	WP_000140327.1
C2566_RS20355	hofN	hofN	DNA utilization protein HofN	0.0959381438930539	NA	Upregulated	6.03236540422674	WP_001069315.1
C2566_RS09595	ycgZ	ycgZ	regulatory protein YcgZ	0.0958806310853765	0.820570288664966	Upregulated	33.1643886107413	WP_000554140.1
C2566_RS18845	exuT	exuT	hexuronate transporter ExuT	0.0957604639139893	0.826976674284264	Upregulated	77.6513215917177	WP_001226463.1
C2566_RS06940	C2566_RS06940	C2566_RS06940	hypothetical protein	0.0956931681570435	NA	Upregulated	10.7510344907117	NA
C2566_RS21015	rcdB	rcdB	LysR family transcriptional regulator	0.0954453893835201	0.82255414498274	Upregulated	31.6220477145289	WP_001343446.1
C2566_RS09290	rne	rne	ribonuclease E	0.0952490385873953	0.829837744220012	Upregulated	619.68284467903	WP_000827411.1
C2566_RS17190	yqcE	yqcE	MFS transporter	0.0952429059867571	NA	Upregulated	15.4164301614934	WP_001164543.1
C2566_RS17785	pgk	pgk	phosphoglycerate kinase	0.0949978666750425	0.829837744220012	Upregulated	764.982020244323	WP_000111269.1
C2566_RS02570	purA	purA	adenylosuccinate synthase	0.0946448301670044	0.829596584219879	Upregulated	1617.56463527361	WP_000527955.1
C2566_RS08130	artI	artI	arginine ABC transporter substrate-binding protein ArtI	0.0945023661035682	0.825514627026569	Upregulated	175.726886238924	WP_000756569.1
C2566_RS03140	fecD	fecD	Fe(3+) dicitrate ABC transporter permease subunit FecD	0.0944275184969507	NA	Upregulated	14.2361577558022	WP_000684856.1
C2566_RS01560	rplL	rplL	50S ribosomal protein L7/L12	0.0942567625979578	0.826870727486539	Upregulated	1082.71957752769	WP_000028878.1
C2566_RS05105	rclA	rclA	reactive chlorine resistance oxidoreductase RclA	0.0942113442570086	0.818074505691321	Upregulated	26.2853424522792	WP_001046311.1
C2566_RS13650	hisB	hisB	bifunctional histidinol-phosphatase/imidazoleglycerol-phosphate dehydratase HisB	0.0941892178128332	0.829596584219879	Upregulated	62.3773513908888	WP_000080085.1
C2566_RS20135	yheS	yheS	ABC transporter ATP-binding protein	0.0940485698458152	0.83246471002203	Upregulated	116.102583173493	WP_000634798.1
C2566_RS03135	fecE	fecE	Fe(3+) dicitrate ABC transporter ATP-binding protein FecE	0.0940356894012104	NA	Upregulated	13.4925655346574	WP_000175457.1
C2566_RS04595	map	map	type I methionyl aminopeptidase	0.0939514910155361	0.832956887663638	Upregulated	1003.10464892482	WP_001018194.1
C2566_RS14505	yejK	yejK	nucleoid-associated protein YejK	0.0938211974684968	0.830121123776053	Upregulated	144.581974148781	WP_000050798.1
C2566_RS14980	nuoG	nuoG	NADH-quinone oxidoreductase subunit NuoG	0.0936040545948839	0.828205949446132	Upregulated	992.731528107285	WP_012767746.1
C2566_RS04065	thiQ	thiQ	thiamine ABC transporter ATP-binding protein ThiQ	0.0931848096998013	NA	Upregulated	12.788276490303	WP_000916325.1
C2566_RS04410	panB	panB	3-methyl-2-oxobutanoate hydroxymethyltransferase	0.0931515501147089	0.834898779449907	Upregulated	91.610710647141	WP_000805497.1
C2566_RS12430	ydjO	ydjO	protein YdjO	0.0931287727102354	0.825626622997511	Upregulated	22.8179431066507	WP_000493142.1
C2566_RS21445	C2566_RS21445	C2566_RS21445	polymorphic toxin type 34 domain-containing protein	0.0927167754041876	0.829905866383399	Upregulated	95.2042268854296	WP_000015362.1
C2566_RS16535	rplS	rplS	50S ribosomal protein L19	0.092714189906434	0.82710255523464	Upregulated	1661.86561283967	WP_000065253.1
C2566_RS12850	yoaA	yoaA	ATP-dependent DNA helicase	0.092643766307193	0.836136960978112	Upregulated	140.985027357359	WP_000128847.1
C2566_RS07960	C2566_RS07960	C2566_RS07960	terminase ATPase subunit family protein	0.092605409349294	NA	Upregulated	19.4990643271467	WP_001098413.1
C2566_RS03415	deoD	deoD	purine-nucleoside phosphorylase	0.0921835520016015	0.83230839157052	Upregulated	298.01502451894	WP_000224877.1
C2566_RS00545	lptM	lptM	LPS translocon maturation chaperone LptM	0.0921329802334043	0.830169911933049	Upregulated	73.7679027261726	WP_000799889.1
C2566_RS07560	uvrB	uvrB	excinuclease ABC subunit UvrB	0.0920514726369131	0.836136960978112	Upregulated	346.729425210287	WP_000042533.1
C2566_RS07795	fsa	fsa	fructose-6-phosphate aldolase	0.0919707016794897	0.836136960978112	Upregulated	32.3821778811745	WP_001301278.1
C2566_RS10270	pdeR	pdeR	cyclic di-GMP phosphodiesterase	0.0919672408926916	0.836136960978112	Upregulated	117.78337793394	WP_000859981.1
C2566_RS04400	rpnC	rpnC	recombination-promoting nuclease RpnC	0.0919647874554402	0.830169911933049	Upregulated	255.030792086221	WP_000339954.1
C2566_RS12705	mipA	mipA	scaffolding protein MipA	0.091770773017924	0.836136960978112	Upregulated	285.877604184831	WP_000163771.1
C2566_RS21170	C2566_RS21170	C2566_RS21170	hypothetical protein	0.0915044021769206	NA	Upregulated	21.6197241648365	NA
C2566_RS17965	lysS	lysS	lysine--tRNA ligase	0.0914741178939798	0.836136960978112	Upregulated	305.335747706985	WP_000003071.1
C2566_RS14410	fruK	fruK	1-phosphofructokinase	0.0912844519706218	0.836136960978112	Upregulated	40.2946902955822	WP_000091263.1
C2566_RS15350	evgS	evgS	acid-sensing system histidine kinase EvgS	0.0911985716454503	0.834717204836005	Upregulated	989.204118307489	WP_001326970.1
C2566_RS06195	purK	purK	5-(carboxyamino)imidazole ribonucleotide synthase	0.0911199351282417	0.832956887663638	Upregulated	36.9606315749071	WP_000815553.1
C2566_RS11460	mgtS	mgtS	protein MgtS	0.0910075679522879	0.826976674284264	Upregulated	1094.23349026529	WP_000901367.1
C2566_RS12580	nudG	nudG	CTP pyrophosphohydrolase	0.0907475912263443	NA	Upregulated	12.3846585297457	WP_000781888.1
C2566_RS19150	yhbQ	yhbQ	DNA damage response exodeoxyribonuclease YhbQ	0.0906088228833994	0.836136960978112	Upregulated	23.4141558307102	WP_000189314.1
C2566_RS22155	C2566_RS22155	C2566_RS22155	DKNYY family protein	0.0905782400240737	0.835146872220772	Upregulated	23.8643353401813	NA
C2566_RS12085	ydhQ	ydhQ	AIDA repeat-containing protein	0.0902111846009186	0.836136960978112	Upregulated	175.913833579452	WP_000534307.1
C2566_RS01475	C2566_RS01475	C2566_RS01475	hypothetical protein	0.0900821284457756	0.834898779449907	Upregulated	220.289423708324	NA
C2566_RS00490	C2566_RS00490	C2566_RS00490	hypothetical protein	0.0899730424563981	0.836136960978112	Upregulated	765.768242858494	NA
C2566_RS08285	rarA	rarA	replication-associated recombination protein RarA	0.0897398494392685	0.839282309448201	Upregulated	111.506002405988	WP_000067755.1
C2566_RS04155	ftsL	ftsL	cell division protein FtsL	0.0897226694558192	0.838218407844102	Upregulated	197.060264592747	WP_000625658.1
C2566_RS21705	pyrE	pyrE	orotate phosphoribosyltransferase	0.0897138926626618	0.836136960978112	Upregulated	31.2808970394881	WP_000806177.1
C2566_RS09810	ychF	ychF	redox-regulated ATPase YchF	0.0895269376021498	0.840195665230579	Upregulated	454.724036388388	WP_000505877.1
C2566_RS01325	metL	metL	bifunctional aspartate kinase/homoserine dehydrogenase II	0.0893488403505818	0.840195665230579	Upregulated	146.472561628672	WP_000110749.1
C2566_RS24470	mgtL	mgtL	mgtA regulatory leader peptide MgtL	0.0889959293805498	0.838660066483736	Upregulated	89.1554560770152	WP_001387276.1
C2566_RS02485	asd	asd	archaetidylserine decarboxylase	0.0889634147657963	0.840404461193567	Upregulated	140.749944875728	WP_000934920.1
C2566_RS21630	C2566_RS21630	C2566_RS21630	IS1-like element IS1A family transposase	0.0887863279810686	NA	Upregulated	16.2142983907734	WP_094096600.1
C2566_RS14990	nuoE	nuoE	NADH-quinone oxidoreductase subunit NuoE	0.088696591833178	0.836136960978112	Upregulated	286.699339816541	WP_000545042.1
C2566_RS16140	suhB	suhB	inositol-1-monophosphatase	0.0885942782199333	0.836136960978112	Upregulated	132.531979023401	WP_000553451.1
C2566_RS19915	rplX	rplX	50S ribosomal protein L24	0.0884874611363411	0.836136960978112	Upregulated	1297.69826375283	WP_000729185.1
C2566_RS21020	yhjD	yhjD	inner membrane protein YhjD	0.0882380043043361	0.841705555477726	Upregulated	75.9303712352713	WP_000191237.1
C2566_RS05670	ispA	ispA	(2E,6E)-farnesyl diphosphate synthase	0.0882088813973311	0.841652204576683	Upregulated	131.431159817793	WP_000347217.1
C2566_RS07965	C2566_RS07965	C2566_RS07965	GPO family capsid scaffolding protein	0.0879699910370056	0.836283611173457	Upregulated	22.3980393807369	WP_000216259.1
C2566_RS01550	rplA	rplA	50S ribosomal protein L1	0.0879564370560383	0.836136960978112	Upregulated	1720.055146799	WP_001096684.1
C2566_RS19505	rpsI	rpsI	30S ribosomal protein S9	0.0877589757755753	0.836136960978112	Upregulated	460.762976313943	WP_000829818.1
C2566_RS05790	hupB	hupB	nucleoid-associated protein HU-beta	0.0876843300684834	0.836136960978112	Upregulated	860.057380563402	WP_001043542.1
C2566_RS17025	ygbI	ygbI	DNA-binding transcriptional repressor YgbI	0.0875448243146255	0.840195665230579	Upregulated	397.807547943792	WP_001295181.1
C2566_RS07010	fur	fur	ferric iron uptake transcriptional regulator	0.0874676903227721	0.842834663854737	Upregulated	3018.07310403252	WP_000131702.1
C2566_RS17260	gudX	gudX	enolase C-terminal domain-like protein	0.0873383847130849	0.840195665230579	Upregulated	23.3788179732143	WP_000211759.1
C2566_RS19305	rpmA	rpmA	50S ribosomal protein L27	0.0873176501110774	0.843670096650372	Upregulated	306.538557164075	WP_000940595.1
C2566_RS18095	rdgB	rdgB	RdgB/HAM1 family non-canonical purine NTP pyrophosphatase	0.0870537582403636	0.840195665230579	Upregulated	30.0885464715345	WP_001174777.1
C2566_RS18515	parE	parE	DNA topoisomerase IV subunit B	0.086996509531935	0.845054174495487	Upregulated	194.000366290713	WP_000195296.1
C2566_RS17970	idi	idi	isopentenyl-diphosphate Delta-isomerase	0.0869015871098867	0.841705555477726	Upregulated	98.7885253751309	WP_001192790.1
C2566_RS20555	glgB	glgB	1,4-alpha-glucan branching enzyme	0.086789269332275	0.845054174495487	Upregulated	307.030621012775	WP_001283723.1
C2566_RS01005	yihT	yihT	sulfofructosephosphate aldolase	0.0867549521601142	NA	Upregulated	9.5697559775572	WP_001046453.1
C2566_RS16065	yfhM	yfhM	alpha2-macroglobulin	0.0867072685106517	0.845054174495487	Upregulated	410.026828941361	WP_000736266.1
C2566_RS17930	sdhE	sdhE	FAD assembly factor SdhE	0.0865174674302174	0.843670096650372	Upregulated	221.773696568764	WP_000354046.1
C2566_RS04960	frsA	frsA	esterase FrsA	0.0863527257509288	0.845361223859991	Upregulated	136.587470333858	WP_000189541.1
C2566_RS20275	yhfU	yhfU	DUF2620 domain-containing protein	0.086305101238365	NA	Upregulated	14.9801709534241	WP_000719728.1
C2566_RS01800	xylE	xylE	D-xylose transporter XylE	0.0861476144118581	0.840195665230579	Upregulated	28.2218701454581	WP_001097274.1
C2566_RS12990	proQ	proQ	RNA chaperone ProQ	0.0861106166885618	0.843670096650372	Upregulated	349.197909153582	WP_000431370.1
C2566_RS11500	ydfI	ydfI	mannitol dehydrogenase family protein	0.0860720124895788	0.840195665230579	Upregulated	27.7323207343373	WP_000527826.1
C2566_RS20800	rhsB	rhsB	rhs element protein RhsB	0.0860506448069396	0.843670096650372	Upregulated	164.608949559729	WP_000015099.1
C2566_RS14500	rplY	rplY	50S ribosomal protein L25	0.0856180898889536	0.840195665230579	Upregulated	683.095312326006	WP_000494183.1
C2566_RS04565	degP	degP	serine endoprotease DegP	0.0855009231737577	0.843670096650372	Upregulated	580.792530945541	WP_000753946.1
C2566_RS08265	trxB	trxB	thioredoxin-disulfide reductase	0.0854971328273324	0.847019793866672	Upregulated	354.567097181978	WP_000537418.1
C2566_RS04325	yacH	yacH	DUF3300 domain-containing protein	0.0854570443059003	0.836136960978112	Upregulated	28.05254137789	WP_000784470.1
C2566_RS06010	ybaQ	ybaQ	HigA family addiction module antitoxin	0.0853471328636474	0.845054174495487	Upregulated	84.9753992924805	WP_000806442.1
C2566_RS06225	ybcJ	ybcJ	ribosome-associated protein YbcJ	0.085195284880542	0.845361223859991	Upregulated	24.2529373852874	WP_000190288.1
C2566_RS11450	eamA	eamA	O-acetylserine/cysteine exporter	0.0851831518739717	0.847019793866672	Upregulated	72.5773074463997	WP_000087210.1
C2566_RS19195	nlpI	nlpI	lipoprotein NlpI	0.0851362725876574	0.845054174495487	Upregulated	7267.7348835216	WP_000802080.1
C2566_RS19945	rplV	rplV	50S ribosomal protein L22	0.0851019760180768	0.840195665230579	Upregulated	723.496402713638	WP_000447529.1
C2566_RS20730	yhhN	yhhN	lysoplasmalogenase	0.0849636183266705	0.848172575313076	Upregulated	123.99281043496	WP_000964718.1
C2566_RS18160	yqgA	yqgA	DUF554 domain-containing protein	0.0848193379056905	0.845054174495487	Upregulated	95.0270997402589	WP_000234514.1
C2566_RS04405	panC	panC	pantoate--beta-alanine ligase	0.0847686063804124	0.848603390330225	Upregulated	97.6306606589554	WP_000905383.1
C2566_RS13390	C2566_RS13390	C2566_RS13390	hypothetical protein	0.084599132949546	0.845361223859991	Upregulated	403.969771973671	NA
C2566_RS21650	waaG	waaG	glycosyltransferase family 4 protein	0.0845671218639026	0.849116683111827	Upregulated	91.3380825407798	WP_000634238.1
C2566_RS15505	C2566_RS15505	C2566_RS15505	hypothetical protein	0.0845500884867486	0.845363508559741	Upregulated	1023.71847912048	NA
C2566_RS18065	yqgE	yqgE	YqgE/AlgH family protein	0.0841335611043302	0.849116683111827	Upregulated	97.0474308949194	WP_001053178.1
C2566_RS21460	yibG	yibG	sel1 repeat family protein	0.0841182632832439	NA	Upregulated	18.5684814318023	WP_000642489.1
C2566_RS21715	yicC	yicC	YicC/YloC family endoribonuclease	0.0836864366825688	0.848172575313076	Upregulated	204.307147693998	WP_000621336.1
C2566_RS07620	ybhQ	ybhQ	YbhQ family protein	0.0833674242270169	0.843670096650372	Upregulated	825.128381831331	WP_000871982.1
C2566_RS00395	rhlB	rhlB	ATP-dependent RNA helicase RhlB	0.0832540512923254	0.849434898035835	Upregulated	450.463714347934	WP_000047499.1
C2566_RS11550	C2566_RS11550	C2566_RS11550	lipocalin family protein	0.0829293207812285	0.845363508559741	Upregulated	53.7572643158589	WP_000780584.1
C2566_RS15130	purF	purF	amidophosphoribosyltransferase	0.0827374332815791	0.853533338088387	Upregulated	94.5487167061612	WP_000334220.1
C2566_RS09410	ycfP	ycfP	alpha/beta hydrolase YcfP	0.0827075400002337	0.85113471142401	Upregulated	530.373719293271	WP_000587930.1
C2566_RS21830	C2566_RS21830	C2566_RS21830	transposase	0.0826729151513703	0.848603390330225	Upregulated	23.4362015526049	NA
C2566_RS15700	eutA	eutA	ethanolamine ammonia-lyase reactivating factor EutA	0.0823228276572443	NA	Upregulated	11.508205609744	WP_001097447.1
C2566_RS13450	zinT	zinT	metal-binding protein ZinT	0.0822404124593333	0.844904733034654	Upregulated	168.447414422414	WP_001007789.1
C2566_RS09230	flgA	flgA	flagellar basal body P-ring formation chaperone FlgA	0.082233401224819	0.845719536519868	Upregulated	63.0411670814015	WP_000905458.1
C2566_RS20255	C2566_RS20255	C2566_RS20255	hypothetical protein	0.0822143807370777	NA	Upregulated	7.31995625534258	NA
C2566_RS04625	ispU	ispU	(2E,6E)-farnesyl-diphosphate-specific ditrans,polycis-undecaprenyl-diphosphate synthase	0.081745635144292	0.856753446287874	Upregulated	281.154379531898	WP_001295562.1
C2566_RS04640	bamA	bamA	outer membrane protein assembly factor BamA	0.0817393220629281	0.853533338088387	Upregulated	1042.31107020462	WP_001240896.1
C2566_RS07580	moaC	moaC	cyclic pyranopterin monophosphate synthase MoaC	0.0815407442147096	0.853533338088387	Upregulated	59.3471036298005	WP_000080885.1
C2566_RS01420	argC	argC	N-acetyl-gamma-glutamyl-phosphate reductase	0.0812603006930726	0.853533338088387	Upregulated	39.8567584340634	WP_000935370.1
C2566_RS09015	C2566_RS09015	C2566_RS09015	hypothetical protein	0.0808567783932471	0.845054174495487	Upregulated	32.1054203707489	NA
C2566_RS01310	yiiX	yiiX	YiiX family permuted papain-like enzyme	0.080736524985727	0.853533338088387	Upregulated	29.975439194489	WP_000797341.1
C2566_RS08445	mukB	mukB	chromosome partition protein MukB	0.0807155884031141	0.858454407099782	Upregulated	403.286644151011	WP_000572670.1
C2566_RS04630	cdsA	cdsA	phosphatidate cytidylyltransferase	0.0805667592468715	0.858454407099782	Upregulated	219.700393556762	WP_000922446.1
C2566_RS20335	aroK	aroK	shikimate kinase AroK	0.0803585495961715	0.859193579979747	Upregulated	242.885046898729	WP_000818618.1
C2566_RS15860	bcp	bcp	thioredoxin-dependent thiol peroxidase	0.0803022218791842	0.85881241252792	Upregulated	185.777029469977	WP_001068682.1
C2566_RS07735	rhtA	rhtA	threonine/homoserine exporter RhtA	0.0798218780318115	0.849434898035835	Upregulated	26.4331833624336	WP_001295297.1
C2566_RS05910	acrR	acrR	multidrug efflux transporter transcriptional repressor AcrR	0.0797365834101078	0.858454407099782	Upregulated	130.354581861897	WP_000101737.1
C2566_RS16580	nadK	nadK	NAD(+) kinase	0.0796094408274206	0.856753446287874	Upregulated	134.488061759256	WP_001059169.1
C2566_RS02815	tamA	tamA	autotransporter assembly complex protein TamA	0.0795644145728831	0.858454407099782	Upregulated	144.055537821622	WP_001269293.1
C2566_RS08395	msbA	msbA	lipid A ABC transporter ATP-binding protein/permease MsbA	0.0794840155306728	0.859460346385749	Upregulated	319.097539085455	WP_000551270.1
C2566_RS21600	rfaC	rfaC	lipopolysaccharide heptosyltransferase RfaC	0.0791364057928473	0.861207992916833	Upregulated	66.267041071553	WP_001264601.1
C2566_RS02870	pmbA	pmbA	metalloprotease PmbA	0.0787514232217053	0.860051491946614	Upregulated	214.958441762345	WP_001162160.1
C2566_RS04170	murF	murF	UDP-N-acetylmuramoyl-tripeptide--D-alanyl-D-alanine ligase	0.0787375993401633	0.859460346385749	Upregulated	222.979351594331	WP_000626688.1
C2566_RS05165	yahB	yahB	LysR substrate-binding domain-containing protein	0.0786688787649096	0.856753446287874	Upregulated	46.6345456673681	WP_001084399.1
C2566_RS21200	bisC	bisC	biotin sulfoxide reductase	0.0782392737837865	0.86323547002129	Upregulated	118.79253419392	WP_000013961.1
C2566_RS25025	ychE	ychE	protein YchT	0.0781650255383358	0.858454407099782	Upregulated	92.7832884036653	WP_211180492.1
C2566_RS05925	rsmS	rsmS	pleiotropic regulatory protein RsmS	0.0781151493538217	NA	Upregulated	10.0091410732487	WP_000051153.1
C2566_RS01155	rhaT	rhaT	L-rhamnose/proton symporter RhaT	0.0780562695148625	0.860531442555206	Upregulated	38.6991818456809	WP_000063524.1
C2566_RS17855	fau	fau	5-formyltetrahydrofolate cyclo-ligase	0.0778063838331596	0.862083966743062	Upregulated	280.930729215268	WP_001298273.1
C2566_RS10860	hokB	hokB	type I toxin-antitoxin system toxin HokB	0.0777094595493336	0.853533338088387	Upregulated	1350.03805667368	WP_001320773.1
C2566_RS17295	queF	queF	NADPH-dependent 7-cyano-7-deazaguanine reductase QueF	0.0773194276071891	0.863916530944105	Upregulated	146.344885938849	WP_000100420.1
C2566_RS00480	thrP	thrP	bifunctional threonine/serine APC transporter ThrP	0.0771812130720375	0.853533338088387	Upregulated	120.597398895448	WP_000774729.1
C2566_RS00870	mobB	mobB	molybdopterin-guanine dinucleotide biosynthesis protein MobB	0.0771772541874518	0.86323547002129	Upregulated	41.2379879516471	WP_000907622.1
C2566_RS19560	aaeA	aaeA	p-hydroxybenzoic acid efflux pump subunit AaeA	0.0769314957191592	0.85881241252792	Upregulated	30.0198193726588	WP_000854033.1
C2566_RS05425	ampH	ampH	D-alanyl-D-alanine-carboxypeptidase/endopeptidase AmpH	0.0768795209806432	0.867675291250106	Upregulated	93.3613482929554	WP_000830738.1
C2566_RS05930	priC	priC	primosomal replication protein N''	0.0768126768937487	0.86323547002129	Upregulated	25.1358653972086	WP_000844874.1
C2566_RS12455	chbR	chbR	transcriptional regulator ChbR	0.0766747620531091	0.86323547002129	Upregulated	52.4975904471777	WP_000983648.1
C2566_RS14015	gatY	gatY	tagatose-bisphosphate aldolase subunit GatY	0.0764137680462199	NA	Upregulated	11.4661602593089	WP_001300977.1
C2566_RS13480	yeeJ	yeeJ	inverse autotransporter adhesin YeeJ	0.0763155153449643	0.866623837011966	Upregulated	173.128296296651	WP_012775979.1
C2566_RS02500	C2566_RS02500	C2566_RS02500	hypothetical protein	0.0761660762293367	0.863916530944105	Upregulated	716.393726181905	NA
C2566_RS18445	ygiQ	ygiQ	YgiQ family radical SAM protein	0.076033220698888	0.866623837011966	Upregulated	93.0960572366776	WP_000095154.1
C2566_RS03270	tal	tal	transaldolase	0.0759227199167246	0.86323547002129	Upregulated	1243.0374237657	WP_000130189.1
C2566_RS01295	priA	priA	primosomal protein N'	0.0758946185752176	0.862675709924635	Upregulated	49.7343954524181	WP_001301269.1
C2566_RS14730	yfaL	yfaL	AIDA-I family autotransporter adhesin YfaL/EhaC	0.0758831421681256	0.859460346385749	Upregulated	70.6334602157317	WP_001220069.1
C2566_RS19605	mreB	mreB	rod shape-determining protein MreB	0.0756451472148969	0.868163250116842	Upregulated	224.675413121989	WP_000913396.1
C2566_RS13130	mepM	mepM	murein DD-endopeptidase MepM	0.0755919243585098	0.869259354361381	Upregulated	307.526734712328	WP_001184045.1
C2566_RS24450	ilvX	ilvX	peptide IlvX	0.0755323292092556	NA	Upregulated	6.06682464051969	WP_001387183.1
C2566_RS01085	fdhD	fdhD	formate dehydrogenase accessory sulfurtransferase FdhD	0.0753551786507198	0.870236966686766	Upregulated	69.5994936338985	WP_000753622.1
C2566_RS02050	yjcO	yjcO	Sel1 family TPR-like repeat protein YjcO	0.0753154829101385	0.868163250116842	Upregulated	153.050958893964	WP_000719886.1
C2566_RS19430	arcB	arcB	aerobic respiration two-component sensor histidine kinase ArcB	0.0752799697654405	0.869259354361381	Upregulated	396.231118223413	WP_000809774.1
C2566_RS17780	epd	epd	erythrose-4-phosphate dehydrogenase	0.0752721254706036	0.869259354361381	Upregulated	409.992045577676	WP_000218480.1
C2566_RS20120	yheV	yheV	YheV family putative zinc ribbon protein	0.0752226269430699	0.868163250116842	Upregulated	49.7721844911337	WP_001007730.1
C2566_RS19515	zapE	zapE	cell division protein ZapE	0.075178038318725	0.869593008653287	Upregulated	109.1065989964	WP_001192312.1
C2566_RS09905	ychN	ychN	DsrE/F sulfur relay family protein YchN	0.0751656886580791	0.866623837011966	Upregulated	174.81726352844	WP_001169669.1
C2566_RS11905	rsxD	rsxD	electron transport complex subunit RsxD	0.0750913015694495	0.867675291250106	Upregulated	42.3572181418117	WP_000231922.1
C2566_RS01980	ghxP	ghxP	guanine/hypoxanthine transporter GhxP	0.0749691465377598	0.868163250116842	Upregulated	47.4473940383677	WP_000106882.1
C2566_RS14245	yohF	yohF	SDR family oxidoreductase	0.074575017191984	0.862796857564481	Upregulated	22.9532247135801	WP_000079538.1
C2566_RS01010	yihU	yihU	sulfolactaldehyde 3-reductase	0.0741188499811797	NA	Upregulated	14.8395098257872	WP_000718889.1
C2566_RS07670	hcxB	hcxB	hydroxycarboxylate dehydrogenase HcXB	0.0739558631766379	0.869593008653287	Upregulated	243.411564117509	WP_000443530.1
C2566_RS06905	corC	corC	CNNM family magnesium/cobalt transport protein CorC	0.0739037928823848	0.870988619097314	Upregulated	374.702431263301	WP_001278605.1
C2566_RS06080	rhsD	rhsD	rhs element protein RhsD	0.0738939375561327	0.868163250116842	Upregulated	144.832613403875	WP_000014858.1
C2566_RS05225	yahN	yahN	LysE family transporter	0.0738904411741207	0.871141513401295	Upregulated	78.9361077243924	WP_000976975.1
C2566_RS12020	rnt	rnt	ribonuclease T	0.0735543597571373	0.869593008653287	Upregulated	43.9960930725839	WP_001282281.1
C2566_RS02130	phnP	phnP	phosphonate metabolism protein PhnP	0.0735432176750285	NA	Upregulated	9.04389802147796	WP_000059908.1
C2566_RS07100	kdpA	kdpA	potassium-transporting ATPase subunit KdpA	0.073333766969244	NA	Upregulated	16.1450180785801	WP_000741131.1
C2566_RS25290	C2566_RS25290	C2566_RS25290	hypothetical protein	0.072926836937005	NA	Upregulated	7.5103398038953	NA
C2566_RS04695	tilS	tilS	tRNA lysidine(34) synthetase TilS	0.0728741390712116	0.878349837575798	Upregulated	58.9018126222995	WP_000176582.1
C2566_RS22085	dgoK	dgoK	2-dehydro-3-deoxygalactonokinase	0.0727393625169092	0.871141513401295	Upregulated	47.7146023197687	WP_000127107.1
C2566_RS00175	atpF	atpF	F0F1 ATP synthase subunit B	0.0727078897200439	0.868163250116842	Upregulated	653.120221196973	WP_001052219.1
C2566_RS21950	uhpA	uhpA	transcriptional regulator UhpA	0.0726497291311483	NA	Upregulated	20.3965372988716	WP_000633668.1
C2566_RS04245	yacG	yacG	DNA gyrase inhibitor YacG	0.0724594270952304	0.87567098286118	Upregulated	39.9907738289803	WP_000005042.1
C2566_RS20055	bfd	bfd	bacterioferritin-associated ferredoxin	0.0724052714551362	0.868163250116842	Upregulated	68.5442980136786	WP_000289085.1
C2566_RS16310	acpS	acpS	holo-ACP synthase	0.0723992963409176	0.870330596671026	Upregulated	31.6088273963401	WP_000986023.1
C2566_RS14755	inaA	inaA	lipopolysaccharide kinase InaA	0.0718849940213166	0.873617907045571	Upregulated	137.817743645855	WP_000301050.1
C2566_RS25020	C2566_RS25020	C2566_RS25020	hypothetical protein	0.0718496880375622	0.870236966686766	Upregulated	28.0562690104173	WP_001326841.1
C2566_RS07655	ybiA	ybiA	N-glycosidase YbiA	0.071452303570986	0.878618265513465	Upregulated	74.6887165917695	WP_001145126.1
C2566_RS08020	C2566_RS08020	C2566_RS08020	tail fiber assembly protein	0.0708981068568545	NA	Upregulated	18.5825753711395	WP_000280166.1
C2566_RS07855	yliI	yliI	aldose sugar dehydrogenase YliI	0.0708269985401071	0.878618265513465	Upregulated	215.926032395978	WP_000554966.1
C2566_RS01765	yjbE	yjbE	exopolysaccharide production protein YjbE	0.0707427682641113	NA	Upregulated	4.49380092660811	WP_000757333.1
C2566_RS18060	gshB	gshB	glutathione synthase	0.0706797315901096	0.878618265513465	Upregulated	333.131281546701	WP_000593273.1
C2566_RS19225	nusA	nusA	transcription termination factor NusA	0.0705597853266998	0.885073680444641	Upregulated	383.1269167185	WP_001031057.1
C2566_RS06265	C2566_RS06265	C2566_RS06265	hypothetical protein	0.0702631004344099	0.871141513401295	Upregulated	150.94749652295	NA
C2566_RS20500	C2566_RS20500	C2566_RS20500	DeoR/GlpR family transcriptional regulator	0.0701790605123769	0.882259235719599	Upregulated	65.1665175566557	WP_001300945.1
C2566_RS18460	parC	parC	DNA topoisomerase IV subunit A	0.0698052742331231	0.887367153820059	Upregulated	179.015194688725	WP_001281877.1
C2566_RS14060	thiM	thiM	hydroxyethylthiazole kinase	0.0696912150872614	0.878618265513465	Upregulated	337.403452419715	WP_001195564.1
C2566_RS14720	gyrA	gyrA	DNA topoisomerase (ATP-hydrolyzing) subunit A	0.0695238331274887	0.887748538964412	Upregulated	555.675282920045	WP_001281254.1
C2566_RS07520	C2566_RS07520	C2566_RS07520	hypothetical protein	0.0694274478543733	0.872020935383949	Upregulated	29.9887355024222	WP_000394418.1
C2566_RS16650	gabD	gabD	NADP-dependent succinate-semialdehyde dehydrogenase	0.0693365072986807	0.878618265513465	Upregulated	46.2878731693558	WP_000772820.1
C2566_RS15305	mlaA	mlaA	phospholipid-binding lipoprotein MlaA	0.0691479436065544	0.888071690746001	Upregulated	127.178094077881	WP_000776768.1
C2566_RS03685	gntP	gntP	gluconate permease GntP	0.0690530765957938	0.880586216339814	Upregulated	35.2725672802394	WP_000558251.1
C2566_RS12445	chbG	chbG	chitin disaccharide deacetylase	0.0687074394373081	0.878618265513465	Upregulated	27.5872533398239	WP_000440472.1
C2566_RS06165	allC	allC	allantoate deiminase	0.068679165564757	0.887748538964412	Upregulated	55.1086475472111	WP_001301144.1
C2566_RS14450	mepS	mepS	bifunctional murein DD-endopeptidase/murein LD-carboxypeptidase	0.0686265310947338	0.880586216339814	Upregulated	3009.53254481702	WP_000241011.1
C2566_RS07120	rhsC	rhsC	rhs element protein RhsC	0.0686196601585014	0.878618265513465	Upregulated	33.9762630515391	NA
C2566_RS15655	yfeZ	yfeZ	DUF2919 domain-containing protein	0.068574923903315	0.887748538964412	Upregulated	29.101434373197	WP_001300381.1
C2566_RS20140	yheT	yheT	hydrolase	0.0684724706126344	0.887748538964412	Upregulated	35.4885950820918	WP_000057356.1
C2566_RS17435	C2566_RS17435	C2566_RS17435	hypothetical protein	0.0684293481665094	NA	Upregulated	8.58502639323491	NA
C2566_RS06610	ybdL	ybdL	methionine-oxo-acid transaminase	0.0683791729426071	0.885073680444641	Upregulated	38.3492972987317	WP_000183906.1
C2566_RS09745	cvrA	cvrA	potassium/proton antiporter	0.0682102598468012	0.892160489890804	Upregulated	224.082086747538	WP_000340194.1
C2566_RS13240	flhE	flhE	flagellar protein FlhE	0.0681092730571422	NA	Upregulated	8.05629838338574	WP_001259583.1
C2566_RS06545	fepC	fepC	iron-enterobactin ABC transporter ATP-binding protein	0.0679043251742269	NA	Upregulated	14.2639169687831	WP_000140647.1
C2566_RS10030	oppC	oppC	oligopeptide ABC transporter permease OppC	0.0678660325914867	0.885073680444641	Upregulated	1247.05295613729	WP_000979661.1
C2566_RS14725	ubiG	ubiG	bifunctional 2-polyprenyl-6-hydroxyphenol methylase/3-demethylubiquinol 3-O-methyltransferase UbiG	0.0669842338917452	0.892707274484647	Upregulated	66.4424046448692	WP_000990753.1
C2566_RS07380	C2566_RS07380	C2566_RS07380	hypothetical protein	0.0668913922640693	NA	Upregulated	18.5403157653949	NA
C2566_RS13140	znuC	znuC	zinc ABC transporter ATP-binding protein ZnuC	0.0665040088846735	0.888551818983111	Upregulated	192.852674134993	WP_000202990.1
C2566_RS05490	yaiI	yaiI	YaiI/YqxD family protein	0.0663419336336847	0.892707274484647	Upregulated	40.266040716634	WP_000158159.1
C2566_RS03610	yjiJ	yjiJ	MFS transporter	0.0662133754538382	0.895453350063394	Upregulated	47.1037271127338	WP_001141220.1
C2566_RS16755	ygaH	ygaH	L-valine transporter subunit YgaH	0.0662073313701595	0.898443291334559	Upregulated	43.5936430009858	WP_000119763.1
C2566_RS14975	nuoH	nuoH	NADH-quinone oxidoreductase subunit NuoH	0.0661754963929675	0.887748538964412	Upregulated	477.849462993568	WP_000118507.1
C2566_RS22080	dgoA	dgoA	2-dehydro-3-deoxy-6-phosphogalactonate aldolase	0.065902300282803	NA	Upregulated	11.9384798962731	WP_001198722.1
C2566_RS01110	frvA	frvA	PTS fructose transporter subunit IIA	0.0657286130628763	NA	Upregulated	6.44267869040781	WP_000729595.1
C2566_RS09365	holB	holB	DNA polymerase III subunit delta'	0.0657054836539131	0.898193683899985	Upregulated	80.5820336659169	WP_001267920.1
C2566_RS05130	ykgH	ykgH	protein YkgH	0.0656855056920148	NA	Upregulated	16.170709162443	WP_001209100.1
C2566_RS18695	tsaD	tsaD	tRNA (adenosine(37)-N6)-threonylcarbamoyltransferase complex transferase subunit TsaD	0.0656756160240543	0.900674592923569	Upregulated	87.6486447148031	WP_001264352.1
C2566_RS16190	yphA	yphA	DoxX family protein	0.0655489122271888	0.893946136002846	Upregulated	81.8567587554507	WP_001094726.1
C2566_RS07685	ybiX	ybiX	PKHD-type hydroxylase YbiX	0.0654837878425926	NA	Upregulated	11.768146974345	WP_000990177.1
C2566_RS11195	ddpF	ddpF	oligopeptide/dipeptide ABC transporter ATP-binding protein	0.0654234617820303	NA	Upregulated	11.4426304014654	WP_001285557.1
C2566_RS05070	ykgO	ykgO	type B 50S ribosomal protein L36	0.0653793732839884	NA	Upregulated	5.97897073585457	WP_000866436.1
C2566_RS15150	accD	accD	acetyl-CoA carboxylase, carboxyltransferase subunit beta	0.0651106841836168	0.896699281170207	Upregulated	791.716984700196	WP_000118404.1
C2566_RS19115	yraN	yraN	YraN family protein	0.0650690797941683	0.901048846779501	Upregulated	57.5122465942679	WP_000246830.1
C2566_RS12415	hxpB	hxpB	hexitol phosphatase HxpB	0.0648904491724736	0.901482186396761	Upregulated	52.9348355770972	WP_000106833.1
C2566_RS24870	C2566_RS24870	C2566_RS24870	hypothetical protein	0.064872606565288	NA	Upregulated	8.22343829344049	WP_001297301.1
C2566_RS02925	pyrL	pyrL	pyr operon leader peptide	0.0647221204933702	0.887748538964412	Upregulated	28.7970941094504	WP_001296693.1
C2566_RS04855	C2566_RS04855	C2566_RS04855	ISAs1 family transposase	0.0645986212941074	NA	Upregulated	13.3253207051514	WP_000420821.1
C2566_RS07600	ybhM	ybhM	Bax inhibitor-1/YccA family protein	0.0645809020023998	0.895805402541953	Upregulated	29.2845611175892	WP_000446894.1
C2566_RS20490	rtcB	rtcB	RNA-splicing ligase RtcB	0.0643582109727369	0.894855203846776	Upregulated	32.9075744105198	WP_001105478.1
C2566_RS21765	gltS	gltS	sodium/glutamate symporter	0.0642707632713676	0.900455013751798	Upregulated	4233.07857110736	WP_000468833.1
C2566_RS16260	purL	purL	phosphoribosylformylglycinamidine synthase	0.0642535846162365	0.90009683353103	Upregulated	144.850509869288	WP_000970117.1
C2566_RS14025	fbaB	fbaB	class I fructose-bisphosphate aldolase	0.0642227749386423	0.90293155875021	Upregulated	154.60034305883	WP_000129551.1
C2566_RS18600	yqiI	yqiI	fimbrial protein	0.0641957533021898	NA	Upregulated	20.0180732151323	WP_001269802.1
C2566_RS16370	nadB	nadB	L-aspartate oxidase	0.0638961941100998	0.90009683353103	Upregulated	66.3908737146574	WP_001094484.1
C2566_RS03550	yjjA	yjjA	DUF2501 domain-containing protein YjjA	0.0637845977958075	0.90094288662148	Upregulated	80.251944648284	WP_001308243.1
C2566_RS07830	gsiD	gsiD	glutathione ABC transporter permease GsiD	0.0632281271614134	0.900674592923569	Upregulated	53.6528300813839	WP_001236051.1
C2566_RS10965	hicB	hicB	type II toxin-antitoxin system antitoxin HicB	0.0630272778754635	0.901482186396761	Upregulated	52.2897986302204	WP_001270286.1
C2566_RS17805	yggE	yggE	oxidative stress defense protein	0.0629488544235008	0.903546018300533	Upregulated	84.7432270594425	WP_000669834.1
C2566_RS12365	rpmI	rpmI	50S ribosomal protein L35	0.0624873020596228	0.901048846779501	Upregulated	2259.73727658812	WP_001124225.1
C2566_RS07190	pxpA	pxpA	5-oxoprolinase subunit PxpA	0.0622473912831874	0.907004038938059	Upregulated	82.6569396201309	WP_000687130.1
C2566_RS07195	nei	nei	endonuclease VIII	0.0620582620355586	0.906995856732382	Upregulated	33.2065236348922	WP_001114026.1
C2566_RS11415	ydeA	ydeA	L-arabinose MFS transporter	0.0618347441084291	0.901048846779501	Upregulated	51.3957907060154	WP_000210799.1
C2566_RS25030	ymiD	ymiD	protein YmiD	0.0617887387721659	0.901048846779501	Upregulated	27.2032207950283	WP_211180493.1
C2566_RS00025	mnmE	mnmE	tRNA uridine-5-carboxymethylaminomethyl(34) synthesis GTPase MnmE	0.0616777971089977	0.910419030362464	Upregulated	70.3050024317082	WP_001282347.1
C2566_RS14585	napB	napB	nitrate reductase cytochrome c-type subunit	0.0616177071539006	NA	Upregulated	16.4884501825227	WP_000835177.1
C2566_RS19645	accC	accC	acetyl-CoA carboxylase biotin carboxylase subunit	0.0616083910046616	0.905753112783652	Upregulated	792.651801816735	WP_000884639.1
C2566_RS20530	C2566_RS20530	C2566_RS20530	PstS family phosphate ABC transporter substrate-binding protein	0.0616052496284225	NA	Upregulated	19.5389200115705	WP_122987105.1
C2566_RS19140	yhbO	yhbO	protein/nucleic acid deglycase	0.0615495322977408	NA	Upregulated	8.57771794400021	WP_000037608.1
C2566_RS16120	iscU	iscU	Fe-S cluster assembly scaffold IscU	0.0615112031091344	0.91027559462979	Upregulated	176.377176334334	WP_000331707.1
C2566_RS06300	C2566_RS06300	C2566_RS06300	protein ren	0.0614520521574995	NA	Upregulated	6.81714794114146	NA
C2566_RS09785	dhaL	dhaL	dihydroxyacetone kinase subunit DhaL	0.0614205792259219	0.907004038938059	Upregulated	64.2543656343364	WP_000059411.1
C2566_RS09355	yceG	yceG	cell division protein YceG	0.0612344582120644	0.911628225769812	Upregulated	86.4812396896672	WP_000756838.1
C2566_RS14380	rihB	rihB	ribosylpyrimidine nucleosidase	0.0609601223375972	NA	Upregulated	7.67876005285991	WP_000415445.1
C2566_RS17755	cmtA	cmtA	PTS mannitol transporter subunit IICB	0.0608741586863957	NA	Upregulated	16.0829945368225	WP_000428805.1
C2566_RS01945	yjbR	yjbR	MmcQ/YjbR family DNA-binding protein	0.0607628870458896	0.902925177499511	Upregulated	287.078827316264	WP_000155657.1
C2566_RS04165	murE	murE	UDP-N-acetylmuramoyl-L-alanyl-D-glutamate--2,6-diaminopimelate ligase	0.0607044968575728	0.907004038938059	Upregulated	357.287518811506	WP_000785116.1
C2566_RS06475	ybdJ	ybdJ	DUF1158 domain-containing protein	0.0606053078127563	0.91027559462979	Upregulated	50.814704764024	WP_000682514.1
C2566_RS19010	prlF	prlF	type II toxin-antitoxin system antitoxin PrlF	0.0604339801454887	0.906287269047853	Upregulated	268.158916749305	WP_001300560.1
C2566_RS02380	aspA	aspA	aspartate ammonia-lyase	0.0602222397828242	0.909031472620618	Upregulated	14925.70744932	WP_000069437.1
C2566_RS04455	pcnB	pcnB	polynucleotide adenylyltransferase PcnB	0.0600221877373627	0.91439205775511	Upregulated	124.648756463946	WP_010723084.1
C2566_RS13060	exoX	exoX	exodeoxyribonuclease X	0.0595934708525721	0.91495383004925	Upregulated	68.2188639439617	WP_000944245.1
C2566_RS20430	feoA	feoA	ferrous iron transporter A	0.059495478935138	0.91397106170136	Upregulated	46.9804851662844	WP_001200455.1
C2566_RS07840	dgcI	dgcI	GGDEF domain-containing protein	0.0594219225852327	NA	Upregulated	15.3692312372453	WP_000086904.1
C2566_RS09280	flgK	flgK	flagellar hook-associated protein FlgK	0.059370802276428	0.91397106170136	Upregulated	69.1850631100705	WP_000096480.1
C2566_RS24645	ynaM	ynaM	YnaM/YnfT family protein	0.0592183178394411	0.901482186396761	Upregulated	289.039302128842	WP_120795384.1
C2566_RS15995	yfgI	yfgI	DUF5384 family protein	0.0591807243117267	0.91397106170136	Upregulated	29.0420585984813	WP_000755173.1
C2566_RS10465	ycjF	ycjF	YcjF family protein	0.0589562809156675	0.915429575741109	Upregulated	56.2800460255174	WP_000138728.1
C2566_RS07880	mdfA	mdfA	multidrug efflux MFS transporter MdfA	0.0589394735254345	0.91439205775511	Upregulated	32.2945593062251	WP_001180089.1
C2566_RS12675	ydjL	ydjL	zinc-binding dehydrogenase	0.0586270280625457	NA	Upregulated	19.4389919481218	WP_000645220.1
C2566_RS13840	wcaC	wcaC	colanic acid biosynthesis glycosyltransferase WcaC	0.0584603599940288	NA	Upregulated	12.3574231317479	WP_001023901.1
C2566_RS14620	eco	eco	serine protease inhibitor ecotin	0.0582404384892057	0.915429575741109	Upregulated	87.8346553058631	WP_000849209.1
C2566_RS14440	yeiR	yeiR	zinc-binding GTPase YeiR	0.0581513737289746	NA	Upregulated	19.1240182296981	WP_000198822.1
C2566_RS04750	metI	metI	methionine ABC transporter permease MetI	0.0581412993571069	0.919823204343679	Upregulated	47.874405869592	WP_001294600.1
C2566_RS04925	yafN	yafN	type I toxin-antitoxin system antitoxin YafN	0.0574861281167598	0.915138586600844	Upregulated	48.4525512758267	WP_000554757.1
C2566_RS08085	potF	potF	spermidine/putrescine ABC transporter substrate-binding protein PotF	0.0572518245583035	NA	Upregulated	18.5612716610223	WP_000126069.1
C2566_RS15970	ppx	ppx	exopolyphosphatase	0.0570981687504417	0.92461361711053	Upregulated	191.132982158535	WP_001121363.1
C2566_RS14180	btsR	btsR	two-component system response regulator BtsR	0.0569778728153512	0.922926475040636	Upregulated	92.4443930690874	WP_000598641.1
C2566_RS20655	livF	livF	high-affinity branched-chain amino acid ABC transporter ATP-binding protein LivF	0.0569398711727456	NA	Upregulated	8.40935908360576	WP_000416895.1
C2566_RS11030	mcbR	mcbR	colanic acid/biofilm transcriptional regulator McbR	0.0566928094664336	0.918641415360629	Upregulated	32.6860313563786	WP_001301034.1
C2566_RS06900	lnt	lnt	apolipoprotein N-acyltransferase	0.0564122059566755	0.927976021440784	Upregulated	110.765328302184	WP_000853065.1
C2566_RS19785	yrdD	yrdD	type I DNA topoisomerase	0.0563170692307314	0.921049308192315	Upregulated	359.65666665537	WP_001129722.1
C2566_RS02465	frdA	frdA	fumarate reductase (quinol) flavoprotein subunit	0.0562519431214533	0.919823204343679	Upregulated	629.365424032943	WP_001192973.1
C2566_RS07755	mntR	mntR	manganese-binding transcriptional regulator MntR	0.0561492975357523	0.928675163653261	Upregulated	118.808227047093	WP_000091016.1
C2566_RS05985	ybaL	ybaL	YbaL family putative K(+) efflux transporter	0.0560939670810635	0.927976021440784	Upregulated	169.763006524809	WP_000546237.1
C2566_RS01270	menA	menA	1,4-dihydroxy-2-naphthoate polyprenyltransferase	0.0559243066464211	0.927976021440784	Upregulated	38.9917754503518	WP_000139496.1
C2566_RS07630	ybhS	ybhS	ABC transporter permease	0.0558548195107228	0.929683422941108	Upregulated	74.4853308202036	WP_000070131.1
C2566_RS01115	C2566_RS01115	C2566_RS01115	carbohydrate porin	0.0557689846702031	0.920811647801719	Upregulated	201.853426211353	WP_000749926.1
C2566_RS21845	C2566_RS21845	C2566_RS21845	autotransporter outer membrane beta-barrel domain-containing protein	0.0552481648830304	0.918641415360629	Upregulated	250.174002845088	WP_001038839.1
C2566_RS19960	rplW	rplW	50S ribosomal protein L23	0.055145640175057	0.924821328894528	Upregulated	1035.65278931472	WP_000617544.1
C2566_RS19620	yhdH	yhdH	MDR family oxidoreductase	0.0550046085460002	0.930535224236694	Upregulated	103.097672503438	WP_001148481.1
C2566_RS09465	C2566_RS09465	C2566_RS09465	ROK family protein	0.0549867239378776	0.922618493478604	Upregulated	99.8900982704265	NA
C2566_RS24935	C2566_RS24935	C2566_RS24935	hypothetical protein	0.0549584017598214	NA	Upregulated	8.49600495211478	WP_001066080.1
C2566_RS04815	mltD	mltD	murein transglycosylase D	0.054895829254495	0.929031279553233	Upregulated	1182.8449705028	WP_000644685.1
C2566_RS20575	gntK	gntK	gluconokinase	0.0548696223399821	0.928675163653261	Upregulated	31.6004409380298	WP_000108330.1
C2566_RS11175	maeA	maeA	malate dehydrogenase	0.0545532693470555	0.930535224236694	Upregulated	412.143361676162	WP_000433476.1
C2566_RS18765	ygjI	ygjI	amino acid permease	0.0545373995730787	NA	Upregulated	13.3599704401417	WP_001285432.1
C2566_RS05665	dxs	dxs	1-deoxy-D-xylulose-5-phosphate synthase	0.0543970182813883	0.930535224236694	Upregulated	252.29962032369	WP_000006818.1
C2566_RS16380	srmB	srmB	ATP-dependent RNA helicase SrmB	0.0543656214224612	0.930535224236694	Upregulated	117.755899173858	WP_000219193.1
C2566_RS11860	malY	malY	bifunctional maltose regulon transcriptional repressor/cystathionine beta-lyase MalY	0.0540635707047884	0.930535224236694	Upregulated	54.6639805245195	WP_000459371.1
C2566_RS05755	bolA	bolA	transcriptional regulator BolA	0.0538399999521447	0.927976021440784	Upregulated	1055.90246868247	WP_000973448.1
C2566_RS05845	amtB	amtB	ammonium transporter AmtB	0.0537611836178285	0.930535224236694	Upregulated	40.1285030591108	WP_000685032.1
C2566_RS06220	ybcI	ybcI	metal-dependent hydrolase	0.0537574216075468	NA	Upregulated	8.32759291668697	WP_001143561.1
C2566_RS04450	folK	folK	2-amino-4-hydroxy-6-hydroxymethyldihydropteridine diphosphokinase	0.0532154586389865	NA	Upregulated	7.64071119159536	WP_000215139.1
C2566_RS15425	ypdE	ypdE	aminopeptidase	0.0529711500922609	NA	Upregulated	14.6514468399608	WP_000366012.1
C2566_RS03470	prfC	prfC	peptide chain release factor 3	0.0528829560758656	0.930535224236694	Upregulated	154.965311654825	WP_000175940.1
C2566_RS17935	ygfX	ygfX	protein YgfX	0.0528523805896682	0.930535224236694	Upregulated	86.8303107926899	WP_000244783.1
C2566_RS14010	gatZ	gatZ	tagatose-bisphosphate aldolase subunit GatZ	0.0528094074396528	NA	Upregulated	13.0468309961568	WP_000853869.1
C2566_RS00660	bioP	bioP	biotin transporter	0.0527936633016761	0.930535224236694	Upregulated	26.0700247561136	WP_001196237.1
C2566_RS10985	ydcU	ydcU	ABC transporter permease	0.0527890041088215	0.930535224236694	Upregulated	25.2749330194166	WP_001251313.1
C2566_RS15750	eutP	eutP	ethanolamine utilization acetate kinase EutP	0.052738912194274	NA	Upregulated	9.08141356819038	WP_000820782.1
C2566_RS02950	tabA	tabA	toxin-antitoxin biofilm protein TabA	0.0527337801127534	0.930535224236694	Upregulated	65.1113916811323	WP_001319730.1
C2566_RS07780	ybiV	ybiV	sugar-phosphatase YbiV	0.0527148462632316	0.930535224236694	Upregulated	47.0327403904648	WP_000114272.1
C2566_RS17690	yqeC	yqeC	selenium cofactor biosynthesis protein YqeC	0.0526272259640591	0.930535224236694	Upregulated	86.1784533913803	WP_001300448.1
C2566_RS18525	cpdA	cpdA	3',5'-cyclic-AMP phosphodiesterase	0.0524846945780404	0.930535224236694	Upregulated	1198.36018373931	WP_000444752.1
C2566_RS12700	yeaE	yeaE	methylglyoxal reductase YeaE	0.0523461707176817	0.930535224236694	Upregulated	65.128732332466	WP_001186371.1
C2566_RS11740	ydgD	ydgD	trypsin-like serine peptidase	0.0519648878683777	0.930535224236694	Upregulated	375.50164778791	WP_001260835.1
C2566_RS18540	tolC	tolC	outer membrane channel protein TolC	0.0519080275467579	0.930535224236694	Upregulated	831.874331954241	WP_000735278.1
C2566_RS02835	ytfQ	ytfQ	galactofuranose ABC transporter substrate-binding protein YtfQ	0.0518092310643932	0.930535224236694	Upregulated	80.0944734416176	WP_000265933.1
C2566_RS15170	pdxB	pdxB	4-phosphoerythronate dehydrogenase PdxB	0.0517424560114911	0.930535224236694	Upregulated	145.548200264029	WP_000699145.1
C2566_RS12730	yeaK	yeaK	mischarged aminoacyl-tRNA deacylase	0.0516182920281522	0.930535224236694	Upregulated	99.7062730008097	WP_000138051.1
C2566_RS20340	hofQ	hofQ	DNA uptake porin HofQ	0.0515790395393365	NA	Upregulated	20.0179641343896	WP_000815968.1
C2566_RS20840	C2566_RS20840	C2566_RS20840	YhiJ/YhiL family protein	0.0513251586809818	0.930535224236694	Upregulated	66.999768261046	WP_000643701.1
C2566_RS06355	quuD	quuD	antitermination protein QuuD	0.0512679652390584	NA	Upregulated	16.6344638823459	WP_001204780.1
C2566_RS09345	fabF	fabF	beta-ketoacyl-ACP synthase II	0.0512672783664765	0.930535224236694	Upregulated	1441.24020457372	WP_000044679.1
C2566_RS05520	C2566_RS05520	C2566_RS05520	DUF2773 domain-containing protein	0.0512094582704085	0.930535224236694	Upregulated	24.727421401223	NA
C2566_RS10045	yciU	yciU	HI1450 family dsDNA-mimic protein	0.0511974491354397	0.930535224236694	Upregulated	52.9632866068108	WP_000366959.1
C2566_RS11655	ynfA	ynfA	YnfA family protein	0.0511567842347816	NA	Upregulated	14.3521843951768	WP_000598292.1
C2566_RS08690	yccA	yccA	FtsH protease modulator YccA	0.0511230493527684	0.930535224236694	Upregulated	846.403905119038	WP_000375136.1
C2566_RS04590	glnD	glnD	bifunctional uridylyltransferase/uridylyl-removing protein GlnD	0.0510869572055733	0.930535224236694	Upregulated	78.1083432012368	WP_001094566.1
C2566_RS03810	sgcC	sgcC	PTS sugar transporter subunit IIC SgcC	0.0510648082793999	0.930535224236694	Upregulated	25.7790903870266	WP_000460843.1
C2566_RS17560	lysR	lysR	DNA-binding transcriptional regulator LysR	0.0510610605518888	0.930535224236694	Upregulated	23.6136114954814	WP_000741828.1
C2566_RS14880	menC	menC	o-succinylbenzoate synthase	0.0510496947229888	0.930535224236694	Upregulated	65.2738910829919	WP_001255628.1
C2566_RS06825	leuS	leuS	leucine--tRNA ligase	0.0510375085986412	0.930535224236694	Upregulated	617.839191585739	WP_001157886.1
C2566_RS17005	flhA	flhA	formate hydrogenlyase transcriptional activator FlhA	0.0508858147503737	0.930535224236694	Upregulated	104.22051630189	WP_001301332.1
C2566_RS07810	iaaA	iaaA	beta-aspartyl-peptidase	0.0508374336348925	0.930535224236694	Upregulated	110.266629857922	WP_000513775.1
C2566_RS04825	yafS	yafS	class I SAM-dependent methyltransferase	0.0508085215751899	0.930535224236694	Upregulated	149.708974531478	WP_001297210.1
C2566_RS04860	yafV	yafV	2-oxoglutaramate amidase	0.0507930354686261	0.930535224236694	Upregulated	82.3683205728985	WP_001118052.1
C2566_RS02830	ppa	ppa	inorganic diphosphatase	0.0507444586664575	0.930535224236694	Upregulated	1465.66076946925	WP_000055072.1
C2566_RS11795	rstB	rstB	two-component system sensor histidine kinase RstB	0.0505858803378476	0.930535224236694	Upregulated	169.632682907283	WP_000732510.1
C2566_RS04305	pdhR	pdhR	pyruvate dehydrogenase complex transcriptional repressor PdhR	0.0504520246026845	0.930535224236694	Upregulated	122.144928472941	WP_000331776.1
C2566_RS12985	prc	prc	carboxy terminal-processing peptidase	0.050331512898842	0.930535224236694	Upregulated	381.508936453623	WP_001315679.1
C2566_RS13905	yegI	yegI	protein kinase YegI	0.0502138258410516	0.930535224236694	Upregulated	42.130291614835	WP_001300985.1
C2566_RS12405	yniA	yniA	fructosamine kinase family protein	0.0501891321051872	0.930535224236694	Upregulated	926.88015058818	WP_000267650.1
C2566_RS22020	yidL	yidL	helix-turn-helix transcriptional regulator	0.0501634142197811	NA	Upregulated	20.4814272722448	WP_001013540.1
C2566_RS17745	tkt	tkt	transketolase	0.0501289349080602	0.930535224236694	Upregulated	1050.421114373	WP_000098614.1
C2566_RS19570	aaeR	aaeR	HTH-type transcriptional activator AaeR	0.0497082938206282	0.930921233755986	Upregulated	54.9709144639565	WP_000440317.1
C2566_RS20830	yhiI	yhiI	HlyD family secretion protein	0.0495873381407883	0.930535224236694	Upregulated	127.503211623633	WP_000361491.1
C2566_RS19670	fis	fis	DNA-binding transcriptional regulator Fis	0.0495656815577001	0.930535224236694	Upregulated	279.908691734481	WP_000462905.1
C2566_RS16355	rseA	rseA	anti-sigma-E factor RseA	0.049522332005911	0.930535224236694	Upregulated	1417.06731824713	WP_001168459.1
C2566_RS16475	yfiH	yfiH	purine nucleoside phosphorylase YfiH	0.0495128039654772	0.930921233755986	Upregulated	68.7232554657343	WP_000040127.1
C2566_RS21355	yiaO	yiaO	2,3-diketo-L-gulonate TRAP transporter substrate-binding protein YiaO	0.0491742613533045	NA	Upregulated	10.4788133623425	WP_000776887.1
C2566_RS02730	C2566_RS02730	C2566_RS02730	sugar phosphate isomerase/epimerase family protein	0.0491322126326954	NA	Upregulated	6.82500081302336	WP_001205235.1
C2566_RS18670	plsY	plsY	glycerol-3-phosphate 1-O-acyltransferase PlsY	0.0490761008751512	0.933270891961822	Upregulated	65.0546057881714	WP_001272796.1
C2566_RS13120	pyk	pyk	pyruvate kinase	0.0489623269745272	0.930535224236694	Upregulated	1468.0517340179	WP_000091148.1
C2566_RS10420	ycjQ	ycjQ	zinc-dependent alcohol dehydrogenase	0.0488817683081237	NA	Upregulated	12.6557281065926	WP_000737347.1
C2566_RS15035	yfbU	yfbU	YfbU family protein	0.0487246481909584	0.930921233755986	Upregulated	294.318948389543	WP_000426124.1
C2566_RS11760	pntB	pntB	Re/Si-specific NAD(P)(+) transhydrogenase subunit beta	0.0486488605606228	0.930535224236694	Upregulated	382.902621117594	WP_000014036.1
C2566_RS17245	rlmD	rlmD	23S rRNA (uracil(1939)-C(5))-methyltransferase RlmD	0.0486467977505062	0.933270891961822	Upregulated	221.090056931396	WP_000046810.1
C2566_RS18880	yqjK	yqjK	YqjK-like family protein	0.0486009082236401	0.930535224236694	Upregulated	117.180156183984	WP_000096086.1
C2566_RS14045	yegW	yegW	GntR family transcriptional regulator	0.0485986370544243	NA	Upregulated	16.5951307841535	WP_000434038.1
C2566_RS08510	ssuA	ssuA	aliphatic sulfonate ABC transporter substrate-binding protein SsuA	0.0485972110099223	NA	Upregulated	8.65930995919613	WP_001244308.1
C2566_RS10760	ydbL	ydbL	YdbL family protein	0.048572777488903	0.930535224236694	Upregulated	51.875532694092	WP_000752043.1
C2566_RS00410	rho	rho	transcription termination factor Rho	0.0485057453013448	0.933414718958333	Upregulated	2078.51053827361	WP_012767773.1
C2566_RS03880	rihC	rihC	ribonucleoside hydrolase RihC	0.0484021250206473	0.930535224236694	Upregulated	84.777081024651	WP_001239155.1
C2566_RS24785	C2566_RS24785	C2566_RS24785	hypothetical protein	0.0483556116961354	NA	Upregulated	13.0903764959813	WP_122056850.1
C2566_RS19600	mreC	mreC	rod shape-determining protein MreC	0.0482995857497933	0.933270891961822	Upregulated	72.1987759288461	WP_000802511.1
C2566_RS18725	nfeF	nfeF	NADPH-dependent ferric chelate reductase NfeF	0.0481554317079603	0.93229024442149	Upregulated	30.6782706366231	WP_001059839.1
C2566_RS04835	dnaQ	dnaQ	DNA polymerase III subunit epsilon	0.0478155869340332	0.933414718958333	Upregulated	190.129406796098	WP_001300756.1
C2566_RS05290	lacA	lacA	galactoside O-acetyltransferase	0.047700204008192	NA	Upregulated	11.3001115606841	WP_001320653.1
C2566_RS14210	yehY	yehY	glycine betaine ABC transporter permease YehY	0.0476974058610263	NA	Upregulated	20.5342499356585	WP_000220833.1
C2566_RS13265	cheB	cheB	protein-glutamate methylesterase/protein glutamine deamidase	0.0475814567688931	NA	Upregulated	10.3923970424039	WP_000036371.1
C2566_RS20930	C2566_RS20930	C2566_RS20930	hypothetical protein	0.0474031559413913	NA	Upregulated	17.2418603791094	WP_000020596.1
C2566_RS03355	gpmB	gpmB	2,3-diphosphoglycerate-dependent phosphoglycerate mutase GpmB	0.0473744224610778	0.933414718958333	Upregulated	67.2594025040736	WP_000942344.1
C2566_RS20525	C2566_RS20525	C2566_RS20525	PstS family phosphate ABC transporter substrate-binding protein	0.047308787653017	NA	Upregulated	14.5155696785868	WP_001032214.1
C2566_RS16925	ascB	ascB	6-phospho-beta-glucosidase AscB	0.0473061039993655	0.930921233755986	Upregulated	33.1541932391443	WP_000110340.1
C2566_RS03980	kefC	kefC	glutathione-regulated potassium-efflux system protein KefC	0.0472519620948199	0.93368501012374	Upregulated	46.5189063883556	WP_000377129.1
C2566_RS19350	mlaE	mlaE	lipid asymmetry maintenance ABC transporter permease subunit MlaE	0.0471500109632476	0.933414718958333	Upregulated	86.4129522632934	WP_000925795.1
C2566_RS03900	carA	carA	glutamine-hydrolyzing carbamoyl-phosphate synthase small subunit	0.0471158092467578	0.93368501012374	Upregulated	117.018778408696	WP_000597260.1
C2566_RS09425	comR	comR	TetR family copper-responsive transcriptional repressor ComR	0.0470580591404696	0.933414718958333	Upregulated	132.198821694392	WP_000179805.1
C2566_RS18495	qseC	qseC	quorum sensing histidine kinase QseC	0.0466509586764368	0.933414718958333	Upregulated	56.8017765502435	WP_000673402.1
C2566_RS16845	pncC	pncC	nicotinamide-nucleotide amidase	0.046545059187547	0.93368501012374	Upregulated	51.108041339133	WP_000132231.1
C2566_RS06985	nagB	nagB	glucosamine-6-phosphate deaminase	0.046503261711225	0.935504531007352	Upregulated	74.3538285505691	WP_001237072.1
C2566_RS01340	katG	katG	catalase/peroxidase HPI	0.0463471941553605	0.93368501012374	Upregulated	758.575306879689	WP_012767778.1
C2566_RS14275	cdd	cdd	cytidine deaminase	0.0462851270885722	0.93368501012374	Upregulated	114.908588479766	WP_000553555.1
C2566_RS11370	tam	tam	trans-aconitate 2-methyltransferase	0.046218723063335	0.931220147117764	Upregulated	34.2290814967421	WP_001286597.1
C2566_RS02720	C2566_RS02720	C2566_RS02720	acyl CoA:acetate/3-ketoacid CoA transferase	0.046206359743317	NA	Upregulated	17.9019342960572	WP_001226942.1
C2566_RS13975	C2566_RS13975	C2566_RS13975	DeoR/GlpR family DNA-binding transcription regulator	0.0459633680446313	0.933764578259298	Upregulated	97.2208196288344	NA
C2566_RS08180	hcp	hcp	hydroxylamine reductase	0.0459062420085148	0.93189157241996	Upregulated	26.1607181697991	WP_000458809.1
C2566_RS11720	ynfL	ynfL	LysR family transcriptional regulator	0.0457987889729531	NA	Upregulated	12.4971843351073	WP_001019525.1
C2566_RS14195	yohO	yohO	protein YohO	0.0457050443149832	NA	Upregulated	17.6931094001523	WP_001216966.1
C2566_RS04000	rsmA	rsmA	16S rRNA (adenine(1518)-N(6)/adenine(1519)-N(6))-dimethyltransferase RsmA	0.0456915728461683	0.934867038065272	Upregulated	140.303352596869	WP_001065381.1
C2566_RS02215	rdcB	rdcB	YjcZ-like family protein	0.0455900316203233	NA	Upregulated	10.1740236510635	WP_000169194.1
C2566_RS11115	narH	narH	nitrate reductase subunit beta	0.045576582828897	NA	Upregulated	15.5899150582691	WP_000702542.1
C2566_RS17315	xni	xni	flap endonuclease Xni	0.0454281920172345	0.934804076791797	Upregulated	38.3256412054471	WP_000268232.1
C2566_RS14215	osmF	osmF	glycine betaine ABC transporter substrate-binding protein OsmF	0.0453771994689051	0.93831770378114	Upregulated	42.1313721488265	WP_001130308.1
C2566_RS05635	ribD	ribD	bifunctional diaminohydroxyphosphoribosylaminopyrimidine deaminase/5-amino-6-(5-phosphoribosylamino)uracil reductase RibD	0.0453545989383509	0.938062566393931	Upregulated	142.463335156082	WP_001150456.1
C2566_RS20495	rtcR	rtcR	DNA-binding transcriptional regulator RtcR	0.045316323304548	NA	Upregulated	15.7337997385582	WP_001232881.1
C2566_RS07860	gstB	gstB	glutathione S-transferase GstB	0.0453123964658085	0.936651730519394	Upregulated	45.2199838862493	WP_001295292.1
C2566_RS09415	ndh	ndh	NADH-quinone dehydrogenase	0.0449411920595521	0.93831770378114	Upregulated	81.8001611589578	WP_001295439.1
C2566_RS00275	rbsR	rbsR	ribose operon transcriptional repressor RbsR	0.044795531060901	0.93831770378114	Upregulated	76.2419112086869	WP_000224456.1
C2566_RS20550	glgX	glgX	glycogen debranching protein GlgX	0.0447475621763819	0.93831770378114	Upregulated	351.286654574399	WP_000192533.1
C2566_RS02470	epmA	epmA	elongation factor P--(R)-beta-lysine ligase	0.0447445184004995	0.93831770378114	Upregulated	44.3519349463121	WP_000004771.1
C2566_RS12465	chbC	chbC	PTS N,N'-diacetylchitobiose transporter subunit IIC	0.0446841106712095	0.93831770378114	Upregulated	59.8190588639462	WP_000073041.1
C2566_RS19215	rbfA	rbfA	30S ribosome-binding factor RbfA	0.0446554557506143	0.93502948170777	Upregulated	64.0237432784029	WP_001040205.1
C2566_RS18270	lptF	lptF	LPS export ABC transporter permease LptF	0.044398441877119	0.934804076791797	Upregulated	24.2338412529197	WP_000779636.1
C2566_RS09245	flgD	flgD	flagellar hook assembly protein FlgD	0.044290361500907	0.93368501012374	Upregulated	62.3767297892753	WP_000020467.1
C2566_RS15540	ypeB	ypeB	DUF3820 family protein	0.0442829376238678	NA	Upregulated	8.54574161932264	WP_000410201.1
C2566_RS15935	arsC	arsC	arsenate reductase (glutaredoxin)	0.0442180490737291	0.936516681565296	Upregulated	93.8931729160175	WP_000166449.1
C2566_RS19335	mlaB	mlaB	lipid asymmetry maintenance protein MlaB	0.0441995930955697	0.93831770378114	Upregulated	83.8333146907145	WP_000004488.1
C2566_RS12330	btuE	btuE	bifunctional thioredoxin/glutathione peroxidase	0.0441820415105356	0.940395955912471	Upregulated	37.9103411846564	WP_001154168.1
C2566_RS18895	yhaH	yhaH	DUF805 domain-containing protein	0.0441076925683402	0.93502948170777	Upregulated	72.1622779944448	WP_000384145.1
C2566_RS19585	rng	rng	ribonuclease G	0.0437780669456616	0.940395955912471	Upregulated	210.821982264515	WP_000123197.1
C2566_RS08770	gfcC	gfcC	capsule biosynthesis GfcC family protein	0.0437391366859622	NA	Upregulated	7.8742380029511	WP_001038079.1
C2566_RS07285	mngA	mngA	PTS 2-O-a-mannosyl-D-glycerate transporter subunit IIABC	0.0435885631936453	NA	Upregulated	20.4561341103084	WP_001054864.1
C2566_RS14470	yejE	yejE	ABC transporter permease	0.0434453507567233	0.940395955912471	Upregulated	32.5255172569326	WP_000088916.1
C2566_RS21685	radC	radC	RadC family protein	0.0433182907653788	0.93831770378114	Upregulated	180.957486207524	WP_001321683.1
C2566_RS08555	pyrD	pyrD	quinone-dependent dihydroorotate dehydrogenase	0.0431347023628734	0.940395955912471	Upregulated	34.9065444375134	WP_001295352.1
C2566_RS17645	xdhB	xdhB	xanthine dehydrogenase FAD-binding subunit XdhB	0.0431147193144057	0.93831770378114	Upregulated	42.601417721355	WP_000459182.1
C2566_RS09335	fabG	fabG	3-oxoacyl-ACP reductase FabG	0.0430230155455093	0.93831770378114	Upregulated	1409.74115388362	WP_001008532.1
C2566_RS20505	glpG	glpG	rhomboid family intramembrane serine protease GlpG	0.0428705692317588	0.94131112739929	Upregulated	64.0668941735863	WP_000928723.1
C2566_RS20215	nirC	nirC	nitrite transporter NirC	0.0427179267479188	NA	Upregulated	11.1553112163985	WP_000493556.1
C2566_RS01940	yjbQ	yjbQ	secondary thiamine-phosphate synthase enzyme YjbQ	0.0426381707228639	0.940261022449559	Upregulated	408.928075886668	WP_000270375.1
C2566_RS14970	nuoI	nuoI	NADH-quinone oxidoreductase subunit NuoI	0.0425954733389797	0.94131112739929	Upregulated	318.421117560026	WP_000172749.1
C2566_RS14885	menB	menB	1,4-dihydroxy-2-naphthoyl-CoA synthase	0.0424887822910027	0.94131112739929	Upregulated	98.4895276035757	WP_000639996.1
C2566_RS14345	cirA	cirA	catecholate siderophore receptor CirA	0.0424593430199941	0.942763471350475	Upregulated	60.709928784872	WP_000489227.1
C2566_RS21990	yidF	yidF	radical SAM protein	0.0423936852686351	0.94131112739929	Upregulated	123.247294457981	WP_000148063.1
C2566_RS17465	recC	recC	exodeoxyribonuclease V subunit gamma	0.0420475705099238	0.944294899141691	Upregulated	133.388273720081	WP_000946947.1
C2566_RS02280	yjdF	yjdF	DUF2238 domain-containing protein	0.0420312680630695	NA	Upregulated	20.6062682805151	WP_000198751.1
C2566_RS14005	gatA	gatA	PTS galactitol transporter subunit IIA	0.0418687194622478	NA	Upregulated	5.78926314491056	WP_000182921.1
C2566_RS14800	yfaV	yfaV	MFS transporter	0.0417009318244349	0.939724329594163	Upregulated	37.1334369509302	WP_012767744.1
C2566_RS07760	ybiR	ybiR	anion transporter	0.0416639804442515	0.943696807634966	Upregulated	75.9545871355246	WP_000056457.1
C2566_RS04670	rnhB	rnhB	ribonuclease HII	0.0416081462078397	0.943463923330922	Upregulated	43.8210619382477	WP_000569405.1
C2566_RS08525	elfD	elfD	molecular chaperone	0.0415029246570614	NA	Upregulated	7.32638464311108	WP_001295349.1
C2566_RS11790	rstA	rstA	two-component system response regulator RstA	0.0414945851387188	0.944596450418666	Upregulated	75.7721537599869	WP_001092508.1
C2566_RS24885	ycgH	ycgH	autotransporter YcgH	0.0412632517927252	0.940395955912471	Upregulated	59.4866382552391	NA
C2566_RS06245	sfmD	sfmD	fimbrial biogenesis usher protein	0.041110987852994	0.93831770378114	Upregulated	29.0118456488458	WP_001318685.1
C2566_RS19730	rrf	rrf	hypothetical protein	0.0410866024562569	0.933270891961822	Upregulated	4076.00414945809	NA
C2566_RS08200	ybjD	ybjD	ATP-dependent endonuclease	0.041004074778324	0.946049735116917	Upregulated	57.4998387225156	WP_000599802.1
C2566_RS04040	araD	araD	L-ribulose-5-phosphate 4-epimerase	0.0409271862909288	NA	Upregulated	14.3415681585104	WP_000888655.1
C2566_RS12195	menI	menI	1,4-dihydroxy-2-naphthoyl-CoA hydrolase	0.0408188965207924	0.944596450418666	Upregulated	83.2367605759596	WP_000637982.1
C2566_RS02125	yjdP	yjdP	DDRRRQL repeat protein YjdP	0.040653188397646	NA	Upregulated	11.9176496793142	WP_000819750.1
C2566_RS10535	ogt	ogt	methylated-DNA--[protein]-cysteine S-methyltransferase	0.0406321423050187	0.946049735116917	Upregulated	44.9136005472666	WP_000945005.1
C2566_RS14965	nuoJ	nuoJ	NADH-quinone oxidoreductase subunit J	0.0406140711410484	0.942882387943702	Upregulated	276.541893269091	WP_000393511.1
C2566_RS21645	rfaP	rfaP	lipopolysaccharide core heptose(I) kinase RfaP	0.0406047506755963	0.946550008432172	Upregulated	197.03564866419	WP_001300933.1
C2566_RS08855	cbpA	cbpA	curved DNA-binding protein	0.0405274800531045	0.946550008432172	Upregulated	190.907547486255	WP_000420621.1
C2566_RS24065	C2566_RS24065	C2566_RS24065	IS3-like element IS150 family transposase	0.0403763362696028	NA	Upregulated	9.07846381337864	WP_085947770.1
C2566_RS15015	alaA	alaA	alanine transaminase AlaA	0.0401908666897863	0.946550008432172	Upregulated	159.114478375499	WP_000074527.1
C2566_RS02675	ulaF	ulaF	L-ribulose-5-phosphate 4-epimerase UlaF	0.0399918810172984	0.946049735116917	Upregulated	28.9889041058314	WP_001170843.1
C2566_RS12180	sufB	sufB	Fe-S cluster assembly protein SufB	0.0399066265150251	0.946822841988105	Upregulated	83.9372419124882	NA
C2566_RS09535	phoP	phoP	two-component system response regulator PhoP	0.0398889668795535	0.946822841988105	Upregulated	186.987985387146	WP_001265481.1
C2566_RS07340	tolB	tolB	Tol-Pal system beta propeller repeat protein TolB	0.0398699110674026	0.946049735116917	Upregulated	1226.9568674628	WP_001295307.1
C2566_RS03475	yjjG	yjjG	pyrimidine 5'-nucleotidase	0.0398688723662084	0.946822841988105	Upregulated	52.372796868487	WP_000870710.1
C2566_RS15695	eutB	eutB	ethanolamine ammonia-lyase subunit alpha	0.0398676498147586	NA	Upregulated	11.7825843487351	WP_000769961.1
C2566_RS06950	C2566_RS06950	C2566_RS06950	hypothetical protein	0.039760991844612	0.941620013966108	Upregulated	78.873755154507	NA
C2566_RS11090	yddH	yddH	flavin reductase family protein	0.0396650202039663	NA	Upregulated	19.8044670309352	WP_000085912.1
C2566_RS11715	mlc	mlc	sugar metabolism global transcriptional regulator Mlc	0.0396037603758997	0.948360704054858	Upregulated	150.537182308164	WP_000225262.1
C2566_RS04120	leuO	leuO	transcriptional regulator LeuO	0.0395887339174981	NA	Upregulated	19.168113132612	WP_001115472.1
C2566_RS04100	leuC	leuC	3-isopropylmalate dehydratase large subunit	0.0393285685821121	0.944596450418666	Upregulated	29.9266181799592	WP_001140652.1
C2566_RS10680	trkG	trkG	Trk system potassium transporter TrkG	0.0391523502541953	0.946550008432172	Upregulated	379.686088275113	WP_001097897.1
C2566_RS03445	yjjW	yjjW	YjjW family glycine radical enzyme activase	0.0391198319567636	NA	Upregulated	17.3454705773038	WP_001088415.1
C2566_RS15580	pdxK	pdxK	pyridoxine/pyridoxal/pyridoxamine kinase	0.0389596145543176	0.948959444847346	Upregulated	61.7932995201564	WP_000096674.1
C2566_RS19845	rpoA	rpoA	DNA-directed RNA polymerase subunit alpha	0.0388364364938129	0.945619936189917	Upregulated	2792.66377280705	WP_001162094.1
C2566_RS15720	eutE	eutE	aldehyde dehydrogenase family protein	0.0385665302904769	NA	Upregulated	9.42026249678448	WP_001075690.1
C2566_RS23895	C2566_RS23895	C2566_RS23895	periplasmic protein	0.0385581961347001	NA	Upregulated	21.5028976397134	WP_001295279.1
C2566_RS08495	ssuB	ssuB	aliphatic sulfonates ABC transporter ATP-binding protein	0.0385074945160003	0.946049735116917	Upregulated	22.5624862521635	WP_001090506.1
C2566_RS01465	murI	murI	glutamate racemase	0.0384240809704164	0.948321625577289	Upregulated	100.781580798172	WP_000201820.1
C2566_RS09770	ycgY	ycgY	protein YcgY	0.0383949996994212	0.945415455223262	Upregulated	22.6690102083154	WP_000615067.1
C2566_RS15320	dsdC	dsdC	DNA-binding transcriptional regulator DsdC	0.0383126839565288	0.950075518140388	Upregulated	46.2932703905299	WP_001300996.1
C2566_RS13585	tmaR	tmaR	DUF496 family protein	0.0379661077687438	0.948959444847346	Upregulated	2001.20443255121	WP_000450409.1
C2566_RS18715	mug	mug	G/U mismatch-specific DNA glycosylase	0.0379624108251935	0.948321625577289	Upregulated	152.81659517928	WP_000228937.1
C2566_RS06580	entB	entB	enterobactin biosynthesis bifunctional isochorismatase/aryl carrier protein EntB	0.0379383139483644	NA	Upregulated	12.8804287823887	WP_001007155.1
C2566_RS14555	ccmE	ccmE	cytochrome c maturation protein CcmE	0.0378332084653578	NA	Upregulated	16.3815115508073	WP_001026418.1
C2566_RS15310	yfdC	yfdC	formate/nitrite transporter family protein	0.037829512870211	NA	Upregulated	19.1792341630974	WP_000368117.1
C2566_RS13165	ruvC	ruvC	crossover junction endodeoxyribonuclease RuvC	0.0377270994244216	0.948959444847346	Upregulated	86.0452568102211	WP_001295503.1
C2566_RS12105	ydhS	ydhS	FAD-NAD(P)-binding protein	0.037719353455644	0.948959444847346	Upregulated	60.3492478691797	WP_000716950.1
C2566_RS08335	pflA	pflA	pyruvate formate lyase 1-activating protein	0.0376361633350965	0.951483560229604	Upregulated	364.729445428701	WP_000111043.1
C2566_RS07845	rimO	rimO	30S ribosomal protein S12 methylthiotransferase RimO	0.0376347844147883	0.95035278914479	Upregulated	85.1464198720636	WP_000049367.1
C2566_RS06450	cusA	cusA	Cu(+)/Ag(+) efflux RND transporter permease subunit CusA	0.0375693816341947	0.951483560229604	Upregulated	169.301942766684	WP_000573928.1
C2566_RS05980	gsk	gsk	inosine/guanosine kinase	0.0373099763563737	0.950986268636903	Upregulated	131.148386628389	WP_000671574.1
C2566_RS13925	mdtB	mdtB	multidrug efflux RND transporter permease subunit MdtB	0.0372218690089065	0.948959444847346	Upregulated	42.1907434046645	WP_001197904.1
C2566_RS01240	fpr	fpr	ferredoxin--NADP(+) reductase	0.0371761457946143	0.950986268636903	Upregulated	158.600428085436	WP_000796310.1
C2566_RS14150	yehL	yehL	ATP-binding protein	0.0369170996258386	NA	Upregulated	12.7274987423057	WP_001300974.1
C2566_RS02230	pmrB	pmrB	two-component system sensor histidine kinase PmrB	0.0368019168293245	0.950075518140388	Upregulated	132.956601881656	WP_001051094.1
C2566_RS05245	prpC	prpC	bifunctional 2-methylcitrate synthase/citrate synthase	0.0364893361274165	NA	Upregulated	10.3541424042537	WP_001285908.1
C2566_RS25135	ysdE	ysdE	protein YsdE	0.0364014713697085	NA	Upregulated	10.3771296476615	WP_211180519.1
C2566_RS06380	rrrD	rrrD	lysozyme RrrD	0.0360247796156913	NA	Upregulated	8.90973517217661	WP_001135280.1
C2566_RS07215	ybgQ	ybgQ	fimbria/pilus outer membrane usher protein	0.0359075476558459	NA	Upregulated	20.700449767843	WP_000381918.1
C2566_RS11120	narZ	narZ	nitrate reductase Z subunit alpha	0.035900767695392	0.948959444847346	Upregulated	45.4649345412032	WP_000040458.1
C2566_RS15145	folC	folC	bifunctional tetrahydrofolate synthase/dihydrofolate synthase	0.0358902209142701	0.955485891660586	Upregulated	114.982520449896	WP_000584546.1
C2566_RS09620	ymgF	ymgF	cell division-associated protein YmgF	0.0357945524878434	NA	Upregulated	6.34265028271668	WP_001065861.1
C2566_RS05650	thiL	thiL	thiamine-phosphate kinase	0.0355334243995488	0.957258522030967	Upregulated	66.4899722660788	WP_000742109.1
C2566_RS05435	sbmA	sbmA	peptide antibiotic transporter SbmA	0.0354624948464743	0.956158453448942	Upregulated	89.6996963769258	WP_001297134.1
C2566_RS15095	rpnB	rpnB	recombination-promoting nuclease RpnB	0.0354398441187245	0.950986268636903	Upregulated	235.081749764557	WP_000156140.1
C2566_RS04160	ftsI	ftsI	peptidoglycan glycosyltransferase FtsI	0.035281106792272	0.950986268636903	Upregulated	23901.0778151676	WP_000642196.1
C2566_RS19885	rpsE	rpsE	30S ribosomal protein S5	0.0351708123332336	0.952977489408631	Upregulated	1594.80593674321	WP_000940120.1
C2566_RS19850	rpsD	rpsD	30S ribosomal protein S4	0.035170078037501	0.952749144133625	Upregulated	1879.79020721588	WP_000135224.1
C2566_RS19555	aaeB	aaeB	p-hydroxybenzoic acid efflux pump subunit AaeB	0.0351080683857093	0.953226343547016	Upregulated	39.7806984431292	WP_000510980.1
C2566_RS18500	ygiZ	ygiZ	DUF2645 family protein	0.0349097966462412	0.951483560229604	Upregulated	32.4668518661503	WP_000917684.1
C2566_RS17170	ygcR	ygcR	electron transfer flavoprotein subunit beta/FixA family protein	0.034903162761354	NA	Upregulated	7.59731925397851	WP_001299652.1
C2566_RS02040	nrfG	nrfG	heme lyase NrfEFG subunit NrfG	0.0348687934405883	NA	Upregulated	12.5163177462655	WP_000812892.1
C2566_RS06795	rlmH	rlmH	23S rRNA (pseudouridine(1915)-N(3))-methyltransferase RlmH	0.0348037754164474	0.95459052709387	Upregulated	35.2816494778815	WP_000776104.1
C2566_RS04110	leuA	leuA	2-isopropylmalate synthase	0.034656930385917	0.953226343547016	Upregulated	35.2159255844515	WP_000082850.1
C2566_RS15290	yfdF	yfdF	protein YfdF	0.0344292175154501	NA	Upregulated	18.8917774081183	NA
C2566_RS19475	nanT	nanT	sialic acid transporter NanT	0.0344185438586156	0.958353049079886	Upregulated	48.609164041021	WP_000108459.1
C2566_RS09590	bluF	bluF	blue light-responsive regulator BluF	0.0343036757360812	0.953163199477	Upregulated	117.247436082878	WP_001353798.1
C2566_RS14955	nuoL	nuoL	NADH-quinone oxidoreductase subunit L	0.0341429294362249	0.95336846278525	Upregulated	1095.83898245944	WP_001056644.1
C2566_RS04145	mraZ	mraZ	division/cell wall cluster transcriptional repressor MraZ	0.0339652592739292	0.957716698279027	Upregulated	696.114442049789	WP_001295770.1
C2566_RS14130	metG	metG	methionine--tRNA ligase	0.0338815467321696	0.958622496658251	Upregulated	292.080707651387	WP_001300978.1
C2566_RS08845	torD	torD	molecular chaperone TorD	0.0338536487762766	NA	Upregulated	15.0151496031253	WP_000209894.1
C2566_RS08005	C2566_RS08005	C2566_RS08005	baseplate assembly protein	0.0338421554034273	NA	Upregulated	11.7220815929842	WP_000268294.1
C2566_RS08825	torT	torT	TMAO reductase system periplasmic protein TorT	0.0337570074582969	0.958353049079886	Upregulated	61.7155205659127	WP_001264933.1
C2566_RS13360	yecR	yecR	YecR-like lipofamily protein	0.0337522106861098	NA	Upregulated	10.8380197960375	WP_001237875.1
C2566_RS13855	wzc	wzc	tyrosine-protein kinase Wzc	0.0336443685672613	NA	Upregulated	21.4766281580484	WP_000137133.1
C2566_RS12670	ydjK	ydjK	MFS transporter	0.0333345421562361	NA	Upregulated	16.4420475008573	WP_000435282.1
C2566_RS03160	fecR	fecR	ferric citrate uptake sigma factor regulator FecR	0.0332921401041646	NA	Upregulated	11.2524242250201	WP_001068910.1
C2566_RS00375	ppiC	ppiC	peptidylprolyl isomerase PpiC	0.0332738664995489	0.958353049079886	Upregulated	43.8898909639317	WP_001140251.1
C2566_RS15795	acrD	acrD	multidrug efflux RND transporter permease AcrD	0.0331834032941996	0.958622496658251	Upregulated	104.479072227863	WP_001273151.1
C2566_RS16035	hisS	hisS	histidine--tRNA ligase	0.0328248271372528	0.960059134145218	Upregulated	415.54297423917	WP_001107167.1
C2566_RS03350	robA	robA	MDR efflux pump AcrAB transcriptional activator RobA	0.0328166972383213	0.958353049079886	Upregulated	671.562156178307	WP_000371666.1
C2566_RS17335	C2566_RS17335	C2566_RS17335	L-fuculose-phosphate aldolase	0.0328039432829869	NA	Upregulated	10.7886431170712	NA
C2566_RS03440	yjjI	yjjI	YjjI family glycine radical enzyme	0.0327114828945878	0.960059134145218	Upregulated	50.7870806019907	WP_001143253.1
C2566_RS15920	focB	focB	formate transporter FocB	0.032634581479357	0.958622496658251	Upregulated	27.6230435749718	WP_001244715.1
C2566_RS08935	C2566_RS08935	C2566_RS08935	hypothetical protein	0.0326297447529281	NA	Upregulated	8.04968076777514	WP_000979516.1
C2566_RS14950	nuoM	nuoM	NADH-quinone oxidoreductase subunit M	0.032547249235827	0.958353049079886	Upregulated	701.088813312078	WP_000926441.1
C2566_RS13055	yobB	yobB	carbon-nitrogen hydrolase family protein YobB	0.0320890122612915	0.958622496658251	Upregulated	223.75769455339	WP_000011657.1
C2566_RS02195	phnC	phnC	phosphonate ABC transporter ATP-binding protein	0.0320837535922189	NA	Upregulated	6.89023254708203	WP_001193397.1
C2566_RS06855	rihA	rihA	pyrimidine-specific ribonucleoside hydrolase RihA	0.0319963252651631	0.960059134145218	Upregulated	261.510666483948	WP_001207520.1
C2566_RS05970	hemH	hemH	ferrochelatase	0.0319953516695013	0.958622496658251	Upregulated	50.4210839489577	WP_001250117.1
C2566_RS13290	cheA	cheA	chemotaxis protein CheA	0.0319374902960422	NA	Upregulated	18.0128683419648	WP_012767737.1
C2566_RS06135	glxR	glxR	2-hydroxy-3-oxopropionate reductase	0.0318424320712663	NA	Upregulated	10.2337095547017	WP_000765842.1
C2566_RS05895	tomB	tomB	Hha toxicity modulator TomB	0.0317576885082423	0.958622496658251	Upregulated	3700.56213008241	WP_000344800.1
C2566_RS14870	pmrD	pmrD	signal transduction protein PmrD	0.0315770470126315	0.960836381835987	Upregulated	217.677665674341	WP_001295285.1
C2566_RS00790	tatC	tatC	Sec-independent protein translocase subunit TatC	0.0311604194531523	0.960836381835987	Upregulated	82.617438036966	WP_000109943.1
C2566_RS19410	npr	npr	PTS phosphocarrier protein NPr	0.0311134008886392	NA	Upregulated	18.1825122852657	WP_000216791.1
C2566_RS02200	yjdN	yjdN	VOC family metalloprotein YjdN	0.030873556667152	0.964812718503033	Upregulated	62.9030904320619	WP_001131339.1
C2566_RS21670	mutM	mutM	bifunctional DNA-formamidopyrimidine glycosylase/DNA-(apurinic or apyrimidinic site) lyase	0.0308371116086161	0.960059134145218	Upregulated	30.6320177986382	WP_001114543.1
C2566_RS10300	sapF	sapF	peptide ABC transporter ATP-binding protein SapF	0.0306995980964674	NA	Upregulated	21.0114519489321	WP_000573407.1
C2566_RS16885	gutQ	gutQ	arabinose-5-phosphate isomerase GutQ	0.0306995499620798	0.964347005172179	Upregulated	39.5336223118	WP_001287420.1
C2566_RS00290	C2566_RS00290	C2566_RS00290	hypothetical protein	0.0304570079354386	0.953163199477	Upregulated	89.8781527382372	NA
C2566_RS10255	osmB	osmB	osmotically-inducible lipoprotein OsmB	0.0304544341794737	0.964889533320445	Upregulated	241.129347628718	WP_000498253.1
C2566_RS19860	rpsM	rpsM	30S ribosomal protein S13	0.0303373051235736	0.964347005172179	Upregulated	1921.51180824621	WP_000090775.1
C2566_RS00745	C2566_RS00745	C2566_RS00745	2-dehydro-3-deoxy-6-phosphogalactonate aldolase	0.0301917716904596	NA	Upregulated	16.346965840451	WP_001116469.1
C2566_RS05795	ppiD	ppiD	peptidylprolyl isomerase	0.0301568713835391	0.964889533320445	Upregulated	958.915225927557	WP_000969378.1
C2566_RS10290	fabI	fabI	enoyl-ACP reductase FabI	0.0301522084601628	0.964183128589066	Upregulated	760.842953124485	WP_000506490.1
C2566_RS17175	ygcS	ygcS	MFS transporter	0.0300177343089526	NA	Upregulated	12.1051555879625	WP_000147666.1
C2566_RS18520	yqiA	yqiA	esterase YqiA	0.0299065900181594	0.966075326286524	Upregulated	170.149527357349	WP_000105733.1
C2566_RS09600	ymgA	ymgA	two-component-system connector protein YmgA	0.0296664689168753	NA	Upregulated	16.2956043391816	WP_000858002.1
C2566_RS03375	ettA	ettA	energy-dependent translational throttle protein EttA	0.0295861032540381	0.968031814175368	Upregulated	422.809913062947	WP_000046749.1
C2566_RS11755	tqsA	tqsA	AI-2 transporter TqsA	0.0294993031746718	0.964347005172179	Upregulated	188.711790845011	WP_001118241.1
C2566_RS19865	rpmJ	rpmJ	50S ribosomal protein L36	0.0294598387797911	0.967108890842516	Upregulated	1454.44578277343	WP_000868187.1
C2566_RS15725	eutN	eutN	ethanolamine utilization microcompartment protein EutN	0.0294127371451188	NA	Upregulated	6.14192723641856	WP_000762196.1
C2566_RS12040	sodB	sodB	superoxide dismutase [Fe]	0.0293047105166081	0.965462599422786	Upregulated	5909.00695512186	WP_000007283.1
C2566_RS21025	yhjE	yhjE	MFS transporter	0.0292277102072163	0.963654991591002	Upregulated	31.9236493140602	WP_001149016.1
C2566_RS23930	C2566_RS23930	C2566_RS23930	IS1 family transposase	0.0291324650577113	0.966075326286524	Upregulated	57.3156605471613	NA
C2566_RS09095	mdoC	mdoC	glucans biosynthesis protein MdoC	0.0290498935490438	0.964347005172179	Upregulated	28.8477640744853	WP_001070375.1
C2566_RS03850	yaaY	yaaY	DUF2575 family protein	0.0287132740042569	NA	Upregulated	12.0544714088951	WP_001300728.1
C2566_RS15435	fryC	fryC	PTS fructose transporter subunit IIC	0.0286822377366318	NA	Upregulated	9.51221328196594	WP_000985359.1
C2566_RS21870	C2566_RS21870	C2566_RS21870	DUF5983 family protein	0.028578992737746	NA	Upregulated	10.0524686047656	WP_000761714.1
C2566_RS19200	pnp	pnp	polyribonucleotide nucleotidyltransferase	0.0284270956322195	0.969041573294928	Upregulated	1477.49612018343	WP_001295554.1
C2566_RS11745	mdtI	mdtI	multidrug/spermidine efflux SMR transporter subunit MdtI	0.0283888944608074	NA	Upregulated	5.64200065628587	WP_000046661.1
C2566_RS07925	C2566_RS07925	C2566_RS07925	replication endonuclease	0.0283082130540277	NA	Upregulated	17.1883724426576	NA
C2566_RS00750	C2566_RS00750	C2566_RS00750	2-dehydro-3-deoxygalactonokinase	0.0282468003408618	NA	Upregulated	20.2106704052363	WP_001117530.1
C2566_RS12960	mgrB	mgrB	PhoP/PhoQ regulator MgrB	0.0282407941091474	0.968251526725683	Upregulated	632.496726752762	WP_000714550.1
C2566_RS04045	araA	araA	L-arabinose isomerase	0.0281813312786098	0.96629211020766	Upregulated	29.6557854523002	WP_000151734.1
C2566_RS02680	yjfY	yjfY	DUF1471 family protein YjfY	0.0281526430855842	0.964889533320445	Upregulated	31.7296859043691	WP_000492914.1
C2566_RS24135	C2566_RS24135	C2566_RS24135	autotransporter outer membrane beta-barrel domain-containing protein	0.0281346261849614	NA	Upregulated	9.78523554024424	NA
C2566_RS06725	pagP	pagP	lipid IV(A) palmitoyltransferase PagP	0.0281098928050197	NA	Upregulated	15.4761343780796	WP_001103094.1
C2566_RS03155	fecA	fecA	TonB-dependent Fe(3+) dicitrate receptor FecA	0.027741766478814	0.969041573294928	Upregulated	55.3149186152505	WP_000188262.1
C2566_RS19210	truB	truB	tRNA pseudouridine(55) synthase TruB	0.0275504521892598	0.971232316120378	Upregulated	137.316300879626	WP_000089698.1
C2566_RS09035	ycdZ	ycdZ	DUF1097 domain-containing protein	0.0275185487277897	0.968251526725683	Upregulated	108.325272694311	WP_001300785.1
C2566_RS02065	mdtP	mdtP	multidrug efflux transporter outer membrane subunit MdtP	0.027391193892169	0.968031814175368	Upregulated	22.8301564505288	WP_000610601.1
C2566_RS08135	artP	artP	arginine ABC transporter ATP-binding protein ArtP	0.0273658939958169	0.972626828052691	Upregulated	136.689914119722	WP_000027205.1
C2566_RS18275	C2566_RS18275	C2566_RS18275	YtfJ family protein	0.027351038323213	NA	Upregulated	5.56630591721608	WP_001298770.1
C2566_RS06320	ybcL	ybcL	Raf kinase inhibitor-like protein YbcL	0.0272722981371542	0.969541650573752	Upregulated	94.1629231344332	WP_001306955.1
C2566_RS03035	ahr	ahr	NADPH-dependent aldehyde reductase Ahr	0.0269831684523943	0.969041573294928	Upregulated	31.5243849423828	WP_001318460.1
C2566_RS20005	gspF	gspF	type II secretion system inner membrane protein GspF	0.026922431958879	NA	Upregulated	15.1375463830702	WP_001109573.1
C2566_RS10060	kch	kch	voltage-gated potassium channel protein	0.026865875404006	0.972626828052691	Upregulated	176.141641479294	WP_000020078.1
C2566_RS03985	folA	folA	type 3 dihydrofolate reductase	0.026852203573768	0.973881105767979	Upregulated	134.925743463374	WP_000624375.1
C2566_RS14710	yfaT	yfaT	DUF1175 domain-containing protein	0.0268401166415885	NA	Upregulated	8.00736745765084	WP_001300976.1
C2566_RS05205	yahJ	yahJ	amidohydrolase family protein	0.0266664426519755	0.972485464197904	Upregulated	43.273547716313	WP_000665120.1
C2566_RS00920	yihI	yihI	Der GTPase-activating protein YihI	0.0263782082625758	0.974708830190869	Upregulated	62.5273094431352	WP_001295266.1
C2566_RS13490	shiA	shiA	shikimate transporter	0.0263262846960777	0.975241897777243	Upregulated	93.2540735225856	WP_000378575.1
C2566_RS06835	ybeQ	ybeQ	Sel1 family TPR-like repeat protein YbeQ	0.0258976975192937	0.972485464197904	Upregulated	36.1735018264101	NA
C2566_RS19230	rimP	rimP	ribosome maturation factor RimP	0.0258602315519526	0.9757543639621	Upregulated	92.6179692067774	WP_001300397.1
C2566_RS00990	yihQ	yihQ	sulfoquinovosidase	0.0258389728340591	NA	Upregulated	15.3286122716215	NA
C2566_RS02910	ridA	ridA	2-iminobutanoate/2-iminopropanoate deaminase	0.0257196633912096	0.9715846759075	Upregulated	614.453907239162	WP_000047539.1
C2566_RS07465	C2566_RS07465	C2566_RS07465	ASCH domain-containing protein	0.0256466516920858	NA	Upregulated	14.1572777934534	WP_000002107.1
C2566_RS13325	otsB	otsB	trehalose-phosphatase	0.0255904008695486	0.975276196365767	Upregulated	136.378957042146	WP_001295645.1
C2566_RS10400	ycjM	ycjM	glucosylglycerate phosphorylase	0.0255184920476915	0.971808538849755	Upregulated	24.6739959795724	WP_000810500.1
C2566_RS20365	mrcA	mrcA	peptidoglycan glycosyltransferase/peptidoglycan DD-transpeptidase MrcA	0.0254867361315204	0.976776574978624	Upregulated	176.466912961435	WP_000673804.1
C2566_RS11390	yneG	yneG	DUF4186 domain-containing protein	0.0254242720182391	NA	Upregulated	6.32849261354907	WP_001191027.1
C2566_RS01180	cpxA	cpxA	envelope stress sensor histidine kinase CpxA	0.0254028867212327	0.976752340260558	Upregulated	269.137342638501	WP_000580413.1
C2566_RS13915	yegL	yegL	vWA domain-containing protein	0.0251788495111963	NA	Upregulated	7.64437939167551	WP_000003153.1
C2566_RS18205	glcA	glcA	glycolate permease GlcA	0.024959804901025	NA	Upregulated	18.4426775865804	WP_000259318.1
C2566_RS21295	xylH	xylH	xylose ABC transporter permease XylH	0.0249076198815304	NA	Upregulated	16.6721335593844	WP_000047004.1
C2566_RS02430	ecnB	ecnB	lipoprotein toxin entericidin B	0.0248618154895836	0.974708830190869	Upregulated	1288.72221623076	WP_000239596.1
C2566_RS22015	yidK	yidK	solute:sodium symporter family transporter	0.0247775380641022	NA	Upregulated	17.2976055628235	WP_001087145.1
C2566_RS20510	glpE	glpE	thiosulfate sulfurtransferase GlpE	0.0247302093853979	0.97761680240753	Upregulated	43.6099883817016	WP_000371928.1
C2566_RS00735	C2566_RS00735	C2566_RS00735	tripartite tricarboxylate transporter TctB family protein	0.0247187142230208	NA	Upregulated	19.8051642699982	WP_001093393.1
C2566_RS04555	mtnN	mtnN	5'-methylthioadenosine/S-adenosylhomocysteine nucleosidase	0.0246829452695489	0.976852753580023	Upregulated	303.575861113397	WP_000689844.1
C2566_RS00165	atpA	atpA	F0F1 ATP synthase subunit alpha	0.0246559512159979	0.975241897777243	Upregulated	1172.8066127605	WP_001176745.1
C2566_RS15835	purC	purC	phosphoribosylaminoimidazolesuccinocarboxamide synthase	0.0244758083923249	0.976852753580023	Upregulated	48.6301087208102	WP_001295467.1
C2566_RS13880	dcd	dcd	dCTP deaminase	0.0243529842506326	0.9757543639621	Upregulated	293.664084014751	WP_001234777.1
C2566_RS05835	mdlB	mdlB	SmdB family multidrug efflux ABC transporter permease/ATP-binding protein	0.0242766839886342	0.978161978939473	Upregulated	109.20968629016	WP_001256174.1
C2566_RS05905	acrA	acrA	multidrug efflux RND transporter periplasmic adaptor subunit AcrA	0.024205378265481	0.978161978939473	Upregulated	445.268075627313	WP_001295324.1
C2566_RS16590	bamE	bamE	outer membrane protein assembly factor BamE	0.0241669957785217	0.976852753580023	Upregulated	1349.90241400383	WP_001203437.1
C2566_RS20385	hslR	hslR	ribosome-associated heat shock protein Hsp15	0.0240144633531423	0.978161978939473	Upregulated	54.1331484482242	WP_000660476.1
C2566_RS19825	arfA	arfA	alternative ribosome-rescue factor ArfA	0.0239441850918369	NA	Upregulated	169.752628050104	WP_000092696.1
C2566_RS05510	aroM	aroM	AroM family protein	0.0236142697444881	0.978161978939473	Upregulated	31.1892899439049	WP_001276425.1
C2566_RS08480	asnS	asnS	asparagine--tRNA ligase	0.023492560584902	0.978161978939473	Upregulated	773.290243494253	WP_000117881.1
C2566_RS25130	ysaE	ysaE	protein YsaE	0.0233966303687732	NA	Upregulated	5.09092238884586	WP_211180513.1
C2566_RS08375	cmk	cmk	(d)CMP kinase	0.0232902172626834	0.978419519565299	Upregulated	203.246648854187	WP_000125016.1
C2566_RS10770	feaB	feaB	phenylacetaldehyde dehydrogenase	0.0232241114809019	0.980100423315445	Upregulated	75.3500303375363	WP_000138605.1
C2566_RS05640	ribE	ribE	6,7-dimethyl-8-ribityllumazine synthase	0.0231512413713853	0.978606743040764	Upregulated	192.454516587265	WP_001021161.1
C2566_RS14920	elaD	elaD	deubiquitinase ElaD	0.0230965348486541	0.976852753580023	Upregulated	30.0771092850464	WP_001326980.1
C2566_RS15690	eutC	eutC	ethanolamine ammonia-lyase subunit beta	0.0227470346230784	NA	Upregulated	13.100017325358	WP_000372364.1
C2566_RS07115	C2566_RS07115	C2566_RS07115	DUF6531 domain-containing protein	0.0224452619827221	NA	Upregulated	21.9195368756708	WP_223343796.1
C2566_RS25045	C2566_RS25045	C2566_RS25045	fimbria/pilus outer membrane usher protein	0.0223209537618611	0.976852753580023	Upregulated	25.6231187718103	NA
C2566_RS25535	C2566_RS25535	C2566_RS25535	hypothetical protein	0.022282400850768	0.978120147872311	Upregulated	118.548785771027	WP_001329370.1
C2566_RS06525	fes	fes	enterochelin esterase	0.0221731872938876	NA	Upregulated	11.6310152623371	WP_000125832.1
C2566_RS11185	bdm	bdm	biofilm-dependent modulation protein	0.022123920692723	NA	Upregulated	6.97369087450812	WP_000495771.1
C2566_RS22075	dgoD	dgoD	galactonate dehydratase	0.0219514568661688	NA	Upregulated	22.2618630935351	WP_000705001.1
C2566_RS13785	wzxC	wzxC	colanic acid undecaprenyl disphosphate flippase WzxC	0.0219027280061522	NA	Upregulated	14.5411317294435	WP_000058488.1
C2566_RS02255	adiA	adiA	arginine decarboxylase	0.021870229576539	0.981485969883091	Upregulated	58.0567624407525	WP_012767781.1
C2566_RS02630	bsmA	bsmA	biofilm peroxide resistance protein BsmA	0.0218141884993516	0.981485969883091	Upregulated	577.960359880933	WP_000254633.1
C2566_RS03860	ileS	ileS	isoleucine--tRNA ligase	0.0217097245894034	0.982300266182098	Upregulated	577.142918345566	WP_001286879.1
C2566_RS14155	yehM	yehM	DUF5682 family protein	0.0216558275589693	0.978828148860771	Upregulated	24.7562396282831	WP_001294384.1
C2566_RS17415	tcdA	tcdA	tRNA cyclic N6-threonylcarbamoyladenosine(37) synthase TcdA	0.021589464677585	0.982779269099365	Upregulated	41.2168561307475	WP_000117728.1
C2566_RS16320	recO	recO	DNA repair protein RecO	0.0215559209869762	0.982779269099365	Upregulated	44.7373612238736	WP_000399404.1
C2566_RS21405	yiaV	yiaV	HlyD family secretion protein	0.0212051334268797	NA	Upregulated	15.140288356718	WP_000364895.1
C2566_RS04840	C2566_RS04840	C2566_RS04840	hypothetical protein	0.0209581127993277	0.982032328844082	Upregulated	61.3514405147977	NA
C2566_RS02325	ghoT	ghoT	type V toxin-antitoxin system toxin GhoT	0.0206468625596384	0.982300266182098	Upregulated	30.639267876161	WP_001173343.1
C2566_RS08305	dmsC	dmsC	dimethyl sulfoxide reductase anchor subunit DmsC	0.0206252465742371	0.982779269099365	Upregulated	216.313648938492	WP_000534631.1
C2566_RS17075	truD	truD	tRNA pseudouridine(13) synthase TruD	0.0206106725122777	0.983541171702588	Upregulated	287.396086520152	WP_000568943.1
C2566_RS00160	atpG	atpG	F0F1 ATP synthase subunit gamma	0.0205863504239831	0.982779269099365	Upregulated	721.271521409685	WP_000896498.1
C2566_RS13540	cobT	cobT	nicotinate-nucleotide--dimethylbenzimidazole phosphoribosyltransferase	0.0205123357633228	0.983541171702588	Upregulated	56.4479227450642	WP_001166160.1
C2566_RS01810	malF	malF	maltose ABC transporter permease MalF	0.0204687797263985	NA	Upregulated	16.4515009893371	WP_001297290.1
C2566_RS01335	metF	metF	methylenetetrahydrofolate reductase	0.020413725479773	0.982300266182098	Upregulated	28.2814136739773	WP_000007523.1
C2566_RS13040	copD	copD	copper homeostasis membrane protein CopD	0.0203278071690164	0.983541171702588	Upregulated	137.01920761888	WP_000879293.1
C2566_RS06150	ybbY	ybbY	uracil/xanthine transporter	0.0200555021286187	NA	Upregulated	12.2090191261908	WP_001298987.1
C2566_RS09495	potD	potD	spermidine/putrescine ABC transporter substrate-binding protein PotD	0.0200164135362362	0.983541171702588	Upregulated	275.06780847537	WP_000759317.1
C2566_RS17480	ppdB	ppdB	prepilin peptidase-dependent protein	0.0199136189187178	NA	Upregulated	13.8152819790992	WP_001144297.1
C2566_RS12555	ynjB	ynjB	ABC transporter substrate-binding protein	0.0198661737382829	0.983541171702588	Upregulated	30.7805377870918	WP_001215339.1
C2566_RS08010	C2566_RS08010	C2566_RS08010	phage tail protein I	0.0198225420931194	NA	Upregulated	7.75037623081653	WP_001086815.1
C2566_RS12530	xthA	xthA	exodeoxyribonuclease III	0.0196677489712096	0.983541171702588	Upregulated	65.4472334258048	WP_000673918.1
C2566_RS01545	rplK	rplK	50S ribosomal protein L11	0.0194784980915125	0.983541171702588	Upregulated	1006.43452338424	WP_001085926.1
C2566_RS14305	mglA	mglA	galactose/methyl galactoside ABC transporter ATP-binding protein MglA	0.0194253330434188	0.983541171702588	Upregulated	145.023512335016	WP_000255051.1
C2566_RS07995	C2566_RS07995	C2566_RS07995	phage baseplate assembly protein V	0.0194161935575674	NA	Upregulated	8.34880952339726	WP_000993743.1
C2566_RS16810	C2566_RS16810	C2566_RS16810	hypothetical protein	0.0193809130504648	0.983541171702588	Upregulated	131.110131899577	NA
C2566_RS06100	ylbG	ylbG	helix-turn-helix domain-containing protein	0.0193503656284322	0.983541171702588	Upregulated	22.7624718988164	NA
C2566_RS05075	ykgM	ykgM	type B 50S ribosomal protein L31	0.0193266681186518	0.983541171702588	Upregulated	37.2799199452847	WP_000803998.1
C2566_RS20580	gntR	gntR	gluconate operon transcriptional repressor GntR	0.0193189311197188	0.983541171702588	Upregulated	308.369111288477	WP_000730249.1
C2566_RS12440	katE	katE	catalase HPII	0.0188985538192144	0.983541171702588	Upregulated	248.838615730915	WP_000077856.1
C2566_RS01225	yiiR	yiiR	DUF805 domain-containing protein	0.0187614455249385	0.983541171702588	Upregulated	39.8698978383039	WP_000155257.1
C2566_RS18920	cyuA	cyuA	cysteine desulfidase	0.0185801620336506	0.983541171702588	Upregulated	32.0812428064568	WP_000460514.1
C2566_RS03345	creA	creA	protein CreA	0.0185410316682702	0.983578961342057	Upregulated	61.0453619088481	WP_000875487.1
C2566_RS21285	xylF	xylF	D-xylose ABC transporter substrate-binding protein	0.0183674661496959	0.983541171702588	Upregulated	34.0948659402848	WP_001300957.1
C2566_RS19290	dacB	dacB	serine-type D-Ala-D-Ala carboxypeptidase	0.0183006653876953	0.983578961342057	Upregulated	63.7985930545619	WP_001212662.1
C2566_RS10295	ycjD	ycjD	DUF559 domain-containing protein	0.0182061398852714	0.983541171702588	Upregulated	23.1471327871487	WP_000565727.1
C2566_RS16955	hycD	hycD	formate hydrogenlyase subunit HycD	0.018196715353004	NA	Upregulated	11.4139353521905	WP_000115234.1
C2566_RS14300	mglC	mglC	galactose/methyl galactoside ABC transporter permease MglC	0.018061738424551	0.983578961342057	Upregulated	104.92746864288	WP_001275118.1
C2566_RS04515	fhuC	fhuC	Fe3+-hydroxamate ABC transporter ATP-binding protein FhuC	0.0178738656772738	0.983578961342057	Upregulated	25.2622229923133	WP_001158931.1
C2566_RS12755	yeaO	yeaO	DUF488 domain-containing protein	0.0178637821567279	0.984151716183407	Upregulated	52.555542633838	WP_001297652.1
C2566_RS02355	C2566_RS02355	C2566_RS02355	hypothetical protein	0.0176445783119939	NA	Upregulated	19.6300321699585	NA
C2566_RS14630	yojI	yojI	microcin J25 efflux ABC transporter YojI	0.0176308223060352	0.984163862263947	Upregulated	72.6129525328682	WP_000422182.1
C2566_RS14365	nfo	nfo	deoxyribonuclease IV	0.0175492985603713	0.986154224847514	Upregulated	71.5812836746766	WP_000873881.1
C2566_RS19510	rplM	rplM	50S ribosomal protein L13	0.017494150004678	0.983781856499226	Upregulated	1030.27225571254	WP_000847559.1
C2566_RS21780	yicI	yicI	alpha-xylosidase	0.0174649818865476	0.985831897312755	Upregulated	55.2241623000317	WP_000702882.1
C2566_RS19025	kbaZ	kbaZ	tagatose-bisphosphate aldolase subunit KbaZ	0.0173521893839807	NA	Upregulated	16.7205299145775	WP_000681903.1
C2566_RS11815	manA	manA	mannose-6-phosphate isomerase	0.0170091192265501	0.986417644379799	Upregulated	225.955781477214	WP_001170661.1
C2566_RS13675	wzzB	wzzB	LPS O-antigen chain length determinant protein WzzB	0.0169197303710823	0.986417644379799	Upregulated	907.562425140845	WP_001319146.1
C2566_RS19700	C2566_RS19700	C2566_RS19700	membrane protein	0.0169106164249994	0.986251032740694	Upregulated	29.0669039808466	WP_000825639.1
C2566_RS19775	aroE	aroE	shikimate dehydrogenase	0.0167314897663115	0.986417644379799	Upregulated	110.119954742649	WP_000451243.1
C2566_RS19300	yhbE	yhbE	DMT family transporter	0.0165156791143772	0.986417644379799	Upregulated	153.74477112191	WP_000813037.1
C2566_RS13870	yegH	yegH	TerC family protein	0.0164544799064213	0.986417644379799	Upregulated	141.069655410256	WP_001300971.1
C2566_RS25450	C2566_RS25450	C2566_RS25450	hypothetical protein	0.0163773830165515	NA	Upregulated	15.9480368631627	WP_113705808.1
C2566_RS10900	ydcK	ydcK	YdcK family protein	0.016129700003834	0.986417644379799	Upregulated	60.7275409958314	WP_001234052.1
C2566_RS20195	ppiA	ppiA	peptidylprolyl isomerase A	0.0158623906654828	0.986417644379799	Upregulated	311.353378421772	WP_000477227.1
C2566_RS04375	yadG	yadG	ABC transporter ATP-binding protein	0.0157279850142747	0.986417644379799	Upregulated	93.3351605207424	WP_000150637.1
C2566_RS10560	abgR	abgR	LysR family transcriptional regulator	0.0156050342061752	0.986417644379799	Upregulated	62.7778631912874	WP_000885454.1
C2566_RS21860	C2566_RS21860	C2566_RS21860	IS30-like element IS30 family transposase	0.0155101671736441	0.986417644379799	Upregulated	88.9133297588523	NA
C2566_RS20090	tusC	tusC	sulfurtransferase complex subunit TusC	0.0152568025963893	NA	Upregulated	13.6819775488085	WP_000820720.1
C2566_RS15395	lpxP	lpxP	kdo(2)-lipid IV(A) palmitoleoyltransferase	0.0152357632438297	0.986417644379799	Upregulated	251.492061515825	WP_000484404.1
C2566_RS08960	efeB	efeB	iron uptake transporter deferrochelatase/peroxidase subunit	0.0150803621238833	0.986417644379799	Upregulated	47.4726361710235	WP_001199471.1
C2566_RS17410	csdE	csdE	cysteine desulfurase sulfur acceptor subunit CsdE	0.0150112026902048	0.986417644379799	Upregulated	137.760336900757	WP_000184261.1
C2566_RS01920	alr	alr	alanine racemase	0.0149316297470318	0.986417644379799	Upregulated	130.39052027681	WP_001147328.1
C2566_RS19420	mtgA	mtgA	monofunctional biosynthetic peptidoglycan transglycosylase	0.0148483203942843	0.986417644379799	Upregulated	51.7244180161005	WP_000047091.1
C2566_RS20305	trpS	trpS	tryptophan--tRNA ligase	0.0148418235147836	0.986417644379799	Upregulated	432.369098341941	WP_000165552.1
C2566_RS02505	C2566_RS02505	C2566_RS02505	hypothetical protein	0.0147671573624968	0.986417644379799	Upregulated	123.732043497991	NA
C2566_RS15065	yfcD	yfcD	NUDIX hydrolase YfcD	0.0147273921332201	0.986417644379799	Upregulated	97.0325018497417	WP_000437935.1
C2566_RS16660	gabP	gabP	GABA permease	0.0146910480458002	0.986417644379799	Upregulated	35.7157582127831	WP_001301367.1
C2566_RS04635	rseP	rseP	sigma E protease regulator RseP	0.0146908035085869	0.986417644379799	Upregulated	692.020305088092	WP_001295561.1
C2566_RS00875	mobA	mobA	molybdenum cofactor guanylyltransferase MobA	0.0146697053827222	0.986417644379799	Upregulated	42.349191250207	WP_001052181.1
C2566_RS02855	fbp	fbp	class 1 fructose-bisphosphatase	0.0145586321504598	0.986417644379799	Upregulated	504.267831406528	WP_000853753.1
C2566_RS05645	nusB	nusB	transcription antitermination factor NusB	0.0145170403773556	0.986417644379799	Upregulated	247.265335766012	WP_000801125.1
C2566_RS05180	yahE	yahE	DUF2877 domain-containing protein	0.0144772932272825	NA	Upregulated	6.12948257492494	WP_001315281.1
C2566_RS21815	C2566_RS21815	C2566_RS21815	glycoside hydrolase family 31 protein	0.014358029184966	0.986589126484721	Upregulated	173.430045914643	WP_001313395.1
C2566_RS15480	C2566_RS15480	C2566_RS15480	hypothetical protein	0.0142913736020661	0.986417644379799	Upregulated	80.9757229985605	NA
C2566_RS00705	C2566_RS00705	C2566_RS00705	DUF2877 domain-containing protein	0.0142631257559748	NA	Upregulated	11.3501798578624	WP_001301301.1
C2566_RS04525	fhuB	fhuB	Fe(3+)-hydroxamate ABC transporter permease FhuB	0.0142219757924113	0.986417644379799	Upregulated	34.93465631065	WP_061057646.1
C2566_RS03795	yjhP	yjhP	SAM-dependent methyltransferase	0.0141956324599368	0.986417644379799	Upregulated	29.5982990212139	WP_000354251.1
C2566_RS04660	lpxA	lpxA	acyl-ACP--UDP-N-acetylglucosamine O-acyltransferase	0.0141538740179882	0.986417644379799	Upregulated	233.954393721579	WP_000565966.1
C2566_RS21070	bcsZ	bcsZ	cellulose synthase complex periplasmic endoglucanase BcsZ	0.0141070607499061	NA	Upregulated	21.3801564308093	WP_001295222.1
C2566_RS10080	yciB	yciB	septation protein A	0.0139673598522208	0.986417644379799	Upregulated	82.0689022555862	WP_000808667.1
C2566_RS09110	mdoG	mdoG	glucans biosynthesis protein MdoG	0.0138955893054209	0.9876804188655	Upregulated	434.014049221282	WP_001343212.1
C2566_RS01395	frwD	frwD	PTS fructose-like transporter subunit IIB	0.0138843508192063	NA	Upregulated	8.34983473719332	WP_000323846.1
C2566_RS15345	evgA	evgA	acid-sensing system DNA-binding response regulator EvgA	0.0138060010477851	0.986417644379799	Upregulated	676.251946760847	WP_000991370.1
C2566_RS08350	ycaO	ycaO	30S ribosomal protein S12 methylthiotransferase accessory factor YcaO	0.0137567419163763	0.987251828456638	Upregulated	107.078440373768	WP_001295344.1
C2566_RS08985	pgaB	pgaB	poly-beta-1,6-N-acetyl-D-glucosamine N-deacetylase PgaB	0.0136803069415455	0.986417644379799	Upregulated	90.428090058007	WP_000945561.1
C2566_RS14525	yejO	yejO	autotransporter YejO	0.0136078965242103	0.9876804188655	Upregulated	164.836203184102	WP_000554226.1
C2566_RS09065	csgB	csgB	curli minor subunit CsgB	0.0133539239951114	NA	Upregulated	7.16810580740677	WP_000791650.1
C2566_RS16915	ascG	ascG	DNA-binding transcriptional regulator AscG	0.0132296526844591	0.9876804188655	Upregulated	75.919340104223	WP_001320117.1
C2566_RS06915	ybeZ	ybeZ	PhoH family protein	0.0131674103045473	0.9876804188655	Upregulated	485.980735016333	WP_001018040.1
C2566_RS10370	pspF	pspF	phage shock protein operon transcriptional activator	0.0131054314510706	0.9876804188655	Upregulated	32.777803594049	WP_001301108.1
C2566_RS00010	rnpA	rnpA	ribonuclease P protein component	0.0130123258572096	0.9876804188655	Upregulated	125.260368342963	WP_000239730.1
C2566_RS13090	purT	purT	formate-dependent phosphoribosylglycinamide formyltransferase	0.0129576914240421	0.987251828456638	Upregulated	23.1191680345062	WP_000173474.1
C2566_RS01540	nusG	nusG	transcription termination/antitermination protein NusG	0.0128641968307331	0.9876804188655	Upregulated	235.120322723783	WP_001287516.1
C2566_RS17750	cmtB	cmtB	PTS mannitol transporter subunit IIA	0.012813784812169	NA	Upregulated	15.2450240420547	WP_001239650.1
C2566_RS14350	lysP	lysP	lysine-specific permease	0.0126484901712543	0.9876804188655	Upregulated	133.185542574465	WP_000253273.1
C2566_RS20865	pitA	pitA	inorganic phosphate transporter PitA	0.0126108933281254	0.9876804188655	Upregulated	300.420929694066	WP_000902780.1
C2566_RS18490	qseB	qseB	quorum sensing response regulator transcription factor QseB	0.0125523059201384	0.9876804188655	Upregulated	64.9584972604551	WP_001221493.1
C2566_RS11775	ydgI	ydgI	amino acid permease	0.0125260954444832	0.9876804188655	Upregulated	23.701990545477	WP_000412379.1
C2566_RS00455	rffA	rffA	dTDP-4-amino-4,6-dideoxygalactose transaminase	0.012513701786591	0.9876804188655	Upregulated	67.656600485941	WP_000612043.1
C2566_RS15565	ptsH	ptsH	phosphocarrier protein Hpr	0.0125044821757896	0.9876804188655	Upregulated	660.330103265853	WP_000487600.1
C2566_RS16615	C2566_RS16615	C2566_RS16615	integrase domain-containing protein	0.0123844941708798	0.9876804188655	Upregulated	306.580011130134	WP_001062342.1
C2566_RS15190	mnmC	mnmC	bifunctional tRNA (5-methylaminomethyl-2-thiouridine)(34)-methyltransferase MnmD/FAD-dependent 5-carboxymethylaminomethyl-2-thiouridine(34) oxidoreductase MnmC	0.012246244009812	0.9876804188655	Upregulated	146.220657033611	WP_000683788.1
C2566_RS20375	igaA	igaA	intracellular growth attenuator protein IgaA	0.0121862599745807	0.9876804188655	Upregulated	265.680412055474	WP_000104525.1
C2566_RS05035	ecpE	ecpE	fimbrial chaperone EcpE	0.0121564329971894	NA	Upregulated	20.8655447860494	WP_001301243.1
C2566_RS20670	livH	livH	high-affinity branched-chain amino acid ABC transporter permease LivH	0.0121051950140803	NA	Upregulated	10.8591362862596	WP_001295111.1
C2566_RS07095	kdpB	kdpB	potassium-transporting ATPase subunit KdpB	0.0120913720806661	0.9876804188655	Upregulated	22.6260042957661	WP_000087944.1
C2566_RS18680	ttdA	ttdA	L(+)-tartrate dehydratase subunit alpha	0.0120155584729178	NA	Upregulated	9.23575457340461	WP_000986797.1
C2566_RS20945	yhiD	yhiD	MgtC/SapB family protein	0.0119554224962268	NA	Upregulated	6.15403264338087	WP_001296814.1
C2566_RS02070	mdtO	mdtO	multidrug efflux transporter permease subunit MdtO	0.0118558834762728	NA	Upregulated	21.9429432079551	WP_001275205.1
C2566_RS09915	narL	narL	two-component system response regulator NarL	0.0118548372426661	0.9876804188655	Upregulated	42.3610731938113	WP_000070491.1
C2566_RS06975	nagC	nagC	DNA-binding transcriptional regulator NagC	0.0117714799004891	0.9876804188655	Upregulated	156.158267576764	WP_000187594.1
C2566_RS09605	ariR	ariR	biofilm/acid-resistance regulator AriR	0.0117392989322985	NA	Upregulated	7.34264781002715	WP_000888772.1
C2566_RS05880	ylaC	ylaC	YlaC family protein	0.0115934349529951	0.9876804188655	Upregulated	433.781479005101	WP_000136192.1
C2566_RS17630	C2566_RS17630	C2566_RS17630	hypothetical protein	0.0114914386425273	0.9876804188655	Upregulated	166.214461565098	NA
C2566_RS12650	ydjG	ydjG	NADH-dependent methylglyoxal reductase	0.0114663515442848	NA	Upregulated	15.6608508603865	WP_000723724.1
C2566_RS19920	rplN	rplN	50S ribosomal protein L14	0.0113860770836666	0.9876804188655	Upregulated	1569.25395226955	WP_000613955.1
C2566_RS19910	rplE	rplE	50S ribosomal protein L5	0.0113214180785943	0.9876804188655	Upregulated	1723.16274182342	WP_001096200.1
C2566_RS11690	ynfG	ynfG	DMSO reductase like molybdoenzyme iron-sulfur subunit YnfG	0.0113199256111805	0.9876804188655	Upregulated	83.5759900228632	WP_000213028.1
C2566_RS11830	uidB	uidB	glucuronide transporter	0.0112906269704778	NA	Upregulated	21.920152743025	WP_001075844.1
C2566_RS19175	yhbW	yhbW	luciferase-like monooxygenase	0.0112568616216641	0.9876804188655	Upregulated	52.9460016291902	WP_000130385.1
C2566_RS04895	dinJ	dinJ	type II toxin-antitoxin system antitoxin DinJ	0.0112006194196086	0.9876804188655	Upregulated	2575.07908471145	WP_000729704.1
C2566_RS16010	xseA	xseA	exodeoxyribonuclease VII large subunit	0.0111595646764752	0.988778040639659	Upregulated	120.78406825099	WP_000937912.1
C2566_RS10360	puuB	puuB	gamma-glutamylputrescine oxidase	0.0111083134866572	NA	Upregulated	8.55823423783646	WP_000134870.1
C2566_RS20285	yhfW	yhfW	phosphopentomutase	0.0110131990515923	NA	Upregulated	14.9665097148415	WP_000090611.1
C2566_RS00100	bglB	bglB	6-phospho-beta-glucosidase BglB	0.0110073345560264	NA	Upregulated	17.913290823652	WP_000643219.1
C2566_RS01000	yihS	yihS	sulfoquinovose isomerase	0.0109195537698111	0.9876804188655	Upregulated	25.9689929328204	WP_000870916.1
C2566_RS02775	ytfH	ytfH	winged helix-turn-helix transcriptional regulator	0.0108443717708416	0.988553864065735	Upregulated	88.6504075531066	WP_000084622.1
C2566_RS21635	C2566_RS21635	C2566_RS21635	glycosyltransferase	0.0108285769422528	0.9876804188655	Upregulated	164.265904312723	NA
C2566_RS23535	ibsC	ibsC	type I toxin-antitoxin system toxin IbsC	0.0108224119481508	NA	Upregulated	6.33389180551569	WP_010723220.1
C2566_RS11405	ptrR	ptrR	putrescine utilization regulator PtrR	0.0107877048821049	NA	Upregulated	14.0722183738295	WP_000366501.1
C2566_RS13910	pphC	pphC	PP2C family serine/threonine-protein phosphatase	0.0107429238137267	NA	Upregulated	12.4379069118737	WP_000119055.1
C2566_RS15420	ptsP	ptsP	phosphoenolpyruvate--protein phosphotransferase	0.0107178555186647	0.9876804188655	Upregulated	25.6238114559398	WP_000955917.1
C2566_RS09500	potC	potC	spermidine/putrescine ABC transporter permease PotC	0.0105352306865978	0.988864936066849	Upregulated	77.6067885790308	WP_000580316.1
C2566_RS04720	nlpE	nlpE	envelope stress response activation lipoprotein NlpE	0.0103937439548743	0.988864936066849	Upregulated	179.672392475001	WP_000239183.1
C2566_RS19895	rplF	rplF	50S ribosomal protein L6	0.0102354941495959	0.988864936066849	Upregulated	1215.24650617349	WP_000091945.1
C2566_RS15850	dapA	dapA	4-hydroxy-tetrahydrodipicolinate synthase	0.0102202382605542	0.989666355039424	Upregulated	769.908521696874	WP_001295469.1
C2566_RS05890	hha	hha	HHA domain-containing protein	0.0102102106671504	0.988864936066849	Upregulated	1472.75881364788	WP_001291435.1
C2566_RS25150	C2566_RS25150	C2566_RS25150	hypothetical protein	0.0100099231429432	NA	Upregulated	4.87571573496614	NA
C2566_RS07495	C2566_RS07495	C2566_RS07495	hypothetical protein	0.00995511411562472	NA	Upregulated	19.3931002246025	WP_001130801.1
C2566_RS16350	rseB	rseB	sigma-E factor regulatory protein RseB	0.00972793700745403	0.99127600477491	Upregulated	640.583024020157	WP_000812053.1
C2566_RS19930	rpmC	rpmC	50S ribosomal protein L29	0.00971664730815498	0.988890395679412	Upregulated	942.027794330072	WP_000644741.1
C2566_RS19235	C2566_RS19235	C2566_RS19235	hypothetical protein	0.0096256536938434	0.988864936066849	Upregulated	33.7555339809039	NA
C2566_RS09660	minD	minD	septum site-determining protein MinD	0.00935723940275893	0.991776114632901	Upregulated	330.933212198431	WP_000101055.1
C2566_RS10890	ydcH	ydcH	YdcH family protein	0.00917535912668267	0.991454037996113	Upregulated	42153.0273401479	WP_001296778.1
C2566_RS00400	trxA	trxA	thioredoxin TrxA	0.00917275044832178	0.99185002894843	Upregulated	1689.85042625022	WP_001280776.1
C2566_RS10625	C2566_RS10625	C2566_RS10625	PD-(D/E)XK nuclease-like domain-containing protein	0.00913908538993194	NA	Upregulated	7.85840845121257	NA
C2566_RS14290	preT	preT	NAD-dependent dihydropyrimidine dehydrogenase subunit PreT	0.00911755668686141	0.99185002894843	Upregulated	191.070687847452	WP_001136389.1
C2566_RS11845	hdhA	hdhA	7-alpha-hydroxysteroid dehydrogenase	0.00891163247290895	0.99185002894843	Upregulated	256.983695847899	WP_000483353.1
C2566_RS13635	hisG	hisG	ATP phosphoribosyltransferase	0.00868053066682639	0.99185002894843	Upregulated	46.1135775438672	WP_000131757.1
C2566_RS19890	rplR	rplR	50S ribosomal protein L18	0.00863852115429516	0.99185002894843	Upregulated	656.736887684079	WP_000358960.1
C2566_RS00445	rfbA	rfbA	glucose-1-phosphate thymidylyltransferase RfbA	0.00848107676839003	0.99185002894843	Upregulated	40.6603649809612	WP_000676056.1
C2566_RS04905	rayT	rayT	REP-associated tyrosine transposase RayT	0.00838166121321912	NA	Upregulated	14.3081748476905	WP_000006260.1
C2566_RS20240	frlC	frlC	fructoselysine 3-epimerase	0.00835114223215837	NA	Upregulated	13.6669409474828	WP_000847837.1
C2566_RS06575	entE	entE	(2,3-dihydroxybenzoyl)adenylate synthase EntE	0.00830626666590474	NA	Upregulated	16.713988453159	WP_000026804.1
C2566_RS06690	citE	citE	citrate (pro-3S)-lyase subunit beta	0.0083010313896987	NA	Upregulated	9.37310939349607	WP_000622357.1
C2566_RS19675	yhdJ	yhdJ	adenine-specific DNA-methyltransferase	0.00814513316193123	NA	Upregulated	17.5178902648211	WP_001258917.1
C2566_RS12915	manZ	manZ	PTS mannose transporter subunit IID	0.00812518716233136	0.99185002894843	Upregulated	256.800298775145	WP_000228655.1
C2566_RS03635	hypT	hypT	hypochlorite stress DNA-binding transcriptional regulator HypT	0.0080689293171228	0.992297552514367	Upregulated	143.465451850981	WP_000340740.1
C2566_RS09235	flgB	flgB	flagellar basal body rod protein FlgB	0.00795995118886261	0.99185002894843	Upregulated	64.1456599401062	WP_000884692.1
C2566_RS18755	ebgA	ebgA	beta-galactosidase subunit alpha	0.00792171996665473	0.99185002894843	Upregulated	30.7669815170924	WP_001082928.1
C2566_RS20175	argD	argD	bifunctional acetylornithine/succinyldiaminopimelate transaminase	0.00791771270988705	0.992297552514367	Upregulated	102.91193956065	WP_000963792.1
C2566_RS19875	rplO	rplO	50S ribosomal protein L15	0.00782833795653385	0.992297552514367	Upregulated	1322.70133331821	WP_001238917.1
C2566_RS21100	bcsF	bcsF	cellulose biosynthesis protein BcsF	0.00780901381327212	NA	Upregulated	5.86546860022121	WP_000988308.1
C2566_RS07555	bioD	bioD	dethiobiotin synthase	0.00765425635616857	NA	Upregulated	9.06747149893724	WP_000044837.1
C2566_RS06685	citF	citF	citrate lyase subunit alpha	0.00761093353492247	NA	Upregulated	12.0642969012468	WP_000192245.1
C2566_RS12690	gapA	gapA	glyceraldehyde-3-phosphate dehydrogenase	0.00758064692560913	0.992297552514367	Upregulated	7959.26791229548	WP_000153502.1
C2566_RS07160	ybgA	ybgA	YbgA family protein	0.00751546494465732	0.992297552514367	Upregulated	38.0584964409176	WP_001076004.1
C2566_RS13765	galF	galF	UTP--glucose-1-phosphate uridylyltransferase GalF	0.00742930649429886	0.992297552514367	Upregulated	144.31062058832	WP_000183060.1
C2566_RS15485	C2566_RS15485	C2566_RS15485	hypothetical protein	0.00739487053474559	0.992297552514367	Upregulated	558.60624283634	NA
C2566_RS09375	ptsG	ptsG	PTS glucose transporter subunit IIBC	0.00737533545007007	0.992297552514367	Upregulated	353.849823386193	WP_000475719.1
C2566_RS18815	ygjR	ygjR	Gfo/Idh/MocA family protein	0.00713633075770551	0.99282284953505	Upregulated	263.33770522784	WP_012775974.1
C2566_RS06565	fepB	fepB	Fe2+-enterobactin ABC transporter substrate-binding protein	0.00709341516527625	0.992297552514367	Upregulated	28.5630289653627	WP_001234314.1
C2566_RS16210	yphE	yphE	sugar ABC transporter ATP-binding protein	0.00701327628899162	NA	Upregulated	19.125253286502	WP_000493466.1
C2566_RS11445	marB	marB	multiple antibiotic resistance protein MarB	0.00688750044102141	0.99282284953505	Upregulated	30.655904356099	WP_000803657.1
C2566_RS04050	araB	araB	ribulokinase	0.00686327661649208	0.992297552514367	Upregulated	29.7960756114653	WP_000951777.1
C2566_RS06110	allS	allS	HTH-type transcriptional activator AllS	0.00676445801808293	NA	Upregulated	19.0597501294917	WP_000460145.1
C2566_RS21245	glyS	glyS	glycine--tRNA ligase subunit beta	0.00676345824086148	0.993135691128336	Upregulated	648.487756817806	WP_001291772.1
C2566_RS24955	ytgA	ytgA	protein YtgA	0.00661981222377867	0.993135691128336	Upregulated	238.497673293238	WP_211180521.1
C2566_RS10960	hicA	hicA	type II toxin-antitoxin system mRNA interferase toxin HicA	0.00653531800198022	0.993220977570976	Upregulated	44.1736814624508	WP_000813794.1
C2566_RS10160	rluB	rluB	23S rRNA pseudouridine(2605) synthase RluB	0.00627155225374401	0.994088896999154	Upregulated	130.094370098809	WP_001291217.1
C2566_RS06085	ybbC	ybbC	YbbC/YhhH family protein	0.00620705521085589	0.993323218073007	Upregulated	32.0999686383707	WP_000877768.1
C2566_RS17810	srsR	srsR	LysR family transcriptional regulator SrsR	0.00618614763774862	NA	Upregulated	18.7259907766588	WP_000350807.1
C2566_RS10450	ompG	ompG	monomeric porin OmpG	0.00617322576377414	NA	Upregulated	9.3963080532249	WP_000735257.1
C2566_RS03220	nhaR	nhaR	transcriptional activator NhaR	0.00605328072321958	0.994900563463692	Upregulated	109.902831083977	WP_001300855.1
C2566_RS20675	livK	livK	high-affinity branched-chain amino acid ABC transporter substrate-binding protein LivK	0.0059642995498748	NA	Upregulated	18.9729087241447	WP_001300935.1
C2566_RS00970	yihN	yihN	MFS transporter	0.00576550115562154	NA	Upregulated	17.0513334484732	WP_000956312.1
C2566_RS01100	frvX	frvX	aminopeptidase	0.00569431069508779	0.994900563463692	Upregulated	30.4336682259942	WP_001019484.1
C2566_RS05405	tauD	tauD	taurine dioxygenase	0.00569288967681391	0.994900563463692	Upregulated	26.515481540639	WP_000004024.1
C2566_RS15165	usg	usg	aspartate-semialdehyde dehydrogenase	0.00566025120611558	0.994900563463692	Upregulated	137.878958798358	WP_001289167.1
C2566_RS15230	C2566_RS15230	C2566_RS15230	StfH/YfcO family fimbrial adhesin	0.00548661101461422	0.994900563463692	Upregulated	105.101220703935	WP_012777769.1
C2566_RS15365	oxc	oxc	oxalyl-CoA decarboxylase	0.00543122519571034	NA	Upregulated	21.4955732458962	WP_001283490.1
C2566_RS18790	higB	higB	type II toxin-antitoxin system toxin HigB	0.00542449160607015	0.994900563463692	Upregulated	44.1142983111048	WP_000550189.1
C2566_RS15490	yfeC	yfeC	YfeC-like transcriptional regulator	0.00539866272414082	0.994900563463692	Upregulated	197.25122071433	WP_000472021.1
C2566_RS12870	yoaH	yoaH	YoaH family protein	0.00529556363091861	0.994900563463692	Upregulated	47.1983876667392	WP_000457334.1
C2566_RS05325	mhpA	mhpA	bifunctional 3-(3-hydroxy-phenyl)propionate/3-hydroxycinnamic acid hydroxylase	0.00525998651750188	NA	Upregulated	12.3914740495924	WP_001007410.1
C2566_RS02955	C2566_RS02955	C2566_RS02955	hypothetical protein	0.00524769389367178	0.994900563463692	Upregulated	139.880674697256	WP_000036440.1
C2566_RS21920	yicN	yicN	DUF1198 domain-containing protein	0.00517840591889139	NA	Upregulated	10.8838309368181	WP_001300927.1
C2566_RS11980	ydhJ	ydhJ	HlyD family secretion protein	0.00511022287646344	0.994959537399125	Upregulated	24.8213584644493	WP_001301002.1
C2566_RS12170	sufD	sufD	Fe-S cluster assembly protein SufD	0.00509407872216801	0.995102369323727	Upregulated	62.7801345676181	WP_000908013.1
C2566_RS01685	C2566_RS01685	C2566_RS01685	hypothetical protein	0.00498343235430075	NA	Upregulated	17.5107103658776	NA
C2566_RS16850	mltB	mltB	lytic murein transglycosylase B	0.00494682364172503	0.995102369323727	Upregulated	55.4769336024905	WP_001301333.1
[truncated: 2,060 more rows]
