# Supplementary material for: Transcriptome Profiling of Escherichia coli B During Sequential Adaptation to T4 Phage and Iron(III) Stress
Source: Antibiotics (Basel). 2026 Jul 13;15(7):684. doi: 10.3390/antibiotics15070684 (PMC13405929; doi:10.3390/antibiotics15070684)
Supplement: Supplementary file 1 [file antibiotics-15-00684-s001.zip › SUPPLEMENTARY FOLDER/analysis_CON3/Phage_vs_CON_significant.csv]

gene_id	label	gene_name	product	log2FoldChange	padj	direction	baseMean	protein_id
C2566_RS02005	acs	acs	acetate--CoA ligase	2.85400574944639	0.000595085284321188	Upregulated	634.854013624491	WP_000078239.1
C2566_RS04870	fadE	fadE	acyl-CoA dehydrogenase FadE	2.64817155364468	0.0011752962510956	Upregulated	764.06193579082	WP_000973107.1
C2566_RS15275	fadI	fadI	acetyl-CoA C-acyltransferase FadI	2.61738028005751	0.00112917001379613	Upregulated	210.56626375594	WP_000531952.1
C2566_RS20515	glpD	glpD	glycerol-3-phosphate dehydrogenase	2.53514672735954	0.000804650153170719	Upregulated	403.707199699676	WP_000448135.1
C2566_RS12835	fadD	fadD	long-chain-fatty-acid--CoA ligase FadD	2.52833725651825	0.0010311634905025	Upregulated	628.338404328325	WP_000758422.1
C2566_RS06890	gltI	gltI	glutamate/aspartate ABC transporter substrate-binding protein GltI	2.46329413882151	0.000920702130432906	Upregulated	2357.9157366466	WP_001301404.1
C2566_RS21155	dppA	dppA	dipeptide ABC transporter substrate-binding protein DppA	2.40369022765275	0.000595085284321188	Upregulated	229.335629813775	WP_001222883.1
C2566_RS05320	mhpR	mhpR	DNA-binding transcriptional regulator	2.33496716269051	0.00108381348848282	Upregulated	216.746352803299	WP_001301325.1
C2566_RS17360	C2566_RS17360	C2566_RS17360	sugar ABC transporter ATP-binding protein	2.29517228461702	0.00317983963798086	Upregulated	209.907578009984	WP_000004944.1
C2566_RS14435	yeiQ	yeiQ	mannitol dehydrogenase family protein	2.26399750201884	0.000804650153170719	Upregulated	162.588490716764	WP_001091940.1
C2566_RS18780	fadH	fadH	NADPH-dependent 2,4-dienoyl-CoA reductase	2.24775826796714	0.00479325904816925	Upregulated	391.59186528755	WP_000121433.1
C2566_RS15120	argT	argT	lysine/arginine/ornithine ABC transporter substrate-binding protein ArgT	2.24677273586998	0.00289216127956262	Upregulated	316.436263062977	WP_000748271.1
C2566_RS12525	astC	astC	succinylornithine/acetylornithine transaminase	2.24082929822194	0.00386648727219627	Upregulated	101.246638891976	WP_000082032.1
C2566_RS14110	C2566_RS14110	C2566_RS14110	hypothetical protein	2.23634116049232	0.00298956579107523	Upregulated	113.305554832347	WP_001268667.1
C2566_RS09735	dadA	dadA	D-amino acid dehydrogenase	2.1797296867286	0.00420932232936546	Upregulated	417.624633381247	WP_001266908.1
C2566_RS08970	phoH	phoH	phosphate starvation-inducible protein PhoH	2.07331970111801	0.00641341469151141	Upregulated	174.358593235428	WP_000533522.1
C2566_RS01710	aceA	aceA	isocitrate lyase	2.04495226789471	0.00513195030642784	Upregulated	899.356418841761	WP_000857856.1
C2566_RS18825	sstT	sstT	serine/threonine transporter SstT	2.01870589937746	0.000920702130432906	Upregulated	116.338698510481	WP_000211656.1
C2566_RS05145	betI	betI	transcriptional regulator BetI	2.01831803304939	0.00761473539278369	Upregulated	269.371676227893	WP_001301261.1
C2566_RS09740	dadX	dadX	catabolic alanine racemase DadX	1.94342177133997	0.00932719167737953	Upregulated	375.876360902238	WP_000197884.1
C2566_RS02625	yjfN	yjfN	DUF1471 family protease activator YjfN	1.90471137758822	0.00906733283269671	Upregulated	182.956171341559	WP_000811566.1
C2566_RS10115	trpB	trpB	tryptophan synthase subunit beta	1.89266438516374	0.00677622095563923	Upregulated	105.583262858626	WP_000209518.1
C2566_RS08940	putP	putP	sodium/proline symporter PutP	1.87578468241648	0.0105909449158202	Upregulated	431.348304603509	WP_001018486.1
C2566_RS01870	lexA	lexA	transcriptional repressor LexA	1.83660038240202	0.00677622095563923	Upregulated	273.196542311536	WP_000646078.1
C2566_RS18230	glcD	glcD	glycolate oxidase subunit GlcD	1.83563822887158	0.0118356565675837	Upregulated	58.3668512258437	WP_000026083.1
C2566_RS10385	pspC	pspC	envelope stress response membrane protein PspC	1.82480236491799	0.0005859932706734	Upregulated	72.3563672692794	WP_000907385.1
C2566_RS03700	fimF	fimF	type 1 fimbria minor subunit FimF	1.819403768908	0.0130512198327924	Upregulated	23.7859011533072	WP_001244827.1
C2566_RS15285	fadL	fadL	long-chain fatty acid transporter FadL	1.80411470273431	0.0130512198327924	Upregulated	283.23596747332	WP_001295701.1
C2566_RS10835	aldA	aldA	aldehyde dehydrogenase	1.78580877374944	0.0132167406419472	Upregulated	690.789530662276	WP_000115936.1
C2566_RS06880	gltK	gltK	glutamate/aspartate ABC transporter permease GltK	1.78113317434356	0.0124372865476701	Upregulated	107.97970455587	WP_000272824.1
C2566_RS04495	C2566_RS04495	C2566_RS04495	TonB-dependent receptor plug domain-containing protein	1.75786879552263	0.00994780974821739	Upregulated	29.8878021522674	NA
C2566_RS01995	actP	actP	cation/acetate symporter ActP	1.72828897059545	0.0105909449158202	Upregulated	228.333145145002	WP_000832570.1
C2566_RS12515	astD	astD	succinylglutamate-semialdehyde dehydrogenase	1.69759582701975	0.0105909449158202	Upregulated	62.3310471273176	WP_000177202.1
C2566_RS00720	ysgA	ysgA	dienelactone hydrolase family protein	1.69504955024755	0.0112533024640513	Upregulated	137.159471615974	WP_001298606.1
C2566_RS01585	thiG	thiG	thiazole synthase	1.69013524873708	0.00892904257036029	Upregulated	31.8179662430615	WP_000944059.1
C2566_RS12520	astA	astA	arginine N-succinyltransferase	1.68918589654751	0.0178954278897278	Upregulated	49.3517478537489	WP_000989419.1
C2566_RS06595	cstA	cstA	pyruvate/proton symporter CstA	1.66907029698231	0.0136232364301624	Upregulated	900.949068446391	NA
C2566_RS02755	cycA	cycA	D-serine/D-alanine/glycine transporter	1.65591230204779	0.0136232364301624	Upregulated	538.8741408513	WP_000228346.1
C2566_RS00815	fadA	fadA	acetyl-CoA C-acyltransferase FadA	1.63469345532772	0.0188609631523947	Upregulated	205.604856550617	WP_000438708.1
C2566_RS20300	yhfZ	yhfZ	GntR family transcriptional regulator YhfZ	1.63313654025103	0.0145678184584435	Upregulated	164.671662074976	WP_001254790.1
C2566_RS00215	asnA	asnA	aspartate--ammonia ligase	1.62720645006792	0.00892142497053513	Upregulated	415.23403156617	WP_000845101.1
C2566_RS20645	ugpB	ugpB	sn-glycerol-3-phosphate ABC transporter substrate-binding protein UgpB	1.62531951837793	0.0130512198327924	Upregulated	118.586253502715	WP_000803190.1
C2566_RS05140	betB	betB	betaine-aldehyde dehydrogenase	1.59603456627539	0.0133749952920626	Upregulated	181.84539653417	WP_000089084.1
C2566_RS05730	cyoC	cyoC	cytochrome o ubiquinol oxidase subunit III	1.59601044015903	0.0178954278897278	Upregulated	392.711449887128	WP_000179819.1
C2566_RS00260	rbsC	rbsC	ribose ABC transporter permease	1.57633845527411	0.0200876616556213	Upregulated	102.177398094996	WP_000211858.1
C2566_RS10870	ydcI	ydcI	LysR substrate-binding domain-containing protein	1.56151160442002	0.0138827478281194	Upregulated	508.901096102358	WP_000414567.1
C2566_RS18940	tdcE	tdcE	2-ketobutyrate formate-lyase/pyruvate formate-lyase	1.55880764350837	0.0226444530996371	Upregulated	441.379650355739	WP_000861734.1
C2566_RS01190	cpxP	cpxP	cell-envelope stress modulator CpxP	1.5472432535555	0.0130512198327924	Upregulated	7059.88334310341	WP_012767777.1
C2566_RS05725	cyoD	cyoD	cytochrome o ubiquinol oxidase subunit IV	1.54308381679083	0.0220659331121133	Upregulated	250.003504714764	WP_000019869.1
C2566_RS14055	thiD	thiD	bifunctional hydroxymethylpyrimidine kinase/phosphomethylpyrimidine kinase	1.53646180366278	0.00677622095563923	Upregulated	41.3852511948149	WP_000822257.1
C2566_RS13070	yebE	yebE	tellurite resistance TerB family protein	1.52081612814908	0.00994780974821739	Upregulated	333.042028201242	WP_000024745.1
C2566_RS10200	cysB	cysB	HTH-type transcriptional regulator CysB	1.51069515166745	0.0152117747159008	Upregulated	362.228290907009	WP_000776253.1
C2566_RS16640	glaH	glaH	glutarate dioxygenase GlaH	1.50833227894217	0.0197856741817084	Upregulated	33.0728786771063	WP_000993087.1
C2566_RS06885	gltJ	gltJ	glutamate/aspartate ABC transporter permease GltJ	1.48218754274127	0.0192651477083984	Upregulated	173.959587947811	WP_000020941.1
C2566_RS14775	glpA	glpA	anaerobic glycerol-3-phosphate dehydrogenase subunit A	1.47991594294865	0.0265814738221274	Upregulated	312.341339173398	WP_000857257.1
C2566_RS01605	thiC	thiC	phosphomethylpyrimidine synthase ThiC	1.47140983594002	0.00212165248020267	Upregulated	104.229067517237	WP_001276903.1
C2566_RS17355	C2566_RS17355	C2566_RS17355	ABC transporter permease	1.46771694407198	0.0251062107829646	Upregulated	58.4969971065265	WP_000156205.1
C2566_RS21965	ivbL	ivbL	ilvB operon leader peptide IvbL	1.46486529584992	0.0259233019457888	Upregulated	709.58215680483	WP_001300753.1
C2566_RS10125	trpD	trpD	bifunctional anthranilate synthase glutamate amidotransferase component TrpG/anthranilate phosphoribosyltransferase TrpD	1.45318655506418	0.0198396927793032	Upregulated	71.7348824976778	WP_000763511.1
C2566_RS21720	dinD	dinD	DNA damage-inducible protein D	1.44017135347874	0.0242676855023618	Upregulated	261.977074932416	WP_001300958.1
C2566_RS11040	yncE	yncE	YncE family protein	1.43185876739528	0.000595085284321188	Upregulated	181.283237192809	WP_000550675.1
C2566_RS01970	soxS	soxS	superoxide response transcriptional regulator SoxS	1.41409034367855	0.0241994189455021	Upregulated	247.61878754645	WP_000019358.1
C2566_RS12510	astB	astB	N-succinylarginine dihydrolase	1.40214252446537	0.0310186453632076	Upregulated	44.6311610677323	WP_000995016.1
C2566_RS01255	glpF	glpF	glycerol uptake facilitator protein GlpF	1.38276151051417	0.0243344903787211	Upregulated	330.772858290456	WP_000084268.1
C2566_RS05740	cyoA	cyoA	cytochrome o ubiquinol oxidase subunit II	1.38196949076743	0.0226444530996371	Upregulated	1177.11761300364	WP_001239440.1
C2566_RS01580	thiH	thiH	2-iminoacetate synthase ThiH	1.36291121812496	0.0230023432102583	Upregulated	39.2776492655201	WP_000847462.1
C2566_RS07640	hlyD	hlyD	secretion protein HlyD	1.36245870772677	0.000595085284321188	Upregulated	130.599791279973	WP_000743444.1
C2566_RS17200	queE	queE	7-carboxy-7-deazaguanine synthase QueE	1.35377434197392	0.00630824827040607	Upregulated	121.627500071435	WP_001199973.1
C2566_RS21515	lldP	lldP	L-lactate permease	1.34633861712233	0.0343169184136106	Upregulated	1164.57450285987	WP_001297977.1
C2566_RS15115	hisJ	hisJ	histidine ABC transporter substrate-binding protein HisJ	1.32418973536654	0.0230882073187648	Upregulated	290.841790150419	WP_000737621.1
C2566_RS16655	gabT	gabT	4-aminobutyrate--2-oxoglutarate transaminase	1.3215238154024	0.0190489355332661	Upregulated	50.4084408514447	WP_000097642.1
C2566_RS10380	pspB	pspB	envelope stress response membrane protein PspB	1.27347979257944	0.0151126807195092	Upregulated	104.07504945943	WP_001274963.1
C2566_RS05150	betT	betT	choline BCCT transporter BetT	1.26991894496015	0.0343169184136106	Upregulated	243.8490525934	WP_000131044.1
C2566_RS01440	sthA	sthA	Si-specific NAD(P)(+) transhydrogenase	1.26382342796029	0.014539879308049	Upregulated	1046.3222305317	WP_001120798.1
C2566_RS02440	blc	blc	lipocalin Blc	1.24967959884607	0.0310186453632076	Upregulated	59.1711474168003	WP_001238379.1
C2566_RS05735	cyoB	cyoB	cytochrome o ubiquinol oxidase subunit I	1.24712980193759	0.0363079604138958	Upregulated	1178.09423471809	WP_000467180.1
C2566_RS06875	gltL	gltL	glutamate/aspartate ABC transporter ATP-binding protein GltL	1.24673517695861	0.035030284727818	Upregulated	161.432297457888	NA
C2566_RS07225	gltA	gltA	citrate synthase	1.2418608339002	0.0343169184136106	Upregulated	3024.72252329132	WP_000785834.1
C2566_RS08930	putA	putA	trifunctional transcriptional regulator/proline dehydrogenase/L-glutamate gamma-semialdehyde dehydrogenase	1.22579945124535	0.0269992521795853	Upregulated	801.219032784598	WP_001703864.1
C2566_RS04330	acnB	acnB	bifunctional aconitate hydratase 2/2-methylisocitrate dehydratase	1.22252563716317	0.035030284727818	Upregulated	2206.38452263134	WP_001307570.1
C2566_RS06520	fepA	fepA	siderophore enterobactin receptor FepA	1.20043001394171	0.035030284727818	Upregulated	231.204482390384	WP_001034916.1
C2566_RS15400	alaC	alaC	alanine transaminase	1.19100238809117	0.0184904451986804	Upregulated	131.555156368369	WP_000785931.1
C2566_RS02000	yjcH	yjcH	DUF485 domain-containing protein	1.18693831535248	0.0402588261119554	Upregulated	24.2391096884398	WP_001014565.1
C2566_RS03465	osmY	osmY	molecular chaperone OsmY	1.17910917295164	0.0242676855023618	Upregulated	286.451353581152	WP_001295748.1
C2566_RS10120	trpCF	trpCF	bifunctional indole-3-glycerol-phosphate synthase TrpC/phosphoribosylanthranilate isomerase TrpF	1.17412325722249	0.0362270616385948	Upregulated	69.9410915549329	WP_000983912.1
C2566_RS15615	cysP	cysP	thiosulfate/sulfate ABC transporter substrate-binding protein CysP	1.17018687844462	0.0490646920155262	Upregulated	158.746423137546	WP_000290224.1
C2566_RS01955	ssb1	ssb1	single-stranded DNA-binding protein SSB1	1.14591902111394	0.0267339678056227	Upregulated	209.139220708404	WP_000168305.1
C2566_RS09435	ldtC	ldtC	L,D-transpeptidase LdtC	1.14438720372833	0.0242676855023618	Upregulated	141.469949454921	WP_012767720.1
C2566_RS05135	betA	betA	choline dehydrogenase	1.12983299497237	0.0402729473366868	Upregulated	111.196018034834	WP_001159087.1
C2566_RS11805	fumC	fumC	class II fumarate hydratase	1.10104402992009	0.0241994189455021	Upregulated	288.885568193734	WP_001099086.1
C2566_RS03660	uxuR	uxuR	Uxu operon transcriptional regulator	1.08424096066174	0.00892142497053513	Upregulated	73.2633846485024	WP_000833679.1
C2566_RS18395	exbB	exbB	tol-pal system-associated acyl-CoA thioesterase	1.06391395338449	0.0459886037523553	Upregulated	184.769415142189	WP_000527844.1
C2566_RS06015	copA	copA	copper-exporting P-type ATPase CopA	1.0518692249478	0.0402588261119554	Upregulated	527.955290184307	WP_000083955.1
C2566_RS12490	cho	cho	excinuclease Cho	1.03214479785539	0.037234991099958	Upregulated	142.306929212634	WP_000252397.1
C2566_RS10480	ycjG	ycjG	L-Ala-D/L-Glu epimerase	1.01398693886502	0.035030284727818	Upregulated	96.5754568016538	WP_001261211.1
C2566_RS18575	ribB	ribB	3,4-dihydroxy-2-butanone-4-phosphate synthase	1.00572395466129	0.037234991099958	Upregulated	349.157237992902	WP_001076997.1
C2566_RS01510	C2566_RS01510	C2566_RS01510	hypothetical protein	-1.00818067194638	0.0242676855023618	Downregulated	250.776397814201	NA
C2566_RS06440	cusF	cusF	Cu(+)/Ag(+) efflux RND transporter periplasmic metallochaperone CusF	-1.00961622134281	0.0316797588301816	Downregulated	143.392432070041	WP_000709865.1
C2566_RS20790	nikE	nikE	nickel import ATP-binding protein NikE	-1.0286000585721	0.0373774567412872	Downregulated	27.7050688879078	WP_000173665.1
C2566_RS24480	C2566_RS24480	C2566_RS24480	MFS transporter	-1.03654497525216	0.0343169184136106	Downregulated	33.6454704899485	WP_000355616.1
C2566_RS14185	btsS	btsS	two-component regulatory system sensor histidine kinase BtsS	-1.06416907052349	0.0105909449158202	Downregulated	647.11928899665	WP_001295431.1
C2566_RS00005	rpmH	rpmH	50S ribosomal protein L34	-1.07758377794329	0.0267339678056227	Downregulated	712.707404304505	WP_000831330.1
C2566_RS18705	dnaG	dnaG	DNA primase	-1.08895156291255	0.000595085284321188	Downregulated	624.691302949013	WP_000918827.1
C2566_RS07850	bssR	bssR	biofilm formation regulator BssR	-1.09735186554844	0.0464418184262784	Downregulated	131247.377374393	WP_000497137.1
C2566_RS13310	flhD	flhD	flagellar transcriptional regulator FlhD	-1.10773391767031	0.0394180673911371	Downregulated	156.856408432127	WP_001295647.1
C2566_RS07320	ybgC	ybgC	tol-pal system-associated acyl-CoA thioesterase	-1.11114901853371	0.0105909449158202	Downregulated	188.650806300851	WP_001098384.1
C2566_RS19695	acrF	acrF	multidrug efflux RND transporter permease subunit AcrF	-1.16016592321977	0.0494265497272488	Downregulated	140.310595126096	WP_001273195.1
C2566_RS03605	yjiK	yjiK	SdiA-regulated domain-containing protein	-1.16918512889917	0.0456500877386917	Downregulated	138.641759731863	WP_001318795.1
C2566_RS06770	ybeD	ybeD	DUF493 family protein YbeD	-1.2053219032903	0.0399402535060217	Downregulated	370.832821057888	WP_000850550.1
C2566_RS02290	dcuB	dcuB	anaerobic C4-dicarboxylate transporter DcuB	-1.21660475189888	0.0342094048633662	Downregulated	80.7205895463133	WP_000899522.1
C2566_RS25320	timP	timP	small toxic inner membrane protein TimP	-1.23085555388721	0.034510887514618	Downregulated	365.913027854793	WP_001380605.1
C2566_RS10665	C2566_RS10665	C2566_RS10665	hypothetical protein	-1.23530545202754	0.0363079604138958	Downregulated	490.617608534233	WP_000370546.1
C2566_RS19245	yhbX	yhbX	phosphoethanolamine transferase	-1.24829190521083	0.0368579481993323	Downregulated	56.8846809285541	WP_001300540.1
C2566_RS06020	glsA	glsA	glutaminase A	-1.28049667898859	0.0278707770504156	Downregulated	239.530453144774	WP_000883034.1
C2566_RS20205	nirB	nirB	NADPH-nitrite reductase large subunit	-1.29478657836678	0.00317983963798086	Downregulated	113.498705966801	WP_000049208.1
C2566_RS20775	nikB	nikB	nickel ABC transporter permease subunit NikB	-1.30815837903527	0.0310186453632076	Downregulated	78.4010995549121	WP_000947068.1
C2566_RS18605	glgS	glgS	cell surface composition regulator GlgS	-1.31258734671268	0.0361502207774052	Downregulated	4377.77090652634	WP_000350095.1
C2566_RS00325	maoP	maoP	macrodomain Ori organization protein MaoP	-1.31673110763608	0.0307427708206355	Downregulated	811.994742207465	WP_000841001.1
C2566_RS19165	ubiU	ubiU	ubiquinone anaerobic biosynthesis protein UbiU	-1.38375468825062	0.00893762596738478	Downregulated	144.193413721138	WP_000421305.1
C2566_RS24605	focA	focA	formate transporter FocA	-1.41184382743289	0.00677622095563923	Downregulated	1928.88567180426	WP_000642546.1
C2566_RS14840	arnC	arnC	undecaprenyl-phosphate 4-deoxy-4-formamido-L-arabinose transferase	-1.41603561128306	0.0303846962562373	Downregulated	430.466187061406	WP_000461657.1
C2566_RS12065	punC	punC	purine nucleoside transporter PunC	-1.42701007728034	0.0174569999103134	Downregulated	177.554114825671	WP_001182363.1
C2566_RS06025	ybaT	ybaT	APC family permease	-1.51733619549979	0.012520102813419	Downregulated	200.782095646841	WP_000982170.1
C2566_RS08700	hyaA	hyaA	hydrogenase 1 small subunit	-1.5451729448442	0.0126789492260711	Downregulated	216.98895704929	WP_001058323.1
C2566_RS13680	ugd	ugd	UDP-glucose 6-dehydrogenase	-1.55094181639869	0.0198396927793032	Downregulated	404.122444317408	WP_000704860.1
C2566_RS12115	phsC	phsC	thiosulfate reductase cytochrome B subunit	-1.56448934479844	0.00651993074152353	Downregulated	39.352726305708	WP_001069979.1
C2566_RS20085	tusB	tusB	sulfurtransferase complex subunit TusB	-1.57465889294621	0.00689230081819965	Downregulated	98.765333460424	WP_000903377.1
C2566_RS20770	nikA	nikA	nickel ABC transporter substrate-binding protein	-1.76272014008441	0.00201449122031951	Downregulated	90.4647926361488	WP_000953348.1
C2566_RS21220	yiaG	yiaG	HTH-type transcriptional regulator	-1.78877960156931	0.0105909449158202	Downregulated	1368.04519257796	WP_000455798.1
C2566_RS04785	rrf	rrf	hypothetical protein	-1.81370853913303	0.00892904257036029	Downregulated	38.2773520847429	NA
C2566_RS00930	yshB	yshB	YshB family small membrane protein	-1.84334554208958	0.00907907053647825	Downregulated	443.778416780937	WP_000893994.1
C2566_RS20785	nikD	nikD	nickel import ATP-binding protein NikD	-1.89169440824411	0.00677622095563923	Downregulated	158.980309808704	WP_001136236.1
C2566_RS14835	arnB	arnB	UDP-4-amino-4-deoxy-L-arabinose aminotransferase	-2.05388414923409	0.00892142497053513	Downregulated	1018.09994786144	WP_001295286.1
C2566_RS20935	slp	slp	outer membrane lipoprotein Slp	-2.08668015320308	0.00289216127956262	Downregulated	1099.41151731515	WP_001057453.1
C2566_RS12535	ydjX	ydjX	TVP38/TMEM64 family protein	-2.1774185429403	0.000804650153170719	Downregulated	92.6687149829758	WP_001299560.1
C2566_RS11180	sra	sra	stationary-phase-induced ribosome-associated protein	-2.64391991466335	7.71588240082721e-06	Downregulated	6633.3506146818	WP_000841554.1
C2566_RS02225	pmrR	pmrR	LpxT activity modulator PmrR	-2.8437892618821	0.000595085284321188	Downregulated	245.497202563753	WP_000797657.1
C2566_RS14830	ais	ais	lipopolysaccharide core heptose(II)-phosphate phosphatase Ais	-2.89106318392131	0.000595085284321188	Downregulated	1140.07466054228	WP_000879113.1
C2566_RS14865	arnF	arnF	4-amino-4-deoxy-L-arabinose-phosphoundecaprenol flippase subunit ArnF	-2.98923909877716	0.000264077573059844	Downregulated	69.7523604353859	WP_000523880.1
