# Supplementary material for: Transcriptome Profiling of Escherichia coli B During Sequential Adaptation to T4 Phage and Iron(III) Stress
Source: Antibiotics (Basel). 2026 Jul 13;15(7):684. doi: 10.3390/antibiotics15070684 (PMC13405929; doi:10.3390/antibiotics15070684)
Supplement: Supplementary file 1 [file antibiotics-15-00684-s001.zip › SUPPLEMENTARY FOLDER/analysis_CON3/Phage_vs_FE_all.csv]

gene_id	label	gene_name	product	log2FoldChange	padj	direction	baseMean	protein_id
C2566_RS03720	fimA	fimA	type 1 fimbrial major subunit FimA	8.12239842599424	1.42284307452029e-07	Upregulated	2402.18497204409	WP_000695564.1
C2566_RS03715	fimI	fimI	fimbrial protein	7.06051789797072	1.90687372436062e-05	Upregulated	114.179469718177	WP_000824114.1
C2566_RS03710	fimC	fimC	type 1 fimbria chaperone FimC	6.49409697814778	8.62881349807486e-06	Upregulated	132.849836477551	WP_000066560.1
C2566_RS14775	glpA	glpA	anaerobic glycerol-3-phosphate dehydrogenase subunit A	5.70406373520502	7.34107036758512e-11	Upregulated	312.341339173398	WP_000857257.1
C2566_RS00255	rbsA	rbsA	ribose ABC transporter ATP-binding protein RbsA	5.66520423377001	NA	Upregulated	152.323009466233	WP_000387752.1
C2566_RS03705	fimD	fimD	fimbrial usher FimD	5.08542365843611	6.75427492455051e-06	Upregulated	267.505155691197	WP_000121002.1
C2566_RS19415	yrbL	yrbL	PhoP regulatory network protein YrbL	4.9914966300998	3.45742091949493e-11	Upregulated	770.908023407793	WP_000620405.1
C2566_RS03700	fimF	fimF	type 1 fimbria minor subunit FimF	4.96168495381762	1.42284307452029e-07	Upregulated	23.7859011533072	WP_001244827.1
C2566_RS00250	rbsD	rbsD	D-ribose pyranase	4.75677050774679	7.80610229146846e-06	Upregulated	274.998806830482	NA
C2566_RS21965	ivbL	ivbL	ilvB operon leader peptide IvbL	4.20030485083815	1.09149026091196e-07	Upregulated	709.58215680483	WP_001300753.1
C2566_RS20515	glpD	glpD	glycerol-3-phosphate dehydrogenase	4.10912299208796	3.51003149278552e-08	Upregulated	403.707199699676	WP_000448135.1
C2566_RS00215	asnA	asnA	aspartate--ammonia ligase	4.03287413833177	8.56767717077776e-13	Upregulated	415.23403156617	WP_000845101.1
C2566_RS14785	glpC	glpC	anaerobic glycerol-3-phosphate dehydrogenase subunit GlpC	3.76886909608693	5.15155165292105e-06	Upregulated	182.229851649954	WP_001000359.1
C2566_RS00030	tnaC	tnaC	tryptophanase leader peptide	3.73011633264514	8.48859741964716e-06	Upregulated	465.658136705983	WP_001364348.1
C2566_RS04115	leuL	leuL	leu operon leader peptide	3.72197193693738	8.16943748806889e-06	Upregulated	60.1301872906079	WP_001300467.1
C2566_RS18935	tdcF	tdcF	enamine/imine deaminase	3.67629680882637	0.000109924143877613	Upregulated	171.879902796334	WP_000719990.1
C2566_RS14780	glpB	glpB	glycerol-3-phosphate dehydrogenase subunit GlpB	3.53653715565573	5.18844841881275e-05	Upregulated	257.47314433292	WP_001209902.1
C2566_RS25535	C2566_RS25535	C2566_RS25535	hypothetical protein	3.24353486997136	0.000690568071822483	Upregulated	118.548785771027	WP_001329370.1
C2566_RS03695	C2566_RS03695	C2566_RS03695	fimbrial protein	3.14550720908124	0.000345976167614479	Upregulated	18.1840509982582	WP_077897989.1
C2566_RS03690	fimH	fimH	type 1 fimbria D-mannose specific adhesin FimH	3.13866908310368	0.000669730166047519	Upregulated	45.9176451269267	WP_000832243.1
C2566_RS14435	yeiQ	yeiQ	mannitol dehydrogenase family protein	3.12249353704141	3.30398348332397e-07	Upregulated	162.588490716764	WP_001091940.1
C2566_RS09015	C2566_RS09015	C2566_RS09015	hypothetical protein	3.0433524081047	0.00148359040061254	Upregulated	32.1054203707489	NA
C2566_RS18995	garL	garL	2-dehydro-3-deoxyglucarate aldolase	2.95029580053713	3.23432744475528e-05	Upregulated	18.3170430258458	WP_001058209.1
C2566_RS18940	tdcE	tdcE	2-ketobutyrate formate-lyase/pyruvate formate-lyase	2.94222281566762	0.000262720726247554	Upregulated	441.379650355739	WP_000861734.1
C2566_RS07965	C2566_RS07965	C2566_RS07965	GPO family capsid scaffolding protein	2.88722790353786	3.39451190348756e-05	Upregulated	22.3980393807369	WP_000216259.1
C2566_RS23280	hisL	hisL	his operon leader peptide	2.70987753632871	0.000345976167614479	Upregulated	170.923818673788	WP_001364200.1
C2566_RS01970	soxS	soxS	superoxide response transcriptional regulator SoxS	2.69764444224833	4.6992127172025e-05	Upregulated	247.61878754645	WP_000019358.1
C2566_RS08970	phoH	phoH	phosphate starvation-inducible protein PhoH	2.67260186611882	0.000276837478706974	Upregulated	174.358593235428	WP_000533522.1
C2566_RS03510	yjjZ	yjjZ	DUF1435 domain-containing protein	2.65242380071224	NA	Upregulated	284.820484883204	WP_001393508.1
C2566_RS21720	dinD	dinD	DNA damage-inducible protein D	2.58454920101561	0.000184224802438001	Upregulated	261.977074932416	WP_001300958.1
C2566_RS09175	dinI	dinI	DNA damage-inducible protein I	2.50820777156088	7.93707331816374e-05	Upregulated	234.454121567456	WP_001217754.1
C2566_RS17360	C2566_RS17360	C2566_RS17360	sugar ABC transporter ATP-binding protein	2.47299230714995	0.00107571706620747	Upregulated	209.907578009984	WP_000004944.1
C2566_RS20300	yhfZ	yhfZ	GntR family transcriptional regulator YhfZ	2.45553990573099	0.000268324567301026	Upregulated	164.671662074976	WP_001254790.1
C2566_RS01470	C2566_RS01470	C2566_RS01470	hypothetical protein	2.4489307761325	0.00690199252908479	Upregulated	12.6317933906967	NA
C2566_RS04990	C2566_RS04990	C2566_RS04990	hypothetical protein	2.44884841258428	0.00132971160350983	Upregulated	161.929992928385	NA
C2566_RS04770	C2566_RS04770	C2566_RS04770	hypothetical protein	2.43369171920181	0.0119996629409171	Upregulated	10.7184703922541	NA
C2566_RS00260	rbsC	rbsC	ribose ABC transporter permease	2.42100897740435	0.000967750800022133	Upregulated	102.177398094996	WP_000211858.1
C2566_RS17365	fucI	fucI	L-fucose isomerase	2.41791768006583	0.000739255202241567	Upregulated	168.076680074401	WP_000700894.1
C2566_RS18230	glcD	glcD	glycolate oxidase subunit GlcD	2.41086308239365	0.00114870069754768	Upregulated	58.3668512258437	WP_000026083.1
C2566_RS00035	tnaA	tnaA	tryptophanase	2.37645909508096	0.000252970844310068	Upregulated	1546.90892778599	WP_001295247.1
C2566_RS19000	garP	garP	galactarate/glucarate/glycerate transporter GarP	2.35897523616946	0.000635990039524422	Upregulated	20.3877247848115	WP_000599636.1
C2566_RS15315	C2566_RS15315	C2566_RS15315	hypothetical protein	2.3399872434905	0.000580926228829116	Upregulated	56.0378699374568	NA
C2566_RS12835	fadD	fadD	long-chain-fatty-acid--CoA ligase FadD	2.33531207453458	0.00142186615860061	Upregulated	628.338404328325	WP_000758422.1
C2566_RS18980	rnpB	rnpB	hypothetical protein	2.297596862389	0.00362367221666791	Upregulated	229959.483530008	NA
C2566_RS01475	C2566_RS01475	C2566_RS01475	hypothetical protein	2.2964494406612	0.000201851321903963	Upregulated	220.289423708324	NA
C2566_RS20295	yhfY	yhfY	PRD domain protein	2.25554437622675	0.00129867999400793	Upregulated	34.1568562195687	WP_001295165.1
C2566_RS21395	yiaT	yiaT	MipA/OmpV family protein	2.25424607125401	0.00160363173036959	Upregulated	17.9789456912938	WP_000906810.1
C2566_RS00755	C2566_RS00755	C2566_RS00755	IclR family transcriptional regulator	2.21866415775065	0.00192579918005676	Upregulated	25.1948581474904	WP_000852398.1
C2566_RS03520	bglJ	bglJ	DNA-binding transcriptional activator BglJ	2.19657606919752	0.000121579550376329	Upregulated	35.076698387807	WP_001301727.1
C2566_RS10375	pspA	pspA	phage shock protein PspA	2.19395178829653	0.00145616249787896	Upregulated	1897.08536657292	WP_000511025.1
C2566_RS18945	tdcD	tdcD	propionate kinase	2.18423028647681	0.0035764151018143	Upregulated	344.797459106884	WP_001295545.1
C2566_RS24755	pheL	pheL	pheA operon leader peptide PheL	2.10779486019347	0.00491975873895344	Upregulated	63.1083241656613	WP_001386991.1
C2566_RS14770	glpT	glpT	glycerol-3-phosphate transporter	2.06437872979893	0.00358650509336578	Upregulated	829.021955382449	WP_000948732.1
C2566_RS24235	azuC	azuC	stress response protein AzuC	2.05028077078083	0.00735714294398133	Upregulated	186.173271109452	WP_010723106.1
C2566_RS13385	C2566_RS13385	C2566_RS13385	hypothetical protein	2.02168843261072	0.00123520664820933	Upregulated	437.062631283752	NA
C2566_RS12305	hemP	hemP	hemin uptake protein HemP	2.00136515000582	0.0161516423255523	Upregulated	7.9518973072251	WP_001270809.1
C2566_RS03310	thrL	thrL	thr operon leader peptide	1.99672011251804	0.00132971160350983	Upregulated	1978.12096076656	WP_001386572.1
C2566_RS04915	lafU	lafU	putative lateral flagellar export/assembly protein LafU	1.99061762660985	0.0204664485890772	Upregulated	8.1591467903591	WP_000207564.1
C2566_RS16820	csrA	csrA	carbon storage regulator CsrA	1.9394743216872	0.000967750800022133	Upregulated	1556.17589092355	WP_000906486.1
C2566_RS18930	tdcG	tdcG	L-serine ammonia-lyase	1.93411622930969	0.00229226947228355	Upregulated	297.629296317747	WP_000622126.1
C2566_RS09580	ycgX	ycgX	DUF1398 domain-containing protein	1.90848283849963	0.016290616750665	Upregulated	14.9711502443503	WP_000373101.1
C2566_RS14400	psuK	psuK	pseudouridine kinase	1.90551828312011	0.0199913394389565	Upregulated	8.44703356038	WP_001208132.1
C2566_RS00285	yieP	yieP	FadR/GntR family transcriptional regulator	1.89825161177774	0.000615916402002955	Upregulated	337.068362894918	WP_001131164.1
C2566_RS11850	malI	malI	mal regulon transcriptional regulator MalI	1.89757781955398	NA	Upregulated	57.5513818987502	WP_000179519.1
C2566_RS02925	pyrL	pyrL	pyr operon leader peptide	1.89451174455363	0.0111832767487586	Upregulated	28.7970941094504	WP_001296693.1
C2566_RS02500	C2566_RS02500	C2566_RS02500	hypothetical protein	1.8609040101272	0.00026498570690414	Upregulated	716.393726181905	NA
C2566_RS07000	chiP	chiP	chitoporin ChiP	1.84825023249654	0.00350669030332	Upregulated	36.7771996935478	WP_001258839.1
C2566_RS00820	fadB	fadB	fatty acid oxidation complex subunit alpha FadB	1.84788332951906	0.0208955100128114	Upregulated	986.227435194324	WP_000965952.1
C2566_RS04780	C2566_RS04780	C2566_RS04780	hypothetical protein	1.84569605149198	0.0217069081244841	Upregulated	455.707173581053	NA
C2566_RS05225	yahN	yahN	LysE family transporter	1.83175047180054	3.5493008455963e-05	Upregulated	78.9361077243924	WP_000976975.1
C2566_RS00490	C2566_RS00490	C2566_RS00490	hypothetical protein	1.81736008686504	0.000338910395645441	Upregulated	765.768242858494	NA
C2566_RS16950	hycE	hycE	formate hydrogenlyase subunit HycE	1.80586232176273	0.00966330202848818	Upregulated	21.6150036873434	WP_001288122.1
C2566_RS24950	ysgD	ysgD	protein YsgD	1.75199187828002	0.0065126125294523	Upregulated	26.3345952465423	WP_211180520.1
C2566_RS00815	fadA	fadA	acetyl-CoA C-acyltransferase FadA	1.73451729131517	0.0192598418671441	Upregulated	205.604856550617	WP_000438708.1
C2566_RS01480	C2566_RS01480	C2566_RS01480	hypothetical protein	1.70036035271414	0.0261586896924423	Upregulated	1341.54301580578	NA
C2566_RS01255	glpF	glpF	glycerol uptake facilitator protein GlpF	1.69522129497932	0.0039410134835458	Upregulated	330.772858290456	WP_000084268.1
C2566_RS24850	nadS	nadS	NadS family protein	1.69364776107429	0.00202649622360658	Upregulated	91.2685693304462	WP_000007444.1
C2566_RS19140	yhbO	yhbO	protein/nucleic acid deglycase	1.69018532268524	0.013559348625603	Upregulated	8.57771794400021	WP_000037608.1
C2566_RS07750	mntS	mntS	manganase accumulation protein MntS	1.67861501622937	0.000605097885477628	Upregulated	1409.72041896121	WP_001001761.1
C2566_RS01335	metF	metF	methylenetetrahydrofolate reductase	1.67457727112315	0.012856862768775	Upregulated	28.2814136739773	WP_000007523.1
C2566_RS07885	ybjH	ybjH	protein YbjH	1.66800080342525	0.00908253286965321	Upregulated	9.12160242122405	WP_000605480.1
C2566_RS06610	ybdL	ybdL	methionine-oxo-acid transaminase	1.63925316202563	0.00202585035267177	Upregulated	38.3492972987317	WP_000183906.1
C2566_RS19150	yhbQ	yhbQ	DNA damage response exodeoxyribonuclease YhbQ	1.62343373469814	0.00121581961679498	Upregulated	23.4141558307102	WP_000189314.1
C2566_RS10385	pspC	pspC	envelope stress response membrane protein PspC	1.62069053186032	4.6485695701846e-05	Upregulated	72.3563672692794	WP_000907385.1
C2566_RS06265	C2566_RS06265	C2566_RS06265	hypothetical protein	1.6154173663218	0.0140712983288993	Upregulated	150.94749652295	NA
C2566_RS03730	fimE	fimE	type 1 fimbria switch DNA invertase FimE	1.61310639457239	0.00222386992948893	Upregulated	44.8737875083719	WP_000044711.1
C2566_RS09245	flgD	flgD	flagellar hook assembly protein FlgD	1.61166022468641	0.0138605967142612	Upregulated	62.3767297892753	WP_000020467.1
C2566_RS17370	fucK	fucK	L-fuculokinase	1.60872936357599	0.0113951493842717	Upregulated	80.8372181983543	WP_000808371.1
C2566_RS12515	astD	astD	succinylglutamate-semialdehyde dehydrogenase	1.60179657772873	0.00489092125558081	Upregulated	62.3310471273176	WP_000177202.1
C2566_RS10395	pspE	pspE	thiosulfate sulfurtransferase PspE	1.59512851807622	0.000329605256530367	Upregulated	293.833333479939	WP_000473109.1
C2566_RS04870	fadE	fadE	acyl-CoA dehydrogenase FadE	1.58253187443703	0.0217209249633129	Upregulated	764.06193579082	WP_000973107.1
C2566_RS05300	lacZ	lacZ	beta-galactosidase	1.56853703620618	0.00553871744274947	Upregulated	34.8849294487829	NA
C2566_RS18235	glcC	glcC	transcriptional regulator GlcC	1.55639452601685	0.0175428757558289	Upregulated	65.393135183996	WP_001297764.1
C2566_RS01250	glpK	glpK	glycerol kinase GlpK	1.55588740299533	0.00945032181829274	Upregulated	475.302926329768	WP_000136788.1
C2566_RS18780	fadH	fadH	NADPH-dependent 2,4-dienoyl-CoA reductase	1.53852434033561	0.0192598418671441	Upregulated	391.59186528755	WP_000121433.1
C2566_RS18610	yqiJ	yqiJ	OB-fold-containig protein	1.53788127820857	0.0160835735640456	Upregulated	255.076460906358	WP_000599926.1
C2566_RS13505	C2566_RS13505	C2566_RS13505	hypothetical protein	1.52825056667609	0.0309359290488326	Upregulated	55.9928724991137	NA
C2566_RS00090	yieL	yieL	esterase	1.48584054878435	0.0339422227067	Upregulated	11.9708294031529	WP_001300948.1
C2566_RS13515	C2566_RS13515	C2566_RS13515	hypothetical protein	1.47328463454116	0.00945032181829274	Upregulated	55.7676023556641	NA
C2566_RS24575	C2566_RS24575	C2566_RS24575	hypothetical protein	1.4607087337845	0.0196323127203856	Upregulated	277.548451383712	WP_001305582.1
C2566_RS10345	puuD	puuD	gamma-glutamyl-gamma-aminobutyrate hydrolase	1.45624228321372	0.0134199636370579	Upregulated	40.2564759618823	WP_012767726.1
C2566_RS16640	glaH	glaH	glutarate dioxygenase GlaH	1.44145281529238	0.0120037107673099	Upregulated	33.0728786771063	WP_000993087.1
C2566_RS24325	ypfM	ypfM	protein YpfM	1.44136921938936	0.0139082923099615	Upregulated	1164.89184559853	WP_001386977.1
C2566_RS02255	adiA	adiA	arginine decarboxylase	1.44028711544509	0.00981728209788276	Upregulated	58.0567624407525	WP_012767781.1
C2566_RS09170	bssS	bssS	biofilm formation regulator BssS	1.43582426764603	0.0139675397518582	Upregulated	2769.09083826891	WP_000414437.1
C2566_RS16870	srlD	srlD	sorbitol-6-phosphate dehydrogenase	1.42844858234611	0.0161606918040221	Upregulated	17.9404947065614	WP_001077351.1
C2566_RS01190	cpxP	cpxP	cell-envelope stress modulator CpxP	1.42695084188363	0.00710462468422624	Upregulated	7059.88334310341	WP_012767777.1
C2566_RS18985	garK	garK	glycerate 2-kinase	1.41400748593956	0.00945032181829274	Upregulated	28.5728550671872	WP_001300387.1
C2566_RS17340	C2566_RS17340	C2566_RS17340	LacI family DNA-binding transcriptional regulator	1.40281829352124	0.00420200789790739	Upregulated	62.5488769494917	WP_001140843.1
C2566_RS18765	ygjI	ygjI	amino acid permease	1.39132733281437	NA	Upregulated	13.3599704401417	WP_001285432.1
C2566_RS21455	C2566_RS21455	C2566_RS21455	RHS repeat-associated core domain-containing protein	1.39128616976651	0.0121768364235805	Upregulated	57.5512871755334	NA
C2566_RS14765	glpQ	glpQ	glycerophosphodiester phosphodiesterase	1.38854823328781	0.0154835988074091	Upregulated	2102.43518946822	WP_000779102.1
C2566_RS00660	bioP	bioP	biotin transporter	1.38283665583116	0.0126388305329604	Upregulated	26.0700247561136	WP_001196237.1
C2566_RS13400	pgsA	pgsA	CDP-diacylglycerol--glycerol-3-phosphate 3-phosphatidyltransferase	1.37467702882097	0.000127809330238121	Upregulated	324.384176000302	WP_001160187.1
C2566_RS15275	fadI	fadI	acetyl-CoA C-acyltransferase FadI	1.36989141270728	0.0301932845062769	Upregulated	210.56626375594	WP_000531952.1
C2566_RS02065	mdtP	mdtP	multidrug efflux transporter outer membrane subunit MdtP	1.36960121285443	0.0257154746287689	Upregulated	22.8301564505288	WP_000610601.1
C2566_RS19565	aaeX	aaeX	p-hydroxybenzoic acid efflux pump operon protein AaeX	1.36320012140707	0.031331085474473	Upregulated	22.5368816244852	WP_000051841.1
C2566_RS24965	ykiE	ykiE	protein YkiE	1.35299419035264	0.0160070699724682	Upregulated	122.737322840805	WP_211180522.1
C2566_RS09285	flgL	flgL	flagellar hook-associated protein FlgL	1.34542852439305	0.0195674632071123	Upregulated	83.2158395351475	WP_001212776.1
C2566_RS15485	C2566_RS15485	C2566_RS15485	hypothetical protein	1.34133485691155	0.0213707144267357	Upregulated	558.60624283634	NA
C2566_RS16860	srlE	srlE	PTS glucitol/sorbitol transporter subunit IIB	1.33627762047868	0.036520792071693	Upregulated	11.9925162821484	WP_000148867.1
C2566_RS18270	lptF	lptF	LPS export ABC transporter permease LptF	1.32568230756757	0.0176044783845156	Upregulated	24.2338412529197	WP_000779636.1
C2566_RS01110	frvA	frvA	PTS fructose transporter subunit IIA	1.31617716468074	0.0488683871526707	Upregulated	6.44267869040781	WP_000729595.1
C2566_RS02735	C2566_RS02735	C2566_RS02735	3-ketoacyl-ACP reductase	1.30036638678034	0.0460010024336143	Upregulated	11.0249674076002	WP_000843384.1
C2566_RS18225	glcE	glcE	glycolate oxidase subunit GlcE	1.29286098004183	0.0405483787208965	Upregulated	18.9920504185382	WP_000943100.1
C2566_RS00485	C2566_RS00485	C2566_RS00485	hypothetical protein	1.28591099548406	0.0121028884027652	Upregulated	346.725349316831	NA
C2566_RS07200	abrB	abrB	AbrB family transcriptional regulator	1.28144609468772	0.00501112088617094	Upregulated	125.203781237122	WP_001297246.1
C2566_RS16705	ygaM	ygaM	DUF883 domain-containing protein	1.27432366412244	0.00501470069249456	Upregulated	341.483005053882	WP_001295174.1
C2566_RS18410	yghB	yghB	DedA family general envelope maintenance protein YghB	1.27165581620135	0.00607872211394168	Upregulated	472.038419801773	WP_000268419.1
C2566_RS09240	flgC	flgC	flagellar basal body rod protein FlgC	1.26640766003633	0.0431575649241175	Upregulated	23.29394855044	WP_001196460.1
C2566_RS00040	tnaB	tnaB	low affinity tryptophan permease TnaB	1.256565121772	0.0332566438441906	Upregulated	223.062004220162	WP_000131911.1
C2566_RS24745	C2566_RS24745	C2566_RS24745	hypothetical protein	1.25627783488916	0.0480147201397477	Upregulated	30.7147197065938	NA
C2566_RS15270	fadJ	fadJ	fatty acid oxidation complex subunit alpha FadJ	1.24805109387045	0.0317131139000124	Upregulated	482.493344941786	WP_000426175.1
C2566_RS18560	ygiD	ygiD	4,5-DOPA dioxygenase extradiol	1.2407072754651	0.0266185823492673	Upregulated	42.5744254820395	WP_001320780.1
C2566_RS13390	C2566_RS13390	C2566_RS13390	hypothetical protein	1.23680889022381	0.00967747929926605	Upregulated	403.969771973671	NA
C2566_RS15495	yfeD	yfeD	MerR family transcriptional regulator	1.23510569030722	0.00327269516100046	Upregulated	160.269704949459	WP_000826513.1
C2566_RS05320	mhpR	mhpR	DNA-binding transcriptional regulator	1.22611904387297	0.0237503458138544	Upregulated	216.746352803299	WP_001301325.1
C2566_RS07455	C2566_RS07455	C2566_RS07455	excisionase	1.22241180293549	0.050943429102305	Upregulated	6.71048469515544	WP_001303849.1
C2566_RS00100	bglB	bglB	6-phospho-beta-glucosidase BglB	1.22066073015118	0.0554825830366585	Upregulated	17.913290823652	WP_000643219.1
C2566_RS02095	alsE	alsE	D-allulose-6-phosphate 3-epimerase	1.20799902978236	0.0113951493842717	Upregulated	18.8363839942797	WP_001311314.1
C2566_RS13250	flhB	flhB	flagellar biosynthesis protein FlhB	1.20348645359248	0.0261117537298863	Upregulated	21.8864756102439	WP_001278936.1
C2566_RS12525	astC	astC	succinylornithine/acetylornithine transaminase	1.2006737171176	0.036520792071693	Upregulated	101.246638891976	WP_000082032.1
C2566_RS14170	yehR	yehR	YehR family lipoprotein	1.19505734382643	0.050943429102305	Upregulated	11.4639049060791	WP_001296231.1
C2566_RS24470	mgtL	mgtL	mgtA regulatory leader peptide MgtL	1.18489141981143	0.00965354594622706	Upregulated	89.1554560770152	WP_001387276.1
C2566_RS20005	gspF	gspF	type II secretion system inner membrane protein GspF	1.18341223723867	0.0528556492792008	Upregulated	15.1375463830702	WP_001109573.1
C2566_RS24685	pheM	pheM	pheST operon leader peptide PheM	1.17950325263198	0.0543910538595003	Upregulated	6.73838740024606	WP_001386830.1
C2566_RS02440	blc	blc	lipocalin Blc	1.17707176991138	0.0223161015540363	Upregulated	59.1711474168003	WP_001238379.1
C2566_RS17355	C2566_RS17355	C2566_RS17355	ABC transporter permease	1.17675785956399	0.0368270377733148	Upregulated	58.4969971065265	WP_000156205.1
C2566_RS04725	yaeF	yaeF	YaeF family permuted papain-like enzyme	1.17545691523348	0.0261586896924423	Upregulated	16.3405904189338	WP_001301405.1
C2566_RS01905	pspG	pspG	envelope stress response protein PspG	1.16979131167996	0.0368270377733148	Upregulated	22.6471925929341	WP_000891404.1
C2566_RS02085	yjcS	yjcS	alkyl sulfatase YjcS	1.16543237244854	NA	Upregulated	24.7236855442158	WP_001066028.1
C2566_RS09255	flgF	flgF	flagellar basal-body rod protein FlgF	1.15263116782894	0.0487128038103454	Upregulated	24.2456383345186	WP_000349316.1
C2566_RS23270	C2566_RS23270	C2566_RS23270	TonB-dependent receptor plug domain-containing protein	1.15192521690058	0.0567046831686641	Upregulated	18.8321859994135	NA
C2566_RS16675	yqaE	yqaE	YqaE/Pmp3 family membrane protein	1.14768679401353	0.0488683871526707	Upregulated	72.1580869213764	WP_000508177.1
C2566_RS25540	C2566_RS25540	C2566_RS25540	protein YpeD	1.14622638742445	0.0473372124018981	Upregulated	34.8604650363139	WP_240811045.1
C2566_RS09415	ndh	ndh	NADH-quinone dehydrogenase	1.14156812573374	0.00571788843271118	Upregulated	81.8001611589578	WP_001295439.1
C2566_RS12505	astE	astE	succinylglutamate desuccinylase	1.13996137339295	0.0527667052685339	Upregulated	57.8188468564704	WP_000368506.1
C2566_RS08695	C2566_RS08695	C2566_RS08695	hypothetical protein	1.12767372761677	0.0589574282862662	Upregulated	46.1257658011247	NA
C2566_RS10125	trpD	trpD	bifunctional anthranilate synthase glutamate amidotransferase component TrpG/anthranilate phosphoribosyltransferase TrpD	1.1268300194778	0.0286647622310672	Upregulated	71.7348824976778	WP_000763511.1
C2566_RS01870	lexA	lexA	transcriptional repressor LexA	1.12103335718847	0.0261160747828976	Upregulated	273.196542311536	WP_000646078.1
C2566_RS08485	pncB	pncB	nicotinate phosphoribosyltransferase	1.11643089870587	0.0482353098692343	Upregulated	702.78100475776	WP_001307697.1
C2566_RS05255	prpE	prpE	propionate--CoA ligase	1.11360852709012	0.0382740876510395	Upregulated	29.9304360073024	WP_000010267.1
C2566_RS12230	ydiB	ydiB	quinate/shikimate dehydrogenase	1.11124953777384	0.0601165960226112	Upregulated	13.2160838425903	WP_000383469.1
C2566_RS17810	srsR	srsR	LysR family transcriptional regulator SrsR	1.10211089776978	0.0528556492792008	Upregulated	18.7259907766588	WP_000350807.1
C2566_RS21990	yidF	yidF	radical SAM protein	1.09978534615794	0.0160835735640456	Upregulated	123.247294457981	WP_000148063.1
C2566_RS10340	puuA	puuA	glutamate-putrescine ligase	1.09146900875856	0.0446912860180217	Upregulated	52.5117919069205	WP_001300763.1
C2566_RS10380	pspB	pspB	envelope stress response membrane protein PspB	1.09041347772241	0.0126388305329604	Upregulated	104.07504945943	WP_001274963.1
C2566_RS03160	fecR	fecR	ferric citrate uptake sigma factor regulator FecR	1.08404761619901	0.0659032599703942	Upregulated	11.2524242250201	WP_001068910.1
C2566_RS06245	sfmD	sfmD	fimbrial biogenesis usher protein	1.08051422162977	0.0637170123181038	Upregulated	29.0118456488458	WP_001318685.1
C2566_RS06515	entD	entD	enterobactin synthase subunit EntD	1.07908629917599	0.0387247767195658	Upregulated	88.2806514694451	WP_001749708.1
C2566_RS02505	C2566_RS02505	C2566_RS02505	hypothetical protein	1.07744772773802	0.0316096175196947	Upregulated	123.732043497991	NA
C2566_RS13235	yecT	yecT	lysozyme inhibitor LprI family protein	1.07693539738962	0.0480147201397477	Upregulated	21.1694028132577	WP_001320618.1
C2566_RS18615	yqiK	yqiK	flotillin family protein	1.07584881546547	0.0426673296392407	Upregulated	55.3144489217246	WP_000341043.1
C2566_RS23535	ibsC	ibsC	type I toxin-antitoxin system toxin IbsC	1.07364325804953	0.0724520226519747	Upregulated	6.33389180551569	WP_010723220.1
C2566_RS04495	C2566_RS04495	C2566_RS04495	TonB-dependent receptor plug domain-containing protein	1.0721705145985	0.0354241340879447	Upregulated	29.8878021522674	NA
C2566_RS07930	C2566_RS07930	C2566_RS07930	hypothetical protein	1.0628884968216	0.0488683871526707	Upregulated	15.7465475910997	WP_001154431.1
C2566_RS03165	fecI	fecI	RNA polymerase sigma factor FecI	1.06189920455264	0.0454771252184944	Upregulated	23.6457622298231	WP_001283626.1
C2566_RS17865	zapA	zapA	cell division protein ZapA	1.05954300888765	0.0239816155620092	Upregulated	5026.29444566527	WP_001276008.1
C2566_RS07895	ybjJ	ybjJ	MFS transporter	1.04937833639592	0.031508723356762	Upregulated	41.6427585007435	WP_000217859.1
C2566_RS16835	recX	recX	recombination regulator RecX	1.04634736720928	0.0577557935190349	Upregulated	20.7889785477992	WP_000140508.1
C2566_RS20210	nirD	nirD	nitrite reductase small subunit NirD	1.04564643307652	0.0592620730735196	Upregulated	11.4940958876191	WP_000084764.1
C2566_RS09080	ymdA	ymdA	protein YmdA	1.04177352362312	0.0528556492792008	Upregulated	22.5674247525924	WP_000489585.1
C2566_RS18470	mqsA	mqsA	type II toxin-antitoxin system antitoxin MqsA	1.03793580183683	0.0526767384079927	Upregulated	617.155476320616	WP_000650107.1
C2566_RS07900	rcdA	rcdA	DNA-binding transcriptional regulator RcdA	1.03419197036625	0.0378628586629208	Upregulated	39.4767868825746	WP_001295289.1
C2566_RS03580	mdtM	mdtM	multidrug efflux MFS transporter MdtM	1.03186846662456	0.0378099081470494	Upregulated	142.03138599932	WP_001137036.1
C2566_RS00970	yihN	yihN	MFS transporter	1.02152202091712	0.0622795882280383	Upregulated	17.0513334484732	WP_000956312.1
C2566_RS08410	ycaR	ycaR	protein YcaR	1.01918271675158	0.0199100424184511	Upregulated	74.1214108455625	WP_000350058.1
C2566_RS00310	C2566_RS00310	C2566_RS00310	hypothetical protein	1.01641104328459	0.0376775866669004	Upregulated	147.912082778973	NA
C2566_RS01010	yihU	yihU	sulfolactaldehyde 3-reductase	1.01521737559673	NA	Upregulated	14.8395098257872	WP_000718889.1
C2566_RS07215	ybgQ	ybgQ	fimbria/pilus outer membrane usher protein	1.01397813721456	0.0797947529936579	Upregulated	20.700449767843	WP_000381918.1
C2566_RS12340	ihfA	ihfA	integration host factor subunit alpha	1.00292358139946	0.0231849895093692	Upregulated	1217.11480494291	WP_001229265.1
C2566_RS03495	C2566_RS03495	C2566_RS03495	hypothetical protein	1.00112098860873	0.0354628731288216	Upregulated	130.688824722195	NA
C2566_RS02890	treC	treC	alpha,alpha-phosphotrehalase	1.00076416436457	0.0335383353587341	Upregulated	47.6053372631363	WP_001320168.1
C2566_RS21090	bcsR	bcsR	cellulose biosynthesis protein BcsR	0.998990712347709	0.0201682280832474	Upregulated	21.131918827418	WP_001063318.1
C2566_RS15060	yfcC	yfcC	putative basic amino acid antiporter YfcC	0.997650516288526	0.0426674244544539	Upregulated	81.7691495372739	WP_001274501.1
C2566_RS18165	C2566_RS18165	C2566_RS18165	hypothetical protein	0.993800941266813	0.0695574016935596	Upregulated	19.4966838701865	NA
C2566_RS00670	metE	metE	5-methyltetrahydropteroyltriglutamate--homocysteine S-methyltransferase	0.991910419777881	0.0175428757558289	Upregulated	67.6966099117611	WP_000153940.1
C2566_RS05515	ppnP	ppnP	pyrimidine/purine nucleoside phosphorylase	0.991362853559027	0.0587743217796909	Upregulated	395.30412212882	WP_000941942.1
C2566_RS16145	yfhR	yfhR	alpha/beta hydrolase	0.98410543403522	0.05317269106019	Upregulated	29.7678172764729	WP_001299515.1
C2566_RS09260	flgG	flgG	flagellar basal-body rod protein FlgG	0.98086457800547	0.0707451507309897	Upregulated	52.2783009537902	WP_000625837.1
C2566_RS02510	C2566_RS02510	C2566_RS02510	hypothetical protein	0.975789828352947	0.0528719272258599	Upregulated	24.3016115389837	NA
C2566_RS09250	flgE	flgE	flagellar hook protein FlgE	0.970168238828116	0.0706406654473381	Upregulated	88.3960292701802	WP_000885878.1
C2566_RS20690	livJ	livJ	branched chain amino acid ABC transporter substrate-binding protein LivJ	0.966891480505498	0.0539313881485014	Upregulated	40.9548929708577	WP_001022007.1
C2566_RS05075	ykgM	ykgM	type B 50S ribosomal protein L31	0.965424284924546	0.0622795882280383	Upregulated	37.2799199452847	WP_000803998.1
C2566_RS08240	C2566_RS08240	C2566_RS08240	hypothetical protein	0.963984196687212	0.087655116959803	Upregulated	27.4351989766956	NA
C2566_RS02320	ghoS	ghoS	type V toxin-antitoxin system endoribonuclease antitoxin GhoS	0.962490346965655	0.0711304156794151	Upregulated	125.460678082948	WP_000398619.1
C2566_RS16525	dgcN	dgcN	diguanylate cyclase DgcN	0.96101971857378	0.0398563951749797	Upregulated	62.8580330918235	WP_000969010.1
C2566_RS10835	aldA	aldA	aldehyde dehydrogenase	0.958382746123691	0.0717849796061289	Upregulated	690.789530662276	WP_000115936.1
C2566_RS04765	C2566_RS04765	C2566_RS04765	hypothetical protein	0.952319522043365	0.0866001072721172	Upregulated	5755.74641998237	NA
C2566_RS02895	treB	treB	PTS trehalose transporter subunit IIBC	0.94926495408616	0.0354241340879447	Upregulated	79.0544335307322	WP_001297258.1
C2566_RS06410	C2566_RS06410	C2566_RS06410	phage tail tip protein	0.939006663257145	0.0441626294963577	Upregulated	206.23567342996	NA
C2566_RS25050	mgtT	mgtT	protein MgtT	0.932943894511378	NA	Upregulated	12.7019388689486	WP_211180496.1
C2566_RS13770	wcaM	wcaM	colanic acid biosynthesis protein WcaM	0.931881021048456	0.0885652004454431	Upregulated	18.2671120847308	WP_001115981.1
C2566_RS20255	C2566_RS20255	C2566_RS20255	hypothetical protein	0.931597721042186	0.0899865491008822	Upregulated	7.31995625534258	NA
C2566_RS07960	C2566_RS07960	C2566_RS07960	terminase ATPase subunit family protein	0.931546145685244	0.0968700380922795	Upregulated	19.4990643271467	WP_001098413.1
C2566_RS25005	ybiE	ybiE	protein YbiE	0.926612157327519	0.0526767384079927	Upregulated	10.2124420644886	WP_211180490.1
C2566_RS06130	hyi	hyi	hydroxypyruvate isomerase	0.926037123810649	0.0973328200238942	Upregulated	9.95920033766361	WP_000943544.1
C2566_RS00495	C2566_RS00495	C2566_RS00495	hypothetical protein	0.925453221124035	0.0608536842072739	Upregulated	232.37252692523	NA
C2566_RS05820	cof	cof	HMP-PP phosphatase	0.920984814013524	0.0466138727639031	Upregulated	75.6061116425244	WP_000113027.1
C2566_RS16840	recA	recA	recombinase RecA	0.909968754801772	0.0488954895569971	Upregulated	537.539110956944	WP_000963143.1
C2566_RS09280	flgK	flgK	flagellar hook-associated protein FlgK	0.909275559781848	0.0387268765444886	Upregulated	69.1850631100705	WP_000096480.1
C2566_RS14385	yeiL	yeiL	transcriptional regulator YeiL	0.903974032632825	0.0608536842072739	Upregulated	29.5043521110733	WP_000658583.1
C2566_RS22025	C2566_RS22025	C2566_RS22025	6-phospho-alpha-glucosidase	0.90343654858582	0.0526767384079927	Upregulated	29.727635749084	WP_000160104.1
C2566_RS16530	yfiB	yfiB	OmpA family protein	0.896732681022604	0.0480147201397477	Upregulated	35.6161132960999	WP_000589828.1
C2566_RS19280	yhbY	yhbY	ribosome assembly RNA-binding protein YhbY	0.887052204848886	0.0368290774327438	Upregulated	340.440473900482	WP_001054420.1
C2566_RS25025	ychE	ychE	protein YchT	0.886381226934708	0.0567456396895804	Upregulated	92.7832884036653	WP_211180492.1
C2566_RS10970	ydcR	ydcR	PLP-dependent aminotransferase family protein	0.884065786254746	0.0192331281604359	Upregulated	69.7923696304573	WP_000760626.1
C2566_RS21085	bcsQ	bcsQ	cellulose biosynthesis protein BcsQ	0.882919100069817	0.0885652004454431	Upregulated	15.5307051110205	WP_000279493.1
C2566_RS24670	ynfT	ynfT	YnaM/YnfT family protein	0.882197471384898	0.106929944781193	Upregulated	91.0343640813167	WP_120795384.1
C2566_RS15225	smrB	smrB	endonuclease SmrB	0.87932439739806	0.0326790008352196	Upregulated	48.7264138447156	WP_000730805.1
C2566_RS20225	yhfL	yhfL	YhfL family protein	0.876780020446286	0.087655116959803	Upregulated	78.1094868440005	WP_001031834.1
C2566_RS16805	C2566_RS16805	C2566_RS16805	hypothetical protein	0.876043046946137	0.0436299899654999	Upregulated	202.215615874719	NA
C2566_RS24645	ynaM	ynaM	YnaM/YnfT family protein	0.873338601505485	0.106582972565727	Upregulated	289.039302128842	WP_120795384.1
C2566_RS12675	ydjL	ydjL	zinc-binding dehydrogenase	0.869663399865061	0.0815840241296396	Upregulated	19.4389919481218	WP_000645220.1
C2566_RS06225	ybcJ	ybcJ	ribosome-associated protein YbcJ	0.865508711397717	0.0479343189300369	Upregulated	24.2529373852874	WP_000190288.1
C2566_RS21855	C2566_RS21855	C2566_RS21855	transposase	0.865079331419825	0.0947204380595107	Upregulated	12.2409593810556	NA
C2566_RS21880	C2566_RS21880	C2566_RS21880	DUF4942 domain-containing protein	0.86385160528005	0.111513090674582	Upregulated	14.8207222676698	WP_000065752.1
C2566_RS18260	spt	spt	serine palmitoyltransferase	0.86173641128677	0.102508353421717	Upregulated	17.9664905489788	WP_000524970.1
C2566_RS25105	yqiM	yqiM	protein YqiM	0.861558662683718	0.0887096310502634	Upregulated	315.351856060546	WP_211180508.1
C2566_RS10765	feaR	feaR	transcriptional regulator FeaR	0.858463533621542	0.063947010433548	Upregulated	260.679717773024	WP_001320272.1
C2566_RS13240	flhE	flhE	flagellar protein FlhE	0.858162886318282	0.111513090674582	Upregulated	8.05629838338574	WP_001259583.1
C2566_RS18915	yhaL	yhaL	protein YhaL	0.857098855926532	0.0706861760110051	Upregulated	50.505979947314	WP_001426206.1
C2566_RS24515	C2566_RS24515	C2566_RS24515	hypothetical protein	0.856999511948712	0.087655116959803	Upregulated	52.8344602604136	WP_012777340.1
C2566_RS12420	ydjM	ydjM	metal-dependent hydrolase	0.855192154248624	0.102709818626743	Upregulated	17.3131960377626	WP_001295408.1
C2566_RS23930	C2566_RS23930	C2566_RS23930	IS1 family transposase	0.854264518981338	0.0589574282862662	Upregulated	57.3156605471613	NA
C2566_RS18990	garR	garR	2-hydroxy-3-oxopropionate reductase	0.850901880531453	0.070825667973602	Upregulated	27.9883325439868	WP_001303675.1
C2566_RS03515	fhuF	fhuF	siderophore-iron reductase FhuF	0.850785957423859	0.0929885539119985	Upregulated	30.0971563406514	WP_000331618.1
C2566_RS09275	flgJ	flgJ	flagellar assembly peptidoglycan hydrolase FlgJ	0.85003980662653	0.101075835186873	Upregulated	27.2524162494832	WP_001295441.1
C2566_RS14445	lpxT	lpxT	Kdo(2)-lipid A phosphotransferase	0.849953420887797	0.0526767384079927	Upregulated	46.5502524891844	WP_001300998.1
C2566_RS06890	gltI	gltI	glutamate/aspartate ABC transporter substrate-binding protein GltI	0.846133983375337	0.0896021851045545	Upregulated	2357.9157366466	WP_001301404.1
C2566_RS22155	C2566_RS22155	C2566_RS22155	DKNYY family protein	0.845961576163478	0.068895745240662	Upregulated	23.8643353401813	NA
C2566_RS15480	C2566_RS15480	C2566_RS15480	hypothetical protein	0.844662404981848	0.101075835186873	Upregulated	80.9757229985605	NA
C2566_RS15775	ypfG	ypfG	DUF1176 domain-containing protein	0.844486446457972	0.050943429102305	Upregulated	43.2392080354993	WP_001270542.1
C2566_RS05135	betA	betA	choline dehydrogenase	0.841347267937769	0.0762911004965347	Upregulated	111.196018034834	WP_001159087.1
C2566_RS11040	yncE	yncE	YncE family protein	0.839700960503299	0.0115575584503196	Upregulated	181.283237192809	WP_000550675.1
C2566_RS10200	cysB	cysB	HTH-type transcriptional regulator CysB	0.8380908673262	0.0748934365332101	Upregulated	362.228290907009	WP_000776253.1
C2566_RS00280	mdtD	mdtD	multidrug transporter subunit MdtD	0.836012425422224	0.0441626294963577	Upregulated	226.2882216135	WP_001280852.1
C2566_RS16715	nrdI	nrdI	class Ib ribonucleoside-diphosphate reductase assembly flavoprotein NrdI	0.833193710372734	0.111954667655572	Upregulated	6.10423295996616	WP_000080947.1
C2566_RS01090	yiiG	yiiG	YiiG family protein	0.829549082105045	0.121297921027925	Upregulated	16.1565516480115	WP_001295677.1
C2566_RS02765	ytfF	ytfF	DMT family transporter	0.827379243879425	0.0654528562861003	Upregulated	34.2139175564354	WP_001295194.1
C2566_RS09230	flgA	flgA	flagellar basal body P-ring formation chaperone FlgA	0.827112272623213	0.087655116959803	Upregulated	63.0411670814015	WP_000905458.1
C2566_RS08655	csgI	csgI	DUF2057 family protein	0.82596127003906	0.117872321798347	Upregulated	10.6190053097423	WP_000847791.1
C2566_RS25290	C2566_RS25290	C2566_RS25290	hypothetical protein	0.825891138806958	0.106582972565727	Upregulated	7.5103398038953	NA
C2566_RS15625	murR	murR	HTH-type transcriptional regulator MurR	0.824443079130001	0.0959872735147354	Upregulated	15.4359925754222	WP_000966478.1
C2566_RS16795	C2566_RS16795	C2566_RS16795	hypothetical protein	0.822770198026267	0.0567456396895804	Upregulated	45.7117258951883	NA
C2566_RS16660	gabP	gabP	GABA permease	0.821599830659873	0.097042059272389	Upregulated	35.7157582127831	WP_001301367.1
C2566_RS13485	C2566_RS13485	C2566_RS13485	glycosyltransferase family 9 protein	0.820720130796738	0.102709818626743	Upregulated	35.8139795340789	NA
C2566_RS05070	ykgO	ykgO	type B 50S ribosomal protein L36	0.819891922295192	0.123425006504234	Upregulated	5.97897073585457	WP_000866436.1
C2566_RS03140	fecD	fecD	Fe(3+) dicitrate ABC transporter permease subunit FecD	0.817700653953963	0.121594461519438	Upregulated	14.2361577558022	WP_000684856.1
C2566_RS10110	trpA	trpA	tryptophan synthase subunit alpha	0.817436113872867	0.087655116959803	Upregulated	100.238348556223	WP_000443067.1
C2566_RS09770	ycgY	ycgY	protein YcgY	0.814832049936446	0.114349492281368	Upregulated	22.6690102083154	WP_000615067.1
C2566_RS08370	ycaL	ycaL	metallopeptidase YcaL	0.811662227401915	0.0556635339318903	Upregulated	24.4015442160977	WP_001295345.1
C2566_RS10230	pgpB	pgpB	phosphatidylglycerophosphatase B	0.806829416483175	0.0274523684552674	Upregulated	160.471477871865	WP_001256538.1
C2566_RS06685	citF	citF	citrate lyase subunit alpha	0.805766293680558	0.12611527675505	Upregulated	12.0642969012468	WP_000192245.1
C2566_RS13265	cheB	cheB	protein-glutamate methylesterase/protein glutamine deamidase	0.801994716967352	0.12611527675505	Upregulated	10.3923970424039	WP_000036371.1
C2566_RS19785	yrdD	yrdD	type I DNA topoisomerase	0.801734311985733	0.0763550477783879	Upregulated	359.65666665537	WP_001129722.1
C2566_RS24945	C2566_RS24945	C2566_RS24945	hypothetical protein	0.80158111157031	0.0868387670076902	Upregulated	1460.37414350949	WP_000074142.1
C2566_RS05805	fadM	fadM	long-chain acyl-CoA thioesterase FadM	0.800163202845475	0.104144122638339	Upregulated	56.8015257815938	WP_001194534.1
C2566_RS17175	ygcS	ygcS	MFS transporter	0.799463127438215	0.12611527675505	Upregulated	12.1051555879625	WP_000147666.1
C2566_RS10955	yncJ	yncJ	YncJ family protein	0.798029141673881	0.0760305787633185	Upregulated	60.2060480108844	WP_000494244.1
C2566_RS21730	ligB	ligB	NAD-dependent DNA ligase LigB	0.797736611433616	0.0428686731301103	Upregulated	51.3828177747412	WP_000870047.1
C2566_RS07780	ybiV	ybiV	sugar-phosphatase YbiV	0.796936609695046	0.0871573498630929	Upregulated	47.0327403904648	WP_000114272.1
C2566_RS06125	gcl	gcl	glyoxylate carboligase	0.794840189760114	0.118257424019768	Upregulated	31.8888455777412	WP_001096881.1
C2566_RS20060	C2566_RS20060	C2566_RS20060	carbohydrate-binding protein	0.794756181539465	0.0338990447603308	Upregulated	56.7360880369247	WP_000773160.1
C2566_RS12095	C2566_RS12095	C2566_RS12095	hypothetical protein	0.794528209636245	0.126365484409173	Upregulated	17.4484122741286	NA
C2566_RS15285	fadL	fadL	long-chain fatty acid transporter FadL	0.791056750151543	0.11943015564697	Upregulated	283.23596747332	WP_001295701.1
C2566_RS15365	oxc	oxc	oxalyl-CoA decarboxylase	0.788677742716529	0.131178539398014	Upregulated	21.4955732458962	WP_001283490.1
C2566_RS01755	lysC	lysC	lysine-sensitive aspartokinase 3	0.787182839468479	0.0488683871526707	Upregulated	73.4846771092805	WP_001290310.1
C2566_RS10710	pinR	pinR	recombinase family protein	0.784683068447048	0.13122390602233	Upregulated	39.8285252108338	WP_000078178.1
C2566_RS14415	fruB	fruB	fused PTS fructose transporter subunit IIA/HPr protein	0.782959112766084	0.102123854335765	Upregulated	29.1411913741723	WP_000487267.1
C2566_RS22000	yidH	yidH	YidH family protein	0.780844511665651	0.0595029617360088	Upregulated	17.5852856640754	WP_001027452.1
C2566_RS03040	C2566_RS03040	C2566_RS03040	hypothetical protein	0.780823403339779	0.13122390602233	Upregulated	9.04227392635682	NA
C2566_RS18785	higA	higA	type II toxin-antitoxin system antitoxin HigA	0.779800976220016	0.0878576019505771	Upregulated	23.5146439891906	WP_000560266.1
C2566_RS12815	yeaV	yeaV	BCCT family transporter YeaV	0.778184293289992	0.0872841245597139	Upregulated	29.3820033236039	NA
C2566_RS14905	elaB	elaB	stress response protein ElaB	0.778041065996944	0.0567456396895804	Upregulated	109.401278777458	WP_000070621.1
C2566_RS00705	C2566_RS00705	C2566_RS00705	DUF2877 domain-containing protein	0.771967136529788	0.13569918349565	Upregulated	11.3501798578624	WP_001301301.1
C2566_RS12955	yebO	yebO	YebO family protein	0.771663629664915	0.0965460659802737	Upregulated	366.700089965598	WP_001006866.1
C2566_RS10390	pspD	pspD	phage shock protein PspD	0.771563975534034	0.0950522173809799	Upregulated	81.065994918309	WP_001295585.1
C2566_RS14275	cdd	cdd	cytidine deaminase	0.770840009088728	0.0805229075897198	Upregulated	114.908588479766	WP_000553555.1
C2566_RS02325	ghoT	ghoT	type V toxin-antitoxin system toxin GhoT	0.769430107834113	0.12243668713182	Upregulated	30.639267876161	WP_001173343.1
C2566_RS06470	ybdF	ybdF	MmcQ/YjbR family DNA-binding protein	0.769173930344318	0.0578604135642341	Upregulated	29.3366777970647	WP_000360951.1
C2566_RS18950	tdcC	tdcC	threonine/serine transporter TdcC	0.766984568418501	0.134567506169266	Upregulated	435.603792952875	WP_000107723.1
C2566_RS20595	yhhY	yhhY	N-acetyltransferase	0.766713497539084	0.131555013733079	Upregulated	12.1596675077363	WP_001295206.1
C2566_RS16740	proX	proX	glycine betaine/L-proline ABC transporter substrate-binding protein ProX	0.766472374799714	0.131142941278397	Upregulated	327.764091312779	WP_001216521.1
C2566_RS14440	yeiR	yeiR	zinc-binding GTPase YeiR	0.765820031752535	0.114349492281368	Upregulated	19.1240182296981	WP_000198822.1
C2566_RS02040	nrfG	nrfG	heme lyase NrfEFG subunit NrfG	0.765371589654686	0.126210285682699	Upregulated	12.5163177462655	WP_000812892.1
C2566_RS07775	ybiU	ybiU	DUF1479 domain-containing protein	0.764493250612471	0.121180550460938	Upregulated	25.2982679428472	WP_000168797.1
C2566_RS06550	fepG	fepG	iron-enterobactin ABC transporter permease	0.763845759663322	0.121668864581814	Upregulated	23.0746365262915	WP_000640979.1
C2566_RS12805	dmlR	dmlR	DNA-binding transcriptional regulator DmlR	0.763256988599401	0.0799916318881465	Upregulated	28.5580735666595	WP_001061578.1
C2566_RS09235	flgB	flgB	flagellar basal body rod protein FlgB	0.761888895012769	0.13569918349565	Upregulated	64.1456599401062	WP_000884692.1
C2566_RS00105	bglF	bglF	PTS beta-glucoside transporter subunit IIABC	0.761323518450455	0.136243216459567	Upregulated	28.9573587521609	WP_000137310.1
C2566_RS09820	ychH	ychH	stress-induced protein YchH	0.760518552353385	0.125700893426121	Upregulated	2914.23246921404	WP_000823885.1
C2566_RS12490	cho	cho	excinuclease Cho	0.759627770876802	0.0828345308943782	Upregulated	142.306929212634	WP_000252397.1
C2566_RS05220	yahM	yahM	protein YahM	0.759454523993661	0.126660289470292	Upregulated	16.747142887076	WP_000290616.1
C2566_RS14755	inaA	inaA	lipopolysaccharide kinase InaA	0.754300935122869	0.0873193608433778	Upregulated	137.817743645855	WP_000301050.1
C2566_RS16730	proV	proV	glycine betaine/L-proline ABC transporter ATP-binding protein ProV	0.750855396758948	0.139552795081496	Upregulated	510.012769270837	WP_000985494.1
C2566_RS03610	yjiJ	yjiJ	MFS transporter	0.749241708358023	0.0725002735018041	Upregulated	47.1037271127338	WP_001141220.1
C2566_RS07120	rhsC	rhsC	rhs element protein RhsC	0.748634347727829	0.125630052448335	Upregulated	33.9762630515391	NA
C2566_RS08625	sulA	sulA	SOS-induced cell division inhibitor SulA	0.747201376842782	0.104593619329992	Upregulated	133.09411179404	WP_000288710.1
C2566_RS12660	ydjI	ydjI	ketose-bisphosphate aldolase	0.746043575273649	0.145888966258883	Upregulated	9.42823469121757	WP_000878903.1
C2566_RS22085	dgoK	dgoK	2-dehydro-3-deoxygalactonokinase	0.745795474757577	0.0940353649573689	Upregulated	47.7146023197687	WP_000127107.1
C2566_RS00935	glnG	glnG	nitrogen regulation protein NR(I)	0.744415102510654	0.0480147201397477	Upregulated	62.4731352437348	WP_001329395.1
C2566_RS00290	C2566_RS00290	C2566_RS00290	hypothetical protein	0.742259913336416	0.137997699686223	Upregulated	89.8781527382372	NA
C2566_RS05145	betI	betI	transcriptional regulator BetI	0.741137298340828	0.131555013733079	Upregulated	269.371676227893	WP_001301261.1
C2566_RS07050	C2566_RS07050	C2566_RS07050	lipoprotein	0.740826367963223	0.146880108461735	Upregulated	7.6282594012291	WP_000856353.1
C2566_RS10870	ydcI	ydcI	LysR substrate-binding domain-containing protein	0.739564274713367	0.113157129082619	Upregulated	508.901096102358	WP_000414567.1
C2566_RS11795	rstB	rstB	two-component system sensor histidine kinase RstB	0.738745166996947	0.0398563951749797	Upregulated	169.632682907283	WP_000732510.1
C2566_RS01605	thiC	thiC	phosphomethylpyrimidine synthase ThiC	0.735482010379293	0.0488954895569971	Upregulated	104.229067517237	WP_001276903.1
C2566_RS16520	yfiR	yfiR	YfiR family protein	0.729700783980352	0.114554941180023	Upregulated	217.3863810319	WP_001212391.1
C2566_RS00750	C2566_RS00750	C2566_RS00750	2-dehydro-3-deoxygalactonokinase	0.729398165450023	0.143324226754982	Upregulated	20.2106704052363	WP_001117530.1
C2566_RS04920	dinB	dinB	DNA polymerase IV	0.729308768756611	0.0488683871526707	Upregulated	53.8388491658477	WP_001226164.1
C2566_RS22065	cbrA	cbrA	colicin M resistance lipid reductase CbrA	0.728680471638085	0.143324226754982	Upregulated	13.1994732460185	WP_001298958.1
C2566_RS15515	C2566_RS15515	C2566_RS15515	hypothetical protein	0.727076735017957	0.1235361254025	Upregulated	38.7337002203863	NA
C2566_RS21035	pdeH	pdeH	cyclic-guanylate-specific phosphodiesterase	0.725887120695947	0.146821970679457	Upregulated	7.87976709351648	WP_001295219.1
C2566_RS00990	yihQ	yihQ	sulfoquinovosidase	0.722957177924646	0.147675503085672	Upregulated	15.3286122716215	NA
C2566_RS13475	C2566_RS13475	C2566_RS13475	hypothetical protein	0.722882921953241	0.136597996617038	Upregulated	71.8921407979198	NA
C2566_RS09590	bluF	bluF	blue light-responsive regulator BluF	0.719498522049427	0.136244656295977	Upregulated	117.247436082878	WP_001353798.1
C2566_RS02245	adiC	adiC	arginine/agmatine antiporter	0.718909799293708	0.145950351285282	Upregulated	32.8576303674609	WP_000093154.1
C2566_RS11515	pinQ	pinQ	recombinase family protein	0.717695392068921	NA	Upregulated	32.7200258333497	WP_000086527.1
C2566_RS03430	deoC	deoC	deoxyribose-phosphate aldolase	0.714305310991324	0.0606900783723644	Upregulated	82.4309848031976	WP_001298497.1
C2566_RS15375	yfdX	yfdX	YfdX family protein	0.71421959426743	0.156609624994508	Upregulated	14.6591633266755	WP_000825604.1
C2566_RS03945	caiT	caiT	L-carnitine/gamma-butyrobetaine antiporter	0.713296921431654	0.159056165967494	Upregulated	14.9132135521429	WP_000787118.1
C2566_RS11730	asr	asr	acid resistance repetitive basic protein Asr	0.712363483298564	0.134122990027027	Upregulated	25.9179288100244	WP_001556621.1
C2566_RS08995	dgcT	dgcT	GGDEF domain-containing protein	0.711777340768567	0.115656036387415	Upregulated	379.44095848062	WP_000409883.1
C2566_RS24630	ymiC	ymiC	small membrane protein YmiC	0.711642794262823	0.151631143093313	Upregulated	40.7859347013473	WP_001310756.1
C2566_RS07400	C2566_RS07400	C2566_RS07400	hypothetical protein	0.711009127699633	0.148447097107511	Upregulated	7.05984120872856	NA
C2566_RS20800	rhsB	rhsB	rhs element protein RhsB	0.710944081099408	0.0973328200238942	Upregulated	164.608949559729	WP_000015099.1
C2566_RS04285	nadC	nadC	carboxylating nicotinate-nucleotide diphosphorylase	0.70990615261217	0.0165975523433966	Upregulated	120.280534468272	WP_001135174.1
C2566_RS02030	nrfE	nrfE	heme lyase CcmF/NrfE family subunit	0.709069646462323	0.121594461519438	Upregulated	72.4909454506665	WP_071586153.1
C2566_RS17425	C2566_RS17425	C2566_RS17425	hypothetical protein	0.708775631831181	0.101075835186873	Upregulated	317.942303013328	NA
C2566_RS20675	livK	livK	high-affinity branched-chain amino acid ABC transporter substrate-binding protein LivK	0.708224024496017	0.157342497795229	Upregulated	18.9729087241447	WP_001300935.1
C2566_RS01750	yjbD	yjbD	DUF3811 domain-containing protein	0.707909680102104	0.0757987765081861	Upregulated	108.678168023379	WP_001207634.1
C2566_RS09385	hinT	hinT	purine nucleoside phosphoramidase	0.707834272273129	0.0755761616683937	Upregulated	107.829002289938	WP_000807125.1
C2566_RS18220	glcF	glcF	glycolate oxidase subunit GlcF	0.707095550668024	0.117872321798347	Upregulated	35.6100563876168	WP_001194661.1
C2566_RS21780	yicI	yicI	alpha-xylosidase	0.707009435203139	0.0807742905874374	Upregulated	55.2241623000317	WP_000702882.1
C2566_RS05235	prpR	prpR	propionate catabolism operon regulatory protein PrpR	0.706350182122258	0.11943015564697	Upregulated	44.5326871014477	WP_000941027.1
C2566_RS14255	yohP	yohP	small membrane protein YohP	0.704984633775821	0.160446235407736	Upregulated	15.9064990830667	WP_000691708.1
C2566_RS07890	ybjI	ybjI	5-amino-6-(5-phospho-D-ribitylamino)uracil phosphatase	0.704029067431025	0.0976078233223649	Upregulated	32.2885532115582	WP_000023565.1
C2566_RS18435	yqhG	yqhG	YbjP/YqhG family protein	0.703360143947462	0.12611527675505	Upregulated	28.612678934404	WP_000691619.1
C2566_RS16720	nrdE	nrdE	class 1b ribonucleoside-diphosphate reductase subunit alpha	0.700519710573263	0.157023378795877	Upregulated	31.2576501401351	WP_000246527.1
C2566_RS11460	mgtS	mgtS	protein MgtS	0.69992659386444	0.161633490236895	Upregulated	1094.23349026529	WP_000901367.1
C2566_RS13795	cpsG	cpsG	colanic acid biosynthesis phosphomannomutase CpsG	0.699567993943672	0.135600142636976	Upregulated	25.9247382142487	WP_001374064.1
C2566_RS21445	C2566_RS21445	C2566_RS21445	polymorphic toxin type 34 domain-containing protein	0.698308341330608	0.121022238554888	Upregulated	95.2042268854296	WP_000015362.1
C2566_RS12755	yeaO	yeaO	DUF488 domain-containing protein	0.698203720007792	0.0973328200238942	Upregulated	52.555542633838	WP_001297652.1
C2566_RS06765	lipB	lipB	lipoyl(octanoyl) transferase LipB	0.698162213828356	0.0578811145714483	Upregulated	78.5366988723322	WP_000284027.1
C2566_RS14710	yfaT	yfaT	DUF1175 domain-containing protein	0.697191935326105	0.164615522267541	Upregulated	8.00736745765084	WP_001300976.1
C2566_RS18580	ubiK	ubiK	ubiquinone biosynthesis accessory factor UbiK	0.696064713119761	0.0497615915153053	Upregulated	112.148275290394	WP_001295626.1
C2566_RS05140	betB	betB	betaine-aldehyde dehydrogenase	0.692441314069803	0.135123643990195	Upregulated	181.84539653417	WP_000089084.1
C2566_RS18155	speC	speC	ornithine decarboxylase	0.692339790758026	0.0539313881485014	Upregulated	84.3538067513894	WP_001326492.1
C2566_RS18205	glcA	glcA	glycolate permease GlcA	0.692057790086714	0.167194051776026	Upregulated	18.4426775865804	WP_000259318.1
C2566_RS05365	fghA	fghA	S-formylglutathione hydrolase	0.690199749077898	0.106929944781193	Upregulated	54.0811863613953	WP_000419042.1
C2566_RS21010	yhjB	yhjB	helix-turn-helix transcriptional regulator	0.690040450378684	0.131555013733079	Upregulated	27.5037475410867	WP_001167676.1
C2566_RS20495	rtcR	rtcR	DNA-binding transcriptional regulator RtcR	0.689930130832161	0.162226668940913	Upregulated	15.7337997385582	WP_001232881.1
C2566_RS03460	ytjA	ytjA	DUF1328 domain-containing protein	0.688645944441766	0.138775598845429	Upregulated	65.044746277005	WP_000490275.1
C2566_RS15025	yfbS	yfbS	SLC13 family permease	0.688138018824834	0.063947010433548	Upregulated	249.289644289448	WP_001012899.1
C2566_RS16585	recN	recN	DNA repair protein RecN	0.687682109950338	0.129043064830946	Upregulated	201.267395337839	WP_000880909.1
C2566_RS18825	sstT	sstT	serine/threonine transporter SstT	0.687496225948519	0.114349492281368	Upregulated	116.338698510481	WP_000211656.1
C2566_RS18675	ttdR	ttdR	L-tartrate utilization transcriptional activator TtdR	0.686585029267036	0.13569918349565	Upregulated	26.3252132361442	WP_000935206.1
C2566_RS04700	rof	rof	Rho-binding antiterminator	0.685023627085892	0.123425006504234	Upregulated	120.079178552577	WP_000062312.1
C2566_RS06730	cspE	cspE	transcription antiterminator/RNA stability regulator CspE	0.684326955346529	0.154157011049293	Upregulated	730.295090672043	WP_000034825.1
C2566_RS14150	yehL	yehL	ATP-binding protein	0.683775726168222	0.165847579273639	Upregulated	12.7274987423057	WP_001300974.1
C2566_RS14155	yehM	yehM	DUF5682 family protein	0.683101151883557	0.167595252139333	Upregulated	24.7562396282831	WP_001294384.1
C2566_RS02825	ytfP	ytfP	gamma-glutamylcyclotransferase family protein	0.682770652682702	0.0528556492792008	Upregulated	148.55258215287	WP_001219160.1
C2566_RS16890	norR	norR	nitric oxide reductase transcriptional regulator NorR	0.682549176704668	0.117872321798347	Upregulated	46.1556526276248	WP_000010749.1
C2566_RS14480	yejG	yejG	YejG family protein	0.682378971458721	0.14786289709545	Upregulated	523.363225529093	WP_000202794.1
C2566_RS16235	hmpA	hmpA	NO-inducible flavohemoprotein	0.682244152680075	0.0762911004965347	Upregulated	49.8587650272567	WP_000883122.1
C2566_RS09535	phoP	phoP	two-component system response regulator PhoP	0.681550189171495	0.0951232030593641	Upregulated	186.987985387146	WP_001265481.1
C2566_RS15410	ypdB	ypdB	two-component system response regulator YpdB	0.680558409730614	0.0940353649573689	Upregulated	103.354523241177	WP_001295458.1
C2566_RS16225	yphH	yphH	ROK family protein	0.679998736340052	0.0755350219241144	Upregulated	76.6163298074626	WP_001200789.1
C2566_RS17160	ygcP	ygcP	glycerol-3-phosphate responsive antiterminator	0.676819876838861	0.114554941180023	Upregulated	22.2394738406422	WP_001130266.1
C2566_RS04335	yacL	yacL	protein YacL	0.676619913264671	0.147675503085672	Upregulated	135.1140570327	WP_000384306.1
C2566_RS10335	puuP	puuP	putrescine/proton symporter PuuP	0.676303390337563	0.159821615513714	Upregulated	24.3177880607319	WP_000996861.1
C2566_RS13925	mdtB	mdtB	multidrug efflux RND transporter permease subunit MdtB	0.67540739574291	0.146703449531704	Upregulated	42.1907434046645	WP_001197904.1
C2566_RS03015	idnT	idnT	gnt-II system L-idonate transporter	0.672167453174261	0.162226668940913	Upregulated	26.7534869755055	WP_001128347.1
C2566_RS17485	ppdA	ppdA	prepilin peptidase-dependent protein	0.671998410615825	0.172597201051996	Upregulated	8.11035268323297	WP_000857056.1
C2566_RS24980	yadX	yadX	protein YadX	0.671055189113575	0.14786289709545	Upregulated	87.8961891119052	WP_211180485.1
C2566_RS00655	yigL	yigL	sugar/pyridoxal phosphate phosphatase YigL	0.6707442577195	0.103159018512032	Upregulated	161.863543253679	WP_000285349.1
C2566_RS05165	yahB	yahB	LysR substrate-binding domain-containing protein	0.669296260926558	0.14668281975191	Upregulated	46.6345456673681	WP_001084399.1
C2566_RS12260	ydiQ	ydiQ	electron transfer flavoprotein	0.667883063868596	0.176033318073437	Upregulated	7.42460522021579	WP_000692153.1
C2566_RS06965	asnB	asnB	asparagine synthase B	0.666054021078325	0.0697233754569398	Upregulated	118.970800333833	WP_000337081.1
C2566_RS04400	rpnC	rpnC	recombination-promoting nuclease RpnC	0.665249738310456	0.145034158423274	Upregulated	255.030792086221	WP_000339954.1
C2566_RS08530	elfC	elfC	fimbrial biogenesis usher protein	0.664651803226762	0.17683785512369	Upregulated	36.757236999546	WP_000286312.1
C2566_RS14345	cirA	cirA	catecholate siderophore receptor CirA	0.662091729996684	0.0925167634888541	Upregulated	60.709928784872	WP_000489227.1
C2566_RS01245	glpX	glpX	class II fructose-bisphosphatase	0.66193647635471	0.11667693591023	Upregulated	116.958616633206	WP_001250640.1
C2566_RS12520	astA	astA	arginine N-succinyltransferase	0.661437167931747	0.17683785512369	Upregulated	49.3517478537489	WP_000989419.1
C2566_RS05245	prpC	prpC	bifunctional 2-methylcitrate synthase/citrate synthase	0.660313540334756	0.174951201277609	Upregulated	10.3541424042537	WP_001285908.1
C2566_RS16680	ygaV	ygaV	ArsR/SmtB family transcription factor	0.659924742439391	0.149904435660862	Upregulated	21.4290583166522	WP_000137280.1
C2566_RS22020	yidL	yidL	helix-turn-helix transcriptional regulator	0.659183634602539	0.174455187939765	Upregulated	20.4814272722448	WP_001013540.1
C2566_RS13360	yecR	yecR	YecR-like lipofamily protein	0.65872366513334	0.176033318073437	Upregulated	10.8380197960375	WP_001237875.1
C2566_RS05105	rclA	rclA	reactive chlorine resistance oxidoreductase RclA	0.658702488212736	0.180341831158313	Upregulated	26.2853424522792	WP_001046311.1
C2566_RS21280	xylA	xylA	xylose isomerase	0.658326913098301	0.0460010024336143	Upregulated	95.7319589160996	WP_001149592.1
C2566_RS01585	thiG	thiG	thiazole synthase	0.658082448964464	0.140560439321556	Upregulated	31.8179662430615	WP_000944059.1
C2566_RS12510	astB	astB	N-succinylarginine dihydrolase	0.65769081952881	0.177569102433734	Upregulated	44.6311610677323	WP_000995016.1
C2566_RS15620	ucpA	ucpA	SDR family oxidoreductase UcpA	0.657017573646934	0.160446235407736	Upregulated	1388.60943637475	WP_000517428.1
C2566_RS09040	csgG	csgG	curli production assembly/transport protein CsgG	0.655585503887186	0.118281208488272	Upregulated	26.8056842136069	WP_001189321.1
C2566_RS07175	ybgI	ybgI	radiation resistance protein YbgI	0.654536854886553	0.0618224673515034	Upregulated	116.29326932534	WP_000798859.1
C2566_RS23050	tnpA	tnpA	IS200/IS605 family transposase	0.651872486814058	0.183829650800487	Upregulated	7.67042058300376	NA
C2566_RS18210	glcB	glcB	malate synthase G	0.651094124875995	0.0567456396895804	Upregulated	99.6741886576028	WP_000084131.1
C2566_RS04890	yafQ	yafQ	type II toxin-antitoxin system mRNA interferase toxin YafQ	0.650680988787468	0.121594461519438	Upregulated	102.893461219797	WP_000615981.1
C2566_RS01430	argH	argH	argininosuccinate lyase	0.650372783643281	0.10697503808098	Upregulated	80.3134273081919	WP_001230087.1
C2566_RS09955	C2566_RS09955	C2566_RS09955	hypothetical protein	0.6498292719096	0.170625961382865	Upregulated	32.14020357894	NA
C2566_RS21385	C2566_RS21385	C2566_RS21385	MFS transporter	0.648946323600151	0.186431897673171	Upregulated	12.9180244479299	WP_000204810.1
C2566_RS11510	ydfK	ydfK	cold shock protein YdfK	0.648453790946258	0.184843862943559	Upregulated	33.4662408208242	WP_000836768.1
C2566_RS07555	bioD	bioD	dethiobiotin synthase	0.646553179656683	0.185525907987702	Upregulated	9.06747149893724	WP_000044837.1
C2566_RS10820	azoR	azoR	FMN-dependent NADH-azoreductase	0.645193959461743	0.176033318073437	Upregulated	43.538077607767	WP_000048939.1
C2566_RS09725	fadR	fadR	fatty acid metabolism transcriptional regulator FadR	0.642974613353388	0.154157011049293	Upregulated	137.785037632633	WP_000234823.1
C2566_RS13780	wcaK	wcaK	colanic acid biosynthesis pyruvyl transferase WcaK	0.6418969492508	0.190056704331398	Upregulated	10.9546392717368	WP_000770767.1
C2566_RS20145	yheU	yheU	YheU family protein	0.641733201063041	0.135600142636976	Upregulated	42.4959551838266	WP_000907085.1
C2566_RS02350	cadC	cadC	lysine decarboxylation/transport transcriptional activator CadC	0.641710089098404	0.169703403527987	Upregulated	42.0720328779115	WP_001187177.1
C2566_RS20485	rtcA	rtcA	RNA 3'-terminal phosphate cyclase	0.639963481294172	0.133487093279799	Upregulated	39.2115533339549	WP_001300557.1
C2566_RS13480	yeeJ	yeeJ	inverse autotransporter adhesin YeeJ	0.639728601742	0.124738186354538	Upregulated	173.128296296651	WP_012775979.1
C2566_RS17395	gcvA	gcvA	glycine cleavage system transcriptional regulator GcvA	0.639508758546172	0.111513090674582	Upregulated	107.267566800004	WP_000044401.1
C2566_RS08685	tusE	tusE	sulfurtransferase TusE	0.638524333001845	0.100089702316177	Upregulated	102.511082192816	WP_000904442.1
C2566_RS00275	rbsR	rbsR	ribose operon transcriptional repressor RbsR	0.638042664884651	0.096428751003258	Upregulated	76.2419112086869	WP_000224456.1
C2566_RS07375	C2566_RS07375	C2566_RS07375	hypothetical protein	0.638033896293949	0.185525907987702	Upregulated	297.96220766503	NA
C2566_RS21790	C2566_RS21790	C2566_RS21790	hypothetical protein	0.637757407012995	0.184817498692421	Upregulated	108.733584898654	NA
C2566_RS16240	glnB	glnB	nitrogen regulatory protein P-II	0.637750332491897	0.135600142636976	Upregulated	330.492291501566	WP_000717694.1
C2566_RS10425	ycjR	ycjR	sugar phosphate isomerase/epimerase family protein	0.636856557563257	0.192443405972938	Upregulated	10.4640980085807	WP_000690229.1
C2566_RS12965	yobH	yobH	YobH family protein	0.636317053445477	0.175059536319899	Upregulated	20.8996344051257	WP_001211011.1
C2566_RS18035	metK	metK	methionine adenosyltransferase	0.635607336050691	0.117872321798347	Upregulated	274.074772305411	WP_001062128.1
C2566_RS08800	cspG	cspG	cold shock protein CspG	0.635123648512936	0.193148121641683	Upregulated	444.491023582088	WP_000066490.1
C2566_RS25375	ydcD	ydcD	protein YdcD	0.635121182456916	0.191548258123061	Upregulated	90.6785802087201	WP_000939263.1
C2566_RS24930	yqiD	yqiD	protein YqiD	0.634922834278624	0.162120582039565	Upregulated	231.749212563872	WP_000469266.1
C2566_RS13840	wcaC	wcaC	colanic acid biosynthesis glycosyltransferase WcaC	0.63489534928462	0.19125774727418	Upregulated	12.3574231317479	WP_001023901.1
C2566_RS02005	acs	acs	acetate--CoA ligase	0.634693635894668	0.19125774727418	Upregulated	634.854013624491	WP_000078239.1
C2566_RS13895	alkA	alkA	DNA-3-methyladenine glycosylase 2	0.634039701741557	0.138665264090421	Upregulated	25.9029807278749	WP_000288423.1
C2566_RS00720	ysgA	ysgA	dienelactone hydrolase family protein	0.633031333815076	0.171433932537866	Upregulated	137.159471615974	WP_001298606.1
C2566_RS09095	mdoC	mdoC	glucans biosynthesis protein MdoC	0.632259111650127	0.188030426844561	Upregulated	28.8477640744853	WP_001070375.1
C2566_RS13815	fcl	fcl	GDP-L-fucose synthase	0.632128066272812	0.19479426954764	Upregulated	11.2461409096358	WP_000043654.1
C2566_RS14055	thiD	thiD	bifunctional hydroxymethylpyrimidine kinase/phosphomethylpyrimidine kinase	0.631468359019911	0.128421650853859	Upregulated	41.3852511948149	WP_000822257.1
C2566_RS04935	yafP	yafP	GNAT family N-acetyltransferase	0.631450416127435	0.192172010031348	Upregulated	4.62603919367035	WP_001059847.1
C2566_RS21795	C2566_RS21795	C2566_RS21795	tyrosine-type recombinase/integrase	0.631302185460608	0.153688240667638	Upregulated	91.7707815646375	WP_001218910.1
C2566_RS03930	caiC	caiC	crotonobetaine/carnitine-CoA ligase	0.631060149125909	0.172597201051996	Upregulated	61.7648522801083	WP_000351506.1
C2566_RS13585	tmaR	tmaR	DUF496 family protein	0.629907049981651	0.139552795081496	Upregulated	2001.20443255121	WP_000450409.1
C2566_RS01700	metA	metA	homoserine O-acetyltransferase MetA	0.628753440675089	0.14786289709545	Upregulated	48.3699540555496	WP_001122777.1
C2566_RS01935	aphA	aphA	acid phosphatase AphA	0.627889630561174	0.146304640452182	Upregulated	141.957162793021	WP_001395166.1
C2566_RS00360	ilvA	ilvA	threonine ammonia-lyase, biosynthetic	0.627613582363011	0.105435220477115	Upregulated	89.8792037158113	WP_001338652.1
C2566_RS00665	metR	metR	HTH-type transcriptional regulator MetR	0.627522366796276	0.197501510236304	Upregulated	16.6793288175083	WP_000573618.1
C2566_RS01925	tyrB	tyrB	aromatic amino acid transaminase	0.625586456199134	0.063947010433548	Upregulated	73.956711667618	WP_000486988.1
C2566_RS01580	thiH	thiH	2-iminoacetate synthase ThiH	0.624856616151058	0.167595252139333	Upregulated	39.2776492655201	WP_000847462.1
C2566_RS02355	C2566_RS02355	C2566_RS02355	hypothetical protein	0.624014156129267	0.193719830488456	Upregulated	19.6300321699585	NA
C2566_RS10120	trpCF	trpCF	bifunctional indole-3-glycerol-phosphate synthase TrpC/phosphoribosylanthranilate isomerase TrpF	0.623832441011163	0.172597201051996	Upregulated	69.9410915549329	WP_000983912.1
C2566_RS12035	mepH	mepH	peptidoglycan DD-endopeptidase MepH	0.623800834382779	0.136243216459567	Upregulated	152.417823148833	WP_000101193.1
C2566_RS10745	ldhA	ldhA	D-lactate dehydrogenase	0.623198246758097	0.134122990027027	Upregulated	137.920556930694	WP_000762229.1
C2566_RS01455	trmA	trmA	tRNA (uridine(54)-C5)-methyltransferase TrmA	0.62311029066055	0.0587221953746602	Upregulated	88.5303169803482	WP_000187022.1
C2566_RS00510	aslA	aslA	arylsulfatase AslA	0.622889891540631	0.199854296956515	Upregulated	17.4395425976133	WP_000395844.1
C2566_RS03615	kptA	kptA	RNA 2'-phosphotransferase	0.622226206467477	0.114264620724964	Upregulated	45.7114778839078	WP_001151855.1
C2566_RS13765	galF	galF	UTP--glucose-1-phosphate uridylyltransferase GalF	0.622092202625271	0.11336252095242	Upregulated	144.31062058832	WP_000183060.1
C2566_RS00700	fdrA	fdrA	acyl-CoA synthetase FdrA	0.621832318295453	0.195919193129168	Upregulated	13.8273489476787	WP_000865639.1
C2566_RS10370	pspF	pspF	phage shock protein operon transcriptional activator	0.621191391392874	0.164615522267541	Upregulated	32.777803594049	WP_001301108.1
C2566_RS01635	hupA	hupA	nucleoid-associated protein HU-alpha	0.620448231492801	0.147675503085672	Upregulated	1165.78328248991	WP_001044513.1
C2566_RS17200	queE	queE	7-carboxy-7-deazaguanine synthase QueE	0.619626213428721	0.111513090674582	Upregulated	121.627500071435	WP_001199973.1
C2566_RS14420	setB	setB	sugar efflux transporter SetB	0.618827048671063	0.182546656113783	Upregulated	27.1616330954795	WP_000551969.1
C2566_RS19680	yhdU	yhdU	DUF2556 family protein	0.618275742149421	0.184818717624864	Upregulated	68.5162499530268	WP_001295275.1
C2566_RS22015	yidK	yidK	solute:sodium symporter family transporter	0.618178418210878	0.198267707907463	Upregulated	17.2976055628235	WP_001087145.1
C2566_RS03920	caiE	caiE	carnitine operon protein CaiE	0.618071731645938	0.172793342502337	Upregulated	22.4383142397825	WP_000122886.1
C2566_RS21800	C2566_RS21800	C2566_RS21800	tetratricopeptide repeat protein	0.616992698011644	0.125863742531964	Upregulated	129.249232910799	WP_000999851.1
C2566_RS24750	rseD	rseD	rpoE leader peptide RseD	0.615716080335306	0.189352918642224	Upregulated	683.771654844877	WP_001303621.1
C2566_RS21870	C2566_RS21870	C2566_RS21870	DUF5983 family protein	0.615408193455342	0.201758896312073	Upregulated	10.0524686047656	WP_000761714.1
C2566_RS15550	zipA	zipA	cell division protein ZipA	0.614678544466061	0.12611527675505	Upregulated	682.999920759525	WP_001297862.1
C2566_RS06665	rna	rna	ribonuclease I	0.613991558377301	0.0967019058022487	Upregulated	196.685423048107	WP_000643397.1
C2566_RS17150	ygcN	ygcN	FAD-dependent oxidoreductase	0.613875499960193	0.138358850881312	Upregulated	62.945075746085	WP_001301334.1
C2566_RS21400	yiaU	yiaU	LysR family transcriptional regulator	0.611658477535627	0.172597201051996	Upregulated	77.7594236971155	WP_000164036.1
C2566_RS17375	fucU	fucU	L-fucose mutarotase	0.610179963708551	0.17956871243874	Upregulated	83.7495016171567	WP_000920840.1
C2566_RS15895	hyfG	hyfG	hydrogenase 4 catalytic subunit HyfG	0.609785541507792	0.195919193129168	Upregulated	21.590359086314	WP_001102321.1
C2566_RS15975	pdeF	pdeF	cyclic-guanylate-specific phosphodiesterase PdeF	0.60954335271031	0.19953874326845	Upregulated	26.9803864208057	WP_000772722.1
C2566_RS22900	ymcF	ymcF	cold-shock protein	0.609168668531164	0.206562979178717	Upregulated	74.4998489075868	WP_071524879.1
C2566_RS07545	bioF	bioF	8-amino-7-oxononanoate synthase	0.608968908528354	0.20709917737573	Upregulated	10.0517633380509	WP_000118797.1
C2566_RS02720	C2566_RS02720	C2566_RS02720	acyl CoA:acetate/3-ketoacid CoA transferase	0.608885440982595	0.20709917737573	Upregulated	17.9019342960572	WP_001226942.1
C2566_RS00330	yifB	yifB	YifB family Mg chelatase-like AAA ATPase	0.608696583073885	0.150462523365695	Upregulated	40.5860274174411	WP_000058964.1
C2566_RS10715	ydfK	ydfK	cold shock protein YdfK	0.608075815824593	0.207334992951656	Upregulated	77.0221275886902	WP_000836768.1
C2566_RS18105	yggM	yggM	DUF1202 family protein	0.607032343698622	0.172793342502337	Upregulated	102.077415961509	WP_000745210.1
C2566_RS24170	C2566_RS24170	C2566_RS24170	hypothetical protein	0.606906252745329	0.190441028772342	Upregulated	30.2083824558524	WP_012775983.1
C2566_RS01095	frvR	frvR	putative frv operon regulatory protein	0.606328164242307	0.189903033660557	Upregulated	34.7250179004319	WP_000931298.1
C2566_RS11500	ydfI	ydfI	mannitol dehydrogenase family protein	0.605757814724879	0.189034456016209	Upregulated	27.7323207343373	WP_000527826.1
C2566_RS17930	sdhE	sdhE	FAD assembly factor SdhE	0.605330404744736	0.149210911680666	Upregulated	221.773696568764	WP_000354046.1
C2566_RS07285	mngA	mngA	PTS 2-O-a-mannosyl-D-glycerate transporter subunit IIABC	0.604666053858229	0.208208757750863	Upregulated	20.4561341103084	WP_001054864.1
C2566_RS22060	yidR	yidR	DUF3748 domain-containing protein	0.604302845472	0.135568575738369	Upregulated	49.6471221642138	WP_001295245.1
C2566_RS14380	rihB	rihB	ribosylpyrimidine nucleosidase	0.603092852603981	0.20778704479348	Upregulated	7.67876005285991	WP_000415445.1
C2566_RS13800	cpsB	cpsB	mannose-1-phosphate guanyltransferase	0.60198173499693	0.208193102328668	Upregulated	14.1473591255256	WP_000079313.1
C2566_RS18925	cyuP	cyuP	amino acid permease	0.601640297880425	0.164421080689276	Upregulated	45.0724582744053	WP_000401598.1
C2566_RS16495	raiA	raiA	ribosome-associated translation inhibitor RaiA	0.600690270249969	0.143324226754982	Upregulated	70915.7837894903	WP_000178456.1
C2566_RS12800	leuE	leuE	leucine efflux protein LeuE	0.600601063631015	0.163572224040614	Upregulated	61.4675516451131	WP_000457199.1
C2566_RS20670	livH	livH	high-affinity branched-chain amino acid ABC transporter permease LivH	0.600380952198969	0.20913858561596	Upregulated	10.8591362862596	WP_001295111.1
C2566_RS18755	ebgA	ebgA	beta-galactosidase subunit alpha	0.600199157281695	0.209700514499404	Upregulated	30.7669815170924	WP_001082928.1
C2566_RS15400	alaC	alaC	alanine transaminase	0.599284505044644	0.149210911680666	Upregulated	131.555156368369	WP_000785931.1
C2566_RS10130	trpE	trpE	anthranilate synthase component I	0.597901961433967	0.19125774727418	Upregulated	39.1055073541015	WP_001194647.1
C2566_RS17550	galR	galR	HTH-type transcriptional regulator GalR	0.596613125488556	0.149575415052013	Upregulated	90.0950748057912	WP_000201048.1
C2566_RS06605	hcxA	hcxA	hydroxycarboxylate dehydrogenase HcxA	0.59647200985519	0.175059536319899	Upregulated	38.8379757853674	WP_001120460.1
C2566_RS16655	gabT	gabT	4-aminobutyrate--2-oxoglutarate transaminase	0.596255429494015	0.172597201051996	Upregulated	50.4084408514447	WP_000097642.1
C2566_RS12680	yeaC	yeaC	YeaC family protein	0.592084225573047	0.182546656113783	Upregulated	473.927110769816	WP_001301293.1
C2566_RS16390	yfiE	yfiE	LysR family transcriptional regulator	0.591472218027521	0.12611527675505	Upregulated	48.5310870633367	WP_001300638.1
C2566_RS15700	eutA	eutA	ethanolamine ammonia-lyase reactivating factor EutA	0.591282199396354	0.215735884467972	Upregulated	11.508205609744	WP_001097447.1
C2566_RS21305	bax	bax	protein bax	0.59025317280656	0.131668458725731	Upregulated	835.243106186418	WP_001297957.1
C2566_RS11755	tqsA	tqsA	AI-2 transporter TqsA	0.589540536319161	0.20437061692089	Upregulated	188.711790845011	WP_001118241.1
C2566_RS13070	yebE	yebE	tellurite resistance TerB family protein	0.588917794640789	0.175672084897187	Upregulated	333.042028201242	WP_000024745.1
C2566_RS08610	matP	matP	macrodomain Ter protein MatP	0.587744269272098	0.177932826971226	Upregulated	513.848819532302	WP_000877161.1
C2566_RS09745	cvrA	cvrA	potassium/proton antiporter	0.587224565245039	0.12611527675505	Upregulated	224.082086747538	WP_000340194.1
C2566_RS02710	C2566_RS02710	C2566_RS02710	MFS transporter	0.586175968564058	0.218064206254504	Upregulated	18.1189336018178	WP_001033615.1
C2566_RS12580	nudG	nudG	CTP pyrophosphohydrolase	0.585728525601744	0.213416016400909	Upregulated	12.3846585297457	WP_000781888.1
C2566_RS16745	C2566_RS16745	C2566_RS16745	MFS transporter	0.585670687082107	0.211300497549787	Upregulated	19.5900605540924	WP_000165699.1
C2566_RS07740	ompX	ompX	outer membrane protein OmpX	0.58513255930514	0.165847579273639	Upregulated	967.242491032697	WP_001295296.1
C2566_RS18375	gpr	gpr	L-glyceraldehyde 3-phosphate reductase	0.58488435963505	0.19721361756753	Upregulated	251.624847852875	WP_000262172.1
C2566_RS20575	gntK	gntK	gluconokinase	0.584092547057724	0.176033318073437	Upregulated	31.6004409380298	WP_000108330.1
C2566_RS02775	ytfH	ytfH	winged helix-turn-helix transcriptional regulator	0.58397609391295	0.189574430813363	Upregulated	88.6504075531066	WP_000084622.1
C2566_RS05935	ybaN	ybaN	DUF454 family protein	0.582943414444474	0.186385268014156	Upregulated	15.9148270492829	WP_001188905.1
C2566_RS11570	rem	rem	protein Rem	0.582340486279563	0.215131760573136	Upregulated	14.4849689684496	WP_000981003.1
C2566_RS13245	flhA	flhA	flagellar biosynthesis protein FlhA	0.581362297240858	0.211300497549787	Upregulated	45.4189738238058	WP_000066978.1
C2566_RS17835	argP	argP	DNA-binding transcriptional regulator ArgP	0.581248301148694	0.167194051776026	Upregulated	137.34198772471	WP_000828351.1
C2566_RS14110	C2566_RS14110	C2566_RS14110	hypothetical protein	0.580856537767698	0.212534206641348	Upregulated	113.305554832347	WP_001268667.1
C2566_RS00350	ilvE	ilvE	branched-chain-amino-acid transaminase	0.579979091155195	0.143324226754982	Upregulated	84.3789939943407	WP_000208515.1
C2566_RS05420	iprA	iprA	hydrogen peroxide resistance inhibitor IprA	0.579894693081515	0.20709917737573	Upregulated	21.8487111727084	WP_012775994.1
C2566_RS06735	crcB	crcB	fluoride efflux transporter CrcB	0.579424494640173	0.110213996976915	Upregulated	54.1577335241145	WP_000939738.1
C2566_RS04845	C2566_RS04845	C2566_RS04845	hypothetical protein	0.578380204377782	0.225843023684466	Upregulated	14.7096531860155	WP_001053631.1
C2566_RS15685	eutL	eutL	ethanolamine utilization microcompartment protein EutL	0.578363622999663	0.225843023684466	Upregulated	10.3926390366598	WP_001111037.1
C2566_RS04840	C2566_RS04840	C2566_RS04840	hypothetical protein	0.577796341564185	0.224020288682407	Upregulated	61.3514405147977	NA
C2566_RS00210	asnC	asnC	transcriptional regulator AsnC	0.577069551705079	0.188030426844561	Upregulated	31.430352287794	WP_000432970.1
C2566_RS05020	yagU	yagU	YagU family protein	0.576344749075984	0.172597201051996	Upregulated	82.1558441876349	WP_001019920.1
C2566_RS13855	wzc	wzc	tyrosine-protein kinase Wzc	0.576308433633594	0.225707128762744	Upregulated	21.4766281580484	WP_000137133.1
C2566_RS02340	cadA	cadA	lysine decarboxylase CadA	0.575974583712753	0.206396399770918	Upregulated	63.5444662303824	WP_001295383.1
C2566_RS11740	ydgD	ydgD	trypsin-like serine peptidase	0.574805946999233	0.198956968146314	Upregulated	375.50164778791	WP_001260835.1
C2566_RS10485	mpaA	mpaA	murein tripeptide amidase MpaA	0.574266874084708	0.172597201051996	Upregulated	37.0704415731915	WP_000219122.1
C2566_RS12585	ynjH	ynjH	YnjH family protein	0.57422387368754	0.198267707907463	Upregulated	27.8573226796243	WP_000085240.1
C2566_RS20470	malQ	malQ	4-alpha-glucanotransferase	0.572503735928227	0.167892651906877	Upregulated	200.510670183182	WP_000444361.1
C2566_RS07010	fur	fur	ferric iron uptake transcriptional regulator	0.572258910356916	0.16144567255609	Upregulated	3018.07310403252	WP_000131702.1
C2566_RS21705	pyrE	pyrE	orotate phosphoribosyltransferase	0.571696021657017	0.192763438575355	Upregulated	31.2808970394881	WP_000806177.1
C2566_RS01990	espX5	espX5	T3SS effector pentapeptide repeat protein EspX5	0.571596034536778	0.212534206641348	Upregulated	90.7079481668503	NA
C2566_RS25070	C2566_RS25070	C2566_RS25070	hypothetical protein	0.571345272815389	0.231103665497397	Upregulated	34.289056061363	WP_001299740.1
C2566_RS13375	tyrP	tyrP	tyrosine transporter TyrP	0.571152509579435	0.145888966258883	Upregulated	41.3529588222856	WP_000797573.1
C2566_RS06660	rnk	rnk	nucleoside diphosphate kinase regulator	0.571149004465305	0.206562979178717	Upregulated	89.6833052434191	WP_000089731.1
C2566_RS01025	yihX	yihX	glucose-1-phosphatase	0.571137710334286	0.13569918349565	Upregulated	157.50085407005	WP_001295269.1
C2566_RS15290	yfdF	yfdF	protein YfdF	0.570697059010741	0.229887573222317	Upregulated	18.8917774081183	NA
C2566_RS10865	trg	trg	methyl-accepting chemotaxis protein Trg	0.570443414026788	0.194021495615137	Upregulated	48.6310574825556	WP_001098559.1
C2566_RS03960	fixC	fixC	FAD-dependent oxidoreductase	0.570086599718208	NA	Upregulated	11.7884163198402	WP_001287715.1
C2566_RS17625	ygeQ	ygeQ	protein YgeQ	0.568428427389677	0.231653976454286	Upregulated	8.52776298045243	NA
C2566_RS12295	ppsR	ppsR	posphoenolpyruvate synthetase regulatory kinase/phosphorylase PpsR	0.568075078681199	0.122581555830417	Upregulated	109.405142968445	WP_000368046.1
C2566_RS02795	ytfK	ytfK	DUF1107 domain-containing protein	0.568049032950602	0.197501510236304	Upregulated	10570.2219989036	WP_000689228.1
C2566_RS24935	C2566_RS24935	C2566_RS24935	hypothetical protein	0.567584193649381	0.233958280437996	Upregulated	8.49600495211478	WP_001066080.1
C2566_RS12830	rnd	rnd	ribonuclease D	0.567499695308702	0.189739516351402	Upregulated	47.1422879469159	WP_001318538.1
C2566_RS00940	glnL	glnL	nitrogen regulation protein NR(II)	0.567235270989598	0.121668864581814	Upregulated	58.0678242882762	WP_000190577.1
C2566_RS05755	bolA	bolA	transcriptional regulator BolA	0.566745564078156	0.213533675860941	Upregulated	1055.90246868247	WP_000973448.1
C2566_RS24695	C2566_RS24695	C2566_RS24695	DUF957 domain-containing protein	0.566676292924447	0.217875445965092	Upregulated	4.53114280379487	NA
C2566_RS14390	psuT	psuT	NupC/NupG family nucleoside CNT transporter	0.566426351313793	0.159821615513714	Upregulated	36.207187698764	WP_000353887.1
C2566_RS06085	ybbC	ybbC	YbbC/YhhH family protein	0.565087142176061	0.233536053504444	Upregulated	32.0999686383707	WP_000877768.1
C2566_RS20055	bfd	bfd	bacterioferritin-associated ferredoxin	0.564270474683038	0.229381604130439	Upregulated	68.5442980136786	WP_000289085.1
C2566_RS20960	hdeD	hdeD	acid-resistance protein HdeD	0.562853606637438	0.233905420961711	Upregulated	24.669837024289	WP_000965672.1
C2566_RS00400	trxA	trxA	thioredoxin TrxA	0.561989494275435	0.121594461519438	Upregulated	1689.85042625022	WP_001280776.1
C2566_RS20915	arsR	arsR	As(III)-sensing metalloregulatory transcriptional repressor ArsR	0.561170242137052	0.238418129052646	Upregulated	30.3900270395918	WP_000008957.1
C2566_RS21460	yibG	yibG	sel1 repeat family protein	0.561018847281116	0.230045032393794	Upregulated	18.5684814318023	WP_000642489.1
C2566_RS10115	trpB	trpB	tryptophan synthase subunit beta	0.560827682811422	0.219501511982582	Upregulated	105.583262858626	WP_000209518.1
C2566_RS09595	ycgZ	ycgZ	regulatory protein YcgZ	0.560266179227439	0.221679837512207	Upregulated	33.1643886107413	WP_000554140.1
C2566_RS18955	tdcB	tdcB	bifunctional threonine ammonia-lyase/L-serine ammonia-lyase TdcB	0.558693175139972	0.238418129052646	Upregulated	349.00674152474	WP_000548347.1
C2566_RS07280	mngR	mngR	mannosyl-D-glycerate transport/metabolism system transcriptional repressor MngR	0.558426197345113	0.151631143093313	Upregulated	56.5873694787446	WP_000509900.1
C2566_RS00985	yihP	yihP	MFS transporter	0.558260393137604	NA	Upregulated	13.6740479103361	WP_000018393.1
C2566_RS03085	C2566_RS03085	C2566_RS03085	surface-adhesin E family protein	0.557677265910586	0.234308694439962	Upregulated	8.35542993639359	WP_000254999.1
C2566_RS11505	ydfJ	ydfJ	MHS family MFS transporter YdfJ	0.556688008376759	0.240978769287861	Upregulated	13.6773850637089	NA
C2566_RS25480	ykgR	ykgR	small membrane protein YkgR	0.555774045962837	0.238967626504103	Upregulated	144.315779477493	WP_000662258.1
C2566_RS24890	C2566_RS24890	C2566_RS24890	hypothetical protein	0.555485047465915	0.241668640969163	Upregulated	115.737844948365	WP_001157925.1
C2566_RS13625	yeeY	yeeY	LysR substrate-binding domain-containing protein	0.555309651582832	0.160965122531327	Upregulated	104.966220816305	WP_000803363.1
C2566_RS02210	crfC	crfC	clamp-binding protein CrfC	0.555297900006684	0.240978769287861	Upregulated	33.1735778440684	WP_000288588.1
C2566_RS01120	rhaM	rhaM	L-rhamnose mutarotase	0.554826211205575	0.231103665497397	Upregulated	24.0532252241218	WP_000619495.1
C2566_RS05130	ykgH	ykgH	protein YkgH	0.554503815649946	0.239673579572293	Upregulated	16.170709162443	WP_001209100.1
C2566_RS01070	fdoH	fdoH	formate dehydrogenase O subunit beta	0.554202480151196	0.188722787450806	Upregulated	402.093373900427	WP_000331377.1
C2566_RS10455	ycjW	ycjW	LacI family DNA-binding transcriptional regulator	0.551715487054764	0.224345292520824	Upregulated	48.1919268275895	WP_000075375.1
C2566_RS15120	argT	argT	lysine/arginine/ornithine ABC transporter substrate-binding protein ArgT	0.549806456316744	0.238885845337429	Upregulated	316.436263062977	WP_000748271.1
C2566_RS18590	C2566_RS18590	C2566_RS18590	fimbria/pilus outer membrane usher protein	0.549744964378219	0.243080578055511	Upregulated	30.3896878516494	WP_000277101.1
C2566_RS05290	lacA	lacA	galactoside O-acetyltransferase	0.549413889104983	0.246294830166917	Upregulated	11.3001115606841	WP_001320653.1
C2566_RS13970	yegS	yegS	lipid kinase YegS	0.549258029272171	0.238418129052646	Upregulated	30.3804850683216	WP_000807361.1
C2566_RS10775	tynA	tynA	primary-amine oxidase	0.548145822872954	0.246294830166917	Upregulated	24.6667628451866	NA
C2566_RS17345	C2566_RS17345	C2566_RS17345	FGGY-family carbohydrate kinase	0.548022042167966	0.231103665497397	Upregulated	59.9770815132322	WP_000551482.1
C2566_RS17280	yqcC	yqcC	YqcC family protein	0.546962503603918	0.242854548994038	Upregulated	8.29982963263704	WP_000207003.1
C2566_RS13450	zinT	zinT	metal-binding protein ZinT	0.546854828774968	0.246425541286585	Upregulated	168.447414422414	WP_001007789.1
C2566_RS00555	yigA	yigA	DUF484 domain-containing protein	0.546472094393394	0.180425629110097	Upregulated	49.0864854705809	WP_000812796.1
C2566_RS21875	C2566_RS21875	C2566_RS21875	DUF957 domain-containing protein	0.546450515020866	0.246425541286585	Upregulated	20.7167984733442	WP_000839243.1
C2566_RS09885	C2566_RS09885	C2566_RS09885	type I toxin-antitoxin system toxin Ldr family protein	0.546022550525857	0.246294830166917	Upregulated	15.3111296073082	WP_000170965.1
C2566_RS19360	yrbG	yrbG	calcium/sodium antiporter	0.544646629010517	0.190441028772342	Upregulated	120.690460169763	WP_000922900.1
C2566_RS18395	exbB	exbB	tol-pal system-associated acyl-CoA thioesterase	0.544555593690704	0.227457931986509	Upregulated	184.769415142189	WP_000527844.1
C2566_RS16440	yfiM	yfiM	YfiM family lipoprotein	0.54279708387441	0.234308694439962	Upregulated	16.4978076039351	WP_012138968.1
C2566_RS14495	radD	radD	DEAD/DEAH box helicase	0.540174043350782	0.198575791821789	Upregulated	64.0878700977454	WP_000578061.1
C2566_RS13000	yebS	yebS	membrane integrity lipid transport subunit YebS	0.539604336431745	0.162226668940913	Upregulated	252.613672217818	WP_001301337.1
C2566_RS13945	baeR	baeR	two-component system response regulator BaeR	0.539089917767844	0.198267707907463	Upregulated	48.2819250186751	WP_000137877.1
C2566_RS11650	rspA	rspA	starvation-sensing protein RspA	0.53872784476309	0.246425541286585	Upregulated	19.6446952358978	WP_001295394.1
C2566_RS19675	yhdJ	yhdJ	adenine-specific DNA-methyltransferase	0.536498322048507	0.254862251470976	Upregulated	17.5178902648211	WP_001258917.1
C2566_RS04905	rayT	rayT	REP-associated tyrosine transposase RayT	0.536008281186914	0.246740974282593	Upregulated	14.3081748476905	WP_000006260.1
C2566_RS00340	ilvG	ilvG	acetolactate synthase 2 catalytic subunit	0.535563324810921	0.175672084897187	Upregulated	105.778879375377	WP_001012606.1
C2566_RS14650	ompC	ompC	porin OmpC	0.535398698782237	0.25189490151177	Upregulated	21.8572430896196	NA
C2566_RS18835	uxaA	uxaA	altronate dehydratase	0.535098337488845	0.188030426844561	Upregulated	74.8502533378782	WP_001199352.1
C2566_RS15645	yfeY	yfeY	RpoE-regulated lipoprotein	0.535037370903366	0.201832157186775	Upregulated	222.946970284295	WP_000838937.1
C2566_RS06000	ybaK	ybaK	Cys-tRNA(Pro)/Cys-tRNA(Cys) deacylase YbaK	0.534788118436278	0.215403229315249	Upregulated	38.6482240354238	WP_000186631.1
C2566_RS04325	yacH	yacH	DUF3300 domain-containing protein	0.534723632391279	0.255656683017765	Upregulated	28.05254137789	WP_000784470.1
C2566_RS15420	ptsP	ptsP	phosphoenolpyruvate--protein phosphotransferase	0.534213790938582	0.256928382182922	Upregulated	25.6238114559398	WP_000955917.1
C2566_RS01720	C2566_RS01720	C2566_RS01720	ShET2/EspL2 family type III secretion system effector toxin	0.533788958356744	NA	Upregulated	15.7716968021345	NA
C2566_RS15695	eutB	eutB	ethanolamine ammonia-lyase subunit alpha	0.533646008417777	0.257796450872289	Upregulated	11.7825843487351	WP_000769961.1
C2566_RS19025	kbaZ	kbaZ	tagatose-bisphosphate aldolase subunit KbaZ	0.533464364177797	0.256928382182922	Upregulated	16.7205299145775	WP_000681903.1
C2566_RS02730	C2566_RS02730	C2566_RS02730	sugar phosphate isomerase/epimerase family protein	0.533190947925038	0.248982195472347	Upregulated	6.82500081302336	WP_001205235.1
C2566_RS07465	C2566_RS07465	C2566_RS07465	ASCH domain-containing protein	0.533036911196939	0.246425541286585	Upregulated	14.1572777934534	WP_000002107.1
C2566_RS17005	flhA	flhA	formate hydrogenlyase transcriptional activator FlhA	0.532547136908038	0.202036500946738	Upregulated	104.22051630189	WP_001301332.1
C2566_RS17630	C2566_RS17630	C2566_RS17630	hypothetical protein	0.531871879791164	0.258340868694723	Upregulated	166.214461565098	NA
C2566_RS14450	mepS	mepS	bifunctional murein DD-endopeptidase/murein LD-carboxypeptidase	0.531417851335373	0.242945240333408	Upregulated	3009.53254481702	WP_000241011.1
C2566_RS09860	sirB2	sirB2	invasion regulator SirB2	0.531008257069818	0.2372164564278	Upregulated	23.4749599301464	WP_000200373.1
C2566_RS05090	C2566_RS05090	C2566_RS05090	helix-turn-helix domain-containing protein	0.530728901276244	0.188209597871159	Upregulated	48.9861237109928	WP_000621009.1
C2566_RS13160	yebB	yebB	YebB family permuted papain-like enzyme	0.530390979714799	0.254862251470976	Upregulated	7.54823777079368	WP_001024904.1
C2566_RS09730	ycgB	ycgB	SpoVR family protein	0.529872119319604	0.205177131388607	Upregulated	366.488700381858	WP_000190854.1
C2566_RS10530	fnr	fnr	fumarate/nitrate reduction transcriptional regulator Fnr	0.529846117610094	0.185246325012227	Upregulated	1529.97066161508	NA
C2566_RS02305	dcuS	dcuS	sensor histidine kinase	0.52962761397949	0.176033318073437	Upregulated	97.2290555633716	NA
C2566_RS14525	yejO	yejO	autotransporter YejO	0.529489809650158	0.166579954185795	Upregulated	164.836203184102	WP_000554226.1
C2566_RS13420	hchA	hchA	glyoxalase III HchA	0.527993024616918	0.249694892913617	Upregulated	17.4055249018221	NA
C2566_RS08525	elfD	elfD	molecular chaperone	0.527841310513417	0.252739026428991	Upregulated	7.32638464311108	WP_001295349.1
C2566_RS09270	flgI	flgI	flagellar basal body P-ring protein FlgI	0.527580108919587	0.256928382182922	Upregulated	38.8389409808046	WP_000589326.1
C2566_RS04755	metN	metN	methionine ABC transporter ATP-binding protein MetN	0.527534121130441	0.245891606922482	Upregulated	29.1623052212774	WP_000593994.1
C2566_RS00900	yihG	yihG	acyltransferase	0.527314672369268	0.246294830166917	Upregulated	51.6878527250289	WP_001313432.1
C2566_RS21080	bcsA	bcsA	UDP-forming cellulose synthase catalytic subunit	0.526303201648525	0.225707128762744	Upregulated	53.6198296045919	WP_000025892.1
C2566_RS04860	yafV	yafV	2-oxoglutaramate amidase	0.526287339037841	0.159465216017533	Upregulated	82.3683205728985	WP_001118052.1
C2566_RS22120	recF	recF	DNA replication/repair protein RecF	0.525166860274676	0.146304640452182	Upregulated	106.491143329305	WP_000060112.1
C2566_RS00220	viaA	viaA	ATPase RavA stimulator ViaA	0.524989410293519	0.0921292663397154	Upregulated	70.777456603662	WP_000956615.1
C2566_RS01325	metL	metL	bifunctional aspartate kinase/homoserine dehydrogenase II	0.524606003172557	0.164700935168373	Upregulated	146.472561628672	WP_000110749.1
C2566_RS02185	phnE	phnE	phosphonate ABC transporter, permease protein PhnE	0.5239799895261	NA	Upregulated	7.71852468633758	WP_001193500.1
C2566_RS06135	glxR	glxR	2-hydroxy-3-oxopropionate reductase	0.523244097050554	0.242530311291272	Upregulated	10.2337095547017	WP_000765842.1
C2566_RS15250	yfcS	yfcS	fimbria/pilus periplasmic chaperone	0.523155659718423	0.269409590336512	Upregulated	12.1964413046816	WP_001281621.1
C2566_RS07640	hlyD	hlyD	secretion protein HlyD	0.521083027438991	0.121297921027925	Upregulated	130.599791279973	WP_000743444.1
C2566_RS00375	ppiC	ppiC	peptidylprolyl isomerase PpiC	0.521011867700858	0.242530311291272	Upregulated	43.8898909639317	WP_001140251.1
C2566_RS01725	iclR	iclR	glyoxylate bypass operon transcriptional repressor IclR	0.520188601046267	0.246425541286585	Upregulated	194.602230455686	WP_000226403.1
C2566_RS11415	ydeA	ydeA	L-arabinose MFS transporter	0.518097145905442	0.26395894559494	Upregulated	51.3957907060154	WP_000210799.1
C2566_RS21260	wecH	wecH	O-acetyltransferase WecH	0.5178547579451	0.210273748596763	Upregulated	26.6433981912181	WP_001182642.1
C2566_RS06150	ybbY	ybbY	uracil/xanthine transporter	0.517516675190386	0.271978790099447	Upregulated	12.2090191261908	WP_001298987.1
C2566_RS14715	yfaA	yfaA	DUF2138 domain-containing protein	0.516104479585406	0.238885845337429	Upregulated	38.4758700900481	WP_000012273.1
C2566_RS12715	yeaH	yeaH	YeaH/YhbH family protein	0.515960292633314	NA	Upregulated	14.8061624688105	WP_000219686.1
C2566_RS03915	caiF	caiF	carnitine metabolism transcriptional regulator CaiF	0.515477726987685	0.211300497549787	Upregulated	267.673328760464	WP_000333125.1
C2566_RS04910	C2566_RS04910	C2566_RS04910	flagellar biosynthesis protein FlhA	0.515160923995162	0.272159760571307	Upregulated	18.4827014812405	NA
C2566_RS01975	soxR	soxR	redox-sensitive transcriptional activator SoxR	0.514397154588273	0.275337679235999	Upregulated	18.1900492886245	WP_000412428.1
C2566_RS07535	bioA	bioA	adenosylmethionine--8-amino-7-oxononanoate transaminase	0.51435715405087	0.272030715408899	Upregulated	19.4284071311304	WP_001515101.1
C2566_RS01305	C2566_RS01305	C2566_RS01305	TIGR02117 family protein	0.514017598741842	0.264661855577045	Upregulated	23.6365329966772	WP_000720774.1
C2566_RS16060	pbpC	pbpC	peptidoglycan glycosyltransferase PbpC	0.513937699821256	0.205019234670742	Upregulated	60.273592070459	WP_001137669.1
C2566_RS08780	gfcA	gfcA	threonine-rich inner membrane protein GfcA	0.512545806025166	0.271978790099447	Upregulated	34.3818536429536	WP_001295358.1
C2566_RS21930	adeD	adeD	adenine deaminase	0.512222746777127	0.275337679235999	Upregulated	32.8696372356634	WP_001065718.1
C2566_RS08645	helD	helD	DNA helicase IV	0.510893425634786	0.178855067521099	Upregulated	231.113013097477	WP_001295354.1
C2566_RS18275	C2566_RS18275	C2566_RS18275	YtfJ family protein	0.510426519552791	0.224020288682407	Upregulated	5.56630591721608	WP_001298770.1
C2566_RS01810	malF	malF	maltose ABC transporter permease MalF	0.510307106063764	0.277098681175514	Upregulated	16.4515009893371	WP_001297290.1
C2566_RS20205	nirB	nirB	NADPH-nitrite reductase large subunit	0.508858017305822	0.17956871243874	Upregulated	113.498705966801	WP_000049208.1
C2566_RS05825	decR	decR	DNA-binding transcriptional regulator DecR	0.508350315350427	0.24638166195136	Upregulated	47.2280821998591	WP_000884589.1
C2566_RS15540	ypeB	ypeB	DUF3820 family protein	0.508301643920393	0.270002504139748	Upregulated	8.54574161932264	WP_000410201.1
C2566_RS07130	C2566_RS07130	C2566_RS07130	RHS repeat-associated core domain-containing protein	0.507900947805444	0.275043721203447	Upregulated	29.817387884274	NA
C2566_RS25450	C2566_RS25450	C2566_RS25450	hypothetical protein	0.507572481248263	0.282662897546455	Upregulated	15.9480368631627	WP_113705808.1
C2566_RS08925	rutR	rutR	HTH-type transcriptional regulator RutR	0.507073931614819	0.234225535029405	Upregulated	108.859814072819	WP_001301219.1
C2566_RS20240	frlC	frlC	fructoselysine 3-epimerase	0.506840776902962	0.2801624995874	Upregulated	13.6669409474828	WP_000847837.1
C2566_RS18920	cyuA	cyuA	cysteine desulfidase	0.506665241571741	0.254862251470976	Upregulated	32.0812428064568	WP_000460514.1
C2566_RS16645	lhgO	lhgO	L-2-hydroxyglutarate oxidase	0.506354561895488	0.267608478586533	Upregulated	40.5533242769217	WP_000271963.1
C2566_RS19005	garD	garD	galactarate dehydratase	0.505010481064365	0.20778704479348	Upregulated	51.2842928156892	WP_001273763.1
C2566_RS15510	C2566_RS15510	C2566_RS15510	hypothetical protein	0.504751145590203	0.254862251470976	Upregulated	497.916737944424	NA
C2566_RS02260	melR	melR	transcriptional regulator MelR	0.504422053492734	0.270002504139748	Upregulated	137.61866795688	WP_001090758.1
C2566_RS01000	yihS	yihS	sulfoquinovose isomerase	0.503626931400057	0.283540288125884	Upregulated	25.9689929328204	WP_000870916.1
C2566_RS02970	yjgM	yjgM	GNAT family N-acetyltransferase	0.502699969257807	0.231103665497397	Upregulated	38.9906363519926	WP_001059397.1
C2566_RS10420	ycjQ	ycjQ	zinc-dependent alcohol dehydrogenase	0.501459251987581	0.272160101310771	Upregulated	12.6557281065926	WP_000737347.1
C2566_RS01440	sthA	sthA	Si-specific NAD(P)(+) transhydrogenase	0.500670718978741	0.235347758015475	Upregulated	1046.3222305317	WP_001120798.1
C2566_RS18740	ygjG	ygjG	putrescine aminotransferase	0.500646502818895	0.235227867665019	Upregulated	105.236453996097	WP_001301395.1
C2566_RS09085	ymdB	ymdB	O-acetyl-ADP-ribose deacetylase	0.499784801555677	0.227447436506097	Upregulated	38.7037814057475	WP_000857405.1
C2566_RS20175	argD	argD	bifunctional acetylornithine/succinyldiaminopimelate transaminase	0.499151933221091	0.177932826971226	Upregulated	102.91193956065	WP_000963792.1
C2566_RS13595	sbmC	sbmC	DNA gyrase inhibitor SbmC	0.498942825821707	0.251544072113246	Upregulated	264.213680367457	WP_001105393.1
C2566_RS03330	creD	creD	cell envelope integrity protein CreD	0.498495908100599	0.282692945366999	Upregulated	33.6766940867826	WP_000920294.1
C2566_RS21155	dppA	dppA	dipeptide ABC transporter substrate-binding protein DppA	0.497394283334787	0.275043721203447	Upregulated	229.335629813775	WP_001222883.1
C2566_RS25035	ydaN	ydaN	protein YnaN	0.497304632269077	0.292096299494685	Upregulated	8.52220334375983	WP_211180494.1
C2566_RS05240	prpB	prpB	methylisocitrate lyase	0.496937598068027	0.275043721203447	Upregulated	10.9289887898005	WP_000052206.1
C2566_RS09875	C2566_RS09875	C2566_RS09875	type I toxin-antitoxin system toxin Ldr family protein	0.496678697842237	0.29407960160332	Upregulated	134.048519917285	WP_000170951.1
C2566_RS07795	fsa	fsa	fructose-6-phosphate aldolase	0.495559942881997	0.212534206641348	Upregulated	32.3821778811745	WP_001301278.1
C2566_RS04825	yafS	yafS	class I SAM-dependent methyltransferase	0.494869945006711	0.164051507212091	Upregulated	149.708974531478	WP_001297210.1
C2566_RS19320	sfsB	sfsB	DNA-binding transcriptional regulator SfsB	0.494798862094431	0.295768876063856	Upregulated	9.4822269058695	WP_000445413.1
C2566_RS02535	mutL	mutL	DNA mismatch repair endonuclease MutL	0.494277622403666	0.254922312241401	Upregulated	439.670571602299	WP_001122505.1
C2566_RS03975	kefF	kefF	glutathione-regulated potassium-efflux system oxidoreductase KefF	0.4937833851579	0.275043721203447	Upregulated	27.6963479920947	WP_000600725.1
C2566_RS10015	ychE	ychE	NAAT family transporter YchE	0.493780219288388	0.242945240333408	Upregulated	60.5101943249755	WP_000616554.1
C2566_RS00565	yigB	yigB	5-amino-6-(5-phospho-D-ribitylamino)uracil phosphatase YigB	0.492974557593847	0.208208757750863	Upregulated	43.9047109216009	WP_001213584.1
C2566_RS02050	yjcO	yjcO	Sel1 family TPR-like repeat protein YjcO	0.492966663237472	0.246294830166917	Upregulated	153.050958893964	WP_000719886.1
C2566_RS02250	adiY	adiY	DNA-binding transcriptional activator AdiY	0.492496279831672	0.292096299494685	Upregulated	28.7631838156425	WP_001217060.1
C2566_RS06950	C2566_RS06950	C2566_RS06950	hypothetical protein	0.49229517434923	0.298622192830478	Upregulated	78.873755154507	NA
C2566_RS11550	C2566_RS11550	C2566_RS11550	lipocalin family protein	0.491701355851071	0.284559867203684	Upregulated	53.7572643158589	WP_000780584.1
C2566_RS18240	yghO	yghO	protein YghO	0.490718085686842	0.296846346396081	Upregulated	14.1905379013289	WP_001300526.1
C2566_RS14195	yohO	yohO	protein YohO	0.490551862427665	0.288233960320507	Upregulated	17.6931094001523	WP_001216966.1
C2566_RS05310	C2566_RS05310	C2566_RS05310	sugar-binding domain-containing protein	0.489860903103532	0.286716770426062	Upregulated	6.22425062446402	NA
C2566_RS19555	aaeB	aaeB	p-hydroxybenzoic acid efflux pump subunit AaeB	0.489435138641696	0.275337679235999	Upregulated	39.7806984431292	WP_000510980.1
C2566_RS04735	tsaA	tsaA	tRNA (N6-threonylcarbamoyladenosine(37)-N6)-methyltransferase TrmO	0.489011014637835	0.282692945366999	Upregulated	187.319690074644	WP_000094031.1
C2566_RS01600	thiE	thiE	thiamine phosphate synthase	0.488659983672488	0.299718013055666	Upregulated	18.5670402928464	WP_000284615.1
C2566_RS03050	C2566_RS03050	C2566_RS03050	phosphoethanolamine transferase	0.488310905503776	0.254922312241401	Upregulated	170.93855998078	NA
C2566_RS13270	cheR	cheR	protein-glutamate O-methyltransferase CheR	0.487984980784954	0.292096299494685	Upregulated	13.0972989660005	WP_000204338.1
C2566_RS05150	betT	betT	choline BCCT transporter BetT	0.48698377951532	0.295768876063856	Upregulated	243.8490525934	WP_000131044.1
C2566_RS15370	frc	frc	formyl-CoA transferase	0.485792884460329	0.295409546358601	Upregulated	11.0542301960092	WP_000106759.1
C2566_RS17335	C2566_RS17335	C2566_RS17335	L-fuculose-phosphate aldolase	0.485209564340955	0.298640321306418	Upregulated	10.7886431170712	NA
C2566_RS22100	yidA	yidA	sugar-phosphatase	0.48517648418483	0.158839557592517	Upregulated	95.30610094947	WP_000985549.1
C2566_RS05445	yaiY	yaiY	YaiY family protein	0.48309129063773	0.305569441392425	Upregulated	6.37048144223833	WP_000763151.1
C2566_RS13080	yebF	yebF	protein YebF	0.482854589123219	0.275337679235999	Upregulated	84.8950341056482	WP_001295500.1
C2566_RS05185	fdrA	fdrA	acyl-CoA synthetase FdrA	0.482645980938526	0.300967556434397	Upregulated	12.604668490163	WP_000111813.1
C2566_RS07355	C2566_RS07355	C2566_RS07355	hypothetical protein	0.482105262898446	0.262878544505112	Upregulated	386.108029384523	NA
C2566_RS12060	punR	punR	DNA-binding transcriptional activator PunR	0.480861132180434	0.212534206641348	Upregulated	73.4884372755528	WP_000269493.1
C2566_RS04760	gmhB	gmhB	D-glycero-beta-D-manno-heptose 1,7-bisphosphate 7-phosphatase	0.480624779622864	0.238885845337429	Upregulated	108.078013134633	WP_001140174.1
C2566_RS02110	alsB	alsB	D-allose transporter substrate-binding protein	0.480363047291437	0.270128985277539	Upregulated	22.9830266680089	WP_001046187.1
C2566_RS24535	yaiZ	yaiZ	DUF2754 domain-containing protein	0.480288860920856	0.303798659310538	Upregulated	152.519846617913	WP_001295334.1
C2566_RS16515	yfiL	yfiL	DUF2799 domain-containing protein	0.479935982135259	0.308985966156655	Upregulated	24.028612270089	WP_000976004.1
C2566_RS00060	yieF	yieF	class I chromate reductase YieF	0.479886882434413	0.232104649955392	Upregulated	74.9412054457885	WP_001291268.1
C2566_RS00505	aslB	aslB	anaerobic sulfatase maturase	0.479861215499093	0.203274720336249	Upregulated	49.7944490195743	WP_000941547.1
C2566_RS21450	yibA	yibA	HEAT repeat domain-containing protein	0.479690057548999	0.308674394348631	Upregulated	554.737262837357	WP_000072850.1
C2566_RS00575	C2566_RS00575	C2566_RS00575	SAM hydrolase/SAM-dependent halogenase family protein	0.479167845932822	0.178855067521099	Upregulated	142.719546363281	WP_000751614.1
C2566_RS09420	ycfJ	ycfJ	glycine zipper 2TM domain-containing protein	0.478950951816514	0.306021468700953	Upregulated	22.0446330771512	WP_001043459.1
C2566_RS11410	yneK	yneK	putative protein YneK	0.478830688491417	0.311195937371295	Upregulated	11.2586768164875	WP_000258604.1
C2566_RS07415	zitB	zitB	CDF family zinc transporter ZitB	0.478452865253116	0.246294830166917	Upregulated	75.6398355410777	WP_000951295.1
C2566_RS21955	ilvN	ilvN	acetolactate synthase small subunit	0.478268432328799	0.292096299494685	Upregulated	164.647008866453	WP_001181706.1
C2566_RS11805	fumC	fumC	class II fumarate hydratase	0.477825383696885	0.256928382182922	Upregulated	288.885568193734	WP_001099086.1
C2566_RS18530	yqiB	yqiB	DUF1249 family protein	0.477256004603821	0.254862251470976	Upregulated	368.815706916723	WP_000833393.1
C2566_RS07840	dgcI	dgcI	GGDEF domain-containing protein	0.477174188711501	0.305569441392425	Upregulated	15.3692312372453	WP_000086904.1
C2566_RS05500	yaiA	yaiA	protein YaiA	0.476452491386052	0.308014524587436	Upregulated	923.821040050922	WP_001142439.1
C2566_RS11225	dosP	dosP	oxygen-sensing cyclic-di-GMP phosphodiesterase DosP	0.476016732541634	0.312075908907294	Upregulated	26.8574700525667	WP_012304876.1
C2566_RS01310	yiiX	yiiX	YiiX family permuted papain-like enzyme	0.47566644280727	0.288796543896179	Upregulated	29.975439194489	WP_000797341.1
C2566_RS09740	dadX	dadX	catabolic alanine racemase DadX	0.475064864854312	0.312075908907294	Upregulated	375.876360902238	WP_000197884.1
C2566_RS04435	htrE	htrE	Yad fimbria usher protein HtrE	0.474424360848199	0.312075908907294	Upregulated	34.1402913690585	WP_000151605.1
C2566_RS15445	glk	glk	glucokinase	0.473472369878502	0.249694892913617	Upregulated	137.332969092824	WP_000170346.1
C2566_RS07665	ybiB	ybiB	DNA-binding protein YbiB	0.473075979506083	0.284559867203684	Upregulated	163.397464003319	WP_000386551.1
C2566_RS06595	cstA	cstA	pyruvate/proton symporter CstA	0.472856207468312	0.311388218030169	Upregulated	900.949068446391	NA
C2566_RS08200	ybjD	ybjD	ATP-dependent endonuclease	0.472188971516591	0.203355207756029	Upregulated	57.4998387225156	WP_000599802.1
C2566_RS11260	yddB	yddB	TonB-dependent receptor plug domain-containing protein	0.471736073364485	0.313806361423282	Upregulated	28.6325608770377	WP_000832450.1
C2566_RS08665	yccU	yccU	CoA-binding protein	0.471546875955357	0.283330708210144	Upregulated	35.0855950180083	WP_001301418.1
C2566_RS07095	kdpB	kdpB	potassium-transporting ATPase subunit KdpB	0.471353661921853	0.316763953535466	Upregulated	22.6260042957661	WP_000087944.1
C2566_RS18860	mzrA	mzrA	EnvZ/OmpR regulon moderator MzrA	0.471301639147003	0.262701383002372	Upregulated	115.593773101985	WP_001166760.1
C2566_RS07995	C2566_RS07995	C2566_RS07995	phage baseplate assembly protein V	0.470938893428911	0.316786184871558	Upregulated	8.34880952339726	WP_000993743.1
C2566_RS13135	znuA	znuA	zinc ABC transporter substrate-binding protein ZnuA	0.470457066490532	0.240809825445468	Upregulated	273.556387916143	WP_001300644.1
C2566_RS05350	mhpE	mhpE	4-hydroxy-2-oxovalerate aldolase	0.47015831993054	0.311856480894034	Upregulated	10.4827284112745	WP_001013494.1
C2566_RS17560	lysR	lysR	DNA-binding transcriptional regulator LysR	0.470131484468847	0.300843042447966	Upregulated	23.6136114954814	WP_000741828.1
C2566_RS06475	ybdJ	ybdJ	DUF1158 domain-containing protein	0.470046377675017	0.277851237770212	Upregulated	50.814704764024	WP_000682514.1
C2566_RS05520	C2566_RS05520	C2566_RS05520	DUF2773 domain-containing protein	0.468077067279006	0.312075908907294	Upregulated	24.727421401223	NA
C2566_RS01050	yiiF	yiiF	protein YiiF	0.467646691809404	0.28108200927395	Upregulated	26.2604422727459	WP_001086388.1
C2566_RS12685	msrB	msrB	peptide-methionine (R)-S-oxide reductase MsrB	0.4674166841246	0.292096299494685	Upregulated	1363.83879814944	WP_001284618.1
C2566_RS04390	yadE	yadE	polysaccharide deacetylase family protein	0.46650962452833	0.273614949980175	Upregulated	92.2058490785401	WP_000277917.1
C2566_RS11035	pqqU	pqqU	TonB-dependent receptor PqqU	0.465811351984143	0.264666200982556	Upregulated	184.806012666931	WP_000689311.1
C2566_RS02135	phnO	phnO	aminoalkylphosphonate N-acetyltransferase	0.465668525539731	0.321747979393727	Upregulated	5.58095404975029	WP_001110490.1
C2566_RS07680	ybiI	ybiI	C4-type zinc finger protein YbiI	0.464584021009333	0.321648941030479	Upregulated	155.413376059096	WP_000146343.1
C2566_RS06060	ybbO	ybbO	NADP(+)-dependent aldehyde reductase	0.464502436869954	0.231122178744867	Upregulated	54.362646244472	WP_000148941.1
C2566_RS06005	ybaP	ybaP	TraB/GumN family protein	0.463838301593041	0.305569441392425	Upregulated	51.4704151485157	WP_000365173.1
C2566_RS15525	C2566_RS15525	C2566_RS15525	FlxA-like family protein	0.463125862168986	0.312075908907294	Upregulated	10.0597139462726	WP_000201405.1
C2566_RS10205	ymiA	ymiA	YmiA family putative membrane protein	0.462796001942062	0.317266848029615	Upregulated	24.5354317693777	WP_001300896.1
C2566_RS01805	malG	malG	maltose ABC transporter permease MalG	0.46235987165727	0.321747979393727	Upregulated	8.87228205725559	WP_001252058.1
C2566_RS06620	C2566_RS06620	C2566_RS06620	phosphoadenosine phosphosulfate reductase	0.462326365219959	0.323915516192181	Upregulated	12.30447134622	NA
C2566_RS11750	mdtJ	mdtJ	multidrug/spermidine efflux SMR transporter subunit MdtJ	0.462274087115148	0.322214026826287	Upregulated	27.861953578547	WP_000276149.1
C2566_RS21310	malS	malS	alpha-amylase	0.461626797024916	0.321747979393727	Upregulated	43.2276818754606	WP_000761228.1
C2566_RS20215	nirC	nirC	nitrite transporter NirC	0.461002934755342	0.311856480894034	Upregulated	11.1553112163985	WP_000493556.1
C2566_RS18215	glcG	glcG	GlcG family protein	0.458831975903009	0.321648941030479	Upregulated	19.5749381888029	WP_000853256.1
C2566_RS25515	C2566_RS25515	C2566_RS25515	hypothetical protein	0.458186033178948	0.32758292481295	Upregulated	8.66881281685517	NA
C2566_RS04080	sgrR	sgrR	DNA-binding transcriptional regulator SgrR	0.456672617995813	0.321747979393727	Upregulated	34.976378547739	WP_001295535.1
C2566_RS18040	galP	galP	galactose/proton symporter	0.456277245257428	0.270614526039336	Upregulated	64.4386867436013	WP_012775975.1
C2566_RS07950	C2566_RS07950	C2566_RS07950	retron St85 family RNA-directed DNA polymerase	0.456038660738419	0.312844588645891	Upregulated	996.490751465925	WP_226347323.1
C2566_RS19100	yraK	yraK	fimbrial protein	0.455940074618497	0.315536043491905	Upregulated	38.4802267886977	WP_000816992.1
C2566_RS09265	flgH	flgH	flagellar basal body L-ring protein FlgH	0.455885291290858	0.329901539700306	Upregulated	18.902802600566	WP_001295442.1
C2566_RS17300	ppnN	ppnN	nucleotide 5'-monophosphate nucleosidase PpnN	0.45583231047966	0.32414614610123	Upregulated	1094.12161138414	WP_000627995.1
C2566_RS01100	frvX	frvX	aminopeptidase	0.455575564921903	0.311856480894034	Upregulated	30.4336682259942	WP_001019484.1
C2566_RS11350	C2566_RS11350	C2566_RS11350	ABC transporter permease subunit	0.455449465464891	0.328729725631943	Upregulated	13.021682363666	NA
C2566_RS18890	yqjG	yqjG	glutathionyl-hydroquinone reductase YqjG	0.454150495586601	0.275337679235999	Upregulated	60.8454738288931	WP_000531205.1
C2566_RS14050	yegX	yegX	glycoside hydrolase family 25 protein	0.454107599431298	0.32758292481295	Upregulated	23.2077860836303	WP_001300994.1
C2566_RS01800	xylE	xylE	D-xylose transporter XylE	0.453828889207613	0.325494435544102	Upregulated	28.2218701454581	WP_001097274.1
C2566_RS02280	yjdF	yjdF	DUF2238 domain-containing protein	0.453802491894993	0.32105993555556	Upregulated	20.6062682805151	WP_000198751.1
C2566_RS12655	ydjH	ydjH	sugar kinase	0.453750477219209	0.330051829293514	Upregulated	9.1374787496744	WP_001353847.1
C2566_RS20285	yhfW	yhfW	phosphopentomutase	0.45321399177389	0.328120632517015	Upregulated	14.9665097148415	WP_000090611.1
C2566_RS09435	ldtC	ldtC	L,D-transpeptidase LdtC	0.453189543679901	0.298640321306418	Upregulated	141.469949454921	WP_012767720.1
C2566_RS17260	gudX	gudX	enolase C-terminal domain-like protein	0.452899693306865	0.318967601507825	Upregulated	23.3788179732143	WP_000211759.1
C2566_RS01030	yihY	yihY	virulence factor BrkB family protein	0.45263932104967	0.234308694439962	Upregulated	252.101110239271	WP_000920762.1
C2566_RS14425	yeiW	yeiW	YkgJ family cysteine cluster protein	0.452445867149046	0.330304221391363	Upregulated	11.6751278173955	WP_000389030.1
C2566_RS13380	yecA	yecA	UPF0149 family protein YecA	0.451990570926223	0.272030715408899	Upregulated	304.911673394664	WP_000847880.1
C2566_RS21890	setC	setC	sugar efflux transporter	0.451734647000956	0.311455641610053	Upregulated	15.1275580402719	WP_001172876.1
C2566_RS08920	rutA	rutA	pyrimidine utilization protein A	0.451267141280446	0.316017891698711	Upregulated	7.82389307828482	WP_001301233.1
C2566_RS03875	ispH	ispH	4-hydroxy-3-methylbut-2-enyl diphosphate reductase	0.45126381302784	0.298640321306418	Upregulated	327.792081104197	WP_001166395.1
C2566_RS15995	yfgI	yfgI	DUF5384 family protein	0.451088905502894	0.311856480894034	Upregulated	29.0420585984813	WP_000755173.1
C2566_RS04580	yaeI	yaeI	phosphodiesterase YaeI	0.450178140189306	0.329969396095875	Upregulated	18.8228556417051	WP_000625625.1
C2566_RS10560	abgR	abgR	LysR family transcriptional regulator	0.450043272055937	0.254922312241401	Upregulated	62.7778631912874	WP_000885454.1
C2566_RS00710	C2566_RS00710	C2566_RS00710	cysteine hydrolase family protein	0.449758744665863	0.33398308731361	Upregulated	11.8291063769404	WP_000194414.1
C2566_RS08670	hspQ	hspQ	heat shock protein HspQ	0.449718310862709	0.316763953535466	Upregulated	440.805877222128	WP_001295356.1
C2566_RS18405	metC	metC	cystathionine beta-lyase	0.449349783807399	0.315536043491905	Upregulated	40.1028250726312	WP_001320425.1
C2566_RS18680	ttdA	ttdA	L(+)-tartrate dehydratase subunit alpha	0.4490346604509	0.308674394348631	Upregulated	9.23575457340461	WP_000986797.1
C2566_RS06520	fepA	fepA	siderophore enterobactin receptor FepA	0.448692088650742	0.32773188288602	Upregulated	231.204482390384	WP_001034916.1
C2566_RS00895	yihF	yihF	YdgA family protein	0.448543157921139	0.334301965312769	Upregulated	61.9414386007185	WP_000619851.1
C2566_RS17855	fau	fau	5-formyltetrahydrofolate cyclo-ligase	0.44779386506594	0.30266120679756	Upregulated	280.930729215268	WP_001298273.1
C2566_RS21860	C2566_RS21860	C2566_RS21860	IS30-like element IS30 family transposase	0.44752245319186	0.311856480894034	Upregulated	88.9133297588523	NA
C2566_RS19065	agaB	agaB	PTS galactosamine transporter subunit IIB	0.447105697439702	0.311195937371295	Upregulated	6.29539879963195	WP_000098022.1
C2566_RS17940	fldB	fldB	flavodoxin FldB	0.447003789654421	0.321747979393727	Upregulated	280.217182653721	WP_001055874.1
C2566_RS04370	can	can	carbonate dehydratase	0.446970189425949	0.270002504139748	Upregulated	604.575884803019	WP_000651599.1
C2566_RS15990	yfgH	yfgH	glycine zipper 2TM domain-containing protein	0.446372051106988	0.325494435544102	Upregulated	8.76566854230077	WP_001295476.1
C2566_RS00085	yieK	yieK	glucosamine-6-phosphate deaminase	0.443844104537104	0.332758688299084	Upregulated	11.2595545970309	WP_000766900.1
C2566_RS08765	gfcD	gfcD	YjbH domain-containing protein	0.44264264287794	0.338936942997655	Upregulated	22.7217121421195	WP_000742328.1
C2566_RS11290	ydeP	ydeP	acid resistance putative oxidoreductase YdeP	0.442512575908223	0.338022405013836	Upregulated	45.1957026841361	WP_000726691.1
C2566_RS20125	kefB	kefB	glutathione-regulated potassium-efflux system protein KefB	0.442186544568862	0.205177131388607	Upregulated	101.760334569089	WP_000399122.1
C2566_RS06555	fepD	fepD	Fe(3+)-siderophore ABC transporter permease	0.442184745470697	0.340283718949457	Upregulated	25.6941711937299	WP_001295314.1
C2566_RS16085	sseB	sseB	enhanced serine sensitivity protein SseB	0.44181753295571	0.212534206641348	Upregulated	233.708857113818	WP_001295479.1
C2566_RS13915	yegL	yegL	vWA domain-containing protein	0.441570060955382	0.338936942997655	Upregulated	7.64437939167551	WP_000003153.1
C2566_RS15090	yfcH	yfcH	TIGR01777 family oxidoreductase	0.440680269924306	0.31008081139843	Upregulated	169.047317561004	WP_001028341.1
C2566_RS14140	yehI	yehI	DUF4132 domain-containing protein YehI	0.440673825608448	0.338022405013836	Upregulated	52.6684222497875	WP_000356829.1
C2566_RS07660	dinG	dinG	ATP-dependent DNA helicase DinG	0.440544145372382	0.31080294169573	Upregulated	112.620335113667	WP_001340191.1
C2566_RS01910	qorA	qorA	quinone oxidoreductase	0.440517661017244	0.241785166659528	Upregulated	118.95072708951	WP_000235509.1
C2566_RS12225	ydiN	ydiN	MFS transporter	0.439697312108728	0.318967601507825	Upregulated	9.40500359984407	WP_001301286.1
C2566_RS12700	yeaE	yeaE	methylglyoxal reductase YeaE	0.439588668458596	0.307009980524703	Upregulated	65.128732332466	WP_001186371.1
C2566_RS10540	abgT	abgT	p-aminobenzoyl-glutamate transporter	0.439566024516412	0.32804283994338	Upregulated	31.4533581252837	WP_000062972.1
C2566_RS20410	envZ	envZ	two-component system sensor histidine kinase EnvZ	0.439169311599828	0.304297245443282	Upregulated	119.468214132239	WP_001253686.1
C2566_RS07370	C2566_RS07370	C2566_RS07370	hypothetical protein	0.438800835803852	0.34100182769703	Upregulated	694.052067307208	NA
C2566_RS13930	mdtC	mdtC	multidrug efflux RND transporter permease subunit MdtC	0.438370791641973	0.330134542609081	Upregulated	43.9859975180933	WP_000667585.1
C2566_RS04120	leuO	leuO	transcriptional regulator LeuO	0.438240638739844	0.344280222549565	Upregulated	19.168113132612	WP_001115472.1
C2566_RS20855	yhiM	yhiM	DUF2776 domain-containing protein	0.438078418919647	0.344280222549565	Upregulated	17.5254924053428	WP_001028905.1
C2566_RS11880	ydgT	ydgT	transcription modulator YdgT	0.437937853533317	0.344280222549565	Upregulated	12.5528769075588	WP_000217950.1
C2566_RS13440	msrP	msrP	protein-methionine-sulfoxide reductase catalytic subunit MsrP	0.437906075965326	0.328729725631943	Upregulated	34.5450398737244	WP_000740094.1
C2566_RS25045	C2566_RS25045	C2566_RS25045	fimbria/pilus outer membrane usher protein	0.437037158561672	0.334301965312769	Upregulated	25.6231187718103	NA
C2566_RS00560	xerC	xerC	tyrosine recombinase XerC	0.435764762981545	0.290008633992793	Upregulated	51.7575751084899	WP_000130686.1
C2566_RS20590	yhhX	yhhX	oxidoreductase	0.435269118193224	0.28141113056196	Upregulated	159.571958054995	WP_000236293.1
C2566_RS15905	hyfI	hyfI	hydrogenase 4 catalytic subunit HyfI	0.43467846324146	0.344617755002589	Upregulated	6.04875025884907	WP_000075541.1
C2566_RS03955	fixB	fixB	electron transfer flavoprotein subunit alpha/FixB family protein	0.434612283001106	0.317104494378594	Upregulated	9.03942287956914	WP_001091499.1
C2566_RS17095	ygbE	ygbE	DUF3561 family protein	0.434510270599924	0.265413477921485	Upregulated	178.863559239487	WP_001246104.1
C2566_RS05885	maa	maa	maltose O-acetyltransferase	0.434474844380437	0.338936942997655	Upregulated	77.5981128532156	WP_000102564.1
C2566_RS21295	xylH	xylH	xylose ABC transporter permease XylH	0.434406764326334	0.344617755002589	Upregulated	16.6721335593844	WP_000047004.1
C2566_RS06140	allW	allW	allantoin transporter	0.433755559553695	0.321747979393727	Upregulated	12.3661320562948	WP_000401100.1
C2566_RS20640	ugpA	ugpA	sn-glycerol-3-phosphate ABC transporter permease UgpA	0.433011034201922	0.345854145806602	Upregulated	16.7829742879702	WP_000099289.1
C2566_RS11745	mdtI	mdtI	multidrug/spermidine efflux SMR transporter subunit MdtI	0.432058638089751	0.327378364970585	Upregulated	5.64200065628587	WP_000046661.1
C2566_RS16280	yfhb	yfhb	phosphatidylglycerophosphatase C	0.431735978284077	0.271978790099447	Upregulated	88.1625101707299	WP_000190655.1
C2566_RS21465	C2566_RS21465	C2566_RS21465	Imm57 family immunity protein	0.431640220303559	0.345053946904122	Upregulated	12.3426636467256	NA
C2566_RS02100	alsC	alsC	D-allose ABC transporter permease	0.431103726552968	0.339623753680848	Upregulated	11.0883332645347	WP_000507106.1
C2566_RS15255	yfcU	yfcU	fimbrial usher protein YfcU	0.43058008404406	0.35173309674161	Upregulated	42.4244780555172	WP_001300969.1
C2566_RS07570	moaA	moaA	GTP 3',8-cyclase MoaA	0.430287533717776	0.224345292520824	Upregulated	397.724047463831	WP_001295301.1
C2566_RS13280	tar	tar	methyl-accepting chemotaxis protein II	0.42957046223855	0.353666235643707	Upregulated	29.650275603089	WP_001297437.1
C2566_RS16960	hycC	hycC	formate hydrogenlyase subunit 3	0.429452946084053	0.353666235643707	Upregulated	19.8900559595597	WP_001274388.1
C2566_RS00600	C2566_RS00600	C2566_RS00600	YPO3983 family protein	0.429236430723629	0.353666235643707	Upregulated	28.9431262369983	WP_001066390.1
C2566_RS06535	entF	entF	enterobactin non-ribosomal peptide synthetase EntF	0.429110029596843	0.353666235643707	Upregulated	46.8998143611364	WP_000077809.1
C2566_RS12385	yniD	yniD	small membrane protein YniD	0.428834246814534	0.353666235643707	Upregulated	15.8451218344662	WP_001142445.1
C2566_RS09620	ymgF	ymgF	cell division-associated protein YmgF	0.428484278302308	0.343105094736845	Upregulated	6.34265028271668	WP_001065861.1
C2566_RS07925	C2566_RS07925	C2566_RS07925	replication endonuclease	0.428150165143083	0.338316489126231	Upregulated	17.1883724426576	NA
C2566_RS07655	ybiA	ybiA	N-glycosidase YbiA	0.427647847661306	0.321747979393727	Upregulated	74.6887165917695	WP_001145126.1
C2566_RS20620	yhhA	yhhA	DUF2756 family protein	0.4269841179692	0.321648941030479	Upregulated	235.851006928372	WP_000825996.1
C2566_RS14920	elaD	elaD	deubiquitinase ElaD	0.426143287732075	0.356527676181091	Upregulated	30.0771092850464	WP_001326980.1
C2566_RS13785	wzxC	wzxC	colanic acid undecaprenyl disphosphate flippase WzxC	0.426050538892639	0.338936942997655	Upregulated	14.5411317294435	WP_000058488.1
C2566_RS05345	mhpF	mhpF	acetaldehyde dehydrogenase	0.425660836890335	0.345665927170385	Upregulated	9.00527577753948	WP_000044314.1
C2566_RS08245	infA	infA	translation initiation factor IF-1	0.425626934847694	0.338022405013836	Upregulated	1999.30690732985	WP_001040187.1
C2566_RS02625	yjfN	yjfN	DUF1471 family protease activator YjfN	0.425199852938164	0.357526479739677	Upregulated	182.956171341559	WP_000811566.1
C2566_RS16290	yfhL	yfhL	4Fe-4S dicluster ferredoxin YfhL	0.424235432837611	0.346778546320758	Upregulated	93.6125929351087	WP_001196283.1
C2566_RS17410	csdE	csdE	cysteine desulfurase sulfur acceptor subunit CsdE	0.424022715865832	0.326070972765552	Upregulated	137.760336900757	WP_000184261.1
C2566_RS10760	ydbL	ydbL	YdbL family protein	0.42340670343476	0.355251696962658	Upregulated	51.875532694092	WP_000752043.1
C2566_RS07935	C2566_RS07935	C2566_RS07935	DinI-like family protein	0.42321348222113	0.35982576953235	Upregulated	23.4717984431272	WP_001217575.1
C2566_RS13580	C2566_RS13580	C2566_RS13580	EutP/PduV family microcompartment system protein	0.422999816210384	0.359134052741887	Upregulated	7.38553143505153	WP_001016348.1
C2566_RS00450	rffC	rffC	dTDP-4-amino-4,6-dideoxy-D-galactose acyltransferase	0.422645551327813	0.313806361423282	Upregulated	35.0350958263442	WP_001145183.1
C2566_RS17010	ygbA	ygbA	nitrous oxide-stimulated promoter family protein	0.4225730047545	0.35982576953235	Upregulated	9.27295971419912	WP_000015497.1
C2566_RS01210	cdh	cdh	CDP-diacylglycerol diphosphatase	0.422373207796986	0.34005670637008	Upregulated	36.5906307223847	WP_000708994.1
C2566_RS01730	metH	metH	methionine synthase	0.422020475484733	0.312844588645891	Upregulated	322.145717005874	WP_000095995.1
C2566_RS12930	mntP	mntP	manganese efflux pump MntP	0.421309533448251	0.353705564186407	Upregulated	24.7558606386233	WP_001296134.1
C2566_RS21405	yiaV	yiaV	HlyD family secretion protein	0.42113435182182	0.346778546320758	Upregulated	15.140288356718	WP_000364895.1
C2566_RS16445	kgtP	kgtP	alpha-ketoglutarate permease	0.420476587467088	0.337788688434826	Upregulated	419.647690042609	WP_000841103.1
C2566_RS06015	copA	copA	copper-exporting P-type ATPase CopA	0.420441203738133	0.345854145806602	Upregulated	527.955290184307	WP_000083955.1
C2566_RS14135	C2566_RS14135	C2566_RS14135	DUF4132 domain-containing protein	0.420167448504994	0.361269244040819	Upregulated	68.8975464227181	WP_001215622.1
C2566_RS10895	rimL	rimL	50S ribosomal protein L7/L12-serine acetyltransferase	0.420094520648878	0.323262104722867	Upregulated	349.188645780211	WP_000140873.1
C2566_RS19545	yhcN	yhcN	peroxide/acid stress response protein YhcN	0.419971261303329	0.364635627200117	Upregulated	907.873960753556	WP_001295273.1
C2566_RS02715	C2566_RS02715	C2566_RS02715	FAD-binding protein	0.419299325839268	0.362764538506834	Upregulated	27.5615197649943	WP_000080350.1
C2566_RS12495	ves	ves	environmental stress-induced protein Ves	0.419208639405244	0.360421912936502	Upregulated	8.33275015302153	WP_001300480.1
C2566_RS06645	uspG	uspG	universal stress protein UspG	0.419110863123351	0.308674394348631	Upregulated	321.267538331529	WP_000278509.1
C2566_RS01955	ssb1	ssb1	single-stranded DNA-binding protein SSB1	0.418306661781289	0.34005670637008	Upregulated	209.139220708404	WP_000168305.1
C2566_RS20525	C2566_RS20525	C2566_RS20525	PstS family phosphate ABC transporter substrate-binding protein	0.418283395381578	0.357651129662244	Upregulated	14.5155696785868	WP_001032214.1
C2566_RS21390	C2566_RS21390	C2566_RS21390	glycoside hydrolase family 127 protein	0.417780087962869	0.361816289648883	Upregulated	25.8854268603936	WP_001026900.1
C2566_RS15580	pdxK	pdxK	pyridoxine/pyridoxal/pyridoxamine kinase	0.417774792644662	0.271876370887676	Upregulated	61.7932995201564	WP_000096674.1
C2566_RS15100	hisP	hisP	histidine ABC transporter ATP-binding protein HisP	0.417433496872744	0.338022405013836	Upregulated	87.9986337204902	WP_001293613.1
C2566_RS15335	emrY	emrY	multidrug efflux MFS transporter permease subunit EmrY	0.416844312792219	0.368661237851959	Upregulated	20.6570513379374	WP_001018731.1
C2566_RS19995	C2566_RS19995	C2566_RS19995	secretin N-terminal domain-containing protein	0.416840455251863	0.353666235643707	Upregulated	8.03544706930632	WP_000677419.1
C2566_RS23055	yncL	yncL	stress response membrane protein YncL	0.416380487742272	0.369097959346817	Upregulated	874.345557372932	WP_001303494.1
C2566_RS05400	tauC	tauC	taurine ABC transporter permease TauC	0.415523423364999	0.370075616782155	Upregulated	15.2165327185901	WP_000114585.1
C2566_RS01060	fdhE	fdhE	formate dehydrogenase accessory protein FdhE	0.415328592285201	0.317266848029615	Upregulated	145.158833372383	WP_000027705.1
C2566_RS03785	topAI	topAI	YjhX family toxin	0.414481183361158	0.367854994900314	Upregulated	64.7260697164905	WP_001054376.1
C2566_RS15465	mntH	mntH	Nramp family divalent metal transporter	0.414184188474425	0.357651129662244	Upregulated	303.982007637999	WP_000186384.1
C2566_RS10960	hicA	hicA	type II toxin-antitoxin system mRNA interferase toxin HicA	0.413904677786838	0.361702517397869	Upregulated	44.1736814624508	WP_000813794.1
C2566_RS01650	zraS	zraS	two-component system sensor histidine kinase ZraS	0.413591096764113	0.324352550758227	Upregulated	82.1053952070298	WP_001211926.1
C2566_RS15890	hyfF	hyfF	hydrogenase 4 subunit F	0.413306762660606	0.373133577563667	Upregulated	14.1567610291437	WP_000122577.1
C2566_RS12980	htpX	htpX	protease HtpX	0.411922244968292	0.337362604326606	Upregulated	1266.13851096982	WP_000984500.1
C2566_RS02600	yjfK	yjfK	YjfK family protein	0.410886835933727	0.359134052741887	Upregulated	5.45401082442275	WP_000012548.1
C2566_RS07055	C2566_RS07055	C2566_RS07055	DUF2625 domain-containing protein	0.410579795581678	0.361011721449182	Upregulated	14.3888605473559	WP_001208814.1
C2566_RS18880	yqjK	yqjK	YqjK-like family protein	0.409869707474711	0.362388193675778	Upregulated	117.180156183984	WP_000096086.1
C2566_RS17430	C2566_RS17430	C2566_RS17430	hypothetical protein	0.4088262151105	0.379141391652988	Upregulated	111.073506504986	NA
C2566_RS05855	ybaY	ybaY	YbaY family lipoprotein	0.408599536544059	0.361485441434119	Upregulated	205.998631287181	WP_000779826.1
C2566_RS16710	nrdH	nrdH	glutaredoxin-like protein NrdH	0.408595036034928	0.368391356943678	Upregulated	12.7106533019674	WP_001223227.1
C2566_RS21105	bcsG	bcsG	cellulose biosynthesis protein BcsG	0.408369038131181	0.338022405013836	Upregulated	40.6931404269073	WP_000191622.1
C2566_RS03675	uxuA	uxuA	mannonate dehydratase	0.408258078498071	0.32804283994338	Upregulated	50.4086836440771	WP_000438562.1
C2566_RS08560	zapC	zapC	cell division protein ZapC	0.40801577851511	0.343105094736845	Upregulated	90.253937362606	WP_001295353.1
C2566_RS13905	yegI	yegI	protein kinase YegI	0.407108542124031	0.380148142738151	Upregulated	42.130291614835	WP_001300985.1
C2566_RS19825	arfA	arfA	alternative ribosome-rescue factor ArfA	0.406886466985012	NA	Upregulated	169.752628050104	WP_000092696.1
C2566_RS06380	rrrD	rrrD	lysozyme RrrD	0.406649120393989	0.380148142738151	Upregulated	8.90973517217661	WP_001135280.1
C2566_RS11785	ydgC	ydgC	GlpM family protein	0.405386549302624	0.372961380209461	Upregulated	53.0500508409471	WP_000524868.1
C2566_RS13465	C2566_RS13465	C2566_RS13465	hypothetical protein	0.404951362030585	0.380852932946933	Upregulated	92.5713024882261	NA
C2566_RS21425	yiaY	yiaY	L-threonine dehydrogenase	0.404822166822636	0.353666235643707	Upregulated	44.0111660775199	WP_000168700.1
C2566_RS10995	patD	patD	aminobutyraldehyde dehydrogenase	0.404388380106335	0.34005670637008	Upregulated	41.6958460705246	WP_001163875.1
C2566_RS10475	tpx	tpx	thiol peroxidase	0.404097670663232	0.385842528359708	Upregulated	722.703509185135	WP_000084387.1
C2566_RS19525	degQ	degQ	serine endoprotease DegQ	0.404019037484819	0.301728510869903	Upregulated	94.5145937840975	WP_001295271.1
C2566_RS09155	yceJ	yceJ	cytochrome b	0.40310947382926	0.38673513436036	Upregulated	14.6778366607649	WP_000011114.1
C2566_RS17995	ygfS	ygfS	4Fe-4S dicluster domain-containing protein	0.402915944851498	0.38673513436036	Upregulated	9.27238578288352	WP_000838422.1
C2566_RS02955	C2566_RS02955	C2566_RS02955	hypothetical protein	0.40259777143942	0.387745611753123	Upregulated	139.880674697256	WP_000036440.1
C2566_RS18575	ribB	ribB	3,4-dihydroxy-2-butanone-4-phosphate synthase	0.402564730549361	0.359134052741887	Upregulated	349.157237992902	WP_001076997.1
C2566_RS15635	murP	murP	PTS N-acetylmuramic acid transporter subunit IIBC	0.401494972352561	0.339311116100322	Upregulated	42.3533784934827	WP_001040449.1
C2566_RS18735	aer	aer	aerotaxis sensor receptor Aer	0.401276386861782	0.344713677636287	Upregulated	69.5686223118936	WP_000094721.1
C2566_RS18475	mqsR	mqsR	type II toxin-antitoxin system toxin MqsR	0.401127233885986	0.383943185976092	Upregulated	2748.15034756274	WP_000415584.1
C2566_RS02755	cycA	cycA	D-serine/D-alanine/glycine transporter	0.399907965149284	0.388820590614832	Upregulated	538.8741408513	WP_000228346.1
C2566_RS17570	araE	araE	arabinose-proton symporter AraE	0.39970278562765	0.298640321306418	Upregulated	68.1935065279733	WP_000256436.1
C2566_RS20665	livM	livM	branched chain amino acid ABC transporter permease LivM	0.399413083356173	0.359134052741887	Upregulated	11.4256081211162	WP_000803797.1
C2566_RS05110	rclR	rclR	reactive chlorine-specific transcriptional regulator RclR	0.399368440770878	0.374686952899184	Upregulated	12.1490781685848	WP_000339594.1
C2566_RS20340	hofQ	hofQ	DNA uptake porin HofQ	0.398590475385867	0.391685929206642	Upregulated	20.0179641343896	WP_000815968.1
C2566_RS21495	yibT	yibT	protein YibT	0.398481528885219	0.388820590614832	Upregulated	283.477947760926	WP_000517100.1
C2566_RS06960	C2566_RS06960	C2566_RS06960	hypothetical protein	0.398433544688227	0.390856720830225	Upregulated	118.863639622566	NA
C2566_RS12475	osmE	osmE	osmotically-inducible lipoprotein OsmE	0.398312050333177	0.389962893172845	Upregulated	2340.54758940537	WP_001039044.1
C2566_RS13395	C2566_RS13395	C2566_RS13395	hypothetical protein	0.39797538256139	0.388714521261614	Upregulated	635.633461214721	NA
C2566_RS04570	cdaR	cdaR	DNA-binding transcriptional regulator CdaR	0.397865906278424	0.334301965312769	Upregulated	71.101055549055	WP_000929439.1
C2566_RS14660	rcsC	rcsC	two-component system sensor histidine kinase RcsC	0.397820314905532	0.225098855090138	Upregulated	329.800096032412	WP_000876025.1
C2566_RS15310	yfdC	yfdC	formate/nitrite transporter family protein	0.39756640705889	0.392381948639484	Upregulated	19.1792341630974	WP_000368117.1
C2566_RS02470	epmA	epmA	elongation factor P--(R)-beta-lysine ligase	0.397139589110092	0.344713677636287	Upregulated	44.3519349463121	WP_000004771.1
C2566_RS10225	ribA	ribA	GTP cyclohydrolase II	0.396813019193519	0.275337679235999	Upregulated	351.456119805614	WP_001176295.1
C2566_RS08845	torD	torD	molecular chaperone TorD	0.396682895633007	0.392418780013289	Upregulated	15.0151496031253	WP_000209894.1
C2566_RS16855	srlA	srlA	PTS glucitol/sorbitol transporter subunit IIC	0.396631202559599	0.383492929294708	Upregulated	12.0451125351663	WP_000573321.1
C2566_RS09220	flgN	flgN	flagella biosynthesis chaperone FlgN	0.396488253614636	0.379011275272449	Upregulated	21.7563028684153	WP_000197363.1
C2566_RS09225	flgM	flgM	flagellar biosynthesis anti-sigma factor FlgM	0.396302484428436	0.393775350263303	Upregulated	18.5898190715198	WP_000020880.1
C2566_RS15825	tmcA	tmcA	tRNA cytosine(34) acetyltransferase TmcA	0.39604707049415	0.312395020542664	Upregulated	97.0340487855494	WP_000829360.1
C2566_RS02430	ecnB	ecnB	lipoprotein toxin entericidin B	0.395967945611305	0.393868578417446	Upregulated	1288.72221623076	WP_000239596.1
C2566_RS18285	C2566_RS18285	C2566_RS18285	lipopolysaccharide biosynthesis protein	0.395654021204717	0.373617093583178	Upregulated	18.344001683758	WP_000896885.1
C2566_RS18525	cpdA	cpdA	3',5'-cyclic-AMP phosphodiesterase	0.394124631316568	0.391685929206642	Upregulated	1198.36018373931	WP_000444752.1
C2566_RS20235	frlB	frlB	fructoselysine 6-phosphate deglycase	0.394087244250622	0.39502462920665	Upregulated	16.101955201824	WP_001295163.1
C2566_RS19560	aaeA	aaeA	p-hydroxybenzoic acid efflux pump subunit AaeA	0.393311507756956	0.393979530683192	Upregulated	30.0198193726588	WP_000854033.1
C2566_RS02035	nrfF	nrfF	heme lyase NrfEFG subunit NrfF	0.393066204131646	0.395570726754962	Upregulated	9.73474678843759	WP_000033487.1
C2566_RS01695	yjaB	yjaB	acetyltransferase	0.392917414525553	0.34975807269853	Upregulated	63.138117675434	WP_000237005.1
C2566_RS05835	mdlB	mdlB	SmdB family multidrug efflux ABC transporter permease/ATP-binding protein	0.392278964835072	0.325494435544102	Upregulated	109.20968629016	WP_001256174.1
C2566_RS00055	yieE	yieE	4'-phosphopantetheinyl transferase family protein	0.391476565672199	0.342424191920303	Upregulated	117.982401189782	WP_000190670.1
C2566_RS20625	ugpQ	ugpQ	glycerophosphodiester phosphodiesterase	0.390542914544558	0.346422950959299	Upregulated	55.286464718523	WP_000073599.1
C2566_RS00110	bglG	bglG	transcriptional antiterminator BglG	0.390515417043728	0.392418780013289	Upregulated	12.6649108630273	WP_001300932.1
C2566_RS19490	dcuC	dcuC	anaerobic C4-dicarboxylate transporter DcuC	0.388302860191806	0.391685929206642	Upregulated	17.1348141041948	WP_000467018.1
C2566_RS00365	ilvY	ilvY	HTH-type transcriptional activator IlvY	0.386791804837839	0.380183481376413	Upregulated	40.8605731752258	WP_000365791.1
C2566_RS20035	gspL	gspL	type II secretion system protein GspL	0.386601688306143	0.406674990866431	Upregulated	36.8927061010623	WP_001115228.1
C2566_RS01895	C2566_RS01895	C2566_RS01895	DUF2713 family protein	0.386174894393416	0.367626915770329	Upregulated	22.4105415454074	NA
C2566_RS16810	C2566_RS16810	C2566_RS16810	hypothetical protein	0.385865517645827	0.393979530683192	Upregulated	131.110131899577	NA
C2566_RS11330	C2566_RS11330	C2566_RS11330	fimbrial protein	0.385832414091288	0.379141391652988	Upregulated	7.36586458766373	WP_000931227.1
C2566_RS11265	yddA	yddA	ABC transporter ATP-binding protein/permease	0.385782431943525	0.396317923418669	Upregulated	21.4243386042196	WP_000628583.1
C2566_RS16700	ygaC	ygaC	DUF2002 family protein	0.385670922683356	0.396179977910502	Upregulated	35.2353226833754	WP_000281320.1
C2566_RS08890	rutG	rutG	pyrimidine utilization transport protein G	0.385296634707447	0.401111459826096	Upregulated	60.6437389574697	WP_001301229.1
C2566_RS06830	ybeL	ybeL	zinc ribbon-containing protein	0.385023458222101	0.392144751095252	Upregulated	848.899225974266	WP_001044880.1
C2566_RS03425	deoA	deoA	thymidine phosphorylase	0.384359650343386	0.332758688299084	Upregulated	127.935844204866	WP_038432744.1
C2566_RS16930	hycI	hycI	hydrogenase maturation peptidase HycI	0.3842629259132	0.370416454866667	Upregulated	104.453988472526	WP_000132961.1
C2566_RS25150	C2566_RS25150	C2566_RS25150	hypothetical protein	0.384022857615461	0.389814075717258	Upregulated	4.87571573496614	NA
C2566_RS15720	eutE	eutE	aldehyde dehydrogenase family protein	0.38379521474086	0.372719352021237	Upregulated	9.42026249678448	WP_001075690.1
C2566_RS14790	rpnE	rpnE	ISNCY family transposase	0.383636750468715	0.396179977910502	Upregulated	16.1161334460117	WP_000140557.1
C2566_RS22045	ibpB	ibpB	small heat shock chaperone IbpB	0.38327673183797	0.410847798057731	Upregulated	769.719648119181	WP_001243431.1
C2566_RS15435	fryC	fryC	PTS fructose transporter subunit IIC	0.383222427096253	0.367626915770329	Upregulated	9.51221328196594	WP_000985359.1
C2566_RS15260	yfcV	yfcV	fimbrial protein	0.383056838543654	0.410847798057731	Upregulated	18.7284041215151	WP_000033316.1
C2566_RS16735	proW	proW	glycine betaine/L-proline ABC transporter permease ProW	0.381863630312028	0.412115678847457	Upregulated	61.1338381623837	WP_000774988.1
C2566_RS01590	thiS	thiS	sulfur carrier protein ThiS	0.38144328899478	0.413531366025023	Upregulated	14.2020864702931	WP_001166232.1
C2566_RS18960	tdcA	tdcA	transcriptional regulator TdcA	0.381410382249981	0.410311268919244	Upregulated	998.767494295942	WP_000104211.1
C2566_RS03660	uxuR	uxuR	Uxu operon transcriptional regulator	0.380108791494753	0.317266848029615	Upregulated	73.2633846485024	WP_000833679.1
C2566_RS15505	C2566_RS15505	C2566_RS15505	hypothetical protein	0.379424187167504	0.389455921761897	Upregulated	1023.71847912048	NA
C2566_RS04430	yadM	yadM	fimbrial protein	0.379385471245636	0.410479341482837	Upregulated	16.0199642886672	WP_000598300.1
C2566_RS03885	dapB	dapB	4-hydroxy-tetrahydrodipicolinate reductase	0.378962156731491	0.355355267630852	Upregulated	167.638880068196	WP_000543586.1
C2566_RS06935	C2566_RS06935	C2566_RS06935	hypothetical protein	0.378674070014204	0.416815764152228	Upregulated	109.776486074836	NA
C2566_RS05120	ykgF	ykgF	LutB/LldF family L-lactate oxidation iron-sulfur protein	0.378672916394253	0.411971309554032	Upregulated	80.5011900998101	WP_000023927.1
C2566_RS02960	argF	argF	ornithine carbamoyltransferase	0.378550381863326	0.38512638461463	Upregulated	44.5998201905637	WP_000012907.1
C2566_RS10695	C2566_RS10695	C2566_RS10695	hypothetical protein	0.378175251909307	0.410847798057731	Upregulated	12.3496639995067	WP_000654171.1
C2566_RS11230	dosC	dosC	diguanylate cyclase DosC	0.37776441279129	0.385842528359708	Upregulated	18.3189132554824	WP_000426272.1
C2566_RS14665	atoS	atoS	two-component system sensor histidine kinase AtoS	0.375998631944647	0.390856720830225	Upregulated	201.339423303288	WP_000559135.1
C2566_RS00315	C2566_RS00315	C2566_RS00315	hypothetical protein	0.375375798873273	0.421276781340787	Upregulated	43.235251697362	NA
C2566_RS11150	fdnG	fdnG	formate dehydrogenase-N subunit alpha	0.375167697927981	0.41913682527527	Upregulated	45.1287295930664	WP_012767733.1
C2566_RS01500	coaA	coaA	type I pantothenate kinase	0.375084835843074	0.393124874225456	Upregulated	200.67117532735	WP_000023081.1
C2566_RS09905	ychN	ychN	DsrE/F sulfur relay family protein YchN	0.374971170795226	0.406835131404976	Upregulated	174.81726352844	WP_001169669.1
C2566_RS07675	ybiJ	ybiJ	DUF1471 family protein YbiJ	0.374900464730258	0.4213414365096	Upregulated	132.365490302916	WP_000849301.1
C2566_RS25325	C2566_RS25325	C2566_RS25325	tyrosine-type recombinase/integrase	0.373747006719976	0.419489400180076	Upregulated	21.345375821522	WP_000290930.1
C2566_RS06540	wzz(fepE)	wzz(fepE)	LPS O-antigen length regulator Wzz(fepE)	0.373676687149277	0.416815764152228	Upregulated	15.8768542598238	WP_000096701.1
C2566_RS14270	yohK	yohK	CidB/LrgB family autolysis modulator	0.373354368061401	0.368923232917694	Upregulated	53.4965249236669	WP_000968208.1
C2566_RS00470	wzyE	wzyE	ECA oligosaccharide polymerase	0.373019969922298	0.33398308731361	Upregulated	66.5823162337523	WP_000055131.1
C2566_RS04070	thiP	thiP	thiamine/thiamine pyrophosphate ABC transporter permease ThiP	0.372825486142265	0.424176559901511	Upregulated	33.4078499472271	WP_000235723.1
C2566_RS15405	ypdA	ypdA	two-component system sensor histidine kinase YpdA	0.371269216835114	0.318436123177974	Upregulated	80.752619197143	WP_000544359.1
C2566_RS15020	yfbR	yfbR	5'-deoxynucleotidase	0.371105637634764	0.344713677636287	Upregulated	72.8600041026309	WP_000813860.1
C2566_RS16205	yphD	yphD	ABC transporter permease	0.370879612844371	0.420619983195146	Upregulated	11.9257132491737	WP_001276670.1
C2566_RS09635	ymgD	ymgD	YmgD family protein	0.37085724113186	0.427470582934721	Upregulated	115.32770516143	WP_000979983.1
C2566_RS14705	C2566_RS14705	C2566_RS14705	alpha-2-macroglobulin family protein	0.37078486503642	0.41051312811664	Upregulated	66.7023301512055	WP_000536551.1
C2566_RS15425	ypdE	ypdE	aminopeptidase	0.370548309009321	0.427960116778614	Upregulated	14.6514468399608	WP_000366012.1
C2566_RS17635	actS	actS	amidase activator ActS	0.370065139257106	0.329901539700306	Upregulated	113.04874811772	WP_001301085.1
C2566_RS06080	rhsD	rhsD	rhs element protein RhsD	0.369951685710501	0.419489400180076	Upregulated	144.832613403875	WP_000014858.1
C2566_RS02665	ulaD	ulaD	3-keto-L-gulonate-6-phosphate decarboxylase UlaD	0.369939116045043	0.423533106136153	Upregulated	25.2115152095996	WP_000056745.1
C2566_RS02020	nrfC	nrfC	cytochrome c nitrite reductase Fe-S protein	0.369852548841992	0.424176559901511	Upregulated	16.0288196572664	WP_000220281.1
C2566_RS13085	yebG	yebG	DNA damage-inducible protein YebG	0.369430766276774	0.416815764152228	Upregulated	545.08965999044	WP_000257738.1
C2566_RS21980	tisB	tisB	type I toxin-antitoxin system toxin TisB	0.369031666641652	0.429459136928966	Upregulated	923.674435305085	WP_000060506.1
C2566_RS20120	yheV	yheV	YheV family putative zinc ribbon protein	0.36897944452817	0.39502462920665	Upregulated	49.7721844911337	WP_001007730.1
C2566_RS12090	C2566_RS12090	C2566_RS12090	hypothetical protein	0.368357732225091	0.423035673868961	Upregulated	17.5310713790776	NA
C2566_RS04875	lpcA	lpcA	D-sedoheptulose 7-phosphate isomerase	0.36824157331097	0.393124874225456	Upregulated	134.049050371181	WP_000284050.1
C2566_RS05370	frmA	frmA	S-(hydroxymethyl)glutathione dehydrogenase	0.367894462154057	0.370874160225057	Upregulated	55.64270385935	WP_000842100.1
C2566_RS10470	tyrR	tyrR	transcriptional regulator TyrR	0.367709413002376	0.308327814703262	Upregulated	236.884700618069	WP_001300658.1
C2566_RS17480	ppdB	ppdB	prepilin peptidase-dependent protein	0.367442780642	0.427030843724822	Upregulated	13.8152819790992	WP_001144297.1
C2566_RS12500	spy	spy	ATP-independent periplasmic protein-refolding chaperone Spy	0.367133601569332	0.423035673868961	Upregulated	545.512854925955	WP_001228987.1
C2566_RS21170	C2566_RS21170	C2566_RS21170	hypothetical protein	0.365981065487492	0.426803054810211	Upregulated	21.6197241648365	NA
C2566_RS20840	C2566_RS20840	C2566_RS20840	YhiJ/YhiL family protein	0.365928681874009	0.418694702029976	Upregulated	66.999768261046	WP_000643701.1
C2566_RS01315	metJ	metJ	met regulon transcriptional regulator MetJ	0.365871840022866	0.325494435544102	Upregulated	247.073405096891	WP_000852812.1
C2566_RS19155	yhbS	yhbS	GNAT family N-acetyltransferase	0.364923878800524	0.431180329397834	Upregulated	241.317725101638	WP_000908554.1
C2566_RS05285	cynX	cynX	cyanate transporter CynX	0.364842096154171	0.427030843724822	Upregulated	16.8525512983517	WP_000927953.1
C2566_RS02345	cadB	cadB	cadaverine/lysine antiporter	0.364760094404068	0.411139283970902	Upregulated	18.8640636022523	WP_000092909.1
C2566_RS00850	C2566_RS00850	C2566_RS00850	hypothetical protein	0.364025979681744	0.43170861229698	Upregulated	2239.08950690951	NA
C2566_RS01520	C2566_RS01520	C2566_RS01520	hypothetical protein	0.363703810446646	0.381136601058773	Upregulated	223.780047282493	NA
C2566_RS01495	birA	birA	bifunctional biotin--[acetyl-CoA-carboxylase] ligase/biotin operon repressor BirA	0.363564756243215	0.409404834002612	Upregulated	141.01709046505	WP_000654614.1
C2566_RS10980	ydcT	ydcT	ABC transporter ATP-binding protein	0.363459635766243	0.436358755594657	Upregulated	15.6149376238872	WP_000220396.1
C2566_RS07115	C2566_RS07115	C2566_RS07115	DUF6531 domain-containing protein	0.362566608528318	0.434563874024346	Upregulated	21.9195368756708	WP_223343796.1
C2566_RS10450	ompG	ompG	monomeric porin OmpG	0.362290928935256	0.418394192472138	Upregulated	9.3963080532249	WP_000735257.1
C2566_RS11950	pdxH	pdxH	pyridoxamine 5'-phosphate oxidase	0.361571103860197	0.337788688434826	Upregulated	108.415765427398	WP_001282319.1
C2566_RS04855	C2566_RS04855	C2566_RS04855	ISAs1 family transposase	0.361456713678793	0.427960116778614	Upregulated	13.3253207051514	WP_000420821.1
C2566_RS25020	C2566_RS25020	C2566_RS25020	hypothetical protein	0.360848642979442	0.437415526726803	Upregulated	28.0562690104173	WP_001326841.1
C2566_RS18850	exuR	exuR	transcriptional regulator ExuR	0.359528777404581	0.427470582934721	Upregulated	515.244212964984	WP_000406493.1
C2566_RS19180	mtr	mtr	tryptophan permease	0.359290371583912	0.439739440610555	Upregulated	1254.22794520367	WP_000224351.1
C2566_RS09970	C2566_RS09970	C2566_RS09970	hypothetical protein	0.359085741758285	0.413483365092251	Upregulated	42.869790577301	NA
C2566_RS03135	fecE	fecE	Fe(3+) dicitrate ABC transporter ATP-binding protein FecE	0.358926940484464	0.418731726429595	Upregulated	13.4925655346574	WP_000175457.1
C2566_RS06600	ybdD	ybdD	YbdD/YjiX family protein	0.35845381159863	0.440302811464626	Upregulated	201.929135306894	WP_000460431.1
C2566_RS25270	C2566_RS25270	C2566_RS25270	phage head spike fiber domain-containing protein	0.358371656145456	0.43170861229698	Upregulated	43.5942273976291	NA
C2566_RS19170	ubiV	ubiV	U32 family peptidase	0.357885433873194	0.43170861229698	Upregulated	25.4318804628822	WP_001301318.1
C2566_RS19695	acrF	acrF	multidrug efflux RND transporter permease subunit AcrF	0.357067795219341	0.442768169093003	Upregulated	140.310595126096	WP_001273195.1
C2566_RS02000	yjcH	yjcH	DUF485 domain-containing protein	0.357005210377799	0.440822470365648	Upregulated	24.2391096884398	WP_001014565.1
C2566_RS07735	rhtA	rhtA	threonine/homoserine exporter RhtA	0.356654391785812	0.443443271274637	Upregulated	26.4331833624336	WP_001295297.1
C2566_RS01610	rsd	rsd	sigma D regulator	0.356643453472678	0.437038987187196	Upregulated	261.917787755447	WP_000934302.1
C2566_RS20645	ugpB	ugpB	sn-glycerol-3-phosphate ABC transporter substrate-binding protein UgpB	0.356507785747663	0.44011668062476	Upregulated	118.586253502715	WP_000803190.1
C2566_RS05845	amtB	amtB	ammonium transporter AmtB	0.356101777509162	0.432006853088959	Upregulated	40.1285030591108	WP_000685032.1
C2566_RS03575	C2566_RS03575	C2566_RS03575	Rpn family recombination-promoting nuclease/putative transposase	0.355872908958169	0.43773066404897	Upregulated	36.3569399512223	NA
C2566_RS17445	argA	argA	amino-acid N-acetyltransferase	0.355855051289539	0.418394192472138	Upregulated	62.901249244343	WP_000237947.1
C2566_RS14285	yeiS	yeiS	DUF2542 family protein	0.355747408650614	0.444717258834556	Upregulated	14.1140477401016	WP_000383096.1
C2566_RS02975	yjgN	yjgN	YjgN family protein	0.35489355452811	0.44529684619147	Upregulated	32.2605254491061	WP_000079628.1
C2566_RS17840	C2566_RS17840	C2566_RS17840	hypothetical protein	0.354639210225738	0.44011668062476	Upregulated	5.63492806406629	WP_001322018.1
C2566_RS04585	dapD	dapD	2,3,4,5-tetrahydropyridine-2,6-dicarboxylate N-succinyltransferase	0.353805440915934	0.43170861229698	Upregulated	380.304209689901	WP_001186650.1
C2566_RS18055	rsmE	rsmE	16S rRNA (uracil(1498)-N(3))-methyltransferase	0.353309008252407	0.391685929206642	Upregulated	85.3254229665117	WP_001222509.1
C2566_RS12720	cdgI	cdgI	GGDEF domain-containing protein	0.352608257635371	0.447972976626192	Upregulated	39.3103035540826	WP_000616417.1
C2566_RS06355	quuD	quuD	antitermination protein QuuD	0.352603215016474	0.446423817947628	Upregulated	16.6344638823459	WP_001204780.1
C2566_RS15805	yffB	yffB	ArsC family reductase	0.352128694693077	0.429307660728042	Upregulated	50.9500946086053	WP_000258236.1
C2566_RS23875	C2566_RS23875	C2566_RS23875	IS3-like element IS150 family transposase	0.351696177869076	0.419489400180076	Upregulated	7.93826566620464	WP_085947770.1
C2566_RS01995	actP	actP	cation/acetate symporter ActP	0.35140023785884	0.447972976626192	Upregulated	228.333145145002	WP_000832570.1
C2566_RS01900	dusA	dusA	tRNA dihydrouridine(20/20a) synthase DusA	0.350765698349342	0.39502462920665	Upregulated	71.87914396653	WP_001329186.1
C2566_RS05215	yahL	yahL	protein YahL	0.35045665728912	0.43773066404897	Upregulated	12.9221839212013	WP_001301260.1
C2566_RS00695	C2566_RS00695	C2566_RS00695	DUF1116 domain-containing protein	0.350068686134179	0.419489400180076	Upregulated	12.8172199154779	WP_001093942.1
C2566_RS18775	ygjK	ygjK	alpha-glucosidase	0.349774456398071	0.450673526249251	Upregulated	35.1013338999234	WP_000695489.1
C2566_RS20420	greB	greB	transcription elongation factor GreB	0.349408902754976	0.43494119691116	Upregulated	39.1878112403097	WP_000856731.1
C2566_RS12940	cspE	cspE	transcription antiterminator/RNA stability regulator CspE	0.349398292210434	0.452339045004975	Upregulated	5016.36243634289	WP_001062678.1
C2566_RS04930	yafO	yafO	type II toxin-antitoxin system mRNA interferase toxin YafO	0.349388025562672	0.449659961427071	Upregulated	19.8509071856517	WP_001263493.1
C2566_RS19815	trkA	trkA	Trk system potassium transporter TrkA	0.349375656613411	0.357356985786915	Upregulated	169.119740534925	WP_000691382.1
C2566_RS10810	ynbC	ynbC	bifunctional alpha/beta hydrolase/class I SAM-dependent methyltransferase	0.348495531151973	0.452641439484823	Upregulated	24.48936684749	WP_000431845.1
C2566_RS18690	ttdT	ttdT	L-tartrate/succinate antiporter	0.348131971030986	0.434563874024346	Upregulated	21.7175785873582	WP_000804967.1
C2566_RS16595	yfjF	yfjF	RnfH family protein	0.347477926398001	0.432590478559182	Upregulated	64.296105706451	WP_001117838.1
C2566_RS05115	ykgE	ykgE	(Fe-S)-binding protein	0.347104915122335	0.45407480670566	Upregulated	70.5304414002657	WP_001102108.1
C2566_RS02335	dtpC	dtpC	dipeptide/tripeptide permease DtpC	0.346841163031776	0.452641439484823	Upregulated	36.6734314870535	WP_000856841.1
C2566_RS12975	yebQ	yebQ	MFS transporter	0.34677038781155	0.454277258431575	Upregulated	28.9385778318481	WP_001301427.1
C2566_RS24870	C2566_RS24870	C2566_RS24870	hypothetical protein	0.346573284615482	0.438215481228587	Upregulated	8.22343829344049	WP_001297301.1
C2566_RS06860	gltL	gltL	glutamate/aspartate ABC transporter ATP-binding protein GltL	0.346037379844644	0.452641439484823	Upregulated	12.4460172201485	NA
C2566_RS12140	fumD	fumD	fumarate hydratase FumD	0.346005545234762	0.454828963740181	Upregulated	190.253244371677	WP_000528342.1
C2566_RS05800	ybaV	ybaV	helix-hairpin-helix domain-containing protein	0.345960487791895	0.452641439484823	Upregulated	51.5093245024507	WP_000680290.1
C2566_RS03935	caiB	caiB	L-carnitine CoA-transferase	0.345931390471951	0.452641439484823	Upregulated	16.755551107035	NA
C2566_RS15725	eutN	eutN	ethanolamine utilization microcompartment protein EutN	0.345311381723608	0.44529684619147	Upregulated	6.14192723641856	WP_000762196.1
C2566_RS18840	uxaC	uxaC	glucuronate isomerase	0.345285572292345	0.437415526726803	Upregulated	80.8216706968828	WP_000187442.1
C2566_RS22010	yidJ	yidJ	sulfatase-like hydrolase/transferase	0.345027357408124	0.453141464018877	Upregulated	18.655168089245	WP_000828527.1
C2566_RS04035	polB	polB	DNA polymerase II	0.344650951672867	0.437357166074316	Upregulated	142.951419936979	WP_000035693.1
C2566_RS13920	mdtA	mdtA	multidrug efflux RND transporter subunit MdtA	0.344301819199084	0.452641439484823	Upregulated	22.7540917755615	WP_000678965.1
C2566_RS02205	yjdM	yjdM	zinc ribbon domain-containing protein YjdM	0.344026087764485	0.449029812420229	Upregulated	100.594866054318	WP_001300891.1
C2566_RS06835	ybeQ	ybeQ	Sel1 family TPR-like repeat protein YbeQ	0.343859857906244	0.455773429414601	Upregulated	36.1735018264101	NA
C2566_RS01260	zapB	zapB	septal ring assembly protein ZapB	0.343632142227989	0.443443271274637	Upregulated	4910.1869316941	WP_001296623.1
C2566_RS21785	yicJ	yicJ	glycoside-pentoside-hexuronide family transporter	0.342807348562423	0.457157331510052	Upregulated	26.1616479759994	WP_000834411.1
C2566_RS00800	rfaH	rfaH	transcription/translation regulatory transformer protein RfaH	0.342753444197299	0.43773066404897	Upregulated	76.8950473537549	WP_001192396.1
C2566_RS18885	yqjF	yqjF	DoxX family protein	0.342126685522139	0.455773429414601	Upregulated	40.4616142500997	WP_000732240.1
C2566_RS00475	wecG	wecG	lipopolysaccharide N-acetylmannosaminouronosyltransferase	0.341778342985777	0.45729196154555	Upregulated	21.2637745319082	WP_001066626.1
C2566_RS10790	pdxI	pdxI	pyridoxine 4-dehydrogenase	0.341762479189329	0.455773429414601	Upregulated	20.6803644047932	NA
C2566_RS12960	mgrB	mgrB	PhoP/PhoQ regulator MgrB	0.341574351174829	0.452641439484823	Upregulated	632.496726752762	WP_000714550.1
C2566_RS18745	ygjH	ygjH	tRNA-binding protein	0.341428313578848	0.444717258834556	Upregulated	13.0382992771972	WP_000450594.1
C2566_RS13165	ruvC	ruvC	crossover junction endodeoxyribonuclease RuvC	0.341405411139465	0.449029812420229	Upregulated	86.0452568102211	WP_001295503.1
C2566_RS10725	ompN	ompN	porin OmpN	0.341100393552145	0.458107847661658	Upregulated	24.3651302286696	WP_000837924.1
C2566_RS16210	yphE	yphE	sugar ABC transporter ATP-binding protein	0.340557440135666	0.443443271274637	Upregulated	19.125253286502	WP_000493466.1
C2566_RS14355	yieE	yieE	DNA-binding transcriptional regulator YeiE	0.340461006078019	0.437038987187196	Upregulated	88.3368209967889	WP_000548294.1
C2566_RS24620	yciY	yciY	YciY family protein	0.340423975043719	0.461061440002505	Upregulated	976.510173033953	WP_001309467.1
C2566_RS02615	yjfC	yjfC	glutathionylspermidine synthase family protein	0.340379550642652	0.436114219531503	Upregulated	11.417218778343	WP_000943964.1
C2566_RS03670	uxuB	uxuB	fructuronate reductase	0.339709052139695	0.452641439484823	Upregulated	44.2326833834161	WP_000208176.1
C2566_RS01145	rhaS	rhaS	HTH-type transcriptional activator RhaS	0.339269726290966	0.464046389445704	Upregulated	17.527361491786	WP_000217165.1
C2566_RS14815	yfaY	yfaY	nicotinamide mononucleotide deamidase-related protein YfaY	0.339125895523401	0.404935711525797	Upregulated	47.8606800986377	WP_000921621.1
C2566_RS03465	osmY	osmY	molecular chaperone OsmY	0.339066060559587	0.448593358723286	Upregulated	286.451353581152	WP_001295748.1
C2566_RS07630	ybhS	ybhS	ABC transporter permease	0.338804653455401	0.391033120378438	Upregulated	74.4853308202036	WP_000070131.1
C2566_RS13890	dgcE	dgcE	diguanylate cyclase	0.338771573276183	0.313426267570706	Upregulated	149.820098584919	WP_000043781.1
C2566_RS12395	pfkB	pfkB	6-phosphofructokinase II	0.338670105585522	0.422947626061739	Upregulated	205.193742579116	WP_000251727.1
C2566_RS21570	yibQ	yibQ	divergent polysaccharide deacetylase family protein	0.338605297935081	0.440141166841372	Upregulated	42.3302108554196	WP_000483856.1
C2566_RS04465	dksA	dksA	RNA polymerase-binding protein DksA	0.338264270413218	0.449659961427071	Upregulated	753.211082146749	WP_001155227.1
C2566_RS06045	fetA	fetA	iron efflux ABC transporter ATP-binding subunit FetA	0.338029347957028	0.465618937419145	Upregulated	60.7205444176288	WP_001157551.1
C2566_RS06525	fes	fes	enterochelin esterase	0.337998915816132	0.455773429414601	Upregulated	11.6310152623371	WP_000125832.1
C2566_RS02105	alsA	alsA	D-allose ABC transporter ATP-binding protein AlsA	0.337876110161689	0.454277258431575	Upregulated	14.8459401269895	WP_000235257.1
C2566_RS08415	kdsB	kdsB	3-deoxy-manno-octulosonate cytidylyltransferase	0.337200097966079	0.455773429414601	Upregulated	149.514377553352	WP_000011603.1
C2566_RS10075	yciA	yciA	acyl-CoA thioester hydrolase YciA	0.337182087433087	0.428526459741724	Upregulated	79.9880912768266	WP_000108160.1
C2566_RS08550	ycbF	ycbF	fimbrial chaperone	0.33685298716596	0.464046389445704	Upregulated	10.8076085029019	WP_001111465.1
C2566_RS16910	hydN	hydN	electron transport protein HydN	0.336594310246363	0.455773429414601	Upregulated	15.4618199470414	WP_001078777.1
C2566_RS04305	pdhR	pdhR	pyruvate dehydrogenase complex transcriptional repressor PdhR	0.336570642948001	0.344617755002589	Upregulated	122.144928472941	WP_000331776.1
C2566_RS02070	mdtO	mdtO	multidrug efflux transporter permease subunit MdtO	0.336468141570093	0.424603616584406	Upregulated	21.9429432079551	WP_001275205.1
C2566_RS21355	yiaO	yiaO	2,3-diketo-L-gulonate TRAP transporter substrate-binding protein YiaO	0.33625165587388	0.443443271274637	Upregulated	10.4788133623425	WP_000776887.1
C2566_RS00230	kup	kup	low affinity potassium transporter Kup	0.335556667242028	0.383943185976092	Upregulated	75.1330462135462	WP_000102319.1
C2566_RS00760	rmuC	rmuC	DNA recombination protein RmuC	0.335513127673384	0.46406399147884	Upregulated	267.335255079179	WP_000347696.1
C2566_RS03115	C2566_RS03115	C2566_RS03115	IS3-like element IS600 family transposase	0.33541369462994	0.43773066404897	Upregulated	51.5039088875249	WP_085947616.1
C2566_RS16220	yphG	yphG	DUF5107 domain-containing protein	0.335299222622673	NA	Upregulated	95.6581018259005	WP_001329228.1
C2566_RS20730	yhhN	yhhN	lysoplasmalogenase	0.334905944536494	0.411139283970902	Upregulated	123.99281043496	WP_000964718.1
C2566_RS04520	fhuD	fhuD	Fe(3+)-hydroxamate ABC transporter substrate-binding protein FhuD	0.334793548212862	0.469997261187106	Upregulated	20.053819072265	WP_001310529.1
C2566_RS07015	uof	uof	fur leader peptide	0.334715926255123	0.472305153633642	Upregulated	784.327949830237	WP_001406816.1
C2566_RS08145	ybjQ	ybjQ	heavy metal-binding domain-containing protein	0.334704335411269	0.455773429414601	Upregulated	112.613805209938	WP_001160737.1
C2566_RS17755	cmtA	cmtA	PTS mannitol transporter subunit IICB	0.332779560020155	0.447972976626192	Upregulated	16.0829945368225	WP_000428805.1
C2566_RS21020	yhjD	yhjD	inner membrane protein YhjD	0.332606125217609	0.43170861229698	Upregulated	75.9303712352713	WP_000191237.1
C2566_RS08090	potG	potG	putrescine ABC transporter ATP-binding subunit PotG	0.332464063923239	NA	Upregulated	10.6721935625079	WP_000996005.1
C2566_RS14685	atoE	atoE	TIGR00366 family protein	0.332444816001716	0.452641439484823	Upregulated	12.7562582409557	WP_000580275.1
C2566_RS09735	dadA	dadA	D-amino acid dehydrogenase	0.332281583907266	0.477126489595638	Upregulated	417.624633381247	WP_001266908.1
C2566_RS04815	mltD	mltD	murein transglycosylase D	0.332188394616146	0.452641439484823	Upregulated	1182.8449705028	WP_000644685.1
C2566_RS18195	sslE	sslE	lipoprotein metalloprotease SslE	0.332085956766854	0.47365241061746	Upregulated	51.7887546995501	WP_001034469.1
C2566_RS14520	C2566_RS14520	C2566_RS14520	hypothetical protein	0.331359480132871	0.47365241061746	Upregulated	13.8409077004603	NA
C2566_RS14200	yehW	yehW	glycine betaine ABC transporter permease YehW	0.331278798930199	0.47365241061746	Upregulated	17.4620365173206	WP_000783120.1
C2566_RS22055	yidQ	yidQ	YceK/YidQ family lipoprotein	0.331227810937017	0.43773066404897	Upregulated	174.269264540777	WP_000620888.1
C2566_RS10825	hrpA	hrpA	ATP-dependent RNA helicase HrpA	0.331043811661603	0.333289964300383	Upregulated	368.609136684653	WP_000139585.1
C2566_RS18250	C2566_RS18250	C2566_RS18250	NAD-dependent epimerase/dehydratase family protein	0.329991796923073	0.39970834094464	Upregulated	7.54034138374574	WP_001077166.1
C2566_RS00625	yigI	yigI	acyl-CoA thioesterase YigI	0.32966797435631	0.480035080119541	Upregulated	74.8612976868201	WP_001277142.1
C2566_RS10915	ydcL	ydcL	DUF3313 domain-containing protein	0.329625686974046	0.449029812420229	Upregulated	125.133486773349	WP_001261013.1
C2566_RS00745	C2566_RS00745	C2566_RS00745	2-dehydro-3-deoxy-6-phosphogalactonate aldolase	0.329101452718641	0.479962996824446	Upregulated	16.346965840451	WP_001116469.1
C2566_RS12150	lpp	lpp	murein lipoprotein Lpp	0.328514698028091	0.481362566413732	Upregulated	106691.803264939	WP_000648420.1
C2566_RS21135	dppD	dppD	dipeptide ABC transporter ATP-binding protein	0.328144036990354	0.481289638774853	Upregulated	25.7631782691833	WP_001196486.1
C2566_RS05540	araJ	araJ	MFS transporter AraJ	0.327911852118474	0.43773066404897	Upregulated	58.9046879166762	WP_001326926.1
C2566_RS11095	nhoA	nhoA	N-hydroxyarylamine O-acetyltransferase	0.325845302506299	0.48424283884567	Upregulated	21.5634492771018	WP_000187904.1
C2566_RS01655	zraR	zraR	sigma-54-dependent response regulator transcription factor ZraR	0.325812799205828	0.468863422465426	Upregulated	66.5129002814427	WP_000148551.1
C2566_RS24295	C2566_RS24295	C2566_RS24295	IS3-like element ISEcB1 family transposase	0.325800637697567	0.483765518958256	Upregulated	7.67162290117529	WP_085950470.1
C2566_RS24050	C2566_RS24050	C2566_RS24050	IS3 family transposase	0.325376387377353	0.483765518958256	Upregulated	14.8321131305893	NA
C2566_RS01760	pgi	pgi	glucose-6-phosphate isomerase	0.324963426564829	0.359134052741887	Upregulated	579.22373616179	WP_000789986.1
C2566_RS10575	dgcM	dgcM	diguanylate cyclase DgcM	0.324821666082981	0.39502462920665	Upregulated	121.699858257634	WP_001301114.1
C2566_RS06155	glxK	glxK	glycerate 3-kinase	0.324785755737941	0.483765518958256	Upregulated	22.3367083328247	WP_000706355.1
C2566_RS16790	yqaB	yqaB	fructose-1-phosphate/6-phosphogluconate phosphatase	0.324729599695694	0.416815764152228	Upregulated	55.7312326032425	WP_000273290.1
C2566_RS13315	uspC	uspC	universal stress protein UspC	0.324725630773699	0.4619821453752	Upregulated	285.318937398817	WP_000122426.1
C2566_RS05390	tauA	tauA	taurine ABC transporter substrate-binding protein	0.32403175887554	0.487444509794099	Upregulated	35.3223150812521	WP_001018416.1
C2566_RS12730	yeaK	yeaK	mischarged aminoacyl-tRNA deacylase	0.323146352035911	0.389455921761897	Upregulated	99.7062730008097	WP_000138051.1
C2566_RS17435	C2566_RS17435	C2566_RS17435	hypothetical protein	0.322966838791046	0.469993603089344	Upregulated	8.58502639323491	NA
C2566_RS07785	ybiW	ybiW	glycyl radical protein	0.322888783716349	0.489360025723646	Upregulated	30.5261851994294	WP_000209344.1
C2566_RS15040	yfbV	yfbV	terminus macrodomain insulation protein YfbV	0.321679598461555	0.452641439484823	Upregulated	387.884272166428	WP_000106627.1
C2566_RS08630	sxy	sxy	CRP-S regulon transcriptional coactivator Sxy	0.321607061148175	0.455773429414601	Upregulated	136.215763646508	WP_000839153.1
C2566_RS03535	yjjB	yjjB	threonine/serine exporter	0.321342247471726	0.489972920954905	Upregulated	17.8571704364275	WP_000538191.1
C2566_RS16465	C2566_RS16465	C2566_RS16465	hypothetical protein	0.32106261058886	NA	Upregulated	410.495901566081	NA
C2566_RS19715	yhdX	yhdX	amino acid ABC transporter permease	0.320748894449178	0.470897016063718	Upregulated	13.062837771158	WP_000019664.1
C2566_RS07600	ybhM	ybhM	Bax inhibitor-1/YccA family protein	0.319602195048994	0.488352402529835	Upregulated	29.2845611175892	WP_000446894.1
C2566_RS21070	bcsZ	bcsZ	cellulose synthase complex periplasmic endoglucanase BcsZ	0.318210135891755	0.491322216928182	Upregulated	21.3801564308093	WP_001295222.1
C2566_RS20270	yhfT	yhfT	YhfT family protein	0.318045004042792	0.491322216928182	Upregulated	18.4347905585044	WP_000366852.1
C2566_RS09380	fhuE	fhuE	ferric-rhodotorulic acid/ferric-coprogen receptor FhuE	0.317793604126655	0.449659961427071	Upregulated	74.3085577467464	WP_000953449.1
C2566_RS06220	ybcI	ybcI	metal-dependent hydrolase	0.317493870107129	0.446423817947628	Upregulated	8.32759291668697	WP_001143561.1
C2566_RS18365	yghW	yghW	DUF2623 family protein YghW	0.317211244242298	0.48424283884567	Upregulated	26.161453281116	WP_001059139.1
C2566_RS10295	ycjD	ycjD	DUF559 domain-containing protein	0.316643598206236	0.495410953119145	Upregulated	23.1471327871487	WP_000565727.1
C2566_RS06755	ybeF	ybeF	YbeF family transcriptional regulator	0.316597424566273	0.478598323139518	Upregulated	17.6752495174798	WP_000378033.1
C2566_RS06180	ylbE	ylbE	DUF1116 domain-containing protein	0.316466752982409	0.465974334128764	Upregulated	11.5174084901013	WP_000495379.1
C2566_RS03940	caiA	caiA	crotonobetainyl-CoA dehydrogenase	0.316364237241209	0.495554212695404	Upregulated	613.586929749807	WP_000347117.1
C2566_RS03150	fecB	fecB	Fe(3+) dicitrate ABC transporter substrate-binding protein FecB	0.316243471252454	0.489216744788157	Upregulated	29.5785589563538	WP_000879164.1
C2566_RS11345	C2566_RS11345	C2566_RS11345	autotransporter outer membrane beta-barrel domain-containing protein	0.31621984593373	0.495410953119145	Upregulated	31.8605754137558	NA
C2566_RS16095	iscX	iscX	Fe-S cluster assembly protein IscX	0.315942916969605	0.482593310600812	Upregulated	136.431368091269	WP_000523616.1
C2566_RS11585	C2566_RS11585	C2566_RS11585	hypothetical protein	0.315671329362184	0.493734000190617	Upregulated	30.1738715917079	WP_000054497.1
C2566_RS03585	yjiN	yjiN	DUF445 domain-containing protein	0.314650736285065	0.452641439484823	Upregulated	66.9435148744929	WP_001037419.1
C2566_RS20825	rbbA	rbbA	ribosome-associated ATPase/putative transporter RbbA	0.31459411423981	0.338224139332918	Upregulated	142.540905455887	WP_000149156.1
C2566_RS20745	yhhQ	yhhQ	7-cyano-7-deazaguanine/7-aminomethyl-7-deazaguanine transporter	0.314590266473196	0.463310664538871	Upregulated	64.7493269558378	WP_001100469.1
C2566_RS06710	dpiB	dpiB	sensor histidine kinase DpiB	0.31450785661478	0.489972920954905	Upregulated	40.1427774216293	WP_012767702.1
C2566_RS20860	yhiN	yhiN	NAD(P)/FAD-dependent oxidoreductase	0.314456787931755	0.455773429414601	Upregulated	73.6818559481821	WP_000439197.1
C2566_RS14635	alkB	alkB	DNA oxidative demethylase AlkB	0.314454294372638	0.482077378394309	Upregulated	31.207607654179	WP_000885006.1
C2566_RS15415	ypdC	ypdC	AraC family transcriptional regulator	0.314397402881992	0.437415526726803	Upregulated	34.8566904161408	WP_000646844.1
C2566_RS08495	ssuB	ssuB	aliphatic sulfonates ABC transporter ATP-binding protein	0.314031264899138	0.498685285127968	Upregulated	22.5624862521635	WP_001090506.1
C2566_RS18810	ygjQ	ygjQ	SanA/YdcF family protein	0.313925469262027	0.49861721455697	Upregulated	21.7452101034064	WP_000942548.1
C2566_RS15750	eutP	eutP	ethanolamine utilization acetate kinase EutP	0.313856209034456	0.498850761129981	Upregulated	9.08141356819038	WP_000820782.1
C2566_RS12410	yniB	yniB	YniB family protein	0.313572309086107	0.393979530683192	Upregulated	227.905466888882	WP_000222172.1
C2566_RS05330	mhpB	mhpB	2,3-dihydroxyphenylpropionate/2,3-dihydroxicinnamic acid 1,2-dioxygenase	0.313523901988353	0.411139283970902	Upregulated	8.26782276640225	WP_000543457.1
C2566_RS05180	yahE	yahE	DUF2877 domain-containing protein	0.313050117809155	0.410847798057731	Upregulated	6.12948257492494	WP_001315281.1
C2566_RS08180	hcp	hcp	hydroxylamine reductase	0.313024515039047	0.498372493253635	Upregulated	26.1607181697991	WP_000458809.1
C2566_RS08825	torT	torT	TMAO reductase system periplasmic protein TorT	0.312275932627408	0.490717376671333	Upregulated	61.7155205659127	WP_001264933.1
C2566_RS08510	ssuA	ssuA	aliphatic sulfonate ABC transporter substrate-binding protein SsuA	0.312098475612068	0.449659961427071	Upregulated	8.65930995919613	WP_001244308.1
C2566_RS01640	yjaH	yjaH	DUF1481 domain-containing protein	0.31197545177079	0.487444509794099	Upregulated	33.3921170599352	WP_001300651.1
C2566_RS06035	ybbJ	ybbJ	NfeD family protein	0.311379033658184	0.503418392157674	Upregulated	48.3159238618622	WP_000970309.1
C2566_RS08005	C2566_RS08005	C2566_RS08005	baseplate assembly protein	0.311285425235293	0.492620538093584	Upregulated	11.7220815929842	WP_000268294.1
C2566_RS12045	ydhP	ydhP	MFS transporter	0.31119793757547	0.500938823363314	Upregulated	35.584476801148	WP_000701040.1
C2566_RS16770	emrB	emrB	multidrug efflux MFS transporter permease subunit EmrB	0.310993396705112	0.490031989884873	Upregulated	50.2645436963369	WP_001295176.1
C2566_RS18815	ygjR	ygjR	Gfo/Idh/MocA family protein	0.310980389361854	0.437003291304808	Upregulated	263.33770522784	WP_012775974.1
C2566_RS09600	ymgA	ymgA	two-component-system connector protein YmgA	0.310772640399605	0.498372493253635	Upregulated	16.2956043391816	WP_000858002.1
C2566_RS22005	yidI	yidI	protein YidI	0.310769172228931	0.498136085857873	Upregulated	17.652502362029	WP_000511289.1
C2566_RS03255	msyB	msyB	acidic protein MsyB	0.310063099334589	0.504525810518756	Upregulated	14.6245915691084	WP_001102353.1
C2566_RS00195	rsmG	rsmG	16S rRNA (guanine(527)-N(7))-methyltransferase RsmG	0.309774388467559	0.478598323139518	Upregulated	300.822421397086	WP_000932839.1
C2566_RS02130	phnP	phnP	phosphonate metabolism protein PhnP	0.309747427523324	0.504525810518756	Upregulated	9.04389802147796	WP_000059908.1
C2566_RS15490	yfeC	yfeC	YfeC-like transcriptional regulator	0.309673931840572	0.495410953119145	Upregulated	197.25122071433	WP_000472021.1
C2566_RS06720	dcuC	dcuC	anaerobic C4-dicarboxylate transporter DcuC	0.308232565664536	0.487444509794099	Upregulated	47.9839900238772	WP_000955063.1
C2566_RS07110	ybfA	ybfA	YbfA family protein	0.307640923439038	0.505020647254031	Upregulated	2973.76065669434	WP_000424924.1
C2566_RS18190	pppA	pppA	prepilin peptidase PppA	0.307472542839368	0.505020647254031	Upregulated	15.7037808962134	WP_001333829.1
C2566_RS21840	C2566_RS21840	C2566_RS21840	integrase core domain-containing protein	0.307249078104736	0.504525810518756	Upregulated	379.636913513133	NA
C2566_RS06675	citG	citG	triphosphoribosyl-dephospho-CoA synthase CitG	0.307017387955918	0.465974334128764	Upregulated	10.0301502650409	WP_000062457.1
C2566_RS24885	ycgH	ycgH	autotransporter YcgH	0.306886922633639	0.505275109429559	Upregulated	59.4866382552391	NA
C2566_RS18830	ygjV	ygjV	YgjV family protein	0.306603140462781	0.504525810518756	Upregulated	14.0727895827062	WP_000128136.1
C2566_RS14015	gatY	gatY	tagatose-bisphosphate aldolase subunit GatY	0.30658017064969	0.503707373677545	Upregulated	11.4661602593089	WP_001300977.1
C2566_RS00270	rbsK	rbsK	ribokinase	0.306512419999396	0.504525810518756	Upregulated	89.9067833102103	WP_012767772.1
C2566_RS16195	yphB	yphB	aldose 1-epimerase	0.306271381380419	0.506056998953263	Upregulated	15.9536510944186	WP_000158547.1
C2566_RS09430	bhsA	bhsA	multiple stress resistance protein BhsA	0.306267792040041	0.50223068353806	Upregulated	423.647104435025	WP_000800153.1
C2566_RS00995	yihR	yihR	aldose-1-epimerase	0.306179200847207	0.455773429414601	Upregulated	7.75486163799467	WP_001295268.1
C2566_RS02010	nrfA	nrfA	ammonia-forming nitrite reductase cytochrome c552 subunit	0.306178959966101	0.480035080119541	Upregulated	119.345818779043	WP_000196875.1
C2566_RS20030	gspK	gspK	type II secretion system minor pseudopilin GspK	0.306030962098667	0.482077378394309	Upregulated	9.76330476925211	WP_001058521.1
C2566_RS16275	tadA	tadA	tRNA adenosine(34) deaminase TadA	0.305927862947115	0.482479586184861	Upregulated	95.2073031244684	WP_001297409.1
C2566_RS10070	tonB	tonB	TonB system transport protein TonB	0.305543437425259	0.447972976626192	Upregulated	39.3910971280573	WP_001300409.1
C2566_RS05175	yahD	yahD	ankyrin repeat domain-containing protein	0.305383326924453	0.489972920954905	Upregulated	12.1553215787525	WP_000023635.1
C2566_RS16420	trxC	trxC	thioredoxin TrxC	0.304923198163161	0.455773429414601	Upregulated	619.4243743585	WP_001098726.1
C2566_RS14250	mdtQ	mdtQ	multidrug resistance outer membrane protein MdtQ	0.304859951314889	0.496219066679659	Upregulated	17.2999764657854	WP_001078139.1
C2566_RS10460	ycjX	ycjX	YcjX family protein	0.304781314551162	0.452641439484823	Upregulated	126.977988755711	WP_000825777.1
C2566_RS03215	C2566_RS03215	C2566_RS03215	hypothetical protein	0.304593479946796	0.49467638024123	Upregulated	18.8748482575971	WP_000871665.1
C2566_RS19485	nanR	nanR	transcriptional regulator NanR	0.304510736880252	0.504525810518756	Upregulated	111.401173808617	WP_000523844.1
C2566_RS12560	ynjC	ynjC	ABC transporter permease subunit	0.303835877911047	0.506056998953263	Upregulated	23.9645403520421	WP_000224958.1
C2566_RS04160	ftsI	ftsI	peptidoglycan glycosyltransferase FtsI	0.303417439386816	0.508068798902091	Upregulated	23901.0778151676	WP_000642196.1
C2566_RS11200	ddpD	ddpD	ABC transporter ATP-binding protein	0.303015424450662	0.506056998953263	Upregulated	14.7387924364471	WP_000193517.1
C2566_RS05990	fsr	fsr	fosmidomycin MFS transporter	0.303007902063152	0.483765518958256	Upregulated	72.1691920187375	WP_001251610.1
C2566_RS15350	evgS	evgS	acid-sensing system histidine kinase EvgS	0.302862582802372	0.504650782900017	Upregulated	989.204118307489	WP_001326970.1
C2566_RS11430	C2566_RS11430	C2566_RS11430	type II toxin-antitoxin system RelE/ParE family toxin	0.301975303113434	0.512119311243585	Upregulated	174.44723161492	WP_000273128.1
C2566_RS11105	narI	narI	respiratory nitrate reductase subunit gamma	0.301910775373988	0.512119311243585	Upregulated	12.3832550141412	WP_000617115.1
C2566_RS01965	pdeC	pdeC	c-di-GMP phosphodiesterase PdeC	0.301518812002029	0.504880180935905	Upregulated	53.8695862126171	WP_000019548.1
C2566_RS20445	rpnA	rpnA	recombination-promoting nuclease RpnA	0.30145513543938	0.512119311243585	Upregulated	19.4509197499914	WP_000039090.1
C2566_RS08120	artM	artM	arginine ABC transporter permease ArtM	0.301431950140223	0.504873911472678	Upregulated	111.112462176025	WP_000464491.1
C2566_RS04810	yafE	yafE	class I SAM-dependent methyltransferase	0.300803470978873	0.507357560775757	Upregulated	782.476273715815	NA
C2566_RS06205	lpxH	lpxH	UDP-2,3-diacylglucosamine diphosphatase	0.300774442581283	0.503418392157674	Upregulated	21.8446194212645	WP_000212242.1
C2566_RS16135	trmJ	trmJ	tRNA (cytosine(32)/uridine(32)-2'-O)-methyltransferase TrmJ	0.300671747240397	0.455773429414601	Upregulated	247.005389296472	WP_000940019.1
C2566_RS12640	ydjE	ydjE	MFS transporter	0.300478621192201	0.512119311243585	Upregulated	17.9926613086385	WP_001299574.1
C2566_RS19195	nlpI	nlpI	lipoprotein NlpI	0.300011674318276	0.504525810518756	Upregulated	7267.7348835216	WP_000802080.1
C2566_RS01155	rhaT	rhaT	L-rhamnose/proton symporter RhaT	0.299702671220851	0.504525810518756	Upregulated	38.6991818456809	WP_000063524.1
C2566_RS03190	C2566_RS03190	C2566_RS03190	biofilm development regulator YmgB/AriR family protein	0.299663361016077	0.512838003983661	Upregulated	70.7610012034882	WP_000239862.1
C2566_RS13260	cheY	cheY	chemotaxis response regulator CheY	0.299618624072785	0.508068798902091	Upregulated	10.2232668701464	WP_000763867.1
C2566_RS02445	ampC	ampC	BlaEC family class C beta-lactamase	0.299594110061386	0.505020647254031	Upregulated	27.5724856536813	WP_001300820.1
C2566_RS12865	yoaC	yoaC	DUF1889 family protein	0.298826988605748	0.516645984212717	Upregulated	579.803716967367	WP_001111995.1
C2566_RS12335	btuC	btuC	vitamin B12 ABC transporter permease BtuC	0.298721482310534	0.455773429414601	Upregulated	56.9246248157863	WP_000956528.1
C2566_RS08015	C2566_RS08015	C2566_RS08015	phage tail protein	0.298545662471474	0.495410953119145	Upregulated	48.1046729372162	WP_000104800.1
C2566_RS02380	aspA	aspA	aspartate ammonia-lyase	0.29853708381788	0.508068798902091	Upregulated	14925.70744932	WP_000069437.1
C2566_RS08150	amiD	amiD	N-acetylmuramoyl-L-alanine amidase AmiD	0.298094415505706	0.498685285127968	Upregulated	263.828912716641	WP_001255168.1
C2566_RS00915	yihA	yihA	ribosome biogenesis GTP-binding protein YihA/YsxC	0.297990572384781	0.493734000190617	Upregulated	135.781993531313	WP_000183349.1
C2566_RS06700	citC	citC	[citrate (pro-3S)-lyase] ligase	0.297650270890559	0.505020647254031	Upregulated	10.9548786856091	WP_000467700.1
C2566_RS01595	thiF	thiF	thiazole biosynthesis adenylyltransferase ThiF	0.297416987847356	0.514063261629588	Upregulated	22.4496758206295	WP_000999737.1
C2566_RS10740	hslJ	hslJ	heat shock protein HslJ	0.297248403064641	0.512119311243585	Upregulated	39.3084188733323	WP_001298828.1
C2566_RS10210	yciX	yciX	protein YciX	0.296848040106277	0.502488975188218	Upregulated	110.099112559651	WP_001297116.1
C2566_RS19480	nanA	nanA	N-acetylneuraminate lyase	0.296689056073982	0.491644183287069	Upregulated	35.7690164387137	WP_000224714.1
C2566_RS05315	lacI	lacI	DNA-binding transcriptional repressor LacI	0.296634954126486	0.516645984212717	Upregulated	58.8248505510417	WP_000805902.1
C2566_RS11395	glsB	glsB	glutaminase B	0.296594327019907	0.506056998953263	Upregulated	41.109174883913	WP_000257417.1
C2566_RS02530	amiB	amiB	N-acetylmuramoyl-L-alanine amidase AmiB	0.296497299245806	0.44529684619147	Upregulated	351.92553822163	WP_000640382.1
C2566_RS16165	hcaE	hcaE	3-phenylpropionate/cinnamic acid dioxygenase subunit alpha	0.296387797598708	0.504525810518756	Upregulated	17.873261808406	WP_000211172.1
C2566_RS00830	yigZ	yigZ	IMPACT family protein	0.296318345001318	0.455773429414601	Upregulated	39.3370473920669	WP_001301303.1
C2566_RS13155	ruvA	ruvA	Holliday junction branch migration protein RuvA	0.295655850478581	0.379141391652988	Upregulated	153.094773938516	WP_000580332.1
C2566_RS24785	C2566_RS24785	C2566_RS24785	hypothetical protein	0.295102509036224	0.482077378394309	Upregulated	13.0903764959813	WP_122056850.1
C2566_RS18295	yghS	yghS	dTMP kinase	0.295089383335589	0.449029812420229	Upregulated	6.18925650660143	WP_001076243.1
C2566_RS19745	C2566_RS19745	C2566_RS19745	hypothetical protein	0.294563190645794	0.43170861229698	Upregulated	12266.4047672406	NA
C2566_RS01780	yjbH	yjbH	YjbH domain-containing protein	0.294251018488593	0.523010509220481	Upregulated	41.3318405157194	WP_000745706.1
C2566_RS11030	mcbR	mcbR	colanic acid/biofilm transcriptional regulator McbR	0.293868800330835	0.520289317694445	Upregulated	32.6860313563786	WP_001301034.1
C2566_RS20130	kefG	kefG	glutathione-regulated potassium-efflux system ancillary protein KefG	0.293759001540344	0.517537482941853	Upregulated	90.4008377478268	WP_001297514.1
C2566_RS08010	C2566_RS08010	C2566_RS08010	phage tail protein I	0.293581093616481	0.508068798902091	Upregulated	7.75037623081653	WP_001086815.1
C2566_RS04525	fhuB	fhuB	Fe(3+)-hydroxamate ABC transporter permease FhuB	0.293477896660075	0.524577615140987	Upregulated	34.93465631065	WP_061057646.1
C2566_RS21895	yicL	yicL	carboxylate/amino acid/amine transporter	0.292713207131887	0.452641439484823	Upregulated	69.359856922645	WP_000535960.1
C2566_RS22030	C2566_RS22030	C2566_RS22030	PTS sugar transporter subunit IIB	0.292412781971783	0.507357560775757	Upregulated	18.0633830485436	WP_000952133.1
C2566_RS06480	ybdK	ybdK	YbdK family carboxylate-amine ligase	0.292237036219715	0.508068798902091	Upregulated	50.6903944851137	WP_001130654.1
C2566_RS10510	mppA	mppA	murein tripeptide ABC transporter substrate-binding protein MppA	0.292226595184676	0.431180329397834	Upregulated	99.9943854440076	WP_000683020.1
C2566_RS08850	cbpM	cbpM	chaperone modulator CbpM	0.292206525895053	0.512119311243585	Upregulated	30.4948026118267	WP_000024560.1
C2566_RS09760	ycgR	ycgR	flagellar brake protein YcgR	0.291756180569995	0.508068798902091	Upregulated	8.40918979673796	WP_000020169.1
C2566_RS04965	crl	crl	sigma factor-binding protein Crl	0.291399265810103	0.521154812817266	Upregulated	1366.80653265969	WP_000174677.1
C2566_RS23895	C2566_RS23895	C2566_RS23895	periplasmic protein	0.291389807852836	0.527461116782465	Upregulated	21.5028976397134	WP_001295279.1
C2566_RS20265	C2566_RS20265	C2566_RS20265	aminotransferase class I/II-fold pyridoxal phosphate-dependent enzyme	0.290990256604427	0.523010509220481	Upregulated	7.86199014486799	NA
C2566_RS03475	yjjG	yjjG	pyrimidine 5'-nucleotidase	0.290911722194941	0.499635003943246	Upregulated	52.372796868487	WP_000870710.1
C2566_RS21095	bcsE	bcsE	cellulose biosynthesis c-di-GMP-binding protein BcsE	0.29065305314731	0.505186309843164	Upregulated	166.515450703286	WP_001204931.1
C2566_RS18750	ebgR	ebgR	transcriptional regulator EbgR	0.290513512784863	0.487130780477144	Upregulated	91.2737671162993	WP_000212475.1
C2566_RS06545	fepC	fepC	iron-enterobactin ABC transporter ATP-binding protein	0.290458970933048	0.506306733081607	Upregulated	14.2639169687831	WP_000140647.1
C2566_RS16605	smpB	smpB	SsrA-binding protein SmpB	0.290234057832362	0.437415526726803	Upregulated	85.341974106313	WP_000162574.1
C2566_RS20885	rsmJ	rsmJ	16S rRNA (guanine(1516)-N(2))-methyltransferase RsmJ	0.289542006495399	0.528828750374055	Upregulated	17.5931156099199	WP_000686620.1
C2566_RS12870	yoaH	yoaH	YoaH family protein	0.289534638989009	0.529264432150509	Upregulated	47.1983876667392	WP_000457334.1
C2566_RS14670	atoC	atoC	acetoacetate metabolism transcriptional regulator AtoC	0.288487955896985	0.466781850871685	Upregulated	58.7502666557754	WP_000125282.1
C2566_RS07745	opgE	opgE	phosphoethanolamine transferase	0.288073863328479	0.498136085857873	Upregulated	66.6684641147154	WP_001054678.1
C2566_RS03030	idnK	idnK	gluconokinase	0.287811398645585	0.52627951066396	Upregulated	21.6646486155239	WP_000896738.1
C2566_RS05535	mak	mak	fructokinase	0.287442113078365	0.455773429414601	Upregulated	58.7083785902047	WP_001219309.1
C2566_RS20765	acpT	acpT	4'-phosphopantetheinyl transferase AcpT	0.287084978405961	0.529795459044956	Upregulated	29.8937857782253	WP_000285773.1
C2566_RS08125	artQ	artQ	arginine ABC transporter permease ArtQ	0.287052057346149	0.53284857753324	Upregulated	54.2066682360902	WP_001001691.1
C2566_RS21275	xylB	xylB	xylulokinase	0.287021023449508	0.519123298759753	Upregulated	54.9084686046337	WP_000275381.1
C2566_RS17760	yggP	yggP	zinc-binding dehydrogenase	0.286600560833335	0.504525810518756	Upregulated	31.2694297481421	WP_000853247.1
C2566_RS20280	php	php	phosphotriesterase-related protein	0.286564677511488	0.504880180935905	Upregulated	14.5568963343046	WP_000007010.1
C2566_RS03770	yjhR	yjhR	helicase YjhR	0.286230416844213	0.521893399166843	Upregulated	29.9909388125703	NA
C2566_RS04805	yafD	yafD	endonuclease/exonuclease/phosphatase family protein	0.28618121664	0.517863301974154	Upregulated	485.777019511942	WP_001230983.1
C2566_RS03385	nadR	nadR	multifunctional transcriptional regulator/nicotinamide-nucleotide adenylyltransferase/ribosylnicotinamide kinase NadR	0.286115285630529	0.495410953119145	Upregulated	148.566935573731	WP_000093814.1
C2566_RS04560	dgt	dgt	dGTPase	0.286071313009396	0.496219066679659	Upregulated	93.2372953350515	WP_000057067.1
C2566_RS24820	C2566_RS24820	C2566_RS24820	type I toxin-antitoxin system toxin Ldr family protein	0.28594803893112	0.532117554525824	Upregulated	191.924943615021	WP_001295224.1
C2566_RS18075	yggR	yggR	PilT/PilU family type 4a pilus ATPase	0.285533001885809	0.524241621811502	Upregulated	11.6099457980915	WP_001326494.1
C2566_RS00860	C2566_RS00860	C2566_RS00860	hypothetical protein	0.285492880639131	0.43170861229698	Upregulated	43867.0858984159	NA
C2566_RS01625	nfi	nfi	deoxyribonuclease V	0.28509667847586	0.512482055434038	Upregulated	34.2911272267929	WP_000362388.1
C2566_RS09610	ymgC	ymgC	protein YmgC	0.285081661646599	0.521731136007194	Upregulated	8.32134334256262	WP_001065752.1
C2566_RS04510	fhuA	fhuA	ferrichrome porin FhuA	0.284650035751349	0.391685929206642	Upregulated	116.235106923118	NA
C2566_RS08085	potF	potF	spermidine/putrescine ABC transporter substrate-binding protein PotF	0.284147937384385	0.538449482314666	Upregulated	18.5612716610223	WP_000126069.1
C2566_RS18245	C2566_RS18245	C2566_RS18245	fatty acyl-AMP ligase	0.28406034049068	0.484182149562965	Upregulated	13.7371992493817	WP_001325883.1
C2566_RS14690	atoB	atoB	acetyl-CoA acetyltransferase	0.284045997636918	0.538677316716599	Upregulated	24.6455750527043	WP_000786547.1
C2566_RS08420	ycbJ	ycbJ	YcbJ family phosphotransferase	0.283643933154541	0.536528217630471	Upregulated	426.564714127926	WP_000436922.1
C2566_RS18500	ygiZ	ygiZ	DUF2645 family protein	0.283510946193719	0.535683330142418	Upregulated	32.4668518661503	WP_000917684.1
C2566_RS21525	lldD	lldD	quinone-dependent L-lactate dehydrogenase	0.283065008252441	0.538677316716599	Upregulated	442.030301686855	WP_000586962.1
C2566_RS01240	fpr	fpr	ferredoxin--NADP(+) reductase	0.282933176440538	0.523534404997731	Upregulated	158.600428085436	WP_000796310.1
C2566_RS12465	chbC	chbC	PTS N,N'-diacetylchitobiose transporter subunit IIC	0.28291022110084	0.517181624350512	Upregulated	59.8190588639462	WP_000073041.1
C2566_RS16510	aroF	aroF	3-deoxy-7-phosphoheptulonate synthase AroF	0.282561957799529	0.498094687873129	Upregulated	93.0063119190453	WP_001168045.1
C2566_RS14695	yfaP	yfaP	YfaP family protein	0.282558342719887	0.512482055434038	Upregulated	52.8385880252924	WP_001225852.1
C2566_RS22035	C2566_RS22035	C2566_RS22035	GntR family transcriptional regulator	0.282466998986845	0.516645984212717	Upregulated	10.8158498015124	NA
C2566_RS05830	mdlA	mdlA	SmdA family multidrug ABC transporter permease/ATP-binding protein	0.281254915323298	0.532117554525824	Upregulated	83.7434363172498	WP_001235579.1
C2566_RS20570	gntU	gntU	gluconate transporter	0.280194249031	0.540081886724232	Upregulated	29.6757560426173	WP_000210111.1
C2566_RS16370	nadB	nadB	L-aspartate oxidase	0.279568912562419	0.538146471008207	Upregulated	66.3908737146574	WP_001094484.1
C2566_RS11825	uidC	uidC	glucuronide uptake porin UidC	0.278896900723458	0.543671147885462	Upregulated	26.433154533302	WP_001227036.1
C2566_RS14730	yfaL	yfaL	AIDA-I family autotransporter adhesin YfaL/EhaC	0.278732284094361	0.547981245405883	Upregulated	70.6334602157317	WP_001220069.1
C2566_RS07065	potE	potE	putrescine-ornithine antiporter	0.278558088672845	0.547981245405883	Upregulated	91.8557026182826	WP_000075845.1
C2566_RS10060	kch	kch	voltage-gated potassium channel protein	0.27843702358316	0.527059112873195	Upregulated	176.141641479294	WP_000020078.1
C2566_RS07140	C2566_RS07140	C2566_RS07140	NTF2 fold immunity protein	0.277853524852192	0.527192529995671	Upregulated	46.2230507231284	WP_012777349.1
C2566_RS17800	argO	argO	arginine exporter ArgO	0.27775346626894	0.535683330142418	Upregulated	22.0199338279709	WP_000493352.1
C2566_RS08320	ycaM	ycaM	APC family permease	0.277652729009698	0.541190411362201	Upregulated	40.0389219572787	WP_000918506.1
C2566_RS07225	gltA	gltA	citrate synthase	0.277541488136713	0.549914363159088	Upregulated	3024.72252329132	WP_000785834.1
C2566_RS13675	wzzB	wzzB	LPS O-antigen chain length determinant protein WzzB	0.277279974722246	0.487444509794099	Upregulated	907.562425140845	WP_001319146.1
C2566_RS14160	yehP	yehP	vWA domain-containing protein	0.276996837218457	0.534955570962549	Upregulated	13.4654401176139	WP_001300968.1
C2566_RS20355	hofN	hofN	DNA utilization protein HofN	0.276890557236641	0.511897024374205	Upregulated	6.03236540422674	WP_001069315.1
C2566_RS10355	puuC	puuC	aldehyde dehydrogenase PuuC	0.276662628670104	0.527461116782465	Upregulated	13.4274705551483	WP_001009090.1
C2566_RS00805	ubiD	ubiD	4-hydroxy-3-polyprenylbenzoate decarboxylase	0.27550654001166	0.539606308469458	Upregulated	689.210703834674	WP_000339805.1
C2566_RS13520	cbl	cbl	HTH-type transcriptional regulator Cbl	0.275209307539544	0.550981177459111	Upregulated	20.9700101122621	WP_001011008.1
C2566_RS13275	tap	tap	methyl-accepting chemotaxis protein IV	0.274992490947508	0.516645984212717	Upregulated	16.3985206262204	WP_000483187.1
C2566_RS12890	pdeD	pdeD	EAL domain-containing protein	0.274917801791133	0.550483125720015	Upregulated	29.4251938035732	WP_001295494.1
C2566_RS21140	dppC	dppC	dipeptide ABC transporter permease DppC	0.274796619670324	0.554748297354782	Upregulated	20.3952846609643	WP_000084677.1
C2566_RS08985	pgaB	pgaB	poly-beta-1,6-N-acetyl-D-glucosamine N-deacetylase PgaB	0.274775813472993	0.554748297354782	Upregulated	90.428090058007	WP_000945561.1
C2566_RS17350	C2566_RS17350	C2566_RS17350	ABC transporter substrate-binding protein	0.274325048801923	0.555253343099431	Upregulated	199.082985488037	WP_000857361.1
C2566_RS17490	thyA	thyA	thymidylate synthase	0.274250257696518	0.397533889853398	Upregulated	187.145377950488	WP_000816234.1
C2566_RS08165	ltaE	ltaE	low-specificity L-threonine aldolase	0.274108367457859	0.450673526249251	Upregulated	160.587144795443	WP_000566356.1
C2566_RS14340	yeiG	yeiG	S-formylglutathione hydrolase	0.273481433902811	0.52822776538949	Upregulated	100.594304752749	NA
C2566_RS20165	crp	crp	cAMP-activated global transcriptional regulator CRP	0.273396177996862	0.527059112873195	Upregulated	1594.37223543076	WP_000242755.1
C2566_RS09655	minE	minE	cell division topological specificity factor MinE	0.272137324697374	0.550981177459111	Upregulated	270.326529839719	WP_001185665.1
C2566_RS05010	paoB	paoB	aldehyde oxidoreductase FAD-binding subunit PaoB	0.271318927374437	0.544920996282561	Upregulated	11.3815579347219	WP_000643325.1
C2566_RS02640	ulaR	ulaR	HTH-type transcriptional regulator UlaR	0.270947002667265	0.512482055434038	Upregulated	79.8994815034963	WP_000133631.1
C2566_RS06670	citT	citT	citrate/succinate antiporter CitT	0.270895260387275	0.5505969429845	Upregulated	23.335176539583	WP_000050323.1
C2566_RS20930	C2566_RS20930	C2566_RS20930	hypothetical protein	0.270132905470548	0.524241621811502	Upregulated	17.2418603791094	WP_000020596.1
C2566_RS10985	ydcU	ydcU	ABC transporter permease	0.269744879515501	0.551008175582497	Upregulated	25.2749330194166	WP_001251313.1
C2566_RS05910	acrR	acrR	multidrug efflux transporter transcriptional repressor AcrR	0.269375137664263	0.547981245405883	Upregulated	130.354581861897	WP_000101737.1
C2566_RS12310	selO	selO	protein adenylyltransferase SelO	0.269266070520605	0.553064386048385	Upregulated	70.2158474821016	WP_000175606.1
C2566_RS13445	msrQ	msrQ	protein-methionine-sulfoxide reductase heme-binding subunit MsrQ	0.26888392014023	0.558470883817907	Upregulated	11.2229592158696	WP_001240102.1
C2566_RS00300	C2566_RS00300	C2566_RS00300	hypothetical protein	0.268481165686088	0.41337809315499	Upregulated	62.3314421788912	NA
C2566_RS01295	priA	priA	primosomal protein N'	0.268447568700745	0.564268975027186	Upregulated	49.7343954524181	WP_001301269.1
C2566_RS13850	wcaA	wcaA	colanic acid biosynthesis glycosyltransferase WcaA	0.268400708061967	0.540257561535231	Upregulated	10.6419278596877	WP_000654491.1
C2566_RS03500	C2566_RS03500	C2566_RS03500	hypothetical protein	0.268322544204207	0.564829740027478	Upregulated	212.837799492642	NA
C2566_RS00740	C2566_RS00740	C2566_RS00740	Bug family tripartite tricarboxylate transporter substrate binding protein	0.26816805084596	0.554748297354782	Upregulated	39.7737890425556	WP_000589802.1
C2566_RS13835	wcaD	wcaD	colanic acid polymerase WcaD	0.266920212467082	0.505020647254031	Upregulated	7.57160910993742	WP_000107816.1
C2566_RS17210	ygcG	ygcG	TPM domain-containing protein	0.266621986775915	0.533288472691382	Upregulated	10.2212849776004	WP_001268460.1
C2566_RS04745	metQ	metQ	methionine ABC transporter substrate-binding lipoprotein MetQ	0.266576688702358	0.537885037188084	Upregulated	157.938480567733	WP_000874224.1
C2566_RS24025	C2566_RS24025	C2566_RS24025	hypothetical protein	0.266221323726453	0.5505969429845	Upregulated	6.67859874152153	WP_001303586.1
C2566_RS11210	ddpB	ddpB	ABC transporter permease	0.265898653906849	0.559512157845059	Upregulated	13.48368661448	WP_000145111.1
C2566_RS09810	ychF	ychF	redox-regulated ATPase YchF	0.264941634613534	0.508068798902091	Upregulated	454.724036388388	WP_000505877.1
C2566_RS09530	phoQ	phoQ	two-component system sensor histidine kinase PhoQ	0.264271017753811	0.48424283884567	Upregulated	101.980619961128	WP_000735411.1
C2566_RS02450	frdD	frdD	fumarate reductase subunit FrdD	0.26366952971431	0.57349116838011	Upregulated	340.090813533226	WP_000609663.1
C2566_RS21380	C2566_RS21380	C2566_RS21380	AraC family transcriptional regulator	0.263513739997645	0.573412614435933	Upregulated	25.9703630023213	WP_000891828.1
C2566_RS10975	ydcS	ydcS	putative ABC transporter substrate-binding protein YdcS	0.263361735234005	0.573683859930253	Upregulated	38.443384322176	WP_000047424.1
C2566_RS06560	entS	entS	enterobactin transporter EntS	0.263147168387551	0.567303356644334	Upregulated	16.1950691078521	WP_001041789.1
C2566_RS00630	pldA	pldA	phospholipase A	0.262820458771404	0.455773429414601	Upregulated	112.701229725824	WP_001259695.1
C2566_RS18975	yhaC	yhaC	YhaC family protein	0.262171691826257	0.568336227080932	Upregulated	18.0392889896468	NA
C2566_RS07490	C2566_RS07490	C2566_RS07490	terminase small subunit	0.262097524820778	0.521893399166843	Upregulated	6.3818166566574	WP_001218995.1
C2566_RS09585	bluR	bluR	DNA-binding transcriptional repressor BluR	0.262021207741409	0.564268975027186	Upregulated	45.9983822353234	WP_000332308.1
C2566_RS21145	dppB	dppB	dipeptide ABC transporter permease DppB	0.2619221397425	0.57039877272043	Upregulated	30.2485911687293	WP_000938855.1
C2566_RS17870	ygfB	ygfB	UPF0149 family protein YgfB	0.261907263267738	0.44529684619147	Upregulated	265.079473292364	WP_001295378.1
C2566_RS20905	dinQ	dinQ	damage-inducible type I toxin DinQ	0.261837705556594	0.55648266897928	Upregulated	911.577884638554	WP_001295215.1
C2566_RS15555	cysZ	cysZ	sulfate transporter CysZ	0.26174404715625	0.556610216151929	Upregulated	61.6674381451001	WP_000254839.1
C2566_RS05000	paoD	paoD	molybdenum cofactor insertion chaperone PaoD	0.261535451186275	0.572106654210043	Upregulated	10.7767134698836	WP_000122394.1
C2566_RS11655	ynfA	ynfA	YnfA family protein	0.261365378160831	0.574591679557032	Upregulated	14.3521843951768	WP_000598292.1
C2566_RS11675	ynfD	ynfD	DUF1161 domain-containing protein	0.260996608179379	0.575613041385063	Upregulated	48.9195863411697	WP_001300836.1
C2566_RS14240	yohD	yohD	DedA family protein	0.260693663183284	0.568595726796779	Upregulated	44.8289224717356	WP_001296821.1
C2566_RS17000	hypE	hypE	hydrogenase maturation carbamoyl dehydratase HypE	0.260431284041897	0.578276789747516	Upregulated	789.160688892023	WP_001059922.1
C2566_RS03755	nanC	nanC	N-acetylneuraminic acid outer membrane channel NanC	0.260142261968469	0.549555416350041	Upregulated	23.1888784367141	WP_001295734.1
C2566_RS08205	ybjX	ybjX	VirK/YbjX family protein	0.259925344090526	0.496476504589186	Upregulated	129.556573495212	WP_001355621.1
C2566_RS03275	yaaJ	yaaJ	alanine/glycine:cation symporter family protein	0.259905387835439	0.507357560775757	Upregulated	57.1689294312359	WP_001112606.1
C2566_RS06930	C2566_RS06930	C2566_RS06930	hypothetical protein	0.25969720354212	0.578989004689748	Upregulated	60.2892768701674	NA
C2566_RS11465	dgcZ	dgcZ	diguanylate cyclase DgcZ	0.259516951823275	0.554748297354782	Upregulated	149.870729140325	WP_000592802.1
C2566_RS23025	intR	intR	site-specific integrase	0.259120429382069	0.579332927421372	Upregulated	76.9440304030383	WP_000040858.1
C2566_RS03450	yjjV	yjjV	metal-dependent hydrolase	0.25909011715169	0.532117554525824	Upregulated	58.2572493555749	WP_000563040.1
C2566_RS01950	uvrA	uvrA	excinuclease ABC subunit UvrA	0.258841556376526	0.5317098247566	Upregulated	207.756599938218	WP_000357744.1
C2566_RS00640	rhtC	rhtC	threonine export protein RhtC	0.2588212244297	0.573412614435933	Upregulated	23.350079837862	WP_000928828.1
C2566_RS20530	C2566_RS20530	C2566_RS20530	PstS family phosphate ABC transporter substrate-binding protein	0.258613380007604	0.527461116782465	Upregulated	19.5389200115705	WP_122987105.1
C2566_RS25440	C2566_RS25440	C2566_RS25440	helix-turn-helix domain-containing protein	0.25828386868369	0.570447046411596	Upregulated	5.37573418225719	WP_223343795.1
C2566_RS13140	znuC	znuC	zinc ABC transporter ATP-binding protein ZnuC	0.25784955121018	0.578989004689748	Upregulated	192.852674134993	WP_000202990.1
C2566_RS14910	elaA	elaA	GNAT family N-acetyltransferase	0.257820667521486	0.582135889252122	Upregulated	52.6753998702678	WP_000574091.1
C2566_RS05200	yahI	yahI	carbamate kinase family protein	0.257526626946502	0.524577615140987	Upregulated	7.81059827202733	WP_000661620.1
C2566_RS24525	C2566_RS24525	C2566_RS24525	aldo/keto reductase	0.257402502540646	0.56023888346592	Upregulated	6.79321514386161	NA
C2566_RS17190	yqcE	yqcE	MFS transporter	0.257143148009661	0.55648266897928	Upregulated	15.4164301614934	WP_001164543.1
C2566_RS18805	ygjP	ygjP	M48 family metallopeptidase	0.257029951520142	0.578989004689748	Upregulated	38.4238203904552	WP_001300832.1
C2566_RS02950	tabA	tabA	toxin-antitoxin biofilm protein TabA	0.255175854862042	0.573412614435933	Upregulated	65.1113916811323	WP_001319730.1
C2566_RS07540	bioB	bioB	biotin synthase BioB	0.254978736730348	0.563200189581616	Upregulated	10.8744155646252	WP_000951213.1
C2566_RS00735	C2566_RS00735	C2566_RS00735	tripartite tricarboxylate transporter TctB family protein	0.253729735469471	0.567325030882674	Upregulated	19.8051642699982	WP_001093393.1
C2566_RS02390	yjeH	yjeH	L-methionine/branched-chain amino acid transporter	0.253248815288578	0.582823297383434	Upregulated	43.5699419198061	WP_000015852.1
C2566_RS07380	C2566_RS07380	C2566_RS07380	hypothetical protein	0.25298326444022	0.591022315593599	Upregulated	18.5403157653949	NA
C2566_RS05380	yaiO	yaiO	YaiO family outer membrane beta-barrel protein	0.252736449704946	0.582135889252122	Upregulated	48.9880666877836	WP_000596085.1
C2566_RS16185	hcaD	hcaD	phenylpropionate dioxygenase ferredoxin reductase subunit	0.25151721468105	0.584249002197847	Upregulated	48.0725724494723	WP_000660788.1
C2566_RS05575	malZ	malZ	maltodextrin glucosidase	0.251340348952767	0.556132251411195	Upregulated	69.8571622296104	WP_001310597.1
C2566_RS11380	uxaB	uxaB	tagaturonate reductase	0.250741219665541	0.573412614435933	Upregulated	73.9814591789532	WP_000854633.1
C2566_RS03970	yaaU	yaaU	MFS transporter	0.250669721445002	0.56835600200025	Upregulated	18.0377942917103	WP_001183198.1
C2566_RS17815	scpC	scpC	propionyl-CoA:succinate CoA transferase	0.250654294594063	0.585825428834712	Upregulated	19.1027561743589	WP_000449965.1
C2566_RS11820	ydgA	ydgA	YdgA family protein	0.250219296269067	0.524241621811502	Upregulated	615.640744332258	WP_001043339.1
C2566_RS19795	dprA	dprA	DNA-protecting protein DprA	0.250111531899916	0.584249002197847	Upregulated	203.446154608134	WP_000228551.1
C2566_RS01420	argC	argC	N-acetyl-gamma-glutamyl-phosphate reductase	0.249950919629248	0.584566206824182	Upregulated	39.8567584340634	WP_000935370.1
C2566_RS08040	C2566_RS08040	C2566_RS08040	ogr/Delta-like zinc finger family protein	0.249607041261898	0.597930227246048	Upregulated	59.7652461980519	WP_000972391.1
C2566_RS21265	yiaA	yiaA	inner membrane protein YiaA	0.249271183074199	0.597930227246048	Upregulated	24.2657378154057	WP_001296808.1
C2566_RS16800	C2566_RS16800	C2566_RS16800	hypothetical protein	0.249219433209082	0.564462116551208	Upregulated	129.148503897655	NA
C2566_RS16750	ygaZ	ygaZ	L-valine exporter subunit YgaZ	0.249022818712257	0.577787948028884	Upregulated	225.526363383497	WP_000445651.1
C2566_RS21370	sgbU	sgbU	L-ribulose-5-phosphate 3-epimerase	0.24876461210606	0.534839680632626	Upregulated	8.79238421228414	WP_001296811.1
C2566_RS08905	rutD	rutD	pyrimidine utilization protein D	0.248523209409462	0.5505969429845	Upregulated	8.18300863572103	WP_000777653.1
C2566_RS21915	nepI	nepI	purine ribonucleoside efflux pump NepI	0.24827883272723	0.585992407867593	Upregulated	22.6802915343258	WP_001401341.1
C2566_RS25130	ysaE	ysaE	protein YsaE	0.248008581516341	0.582135889252122	Upregulated	5.09092238884586	WP_211180513.1
C2566_RS16425	tapT	tapT	tRNA-uridine aminocarboxypropyltransferase	0.247538750549296	0.585296465645854	Upregulated	34.2843906911431	WP_001301152.1
C2566_RS04005	pdxA	pdxA	4-hydroxythreonine-4-phosphate dehydrogenase PdxA	0.247197824304739	0.498094687873129	Upregulated	218.804809555395	WP_000241277.1
C2566_RS05325	mhpA	mhpA	bifunctional 3-(3-hydroxy-phenyl)propionate/3-hydroxycinnamic acid hydroxylase	0.246631977264516	NA	Upregulated	12.3914740495924	WP_001007410.1
C2566_RS15820	ypfH	ypfH	esterase	0.246578449910021	0.572106654210043	Upregulated	59.6079256626546	WP_000679799.1
C2566_RS21685	radC	radC	RadC family protein	0.246525132668963	0.602361469231724	Upregulated	180.957486207524	WP_001321683.1
C2566_RS17270	yqcA	yqcA	flavodoxin	0.246276343624277	0.585992407867593	Upregulated	60.1917259422692	WP_000807751.1
C2566_RS08450	ldtD	ldtD	L,D-transpeptidase	0.246122764938734	0.564268975027186	Upregulated	383.02876676273	WP_000925969.1
C2566_RS15320	dsdC	dsdC	DNA-binding transcriptional regulator DsdC	0.246118717350885	0.569557497263182	Upregulated	46.2932703905299	WP_001300996.1
C2566_RS11305	ydeS	ydeS	fimbrial protein	0.245779817433508	0.524577615140987	Upregulated	8.3158033804206	WP_000876763.1
C2566_RS01850	ubiC	ubiC	chorismate lyase	0.24568195720425	0.606844473469772	Upregulated	217.594074847776	WP_001295693.1
C2566_RS05190	yahG	yahG	DUF1116 domain-containing protein	0.245590522816791	0.554748297354782	Upregulated	13.9075515984849	WP_000083450.1
C2566_RS00725	udp	udp	uridine phosphorylase	0.245370936855862	0.606844473469772	Upregulated	450.564028420014	WP_000045178.1
C2566_RS19770	yrdB	yrdB	DUF1488 domain-containing protein	0.245321156294083	0.586771618749937	Upregulated	70.9878660348866	WP_001070563.1
C2566_RS10550	abgB	abgB	p-aminobenzoyl-glutamate hydrolase subunit AbgB	0.245114282852341	0.607274939286945	Upregulated	26.1229688627194	WP_001156451.1
C2566_RS02635	yjfP	yjfP	esterase	0.244643753990298	0.595702275449564	Upregulated	28.2206044227666	WP_000569679.1
C2566_RS19515	zapE	zapE	cell division protein ZapE	0.244530128770741	0.508068798902091	Upregulated	109.1065989964	WP_001192312.1
C2566_RS14175	yehS	yehS	DUF1456 family protein	0.243673558601966	0.455773429414601	Upregulated	172.850693859959	WP_001295430.1
C2566_RS04900	yafL	yafL	C40 family peptidase	0.243208955184819	0.595702275449564	Upregulated	10.5523152810174	WP_001301253.1
C2566_RS17695	mocA	mocA	molybdenum cofactor cytidylyltransferase	0.24311105013933	0.597523895131274	Upregulated	148.520182335526	WP_001272850.1
C2566_RS07100	kdpA	kdpA	potassium-transporting ATPase subunit KdpA	0.242903541348616	0.55648266897928	Upregulated	16.1450180785801	WP_000741131.1
C2566_RS07485	C2566_RS07485	C2566_RS07485	hypothetical protein	0.242885535634257	0.607741386112107	Upregulated	52.4420158022557	WP_000762846.1
C2566_RS19520	zapG	zapG	Z-ring associated protein ZapG	0.242741841282996	0.592006075709752	Upregulated	289.943333322918	WP_001295270.1
C2566_RS13990	gatD	gatD	galactitol-1-phosphate 5-dehydrogenase	0.242366697312849	0.607741386112107	Upregulated	17.9928137808996	WP_000844219.1
C2566_RS06175	fdrA	fdrA	acyl-CoA synthetase FdrA	0.241893549112346	NA	Upregulated	11.013009702152	WP_000580858.1
C2566_RS05580	acpH	acpH	ACP phosphodiesterase	0.241726000598944	0.593898813995047	Upregulated	29.2096891212666	WP_001009885.1
C2566_RS03905	carB	carB	carbamoyl-phosphate synthase large subunit	0.241685750309323	0.584566206824182	Upregulated	220.689670082473	WP_001126376.1
C2566_RS13290	cheA	cheA	chemotaxis protein CheA	0.241423697729645	0.567325030882674	Upregulated	18.0128683419648	WP_012767737.1
C2566_RS10860	hokB	hokB	type I toxin-antitoxin system toxin HokB	0.240876530621974	0.605071122970544	Upregulated	1350.03805667368	WP_001320773.1
C2566_RS01765	yjbE	yjbE	exopolysaccharide production protein YjbE	0.240533996705175	0.584249002197847	Upregulated	4.49380092660811	WP_000757333.1
C2566_RS06940	C2566_RS06940	C2566_RS06940	hypothetical protein	0.240476342850655	0.606034873433161	Upregulated	10.7510344907117	NA
C2566_RS00870	mobB	mobB	molybdopterin-guanine dinucleotide biosynthesis protein MobB	0.240376717794698	0.5927552274273	Upregulated	41.2379879516471	WP_000907622.1
C2566_RS06680	citX	citX	citrate lyase holo-[acyl-carrier protein] synthase	0.240224117953834	0.613245934104987	Upregulated	35.5356545961529	WP_000550422.1
C2566_RS20115	slyD	slyD	peptidylprolyl isomerase	0.239775841613385	0.617506466287869	Upregulated	577.28182170412	WP_000861334.1
C2566_RS21995	yidG	yidG	DUF202 domain-containing protein	0.239737812407943	0.582135889252122	Upregulated	32.9865572798605	WP_001113432.1
C2566_RS13940	baeS	baeS	two-component system sensor histidine kinase BaeS	0.239086429160955	0.619089255482907	Upregulated	31.560524690902	WP_000675150.1
C2566_RS15880	hyfD	hyfD	hydrogenase 4 subunit HyfD	0.238693209025707	0.527461116782465	Upregulated	11.4320996060858	NA
C2566_RS21190	tag	tag	DNA-3-methyladenine glycosylase I	0.238621466569302	0.567325030882674	Upregulated	37.6003969286482	WP_000438944.1
C2566_RS03220	nhaR	nhaR	transcriptional activator NhaR	0.237991095668844	0.584249002197847	Upregulated	109.902831083977	WP_001300855.1
C2566_RS05490	yaiI	yaiI	YaiI/YqxD family protein	0.237337909350609	0.613530558640621	Upregulated	40.266040716634	WP_000158159.1
C2566_RS14625	mqo	mqo	malate dehydrogenase (quinone)	0.236795412548505	0.595106396216109	Upregulated	85.6148908520149	WP_000758073.1
C2566_RS03655	yjiC	yjiC	YjfZ/YjiC family protein	0.236201790334492	0.624103833935076	Upregulated	21.2744542501645	WP_000062552.1
C2566_RS25030	ymiD	ymiD	protein YmiD	0.235656625233437	0.626073588823631	Upregulated	27.2032207950283	WP_211180493.1
C2566_RS20360	hofM	hofM	DNA utilization protein HofM	0.235563728187338	0.626164840060988	Upregulated	26.8141576318974	WP_001297394.1
C2566_RS13775	wcaL	wcaL	colanic acid biosynthesis glycosyltransferase WcaL	0.235175237335123	0.574585303551281	Upregulated	7.61709328400616	WP_000862635.1
C2566_RS17195	ygcE	ygcE	FGGY-family carbohydrate kinase	0.235010541919316	0.626625236973097	Upregulated	31.744266817536	WP_000039688.1
C2566_RS11450	eamA	eamA	O-acetylserine/cysteine exporter	0.23373159672363	0.531395655258932	Upregulated	72.5773074463997	WP_000087210.1
C2566_RS11890	rsxA	rsxA	electron transport complex subunit RsxA	0.233720325410336	0.627573385351768	Upregulated	26.9249450751073	WP_000133193.1
C2566_RS02195	phnC	phnC	phosphonate ABC transporter ATP-binding protein	0.233628412267377	0.508382045333004	Upregulated	6.89023254708203	WP_001193397.1
C2566_RS09465	C2566_RS09465	C2566_RS09465	ROK family protein	0.233393671238034	0.629353237324673	Upregulated	99.8900982704265	NA
C2566_RS12155	ldtE	ldtE	L,D-transpeptidase LdtE	0.233316675995135	0.575613041385063	Upregulated	198.80108322238	WP_000817105.1
C2566_RS00890	dsbA	dsbA	thiol:disulfide interchange protein DsbA	0.232919070316296	0.617506466287869	Upregulated	1049.64059264615	WP_000725337.1
C2566_RS10445	C2566_RS10445	C2566_RS10445	ABC transporter ATP-binding protein	0.232818287616198	0.624103833935076	Upregulated	20.3052006424517	WP_000057985.1
C2566_RS01350	yijF	yijF	DUF1287 domain-containing protein	0.232810871663005	0.607741386112107	Upregulated	12.1203013886537	WP_000647870.1
C2566_RS08405	ycaQ	ycaQ	crosslink repair DNA glycosylase YcaQ	0.232755080197102	0.585630919120374	Upregulated	52.6084866347029	WP_000056538.1
C2566_RS14165	yehQ	yehQ	SWIM zinc finger family protein	0.23258957771066	0.623472834137763	Upregulated	18.7417859991159	WP_001300967.1
C2566_RS01685	C2566_RS01685	C2566_RS01685	hypothetical protein	0.2319927733472	0.339316492748162	Upregulated	17.5107103658776	NA
C2566_RS10940	ydcO	ydcO	BenE family transporter YdcO	0.231748012490603	0.626625236973097	Upregulated	21.7519932907446	WP_001326689.1
C2566_RS09715	dsbB	dsbB	disulfide bond formation protein DsbB	0.231423834884141	0.587360816700841	Upregulated	72.1622430357672	WP_000943459.1
C2566_RS03230	mokC	mokC	type I toxin-antitoxin system toxin MokC	0.230996482340295	0.633296222060581	Upregulated	23.2734664278685	WP_000809168.1
C2566_RS15705	eutH	eutH	ethanolamine utilization protein EutH	0.230905147040594	0.607741386112107	Upregulated	10.8604054317269	WP_000512382.1
C2566_RS20720	yhhL	yhhL	DUF1145 family protein	0.230564140290811	0.630074803947866	Upregulated	22.6565390990674	WP_001295207.1
C2566_RS12760	yoaF	yoaF	DUF333 domain-containing lipoprotein YoaF	0.2303243247233	0.626625236973097	Upregulated	98.6404341090839	WP_000691934.1
C2566_RS08900	rutE	rutE	malonic semialdehyde reductase	0.230160183479625	0.516645984212717	Upregulated	5.29551747248462	WP_001001169.1
C2566_RS00550	dapF	dapF	diaminopimelate epimerase	0.229935893283571	0.635674343451795	Upregulated	100.574029139298	WP_001160654.1
C2566_RS20475	malP	malP	maltodextrin phosphorylase	0.229839314360779	0.628504269442459	Upregulated	420.062979926505	WP_000081903.1
C2566_RS10350	puuR	puuR	HTH-type transcriptional regulator PuuR	0.229752892290934	0.607274939286945	Upregulated	38.9802157723295	WP_001278727.1
C2566_RS04480	hrpB	hrpB	ATP-dependent helicase HrpB	0.229577232942272	0.495410953119145	Upregulated	95.8200793517827	WP_001350480.1
C2566_RS21025	yhjE	yhjE	MFS transporter	0.229099908438998	0.630828792154835	Upregulated	31.9236493140602	WP_001149016.1
C2566_RS21440	yibF	yibF	glutathione S-transferase	0.228931586500663	0.636354914049515	Upregulated	37.8586679170031	WP_000779792.1
C2566_RS12615	ydjA	ydjA	NAD(P)H nitroreductase	0.228239747763506	0.638572724349361	Upregulated	143.29901344654	WP_000339283.1
C2566_RS20550	glgX	glgX	glycogen debranching protein GlgX	0.228143410612623	0.607741386112107	Upregulated	351.286654574399	WP_000192533.1
C2566_RS11195	ddpF	ddpF	oligopeptide/dipeptide ABC transporter ATP-binding protein	0.227780941885139	0.624103833935076	Upregulated	11.4426304014654	WP_001285557.1
C2566_RS03210	C2566_RS03210	C2566_RS03210	fimbria/pilus outer membrane usher protein	0.227678882751859	0.572277205175841	Upregulated	16.7660113485906	NA
C2566_RS00645	rhtB	rhtB	homoserine/homoserine lactone efflux protein	0.22738429807924	0.636150980228992	Upregulated	21.4765624593619	WP_000171710.1
C2566_RS21225	cspE	cspE	RNA chaperone/antiterminator CspA	0.226973015520262	0.640615770526696	Upregulated	15531.0981546877	WP_000014594.1
C2566_RS11485	ydfG	ydfG	bifunctional NADP-dependent 3-hydroxy acid dehydrogenase/3-hydroxypropionate dehydrogenase YdfG	0.226858761653707	0.630828792154835	Upregulated	332.247129109589	WP_000636571.1
C2566_RS15530	yfeR	yfeR	LysR family transcriptional regulator	0.226446865685377	0.579720714002713	Upregulated	45.7209234349955	WP_001109799.1
C2566_RS22075	dgoD	dgoD	galactonate dehydratase	0.226442457474211	0.641501742088894	Upregulated	22.2618630935351	WP_000705001.1
C2566_RS20635	ugpE	ugpE	sn-glycerol-3-phosphate ABC transporter permease UgpE	0.225893491021293	0.636760577795079	Upregulated	21.1154880937766	WP_000572176.1
C2566_RS01370	ptsP	ptsP	phosphoenolpyruvate--protein phosphotransferase	0.225668837134638	0.632943893442052	Upregulated	51.6679136140929	WP_001185138.1
C2566_RS21300	xylR	xylR	D-xylose utilization transcriptional activator XylR	0.224388522847423	0.628403976291574	Upregulated	60.2944113756644	WP_000494484.1
C2566_RS11110	narW	narW	nitrate reductase molybdenum cofactor assembly chaperone	0.223897499813635	0.630575585971838	Upregulated	10.4527873702167	WP_001166353.1
C2566_RS16685	ygaP	ygaP	thiosulfate sulfurtransferase YgaP	0.223769604580625	0.643035281316227	Upregulated	29.5154718361706	WP_001229445.1
C2566_RS07070	speF	speF	ornithine decarboxylase SpeF	0.223619045219148	0.643639655560746	Upregulated	48.9112327694786	WP_000040191.1
C2566_RS10770	feaB	feaB	phenylacetaldehyde dehydrogenase	0.223438668775862	0.614502453398103	Upregulated	75.3500303375363	WP_000138605.1
C2566_RS04270	gspE	gspE	type II secretion system protein GspE	0.223351004799401	0.578989004689748	Upregulated	59.3896777788479	WP_001025145.1
C2566_RS12470	chbB	chbB	PTS N,N'-diacetylchitobiose transporter subunit IIB	0.222965785386651	0.647232459941655	Upregulated	376.399534380515	WP_000412169.1
C2566_RS07610	clsB	clsB	cardiolipin synthase ClsB	0.222858560883595	0.647232459941655	Upregulated	42.1839964813648	WP_000650315.1
C2566_RS19450	C2566_RS19450	C2566_RS19450	DUF1016 N-terminal domain-containing protein	0.222809780830425	0.647921398784806	Upregulated	18.2682712655299	NA
C2566_RS17155	ygcO	ygcO	ferredoxin family protein	0.222700576157728	0.642175085386717	Upregulated	7.74888847336811	WP_000109526.1
C2566_RS08050	ybjM	ybjM	inner membrane protein YbjM	0.222050686233144	0.648626839425939	Upregulated	17.7473308489655	WP_000681108.1
C2566_RS10155	C2566_RS10155	C2566_RS10155	DUF2207 domain-containing protein	0.222013771630754	0.643639655560746	Upregulated	30.9985520966156	NA
C2566_RS16895	norV	norV	anaerobic nitric oxide reductase flavorubredoxin	0.221919890556896	0.642996668788183	Upregulated	26.0317338779972	WP_000029611.1
C2566_RS07500	C2566_RS07500	C2566_RS07500	anti-CBASS protein Acb1 family protein	0.2219182919104	0.631168771665583	Upregulated	10.7119068470164	NA
C2566_RS02115	alsR	alsR	MurR/RpiR family transcriptional regulator	0.221830471080041	0.613245934104987	Upregulated	168.878545266357	WP_000083217.1
C2566_RS07685	ybiX	ybiX	PKHD-type hydroxylase YbiX	0.221785132518773	0.642175085386717	Upregulated	11.768146974345	WP_000990177.1
C2566_RS15920	focB	focB	formate transporter FocB	0.221468398117014	0.643639655560746	Upregulated	27.6230435749718	WP_001244715.1
C2566_RS02680	yjfY	yjfY	DUF1471 family protein YjfY	0.221299221798711	0.643639655560746	Upregulated	31.7296859043691	WP_000492914.1
C2566_RS21845	C2566_RS21845	C2566_RS21845	autotransporter outer membrane beta-barrel domain-containing protein	0.220890982053043	0.648555493514878	Upregulated	250.174002845088	WP_001038839.1
C2566_RS12380	espL1	espL1	type III secretion system effector EspL1	0.220003766815007	0.641043969415798	Upregulated	27.3576727823061	NA
C2566_RS19095	yraJ	yraJ	fimbria/pilus outer membrane usher protein	0.219871103468799	0.649462526695373	Upregulated	47.1794169799927	WP_001136485.1
C2566_RS11420	marC	marC	NAAT family transporter MarC	0.219829809459341	0.607274939286945	Upregulated	42.2597988054028	WP_000885033.1
C2566_RS22070	dgoT	dgoT	MFS transporter	0.219744632473071	0.636529597234454	Upregulated	17.4662162664211	WP_000253454.1
C2566_RS21735	gmk	gmk	guanylate kinase	0.219582451487255	0.630090614556458	Upregulated	795.055463394169	WP_001295237.1
C2566_RS05925	rsmS	rsmS	pleiotropic regulatory protein RsmS	0.219422158009494	0.647232459941655	Upregulated	10.0091410732487	WP_000051153.1
C2566_RS20150	prkB	prkB	phosphoribulokinase	0.219062484830401	0.620030780131744	Upregulated	96.1609903880152	WP_001274680.1
C2566_RS17130	cysH	cysH	phosphoadenosine phosphosulfate reductase	0.218854904251085	0.655468590328179	Upregulated	154.368088615238	WP_000039863.1
C2566_RS07510	C2566_RS07510	C2566_RS07510	tail fiber assembly protein	0.218686723995694	0.645681477243665	Upregulated	18.4216510883933	WP_001104982.1
C2566_RS17530	ygdR	ygdR	lipoprotein YgdR	0.21818850049422	0.655468590328179	Upregulated	682.002862762431	WP_000758655.1
C2566_RS20370	nudE	nudE	ADP compounds hydrolase NudE	0.218038913523872	0.613245934104987	Upregulated	292.729489447996	WP_000045744.1
C2566_RS13185	yecD	yecD	hydrolase	0.217992585639091	0.623058827841316	Upregulated	45.7939830478794	WP_000891621.1
C2566_RS12595	ynjI	ynjI	DUF1266 domain-containing protein	0.217929887342964	0.64709414081301	Upregulated	21.8026589888816	WP_000756910.1
C2566_RS03285	yaaX	yaaX	DUF2502 domain-containing protein	0.217377535600958	0.637133209661219	Upregulated	39.1437717949659	WP_000738719.1
C2566_RS21075	bcsB	bcsB	cellulose biosynthesis cyclic di-GMP-binding regulatory protein BcsB	0.217225965219916	0.657415993995856	Upregulated	45.2544942856095	WP_001324588.1
C2566_RS10890	ydcH	ydcH	YdcH family protein	0.217217754936511	0.657415993995856	Upregulated	42153.0273401479	WP_001296778.1
C2566_RS04315	aceF	aceF	pyruvate dehydrogenase complex dihydrolipoyllysine-residue acetyltransferase	0.217117700886346	0.657180888980013	Upregulated	920.214072910662	WP_000963518.1
C2566_RS09615	pdeG	pdeG	cyclic diguanylate phosphodiesterase	0.21690039691695	0.647232459941655	Upregulated	19.3617239149728	WP_001246510.1
C2566_RS03155	fecA	fecA	TonB-dependent Fe(3+) dicitrate receptor FecA	0.216274309476677	0.655296030785702	Upregulated	55.3149186152505	WP_000188262.1
C2566_RS02410	yjeJ	yjeJ	YjeJ family protein	0.216258697033024	0.639902238633769	Upregulated	14.6641239609889	WP_001008049.1
C2566_RS07595	ybhL	ybhL	Bax inhibitor-1/YccA family protein	0.215938014333057	0.661202289937249	Upregulated	948.636792360595	WP_000373624.1
C2566_RS21005	treF	treF	alpha,alpha-trehalase	0.215409812242698	0.655168716970666	Upregulated	61.8674902243392	WP_000934218.1
C2566_RS10430	ycjS	ycjS	Gfo/Idh/MocA family protein	0.215122599594214	0.656979987201927	Upregulated	12.75163674628	WP_001300711.1
C2566_RS14125	apbC	apbC	iron-sulfur cluster carrier protein ApbC	0.214667156039867	0.630074803947866	Upregulated	235.773271551519	WP_001005448.1
C2566_RS21500	yibL	yibL	YibL family ribosome-associated protein	0.214592640821818	0.574157245018683	Upregulated	62.5961582790378	WP_000665676.1
C2566_RS19475	nanT	nanT	sialic acid transporter NanT	0.214346771802769	0.639902238633769	Upregulated	48.609164041021	WP_000108459.1
C2566_RS14280	sanA	sanA	outer membrane permeability protein SanA	0.214093244654977	0.661726572386656	Upregulated	28.7954775703767	WP_000920064.1
C2566_RS18175	gspL	gspL	type II secretion system protein GspL	0.214009735950012	0.580318082185524	Upregulated	9.74708115663056	NA
C2566_RS20200	tsgA	tsgA	MFS transporter TsgA	0.213972297227459	0.657415993995856	Upregulated	28.0117176152507	WP_000185257.1
C2566_RS07645	cecR	cecR	DNA-binding transcriptional regulator CecR	0.213813041723448	0.656044652168829	Upregulated	65.3414182214541	WP_001296991.1
C2566_RS11775	ydgI	ydgI	amino acid permease	0.213787661169115	0.663945129688272	Upregulated	23.701990545477	WP_000412379.1
C2566_RS01510	C2566_RS01510	C2566_RS01510	hypothetical protein	0.21368255519434	0.639902238633769	Upregulated	250.776397814201	NA
C2566_RS02750	fklB	fklB	FKBP-type peptidyl-prolyl cis-trans isomerase	0.213251291736766	0.666616777463854	Upregulated	146.446563721762	WP_000211237.1
C2566_RS17030	ltnD	ltnD	L-threonate dehydrogenase	0.213174475431178	0.650771934622844	Upregulated	11.6626395995206	WP_000847971.1
C2566_RS20405	pckA	pckA	phosphoenolpyruvate carboxykinase (ATP)	0.212923788217044	0.666328678720083	Upregulated	2532.27460681749	WP_001265681.1
C2566_RS21130	dppF	dppF	dipeptide ABC transporter ATP-binding subunit DppF	0.212879348062617	0.657448792638637	Upregulated	25.0568569793146	WP_000107012.1
C2566_RS08990	pgaA	pgaA	poly-beta-1,6 N-acetyl-D-glucosamine export porin PgaA	0.212781419307317	0.655468590328179	Upregulated	116.379524207826	WP_000287458.1
C2566_RS18770	ygjJ	ygjJ	protein YgjJ	0.212753296708297	0.57349116838011	Upregulated	10.7313867598306	WP_000767652.1
C2566_RS12650	ydjG	ydjG	NADH-dependent methylglyoxal reductase	0.212162471378839	0.642386900669218	Upregulated	15.6608508603865	WP_000723724.1
C2566_RS07860	gstB	gstB	glutathione S-transferase GstB	0.212112287353818	0.650771934622844	Upregulated	45.2199838862493	WP_001295292.1
C2566_RS16010	xseA	xseA	exodeoxyribonuclease VII large subunit	0.212090375619918	0.607274939286945	Upregulated	120.78406825099	WP_000937912.1
C2566_RS03685	gntP	gntP	gluconate permease GntP	0.211821496215174	0.667668620267134	Upregulated	35.2725672802394	WP_000558251.1
C2566_RS05995	ushA	ushA	bifunctional UDP-sugar hydrolase/5'-nucleotidase	0.21146852159318	0.616346850688137	Upregulated	278.541773615789	WP_000771748.1
C2566_RS11300	ydeR	ydeR	fimbrial protein	0.211093784742724	0.631168771665583	Upregulated	6.63925364755169	WP_000825452.1
C2566_RS15785	aegA	aegA	formate-dependent uric acid utilization protein AegA	0.210565432026315	0.670443348493556	Upregulated	116.542511768982	WP_001078880.1
C2566_RS15345	evgA	evgA	acid-sensing system DNA-binding response regulator EvgA	0.210206762508042	0.670135310644898	Upregulated	676.251946760847	WP_000991370.1
C2566_RS02285	fumB	fumB	class I fumarate hydratase	0.209963871916835	0.670135310644898	Upregulated	84.0446688921464	WP_000066676.1
C2566_RS05475	psiF	psiF	phosphate starvation-inducible protein PsiF	0.209864189556241	0.657180888980013	Upregulated	112.212280651995	WP_001301327.1
C2566_RS06945	C2566_RS06945	C2566_RS06945	hypothetical protein	0.20965674086738	0.662881870816873	Upregulated	40.3372840813585	NA
C2566_RS04235	mutT	mutT	8-oxo-dGTP diphosphatase MutT	0.209121849886828	0.657180888980013	Upregulated	18.353100845571	WP_000736007.1
C2566_RS14460	yejA	yejA	extracellular solute-binding protein	0.208626659311054	0.63743484409869	Upregulated	227.289399641915	WP_000637035.1
C2566_RS16160	hcaR	hcaR	DNA-binding transcriptional regulator HcaR	0.207835601276873	0.672048863123363	Upregulated	299.347524247427	WP_000423257.1
C2566_RS00965	yihM	yihM	sugar phosphate isomerase/epimerase family protein	0.207359401816062	0.669314825358856	Upregulated	15.5606025082064	WP_000256400.1
C2566_RS05060	ecpR	ecpR	ECP biosynthesis operon DNA-binding transcriptional regulator EcpR	0.207294674611501	0.639902238633769	Upregulated	8.30178186814546	WP_001301257.1
C2566_RS06880	gltK	gltK	glutamate/aspartate ABC transporter permease GltK	0.207285712999787	0.673203592271879	Upregulated	107.97970455587	WP_000272824.1
C2566_RS09705	umuD	umuD	translesion error-prone DNA polymerase V autoproteolytic subunit	0.207148701234122	0.671324259040502	Upregulated	17.8472557949843	WP_000897378.1
C2566_RS04645	skp	skp	molecular chaperone Skp	0.206922037472315	0.671324259040502	Upregulated	651.669905980401	WP_000758956.1
C2566_RS19455	C2566_RS19455	C2566_RS19455	transposase	0.206735359501386	0.673257649715253	Upregulated	1434.04332917387	WP_000639208.1
C2566_RS16070	sseA	sseA	3-mercaptopyruvate sulfurtransferase	0.206625043996988	0.673257649715253	Upregulated	256.67240828418	WP_000108626.1
C2566_RS13975	C2566_RS13975	C2566_RS13975	DeoR/GlpR family DNA-binding transcription regulator	0.206250061042737	0.670443348493556	Upregulated	97.2208196288344	NA
C2566_RS19205	rpsO	rpsO	30S ribosomal protein S15	0.206061467756949	0.650771934622844	Upregulated	3077.68416899525	WP_000059466.1
C2566_RS13345	ftnB	ftnB	non-heme ferritin-like protein	0.206061262152109	0.624103833935076	Upregulated	397.543428810876	WP_000179469.1
C2566_RS08020	C2566_RS08020	C2566_RS08020	tail fiber assembly protein	0.205738588838048	0.677931121965357	Upregulated	18.5825753711395	WP_000280166.1
C2566_RS11120	narZ	narZ	nitrate reductase Z subunit alpha	0.205232050168367	0.671324259040502	Upregulated	45.4649345412032	WP_000040458.1
C2566_RS19055	agaS	agaS	AgaS family sugar isomerase	0.204756312932448	NA	Upregulated	8.60789682120049	WP_001114873.1
C2566_RS08325	ycaN	ycaN	LysR family transcriptional regulator	0.204536285203338	0.673257649715253	Upregulated	32.6608045229628	WP_001242684.1
C2566_RS11780	folM	folM	dihydromonapterin reductase	0.204418410747164	0.671691316516852	Upregulated	24.7417335419214	WP_000520804.1
C2566_RS15395	lpxP	lpxP	kdo(2)-lipid IV(A) palmitoleoyltransferase	0.204408199354122	0.673203592271879	Upregulated	251.492061515825	WP_000484404.1
C2566_RS00335	ilvL	ilvL	ilv operon leader peptide	0.20392895652464	0.680523951961317	Upregulated	836.185115366635	WP_001311244.1
C2566_RS10185	yciN	yciN	YciN family protein	0.203845976418207	0.661237099569775	Upregulated	510.890756598885	WP_001031530.1
C2566_RS05770	clpP	clpP	ATP-dependent Clp endopeptidase proteolytic subunit ClpP	0.203821986560886	0.650646056712794	Upregulated	674.10796591169	WP_000122253.1
C2566_RS13820	gmd	gmd	GDP-mannose 4,6-dehydratase	0.20362436536343	0.630270315881397	Upregulated	8.44971811902599	WP_000048190.1
C2566_RS19035	agaW	agaW	PTS N-acetylgalactosamine transporter subunit IIC	0.203529724863435	0.657448792638637	Upregulated	10.4164320969163	WP_000406214.1
C2566_RS07420	ybgS	ybgS	YbgS-like family protein	0.203313375784261	0.680880869037039	Upregulated	213.851352179881	WP_000784351.1
C2566_RS16505	tyrA	tyrA	bifunctional chorismate mutase/prephenate dehydrogenase	0.203007210954401	0.67250573287151	Upregulated	51.6134638203747	WP_000225221.1
C2566_RS11185	bdm	bdm	biofilm-dependent modulation protein	0.202473593925383	0.672048863123363	Upregulated	6.97369087450812	WP_000495771.1
C2566_RS11115	narH	narH	nitrate reductase subunit beta	0.202005116000099	0.66969570103998	Upregulated	15.5899150582691	WP_000702542.1
C2566_RS01885	zur	zur	zinc uptake transcriptional repressor Zur	0.201992234876565	0.678392980942148	Upregulated	31.2547988762113	WP_001295691.1
C2566_RS06910	ybeY	ybeY	rRNA maturation RNase YbeY	0.201934540170838	0.678392980942148	Upregulated	204.30618343986	WP_000084473.1
C2566_RS04950	pepD	pepD	cytosol nonspecific dipeptidase	0.201723403693776	0.668629208183524	Upregulated	524.094877877542	WP_001293003.1
C2566_RS15115	hisJ	hisJ	histidine ABC transporter substrate-binding protein HisJ	0.201634510970471	0.681344428952796	Upregulated	290.841790150419	WP_000737621.1
C2566_RS18760	ebgC	ebgC	beta-galactosidase subunit beta	0.201448527832836	0.680523951961317	Upregulated	9.50143787944668	WP_001219954.1
C2566_RS07190	pxpA	pxpA	5-oxoprolinase subunit PxpA	0.200797185188729	0.667651992690833	Upregulated	82.6569396201309	WP_000687130.1
C2566_RS02760	ytfE	ytfE	iron-sulfur cluster repair protein YtfE	0.200544226780145	0.673257649715253	Upregulated	11.8032260204432	WP_000331456.1
C2566_RS05655	pgpA	pgpA	phosphatidylglycerophosphatase A	0.200476771594094	0.683811737316443	Upregulated	283.203664529552	WP_000154044.1
C2566_RS17020	pphB	pphB	protein-serine/threonine phosphatase	0.200447586313779	0.683798891461096	Upregulated	28.3002121442816	WP_001141307.1
C2566_RS03985	folA	folA	type 3 dihydrofolate reductase	0.200431320157279	0.582823297383434	Upregulated	134.925743463374	WP_000624375.1
C2566_RS05860	C2566_RS05860	C2566_RS05860	MGMT family protein	0.199714451606743	0.683798891461096	Upregulated	19.8288547174222	WP_000409911.1
C2566_RS15195	yfcL	yfcL	YfcL family protein	0.199590111016545	0.68203471902328	Upregulated	126.452662707456	WP_000559764.1
C2566_RS04360	gcd	gcd	quinoprotein glucose dehydrogenase	0.199390061230091	0.66969570103998	Upregulated	94.002021493357	WP_001306211.1
C2566_RS21545	secB	secB	protein-export chaperone SecB	0.199159810950846	0.683798891461096	Upregulated	434.558558601576	WP_000003377.1
C2566_RS01160	sodA	sodA	superoxide dismutase [Mn]	0.198990296691582	0.686108379133172	Upregulated	144.419690103708	WP_001297064.1
C2566_RS19700	C2566_RS19700	C2566_RS19700	membrane protein	0.19839970906892	0.683798891461096	Upregulated	29.0669039808466	WP_000825639.1
C2566_RS12995	msrC	msrC	L-methionine (R)-S-oxide reductase	0.197869311282741	0.667187362980148	Upregulated	312.563823154576	WP_001043882.1
C2566_RS17765	glpX	glpX	class II fructose-bisphosphatase	0.197716186777377	0.637133209661219	Upregulated	8.86825937773548	WP_000987283.1
C2566_RS12390	ydiY	ydiY	DUF481 domain-containing protein	0.19765231544596	0.687849342475412	Upregulated	23.8291769650615	WP_000771391.1
C2566_RS04975	phoE	phoE	phosphoporin PhoE	0.197478458714795	0.636729019778046	Upregulated	10.6776360574272	WP_000749880.1
C2566_RS15630	murQ	murQ	N-acetylmuramic acid 6-phosphate etherase	0.197187441198217	0.683037902984154	Upregulated	28.7492584310537	WP_001175605.1
C2566_RS02215	rdcB	rdcB	YjcZ-like family protein	0.196859746801226	0.628787914000037	Upregulated	10.1740236510635	WP_000169194.1
C2566_RS06315	ybcK	ybcK	recombinase family protein	0.196596950314082	0.683811737316443	Upregulated	21.2114340935297	WP_000709082.1
C2566_RS03295	thrC	thrC	threonine synthase	0.196525176615363	0.671324259040502	Upregulated	115.067450335705	WP_000781074.1
C2566_RS15915	hyfR	hyfR	DNA-binding transcriptional regulator HyfR	0.196354000304659	0.690134995212893	Upregulated	26.9816640031393	WP_001251526.1
C2566_RS02965	rraB	rraB	ribonuclease E inhibitor RraB	0.196340278101386	0.690578200077704	Upregulated	2166.35673477208	WP_000002953.1
C2566_RS05015	paoA	paoA	aldehyde dehydrogenase iron-sulfur subunit PaoA	0.195501874163342	0.650462149369266	Upregulated	10.1889180686003	WP_000070679.1
C2566_RS22090	dgoR	dgoR	D-galactonate utilization transcriptional regulator DgoR	0.195247653381628	0.686108379133172	Upregulated	34.8116511978908	WP_000174305.1
C2566_RS20945	yhiD	yhiD	MgtC/SapB family protein	0.195235264753058	0.613245934104987	Upregulated	6.15403264338087	WP_001296814.1
C2566_RS10525	uspE	uspE	universal stress protein UspE	0.19509244424126	0.680523951961317	Upregulated	1702.07621399283	WP_001262123.1
C2566_RS04550	btuF	btuF	vitamin B12 ABC transporter substrate-binding protein BtuF	0.194773552402947	0.670443348493556	Upregulated	36.5392401586696	WP_001319823.1
C2566_RS07495	C2566_RS07495	C2566_RS07495	hypothetical protein	0.194715265959811	0.693499304932456	Upregulated	19.3931002246025	WP_001130801.1
C2566_RS01795	psiE	psiE	phosphate-starvation-inducible protein PsiE	0.194291755031899	0.688725619554872	Upregulated	20.8824987841945	WP_000202902.1
C2566_RS08975	pgaD	pgaD	poly-beta-1,6-N-acetyl-D-glucosamine biosynthesis protein PgaD	0.194010439792172	0.670135310644898	Upregulated	79.0723176396099	WP_001061095.1
C2566_RS09445	ycfT	ycfT	acyltransferase family protein	0.193891605350231	0.683811737316443	Upregulated	14.8148799224164	WP_000810262.1
C2566_RS13900	yegD	yegD	molecular chaperone	0.193847760762014	0.690696390790413	Upregulated	25.6756409850557	WP_000469743.1
C2566_RS21065	bcsC	bcsC	cellulose synthase complex outer membrane protein BcsC	0.193219037087744	0.671324259040502	Upregulated	124.715813344041	WP_001225168.1
C2566_RS21045	kdgK	kdgK	2-dehydro-3-deoxygluconokinase	0.193164294074023	0.67250573287151	Upregulated	43.5621409777595	WP_001300928.1
C2566_RS10360	puuB	puuB	gamma-glutamylputrescine oxidase	0.192522148288651	0.628504269442459	Upregulated	8.55823423783646	WP_000134870.1
C2566_RS02815	tamA	tamA	autotransporter assembly complex protein TamA	0.192446713346448	0.589516632482686	Upregulated	144.055537821622	WP_001269293.1
C2566_RS14375	nupX	nupX	NupC/NupG family nucleoside CNT transporter	0.192178771353128	0.683811737316443	Upregulated	82.555808411124	WP_001329244.1
C2566_RS08115	artJ	artJ	arginine ABC transporter substrate-binding protein ArtJ	0.191826962571334	0.692652158850556	Upregulated	40.2696072279433	WP_001295905.1
C2566_RS21470	yibH	yibH	HlyD family secretion protein	0.190787781927616	0.699960581999511	Upregulated	23.7856978849423	WP_000364939.1
C2566_RS01115	C2566_RS01115	C2566_RS01115	carbohydrate porin	0.19065171716076	0.699960581999511	Upregulated	201.853426211353	WP_000749926.1
C2566_RS19255	secG	secG	preprotein translocase subunit SecG	0.190618218926007	0.691895685187101	Upregulated	476.109728545685	WP_001297427.1
C2566_RS18315	yghU	yghU	glutathione-dependent disulfide-bond oxidoreductase	0.190504031234561	0.691519844268149	Upregulated	73.2211799446212	WP_001295515.1
C2566_RS02915	pyrI	pyrI	aspartate carbamoyltransferase regulatory subunit	0.190480558571966	0.682653593370627	Upregulated	31.8516951661059	WP_000148581.1
C2566_RS14825	nudI	nudI	nucleoside triphosphatase NudI	0.190168886244983	0.699171445189359	Upregulated	63.1732341483543	WP_001300564.1
C2566_RS05030	ykgJ	ykgJ	YkgJ family cysteine cluster protein	0.190149993244311	0.701194109015707	Upregulated	21.3117448549107	WP_001303809.1
C2566_RS19430	arcB	arcB	aerobic respiration two-component sensor histidine kinase ArcB	0.190058606104463	0.682966859898356	Upregulated	396.231118223413	WP_000809774.1
C2566_RS17025	ygbI	ygbI	DNA-binding transcriptional repressor YgbI	0.189951177121461	0.69645877952266	Upregulated	397.807547943792	WP_001295181.1
C2566_RS20660	livG	livG	high-affinity branched-chain amino acid ABC transporter ATP-binding protein LivG	0.189257691522031	0.647921398784806	Upregulated	6.94810295316225	WP_000082101.1
C2566_RS07165	phrB	phrB	deoxyribodipyrimidine photo-lyase	0.188853636957609	0.696741447536023	Upregulated	30.5509673313595	WP_000628034.1
C2566_RS10965	hicB	hicB	type II toxin-antitoxin system antitoxin HicB	0.188711725170861	0.697203928756933	Upregulated	52.2897986302204	WP_001270286.1
C2566_RS17910	bglA	bglA	6-phospho-beta-glucosidase BglA	0.188664577569491	0.703279930987972	Upregulated	194.587783300481	WP_012775976.1
C2566_RS19115	yraN	yraN	YraN family protein	0.188593668446561	0.663973028855899	Upregulated	57.5122465942679	WP_000246830.1
C2566_RS20925	arsC	arsC	glutaredoxin-dependent arsenate reductase	0.188591477373499	0.693885245266643	Upregulated	16.5582128190956	WP_000065769.1
C2566_RS08615	ompA	ompA	porin OmpA	0.188434438527617	0.703279930987972	Upregulated	3214.02336696689	WP_000750416.1
C2566_RS11355	lsrB	lsrB	autoinducer 2 ABC transporter substrate-binding protein LsrB	0.188323912534147	0.671324259040502	Upregulated	8.96538171744759	WP_000172488.1
C2566_RS17830	scpA	scpA	methylmalonyl-CoA mutase	0.188092617064656	0.69645877952266	Upregulated	24.6918839239914	WP_000073223.1
C2566_RS10300	sapF	sapF	peptide ABC transporter ATP-binding protein SapF	0.187934401550607	0.698896428985221	Upregulated	21.0114519489321	WP_000573407.1
C2566_RS11405	ptrR	ptrR	putrescine utilization regulator PtrR	0.187607753729791	0.694148398008088	Upregulated	14.0722183738295	WP_000366501.1
C2566_RS12430	ydjO	ydjO	protein YdjO	0.187444681010084	0.705197752400629	Upregulated	22.8179431066507	WP_000493142.1
C2566_RS16485	bamD	bamD	outer membrane protein assembly factor BamD	0.186993336280877	0.680523951961317	Upregulated	1196.16481915369	WP_000197686.1
C2566_RS17265	gudP	gudP	galactarate/glucarate/glycerate transporter GudP	0.1865594853876	0.693568888855479	Upregulated	19.0054639995795	WP_000097082.1
C2566_RS13605	sbcB	sbcB	exodeoxyribonuclease I	0.186514858085831	0.640555417274908	Upregulated	116.982677186353	WP_000980563.1
C2566_RS13880	dcd	dcd	dCTP deaminase	0.185709471269073	0.708589307944826	Upregulated	293.664084014751	WP_001234777.1
C2566_RS17040	ygbL	ygbL	aldolase	0.185685727542966	0.708589307944826	Upregulated	14.8616770256831	WP_001278994.1
C2566_RS14215	osmF	osmF	glycine betaine ABC transporter substrate-binding protein OsmF	0.18549613019887	0.671324259040502	Upregulated	42.1313721488265	WP_001130308.1
C2566_RS05005	paoC	paoC	aldehyde oxidoreductase molybdenum-binding subunit PaoC	0.185426383725677	0.688339484751111	Upregulated	33.6659533462875	WP_000667062.1
C2566_RS05045	ecpC	ecpC	fimbrial usher EcpC	0.185207380887427	0.69645877952266	Upregulated	34.8751043464452	WP_001131058.1
C2566_RS05685	yajL	yajL	protein deglycase YajL	0.185068916596359	0.708072757951794	Upregulated	69.7099511619015	WP_001276309.1
C2566_RS12050	cydH	cydH	cytochrome bd-I accessory subunit CydH	0.184849965789973	0.708589307944826	Upregulated	1496.81887743355	WP_000102278.1
C2566_RS13010	rsmF	rsmF	16S rRNA (cytosine(1407)-C(5))-methyltransferase RsmF	0.184837785728382	0.678127346908076	Upregulated	70.2395734382995	WP_000057022.1
C2566_RS04310	aceE	aceE	pyruvate dehydrogenase (acetyl-transferring), homodimeric type	0.184516700339999	0.708589307944826	Upregulated	1309.10390190363	WP_000003829.1
C2566_RS12320	nlpC	nlpC	C40 family peptidase	0.184507935638098	0.705728189194975	Upregulated	166.67365686291	WP_001209795.1
C2566_RS21100	bcsF	bcsF	cellulose biosynthesis protein BcsF	0.184497729222293	0.698896428985221	Upregulated	5.86546860022121	WP_000988308.1
C2566_RS11600	C2566_RS11600	C2566_RS11600	helix-turn-helix domain-containing protein	0.183872754132895	0.708819761123571	Upregulated	627.371313669888	WP_000381212.1
C2566_RS16900	norW	norW	NADH:flavorubredoxin reductase NorW	0.18381785077502	0.700366543341911	Upregulated	27.4037341846021	WP_000064738.1
C2566_RS09910	ychO	ychO	inverse autotransporter invasin YchO	0.183608241680581	0.709196453482282	Upregulated	46.9303069447193	WP_001400233.1
C2566_RS04095	leuD	leuD	3-isopropylmalate dehydratase small subunit	0.183308431734537	0.692738723169808	Upregulated	34.6017938361115	WP_000818228.1
C2566_RS00680	C2566_RS00680	C2566_RS00680	cytosine permease	0.182965509697788	0.710593490568202	Upregulated	27.7324864750959	WP_001227362.1
C2566_RS03020	idnO	idnO	gluconate 5-dehydrogenase	0.182783075284549	0.710593490568202	Upregulated	18.4120161223527	WP_000998695.1
C2566_RS00405	rhoL	rhoL	rho operon leader peptide RhoL	0.182757399423476	0.709691740304308	Upregulated	1966.65960367561	WP_001295255.1
C2566_RS06040	qmcA	qmcA	SPFH domain-containing protein	0.182059056939717	0.69645877952266	Upregulated	133.960513254244	WP_000904502.1
C2566_RS12440	katE	katE	catalase HPII	0.181800363487358	0.688725619554872	Upregulated	248.838615730915	WP_000077856.1
C2566_RS20465	gntT	gntT	gluconate transporter	0.181781703509183	0.699960581999511	Upregulated	64.9369069712422	WP_001131758.1
C2566_RS19990	gspC	gspC	type II secretion system protein GspC	0.18176920128201	0.680523951961317	Upregulated	6.35596089424481	WP_001142708.1
C2566_RS06690	citE	citE	citrate (pro-3S)-lyase subunit beta	0.181753111048553	NA	Upregulated	9.37310939349607	WP_000622357.1
C2566_RS05405	tauD	tauD	taurine dioxygenase	0.18157083721702	0.712219164814549	Upregulated	26.515481540639	WP_000004024.1
C2566_RS17545	aas	aas	bifunctional acyl-ACP--phospholipid O-acyltransferase/long-chain-fatty-acid--ACP ligase	0.181489586232486	0.678392980942148	Upregulated	135.635503010102	WP_000899049.1
C2566_RS02875	cybC	cybC	cytochrome b562	0.181016508789494	0.711386911169036	Upregulated	85.2395937435158	WP_001232240.1
C2566_RS22080	dgoA	dgoA	2-dehydro-3-deoxy-6-phosphogalactonate aldolase	0.180900039038788	0.71403956287808	Upregulated	11.9384798962731	WP_001198722.1
C2566_RS20480	malT	malT	HTH-type transcriptional regulator MalT	0.180714638186641	0.708589307944826	Upregulated	293.346584728654	WP_000906955.1
C2566_RS09780	dhaM	dhaM	dihydroxyacetone kinase phosphoryl donor subunit DhaM	0.180580888207212	0.693885245266643	Upregulated	176.002693339766	WP_001301101.1
C2566_RS06570	entC	entC	isochorismate synthase EntC	0.179426448137931	0.71512178553381	Upregulated	15.4502107324795	WP_001301140.1
C2566_RS08390	ycaI	ycaI	ComEC family protein	0.179377904241463	0.647903204119761	Upregulated	107.810671899673	WP_000705764.1
C2566_RS09145	trhO	trhO	rhodanese-related sulfurtransferase	0.179250666021858	0.688725619554872	Upregulated	116.689653203863	WP_001319625.1
C2566_RS07090	kdpC	kdpC	K(+)-transporting ATPase subunit C	0.179059744328812	0.709365075590618	Upregulated	9.6527529460767	WP_001297248.1
C2566_RS11220	ddpX	ddpX	D-alanyl-D-alanine dipeptidase	0.179009116386292	0.709571824620577	Upregulated	8.94302614707538	WP_001285833.1
C2566_RS04515	fhuC	fhuC	Fe3+-hydroxamate ABC transporter ATP-binding protein FhuC	0.178289782980751	0.71574557851996	Upregulated	25.2622229923133	WP_001158931.1
C2566_RS21770	xanP	xanP	xanthine/proton symporter XanP	0.177802070984978	0.71845628165461	Upregulated	43.0062046027818	WP_001295238.1
C2566_RS20375	igaA	igaA	intracellular growth attenuator protein IgaA	0.177748415123745	0.69645877952266	Upregulated	265.680412055474	WP_000104525.1
C2566_RS05040	ecpD	ecpD	fimbrial adhesin EcpD	0.177305309253939	0.709585454861456	Upregulated	41.1447988805481	WP_001301239.1
C2566_RS02015	nrfB	nrfB	cytochrome c nitrite reductase pentaheme subunit	0.177264587743975	0.720740105424881	Upregulated	31.1725802265425	WP_001295391.1
C2566_RS07170	dtpD	dtpD	dipeptide permease DtpD	0.177015032710301	0.70608284017078	Upregulated	21.582849952377	WP_001032697.1
C2566_RS03545	dnaC	dnaC	DNA replication protein DnaC	0.176914489510403	0.71512178553381	Upregulated	60.8306538639454	WP_000799911.1
C2566_RS12280	fadK	fadK	medium-chain fatty-acid--CoA ligase	0.176324500268326	0.718114605959517	Upregulated	22.5965181086757	WP_001301294.1
C2566_RS05250	prpD	prpD	2-methylcitrate dehydratase	0.17632127538892	0.671691316516852	Upregulated	11.9768146593014	WP_001275862.1
C2566_RS13630	yeeZ	yeeZ	SDR family oxidoreductase	0.176286061995757	0.684549520864962	Upregulated	177.747061446139	WP_000754737.1
C2566_RS07235	sdhC	sdhC	succinate dehydrogenase cytochrome b556 subunit	0.175943777683456	0.721674529098736	Upregulated	480.577456707048	WP_000263347.1
C2566_RS03980	kefC	kefC	glutathione-regulated potassium-efflux system protein KefC	0.175570593482208	0.702835527613996	Upregulated	46.5189063883556	WP_000377129.1
C2566_RS08750	etk	etk	tyrosine-protein kinase	0.175533018984152	0.656953088777192	Upregulated	148.285695236846	WP_000208650.1
C2566_RS15030	hxpA	hxpA	hexitol phosphatase HxpA	0.175417013369234	0.721730352703442	Upregulated	146.403824176151	WP_001203392.1
C2566_RS06445	cusB	cusB	Cu(+)/Ag(+) efflux RND transporter periplasmic adaptor subunit CusB	0.175344391464953	0.699960581999511	Upregulated	160.935883200596	WP_000717157.1
C2566_RS05085	C2566_RS05085	C2566_RS05085	inverse autotransporter beta domain-containing protein	0.175225233422025	0.669969024650645	Upregulated	9.10087009782294	NA
C2566_RS18305	pitB	pitB	inorganic phosphate transporter PitB	0.175212496431514	0.712930098933099	Upregulated	25.2611662770286	WP_000933296.1
C2566_RS01465	murI	murI	glutamate racemase	0.175110557003018	0.71931047249711	Upregulated	100.781580798172	WP_000201820.1
C2566_RS17520	mutH	mutH	DNA mismatch repair endonuclease MutH	0.174857581642543	0.718537482113789	Upregulated	33.8597853418749	WP_000082201.1
C2566_RS06885	gltJ	gltJ	glutamate/aspartate ABC transporter permease GltJ	0.174808447262735	0.722623280223975	Upregulated	173.959587947811	WP_000020941.1
C2566_RS08870	yccJ	yccJ	YccJ family protein	0.174628263708529	0.722165957364152	Upregulated	602.4673307071	WP_000107010.1
C2566_RS19830	zntR	zntR	Zn(2+)-responsive transcriptional regulator	0.17439629028601	0.712930098933099	Upregulated	110.430167996923	WP_000285607.1
C2566_RS16725	nrdF	nrdF	class 1b ribonucleoside-diphosphate reductase subunit beta	0.174326860505135	0.722958459374103	Upregulated	177.288144902075	WP_000777972.1
C2566_RS12845	tsaB	tsaB	tRNA (adenosine(37)-N6)-threonylcarbamoyltransferase complex dimerization subunit type 1 TsaB	0.174322471938865	0.711386911169036	Upregulated	62.6983778156885	WP_001220987.1
C2566_RS15340	emrK	emrK	multidrug efflux MFS transporter periplasmic adaptor subunit EmrK	0.17401850311387	0.722623280223975	Upregulated	44.9534289056926	WP_000435167.1
C2566_RS16140	suhB	suhB	inositol-1-monophosphatase	0.17366583791637	0.723478034111586	Upregulated	132.531979023401	WP_000553451.1
C2566_RS18255	C2566_RS18255	C2566_RS18255	acyl carrier protein	0.173572718043759	0.688570798601489	Upregulated	8.21489805866784	WP_000248097.1
C2566_RS20995	gadA	gadA	glutamate decarboxylase	0.173497561892268	0.721674529098736	Upregulated	13.7825590847082	WP_000372240.1
C2566_RS07825	gsiC	gsiC	glutathione ABC transporter permease GsiC	0.173320808510914	0.657415993995856	Upregulated	53.1573650874824	WP_000936043.1
C2566_RS02435	sugE	sugE	quaternary ammonium compound efflux SMR transporter SugE	0.173137042199071	0.721674529098736	Upregulated	333.450412142621	WP_000118483.1
C2566_RS20290	yhfX	yhfX	YhfX family PLP-dependent enzyme	0.172720582726248	0.708819761123571	Upregulated	20.0113956888123	WP_000497346.1
C2566_RS07940	C2566_RS07940	C2566_RS07940	hypothetical protein	0.172629876301313	0.709571824620577	Upregulated	194.215972313313	WP_001059831.1
C2566_RS05690	panE	panE	2-dehydropantoate 2-reductase	0.171875995363373	0.716553920729853	Upregulated	108.135524707443	WP_000705853.1
C2566_RS12415	hxpB	hxpB	hexitol phosphatase HxpB	0.171874815939832	0.694927347648035	Upregulated	52.9348355770972	WP_000106833.1
C2566_RS02670	ulaE	ulaE	L-ribulose-5-phosphate 3-epimerase UlaE	0.171404263928043	0.723044809277938	Upregulated	12.0372256088073	WP_000949511.1
C2566_RS20045	gspO	gspO	prepilin peptidase GspO	0.171394147184793	0.727189181987533	Upregulated	16.2732230788763	WP_000178163.1
C2566_RS08605	ycbZ	ycbZ	AAA family ATPase	0.171365788756054	0.680404287309142	Upregulated	191.151399706228	WP_000156518.1
C2566_RS05660	yajO	yajO	1-deoxyxylulose-5-phosphate synthase YajO	0.171249534813627	0.71041585887327	Upregulated	172.627202725271	WP_001199799.1
C2566_RS06875	gltL	gltL	glutamate/aspartate ABC transporter ATP-binding protein GltL	0.171160516232674	0.727392760914517	Upregulated	161.432297457888	NA
C2566_RS20795	nikR	nikR	nickel-responsive transcriptional regulator NikR	0.171127024356526	0.727369286486746	Upregulated	11.0109717958698	WP_001190062.1
C2566_RS06585	entA	entA	2,3-dihydro-2,3-dihydroxybenzoate dehydrogenase EntA	0.171053527701303	0.727189181987533	Upregulated	12.0082046367791	WP_000347664.1
C2566_RS15095	rpnB	rpnB	recombination-promoting nuclease RpnB	0.170787277528136	0.727189181987533	Upregulated	235.081749764557	WP_000156140.1
C2566_RS11340	hipB	hipB	type II toxin-antitoxin system antitoxin HipB	0.170363133759554	0.728501628636855	Upregulated	97.7119228848415	WP_001301023.1
C2566_RS10330	ymjA	ymjA	YmjA family protein	0.17031966384901	0.722623280223975	Upregulated	11.0082562943531	WP_001015105.1
C2566_RS15710	eutG	eutG	ethanolamine utilization ethanol dehydrogenase EutG	0.169832470837545	0.709642825513669	Upregulated	10.9249677957201	WP_001300552.1
C2566_RS00580	yigE	yigE	phosphodiester glycosidase family protein	0.169419504596455	0.727189181987533	Upregulated	29.6008661847531	WP_000951184.1
C2566_RS06855	rihA	rihA	pyrimidine-specific ribonucleoside hydrolase RihA	0.169362914103775	0.721674529098736	Upregulated	261.510666483948	WP_001207520.1
C2566_RS04395	panD	panD	aspartate 1-decarboxylase	0.169349651556513	0.727189181987533	Upregulated	269.939111903102	WP_000621515.1
C2566_RS06185	ylbF	ylbF	DUF2877 domain-containing protein	0.168785805236073	0.712930098933099	Upregulated	8.62291772163648	WP_001301143.1
C2566_RS06325	ybcM	ybcM	helix-turn-helix transcriptional regulator	0.16860839286097	0.729898232035141	Upregulated	753.870294726895	WP_000881075.1
C2566_RS19245	yhbX	yhbX	phosphoethanolamine transferase	0.168498823907658	0.731525137304548	Upregulated	56.8846809285541	WP_001300540.1
C2566_RS08100	potI	potI	putrescine ABC transporter permease PotI	0.168103927850639	0.722636765023054	Upregulated	13.4625672608772	WP_001061667.1
C2566_RS12670	ydjK	ydjK	MFS transporter	0.16778267259097	0.722165957364152	Upregulated	16.4420475008573	WP_000435282.1
C2566_RS06435	cusC	cusC	Cu(+)/Ag(+) efflux RND transporter outer membrane channel CusC	0.167591470735065	0.702887189752832	Upregulated	712.703662001323	WP_000074253.1
C2566_RS17595	kduI	kduI	5-dehydro-4-deoxy-D-glucuronate isomerase	0.167552824274585	0.721674529098736	Upregulated	23.0787922937717	WP_000383233.1
C2566_RS21335	yiaK	yiaK	3-dehydro-L-gulonate 2-dehydrogenase	0.167524815227007	0.729263359460149	Upregulated	15.8932014397344	WP_000869037.1
C2566_RS08940	putP	putP	sodium/proline symporter PutP	0.167518480769259	0.731525137304548	Upregulated	431.348304603509	WP_001018486.1
C2566_RS16885	gutQ	gutQ	arabinose-5-phosphate isomerase GutQ	0.167464225777412	0.721674529098736	Upregulated	39.5336223118	WP_001287420.1
C2566_RS18730	nfeR	nfeR	DNA-binding transcriptional regulator NfeR	0.166690246767403	0.714659820165899	Upregulated	36.8654807389103	WP_000018003.1
C2566_RS16450	rrf	rrf	hypothetical protein	0.166353883304683	NA	Upregulated	259.402729722204	NA
C2566_RS04440	yadV	yadV	fimbrial chaperone	0.165248346562305	0.673203592271879	Upregulated	8.79295602820402	WP_000465923.1
C2566_RS09090	clsC	clsC	cardiolipin synthase ClsC	0.164986908526292	0.69645877952266	Upregulated	48.7098232753478	WP_001307714.1
C2566_RS02405	yjeI	yjeI	DUF4156 domain-containing protein	0.16496799618752	0.738143688335932	Upregulated	148.104623027252	WP_001301120.1
C2566_RS19315	ispB	ispB	octaprenyl diphosphate synthase	0.164962750534725	0.702887189752832	Upregulated	268.18913363301	WP_001047336.1
C2566_RS01105	frvB	frvB	PTS fructose-like transporter subunit IIBC	0.164819065282637	0.727189181987533	Upregulated	17.2276440860963	WP_000446023.1
C2566_RS00095	bglH	bglH	carbohydrate-specific porin BglH	0.164562377468298	0.689514438679058	Upregulated	15.5029990488272	WP_000489868.1
C2566_RS16955	hycD	hycD	formate hydrogenlyase subunit HycD	0.164444414213807	0.721674529098736	Upregulated	11.4139353521905	WP_000115234.1
C2566_RS10590	dbpA	dbpA	ATP-dependent RNA helicase DbpA	0.164262611019712	0.727189181987533	Upregulated	47.4251082792314	WP_000123737.1
C2566_RS15125	ubiX	ubiX	flavin prenyltransferase UbiX	0.164145876662378	0.736154070330674	Upregulated	34.5224960186238	WP_000825700.1
C2566_RS14205	yehX	yehX	glycine betaine ABC transporter ATP binding protein YehX	0.164100130446704	0.733783186786414	Upregulated	15.5945807038255	WP_000569344.1
C2566_RS18310	gss	gss	bifunctional glutathionylspermidine amidase/synthase	0.163794857499695	0.671324259040502	Upregulated	351.145796324705	WP_001300624.1
C2566_RS06300	C2566_RS06300	C2566_RS06300	protein ren	0.163647056910582	0.710593490568202	Upregulated	6.81714794114146	NA
C2566_RS05170	yahC	yahC	DUF1097 domain-containing protein	0.163463617864014	0.709666012284906	Upregulated	8.25340801132326	WP_001013880.1
C2566_RS08650	mgsA	mgsA	methylglyoxal synthase	0.163388226644092	0.742593350361887	Upregulated	703.737042986785	WP_000424181.1
C2566_RS07035	ybfF	ybfF	esterase	0.163090790749454	0.723044809277938	Upregulated	47.9541994705659	WP_000773301.1
C2566_RS21715	yicC	yicC	YicC/YloC family endoribonuclease	0.162247696279731	0.670443348493556	Upregulated	204.307147693998	WP_000621336.1
C2566_RS08835	torC	torC	pentaheme c-type cytochrome TorC	0.162197978900135	0.74309318631562	Upregulated	23.3653052007703	WP_001230242.1
C2566_RS16130	iscR	iscR	Fe-S cluster assembly transcriptional regulator IscR	0.162148210588534	0.740560239141171	Upregulated	180.82033945815	WP_001241357.1
C2566_RS03760	nanM	nanM	N-acetylneuraminate epimerase	0.162116808642266	0.74309318631562	Upregulated	34.798568611242	WP_001309184.1
C2566_RS18715	mug	mug	G/U mismatch-specific DNA glycosylase	0.162084312632688	0.74309318631562	Upregulated	152.81659517928	WP_000228937.1
C2566_RS20000	gspE	gspE	type II secretion system ATPase GspE	0.162057600562473	0.731525137304548	Upregulated	13.7637314989361	WP_001219889.1
C2566_RS09930	narK	narK	nitrate transporter NarK	0.162011720421662	0.737232882381813	Upregulated	35.6170181056127	WP_000019827.1
C2566_RS13350	yecJ	yecJ	DUF2766 family protein YecJ	0.161674655982137	0.74148000723594	Upregulated	24.1240083340856	WP_000082127.1
C2566_RS15230	C2566_RS15230	C2566_RS15230	StfH/YfcO family fimbrial adhesin	0.161259842114522	0.731525137304548	Upregulated	105.101220703935	WP_012777769.1
C2566_RS01005	yihT	yihT	sulfofructosephosphate aldolase	0.161057683599444	0.721562531748002	Upregulated	9.5697559775572	WP_001046453.1
C2566_RS18905	yhaJ	yhaJ	DNA-binding transcriptional regulator YhaJ	0.160610973179831	0.727189181987533	Upregulated	41.3660461308327	WP_001041010.1
C2566_RS02790	ytfJ	ytfJ	YtfJ family protein	0.160606029684149	0.74309318631562	Upregulated	308.480479148338	WP_000175286.1
C2566_RS14225	dld	dld	D-lactate dehydrogenase	0.160542368051793	0.71420831119934	Upregulated	428.908873465865	WP_000097403.1
C2566_RS19445	gltD	gltD	glutamate synthase subunit GltD	0.16043021316527	0.744097816771469	Upregulated	50.2363778206288	WP_000081664.1
C2566_RS16875	gutM	gutM	transcriptional regulator GutM	0.160038792365395	0.708589307944826	Upregulated	7.97302286852706	WP_000252907.1
C2566_RS15960	purN	purN	phosphoribosylglycinamide formyltransferase	0.158455930956969	0.721674529098736	Upregulated	63.7748393151923	WP_001028614.1
C2566_RS17450	recD	recD	exodeoxyribonuclease V subunit alpha	0.158289816506081	0.719211863432085	Upregulated	65.6201276450068	WP_000775931.1
C2566_RS00545	lptM	lptM	LPS translocon maturation chaperone LptM	0.157730913834378	0.750006034863277	Upregulated	73.7679027261726	WP_000799889.1
C2566_RS22050	ibpA	ibpA	small heat shock chaperone IbpA	0.15753611069372	0.748342983207476	Upregulated	750.918806622979	WP_001243437.1
C2566_RS08830	torR	torR	two-component system response regulator TorR	0.157398039885361	0.731525137304548	Upregulated	42.1033781646777	WP_001120125.1
C2566_RS20600	tssD	tssD	Hcp1 family type VI secretion system effector	0.157298574272083	0.729280775131576	Upregulated	19.7772693632457	WP_000065921.1
C2566_RS00910	polA	polA	DNA polymerase I	0.15728861757505	0.673203592271879	Upregulated	475.195513605753	WP_000250006.1
C2566_RS03225	nhaA	nhaA	Na+/H+ antiporter NhaA	0.157030838575321	0.727189181987533	Upregulated	423.259866830948	WP_000681360.1
C2566_RS10490	C2566_RS10490	C2566_RS10490	NAD-dependent dehydratase	0.156726824701436	0.731525137304548	Upregulated	28.4117290087823	NA
C2566_RS12015	gloA	gloA	lactoylglutathione lyase	0.156488277776276	0.731525137304548	Upregulated	134.603409502913	WP_001237796.1
C2566_RS21820	C2566_RS21820	C2566_RS21820	single-stranded DNA-binding protein	0.156265182443171	0.730987690781478	Upregulated	15.7925104717916	WP_000157061.1
C2566_RS24140	hlyE	hlyE	hemolysin HlyE	0.156153372527307	0.748140028669907	Upregulated	20.0658905969902	NA
C2566_RS13550	cobU	cobU	bifunctional adenosylcobinamide kinase/adenosylcobinamide-phosphate guanylyltransferase	0.155272041194521	0.731901501146593	Upregulated	41.5169797568127	WP_000973176.1
C2566_RS11800	tus	tus	DNA replication terminus site-binding protein	0.1551605765261	0.748860713615796	Upregulated	54.1594109860469	WP_001295399.1
C2566_RS17935	ygfX	ygfX	protein YgfX	0.154918083774484	0.752874703038395	Upregulated	86.8303107926899	WP_000244783.1
C2566_RS17315	xni	xni	flap endonuclease Xni	0.154609204540927	0.752462567889066	Upregulated	38.3256412054471	WP_000268232.1
C2566_RS11360	lsrF	lsrF	3-hydroxy-5-phosphonooxypentane-2,4-dione thiolase	0.154374632038022	0.727189181987533	Upregulated	8.07278824911266	WP_000774188.1
C2566_RS03035	ahr	ahr	NADPH-dependent aldehyde reductase Ahr	0.154150862427935	0.757518136517155	Upregulated	31.5243849423828	WP_001318460.1
C2566_RS12810	dmlA	dmlA	multifunctional D-malate/3-isopropylmalate/tartarate dehydrogenase	0.154131775792614	0.75669686288996	Upregulated	26.0015632704696	WP_000978489.1
C2566_RS09455	lolD	lolD	lipoprotein-releasing ABC transporter ATP-binding protein LolD	0.153884173064556	0.750006034863277	Upregulated	45.1705969656566	WP_001033695.1
C2566_RS12705	mipA	mipA	scaffolding protein MipA	0.153224158472867	0.725477865071278	Upregulated	285.877604184831	WP_000163771.1
C2566_RS15010	lrhA	lrhA	transcriptional regulator LrhA	0.153005606972398	0.752033880777552	Upregulated	1425.28439559636	WP_000622290.1
C2566_RS20655	livF	livF	high-affinity branched-chain amino acid ABC transporter ATP-binding protein LivF	0.152986415254598	0.731525137304548	Upregulated	8.40935908360576	WP_000416895.1
C2566_RS07520	C2566_RS07520	C2566_RS07520	hypothetical protein	0.152934573273288	0.754683964053277	Upregulated	29.9887355024222	WP_000394418.1
C2566_RS03365	trpR	trpR	trp operon repressor	0.152835341239773	0.758466074336759	Upregulated	122.348795211433	WP_000068679.1
C2566_RS10900	ydcK	ydcK	YdcK family protein	0.151736306149541	0.756746424651415	Upregulated	60.7275409958314	WP_001234052.1
C2566_RS14180	btsR	btsR	two-component system response regulator BtsR	0.151726270215119	0.750006034863277	Upregulated	92.4443930690874	WP_000598641.1
C2566_RS19865	rpmJ	rpmJ	50S ribosomal protein L36	0.151527593227371	0.748342983207476	Upregulated	1454.44578277343	WP_000868187.1
C2566_RS21830	C2566_RS21830	C2566_RS21830	transposase	0.151379256095421	0.758466074336759	Upregulated	23.4362015526049	NA
C2566_RS05895	tomB	tomB	Hha toxicity modulator TomB	0.151006725561899	0.763358777760826	Upregulated	3700.56213008241	WP_000344800.1
C2566_RS02985	holC	holC	DNA polymerase III subunit chi	0.150331870365266	0.748933517677092	Upregulated	56.4814052296713	WP_000786393.1
C2566_RS09960	C2566_RS09960	C2566_RS09960	hypothetical protein	0.149809745713964	0.765988074226545	Upregulated	61.3165575563488	NA
C2566_RS12190	ydiH	ydiH	YdiH family protein	0.149790601600616	0.757661811000121	Upregulated	221.609075376426	WP_001296104.1
C2566_RS05705	C2566_RS05705	C2566_RS05705	tetratricopeptide repeat protein	0.149556398934036	0.73547811840354	Upregulated	32.5638666211099	WP_001297127.1
C2566_RS06845	djlC	djlC	co-chaperone DjlC	0.149127794070566	0.764973637181312	Upregulated	36.4064926845143	NA
C2566_RS15535	yfeH	yfeH	bile acid:sodium symporter family protein	0.148966476460154	0.723055510738895	Upregulated	114.169723697129	WP_000765610.1
C2566_RS12265	ydiR	ydiR	electron transfer flavoprotein subunit alpha	0.148858645155241	0.760561219765841	Upregulated	13.0326814919331	WP_000080700.1
C2566_RS21360	lyxK	lyxK	L-xylulokinase	0.148605250008962	0.74309318631562	Upregulated	17.4674626710866	WP_000196054.1
C2566_RS21935	uhpT	uhpT	hexose-6-phosphate:phosphate antiporter	0.148428548232532	NA	Upregulated	32.913081281796	WP_000879194.1
C2566_RS01410	ppc	ppc	phosphoenolpyruvate carboxylase	0.148205222814464	0.748102442685292	Upregulated	279.643511599883	WP_001005579.1
C2566_RS01450	yijD	yijD	YijD family membrane protein	0.147774595089774	0.770038678460263	Upregulated	337.917316739938	WP_000806411.1
C2566_RS00960	yihL	yihL	GntR family transcriptional regulator	0.147737190218434	0.766756919708567	Upregulated	20.7082729092533	WP_000147429.1
C2566_RS16065	yfhM	yfhM	alpha2-macroglobulin	0.147590994847148	0.723044809277938	Upregulated	410.026828941361	WP_000736266.1
C2566_RS20920	arsB	arsB	arsenite/antimonite:H(+) antiporter ArsB	0.147354473678199	0.771209596327347	Upregulated	47.0135447139253	WP_000922639.1
C2566_RS00790	tatC	tatC	Sec-independent protein translocase subunit TatC	0.147297426909319	0.767700810192829	Upregulated	82.617438036966	WP_000109943.1
C2566_RS19585	rng	rng	ribonuclease G	0.146917364729589	0.740153796491381	Upregulated	210.821982264515	WP_000123197.1
C2566_RS17920	trhA	trhA	PAQR family membrane homeostasis protein TrhA	0.146880859482433	0.772205887881533	Upregulated	552.668090065295	WP_000250274.1
C2566_RS07210	ybgP	ybgP	molecular chaperone	0.146769671555008	0.726736857620871	Upregulated	9.76061929640638	WP_000143517.1
C2566_RS17590	C2566_RS17590	C2566_RS17590	SDR family NAD(P)-dependent oxidoreductase	0.146467854482927	0.763358777760826	Upregulated	28.557920717478	NA
C2566_RS11080	C2566_RS11080	C2566_RS11080	ISAs1 family transposase	0.146454771136004	0.74309318631562	Upregulated	9.71423687350705	NA
C2566_RS11995	ydhF	ydhF	aldo/keto reductase	0.146367038376594	0.748342983207476	Upregulated	129.941709822185	WP_000250656.1
C2566_RS06110	allS	allS	HTH-type transcriptional activator AllS	0.146297198794978	0.772968811751568	Upregulated	19.0597501294917	WP_000460145.1
C2566_RS15190	mnmC	mnmC	bifunctional tRNA (5-methylaminomethyl-2-thiouridine)(34)-methyltransferase MnmD/FAD-dependent 5-carboxymethylaminomethyl-2-thiouridine(34) oxidoreductase MnmC	0.145842408566265	0.721562531748002	Upregulated	146.220657033611	WP_000683788.1
C2566_RS12775	yeaQ	yeaQ	GlsB/YeaQ/YmgE family stress response membrane protein	0.145426014817852	0.774489410398198	Upregulated	2239.29113451805	WP_000512153.1
C2566_RS12455	chbR	chbR	transcriptional regulator ChbR	0.145295243449196	0.769413263104487	Upregulated	52.4975904471777	WP_000983648.1
C2566_RS11490	rspR	rspR	DNA-binding transcriptional regulator rspR	0.145279261732735	0.705481986878584	Upregulated	113.267084369363	WP_000215549.1
C2566_RS10480	ycjG	ycjG	L-Ala-D/L-Glu epimerase	0.145173029856262	0.766756919708567	Upregulated	96.5754568016538	WP_001261211.1
C2566_RS07030	ybfE	ybfE	LexA regulated protein	0.145090890333285	0.772968811751568	Upregulated	10.6810115582881	WP_001300829.1
C2566_RS16405	ung	ung	uracil-DNA glycosylase	0.144624686770551	0.772968811751568	Upregulated	203.906460394377	WP_001262713.1
C2566_RS02515	queG	queG	tRNA epoxyqueuosine(34) reductase QueG	0.144142058431239	0.776320446003216	Upregulated	232.613528490729	WP_001294219.1
C2566_RS05495	aroL	aroL	shikimate kinase AroL	0.144004219508501	0.750006034863277	Upregulated	159.532794523074	WP_000193393.1
C2566_RS07550	bioC	bioC	malonyl-ACP O-methyltransferase BioC	0.143944265736689	0.750913297419416	Upregulated	7.77158273135744	WP_000246761.1
C2566_RS13600	dacD	dacD	serine-type D-Ala-D-Ala carboxypeptidase DacD	0.14352492332091	0.773556708706203	Upregulated	30.7144220850355	WP_001320295.1
C2566_RS21475	yibI	yibI	DUF3302 domain-containing protein	0.143115635194272	0.777541642775593	Upregulated	8.8962348846465	WP_000479624.1
C2566_RS05790	hupB	hupB	nucleoid-associated protein HU-beta	0.142352029898484	0.776142550507555	Upregulated	860.057380563402	WP_001043542.1
C2566_RS11720	ynfL	ynfL	LysR family transcriptional regulator	0.142085814003141	0.772968811751568	Upregulated	12.4971843351073	WP_001019525.1
C2566_RS11390	yneG	yneG	DUF4186 domain-containing protein	0.142015533464059	0.745629663385085	Upregulated	6.32849261354907	WP_001191027.1
C2566_RS15740	eutT	eutT	ethanolamine utilization cob(I)yrinic acid a,c-diamide adenosyltransferase EutT	0.141520450197069	0.752462567889066	Upregulated	6.37753559743418	WP_000651266.1
C2566_RS07760	ybiR	ybiR	anion transporter	0.141311234171134	0.7684678575783	Upregulated	75.9545871355246	WP_000056457.1
C2566_RS19410	npr	npr	PTS phosphocarrier protein NPr	0.141091195039572	0.779717749263524	Upregulated	18.1825122852657	WP_000216791.1
C2566_RS05625	yajI	yajI	DUF3251 domain-containing protein	0.140975897704123	0.777541642775593	Upregulated	33.4889431567833	WP_001301329.1
C2566_RS09980	ychJ	ychJ	YchJ family protein	0.140063792965426	0.780830936322906	Upregulated	707.715672910097	WP_001362540.1
C2566_RS10405	ycjN	ycjN	ABC transporter substrate-binding protein	0.139265774498568	0.731525137304548	Upregulated	9.04353631875699	WP_000597460.1
C2566_RS21510	C2566_RS21510	C2566_RS21510	YadA-like family protein	0.139145955860447	0.750913297419416	Upregulated	144.608734680347	WP_001033182.1
C2566_RS08135	artP	artP	arginine ABC transporter ATP-binding protein ArtP	0.139137450131642	0.750785190089917	Upregulated	136.689914119722	WP_000027205.1
C2566_RS20790	nikE	nikE	nickel import ATP-binding protein NikE	0.138700914932896	0.784158374409471	Upregulated	27.7050688879078	WP_000173665.1
C2566_RS08600	fabA	fabA	bifunctional 3-hydroxydecanoyl-ACP dehydratase/trans-2-decenoyl-ACP isomerase	0.138686772566605	0.784960689587521	Upregulated	310.077260317665	WP_000227927.1
C2566_RS05510	aroM	aroM	AroM family protein	0.138143420407032	0.784158374409471	Upregulated	31.1892899439049	WP_001276425.1
C2566_RS04555	mtnN	mtnN	5'-methylthioadenosine/S-adenosylhomocysteine nucleosidase	0.137119745073749	0.779074232096942	Upregulated	303.575861113397	WP_000689844.1
C2566_RS17805	yggE	yggE	oxidative stress defense protein	0.13660512391841	0.781164971370327	Upregulated	84.7432270594425	WP_000669834.1
C2566_RS16565	yfjD	yfjD	HlyC/CorC family transporter	0.136549577377109	0.777541642775593	Upregulated	332.506961470121	WP_077260525.1
C2566_RS17290	syd	syd	SecY-interacting protein	0.135477977190998	0.752462567889066	Upregulated	96.4665649403737	WP_000342431.1
C2566_RS14045	yegW	yegW	GntR family transcriptional regulator	0.135369993797075	0.792022634428627	Upregulated	16.5951307841535	WP_000434038.1
C2566_RS07690	fiu	fiu	catecholate siderophore receptor Fiu	0.13504175716116	0.788489832092937	Upregulated	26.9434217552695	WP_000430013.1
C2566_RS01575	yjaZ	yjaZ	heat-shock protein C	0.13479620036625	0.787016320777156	Upregulated	111.584510483907	WP_001307500.1
C2566_RS05210	yahK	yahK	NADPH-dependent aldehyde reductase YahK	0.134194792903568	0.786925099314916	Upregulated	71.4519450998865	WP_000692754.1
C2566_RS07955	C2566_RS07955	C2566_RS07955	phage portal protein	0.13416611731582	0.772968811751568	Upregulated	13.5117016909465	WP_000520360.1
C2566_RS07620	ybhQ	ybhQ	YbhQ family protein	0.133906166257619	0.79374696760686	Upregulated	825.128381831331	WP_000871982.1
C2566_RS07530	ybhB	ybhB	kinase inhibitor	0.133830909033397	0.79374696760686	Upregulated	97.2873313889285	WP_000767389.1
C2566_RS19790	smg	smg	DUF494 family protein Smg	0.133376543717397	0.795393011703117	Upregulated	304.716635360452	WP_000460680.1
C2566_RS18670	plsY	plsY	glycerol-3-phosphate 1-O-acyltransferase PlsY	0.132809544821774	0.757529961424947	Upregulated	65.0546057881714	WP_001272796.1
C2566_RS17970	idi	idi	isopentenyl-diphosphate Delta-isomerase	0.132499532016336	0.79374696760686	Upregulated	98.7885253751309	WP_001192790.1
C2566_RS17895	gcvH	gcvH	glycine cleavage system protein GcvH	0.132239162330687	0.781282392092675	Upregulated	398.013589721587	WP_001295377.1
C2566_RS16925	ascB	ascB	6-phospho-beta-glucosidase AscB	0.132100028147821	0.797711618474284	Upregulated	33.1541932391443	WP_000110340.1
C2566_RS17075	truD	truD	tRNA pseudouridine(13) synthase TruD	0.131603053600882	0.795393011703117	Upregulated	287.396086520152	WP_000568943.1
C2566_RS00835	trkH	trkH	Trk system potassium transporter TrkH	0.130926974020213	0.787016320777156	Upregulated	181.742203267165	WP_000545673.1
C2566_RS07160	ybgA	ybgA	YbgA family protein	0.130884945922839	0.798491274937902	Upregulated	38.0584964409176	WP_001076004.1
C2566_RS21195	yiaC	yiaC	N-acetyltransferase	0.130867496887618	0.798491274937902	Upregulated	13.128795127031	WP_000617485.1
C2566_RS15955	purM	purM	phosphoribosylformylglycinamidine cyclo-ligase	0.130640314817297	0.79374696760686	Upregulated	38.0021992608452	WP_001295474.1
C2566_RS10680	trkG	trkG	Trk system potassium transporter TrkG	0.130626724238676	0.797711618474284	Upregulated	379.686088275113	WP_001097897.1
C2566_RS02900	treR	treR	trehalose operon repressor TreR	0.130039899200064	0.790908829626863	Upregulated	36.6478103871004	WP_001181324.1
C2566_RS19805	fmt	fmt	methionyl-tRNA formyltransferase	0.130027668720146	0.798491274937902	Upregulated	331.833284642861	WP_000004473.1
C2566_RS15815	ypfN	ypfN	YpfN family protein	0.129890087440368	0.798921624227686	Upregulated	36.1185526925797	WP_000383836.1
C2566_RS08500	ssuC	ssuC	aliphatic sulfonate ABC transporter permease SsuC	0.129772751597906	0.786925099314916	Upregulated	7.04781613640747	WP_000235203.1
C2566_RS11255	pqqL	pqqL	M16 family metallopeptidase	0.129424017803319	0.799785622108427	Upregulated	61.362333117212	WP_001244978.1
C2566_RS12545	ydjZ	ydjZ	TVP38/TMEM64 family protein	0.128666654261407	0.79374696760686	Upregulated	29.3789581863769	WP_000975812.1
C2566_RS00595	C2566_RS00595	C2566_RS00595	DUF943 family protein	0.128468707101623	0.781282392092675	Upregulated	7.76979813009969	WP_000837667.1
C2566_RS02090	alsK	alsK	allose kinase	0.128429137552905	0.801092502955347	Upregulated	18.6286562198101	WP_001171687.1
C2566_RS06985	nagB	nagB	glucosamine-6-phosphate deaminase	0.127441852293431	0.773526776047306	Upregulated	74.3538285505691	WP_001237072.1
C2566_RS18600	yqiI	yqiI	fimbrial protein	0.127180050188778	0.799644702546933	Upregulated	20.0180732151323	WP_001269802.1
C2566_RS07195	nei	nei	endonuclease VIII	0.127114473854193	0.797711618474284	Upregulated	33.2065236348922	WP_001114026.1
C2566_RS11010	ydcY	ydcY	DUF2526 family protein YdcY	0.126716049835634	0.779935371859747	Upregulated	161.262080503156	WP_000018633.1
C2566_RS17860	ssrS	ssrS	hypothetical protein	0.126662729152301	0.805046094054159	Upregulated	655481.043293231	NA
C2566_RS13095	kdgA	kdgA	bifunctional 4-hydroxy-2-oxoglutarate aldolase/2-dehydro-3-deoxy-phosphogluconate aldolase	0.125943244127449	0.806754678100884	Upregulated	64.8951444521233	WP_000800512.1
C2566_RS05480	adrA	adrA	diguanylate cyclase AdrA	0.125855568455141	0.790908829626863	Upregulated	15.0856260154141	WP_000484048.1
C2566_RS11090	yddH	yddH	flavin reductase family protein	0.125777833489022	0.806325932894851	Upregulated	19.8044670309352	WP_000085912.1
C2566_RS07770	ybiT	ybiT	ABC-F family ATPase	0.12539533634386	0.794791784550135	Upregulated	215.429321453917	WP_000961458.1
C2566_RS12575	ynjF	ynjF	CDP-alcohol phosphatidyltransferase family protein	0.125292284263813	0.804203270386653	Upregulated	27.119213288363	WP_001295484.1
C2566_RS01085	fdhD	fdhD	formate dehydrogenase accessory sulfurtransferase FdhD	0.124702908091539	0.777541642775593	Upregulated	69.5994936338985	WP_000753622.1
C2566_RS19575	tldD	tldD	metalloprotease TldD	0.124561378951607	0.755422949726589	Upregulated	390.841680051389	WP_000055909.1
C2566_RS08770	gfcC	gfcC	capsule biosynthesis GfcC family protein	0.124266563737574	0.679058739590736	Upregulated	7.8742380029511	WP_001038079.1
C2566_RS04545	yadS	yadS	TRIC cation channel family protein	0.124178704908429	0.797711618474284	Upregulated	34.0437065691424	WP_000964221.1
C2566_RS04025	rluA	rluA	bifunctional tRNA pseudouridine(32) synthase/23S rRNA pseudouridine(746) synthase RluA	0.123415446577513	0.804446301088101	Upregulated	49.9701940233727	WP_000525176.1
C2566_RS02630	bsmA	bsmA	biofilm peroxide resistance protein BsmA	0.123287677609549	0.810104490331769	Upregulated	577.960359880933	WP_000254633.1
C2566_RS06065	tesA	tesA	multifunctional acyl-CoA thioesterase I/protease I/lysophospholipase L1	0.123040523411022	0.809912496634295	Upregulated	20.5623210939124	WP_001295836.1
C2566_RS11790	rstA	rstA	two-component system response regulator RstA	0.122618285076939	0.798491274937902	Upregulated	75.7721537599869	WP_001092508.1
C2566_RS15265	sixA	sixA	phosphohistidine phosphatase SixA	0.122549797792784	0.810104490331769	Upregulated	266.353437763505	WP_001195819.1
C2566_RS13145	znuB	znuB	zinc ABC transporter permease subunit ZnuB	0.122535722875218	0.797711618474284	Upregulated	43.806660566875	WP_000571479.1
C2566_RS08400	lpxK	lpxK	tetraacyldisaccharide 4'-kinase	0.121738139144289	0.807779190933249	Upregulated	48.8443692260941	WP_000570539.1
C2566_RS03440	yjjI	yjjI	YjjI family glycine radical enzyme	0.121674842400803	0.792022634428627	Upregulated	50.7870806019907	WP_001143253.1
C2566_RS12745	nimR	nimR	DNA-binding transcriptional regulator NimR	0.121651964537522	0.811074112283759	Upregulated	29.3875552971837	WP_000972240.1
C2566_RS10850	cybB	cybB	cytochrome b561	0.121618283299803	0.79374696760686	Upregulated	192.381659996515	WP_000428998.1
C2566_RS11645	rspB	rspB	Zn-dependent oxidoreductase	0.121470082939012	0.812079452553149	Upregulated	17.7394862937903	WP_000836067.1
C2566_RS25125	C2566_RS25125	C2566_RS25125	hypothetical protein	0.121394803880712	0.807779190933249	Upregulated	24.5090064330362	NA
C2566_RS05560	phoR	phoR	phosphate regulon sensor histidine kinase PhoR	0.121041759004168	0.804203270386653	Upregulated	59.1382835582465	WP_000893623.1
C2566_RS16155	hcaT	hcaT	3-phenylpropionate MFS transporter	0.120521154961772	0.812079452553149	Upregulated	86.9905590989394	WP_000244174.1
C2566_RS08185	lysO	lysO	L-lysine exporter LysO	0.120292464195583	0.812650474467696	Upregulated	24.9512754320157	WP_000491142.1
C2566_RS21910	yicS	yicS	protein YicS	0.120052338547126	0.812079452553149	Upregulated	20.4560030445978	WP_000805509.1
C2566_RS18300	yghT	yghT	dTMP kinase	0.119813893487079	0.733783186786414	Upregulated	12.7734548925033	WP_001190781.1
C2566_RS19570	aaeR	aaeR	HTH-type transcriptional activator AaeR	0.119799537030426	0.79374696760686	Upregulated	54.9709144639565	WP_000440317.1
C2566_RS03445	yjjW	yjjW	YjjW family glycine radical enzyme activase	0.119662930148652	0.81439780445777	Upregulated	17.3454705773038	WP_001088415.1
C2566_RS02655	ulaB	ulaB	PTS ascorbate transporter subunit IIB	0.119497403338247	0.811635454762461	Upregulated	10.7078143103172	WP_000218362.1
C2566_RS03145	fecC	fecC	iron-dicitrate ABC transporter permease FecC	0.119429112490485	0.798491274937902	Upregulated	14.6839218220469	WP_000125187.1
C2566_RS12970	kdgR	kdgR	DNA-binding transcriptional regulator KdgR	0.119186678986743	0.797711618474284	Upregulated	210.391743263799	WP_001262182.1
C2566_RS06575	entE	entE	(2,3-dihydroxybenzoyl)adenylate synthase EntE	0.119048250861355	0.797528027275323	Upregulated	16.713988453159	WP_000026804.1
C2566_RS14235	yohC	yohC	Yip1 family protein	0.119022296072237	0.797811861284949	Upregulated	82.0307578616012	WP_001319944.1
C2566_RS17610	C2566_RS17610	C2566_RS17610	hypothetical protein	0.118753650185625	0.81439780445777	Upregulated	49.4596832861412	WP_001389254.1
C2566_RS07905	C2566_RS07905	C2566_RS07905	hypothetical protein	0.118737257072097	0.81439780445777	Upregulated	1382.67957326555	WP_000974872.1
C2566_RS11860	malY	malY	bifunctional maltose regulon transcriptional repressor/cystathionine beta-lyase MalY	0.118490942614513	0.772205887881533	Upregulated	54.6639805245195	WP_000459371.1
C2566_RS03235	C2566_RS03235	C2566_RS03235	IS4-like element IS421 family transposase	0.118074248058843	0.811748003907716	Upregulated	10.4246227267644	WP_001300563.1
C2566_RS06955	C2566_RS06955	C2566_RS06955	hypothetical protein	0.117872117665056	0.807779190933249	Upregulated	780.798959938303	NA
C2566_RS02880	nrdG	nrdG	anaerobic ribonucleoside-triphosphate reductase-activating protein	0.117658110090165	0.799651723576784	Upregulated	42.8942758808749	WP_001106238.1
C2566_RS20170	yhfK	yhfK	YccS/YhfK family putative transporter	0.117635451921091	0.79374696760686	Upregulated	263.267243013254	WP_012775971.1
C2566_RS19820	mscL	mscL	large-conductance mechanosensitive channel protein MscL	0.117020936879972	0.814082279490652	Upregulated	522.185518116584	WP_000022442.1
C2566_RS18555	ygiC	ygiC	glutathionylspermidine synthase family protein	0.116708788530947	0.807456051258085	Upregulated	563.428404843485	WP_000442860.1
C2566_RS12240	ydiF	ydiF	acyl CoA:acetate/3-ketoacid CoA transferase	0.116439888592249	0.795393011703117	Upregulated	13.8904957636742	WP_000805638.1
C2566_RS04800	yafC	yafC	DNA-binding transcriptional regulator YafC	0.116411744276153	0.799239152682731	Upregulated	86.9481043046067	WP_000648577.1
C2566_RS18585	ygiL	ygiL	fimbrial-like protein	0.116410333682781	0.808159438760726	Upregulated	9.7562420202729	WP_001272145.1
C2566_RS15870	hyfB	hyfB	hydrogenase 4 subunit B	0.116256300959187	0.81439780445777	Upregulated	22.2918921835318	WP_000339481.1
C2566_RS20615	ggt	ggt	gamma-glutamyltransferase	0.116065630225722	0.811325464781203	Upregulated	23.2832801992727	WP_000595071.1
C2566_RS21350	yiaN	yiaN	2,3-diketo-L-gulonate TRAP transporter large permease YiaN	0.115895063863257	NA	Upregulated	17.6953746157007	WP_000279599.1
C2566_RS12945	yobF	yobF	DUF2627 domain-containing protein	0.11588492848186	0.818051418651526	Upregulated	5876.04498273356	WP_001295496.1
C2566_RS20460	nfuA	nfuA	Fe-S biogenesis protein NfuA	0.115874898529412	0.811635454762461	Upregulated	298.064768035905	WP_000619389.1
C2566_RS06805	cobC	cobC	adenosylcobalamin/alpha-ribazole phosphatase	0.115744577876017	0.81439780445777	Upregulated	30.6383146723085	WP_001241888.1
C2566_RS21920	yicN	yicN	DUF1198 domain-containing protein	0.115202714919913	0.819722339679419	Upregulated	10.8838309368181	WP_001300927.1
C2566_RS07705	ybiO	ybiO	mechanosensitive channel protein	0.114936801518168	0.821714781606602	Upregulated	50.0257682832064	WP_001267253.1
C2566_RS14930	yfbM	yfbM	YfbM family protein	0.114887567405039	0.810104490331769	Upregulated	75.1415505387006	WP_000525365.1
C2566_RS00620	rarD	rarD	EamA family transporter RarD	0.114329559895654	0.824567928545258	Upregulated	22.6802127546168	WP_000339104.1
C2566_RS17145	queD	queD	6-carboxytetrahydropterin synthase QueD	0.114226998968305	0.818940337204114	Upregulated	32.8690299309691	WP_000108294.1
C2566_RS12020	rnt	rnt	ribonuclease T	0.114169309941005	0.821714781606602	Upregulated	43.9960930725839	WP_001282281.1
C2566_RS08335	pflA	pflA	pyruvate formate lyase 1-activating protein	0.113922930758924	0.807779190933249	Upregulated	364.729445428701	WP_000111043.1
C2566_RS12235	aroD	aroD	type I 3-dehydroquinate dehydratase	0.113779476532194	0.819722339679419	Upregulated	37.2251846015595	WP_000860163.1
C2566_RS03550	yjjA	yjjA	DUF2501 domain-containing protein YjjA	0.113579951466383	0.821685240106109	Upregulated	80.251944648284	WP_001308243.1
C2566_RS16395	eamB	eamB	cysteine/O-acetylserine transporter	0.113518286801772	0.826250347922984	Upregulated	79.4668730029337	WP_000189210.1
C2566_RS21000	ccp	ccp	cytochrome c peroxidase	0.113420491523606	0.800311699326175	Upregulated	118.606145698516	WP_000784827.1
C2566_RS16935	hycH	hycH	formate hydrogenlyase assembly protein HycH	0.112140298252929	0.819443684845772	Upregulated	8.29522342044088	WP_001291921.1
C2566_RS12600	topB	topB	DNA topoisomerase III	0.111952903418726	0.819305392212292	Upregulated	174.363416090399	WP_001235800.1
C2566_RS16615	C2566_RS16615	C2566_RS16615	integrase domain-containing protein	0.111872990081527	0.81439780445777	Upregulated	306.580011130134	WP_001062342.1
C2566_RS00435	wecC	wecC	UDP-N-acetyl-D-mannosamine dehydrogenase	0.1115618288347	0.798491274937902	Upregulated	72.0384173689893	WP_000006621.1
C2566_RS20760	yhhT	yhhT	AI-2E family transporter	0.111209725012108	0.812138693693444	Upregulated	54.7543299934591	WP_001300885.1
C2566_RS08860	yccE	yccE	YccE family protein	0.110837187637773	0.827230477555225	Upregulated	23.139162100992	WP_000535346.1
C2566_RS19765	yrdA	yrdA	gamma carbonic anhydrase family protein	0.110414978874501	0.81439780445777	Upregulated	310.376725990808	WP_001286158.1
C2566_RS01705	aceB	aceB	malate synthase A	0.109762052060379	0.830843578457774	Upregulated	2332.29692620224	WP_000138915.1
C2566_RS02865	yjgA	yjgA	ribosome biogenesis factor YjgA	0.109735411013892	0.831561487747018	Upregulated	251.254459853374	WP_000166270.1
C2566_RS07435	gpmA	gpmA	2,3-diphosphoglycerate-dependent phosphoglycerate mutase	0.109678976669301	0.818940337204114	Upregulated	1007.99640849365	WP_001295305.1
C2566_RS09895	chaB	chaB	putative cation transport regulator ChaB	0.109533031505754	0.828372609868139	Upregulated	45.1033157888467	WP_001146444.1
C2566_RS11940	pdxY	pdxY	pyridoxal kinase	0.109490035506264	0.828372609868139	Upregulated	77.5678249181378	WP_001307229.1
C2566_RS18045	yggI	yggI	SprT family zinc-dependent metalloprotease	0.109227477870475	0.831561487747018	Upregulated	17.5674614199886	WP_001300769.1
C2566_RS15455	ypeC	ypeC	DUF2502 domain-containing protein YpeC	0.109035613683016	0.823090182279032	Upregulated	9.14339659803962	WP_000490072.1
C2566_RS13300	motA	motA	flagellar motor stator protein MotA	0.108946727281597	0.81439780445777	Upregulated	7.49768145691438	WP_000906340.1
C2566_RS10400	ycjM	ycjM	glucosylglycerate phosphorylase	0.108778183817978	0.828004435349536	Upregulated	24.6739959795724	WP_000810500.1
C2566_RS10555	abgA	abgA	p-aminobenzoyl-glutamate hydrolase subunit AbgA	0.108758408102955	0.832249865531603	Upregulated	25.6507098922967	WP_000444929.1
C2566_RS14210	yehY	yehY	glycine betaine ABC transporter permease YehY	0.108593860793541	0.832096782837405	Upregulated	20.5342499356585	WP_000220833.1
C2566_RS14475	yejF	yejF	microcin C ABC transporter ATP-binding protein YejF	0.10810059712992	0.803253341234208	Upregulated	63.431862884845	WP_000194943.1
C2566_RS03325	arcA	arcA	two-component system response regulator ArcA	0.108065498389262	0.826913387730984	Upregulated	1304.32947183268	WP_001194358.1
C2566_RS18510	ygiN	ygiN	putative quinol monooxygenase	0.107888883197394	0.832790672596864	Upregulated	1568.99010482407	WP_000958598.1
C2566_RS25135	ysdE	ysdE	protein YsdE	0.107553377405575	0.819216720833278	Upregulated	10.3771296476615	WP_211180519.1
C2566_RS06590	entH	entH	proofreading thioesterase EntH	0.107344749591491	0.834629204686495	Upregulated	8.73832185088771	WP_000637953.1
C2566_RS16455	C2566_RS16455	C2566_RS16455	hypothetical protein	0.107323304323373	0.777541642775593	Upregulated	479.220617335275	NA
C2566_RS12690	gapA	gapA	glyceraldehyde-3-phosphate dehydrogenase	0.106816387342839	0.836845228479179	Upregulated	7959.26791229548	WP_000153502.1
C2566_RS12315	ydiV	ydiV	anti-FlhDC factor	0.106604982541433	0.833887061714056	Upregulated	246.901937718748	NA
C2566_RS08935	C2566_RS08935	C2566_RS08935	hypothetical protein	0.106473119440408	0.832479948642998	Upregulated	8.04968076777514	WP_000979516.1
C2566_RS10500	pgrR	pgrR	DNA-binding transcriptional regulator PgrR	0.106028782028239	0.837395242424225	Upregulated	37.6107644909381	WP_000817708.1
C2566_RS21530	trmL	trmL	tRNA (uridine(34)/cytosine(34)/5-carboxymethylaminomethyluridine(34)-2'-O)-methyltransferase TrmL	0.105445145722241	0.837395242424225	Upregulated	38.666851245649	WP_000932344.1
C2566_RS09020	ghrA	ghrA	glyoxylate/hydroxypyruvate reductase GhrA	0.105272017291541	0.828475751244089	Upregulated	91.9074590205847	WP_000351315.1
C2566_RS05975	aes	aes	acetyl esterase	0.10515968807293	0.827533934207812	Upregulated	77.5686860512276	WP_000801849.1
C2566_RS06580	entB	entB	enterobactin biosynthesis bifunctional isochorismatase/aryl carrier protein EntB	0.104612806587533	0.837395242424225	Upregulated	12.8804287823887	WP_001007155.1
C2566_RS06925	ubiF	ubiF	3-demethoxyubiquinol 3-hydroxylase	0.104339429224225	0.818940337204114	Upregulated	248.406595849757	WP_000184540.1
C2566_RS10905	tehA	tehA	dicarboxylate transporter/tellurite-resistance protein TehA	0.104306640160637	0.812079452553149	Upregulated	73.5805114085137	WP_001301046.1
C2566_RS20985	gadW	gadW	acid resistance transcriptional activator GadW	0.104225850736647	0.837752995678447	Upregulated	54.3782428410762	WP_000149999.1
C2566_RS01875	dinF	dinF	MATE family efflux transporter DinF	0.104120209190784	0.837752995678447	Upregulated	40.6040843761916	WP_001301116.1
C2566_RS21430	selB	selB	selenocysteine-specific translation elongation factor	0.103784495263533	0.823090182279032	Upregulated	121.798420459667	WP_000582441.1
C2566_RS18370	yghX	yghX	YghX family hydrolase	0.10376179996181	0.834655753381324	Upregulated	85.3110237530611	WP_001424373.1
C2566_RS11555	C2566_RS11555	C2566_RS11555	antiterminator Q family protein	0.103620865733094	0.837752995678447	Upregulated	31.2528789773443	WP_001204787.1
C2566_RS16590	bamE	bamE	outer membrane protein assembly factor BamE	0.103586707983045	0.837752995678447	Upregulated	1349.90241400383	WP_001203437.1
C2566_RS17180	ygcU	ygcU	FAD-binding oxidoreductase	0.103290988663195	0.827575994219288	Upregulated	25.146425640632	WP_000059307.1
C2566_RS21565	envC	envC	murein hydrolase activator EnvC	0.103147927293303	0.821462092800227	Upregulated	68.3612057480893	WP_000196249.1
C2566_RS02590	yjfI	yjfI	YjfI family protein	0.102943515124975	0.837752995678447	Upregulated	10.2065258575152	WP_000220128.1
C2566_RS18060	gshB	gshB	glutathione synthase	0.102863223290485	0.837752995678447	Upregulated	333.131281546701	WP_000593273.1
C2566_RS06100	ylbG	ylbG	helix-turn-helix domain-containing protein	0.102841783445159	0.830843578457774	Upregulated	22.7624718988164	NA
C2566_RS10000	hns	hns	histone-like nucleoid-structuring protein H-NS	0.102627337262715	0.837752995678447	Upregulated	3041.80336718672	WP_001287378.1
C2566_RS09965	C2566_RS09965	C2566_RS09965	hypothetical protein	0.102607087112934	0.839493574626955	Upregulated	293.815008554805	NA
C2566_RS02315	yjdJ	yjdJ	GNAT family N-acetyltransferase	0.102354795806817	0.837752995678447	Upregulated	170.778952347249	WP_000405651.1
C2566_RS09150	yceI	yceI	YceI family protein	0.101769870321667	0.840122564915791	Upregulated	34.6099046818604	WP_000749261.1
C2566_RS03265	mog	mog	molybdopterin adenylyltransferase	0.101746349398727	0.835875593926266	Upregulated	116.901151960174	WP_001094682.1
C2566_RS11160	fdnI	fdnI	formate dehydrogenase-N subunit gamma	0.100643524284579	0.837395242424225	Upregulated	6.7296941668237	WP_000045648.1
C2566_RS14005	gatA	gatA	PTS galactitol transporter subunit IIA	0.100426449318839	0.811635454762461	Upregulated	5.78926314491056	WP_000182921.1
C2566_RS17170	ygcR	ygcR	electron transfer flavoprotein subunit beta/FixA family protein	0.100066877552077	0.826250347922984	Upregulated	7.59731925397851	WP_001299652.1
C2566_RS21775	yicH	yicH	AsmA family protein	0.0995713095003974	0.837752995678447	Upregulated	254.095254472632	WP_001300954.1
C2566_RS02845	ytfT	ytfT	galactofuranose ABC transporter, ATP-binding protein YtfT	0.0989395064132534	0.843919927840529	Upregulated	18.2368511747318	WP_001297255.1
C2566_RS21750	trmH	trmH	tRNA (guanosine(18)-2'-O)-methyltransferase TrmH	0.0989227375588738	0.837395242424225	Upregulated	64.0052805103456	WP_001070177.1
C2566_RS10795	ydbD	ydbD	DUF2773 domain-containing bactofilin	0.0985682555249301	0.845948998606374	Upregulated	49.1749303031024	WP_000471481.1
C2566_RS07080	kdpE	kdpE	two-component system response regulator KdpE	0.0982548255136131	0.837752995678447	Upregulated	11.1382637166586	WP_000186074.1
[truncated: 2,060 more rows]
