# Supplementary material for: Transcriptome Profiling of Escherichia coli B During Sequential Adaptation to T4 Phage and Iron(III) Stress
Source: Antibiotics (Basel). 2026 Jul 13;15(7):684. doi: 10.3390/antibiotics15070684 (PMC13405929; doi:10.3390/antibiotics15070684)
Supplement: Supplementary file 1 [file antibiotics-15-00684-s001.zip › SUPPLEMENTARY FOLDER/analysis_CON3/Phage_vs_FE_significant.csv]

gene_id	label	gene_name	product	log2FoldChange	padj	direction	baseMean	protein_id
C2566_RS03720	fimA	fimA	type 1 fimbrial major subunit FimA	8.12239842599424	1.42284307452029e-07	Upregulated	2402.18497204409	WP_000695564.1
C2566_RS03715	fimI	fimI	fimbrial protein	7.06051789797072	1.90687372436062e-05	Upregulated	114.179469718177	WP_000824114.1
C2566_RS03710	fimC	fimC	type 1 fimbria chaperone FimC	6.49409697814778	8.62881349807486e-06	Upregulated	132.849836477551	WP_000066560.1
C2566_RS14775	glpA	glpA	anaerobic glycerol-3-phosphate dehydrogenase subunit A	5.70406373520502	7.34107036758512e-11	Upregulated	312.341339173398	WP_000857257.1
C2566_RS03705	fimD	fimD	fimbrial usher FimD	5.08542365843611	6.75427492455051e-06	Upregulated	267.505155691197	WP_000121002.1
C2566_RS19415	yrbL	yrbL	PhoP regulatory network protein YrbL	4.9914966300998	3.45742091949493e-11	Upregulated	770.908023407793	WP_000620405.1
C2566_RS03700	fimF	fimF	type 1 fimbria minor subunit FimF	4.96168495381762	1.42284307452029e-07	Upregulated	23.7859011533072	WP_001244827.1
C2566_RS00250	rbsD	rbsD	D-ribose pyranase	4.75677050774679	7.80610229146846e-06	Upregulated	274.998806830482	NA
C2566_RS21965	ivbL	ivbL	ilvB operon leader peptide IvbL	4.20030485083815	1.09149026091196e-07	Upregulated	709.58215680483	WP_001300753.1
C2566_RS20515	glpD	glpD	glycerol-3-phosphate dehydrogenase	4.10912299208796	3.51003149278552e-08	Upregulated	403.707199699676	WP_000448135.1
C2566_RS00215	asnA	asnA	aspartate--ammonia ligase	4.03287413833177	8.56767717077776e-13	Upregulated	415.23403156617	WP_000845101.1
C2566_RS14785	glpC	glpC	anaerobic glycerol-3-phosphate dehydrogenase subunit GlpC	3.76886909608693	5.15155165292105e-06	Upregulated	182.229851649954	WP_001000359.1
C2566_RS00030	tnaC	tnaC	tryptophanase leader peptide	3.73011633264514	8.48859741964716e-06	Upregulated	465.658136705983	WP_001364348.1
C2566_RS04115	leuL	leuL	leu operon leader peptide	3.72197193693738	8.16943748806889e-06	Upregulated	60.1301872906079	WP_001300467.1
C2566_RS18935	tdcF	tdcF	enamine/imine deaminase	3.67629680882637	0.000109924143877613	Upregulated	171.879902796334	WP_000719990.1
C2566_RS14780	glpB	glpB	glycerol-3-phosphate dehydrogenase subunit GlpB	3.53653715565573	5.18844841881275e-05	Upregulated	257.47314433292	WP_001209902.1
C2566_RS25535	C2566_RS25535	C2566_RS25535	hypothetical protein	3.24353486997136	0.000690568071822483	Upregulated	118.548785771027	WP_001329370.1
C2566_RS03695	C2566_RS03695	C2566_RS03695	fimbrial protein	3.14550720908124	0.000345976167614479	Upregulated	18.1840509982582	WP_077897989.1
C2566_RS03690	fimH	fimH	type 1 fimbria D-mannose specific adhesin FimH	3.13866908310368	0.000669730166047519	Upregulated	45.9176451269267	WP_000832243.1
C2566_RS14435	yeiQ	yeiQ	mannitol dehydrogenase family protein	3.12249353704141	3.30398348332397e-07	Upregulated	162.588490716764	WP_001091940.1
C2566_RS09015	C2566_RS09015	C2566_RS09015	hypothetical protein	3.0433524081047	0.00148359040061254	Upregulated	32.1054203707489	NA
C2566_RS18995	garL	garL	2-dehydro-3-deoxyglucarate aldolase	2.95029580053713	3.23432744475528e-05	Upregulated	18.3170430258458	WP_001058209.1
C2566_RS18940	tdcE	tdcE	2-ketobutyrate formate-lyase/pyruvate formate-lyase	2.94222281566762	0.000262720726247554	Upregulated	441.379650355739	WP_000861734.1
C2566_RS07965	C2566_RS07965	C2566_RS07965	GPO family capsid scaffolding protein	2.88722790353786	3.39451190348756e-05	Upregulated	22.3980393807369	WP_000216259.1
C2566_RS23280	hisL	hisL	his operon leader peptide	2.70987753632871	0.000345976167614479	Upregulated	170.923818673788	WP_001364200.1
C2566_RS01970	soxS	soxS	superoxide response transcriptional regulator SoxS	2.69764444224833	4.6992127172025e-05	Upregulated	247.61878754645	WP_000019358.1
C2566_RS08970	phoH	phoH	phosphate starvation-inducible protein PhoH	2.67260186611882	0.000276837478706974	Upregulated	174.358593235428	WP_000533522.1
C2566_RS21720	dinD	dinD	DNA damage-inducible protein D	2.58454920101561	0.000184224802438001	Upregulated	261.977074932416	WP_001300958.1
C2566_RS09175	dinI	dinI	DNA damage-inducible protein I	2.50820777156088	7.93707331816374e-05	Upregulated	234.454121567456	WP_001217754.1
C2566_RS17360	C2566_RS17360	C2566_RS17360	sugar ABC transporter ATP-binding protein	2.47299230714995	0.00107571706620747	Upregulated	209.907578009984	WP_000004944.1
C2566_RS20300	yhfZ	yhfZ	GntR family transcriptional regulator YhfZ	2.45553990573099	0.000268324567301026	Upregulated	164.671662074976	WP_001254790.1
C2566_RS01470	C2566_RS01470	C2566_RS01470	hypothetical protein	2.4489307761325	0.00690199252908479	Upregulated	12.6317933906967	NA
C2566_RS04990	C2566_RS04990	C2566_RS04990	hypothetical protein	2.44884841258428	0.00132971160350983	Upregulated	161.929992928385	NA
C2566_RS04770	C2566_RS04770	C2566_RS04770	hypothetical protein	2.43369171920181	0.0119996629409171	Upregulated	10.7184703922541	NA
C2566_RS00260	rbsC	rbsC	ribose ABC transporter permease	2.42100897740435	0.000967750800022133	Upregulated	102.177398094996	WP_000211858.1
C2566_RS17365	fucI	fucI	L-fucose isomerase	2.41791768006583	0.000739255202241567	Upregulated	168.076680074401	WP_000700894.1
C2566_RS18230	glcD	glcD	glycolate oxidase subunit GlcD	2.41086308239365	0.00114870069754768	Upregulated	58.3668512258437	WP_000026083.1
C2566_RS00035	tnaA	tnaA	tryptophanase	2.37645909508096	0.000252970844310068	Upregulated	1546.90892778599	WP_001295247.1
C2566_RS19000	garP	garP	galactarate/glucarate/glycerate transporter GarP	2.35897523616946	0.000635990039524422	Upregulated	20.3877247848115	WP_000599636.1
C2566_RS15315	C2566_RS15315	C2566_RS15315	hypothetical protein	2.3399872434905	0.000580926228829116	Upregulated	56.0378699374568	NA
C2566_RS12835	fadD	fadD	long-chain-fatty-acid--CoA ligase FadD	2.33531207453458	0.00142186615860061	Upregulated	628.338404328325	WP_000758422.1
C2566_RS18980	rnpB	rnpB	hypothetical protein	2.297596862389	0.00362367221666791	Upregulated	229959.483530008	NA
C2566_RS01475	C2566_RS01475	C2566_RS01475	hypothetical protein	2.2964494406612	0.000201851321903963	Upregulated	220.289423708324	NA
C2566_RS20295	yhfY	yhfY	PRD domain protein	2.25554437622675	0.00129867999400793	Upregulated	34.1568562195687	WP_001295165.1
C2566_RS21395	yiaT	yiaT	MipA/OmpV family protein	2.25424607125401	0.00160363173036959	Upregulated	17.9789456912938	WP_000906810.1
C2566_RS00755	C2566_RS00755	C2566_RS00755	IclR family transcriptional regulator	2.21866415775065	0.00192579918005676	Upregulated	25.1948581474904	WP_000852398.1
C2566_RS03520	bglJ	bglJ	DNA-binding transcriptional activator BglJ	2.19657606919752	0.000121579550376329	Upregulated	35.076698387807	WP_001301727.1
C2566_RS10375	pspA	pspA	phage shock protein PspA	2.19395178829653	0.00145616249787896	Upregulated	1897.08536657292	WP_000511025.1
C2566_RS18945	tdcD	tdcD	propionate kinase	2.18423028647681	0.0035764151018143	Upregulated	344.797459106884	WP_001295545.1
C2566_RS24755	pheL	pheL	pheA operon leader peptide PheL	2.10779486019347	0.00491975873895344	Upregulated	63.1083241656613	WP_001386991.1
C2566_RS14770	glpT	glpT	glycerol-3-phosphate transporter	2.06437872979893	0.00358650509336578	Upregulated	829.021955382449	WP_000948732.1
C2566_RS24235	azuC	azuC	stress response protein AzuC	2.05028077078083	0.00735714294398133	Upregulated	186.173271109452	WP_010723106.1
C2566_RS13385	C2566_RS13385	C2566_RS13385	hypothetical protein	2.02168843261072	0.00123520664820933	Upregulated	437.062631283752	NA
C2566_RS12305	hemP	hemP	hemin uptake protein HemP	2.00136515000582	0.0161516423255523	Upregulated	7.9518973072251	WP_001270809.1
C2566_RS03310	thrL	thrL	thr operon leader peptide	1.99672011251804	0.00132971160350983	Upregulated	1978.12096076656	WP_001386572.1
C2566_RS04915	lafU	lafU	putative lateral flagellar export/assembly protein LafU	1.99061762660985	0.0204664485890772	Upregulated	8.1591467903591	WP_000207564.1
C2566_RS16820	csrA	csrA	carbon storage regulator CsrA	1.9394743216872	0.000967750800022133	Upregulated	1556.17589092355	WP_000906486.1
C2566_RS18930	tdcG	tdcG	L-serine ammonia-lyase	1.93411622930969	0.00229226947228355	Upregulated	297.629296317747	WP_000622126.1
C2566_RS09580	ycgX	ycgX	DUF1398 domain-containing protein	1.90848283849963	0.016290616750665	Upregulated	14.9711502443503	WP_000373101.1
C2566_RS14400	psuK	psuK	pseudouridine kinase	1.90551828312011	0.0199913394389565	Upregulated	8.44703356038	WP_001208132.1
C2566_RS00285	yieP	yieP	FadR/GntR family transcriptional regulator	1.89825161177774	0.000615916402002955	Upregulated	337.068362894918	WP_001131164.1
C2566_RS02925	pyrL	pyrL	pyr operon leader peptide	1.89451174455363	0.0111832767487586	Upregulated	28.7970941094504	WP_001296693.1
C2566_RS02500	C2566_RS02500	C2566_RS02500	hypothetical protein	1.8609040101272	0.00026498570690414	Upregulated	716.393726181905	NA
C2566_RS07000	chiP	chiP	chitoporin ChiP	1.84825023249654	0.00350669030332	Upregulated	36.7771996935478	WP_001258839.1
C2566_RS00820	fadB	fadB	fatty acid oxidation complex subunit alpha FadB	1.84788332951906	0.0208955100128114	Upregulated	986.227435194324	WP_000965952.1
C2566_RS04780	C2566_RS04780	C2566_RS04780	hypothetical protein	1.84569605149198	0.0217069081244841	Upregulated	455.707173581053	NA
C2566_RS05225	yahN	yahN	LysE family transporter	1.83175047180054	3.5493008455963e-05	Upregulated	78.9361077243924	WP_000976975.1
C2566_RS00490	C2566_RS00490	C2566_RS00490	hypothetical protein	1.81736008686504	0.000338910395645441	Upregulated	765.768242858494	NA
C2566_RS16950	hycE	hycE	formate hydrogenlyase subunit HycE	1.80586232176273	0.00966330202848818	Upregulated	21.6150036873434	WP_001288122.1
C2566_RS24950	ysgD	ysgD	protein YsgD	1.75199187828002	0.0065126125294523	Upregulated	26.3345952465423	WP_211180520.1
C2566_RS00815	fadA	fadA	acetyl-CoA C-acyltransferase FadA	1.73451729131517	0.0192598418671441	Upregulated	205.604856550617	WP_000438708.1
C2566_RS01480	C2566_RS01480	C2566_RS01480	hypothetical protein	1.70036035271414	0.0261586896924423	Upregulated	1341.54301580578	NA
C2566_RS01255	glpF	glpF	glycerol uptake facilitator protein GlpF	1.69522129497932	0.0039410134835458	Upregulated	330.772858290456	WP_000084268.1
C2566_RS24850	nadS	nadS	NadS family protein	1.69364776107429	0.00202649622360658	Upregulated	91.2685693304462	WP_000007444.1
C2566_RS19140	yhbO	yhbO	protein/nucleic acid deglycase	1.69018532268524	0.013559348625603	Upregulated	8.57771794400021	WP_000037608.1
C2566_RS07750	mntS	mntS	manganase accumulation protein MntS	1.67861501622937	0.000605097885477628	Upregulated	1409.72041896121	WP_001001761.1
C2566_RS01335	metF	metF	methylenetetrahydrofolate reductase	1.67457727112315	0.012856862768775	Upregulated	28.2814136739773	WP_000007523.1
C2566_RS07885	ybjH	ybjH	protein YbjH	1.66800080342525	0.00908253286965321	Upregulated	9.12160242122405	WP_000605480.1
C2566_RS06610	ybdL	ybdL	methionine-oxo-acid transaminase	1.63925316202563	0.00202585035267177	Upregulated	38.3492972987317	WP_000183906.1
C2566_RS19150	yhbQ	yhbQ	DNA damage response exodeoxyribonuclease YhbQ	1.62343373469814	0.00121581961679498	Upregulated	23.4141558307102	WP_000189314.1
C2566_RS10385	pspC	pspC	envelope stress response membrane protein PspC	1.62069053186032	4.6485695701846e-05	Upregulated	72.3563672692794	WP_000907385.1
C2566_RS06265	C2566_RS06265	C2566_RS06265	hypothetical protein	1.6154173663218	0.0140712983288993	Upregulated	150.94749652295	NA
C2566_RS03730	fimE	fimE	type 1 fimbria switch DNA invertase FimE	1.61310639457239	0.00222386992948893	Upregulated	44.8737875083719	WP_000044711.1
C2566_RS09245	flgD	flgD	flagellar hook assembly protein FlgD	1.61166022468641	0.0138605967142612	Upregulated	62.3767297892753	WP_000020467.1
C2566_RS17370	fucK	fucK	L-fuculokinase	1.60872936357599	0.0113951493842717	Upregulated	80.8372181983543	WP_000808371.1
C2566_RS12515	astD	astD	succinylglutamate-semialdehyde dehydrogenase	1.60179657772873	0.00489092125558081	Upregulated	62.3310471273176	WP_000177202.1
C2566_RS10395	pspE	pspE	thiosulfate sulfurtransferase PspE	1.59512851807622	0.000329605256530367	Upregulated	293.833333479939	WP_000473109.1
C2566_RS04870	fadE	fadE	acyl-CoA dehydrogenase FadE	1.58253187443703	0.0217209249633129	Upregulated	764.06193579082	WP_000973107.1
C2566_RS05300	lacZ	lacZ	beta-galactosidase	1.56853703620618	0.00553871744274947	Upregulated	34.8849294487829	NA
C2566_RS18235	glcC	glcC	transcriptional regulator GlcC	1.55639452601685	0.0175428757558289	Upregulated	65.393135183996	WP_001297764.1
C2566_RS01250	glpK	glpK	glycerol kinase GlpK	1.55588740299533	0.00945032181829274	Upregulated	475.302926329768	WP_000136788.1
C2566_RS18780	fadH	fadH	NADPH-dependent 2,4-dienoyl-CoA reductase	1.53852434033561	0.0192598418671441	Upregulated	391.59186528755	WP_000121433.1
C2566_RS18610	yqiJ	yqiJ	OB-fold-containig protein	1.53788127820857	0.0160835735640456	Upregulated	255.076460906358	WP_000599926.1
C2566_RS13505	C2566_RS13505	C2566_RS13505	hypothetical protein	1.52825056667609	0.0309359290488326	Upregulated	55.9928724991137	NA
C2566_RS00090	yieL	yieL	esterase	1.48584054878435	0.0339422227067	Upregulated	11.9708294031529	WP_001300948.1
C2566_RS13515	C2566_RS13515	C2566_RS13515	hypothetical protein	1.47328463454116	0.00945032181829274	Upregulated	55.7676023556641	NA
C2566_RS24575	C2566_RS24575	C2566_RS24575	hypothetical protein	1.4607087337845	0.0196323127203856	Upregulated	277.548451383712	WP_001305582.1
C2566_RS10345	puuD	puuD	gamma-glutamyl-gamma-aminobutyrate hydrolase	1.45624228321372	0.0134199636370579	Upregulated	40.2564759618823	WP_012767726.1
C2566_RS16640	glaH	glaH	glutarate dioxygenase GlaH	1.44145281529238	0.0120037107673099	Upregulated	33.0728786771063	WP_000993087.1
C2566_RS24325	ypfM	ypfM	protein YpfM	1.44136921938936	0.0139082923099615	Upregulated	1164.89184559853	WP_001386977.1
C2566_RS02255	adiA	adiA	arginine decarboxylase	1.44028711544509	0.00981728209788276	Upregulated	58.0567624407525	WP_012767781.1
C2566_RS09170	bssS	bssS	biofilm formation regulator BssS	1.43582426764603	0.0139675397518582	Upregulated	2769.09083826891	WP_000414437.1
C2566_RS16870	srlD	srlD	sorbitol-6-phosphate dehydrogenase	1.42844858234611	0.0161606918040221	Upregulated	17.9404947065614	WP_001077351.1
C2566_RS01190	cpxP	cpxP	cell-envelope stress modulator CpxP	1.42695084188363	0.00710462468422624	Upregulated	7059.88334310341	WP_012767777.1
C2566_RS18985	garK	garK	glycerate 2-kinase	1.41400748593956	0.00945032181829274	Upregulated	28.5728550671872	WP_001300387.1
C2566_RS17340	C2566_RS17340	C2566_RS17340	LacI family DNA-binding transcriptional regulator	1.40281829352124	0.00420200789790739	Upregulated	62.5488769494917	WP_001140843.1
C2566_RS21455	C2566_RS21455	C2566_RS21455	RHS repeat-associated core domain-containing protein	1.39128616976651	0.0121768364235805	Upregulated	57.5512871755334	NA
C2566_RS14765	glpQ	glpQ	glycerophosphodiester phosphodiesterase	1.38854823328781	0.0154835988074091	Upregulated	2102.43518946822	WP_000779102.1
C2566_RS00660	bioP	bioP	biotin transporter	1.38283665583116	0.0126388305329604	Upregulated	26.0700247561136	WP_001196237.1
C2566_RS13400	pgsA	pgsA	CDP-diacylglycerol--glycerol-3-phosphate 3-phosphatidyltransferase	1.37467702882097	0.000127809330238121	Upregulated	324.384176000302	WP_001160187.1
C2566_RS15275	fadI	fadI	acetyl-CoA C-acyltransferase FadI	1.36989141270728	0.0301932845062769	Upregulated	210.56626375594	WP_000531952.1
C2566_RS02065	mdtP	mdtP	multidrug efflux transporter outer membrane subunit MdtP	1.36960121285443	0.0257154746287689	Upregulated	22.8301564505288	WP_000610601.1
C2566_RS19565	aaeX	aaeX	p-hydroxybenzoic acid efflux pump operon protein AaeX	1.36320012140707	0.031331085474473	Upregulated	22.5368816244852	WP_000051841.1
C2566_RS24965	ykiE	ykiE	protein YkiE	1.35299419035264	0.0160070699724682	Upregulated	122.737322840805	WP_211180522.1
C2566_RS09285	flgL	flgL	flagellar hook-associated protein FlgL	1.34542852439305	0.0195674632071123	Upregulated	83.2158395351475	WP_001212776.1
C2566_RS15485	C2566_RS15485	C2566_RS15485	hypothetical protein	1.34133485691155	0.0213707144267357	Upregulated	558.60624283634	NA
C2566_RS16860	srlE	srlE	PTS glucitol/sorbitol transporter subunit IIB	1.33627762047868	0.036520792071693	Upregulated	11.9925162821484	WP_000148867.1
C2566_RS18270	lptF	lptF	LPS export ABC transporter permease LptF	1.32568230756757	0.0176044783845156	Upregulated	24.2338412529197	WP_000779636.1
C2566_RS01110	frvA	frvA	PTS fructose transporter subunit IIA	1.31617716468074	0.0488683871526707	Upregulated	6.44267869040781	WP_000729595.1
C2566_RS02735	C2566_RS02735	C2566_RS02735	3-ketoacyl-ACP reductase	1.30036638678034	0.0460010024336143	Upregulated	11.0249674076002	WP_000843384.1
C2566_RS18225	glcE	glcE	glycolate oxidase subunit GlcE	1.29286098004183	0.0405483787208965	Upregulated	18.9920504185382	WP_000943100.1
C2566_RS00485	C2566_RS00485	C2566_RS00485	hypothetical protein	1.28591099548406	0.0121028884027652	Upregulated	346.725349316831	NA
C2566_RS07200	abrB	abrB	AbrB family transcriptional regulator	1.28144609468772	0.00501112088617094	Upregulated	125.203781237122	WP_001297246.1
C2566_RS16705	ygaM	ygaM	DUF883 domain-containing protein	1.27432366412244	0.00501470069249456	Upregulated	341.483005053882	WP_001295174.1
C2566_RS18410	yghB	yghB	DedA family general envelope maintenance protein YghB	1.27165581620135	0.00607872211394168	Upregulated	472.038419801773	WP_000268419.1
C2566_RS09240	flgC	flgC	flagellar basal body rod protein FlgC	1.26640766003633	0.0431575649241175	Upregulated	23.29394855044	WP_001196460.1
C2566_RS00040	tnaB	tnaB	low affinity tryptophan permease TnaB	1.256565121772	0.0332566438441906	Upregulated	223.062004220162	WP_000131911.1
C2566_RS24745	C2566_RS24745	C2566_RS24745	hypothetical protein	1.25627783488916	0.0480147201397477	Upregulated	30.7147197065938	NA
C2566_RS15270	fadJ	fadJ	fatty acid oxidation complex subunit alpha FadJ	1.24805109387045	0.0317131139000124	Upregulated	482.493344941786	WP_000426175.1
C2566_RS18560	ygiD	ygiD	4,5-DOPA dioxygenase extradiol	1.2407072754651	0.0266185823492673	Upregulated	42.5744254820395	WP_001320780.1
C2566_RS13390	C2566_RS13390	C2566_RS13390	hypothetical protein	1.23680889022381	0.00967747929926605	Upregulated	403.969771973671	NA
C2566_RS15495	yfeD	yfeD	MerR family transcriptional regulator	1.23510569030722	0.00327269516100046	Upregulated	160.269704949459	WP_000826513.1
C2566_RS05320	mhpR	mhpR	DNA-binding transcriptional regulator	1.22611904387297	0.0237503458138544	Upregulated	216.746352803299	WP_001301325.1
C2566_RS02095	alsE	alsE	D-allulose-6-phosphate 3-epimerase	1.20799902978236	0.0113951493842717	Upregulated	18.8363839942797	WP_001311314.1
C2566_RS13250	flhB	flhB	flagellar biosynthesis protein FlhB	1.20348645359248	0.0261117537298863	Upregulated	21.8864756102439	WP_001278936.1
C2566_RS12525	astC	astC	succinylornithine/acetylornithine transaminase	1.2006737171176	0.036520792071693	Upregulated	101.246638891976	WP_000082032.1
C2566_RS24470	mgtL	mgtL	mgtA regulatory leader peptide MgtL	1.18489141981143	0.00965354594622706	Upregulated	89.1554560770152	WP_001387276.1
C2566_RS02440	blc	blc	lipocalin Blc	1.17707176991138	0.0223161015540363	Upregulated	59.1711474168003	WP_001238379.1
C2566_RS17355	C2566_RS17355	C2566_RS17355	ABC transporter permease	1.17675785956399	0.0368270377733148	Upregulated	58.4969971065265	WP_000156205.1
C2566_RS04725	yaeF	yaeF	YaeF family permuted papain-like enzyme	1.17545691523348	0.0261586896924423	Upregulated	16.3405904189338	WP_001301405.1
C2566_RS01905	pspG	pspG	envelope stress response protein PspG	1.16979131167996	0.0368270377733148	Upregulated	22.6471925929341	WP_000891404.1
C2566_RS09255	flgF	flgF	flagellar basal-body rod protein FlgF	1.15263116782894	0.0487128038103454	Upregulated	24.2456383345186	WP_000349316.1
C2566_RS16675	yqaE	yqaE	YqaE/Pmp3 family membrane protein	1.14768679401353	0.0488683871526707	Upregulated	72.1580869213764	WP_000508177.1
C2566_RS25540	C2566_RS25540	C2566_RS25540	protein YpeD	1.14622638742445	0.0473372124018981	Upregulated	34.8604650363139	WP_240811045.1
C2566_RS09415	ndh	ndh	NADH-quinone dehydrogenase	1.14156812573374	0.00571788843271118	Upregulated	81.8001611589578	WP_001295439.1
C2566_RS10125	trpD	trpD	bifunctional anthranilate synthase glutamate amidotransferase component TrpG/anthranilate phosphoribosyltransferase TrpD	1.1268300194778	0.0286647622310672	Upregulated	71.7348824976778	WP_000763511.1
C2566_RS01870	lexA	lexA	transcriptional repressor LexA	1.12103335718847	0.0261160747828976	Upregulated	273.196542311536	WP_000646078.1
C2566_RS08485	pncB	pncB	nicotinate phosphoribosyltransferase	1.11643089870587	0.0482353098692343	Upregulated	702.78100475776	WP_001307697.1
C2566_RS05255	prpE	prpE	propionate--CoA ligase	1.11360852709012	0.0382740876510395	Upregulated	29.9304360073024	WP_000010267.1
C2566_RS21990	yidF	yidF	radical SAM protein	1.09978534615794	0.0160835735640456	Upregulated	123.247294457981	WP_000148063.1
C2566_RS10340	puuA	puuA	glutamate-putrescine ligase	1.09146900875856	0.0446912860180217	Upregulated	52.5117919069205	WP_001300763.1
C2566_RS10380	pspB	pspB	envelope stress response membrane protein PspB	1.09041347772241	0.0126388305329604	Upregulated	104.07504945943	WP_001274963.1
C2566_RS06515	entD	entD	enterobactin synthase subunit EntD	1.07908629917599	0.0387247767195658	Upregulated	88.2806514694451	WP_001749708.1
C2566_RS02505	C2566_RS02505	C2566_RS02505	hypothetical protein	1.07744772773802	0.0316096175196947	Upregulated	123.732043497991	NA
C2566_RS13235	yecT	yecT	lysozyme inhibitor LprI family protein	1.07693539738962	0.0480147201397477	Upregulated	21.1694028132577	WP_001320618.1
C2566_RS18615	yqiK	yqiK	flotillin family protein	1.07584881546547	0.0426673296392407	Upregulated	55.3144489217246	WP_000341043.1
C2566_RS04495	C2566_RS04495	C2566_RS04495	TonB-dependent receptor plug domain-containing protein	1.0721705145985	0.0354241340879447	Upregulated	29.8878021522674	NA
C2566_RS07930	C2566_RS07930	C2566_RS07930	hypothetical protein	1.0628884968216	0.0488683871526707	Upregulated	15.7465475910997	WP_001154431.1
C2566_RS03165	fecI	fecI	RNA polymerase sigma factor FecI	1.06189920455264	0.0454771252184944	Upregulated	23.6457622298231	WP_001283626.1
C2566_RS17865	zapA	zapA	cell division protein ZapA	1.05954300888765	0.0239816155620092	Upregulated	5026.29444566527	WP_001276008.1
C2566_RS07895	ybjJ	ybjJ	MFS transporter	1.04937833639592	0.031508723356762	Upregulated	41.6427585007435	WP_000217859.1
C2566_RS07900	rcdA	rcdA	DNA-binding transcriptional regulator RcdA	1.03419197036625	0.0378628586629208	Upregulated	39.4767868825746	WP_001295289.1
C2566_RS03580	mdtM	mdtM	multidrug efflux MFS transporter MdtM	1.03186846662456	0.0378099081470494	Upregulated	142.03138599932	WP_001137036.1
C2566_RS08410	ycaR	ycaR	protein YcaR	1.01918271675158	0.0199100424184511	Upregulated	74.1214108455625	WP_000350058.1
C2566_RS00310	C2566_RS00310	C2566_RS00310	hypothetical protein	1.01641104328459	0.0376775866669004	Upregulated	147.912082778973	NA
C2566_RS12340	ihfA	ihfA	integration host factor subunit alpha	1.00292358139946	0.0231849895093692	Upregulated	1217.11480494291	WP_001229265.1
C2566_RS03495	C2566_RS03495	C2566_RS03495	hypothetical protein	1.00112098860873	0.0354628731288216	Upregulated	130.688824722195	NA
C2566_RS02890	treC	treC	alpha,alpha-phosphotrehalase	1.00076416436457	0.0335383353587341	Upregulated	47.6053372631363	WP_001320168.1
C2566_RS17960	prfB	prfB	peptide chain release factor 2	-1.00300101963152	0.00340782427066606	Downregulated	305.754962323984	WP_001701073.1
C2566_RS21615	C2566_RS21615	C2566_RS21615	UDP-galactose--(galactosyl) LPS alpha1,2-galactosyltransferase	-1.0083493679978	0.0310638644567229	Downregulated	203.1937103047	WP_000364777.1
C2566_RS18325	hypA	hypA	hydrogenase maturation nickel metallochaperone HypA	-1.02305973236022	0.0237503458138544	Downregulated	47.9210380898337	WP_000544952.1
C2566_RS06210	ppiB	ppiB	peptidylprolyl isomerase B	-1.02873369220769	0.0260627310955322	Downregulated	2474.97203709403	WP_000255997.1
C2566_RS14965	nuoJ	nuoJ	NADH-quinone oxidoreductase subunit J	-1.04094063446211	0.0339422227067	Downregulated	276.541893269091	WP_000393511.1
C2566_RS03625	yjiG	yjiG	YjiG family protein	-1.04671844927725	0.0409778843000779	Downregulated	175.963825371493	WP_000211971.1
C2566_RS13340	araF	araF	arabinose ABC transporter substrate-binding protein AraF	-1.05454292360793	0.0161606918040221	Downregulated	135.304856481711	WP_000548675.1
C2566_RS11190	osmC	osmC	peroxiredoxin OsmC	-1.05557426118654	0.0216400408304255	Downregulated	235.424547186366	WP_000152305.1
C2566_RS08710	hyaC	hyaC	Ni/Fe-hydrogenase b-type cytochrome subunit	-1.0599644987999	0.031245067485038	Downregulated	58.5736219656211	WP_001186424.1
C2566_RS02800	paeA	paeA	hemolysin family protein	-1.06148967936761	0.00222646847509259	Downregulated	267.613000022374	WP_000935036.1
C2566_RS17460	ptrA	ptrA	pitrilysin	-1.06948187995276	7.34676305688298e-06	Downregulated	304.624731107609	WP_001138150.1
C2566_RS14950	nuoM	nuoM	NADH-quinone oxidoreductase subunit M	-1.07270791234134	0.036520792071693	Downregulated	701.088813312078	WP_000926441.1
C2566_RS11760	pntB	pntB	Re/Si-specific NAD(P)(+) transhydrogenase subunit beta	-1.07684594026882	0.0237539249479046	Downregulated	382.902621117594	WP_000014036.1
C2566_RS04015	lptD	lptD	LPS assembly protein LptD	-1.08646811144018	0.00406699326121409	Downregulated	876.705006318723	WP_000746151.1
C2566_RS15325	dsdX	dsdX	D-serine transporter DsdX	-1.0884328898297	0.00378078402988304	Downregulated	87.44613134075	WP_000556048.1
C2566_RS12425	tcyP	tcyP	cystine/sulfocysteine:cation symporter	-1.10016740821191	0.0159288937724306	Downregulated	214.354982446938	WP_001010706.1
C2566_RS02905	mgtA	mgtA	magnesium-translocating P-type ATPase	-1.11891990235001	0.0211841189870123	Downregulated	234.42860741365	WP_000471889.1
C2566_RS10665	C2566_RS10665	C2566_RS10665	hypothetical protein	-1.12124270466191	0.0363245398590872	Downregulated	490.617608534233	WP_000370546.1
C2566_RS08460	gloC	gloC	hydroxyacylglutathione hydrolase GloC	-1.12583425324686	0.0119996629409171	Downregulated	334.84725031924	WP_001109486.1
C2566_RS03245	dnaK	dnaK	molecular chaperone DnaK	-1.1261854593764	0.00288271775954277	Downregulated	3196.89262130724	WP_000516135.1
C2566_RS14745	nrdB	nrdB	class Ia ribonucleoside-diphosphate reductase subunit beta	-1.12665674737532	0.00600898731394672	Downregulated	172.165204157343	WP_000332036.1
C2566_RS14970	nuoI	nuoI	NADH-quinone oxidoreductase subunit NuoI	-1.12701637601237	0.00564390783705067	Downregulated	318.421117560026	WP_000172749.1
C2566_RS08295	dmsA	dmsA	dimethylsulfoxide reductase subunit A	-1.14058986520751	0.0203056901146259	Downregulated	515.860755618549	WP_000850303.1
C2566_RS05600	secD	secD	protein translocase subunit SecD	-1.14546821966396	0.0119996629409171	Downregulated	795.293622939848	WP_000934822.1
C2566_RS19875	rplO	rplO	50S ribosomal protein L15	-1.14700746115252	0.0373890667592191	Downregulated	1322.70133331821	WP_001238917.1
C2566_RS19880	rpmD	rpmD	50S ribosomal protein L30	-1.1480586179021	0.0266185823492673	Downregulated	341.589407027358	WP_001140433.1
C2566_RS07310	cydX	cydX	cytochrome bd-I oxidase subunit CydX	-1.153022981315	0.0175428757558289	Downregulated	337.238679797886	WP_000270282.1
C2566_RS03600	ytiA	ytiA	DUF3343 domain-containing protein	-1.1891838923865	0.030185833991449	Downregulated	15.7816348713961	WP_000657675.1
C2566_RS19850	rpsD	rpsD	30S ribosomal protein S4	-1.19011377394852	0.0231430833087187	Downregulated	1879.79020721588	WP_000135224.1
C2566_RS16670	kbp	kbp	potassium binding protein Kbp	-1.21827152330082	0.0178979340276931	Downregulated	990.82314722988	WP_000522424.1
C2566_RS23550	C2566_RS23550	C2566_RS23550	xanthine permease XanP	-1.22137319609793	0.0470715462955596	Downregulated	12.8795347303821	NA
C2566_RS11765	pntA	pntA	Re/Si-specific NAD(P)(+) transhydrogenase subunit alpha	-1.24156029312554	0.00933480798647152	Downregulated	492.533512043966	WP_001353838.1
C2566_RS19885	rpsE	rpsE	30S ribosomal protein S5	-1.25742291407822	0.016937170814064	Downregulated	1594.80593674321	WP_000940120.1
C2566_RS13755	rfbD	rfbD	dTDP-4-dehydrorhamnose reductase	-1.26712733935151	0.00264200131862952	Downregulated	299.087024359204	WP_001023616.1
C2566_RS19895	rplF	rplF	50S ribosomal protein L6	-1.26946457429066	0.0207429502914761	Downregulated	1215.24650617349	WP_000091945.1
C2566_RS08455	mepK	mepK	YcbK family protein	-1.27108849634377	0.00571788843271118	Downregulated	824.411244531686	WP_001295932.1
C2566_RS14860	arnE	arnE	4-amino-4-deoxy-L-arabinose-phosphoundecaprenol flippase subunit ArnE	-1.29098227782295	0.0354241340879447	Downregulated	35.4887629705742	WP_000638031.1
C2566_RS09290	rne	rne	ribonuclease E	-1.3052189813729	0.000196180593703829	Downregulated	619.68284467903	WP_000827411.1
C2566_RS13695	C2566_RS13695	C2566_RS13695	mannose-1-phosphate guanylyltransferase/mannose-6-phosphate isomerase	-1.33745730407188	0.0164532745883081	Downregulated	1073.25298049673	WP_000097983.1
C2566_RS12065	punC	punC	purine nucleoside transporter PunC	-1.34115105342037	0.00945450002271788	Downregulated	177.554114825671	WP_001182363.1
C2566_RS14560	ccmD	ccmD	heme exporter protein CcmD	-1.34177754951856	0.0466138727639031	Downregulated	4.93144732555495	WP_000186540.1
C2566_RS10030	oppC	oppC	oligopeptide ABC transporter permease OppC	-1.36442149282929	0.00893561549568763	Downregulated	1247.05295613729	WP_000979661.1
C2566_RS10090	ompW	ompW	outer membrane protein OmpW	-1.38444225535044	0.0222833734246035	Downregulated	4848.57663017168	WP_000737226.1
C2566_RS21055	dctA	dctA	C4-dicarboxylate transporter DctC	-1.40109173860853	0.0121768364235805	Downregulated	2783.16018102209	WP_000858210.1
C2566_RS13330	araH	araH	arabinose ABC transporter permease AraH	-1.40218938139513	0.0046719278445096	Downregulated	89.9411066272069	WP_000100205.1
C2566_RS19905	rpsN	rpsN	30S ribosomal protein S14	-1.40646593422272	0.0100774487085275	Downregulated	1685.91889554884	WP_001118930.1
C2566_RS15330	dsdA	dsdA	D-serine ammonia-lyase	-1.4076660668042	0.00172452582555221	Downregulated	86.4872896477533	WP_000426426.1
C2566_RS13335	araG	araG	arabinose ABC transporter ATP-binding protein AraG	-1.44893914087896	0.00234005320568739	Downregulated	70.0151224936093	WP_001187819.1
C2566_RS15770	tkt	tkt	transketolase	-1.47802824074898	9.42593822570972e-06	Downregulated	268.757488233911	WP_000087280.1
C2566_RS21625	C2566_RS21625	C2566_RS21625	glycosyltransferase family 8 protein	-1.48956473400701	0.00521061811611477	Downregulated	155.12811322605	NA
C2566_RS06365	C2566_RS06365	C2566_RS06365	IS1-like element IS1A family transposase	-1.52238906314555	0.0216400408304255	Downregulated	21.5642566084147	WP_103215986.1
C2566_RS08260	cydD	cydD	heme ABC transporter permease/ATP-binding protein CydD	-1.54976292975765	2.61811617969782e-06	Downregulated	273.867902814135	WP_001043577.1
C2566_RS12535	ydjX	ydjX	TVP38/TMEM64 family protein	-1.57986917484415	0.00325979645334448	Downregulated	92.6687149829758	WP_001299560.1
C2566_RS15930	bepA	bepA	beta-barrel assembly-enhancing protease	-1.58132848065849	7.66700978487482e-05	Downregulated	258.370868855826	WP_000489667.1
C2566_RS15165	usg	usg	aspartate-semialdehyde dehydrogenase	-1.58620152936472	0.00136577209747811	Downregulated	137.878958798358	WP_001289167.1
C2566_RS00015	yidD	yidD	membrane protein insertion efficiency factor YidD	-1.59916358462944	0.00191988060215809	Downregulated	34.288654425115	WP_001307474.1
C2566_RS07850	bssR	bssR	biofilm formation regulator BssR	-1.60595517696726	0.00541485846220435	Downregulated	131247.377374393	WP_000497137.1
C2566_RS07875	ybjG	ybjG	undecaprenyl-diphosphate phosphatase	-1.67135649873754	0.000295843052971704	Downregulated	55.0951160950119	WP_001295291.1
C2566_RS02230	pmrB	pmrB	two-component system sensor histidine kinase PmrB	-1.70744143896887	0.00202585035267177	Downregulated	132.956601881656	WP_001051094.1
C2566_RS07325	tolQ	tolQ	Tol-Pal system protein TolQ	-1.76895204727622	5.43147959461876e-06	Downregulated	132.94828994365	WP_000131314.1
C2566_RS18650	ygiM	ygiM	TIGR04211 family SH3 domain-containing protein	-1.82985285000516	0.00221165429270645	Downregulated	225.216951670209	WP_001125331.1
C2566_RS04565	degP	degP	serine endoprotease DegP	-1.94197796089089	0.000245205729378088	Downregulated	580.792530945541	WP_000753946.1
C2566_RS19900	rpsH	rpsH	30S ribosomal protein S8	-1.98045067972601	0.00195995149811929	Downregulated	1142.88542381375	WP_000062611.1
C2566_RS24495	idlP	idlP	iraD leader peptide IdlP	-1.99540930349341	0.00199874270806139	Downregulated	47.0240443522493	WP_122999405.1
C2566_RS05230	yahO	yahO	DUF1471 family periplasmic protein YahO	-2.03658177353759	0.00129867999400793	Downregulated	1966.9040784617	WP_000691956.1
C2566_RS07300	cydA	cydA	cytochrome ubiquinol oxidase subunit I	-2.05088501903713	0.00104838258280721	Downregulated	4746.14144231234	WP_000884361.1
C2566_RS08885	ymdF	ymdF	general stress protein	-2.12261691665642	0.00142186615860061	Downregulated	1295.99832210439	WP_001273658.1
C2566_RS11180	sra	sra	stationary-phase-induced ribosome-associated protein	-2.15736239189265	3.65717645651523e-05	Downregulated	6633.3506146818	WP_000841554.1
C2566_RS08595	rmf	rmf	ribosome modulation factor	-2.19228292790195	0.00480107299310111	Downregulated	118948.202790414	WP_000828648.1
C2566_RS25345	ytiD	ytiD	protein YtiD	-2.24194368141026	0.0018439203998415	Downregulated	91.2634922830595	WP_001301448.1
C2566_RS08310	ycaC	ycaC	isochorismate family cysteine hydrolase YcaC	-2.24568621107888	9.28246670124842e-06	Downregulated	197.177211584445	WP_000165879.1
C2566_RS01405	eptC	eptC	phosphoethanolamine transferase CptA	-2.43700263636773	8.62881349807486e-06	Downregulated	658.085162877829	WP_000556295.1
C2566_RS14865	arnF	arnF	4-amino-4-deoxy-L-arabinose-phosphoundecaprenol flippase subunit ArnF	-2.58754652889147	0.000882126566743106	Downregulated	69.7523604353859	WP_000523880.1
C2566_RS02235	basR	basR	two-component system response regulator BasR	-2.76623682421806	1.42284307452029e-07	Downregulated	153.191579218647	WP_000697915.1
C2566_RS03640	iraD	iraD	anti-adapter protein IraD	-2.81665013205176	5.15155165292105e-06	Downregulated	102.88212942227	WP_001309187.1
C2566_RS07305	cydB	cydB	cytochrome d ubiquinol oxidase subunit II	-2.82118029650691	1.50029211326082e-05	Downregulated	3974.61979237092	WP_000568275.1
C2566_RS14855	arnT	arnT	lipid IV(A) 4-amino-4-deoxy-L-arabinosyltransferase	-2.87625329186921	0.000413396610368465	Downregulated	340.726928001842	WP_000844057.1
C2566_RS14850	arnD	arnD	4-deoxy-4-formamido-L-arabinose-phosphoundecaprenol deformylase	-3.61393762871838	2.70538935554184e-05	Downregulated	245.701221708713	WP_000169728.1
C2566_RS13680	ugd	ugd	UDP-glucose 6-dehydrogenase	-3.87644802534848	1.11524413183759e-07	Downregulated	404.122444317408	WP_000704860.1
C2566_RS21575	waaH	waaH	UDP-glucuronate:LPS(HepIII) glycosyltransferase	-4.32831841639685	3.30398348332397e-07	Downregulated	287.685455330418	WP_000982115.1
C2566_RS13455	yodB	yodB	cytochrome b	-4.35518748129477	3.64517506909263e-08	Downregulated	465.919248551531	WP_001079074.1
C2566_RS02240	eptA	eptA	phosphoethanolamine transferase EptA	-4.37749233482852	8.56767717077776e-13	Downregulated	433.800674167929	WP_001298860.1
C2566_RS14845	arnA	arnA	bifunctional UDP-4-amino-4-deoxy-L-arabinose formyltransferase/UDP-glucuronic acid oxidase ArnA	-4.73674065850728	4.21889459094533e-10	Downregulated	649.646924761624	WP_000860273.1
C2566_RS02225	pmrR	pmrR	LpxT activity modulator PmrR	-5.0745931099194	4.10181586585136e-09	Downregulated	245.497202563753	WP_000797657.1
C2566_RS14840	arnC	arnC	undecaprenyl-phosphate 4-deoxy-4-formamido-L-arabinose transferase	-5.44389878866771	1.63504828547816e-08	Downregulated	430.466187061406	WP_000461657.1
C2566_RS14835	arnB	arnB	UDP-4-amino-4-deoxy-L-arabinose aminotransferase	-5.72950227690019	4.21889459094533e-10	Downregulated	1018.09994786144	WP_001295286.1
C2566_RS14830	ais	ais	lipopolysaccharide core heptose(II)-phosphate phosphatase Ais	-5.74213973276275	1.75721317286884e-08	Downregulated	1140.07466054228	WP_000879113.1
