# Supplementary material for: Transcriptome Profiling of Escherichia coli B During Sequential Adaptation to T4 Phage and Iron(III) Stress
Source: Antibiotics (Basel). 2026 Jul 13;15(7):684. doi: 10.3390/antibiotics15070684 (PMC13405929; doi:10.3390/antibiotics15070684)
Supplement: Supplementary file 1 [file antibiotics-15-00684-s001.zip › SUPPLEMENTARY FOLDER/analysis_CON3/Phage_vs_PF_all.csv]

gene_id	label	gene_name	product	log2FoldChange	padj	direction	baseMean	protein_id
C2566_RS14775	glpA	glpA	anaerobic glycerol-3-phosphate dehydrogenase subunit A	5.24592030505755	7.88191293164917e-11	Upregulated	312.341339173398	WP_000857257.1
C2566_RS03720	fimA	fimA	type 1 fimbrial major subunit FimA	4.80051511879552	0.000296876015521371	Upregulated	2402.18497204409	WP_000695564.1
C2566_RS19415	yrbL	yrbL	PhoP regulatory network protein YrbL	4.71365806442997	4.93413416565528e-11	Upregulated	770.908023407793	WP_000620405.1
C2566_RS03700	fimF	fimF	type 1 fimbria minor subunit FimF	4.68791174121236	2.34649279986693e-08	Upregulated	23.7859011533072	WP_001244827.1
C2566_RS20515	glpD	glpD	glycerol-3-phosphate dehydrogenase	4.25103017453681	9.69632126562839e-10	Upregulated	403.707199699676	WP_000448135.1
C2566_RS03705	fimD	fimD	fimbrial usher FimD	4.15061537488163	7.01181668986238e-05	Upregulated	267.505155691197	WP_000121002.1
C2566_RS03715	fimI	fimI	fimbrial protein	3.8756766357135	0.00153507756321538	Upregulated	114.179469718177	WP_000824114.1
C2566_RS03710	fimC	fimC	type 1 fimbria chaperone FimC	3.71121368523511	0.00150505351339608	Upregulated	132.849836477551	WP_000066560.1
C2566_RS14785	glpC	glpC	anaerobic glycerol-3-phosphate dehydrogenase subunit GlpC	3.70706119013246	1.69109648095318e-06	Upregulated	182.229851649954	WP_001000359.1
C2566_RS14780	glpB	glpB	glycerol-3-phosphate dehydrogenase subunit GlpB	3.67110212642135	1.22448226190658e-05	Upregulated	257.47314433292	WP_001209902.1
C2566_RS03695	C2566_RS03695	C2566_RS03695	fimbrial protein	3.32694837629749	9.18203321131933e-05	Upregulated	18.1840509982582	WP_077897989.1
C2566_RS18935	tdcF	tdcF	enamine/imine deaminase	3.2388578341589	0.000279795766949059	Upregulated	171.879902796334	WP_000719990.1
C2566_RS18940	tdcE	tdcE	2-ketobutyrate formate-lyase/pyruvate formate-lyase	3.12823150475729	7.01181668986238e-05	Upregulated	441.379650355739	WP_000861734.1
C2566_RS23280	hisL	hisL	his operon leader peptide	3.0812209639324	3.87925441051676e-05	Upregulated	170.923818673788	WP_001364200.1
C2566_RS00215	asnA	asnA	aspartate--ammonia ligase	3.07929391347207	3.97090711104221e-09	Upregulated	415.23403156617	WP_000845101.1
C2566_RS03690	fimH	fimH	type 1 fimbria D-mannose specific adhesin FimH	3.07548242044955	0.000483734337466191	Upregulated	45.9176451269267	WP_000832243.1
C2566_RS14435	yeiQ	yeiQ	mannitol dehydrogenase family protein	3.07406248920077	1.08386113032184e-07	Upregulated	162.588490716764	WP_001091940.1
C2566_RS04115	leuL	leuL	leu operon leader peptide	2.90752810701853	0.000133668300119421	Upregulated	60.1301872906079	WP_001300467.1
C2566_RS14770	glpT	glpT	glycerol-3-phosphate transporter	2.89608503025172	0.000131191569822669	Upregulated	829.021955382449	WP_000948732.1
C2566_RS21965	ivbL	ivbL	ilvB operon leader peptide IvbL	2.85944198198973	0.000122756769620179	Upregulated	709.58215680483	WP_001300753.1
C2566_RS04495	C2566_RS04495	C2566_RS04495	TonB-dependent receptor plug domain-containing protein	2.70541145663993	1.56648272929935e-05	Upregulated	29.8878021522674	NA
C2566_RS17365	fucI	fucI	L-fucose isomerase	2.64830879161688	0.000191454911195838	Upregulated	168.076680074401	WP_000700894.1
C2566_RS12835	fadD	fadD	long-chain-fatty-acid--CoA ligase FadD	2.58518114113108	0.000396362209653515	Upregulated	628.338404328325	WP_000758422.1
C2566_RS07965	C2566_RS07965	C2566_RS07965	GPO family capsid scaffolding protein	2.55203853032224	7.04495831704842e-05	Upregulated	22.3980393807369	WP_000216259.1
C2566_RS18230	glcD	glcD	glycolate oxidase subunit GlcD	2.44210209508872	0.000720317938412848	Upregulated	58.3668512258437	WP_000026083.1
C2566_RS18980	rnpB	rnpB	hypothetical protein	2.43636974778051	0.00198284478207418	Upregulated	229959.483530008	NA
C2566_RS04870	fadE	fadE	acyl-CoA dehydrogenase FadE	2.42860773914549	0.00278096854591743	Upregulated	764.06193579082	WP_000973107.1
C2566_RS09240	flgC	flgC	flagellar basal body rod protein FlgC	2.32905823020378	0.00393091210205262	Upregulated	23.29394855044	WP_001196460.1
C2566_RS17360	C2566_RS17360	C2566_RS17360	sugar ABC transporter ATP-binding protein	2.3283457088885	0.00135750466883487	Upregulated	209.907578009984	WP_000004944.1
C2566_RS20300	yhfZ	yhfZ	GntR family transcriptional regulator YhfZ	2.29943852704183	0.000364728936450156	Upregulated	164.671662074976	WP_001254790.1
C2566_RS15275	fadI	fadI	acetyl-CoA C-acyltransferase FadI	2.2262077194887	0.00322227770995465	Upregulated	210.56626375594	WP_000531952.1
C2566_RS11850	malI	malI	mal regulon transcriptional regulator MalI	2.20734869995157	NA	Upregulated	57.5513818987502	WP_000179519.1
C2566_RS00815	fadA	fadA	acetyl-CoA C-acyltransferase FadA	2.15138650606629	0.00720009556357613	Upregulated	205.604856550617	WP_000438708.1
C2566_RS12515	astD	astD	succinylglutamate-semialdehyde dehydrogenase	2.14569230881222	0.000318717913826338	Upregulated	62.3310471273176	WP_000177202.1
C2566_RS07885	ybjH	ybjH	protein YbjH	2.13008373721066	0.00151413540621595	Upregulated	9.12160242122405	WP_000605480.1
C2566_RS00035	tnaA	tnaA	tryptophanase	2.08858134815265	0.000711337920444309	Upregulated	1546.90892778599	WP_001295247.1
C2566_RS01970	soxS	soxS	superoxide response transcriptional regulator SoxS	2.06684849997745	0.000824181879751025	Upregulated	247.61878754645	WP_000019358.1
C2566_RS09255	flgF	flgF	flagellar basal-body rod protein FlgF	2.06175276118229	0.0048884309609062	Upregulated	24.2456383345186	WP_000349316.1
C2566_RS09015	C2566_RS09015	C2566_RS09015	hypothetical protein	2.04081349182818	0.00854337138486257	Upregulated	32.1054203707489	NA
C2566_RS21720	dinD	dinD	DNA damage-inducible protein D	2.02738619488825	0.00150505351339608	Upregulated	261.977074932416	WP_001300958.1
C2566_RS01250	glpK	glpK	glycerol kinase GlpK	2.01325423650606	0.00150505351339608	Upregulated	475.302926329768	WP_000136788.1
C2566_RS18235	glcC	glcC	transcriptional regulator GlcC	2.01298028305079	0.00465300669233065	Upregulated	65.393135183996	WP_001297764.1
C2566_RS09270	flgI	flgI	flagellar basal body P-ring protein FlgI	2.00711341675894	0.00235332275733437	Upregulated	38.8389409808046	WP_000589326.1
C2566_RS08970	phoH	phoH	phosphate starvation-inducible protein PhoH	1.9981751118622	0.00253387188082005	Upregulated	174.358593235428	WP_000533522.1
C2566_RS19000	garP	garP	galactarate/glucarate/glycerate transporter GarP	1.96400907657054	0.00171202078067233	Upregulated	20.3877247848115	WP_000599636.1
C2566_RS15315	C2566_RS15315	C2566_RS15315	hypothetical protein	1.95798208867786	0.00171202078067233	Upregulated	56.0378699374568	NA
C2566_RS09175	dinI	dinI	DNA damage-inducible protein I	1.94492816523495	0.00102444783445415	Upregulated	234.454121567456	WP_001217754.1
C2566_RS00030	tnaC	tnaC	tryptophanase leader peptide	1.92236056416878	0.00556295760562437	Upregulated	465.658136705983	WP_001364348.1
C2566_RS13385	C2566_RS13385	C2566_RS13385	hypothetical protein	1.91046413744467	0.00150505351339608	Upregulated	437.062631283752	NA
C2566_RS18945	tdcD	tdcD	propionate kinase	1.90904747651701	0.00620227259208819	Upregulated	344.797459106884	WP_001295545.1
C2566_RS04770	C2566_RS04770	C2566_RS04770	hypothetical protein	1.89180620839376	0.0177951409260294	Upregulated	10.7184703922541	NA
C2566_RS01255	glpF	glpF	glycerol uptake facilitator protein GlpF	1.87075296672727	0.00157236425289718	Upregulated	330.772858290456	WP_000084268.1
C2566_RS18930	tdcG	tdcG	L-serine ammonia-lyase	1.86797747280073	0.00235332275733437	Upregulated	297.629296317747	WP_000622126.1
C2566_RS00820	fadB	fadB	fatty acid oxidation complex subunit alpha FadB	1.85771385510813	0.0171305368710938	Upregulated	986.227435194324	WP_000965952.1
C2566_RS18225	glcE	glcE	glycolate oxidase subunit GlcE	1.84963809366309	0.0110894459309478	Upregulated	18.9920504185382	WP_000943100.1
C2566_RS07000	chiP	chiP	chitoporin ChiP	1.83645954217586	0.00272250022268471	Upregulated	36.7771996935478	WP_001258839.1
C2566_RS10125	trpD	trpD	bifunctional anthranilate synthase glutamate amidotransferase component TrpG/anthranilate phosphoribosyltransferase TrpD	1.82293468636517	0.00159719136612329	Upregulated	71.7348824976778	WP_000763511.1
C2566_RS01475	C2566_RS01475	C2566_RS01475	hypothetical protein	1.81942994724852	0.00150505351339608	Upregulated	220.289423708324	NA
C2566_RS16715	nrdI	nrdI	class Ib ribonucleoside-diphosphate reductase assembly flavoprotein NrdI	1.80792312019666	NA	Upregulated	6.10423295996616	WP_000080947.1
C2566_RS09245	flgD	flgD	flagellar hook assembly protein FlgD	1.80522878073031	0.0069067595739123	Upregulated	62.3767297892753	WP_000020467.1
C2566_RS18780	fadH	fadH	NADPH-dependent 2,4-dienoyl-CoA reductase	1.76960020222138	0.00938890839043002	Upregulated	391.59186528755	WP_000121433.1
C2566_RS01870	lexA	lexA	transcriptional repressor LexA	1.76669531960186	0.00157236425289718	Upregulated	273.196542311536	WP_000646078.1
C2566_RS13250	flhB	flhB	flagellar biosynthesis protein FlhB	1.76203567310431	0.00321935981226443	Upregulated	21.8864756102439	WP_001278936.1
C2566_RS00755	C2566_RS00755	C2566_RS00755	IclR family transcriptional regulator	1.70168258375952	0.00701453947694963	Upregulated	25.1948581474904	WP_000852398.1
C2566_RS09230	flgA	flgA	flagellar basal body P-ring formation chaperone FlgA	1.67467746136173	0.00424932064783587	Upregulated	63.0411670814015	WP_000905458.1
C2566_RS24755	pheL	pheL	pheA operon leader peptide PheL	1.67020798397875	0.0117955216954889	Upregulated	63.1083241656613	WP_001386991.1
C2566_RS20295	yhfY	yhfY	PRD domain protein	1.64898303763704	0.00705898860329973	Upregulated	34.1568562195687	WP_001295165.1
C2566_RS23535	ibsC	ibsC	type I toxin-antitoxin system toxin IbsC	1.63802451971888	NA	Upregulated	6.33389180551569	WP_010723220.1
C2566_RS09275	flgJ	flgJ	flagellar assembly peptidoglycan hydrolase FlgJ	1.62714133077387	0.0118015566209309	Upregulated	27.2524162494832	WP_001295441.1
C2566_RS01720	C2566_RS01720	C2566_RS01720	ShET2/EspL2 family type III secretion system effector toxin	1.6184620849644	NA	Upregulated	15.7716968021345	NA
C2566_RS12520	astA	astA	arginine N-succinyltransferase	1.60907460659209	0.0154189870115994	Upregulated	49.3517478537489	WP_000989419.1
C2566_RS02065	mdtP	mdtP	multidrug efflux transporter outer membrane subunit MdtP	1.59596852521589	0.0118015566209309	Upregulated	22.8301564505288	WP_000610601.1
C2566_RS03520	bglJ	bglJ	DNA-binding transcriptional activator BglJ	1.58332179359059	0.00171202078067233	Upregulated	35.076698387807	WP_001301727.1
C2566_RS00660	bioP	bioP	biotin transporter	1.54685081262116	0.00550264034147493	Upregulated	26.0700247561136	WP_001196237.1
C2566_RS09250	flgE	flgE	flagellar hook protein FlgE	1.52593860734909	0.0152776236671511	Upregulated	88.3960292701802	WP_000885878.1
C2566_RS05255	prpE	prpE	propionate--CoA ligase	1.52525985170067	0.00912191764074369	Upregulated	29.9304360073024	WP_000010267.1
C2566_RS13360	yecR	yecR	YecR-like lipofamily protein	1.51594313329999	0.0170670786011118	Upregulated	10.8380197960375	WP_001237875.1
C2566_RS14710	yfaT	yfaT	DUF1175 domain-containing protein	1.49830114672542	0.0262721187206935	Upregulated	8.00736745765084	WP_001300976.1
C2566_RS03515	fhuF	fhuF	siderophore-iron reductase FhuF	1.49561589028301	0.0123452350058804	Upregulated	30.0971563406514	WP_000331618.1
C2566_RS01585	thiG	thiG	thiazole synthase	1.48746765778655	0.00356139636200112	Upregulated	31.8179662430615	WP_000944059.1
C2566_RS18205	glcA	glcA	glycolate permease GlcA	1.4583716495479	0.0287270013625011	Upregulated	18.4426775865804	WP_000259318.1
C2566_RS09285	flgL	flgL	flagellar hook-associated protein FlgL	1.45033994922665	0.0117105975606927	Upregulated	83.2158395351475	WP_001212776.1
C2566_RS00255	rbsA	rbsA	ribose ABC transporter ATP-binding protein RbsA	1.44722953729048	NA	Upregulated	152.323009466233	WP_000387752.1
C2566_RS00485	C2566_RS00485	C2566_RS00485	hypothetical protein	1.44244857286561	0.00496929656613169	Upregulated	346.725349316831	NA
C2566_RS12505	astE	astE	succinylglutamate desuccinylase	1.43538971055624	0.0234858091878475	Upregulated	57.8188468564704	WP_000368506.1
C2566_RS18915	yhaL	yhaL	protein YhaL	1.43199792673174	0.00705898860329973	Upregulated	50.505979947314	WP_001426206.1
C2566_RS16835	recX	recX	recombination regulator RecX	1.4218657399966	0.0198292826900365	Upregulated	20.7889785477992	WP_000140508.1
C2566_RS09260	flgG	flgG	flagellar basal-body rod protein FlgG	1.41863259480254	0.0207904498242092	Upregulated	52.2783009537902	WP_000625837.1
C2566_RS21455	C2566_RS21455	C2566_RS21455	RHS repeat-associated core domain-containing protein	1.39527176906072	0.00977263401810163	Upregulated	57.5512871755334	NA
C2566_RS03730	fimE	fimE	type 1 fimbria switch DNA invertase FimE	1.39074993620963	0.00478017189989967	Upregulated	44.8737875083719	WP_000044711.1
C2566_RS13240	flhE	flhE	flagellar protein FlhE	1.37837259287598	0.0317038071251992	Upregulated	8.05629838338574	WP_001259583.1
C2566_RS17370	fucK	fucK	L-fuculokinase	1.36446012375956	0.0183614833861614	Upregulated	80.8372181983543	WP_000808371.1
C2566_RS15485	C2566_RS15485	C2566_RS15485	hypothetical protein	1.3630108405635	0.0170427369746622	Upregulated	558.60624283634	NA
C2566_RS14415	fruB	fruB	fused PTS fructose transporter subunit IIA/HPr protein	1.35767935035232	0.0118696973075723	Upregulated	29.1411913741723	WP_000487267.1
C2566_RS01335	metF	metF	methylenetetrahydrofolate reductase	1.35035931579767	0.0231796769617843	Upregulated	28.2814136739773	WP_000007523.1
C2566_RS06225	ybcJ	ybcJ	ribosome-associated protein YbcJ	1.34374323870962	0.00340510275571069	Upregulated	24.2529373852874	WP_000190288.1
C2566_RS10345	puuD	puuD	gamma-glutamyl-gamma-aminobutyrate hydrolase	1.34019383729607	0.0156500228515218	Upregulated	40.2564759618823	WP_012767726.1
C2566_RS06570	entC	entC	isochorismate synthase EntC	1.29844081907941	0.0228367330498234	Upregulated	15.4502107324795	WP_001301140.1
C2566_RS02500	C2566_RS02500	C2566_RS02500	hypothetical protein	1.29416380436121	0.00496929656613169	Upregulated	716.393726181905	NA
C2566_RS06520	fepA	fepA	siderophore enterobactin receptor FepA	1.2913480292119	0.0124888799577469	Upregulated	231.204482390384	WP_001034916.1
C2566_RS17355	C2566_RS17355	C2566_RS17355	ABC transporter permease	1.27439071923394	0.0234858091878475	Upregulated	58.4969971065265	WP_000156205.1
C2566_RS13840	wcaC	wcaC	colanic acid biosynthesis glycosyltransferase WcaC	1.25743298188819	0.0434049099746665	Upregulated	12.3574231317479	WP_001023901.1
C2566_RS12510	astB	astB	N-succinylarginine dihydrolase	1.25466945234837	0.0314840519853021	Upregulated	44.6311610677323	WP_000995016.1
C2566_RS18615	yqiK	yqiK	flotillin family protein	1.25352955449856	0.0201225761130804	Upregulated	55.3144489217246	WP_000341043.1
C2566_RS15270	fadJ	fadJ	fatty acid oxidation complex subunit alpha FadJ	1.23302808622508	0.027301181606643	Upregulated	482.493344941786	WP_000426175.1
C2566_RS02505	C2566_RS02505	C2566_RS02505	hypothetical protein	1.22492862946026	0.0153710635677142	Upregulated	123.732043497991	NA
C2566_RS05320	mhpR	mhpR	DNA-binding transcriptional regulator	1.21045783012656	0.0207904498242092	Upregulated	216.746352803299	WP_001301325.1
C2566_RS20210	nirD	nirD	nitrite reductase small subunit NirD	1.20773998771536	0.0331171219142599	Upregulated	11.4940958876191	WP_000084764.1
C2566_RS02510	C2566_RS02510	C2566_RS02510	hypothetical protein	1.20466642858327	0.0205724580549288	Upregulated	24.3016115389837	NA
C2566_RS17160	ygcP	ygcP	glycerol-3-phosphate responsive antiterminator	1.19810848774807	0.00726008454682719	Upregulated	22.2394738406422	WP_001130266.1
C2566_RS25050	mgtT	mgtT	protein MgtT	1.19634682037478	NA	Upregulated	12.7019388689486	WP_211180496.1
C2566_RS18610	yqiJ	yqiJ	OB-fold-containig protein	1.1945490722154	0.0317038071251992	Upregulated	255.076460906358	WP_000599926.1
C2566_RS06610	ybdL	ybdL	methionine-oxo-acid transaminase	1.18862945811987	0.0118015566209309	Upregulated	38.3492972987317	WP_000183906.1
C2566_RS10340	puuA	puuA	glutamate-putrescine ligase	1.18733623165522	0.0275017344397942	Upregulated	52.5117919069205	WP_001300763.1
C2566_RS13245	flhA	flhA	flagellar biosynthesis protein FlhA	1.17966659167409	0.0262721187206935	Upregulated	45.4189738238058	WP_000066978.1
C2566_RS14765	glpQ	glpQ	glycerophosphodiester phosphodiesterase	1.17645332969171	0.0245386689183106	Upregulated	2102.43518946822	WP_000779102.1
C2566_RS07895	ybjJ	ybjJ	MFS transporter	1.17582691268462	0.0156497557059631	Upregulated	41.6427585007435	WP_000217859.1
C2566_RS00940	glnL	glnL	nitrogen regulation protein NR(II)	1.1747560435631	0.000701504000963623	Upregulated	58.0678242882762	WP_000190577.1
C2566_RS16640	glaH	glaH	glutarate dioxygenase GlaH	1.16500354397725	0.0234858091878475	Upregulated	33.0728786771063	WP_000993087.1
C2566_RS16740	proX	proX	glycine betaine/L-proline ABC transporter substrate-binding protein ProX	1.16471167166396	0.0390268129732983	Upregulated	327.764091312779	WP_001216521.1
C2566_RS00110	bglG	bglG	transcriptional antiterminator BglG	1.16436320064395	0.0470825450884448	Upregulated	12.6649108630273	WP_001300932.1
C2566_RS00670	metE	metE	5-methyltetrahydropteroyltriglutamate--homocysteine S-methyltransferase	1.16306317784746	0.0048884309609062	Upregulated	67.6966099117611	WP_000153940.1
C2566_RS09235	flgB	flgB	flagellar basal body rod protein FlgB	1.16009590848541	0.0435615379401667	Upregulated	64.1456599401062	WP_000884692.1
C2566_RS20690	livJ	livJ	branched chain amino acid ABC transporter substrate-binding protein LivJ	1.15397067439706	0.0240881224652826	Upregulated	40.9548929708577	WP_001022007.1
C2566_RS21395	yiaT	yiaT	MipA/OmpV family protein	1.15110525587297	0.030807558537592	Upregulated	17.9789456912938	WP_000906810.1
C2566_RS05300	lacZ	lacZ	beta-galactosidase	1.15051808145125	0.0201225761130804	Upregulated	34.8849294487829	NA
C2566_RS21465	C2566_RS21465	C2566_RS21465	Imm57 family immunity protein	1.14983522263381	0.0262721187206935	Upregulated	12.3426636467256	NA
C2566_RS02925	pyrL	pyrL	pyr operon leader peptide	1.14753872952769	0.043235038915144	Upregulated	28.7970941094504	WP_001296693.1
C2566_RS16720	nrdE	nrdE	class 1b ribonucleoside-diphosphate reductase subunit alpha	1.14728240232571	0.0399267584406876	Upregulated	31.2576501401351	WP_000246527.1
C2566_RS06550	fepG	fepG	iron-enterobactin ABC transporter permease	1.14658879824512	0.0324287298915471	Upregulated	23.0746365262915	WP_000640979.1
C2566_RS00285	yieP	yieP	FadR/GntR family transcriptional regulator	1.14578807795709	0.0158431198220662	Upregulated	337.068362894918	WP_001131164.1
C2566_RS19150	yhbQ	yhbQ	DNA damage response exodeoxyribonuclease YhbQ	1.1455626128071	0.00971776492217031	Upregulated	23.4141558307102	WP_000189314.1
C2566_RS18220	glcF	glcF	glycolate oxidase subunit GlcF	1.1453730430906	0.0161911300040288	Upregulated	35.6100563876168	WP_001194661.1
C2566_RS00490	C2566_RS00490	C2566_RS00490	hypothetical protein	1.14060404391609	0.011124520608768	Upregulated	765.768242858494	NA
C2566_RS21730	ligB	ligB	NAD-dependent DNA ligase LigB	1.13339597075366	0.00353627187430454	Upregulated	51.3828177747412	WP_000870047.1
C2566_RS02320	ghoS	ghoS	type V toxin-antitoxin system endoribonuclease antitoxin GhoS	1.12815356032997	0.038408279596538	Upregulated	125.460678082948	WP_000398619.1
C2566_RS00750	C2566_RS00750	C2566_RS00750	2-dehydro-3-deoxygalactonokinase	1.12401901477592	0.0413333791156664	Upregulated	20.2106704052363	WP_001117530.1
C2566_RS08695	C2566_RS08695	C2566_RS08695	hypothetical protein	1.12151284170376	0.0516800396263846	Upregulated	46.1257658011247	NA
C2566_RS06265	C2566_RS06265	C2566_RS06265	hypothetical protein	1.11521750150501	0.0404518774425072	Upregulated	150.94749652295	NA
C2566_RS11040	yncE	yncE	YncE family protein	1.1125224149225	0.00044032646776822	Upregulated	181.283237192809	WP_000550675.1
C2566_RS17995	ygfS	ygfS	4Fe-4S dicluster domain-containing protein	1.10145800804142	0.0434049099746665	Upregulated	9.27238578288352	WP_000838422.1
C2566_RS19005	garD	garD	galactarate dehydratase	1.09227517020007	0.00518608449565639	Upregulated	51.2842928156892	WP_001273763.1
C2566_RS18985	garK	garK	glycerate 2-kinase	1.09064665629883	0.0240881224652826	Upregulated	28.5728550671872	WP_001300387.1
C2566_RS14445	lpxT	lpxT	Kdo(2)-lipid A phosphotransferase	1.09061669399375	0.0133796520034849	Upregulated	46.5502524891844	WP_001300998.1
C2566_RS18410	yghB	yghB	DedA family general envelope maintenance protein YghB	1.08598247187977	0.0130513285318143	Upregulated	472.038419801773	WP_000268419.1
C2566_RS15515	C2566_RS15515	C2566_RS15515	hypothetical protein	1.0856037033934	0.0293737421095788	Upregulated	38.7337002203863	NA
C2566_RS02095	alsE	alsE	D-allulose-6-phosphate 3-epimerase	1.07972777728933	0.0154573073554338	Upregulated	18.8363839942797	WP_001311314.1
C2566_RS04990	C2566_RS04990	C2566_RS04990	hypothetical protein	1.07650666181323	0.0435615379401667	Upregulated	161.929992928385	NA
C2566_RS06555	fepD	fepD	Fe(3+)-siderophore ABC transporter permease	1.07517957091503	0.046162315301712	Upregulated	25.6941711937299	WP_001295314.1
C2566_RS07900	rcdA	rcdA	DNA-binding transcriptional regulator RcdA	1.07444489740587	0.0264244462300933	Upregulated	39.4767868825746	WP_001295289.1
C2566_RS24685	pheM	pheM	pheST operon leader peptide PheM	1.06625805651479	NA	Upregulated	6.73838740024606	WP_001386830.1
C2566_RS16870	srlD	srlD	sorbitol-6-phosphate dehydrogenase	1.06484890602098	0.036646335960453	Upregulated	17.9404947065614	WP_001077351.1
C2566_RS18260	spt	spt	serine palmitoyltransferase	1.06366425098708	0.051588125741493	Upregulated	17.9664905489788	WP_000524970.1
C2566_RS03310	thrL	thrL	thr operon leader peptide	1.06162928370979	0.0317038071251992	Upregulated	1978.12096076656	WP_001386572.1
C2566_RS05185	fdrA	fdrA	acyl-CoA synthetase FdrA	1.04274341081094	0.0644521801891168	Upregulated	12.604668490163	WP_000111813.1
C2566_RS22060	yidR	yidR	DUF3748 domain-containing protein	1.0396546944177	0.00925911816012471	Upregulated	49.6471221642138	WP_001295245.1
C2566_RS05225	yahN	yahN	LysE family transporter	1.036906418396	0.00851804485098794	Upregulated	78.9361077243924	WP_000976975.1
C2566_RS13515	C2566_RS13515	C2566_RS13515	hypothetical protein	1.0302977331172	0.033758753714609	Upregulated	55.7676023556641	NA
C2566_RS01110	frvA	frvA	PTS fructose transporter subunit IIA	1.02932564550659	NA	Upregulated	6.44267869040781	WP_000729595.1
C2566_RS25535	C2566_RS25535	C2566_RS25535	hypothetical protein	1.02756406359717	0.0625205150786464	Upregulated	118.548785771027	WP_001329370.1
C2566_RS17865	zapA	zapA	cell division protein ZapA	1.02110874939716	0.0234858091878475	Upregulated	5026.29444566527	WP_001276008.1
C2566_RS16960	hycC	hycC	formate hydrogenlyase subunit 3	1.02108497634345	0.051588125741493	Upregulated	19.8900559595597	WP_001274388.1
C2566_RS07960	C2566_RS07960	C2566_RS07960	terminase ATPase subunit family protein	1.02027737158255	0.0702042146055738	Upregulated	19.4990643271467	WP_001098413.1
C2566_RS18990	garR	garR	2-hydroxy-3-oxopropionate reductase	1.01446836095583	0.0317038071251992	Upregulated	27.9883325439868	WP_001303675.1
C2566_RS20145	yheU	yheU	YheU family protein	1.00590806335275	0.020504821777454	Upregulated	42.4959551838266	WP_000907085.1
C2566_RS18995	garL	garL	2-dehydro-3-deoxyglucarate aldolase	1.00375630275615	0.035095919373856	Upregulated	18.3170430258458	WP_001058209.1
C2566_RS09415	ndh	ndh	NADH-quinone dehydrogenase	1.00277079294132	0.0112981283546675	Upregulated	81.8001611589578	WP_001295439.1
C2566_RS07200	abrB	abrB	AbrB family transcriptional regulator	1.00084673448052	0.0184996395059702	Upregulated	125.203781237122	WP_001297246.1
C2566_RS16820	csrA	csrA	carbon storage regulator CsrA	1.00016792204928	0.033758753714609	Upregulated	1556.17589092355	WP_000906486.1
C2566_RS10110	trpA	trpA	tryptophan synthase subunit alpha	0.994826517691369	0.038408279596538	Upregulated	100.238348556223	WP_000443067.1
C2566_RS16950	hycE	hycE	formate hydrogenlyase subunit HycE	0.992373966728402	0.0560024854967416	Upregulated	21.6150036873434	WP_001288122.1
C2566_RS00665	metR	metR	HTH-type transcriptional regulator MetR	0.991853951625507	0.0689044482301667	Upregulated	16.6793288175083	WP_000573618.1
C2566_RS17010	ygbA	ygbA	nitrous oxide-stimulated promoter family protein	0.990176382875579	0.0630954296735305	Upregulated	9.27295971419912	WP_000015497.1
C2566_RS18825	sstT	sstT	serine/threonine transporter SstT	0.985983268021071	0.0234858091878475	Upregulated	116.338698510481	WP_000211656.1
C2566_RS06515	entD	entD	enterobactin synthase subunit EntD	0.98081936329456	0.0434049099746665	Upregulated	88.2806514694451	WP_001749708.1
C2566_RS18950	tdcC	tdcC	threonine/serine transporter TdcC	0.977518102783863	0.0689044482301667	Upregulated	435.603792952875	WP_000107723.1
C2566_RS18560	ygiD	ygiD	4,5-DOPA dioxygenase extradiol	0.977216747975367	0.0480141416166437	Upregulated	42.5744254820395	WP_001320780.1
C2566_RS13895	alkA	alkA	DNA-3-methyladenine glycosylase 2	0.971141549015565	0.0234858091878475	Upregulated	25.9029807278749	WP_000288423.1
C2566_RS02195	phnC	phnC	phosphonate ABC transporter ATP-binding protein	0.969700990967317	NA	Upregulated	6.89023254708203	WP_001193397.1
C2566_RS01800	xylE	xylE	D-xylose transporter XylE	0.966563376359688	0.0437324591298929	Upregulated	28.2218701454581	WP_001097274.1
C2566_RS00250	rbsD	rbsD	D-ribose pyranase	0.963812505379456	0.0768845805395785	Upregulated	274.998806830482	NA
C2566_RS00495	C2566_RS00495	C2566_RS00495	hypothetical protein	0.96168662536272	0.0452425038359298	Upregulated	232.37252692523	NA
C2566_RS15635	murP	murP	PTS N-acetylmuramic acid transporter subunit IIBC	0.960525601875997	0.0156497557059631	Upregulated	42.3533784934827	WP_001040449.1
C2566_RS02260	melR	melR	transcriptional regulator MelR	0.958025981086033	0.0408030420002981	Upregulated	137.61866795688	WP_001090758.1
C2566_RS18240	yghO	yghO	protein YghO	0.956590562884938	0.0781978951859764	Upregulated	14.1905379013289	WP_001300526.1
C2566_RS10395	pspE	pspE	thiosulfate sulfurtransferase PspE	0.954717734777842	0.0170810503432189	Upregulated	293.833333479939	WP_000473109.1
C2566_RS12525	astC	astC	succinylornithine/acetylornithine transaminase	0.952727410695999	0.0595128249067285	Upregulated	101.246638891976	WP_000082032.1
C2566_RS10835	aldA	aldA	aldehyde dehydrogenase	0.950403908567795	0.0632069656601238	Upregulated	690.789530662276	WP_000115936.1
C2566_RS18395	exbB	exbB	tol-pal system-associated acyl-CoA thioesterase	0.945553932617132	0.0404914521787353	Upregulated	184.769415142189	WP_000527844.1
C2566_RS09170	bssS	bssS	biofilm formation regulator BssS	0.945522059750701	0.0527105523020127	Upregulated	2769.09083826891	WP_000414437.1
C2566_RS07840	dgcI	dgcI	GGDEF domain-containing protein	0.940070207447829	0.0839693679002524	Upregulated	15.3692312372453	WP_000086904.1
C2566_RS13505	C2566_RS13505	C2566_RS13505	hypothetical protein	0.936328657322159	0.0839693679002524	Upregulated	55.9928724991137	NA
C2566_RS02890	treC	treC	alpha,alpha-phosphotrehalase	0.929688995060057	0.035095919373856	Upregulated	47.6053372631363	WP_001320168.1
C2566_RS04840	C2566_RS04840	C2566_RS04840	hypothetical protein	0.922801235838054	0.0707681066536543	Upregulated	61.3514405147977	NA
C2566_RS07795	fsa	fsa	fructose-6-phosphate aldolase	0.916895457175491	0.0158431198220662	Upregulated	32.3821778811745	WP_001301278.1
C2566_RS00260	rbsC	rbsC	ribose ABC transporter permease	0.911244951915583	0.0674562970208848	Upregulated	102.177398094996	WP_000211858.1
C2566_RS10200	cysB	cysB	HTH-type transcriptional regulator CysB	0.905915022890934	0.0473958823363685	Upregulated	362.228290907009	WP_000776253.1
C2566_RS09280	flgK	flgK	flagellar hook-associated protein FlgK	0.903417392706225	0.0317038071251992	Upregulated	69.1850631100705	WP_000096480.1
C2566_RS01325	metL	metL	bifunctional aspartate kinase/homoserine dehydrogenase II	0.902545482254976	0.0105133290751554	Upregulated	146.472561628672	WP_000110749.1
C2566_RS07640	hlyD	hlyD	secretion protein HlyD	0.902468814615515	0.00271542044186557	Upregulated	130.599791279973	WP_000743444.1
C2566_RS01190	cpxP	cpxP	cell-envelope stress modulator CpxP	0.902064127839252	0.045745557418786	Upregulated	7059.88334310341	WP_012767777.1
C2566_RS13925	mdtB	mdtB	multidrug efflux RND transporter permease subunit MdtB	0.896319080123676	0.054538818578065	Upregulated	42.1907434046645	WP_001197904.1
C2566_RS00935	glnG	glnG	nitrogen regulation protein NR(I)	0.894765878403875	0.0131661538419578	Upregulated	62.4731352437348	WP_001329395.1
C2566_RS17345	C2566_RS17345	C2566_RS17345	FGGY-family carbohydrate kinase	0.894273281575144	0.0550453204100053	Upregulated	59.9770815132322	WP_000551482.1
C2566_RS13400	pgsA	pgsA	CDP-diacylglycerol--glycerol-3-phosphate 3-phosphatidyltransferase	0.891664772205271	0.00939616404958241	Upregulated	324.384176000302	WP_001160187.1
C2566_RS24850	nadS	nadS	NadS family protein	0.890805102410012	0.0458041399231114	Upregulated	91.2685693304462	WP_000007444.1
C2566_RS18270	lptF	lptF	LPS export ABC transporter permease LptF	0.885299479363971	0.0590155865395648	Upregulated	24.2338412529197	WP_000779636.1
C2566_RS13375	tyrP	tyrP	tyrosine transporter TyrP	0.877233483896495	0.0191163897678878	Upregulated	41.3529588222856	WP_000797573.1
C2566_RS07750	mntS	mntS	manganase accumulation protein MntS	0.87629901704326	0.035095919373856	Upregulated	1409.72041896121	WP_001001761.1
C2566_RS01010	yihU	yihU	sulfolactaldehyde 3-reductase	0.876258572366126	NA	Upregulated	14.8395098257872	WP_000718889.1
C2566_RS04325	yacH	yacH	DUF3300 domain-containing protein	0.872135796066031	0.0974307787607105	Upregulated	28.05254137789	WP_000784470.1
C2566_RS21855	C2566_RS21855	C2566_RS21855	transposase	0.868805701424774	0.0825559943693647	Upregulated	12.2409593810556	NA
C2566_RS10820	azoR	azoR	FMN-dependent NADH-azoreductase	0.867047575150237	0.0766292223795472	Upregulated	43.538077607767	WP_000048939.1
C2566_RS00365	ilvY	ilvY	HTH-type transcriptional activator IlvY	0.864938235265175	0.0381459033969054	Upregulated	40.8605731752258	WP_000365791.1
C2566_RS23270	C2566_RS23270	C2566_RS23270	TonB-dependent receptor plug domain-containing protein	0.859214875775162	0.0991416120750647	Upregulated	18.8321859994135	NA
C2566_RS08240	C2566_RS08240	C2566_RS08240	hypothetical protein	0.858404138737824	0.101164811063095	Upregulated	27.4351989766956	NA
C2566_RS05140	betB	betB	betaine-aldehyde dehydrogenase	0.85768827734766	0.0610534737937528	Upregulated	181.84539653417	WP_000089084.1
C2566_RS03615	kptA	kptA	RNA 2'-phosphotransferase	0.849958711487845	0.0234858091878475	Upregulated	45.7114778839078	WP_001151855.1
C2566_RS10130	trpE	trpE	anthranilate synthase component I	0.847388495218636	0.0638429209938039	Upregulated	39.1055073541015	WP_001194647.1
C2566_RS00330	yifB	yifB	YifB family Mg chelatase-like AAA ATPase	0.846638511761456	0.0386495496962944	Upregulated	40.5860274174411	WP_000058964.1
C2566_RS03660	uxuR	uxuR	Uxu operon transcriptional regulator	0.842817142280776	0.0114653192949355	Upregulated	73.2633846485024	WP_000833679.1
C2566_RS24325	ypfM	ypfM	protein YpfM	0.842811185608817	0.0770884649604987	Upregulated	1164.89184559853	WP_001386977.1
C2566_RS07095	kdpB	kdpB	potassium-transporting ATPase subunit KdpB	0.842321913739071	0.0957945873386809	Upregulated	22.6260042957661	WP_000087944.1
C2566_RS21990	yidF	yidF	radical SAM protein	0.836803112911214	0.0437324591298929	Upregulated	123.247294457981	WP_000148063.1
C2566_RS17375	fucU	fucU	L-fucose mutarotase	0.836628260613699	0.0633305284899972	Upregulated	83.7495016171567	WP_000920840.1
C2566_RS02005	acs	acs	acetate--CoA ligase	0.834795036463267	0.0991416120750647	Upregulated	634.854013624491	WP_000078239.1
C2566_RS15400	alaC	alaC	alanine transaminase	0.834278010906763	0.036490996637347	Upregulated	131.555156368369	WP_000785931.1
C2566_RS04570	cdaR	cdaR	DNA-binding transcriptional regulator CdaR	0.83247294936409	0.0262721187206935	Upregulated	71.101055549055	WP_000929439.1
C2566_RS02355	C2566_RS02355	C2566_RS02355	hypothetical protein	0.827272422154535	0.0960284367060814	Upregulated	19.6300321699585	NA
C2566_RS10120	trpCF	trpCF	bifunctional indole-3-glycerol-phosphate synthase TrpC/phosphoribosylanthranilate isomerase TrpF	0.827115017205062	0.067906014874532	Upregulated	69.9410915549329	WP_000983912.1
C2566_RS18765	ygjI	ygjI	amino acid permease	0.825887860884721	NA	Upregulated	13.3599704401417	WP_001285432.1
C2566_RS14275	cdd	cdd	cytidine deaminase	0.821801399449695	0.0527105523020127	Upregulated	114.908588479766	WP_000553555.1
C2566_RS16805	C2566_RS16805	C2566_RS16805	hypothetical protein	0.816763441133347	0.0453937813031754	Upregulated	202.215615874719	NA
C2566_RS01605	thiC	thiC	phosphomethylpyrimidine synthase ThiC	0.816013108691146	0.0229841058958165	Upregulated	104.229067517237	WP_001276903.1
C2566_RS05135	betA	betA	choline dehydrogenase	0.815416828307908	0.0725811286857282	Upregulated	111.196018034834	WP_001159087.1
C2566_RS18165	C2566_RS18165	C2566_RS18165	hypothetical protein	0.814746436778096	0.100531225174233	Upregulated	19.4966838701865	NA
C2566_RS03960	fixC	fixC	FAD-dependent oxidoreductase	0.81361331339316	NA	Upregulated	11.7884163198402	WP_001287715.1
C2566_RS16730	proV	proV	glycine betaine/L-proline ABC transporter ATP-binding protein ProV	0.812627291917459	0.10959989273705	Upregulated	510.012769270837	WP_000985494.1
C2566_RS10375	pspA	pspA	phage shock protein PspA	0.812563107288658	0.0919217257037951	Upregulated	1897.08536657292	WP_000511025.1
C2566_RS15480	C2566_RS15480	C2566_RS15480	hypothetical protein	0.810560781248785	0.0991416120750647	Upregulated	80.9757229985605	NA
C2566_RS15495	yfeD	yfeD	MerR family transcriptional regulator	0.810134798775755	0.0354150358187658	Upregulated	160.269704949459	WP_000826513.1
C2566_RS15420	ptsP	ptsP	phosphoenolpyruvate--protein phosphotransferase	0.809467944519829	0.114412044595909	Upregulated	25.6238114559398	WP_000955917.1
C2566_RS17625	ygeQ	ygeQ	protein YgeQ	0.809203517978416	0.104876061470873	Upregulated	8.52776298045243	NA
C2566_RS01430	argH	argH	argininosuccinate lyase	0.807377150135432	0.035095919373856	Upregulated	80.3134273081919	WP_001230087.1
C2566_RS21705	pyrE	pyrE	orotate phosphoribosyltransferase	0.806892934875463	0.0582702721962921	Upregulated	31.2808970394881	WP_000806177.1
C2566_RS08920	rutA	rutA	pyrimidine utilization protein A	0.804849325890606	0.119068520022284	Upregulated	7.82389307828482	WP_001301233.1
C2566_RS17200	queE	queE	7-carboxy-7-deazaguanine synthase QueE	0.802678033886016	0.0287796830358477	Upregulated	121.627500071435	WP_001199973.1
C2566_RS12805	dmlR	dmlR	DNA-binding transcriptional regulator DmlR	0.801396764528206	0.0542486695045799	Upregulated	28.5580735666595	WP_001061578.1
C2566_RS00360	ilvA	ilvA	threonine ammonia-lyase, biosynthetic	0.801190623048391	0.0287270013625011	Upregulated	89.8792037158113	WP_001338652.1
C2566_RS16655	gabT	gabT	4-aminobutyrate--2-oxoglutarate transaminase	0.79899780149793	0.05820711341852	Upregulated	50.4084408514447	WP_000097642.1
C2566_RS01755	lysC	lysC	lysine-sensitive aspartokinase 3	0.794529665505021	0.036490996637347	Upregulated	73.4846771092805	WP_001290310.1
C2566_RS15625	murR	murR	HTH-type transcriptional regulator MurR	0.792950913153095	0.0943132219128299	Upregulated	15.4359925754222	WP_000966478.1
C2566_RS24470	mgtL	mgtL	mgtA regulatory leader peptide MgtL	0.790690606838279	0.0531025444988422	Upregulated	89.1554560770152	WP_001387276.1
C2566_RS00970	yihN	yihN	MFS transporter	0.788079212812221	0.108807633004665	Upregulated	17.0513334484732	WP_000956312.1
C2566_RS00450	rffC	rffC	dTDP-4-amino-4,6-dideoxy-D-galactose acyltransferase	0.785962034440405	0.0404518774425072	Upregulated	35.0350958263442	WP_001145183.1
C2566_RS06960	C2566_RS06960	C2566_RS06960	hypothetical protein	0.785736066399642	0.0959644732364329	Upregulated	118.863639622566	NA
C2566_RS11730	asr	asr	acid resistance repetitive basic protein Asr	0.779830692821374	0.0944241615248656	Upregulated	25.9179288100244	WP_001556621.1
C2566_RS18675	ttdR	ttdR	L-tartrate utilization transcriptional activator TtdR	0.77796493692312	0.0843846429742947	Upregulated	26.3252132361442	WP_000935206.1
C2566_RS17280	yqcC	yqcC	YqcC family protein	0.77750146009434	0.104876061470873	Upregulated	8.29982963263704	WP_000207003.1
C2566_RS16235	hmpA	hmpA	NO-inducible flavohemoprotein	0.775059809722887	0.0342792661991367	Upregulated	49.8587650272567	WP_000883122.1
C2566_RS24525	C2566_RS24525	C2566_RS24525	aldo/keto reductase	0.768227257614896	NA	Upregulated	6.79321514386161	NA
C2566_RS14170	yehR	yehR	YehR family lipoprotein	0.768067568715731	0.12810152166889	Upregulated	11.4639049060791	WP_001296231.1
C2566_RS20595	yhhY	yhhY	N-acetyltransferase	0.76502407265362	0.124586049581773	Upregulated	12.1596675077363	WP_001295206.1
C2566_RS14345	cirA	cirA	catecholate siderophore receptor CirA	0.759858246238539	0.0408030420002981	Upregulated	60.709928784872	WP_000489227.1
C2566_RS17335	C2566_RS17335	C2566_RS17335	L-fuculose-phosphate aldolase	0.759133754420823	0.134526907154008	Upregulated	10.7886431170712	NA
C2566_RS06675	citG	citG	triphosphoribosyl-dephospho-CoA synthase CitG	0.758717769091973	0.133206486807899	Upregulated	10.0301502650409	WP_000062457.1
C2566_RS06890	gltI	gltI	glutamate/aspartate ABC transporter substrate-binding protein GltI	0.757663933395732	0.108673178007336	Upregulated	2357.9157366466	WP_001301404.1
C2566_RS07175	ybgI	ybgI	radiation resistance protein YbgI	0.756658272123404	0.0233023566847584	Upregulated	116.29326932534	WP_000798859.1
C2566_RS21085	bcsQ	bcsQ	cellulose biosynthesis protein BcsQ	0.755902773037347	0.119068520022284	Upregulated	15.5307051110205	WP_000279493.1
C2566_RS13265	cheB	cheB	protein-glutamate methylesterase/protein glutamine deamidase	0.755532513346489	0.134025498982793	Upregulated	10.3923970424039	WP_000036371.1
C2566_RS00040	tnaB	tnaB	low affinity tryptophan permease TnaB	0.75546016412575	0.120176261449151	Upregulated	223.062004220162	WP_000131911.1
C2566_RS03510	yjjZ	yjjZ	DUF1435 domain-containing protein	0.752319486097059	NA	Upregulated	284.820484883204	WP_001393508.1
C2566_RS02440	blc	blc	lipocalin Blc	0.751437943912495	0.0944241615248656	Upregulated	59.1711474168003	WP_001238379.1
C2566_RS10115	trpB	trpB	tryptophan synthase subunit beta	0.750107186797296	0.0991416120750647	Upregulated	105.583262858626	WP_000209518.1
C2566_RS10385	pspC	pspC	envelope stress response membrane protein PspC	0.747946037730036	0.035095919373856	Upregulated	72.3563672692794	WP_000907385.1
C2566_RS15225	smrB	smrB	endonuclease SmrB	0.746554404153407	0.0527105523020127	Upregulated	48.7264138447156	WP_000730805.1
C2566_RS05935	ybaN	ybaN	DUF454 family protein	0.745334531443674	0.0811462833751541	Upregulated	15.9148270492829	WP_001188905.1
C2566_RS01580	thiH	thiH	2-iminoacetate synthase ThiH	0.744384614248919	0.0933103739373375	Upregulated	39.2776492655201	WP_000847462.1
C2566_RS08670	hspQ	hspQ	heat shock protein HspQ	0.742004499236551	0.0837813554466871	Upregulated	440.805877222128	WP_001295356.1
C2566_RS13070	yebE	yebE	tellurite resistance TerB family protein	0.741585156766433	0.0766292223795472	Upregulated	333.042028201242	WP_000024745.1
C2566_RS02255	adiA	adiA	arginine decarboxylase	0.738909992395736	0.100546942157519	Upregulated	58.0567624407525	WP_012767781.1
C2566_RS20130	kefG	kefG	glutathione-regulated potassium-efflux system ancillary protein KefG	0.736629708679986	0.0895948890556903	Upregulated	90.4008377478268	WP_001297514.1
C2566_RS17260	gudX	gudX	enolase C-terminal domain-like protein	0.733345627547198	0.0957945873386809	Upregulated	23.3788179732143	WP_000211759.1
C2566_RS16705	ygaM	ygaM	DUF883 domain-containing protein	0.732929084462073	0.0696354775553576	Upregulated	341.483005053882	WP_001295174.1
C2566_RS12955	yebO	yebO	YebO family protein	0.732333675242702	0.0991416120750647	Upregulated	366.700089965598	WP_001006866.1
C2566_RS18680	ttdA	ttdA	L(+)-tartrate dehydratase subunit alpha	0.725910904977395	0.140042573431358	Upregulated	9.23575457340461	WP_000986797.1
C2566_RS00220	viaA	viaA	ATPase RavA stimulator ViaA	0.723872004442633	0.0108078305611782	Upregulated	70.777456603662	WP_000956615.1
C2566_RS18835	uxaA	uxaA	altronate dehydratase	0.722033032209273	0.0564187167980049	Upregulated	74.8502533378782	WP_001199352.1
C2566_RS15510	C2566_RS15510	C2566_RS15510	hypothetical protein	0.719870699957103	0.0943979945821011	Upregulated	497.916737944424	NA
C2566_RS01600	thiE	thiE	thiamine phosphate synthase	0.719017914971273	0.133378114368109	Upregulated	18.5670402928464	WP_000284615.1
C2566_RS01955	ssb1	ssb1	single-stranded DNA-binding protein SSB1	0.716954691476684	0.0839693679002524	Upregulated	209.139220708404	WP_000168305.1
C2566_RS19140	yhbO	yhbO	protein/nucleic acid deglycase	0.712675476416289	0.136071609622887	Upregulated	8.57771794400021	WP_000037608.1
C2566_RS01295	priA	priA	primosomal protein N'	0.71030751385143	0.11195315887872	Upregulated	49.7343954524181	WP_001301269.1
C2566_RS10380	pspB	pspB	envelope stress response membrane protein PspB	0.705888972215908	0.0770851632773265	Upregulated	104.07504945943	WP_001274963.1
C2566_RS04725	yaeF	yaeF	YaeF family permuted papain-like enzyme	0.705379314658836	0.118583875299652	Upregulated	16.3405904189338	WP_001301405.1
C2566_RS01730	metH	metH	methionine synthase	0.70445042905067	0.0625446340225451	Upregulated	322.145717005874	WP_000095995.1
C2566_RS06965	asnB	asnB	asparagine synthase B	0.703844228480416	0.0426969833756453	Upregulated	118.970800333833	WP_000337081.1
C2566_RS25290	C2566_RS25290	C2566_RS25290	hypothetical protein	0.697934176791991	0.141219502886952	Upregulated	7.5103398038953	NA
C2566_RS24295	C2566_RS24295	C2566_RS24295	IS3-like element ISEcB1 family transposase	0.693727614203689	0.146862377158452	Upregulated	7.67162290117529	WP_085950470.1
C2566_RS05070	ykgO	ykgO	type B 50S ribosomal protein L36	0.692569405742278	NA	Upregulated	5.97897073585457	WP_000866436.1
C2566_RS01240	fpr	fpr	ferredoxin--NADP(+) reductase	0.691187946250612	0.0893649158622363	Upregulated	158.600428085436	WP_000796310.1
C2566_RS17480	ppdB	ppdB	prepilin peptidase-dependent protein	0.690598657879359	0.154717660422685	Upregulated	13.8152819790992	WP_001144297.1
C2566_RS03430	deoC	deoC	deoxyribose-phosphate aldolase	0.686443995284104	0.0579774155736918	Upregulated	82.4309848031976	WP_001298497.1
C2566_RS17150	ygcN	ygcN	FAD-dependent oxidoreductase	0.686354905090279	0.0831835682197384	Upregulated	62.945075746085	WP_001301334.1
C2566_RS13390	C2566_RS13390	C2566_RS13390	hypothetical protein	0.683482318182071	0.103359181756558	Upregulated	403.969771973671	NA
C2566_RS20240	frlC	frlC	fructoselysine 3-epimerase	0.683217401729108	0.146344832559698	Upregulated	13.6669409474828	WP_000847837.1
C2566_RS14400	psuK	psuK	pseudouridine kinase	0.682958552609302	0.162967564744354	Upregulated	8.44703356038	WP_001208132.1
C2566_RS19560	aaeA	aaeA	p-hydroxybenzoic acid efflux pump subunit AaeA	0.681733987295328	0.135472636956702	Upregulated	30.0198193726588	WP_000854033.1
C2566_RS16280	yfhb	yfhb	phosphatidylglycerophosphatase C	0.680394453664233	0.0531025444988422	Upregulated	88.1625101707299	WP_000190655.1
C2566_RS05145	betI	betI	transcriptional regulator BetI	0.678166078680249	0.148310140680253	Upregulated	269.371676227893	WP_001301261.1
C2566_RS10765	feaR	feaR	transcriptional regulator FeaR	0.676537409856475	0.124216389724282	Upregulated	260.679717773024	WP_001320272.1
C2566_RS20795	nikR	nikR	nickel-responsive transcriptional regulator NikR	0.676229187643773	0.144679165667321	Upregulated	11.0109717958698	WP_001190062.1
C2566_RS10970	ydcR	ydcR	PLP-dependent aminotransferase family protein	0.673531593380727	0.0587450490474692	Upregulated	69.7923696304573	WP_000760626.1
C2566_RS19565	aaeX	aaeX	p-hydroxybenzoic acid efflux pump operon protein AaeX	0.672790011708977	0.161722712405726	Upregulated	22.5368816244852	WP_000051841.1
C2566_RS20915	arsR	arsR	As(III)-sensing metalloregulatory transcriptional repressor ArsR	0.672674163214472	0.163680017240724	Upregulated	30.3900270395918	WP_000008957.1
C2566_RS02735	C2566_RS02735	C2566_RS02735	3-ketoacyl-ACP reductase	0.671912621855968	0.167696387199793	Upregulated	11.0249674076002	WP_000843384.1
C2566_RS15505	C2566_RS15505	C2566_RS15505	hypothetical protein	0.670697162851525	0.0991416120750647	Upregulated	1023.71847912048	NA
C2566_RS15895	hyfG	hyfG	hydrogenase 4 catalytic subunit HyfG	0.670493001801129	0.147575891451721	Upregulated	21.590359086314	WP_001102321.1
C2566_RS13945	baeR	baeR	two-component system response regulator BaeR	0.670108812864725	0.0933103739373375	Upregulated	48.2819250186751	WP_000137877.1
C2566_RS15425	ypdE	ypdE	aminopeptidase	0.66959691625258	0.154166627746973	Upregulated	14.6514468399608	WP_000366012.1
C2566_RS21140	dppC	dppC	dipeptide ABC transporter permease DppC	0.669405849796841	0.14413215377834	Upregulated	20.3952846609643	WP_000084677.1
C2566_RS21880	C2566_RS21880	C2566_RS21880	DUF4942 domain-containing protein	0.668348787474565	0.168071719885701	Upregulated	14.8207222676698	WP_000065752.1
C2566_RS21155	dppA	dppA	dipeptide ABC transporter substrate-binding protein DppA	0.667790441037428	0.134025498982793	Upregulated	229.335629813775	WP_001222883.1
C2566_RS20495	rtcR	rtcR	DNA-binding transcriptional regulator RtcR	0.665898781191	0.163680017240724	Upregulated	15.7337997385582	WP_001232881.1
C2566_RS14150	yehL	yehL	ATP-binding protein	0.665759156429235	0.166209912261562	Upregulated	12.7274987423057	WP_001300974.1
C2566_RS06015	copA	copA	copper-exporting P-type ATPase CopA	0.664367501381152	0.12433775734568	Upregulated	527.955290184307	WP_000083955.1
C2566_RS13800	cpsB	cpsB	mannose-1-phosphate guanyltransferase	0.663345281209081	0.170161622108717	Upregulated	14.1473591255256	WP_000079313.1
C2566_RS00695	C2566_RS00695	C2566_RS00695	DUF1116 domain-containing protein	0.662762148810207	0.168012974745246	Upregulated	12.8172199154779	WP_001093942.1
C2566_RS14495	radD	radD	DEAD/DEAH box helicase	0.662341696325816	0.0979196042685228	Upregulated	64.0878700977454	WP_000578061.1
C2566_RS15550	zipA	zipA	cell division protein ZipA	0.658852603462453	0.0846302118000058	Upregulated	682.999920759525	WP_001297862.1
C2566_RS20125	kefB	kefB	glutathione-regulated potassium-efflux system protein KefB	0.658485506979888	0.035062342281108	Upregulated	101.760334569089	WP_000399122.1
C2566_RS07535	bioA	bioA	adenosylmethionine--8-amino-7-oxononanoate transaminase	0.658124765503289	0.173364287178274	Upregulated	19.4284071311304	WP_001515101.1
C2566_RS14055	thiD	thiD	bifunctional hydroxymethylpyrimidine kinase/phosphomethylpyrimidine kinase	0.658105010443604	0.0974307787607105	Upregulated	41.3852511948149	WP_000822257.1
C2566_RS12420	ydjM	ydjM	metal-dependent hydrolase	0.657814334601307	0.167543838660713	Upregulated	17.3131960377626	WP_001295408.1
C2566_RS18210	glcB	glcB	malate synthase G	0.657029810191521	0.041780772965524	Upregulated	99.6741886576028	WP_000084131.1
C2566_RS02040	nrfG	nrfG	heme lyase NrfEFG subunit NrfG	0.657021298428557	0.163680017240724	Upregulated	12.5163177462655	WP_000812892.1
C2566_RS15890	hyfF	hyfF	hydrogenase 4 subunit F	0.655786036886837	0.165414312180457	Upregulated	14.1567610291437	WP_000122577.1
C2566_RS01725	iclR	iclR	glyoxylate bypass operon transcriptional repressor IclR	0.655403332677895	0.135472636956702	Upregulated	194.602230455686	WP_000226403.1
C2566_RS17810	srsR	srsR	LysR family transcriptional regulator SrsR	0.652608627470925	0.167996489581574	Upregulated	18.7259907766588	WP_000350807.1
C2566_RS00990	yihQ	yihQ	sulfoquinovosidase	0.651802257909878	0.168012974745246	Upregulated	15.3286122716215	NA
C2566_RS25005	ybiE	ybiE	protein YbiE	0.650473902994449	0.135472636956702	Upregulated	10.2124420644886	WP_211180490.1
C2566_RS21135	dppD	dppD	dipeptide ABC transporter ATP-binding protein	0.648432341937298	0.147471110951017	Upregulated	25.7631782691833	WP_001196486.1
C2566_RS18375	gpr	gpr	L-glyceraldehyde 3-phosphate reductase	0.647305821084221	0.142657545846698	Upregulated	251.624847852875	WP_000262172.1
C2566_RS17835	argP	argP	DNA-binding transcriptional regulator ArgP	0.646493177519564	0.107249639963764	Upregulated	137.34198772471	WP_000828351.1
C2566_RS20060	C2566_RS20060	C2566_RS20060	carbohydrate-binding protein	0.646171789369003	0.0689044482301667	Upregulated	56.7360880369247	WP_000773160.1
C2566_RS00280	mdtD	mdtD	multidrug transporter subunit MdtD	0.64514774444389	0.100531225174233	Upregulated	226.2882216135	WP_001280852.1
C2566_RS22025	C2566_RS22025	C2566_RS22025	6-phospho-alpha-glucosidase	0.645098947099072	0.13499617572327	Upregulated	29.727635749084	WP_000160104.1
C2566_RS13475	C2566_RS13475	C2566_RS13475	hypothetical protein	0.644329767919373	0.165304393034167	Upregulated	71.8921407979198	NA
C2566_RS01655	zraR	zraR	sigma-54-dependent response regulator transcription factor ZraR	0.643587317812425	0.126023757562759	Upregulated	66.5129002814427	WP_000148551.1
C2566_RS19025	kbaZ	kbaZ	tagatose-bisphosphate aldolase subunit KbaZ	0.64255623687781	0.182337365480159	Upregulated	16.7205299145775	WP_000681903.1
C2566_RS07660	dinG	dinG	ATP-dependent DNA helicase DinG	0.642447038588427	0.111103480251964	Upregulated	112.620335113667	WP_001340191.1
C2566_RS22075	dgoD	dgoD	galactonate dehydratase	0.642190822749464	0.163680017240724	Upregulated	22.2618630935351	WP_000705001.1
C2566_RS00475	wecG	wecG	lipopolysaccharide N-acetylmannosaminouronosyltransferase	0.641598494828589	0.155628409707477	Upregulated	21.2637745319082	WP_001066626.1
C2566_RS09530	phoQ	phoQ	two-component system sensor histidine kinase PhoQ	0.641186385441569	0.0409076205680005	Upregulated	101.980619961128	WP_000735411.1
C2566_RS10870	ydcI	ydcI	LysR substrate-binding domain-containing protein	0.639042016810988	0.147575891451721	Upregulated	508.901096102358	WP_000414567.1
C2566_RS07735	rhtA	rhtA	threonine/homoserine exporter RhtA	0.638280324468154	0.170226701719374	Upregulated	26.4331833624336	WP_001295297.1
C2566_RS20005	gspF	gspF	type II secretion system inner membrane protein GspF	0.638000938516059	0.183461942750662	Upregulated	15.1375463830702	WP_001109573.1
C2566_RS17340	C2566_RS17340	C2566_RS17340	LacI family DNA-binding transcriptional regulator	0.637540776872884	0.130348731189071	Upregulated	62.5488769494917	WP_001140843.1
C2566_RS05825	decR	decR	DNA-binding transcriptional regulator DecR	0.637517022665267	0.133734529152993	Upregulated	47.2280821998591	WP_000884589.1
C2566_RS15025	yfbS	yfbS	SLC13 family permease	0.637114361831488	0.0730129195450939	Upregulated	249.289644289448	WP_001012899.1
C2566_RS18040	galP	galP	galactose/proton symporter	0.636959711011972	0.0962750798821718	Upregulated	64.4386867436013	WP_012775975.1
C2566_RS03040	C2566_RS03040	C2566_RS03040	hypothetical protein	0.636895877153847	0.183461942750662	Upregulated	9.04227392635682	NA
C2566_RS00565	yigB	yigB	5-amino-6-(5-phospho-D-ribitylamino)uracil phosphatase YigB	0.636504342290359	0.0818740324429535	Upregulated	43.9047109216009	WP_001213584.1
C2566_RS16645	lhgO	lhgO	L-2-hydroxyglutarate oxidase	0.635368242037359	0.150866877571307	Upregulated	40.5533242769217	WP_000271963.1
C2566_RS16795	C2566_RS16795	C2566_RS16795	hypothetical protein	0.635156978758466	0.12382946628578	Upregulated	45.7117258951883	NA
C2566_RS00510	aslA	aslA	arylsulfatase AslA	0.63351818567378	0.185716134521067	Upregulated	17.4395425976133	WP_000395844.1
C2566_RS05075	ykgM	ykgM	type B 50S ribosomal protein L31	0.629413095774391	0.170070212677028	Upregulated	37.2799199452847	WP_000803998.1
C2566_RS20355	hofN	hofN	DNA utilization protein HofN	0.628487873352542	NA	Upregulated	6.03236540422674	WP_001069315.1
C2566_RS12060	punR	punR	DNA-binding transcriptional activator PunR	0.628076447024539	0.0802546302529949	Upregulated	73.4884372755528	WP_000269493.1
C2566_RS07890	ybjI	ybjI	5-amino-6-(5-phospho-D-ribitylamino)uracil phosphatase	0.62718416766526	0.124603626175912	Upregulated	32.2885532115582	WP_000023565.1
C2566_RS07550	bioC	bioC	malonyl-ACP O-methyltransferase BioC	0.626854608658596	0.188832866600025	Upregulated	7.77158273135744	WP_000246761.1
C2566_RS04845	C2566_RS04845	C2566_RS04845	hypothetical protein	0.623460168625442	0.190813873338072	Upregulated	14.7096531860155	WP_001053631.1
C2566_RS05165	yahB	yahB	LysR substrate-binding domain-containing protein	0.620575257235177	0.161224585577978	Upregulated	46.6345456673681	WP_001084399.1
C2566_RS21385	C2566_RS21385	C2566_RS21385	MFS transporter	0.619825914135218	0.192066536215098	Upregulated	12.9180244479299	WP_000204810.1
C2566_RS01935	aphA	aphA	acid phosphatase AphA	0.619221859401216	0.136071609622887	Upregulated	141.957162793021	WP_001395166.1
C2566_RS03670	uxuB	uxuB	fructuronate reductase	0.616593025060595	0.146344832559698	Upregulated	44.2326833834161	WP_000208176.1
C2566_RS02730	C2566_RS02730	C2566_RS02730	sugar phosphate isomerase/epimerase family protein	0.615709749453815	NA	Upregulated	6.82500081302336	WP_001205235.1
C2566_RS11795	rstB	rstB	two-component system sensor histidine kinase RstB	0.615212867405973	0.0730129195450939	Upregulated	169.632682907283	WP_000732510.1
C2566_RS01470	C2566_RS01470	C2566_RS01470	hypothetical protein	0.614360979048343	0.195058353393054	Upregulated	12.6317933906967	NA
C2566_RS01245	glpX	glpX	class II fructose-bisphosphatase	0.614276659419962	0.129543337472046	Upregulated	116.958616633206	WP_001250640.1
C2566_RS18740	ygjG	ygjG	putrescine aminotransferase	0.614072131245371	0.127587583276159	Upregulated	105.236453996097	WP_001301395.1
C2566_RS19555	aaeB	aaeB	p-hydroxybenzoic acid efflux pump subunit AaeB	0.61345388381996	0.154166627746973	Upregulated	39.7806984431292	WP_000510980.1
C2566_RS12830	rnd	rnd	ribonuclease D	0.61290386375826	0.140145020939617	Upregulated	47.1422879469159	WP_001318538.1
C2566_RS07355	C2566_RS07355	C2566_RS07355	hypothetical protein	0.609874260762041	0.135472636956702	Upregulated	386.108029384523	NA
C2566_RS18405	metC	metC	cystathionine beta-lyase	0.608696663492861	0.149901955178188	Upregulated	40.1028250726312	WP_001320425.1
C2566_RS14155	yehM	yehM	DUF5682 family protein	0.608479958684844	0.195539910963979	Upregulated	24.7562396282831	WP_001294384.1
C2566_RS18955	tdcB	tdcB	bifunctional threonine ammonia-lyase/L-serine ammonia-lyase TdcB	0.606246627649243	0.194763540572816	Upregulated	349.00674152474	WP_000548347.1
C2566_RS19360	yrbG	yrbG	calcium/sodium antiporter	0.605889595420297	0.128066254386175	Upregulated	120.690460169763	WP_000922900.1
C2566_RS01370	ptsP	ptsP	phosphoenolpyruvate--protein phosphotransferase	0.605782728299232	0.144865896857402	Upregulated	51.6679136140929	WP_001185138.1
C2566_RS07100	kdpA	kdpA	potassium-transporting ATPase subunit KdpA	0.603102012642775	0.193522467731855	Upregulated	16.1450180785801	WP_000741131.1
C2566_RS21090	bcsR	bcsR	cellulose biosynthesis protein BcsR	0.602334121456788	0.129314446368275	Upregulated	21.131918827418	WP_001063318.1
C2566_RS04510	fhuA	fhuA	ferrichrome porin FhuA	0.600479944362169	0.0299293375797478	Upregulated	116.235106923118	NA
C2566_RS17445	argA	argA	amino-acid N-acetyltransferase	0.599963589861202	0.136980238907226	Upregulated	62.901249244343	WP_000237947.1
C2566_RS01975	soxR	soxR	redox-sensitive transcriptional activator SoxR	0.599852442504911	0.198208338937005	Upregulated	18.1900492886245	WP_000412428.1
C2566_RS12340	ihfA	ihfA	integration host factor subunit alpha	0.5997402095738	0.144071865787266	Upregulated	1217.11480494291	WP_001229265.1
C2566_RS01910	qorA	qorA	quinone oxidoreductase	0.59973041238868	0.0807331443774484	Upregulated	118.95072708951	WP_000235509.1
C2566_RS15120	argT	argT	lysine/arginine/ornithine ABC transporter substrate-binding protein ArgT	0.598955400578236	0.190082761464208	Upregulated	316.436263062977	WP_000748271.1
C2566_RS18925	cyuP	cyuP	amino acid permease	0.59866443003725	0.147575891451721	Upregulated	45.0724582744053	WP_000401598.1
C2566_RS01160	sodA	sodA	superoxide dismutase [Mn]	0.597379856421288	0.189534700551847	Upregulated	144.419690103708	WP_001297064.1
C2566_RS16525	dgcN	dgcN	diguanylate cyclase DgcN	0.595104334283218	0.163535977214791	Upregulated	62.8580330918235	WP_000969010.1
C2566_RS04920	dinB	dinB	DNA polymerase IV	0.595006231578922	0.0943979945821011	Upregulated	53.8388491658477	WP_001226164.1
C2566_RS21570	yibQ	yibQ	divergent polysaccharide deacetylase family protein	0.594527569588833	0.139855811723786	Upregulated	42.3302108554196	WP_000483856.1
C2566_RS17155	ygcO	ygcO	ferredoxin family protein	0.594354850157123	0.201317716066083	Upregulated	7.74888847336811	WP_000109526.1
C2566_RS02825	ytfP	ytfP	gamma-glutamylcyclotransferase family protein	0.593485184834144	0.0794224818766133	Upregulated	148.55258215287	WP_001219160.1
C2566_RS16890	norR	norR	nitric oxide reductase transcriptional regulator NorR	0.592252740977988	0.153590357893151	Upregulated	46.1556526276248	WP_000010749.1
C2566_RS15530	yfeR	yfeR	LysR family transcriptional regulator	0.592080349497541	0.0895948890556903	Upregulated	45.7209234349955	WP_001109799.1
C2566_RS11150	fdnG	fdnG	formate dehydrogenase-N subunit alpha	0.591437150080114	0.186249620675006	Upregulated	45.1287295930664	WP_012767733.1
C2566_RS09265	flgH	flgH	flagellar basal body L-ring protein FlgH	0.590942208296637	0.201652385492844	Upregulated	18.902802600566	WP_001295442.1
C2566_RS15285	fadL	fadL	long-chain fatty acid transporter FadL	0.590926701330701	0.200799655758069	Upregulated	283.23596747332	WP_001295701.1
C2566_RS17450	recD	recD	exodeoxyribonuclease V subunit alpha	0.590455460981098	0.0945227986242683	Upregulated	65.6201276450068	WP_000775931.1
C2566_RS07645	cecR	cecR	DNA-binding transcriptional regulator CecR	0.590351580025118	0.155351930039673	Upregulated	65.3414182214541	WP_001296991.1
C2566_RS01455	trmA	trmA	tRNA (uridine(54)-C5)-methyltransferase TrmA	0.590251139558134	0.0582702721962921	Upregulated	88.5303169803482	WP_000187022.1
C2566_RS02715	C2566_RS02715	C2566_RS02715	FAD-binding protein	0.589747913635541	0.206293413314577	Upregulated	27.5615197649943	WP_000080350.1
C2566_RS20340	hofQ	hofQ	DNA uptake porin HofQ	0.585434717043398	0.200799655758069	Upregulated	20.0179641343896	WP_000815968.1
C2566_RS00720	ysgA	ysgA	dienelactone hydrolase family protein	0.58523026241275	0.187105816056853	Upregulated	137.159471615974	WP_001298606.1
C2566_RS18885	yqjF	yqjF	DoxX family protein	0.584330090582187	0.183359463438742	Upregulated	40.4616142500997	WP_000732240.1
C2566_RS15435	fryC	fryC	PTS fructose transporter subunit IIC	0.583936652282001	0.200799655758069	Upregulated	9.51221328196594	WP_000985359.1
C2566_RS06005	ybaP	ybaP	TraB/GumN family protein	0.582685960867436	0.173543745922626	Upregulated	51.4704151485157	WP_000365173.1
C2566_RS08085	potF	potF	spermidine/putrescine ABC transporter substrate-binding protein PotF	0.582371539574366	0.200799655758069	Upregulated	18.5612716610223	WP_000126069.1
C2566_RS16680	ygaV	ygaV	ArsR/SmtB family transcription factor	0.581105345731668	0.185183050017662	Upregulated	21.4290583166522	WP_000137280.1
C2566_RS24950	ysgD	ysgD	protein YsgD	0.579887433807007	0.198674468572596	Upregulated	26.3345952465423	WP_211180520.1
C2566_RS02325	ghoT	ghoT	type V toxin-antitoxin system toxin GhoT	0.579368816821541	0.20364729057758	Upregulated	30.639267876161	WP_001173343.1
C2566_RS06245	sfmD	sfmD	fimbrial biogenesis usher protein	0.579140268841607	0.214944551093222	Upregulated	29.0118456488458	WP_001318685.1
C2566_RS14390	psuT	psuT	NupC/NupG family nucleoside CNT transporter	0.575685196469295	0.134025498982793	Upregulated	36.207187698764	WP_000353887.1
C2566_RS12490	cho	cho	excinuclease Cho	0.574878102109434	0.168071719885701	Upregulated	142.306929212634	WP_000252397.1
C2566_RS05235	prpR	prpR	propionate catabolism operon regulatory protein PrpR	0.574809194907989	0.181902282153834	Upregulated	44.5326871014477	WP_000941027.1
C2566_RS09740	dadX	dadX	catabolic alanine racemase DadX	0.573975647360328	0.209932735862376	Upregulated	375.876360902238	WP_000197884.1
C2566_RS05085	C2566_RS05085	C2566_RS05085	inverse autotransporter beta domain-containing protein	0.573927495785552	0.194842656549261	Upregulated	9.10087009782294	NA
C2566_RS22000	yidH	yidH	YidH family protein	0.573486173080896	0.146862377158452	Upregulated	17.5852856640754	WP_001027452.1
C2566_RS20800	rhsB	rhsB	rhs element protein RhsB	0.573299418762444	0.163535977214791	Upregulated	164.608949559729	WP_000015099.1
C2566_RS01060	fdhE	fdhE	formate dehydrogenase accessory protein FdhE	0.573026906780701	0.134025498982793	Upregulated	145.158833372383	WP_000027705.1
C2566_RS07380	C2566_RS07380	C2566_RS07380	hypothetical protein	0.572854452130433	0.200799655758069	Upregulated	18.5403157653949	NA
C2566_RS02665	ulaD	ulaD	3-keto-L-gulonate-6-phosphate decarboxylase UlaD	0.571899864422697	0.194043148606073	Upregulated	25.2115152095996	WP_000056745.1
C2566_RS16145	yfhR	yfhR	alpha/beta hydrolase	0.571213712560735	0.199795677008026	Upregulated	29.7678172764729	WP_001299515.1
C2566_RS05800	ybaV	ybaV	helix-hairpin-helix domain-containing protein	0.569500294981339	0.192383917071298	Upregulated	51.5093245024507	WP_000680290.1
C2566_RS10710	pinR	pinR	recombinase family protein	0.569232874820736	0.212537421891173	Upregulated	39.8285252108338	WP_000078178.1
C2566_RS16840	recA	recA	recombinase RecA	0.568398609410861	0.183461942750662	Upregulated	537.539110956944	WP_000963143.1
C2566_RS24170	C2566_RS24170	C2566_RS24170	hypothetical protein	0.565371897342994	0.201317716066083	Upregulated	30.2083824558524	WP_012775983.1
C2566_RS22090	dgoR	dgoR	D-galactonate utilization transcriptional regulator DgoR	0.564863433719078	0.175219875321276	Upregulated	34.8116511978908	WP_000174305.1
C2566_RS16855	srlA	srlA	PTS glucitol/sorbitol transporter subunit IIC	0.564177721289741	0.191322846793399	Upregulated	12.0451125351663	WP_000573321.1
C2566_RS02895	treB	treB	PTS trehalose transporter subunit IIBC	0.563107930182606	0.174736767118731	Upregulated	79.0544335307322	WP_001297258.1
C2566_RS00055	yieE	yieE	4'-phosphopantetheinyl transferase family protein	0.563012336143166	0.138589483351423	Upregulated	117.982401189782	WP_000190670.1
C2566_RS17840	C2566_RS17840	C2566_RS17840	hypothetical protein	0.562246353446842	NA	Upregulated	5.63492806406629	WP_001322018.1
C2566_RS20485	rtcA	rtcA	RNA 3'-terminal phosphate cyclase	0.561084972204512	0.168071719885701	Upregulated	39.2115533339549	WP_001300557.1
C2566_RS21440	yibF	yibF	glutathione S-transferase	0.561013052069649	0.198311065064611	Upregulated	37.8586679170031	WP_000779792.1
C2566_RS12310	selO	selO	protein adenylyltransferase SelO	0.559967485803193	0.18082253542679	Upregulated	70.2158474821016	WP_000175606.1
C2566_RS02535	mutL	mutL	DNA mismatch repair endonuclease MutL	0.558611199394008	0.178306670530817	Upregulated	439.670571602299	WP_001122505.1
C2566_RS18590	C2566_RS18590	C2566_RS18590	fimbria/pilus outer membrane usher protein	0.558479533113035	0.2281834356391	Upregulated	30.3896878516494	WP_000277101.1
C2566_RS04070	thiP	thiP	thiamine/thiamine pyrophosphate ABC transporter permease ThiP	0.557684627176364	0.218542944804579	Upregulated	33.4078499472271	WP_000235723.1
C2566_RS20945	yhiD	yhiD	MgtC/SapB family protein	0.557079547708702	NA	Upregulated	6.15403264338087	WP_001296814.1
C2566_RS00100	bglB	bglB	6-phospho-beta-glucosidase BglB	0.555603985765129	0.22753201106559	Upregulated	17.913290823652	WP_000643219.1
C2566_RS01695	yjaB	yjaB	acetyltransferase	0.552297586140718	0.156685982118136	Upregulated	63.138117675434	WP_000237005.1
C2566_RS02765	ytfF	ytfF	DMT family transporter	0.551160411422338	0.191322846793399	Upregulated	34.2139175564354	WP_001295194.1
C2566_RS15290	yfdF	yfdF	protein YfdF	0.550287425336699	0.230741697065065	Upregulated	18.8917774081183	NA
C2566_RS13915	yegL	yegL	vWA domain-containing protein	0.549139358673142	0.235418793449411	Upregulated	7.64437939167551	WP_000003153.1
C2566_RS17485	ppdA	ppdA	prepilin peptidase-dependent protein	0.548481670390944	0.233186169482079	Upregulated	8.11035268323297	WP_000857056.1
C2566_RS03875	ispH	ispH	4-hydroxy-3-methylbut-2-enyl diphosphate reductase	0.548429294540532	0.175219875321276	Upregulated	327.792081104197	WP_001166395.1
C2566_RS10335	puuP	puuP	putrescine/proton symporter PuuP	0.548247139548791	0.225665612461561	Upregulated	24.3177880607319	WP_000996861.1
C2566_RS00090	yieL	yieL	esterase	0.54622587159926	0.237648197077746	Upregulated	11.9708294031529	WP_001300948.1
C2566_RS21930	adeD	adeD	adenine deaminase	0.544643841825965	0.231457351091621	Upregulated	32.8696372356634	WP_001065718.1
C2566_RS16240	glnB	glnB	nitrogen regulatory protein P-II	0.543985631853686	0.185123480416377	Upregulated	330.492291501566	WP_000717694.1
C2566_RS03580	mdtM	mdtM	multidrug efflux MFS transporter MdtM	0.543381048067004	0.21188195663375	Upregulated	142.03138599932	WP_001137036.1
C2566_RS06940	C2566_RS06940	C2566_RS06940	hypothetical protein	0.543216762767998	0.240313299548851	Upregulated	10.7510344907117	NA
C2566_RS00310	C2566_RS00310	C2566_RS00310	hypothetical protein	0.542390500729149	0.209386203896635	Upregulated	147.912082778973	NA
C2566_RS22085	dgoK	dgoK	2-dehydro-3-deoxygalactonokinase	0.54064239671258	0.198311065064611	Upregulated	47.7146023197687	WP_000127107.1
C2566_RS07495	C2566_RS07495	C2566_RS07495	hypothetical protein	0.540195488703698	0.230741697065065	Upregulated	19.3931002246025	WP_001130801.1
C2566_RS24670	ynfT	ynfT	YnaM/YnfT family protein	0.53789501497261	0.243812091835153	Upregulated	91.0343640813167	WP_120795384.1
C2566_RS16135	trmJ	trmJ	tRNA (cytosine(32)/uridine(32)-2'-O)-methyltransferase TrmJ	0.537794113461432	0.134025498982793	Upregulated	247.005389296472	WP_000940019.1
C2566_RS13580	C2566_RS13580	C2566_RS13580	EutP/PduV family microcompartment system protein	0.53752833636276	0.244833262058473	Upregulated	7.38553143505153	WP_001016348.1
C2566_RS21280	xylA	xylA	xylose isomerase	0.537240695289247	0.090946903039245	Upregulated	95.7319589160996	WP_001149592.1
C2566_RS08655	csgI	csgI	DUF2057 family protein	0.536335022562596	0.245988173924975	Upregulated	10.6190053097423	WP_000847791.1
C2566_RS04285	nadC	nadC	carboxylating nicotinate-nucleotide diphosphorylase	0.536259877078381	0.0626273430576815	Upregulated	120.280534468272	WP_001135174.1
C2566_RS15370	frc	frc	formyl-CoA transferase	0.536027428426854	0.244342850779097	Upregulated	11.0542301960092	WP_000106759.1
C2566_RS15700	eutA	eutA	ethanolamine ammonia-lyase reactivating factor EutA	0.535606211736447	0.246429014928826	Upregulated	11.508205609744	WP_001097447.1
C2566_RS11095	nhoA	nhoA	N-hydroxyarylamine O-acetyltransferase	0.535583511819195	0.228581831722376	Upregulated	21.5634492771018	WP_000187904.1
C2566_RS22080	dgoA	dgoA	2-dehydro-3-deoxy-6-phosphogalactonate aldolase	0.535570267336927	0.229988441775017	Upregulated	11.9384798962731	WP_001198722.1
C2566_RS14480	yejG	yejG	YejG family protein	0.53299864888328	0.230741697065065	Upregulated	523.363225529093	WP_000202794.1
C2566_RS01750	yjbD	yjbD	DUF3811 domain-containing protein	0.532199445862981	0.167986728303158	Upregulated	108.678168023379	WP_001207634.1
C2566_RS12715	yeaH	yeaH	YeaH/YhbH family protein	0.531418436877973	NA	Upregulated	14.8061624688105	WP_000219686.1
C2566_RS08410	ycaR	ycaR	protein YcaR	0.531226916100598	0.189534700551847	Upregulated	74.1214108455625	WP_000350058.1
C2566_RS16605	smpB	smpB	SsrA-binding protein SmpB	0.531019581688662	0.0989616568932344	Upregulated	85.341974106313	WP_000162574.1
C2566_RS16205	yphD	yphD	ABC transporter permease	0.530995454231384	0.250934920756966	Upregulated	11.9257132491737	WP_001276670.1
C2566_RS16735	proW	proW	glycine betaine/L-proline ABC transporter permease ProW	0.530437243484298	0.246429014928826	Upregulated	61.1338381623837	WP_000774988.1
C2566_RS04760	gmhB	gmhB	D-glycero-beta-D-manno-heptose 1,7-bisphosphate 7-phosphatase	0.529700426062035	0.168071719885701	Upregulated	108.078013134633	WP_001140174.1
C2566_RS00550	dapF	dapF	diaminopimelate epimerase	0.52946276145011	0.228066841908273	Upregulated	100.574029139298	WP_001160654.1
C2566_RS17550	galR	galR	HTH-type transcriptional regulator GalR	0.52941233490756	0.183461942750662	Upregulated	90.0950748057912	WP_000201048.1
C2566_RS01650	zraS	zraS	two-component system sensor histidine kinase ZraS	0.52875973543748	0.171354312764593	Upregulated	82.1053952070298	WP_001211926.1
C2566_RS16520	yfiR	yfiR	YfiR family protein	0.528644418829621	0.222835504012682	Upregulated	217.3863810319	WP_001212391.1
C2566_RS21080	bcsA	bcsA	UDP-forming cellulose synthase catalytic subunit	0.52843897059556	0.201317716066083	Upregulated	53.6198296045919	WP_000025892.1
C2566_RS24575	C2566_RS24575	C2566_RS24575	hypothetical protein	0.52721290474757	0.247854890280336	Upregulated	277.548451383712	WP_001305582.1
C2566_RS00915	yihA	yihA	ribosome biogenesis GTP-binding protein YihA/YsxC	0.526334092643223	0.180517137015973	Upregulated	135.781993531313	WP_000183349.1
C2566_RS03085	C2566_RS03085	C2566_RS03085	surface-adhesin E family protein	0.5262902523302	0.244379800423598	Upregulated	8.35542993639359	WP_000254999.1
C2566_RS15825	tmcA	tmcA	tRNA cytosine(34) acetyltransferase TmcA	0.526168543659653	0.13953164466659	Upregulated	97.0340487855494	WP_000829360.1
C2566_RS20575	gntK	gntK	gluconokinase	0.525904633599707	0.200799655758069	Upregulated	31.6004409380298	WP_000108330.1
C2566_RS05315	lacI	lacI	DNA-binding transcriptional repressor LacI	0.525753083167615	0.22458964643199	Upregulated	58.8248505510417	WP_000805902.1
C2566_RS08205	ybjX	ybjX	VirK/YbjX family protein	0.525705281798716	0.109183678217675	Upregulated	129.556573495212	WP_001355621.1
C2566_RS01590	thiS	thiS	sulfur carrier protein ThiS	0.525586446898633	0.245988173924975	Upregulated	14.2020864702931	WP_001166232.1
C2566_RS20525	C2566_RS20525	C2566_RS20525	PstS family phosphate ABC transporter substrate-binding protein	0.52491553617601	0.253883548817956	Upregulated	14.5155696785868	WP_001032214.1
C2566_RS17270	yqcA	yqcA	flavodoxin	0.524275782310435	0.19762488513786	Upregulated	60.1917259422692	WP_000807751.1
C2566_RS18755	ebgA	ebgA	beta-galactosidase subunit alpha	0.524133720706111	0.253463000714803	Upregulated	30.7669815170924	WP_001082928.1
C2566_RS13480	yeeJ	yeeJ	inverse autotransporter adhesin YeeJ	0.524070159853315	0.189534700551847	Upregulated	173.128296296651	WP_012775979.1
C2566_RS14420	setB	setB	sugar efflux transporter SetB	0.523925499837802	0.234807925083138	Upregulated	27.1616330954795	WP_000551969.1
C2566_RS00210	asnC	asnC	transcriptional regulator AsnC	0.523617757446734	0.209386203896635	Upregulated	31.430352287794	WP_000432970.1
C2566_RS12810	dmlA	dmlA	multifunctional D-malate/3-isopropylmalate/tartarate dehydrogenase	0.522643629468356	0.247854890280336	Upregulated	26.0015632704696	WP_000978489.1
C2566_RS00760	rmuC	rmuC	DNA recombination protein RmuC	0.52245776023231	0.227127997367533	Upregulated	267.335255079179	WP_000347696.1
C2566_RS11805	fumC	fumC	class II fumarate hydratase	0.522421293789611	0.191093694624704	Upregulated	288.885568193734	WP_001099086.1
C2566_RS18785	higA	higA	type II toxin-antitoxin system antitoxin HigA	0.522326280773575	0.220764622625972	Upregulated	23.5146439891906	WP_000560266.1
C2566_RS01090	yiiG	yiiG	YiiG family protein	0.522307367458976	0.251579106208879	Upregulated	16.1565516480115	WP_001295677.1
C2566_RS02340	cadA	cadA	lysine decarboxylase CadA	0.519925272786965	0.232317337698535	Upregulated	63.5444662303824	WP_001295383.1
C2566_RS01885	zur	zur	zinc uptake transcriptional repressor Zur	0.519470659483208	0.215676334660097	Upregulated	31.2547988762113	WP_001295691.1
C2566_RS09225	flgM	flgM	flagellar biosynthesis anti-sigma factor FlgM	0.518696500842478	0.253463000714803	Upregulated	18.5898190715198	WP_000020880.1
C2566_RS10230	pgpB	pgpB	phosphatidylglycerophosphatase B	0.518035696651163	0.147575891451721	Upregulated	160.471477871865	WP_001256538.1
C2566_RS10745	ldhA	ldhA	D-lactate dehydrogenase	0.517716567720063	0.194763540572816	Upregulated	137.920556930694	WP_000762229.1
C2566_RS17095	ygbE	ygbE	DUF3561 family protein	0.517487962424527	0.150543587009387	Upregulated	178.863559239487	WP_001246104.1
C2566_RS18840	uxaC	uxaC	glucuronate isomerase	0.517064054409411	0.203294314180071	Upregulated	80.8216706968828	WP_000187442.1
C2566_RS07215	ybgQ	ybgQ	fimbria/pilus outer membrane usher protein	0.516518043887519	0.258667311242945	Upregulated	20.700449767843	WP_000381918.1
C2566_RS05345	mhpF	mhpF	acetaldehyde dehydrogenase	0.516218369485284	0.259150698280075	Upregulated	9.00527577753948	WP_000044314.1
C2566_RS09820	ychH	ychH	stress-induced protein YchH	0.516172770803962	0.25530118255391	Upregulated	2914.23246921404	WP_000823885.1
C2566_RS03495	C2566_RS03495	C2566_RS03495	hypothetical protein	0.514933608459975	0.226746215065598	Upregulated	130.688824722195	NA
C2566_RS02625	yjfN	yjfN	DUF1471 family protease activator YjfN	0.513509997712704	0.25356975129681	Upregulated	182.956171341559	WP_000811566.1
C2566_RS09745	cvrA	cvrA	potassium/proton antiporter	0.513407641835143	0.163680017240724	Upregulated	224.082086747538	WP_000340194.1
C2566_RS07570	moaA	moaA	GTP 3',8-cyclase MoaA	0.513214251361724	0.11624386995809	Upregulated	397.724047463831	WP_001295301.1
C2566_RS06930	C2566_RS06930	C2566_RS06930	hypothetical protein	0.512177338402306	0.256580373277256	Upregulated	60.2892768701674	NA
C2566_RS06605	hcxA	hcxA	hydroxycarboxylate dehydrogenase HcxA	0.511654253173695	0.222124224843113	Upregulated	38.8379757853674	WP_001120460.1
C2566_RS13855	wzc	wzc	tyrosine-protein kinase Wzc	0.511461406682609	0.262919060707417	Upregulated	21.4766281580484	WP_000137133.1
C2566_RS20270	yhfT	yhfT	YhfT family protein	0.510766468211529	0.264152590911202	Upregulated	18.4347905585044	WP_000366852.1
C2566_RS16860	srlE	srlE	PTS glucitol/sorbitol transporter subunit IIB	0.510723083081407	0.264711486258699	Upregulated	11.9925162821484	WP_000148867.1
C2566_RS16810	C2566_RS16810	C2566_RS16810	hypothetical protein	0.510521422957798	0.230741697065065	Upregulated	131.110131899577	NA
C2566_RS03015	idnT	idnT	gnt-II system L-idonate transporter	0.510088852367987	0.257860477777789	Upregulated	26.7534869755055	WP_001128347.1
C2566_RS06950	C2566_RS06950	C2566_RS06950	hypothetical protein	0.509834598756184	0.263353390761447	Upregulated	78.873755154507	NA
C2566_RS11505	ydfJ	ydfJ	MHS family MFS transporter YdfJ	0.508934876212533	0.266075470173005	Upregulated	13.6773850637089	NA
C2566_RS21045	kdgK	kdgK	2-dehydro-3-deoxygluconokinase	0.5076690964835	0.183461942750662	Upregulated	43.5621409777595	WP_001300928.1
C2566_RS04520	fhuD	fhuD	Fe(3+)-hydroxamate ABC transporter substrate-binding protein FhuD	0.506971775868854	0.264805618504585	Upregulated	20.053819072265	WP_001310529.1
C2566_RS00830	yigZ	yigZ	IMPACT family protein	0.506103852752961	0.15292246208051	Upregulated	39.3370473920669	WP_001301303.1
C2566_RS08485	pncB	pncB	nicotinate phosphoribosyltransferase	0.504601815029031	0.267155478004743	Upregulated	702.78100475776	WP_001307697.1
C2566_RS21130	dppF	dppF	dipeptide ABC transporter ATP-binding subunit DppF	0.504581303217964	0.269538840774309	Upregulated	25.0568569793146	WP_000107012.1
C2566_RS18250	C2566_RS18250	C2566_RS18250	NAD-dependent epimerase/dehydratase family protein	0.504473432942714	0.225665612461561	Upregulated	7.54034138374574	WP_001077166.1
C2566_RS06660	rnk	rnk	nucleoside diphosphate kinase regulator	0.504102420242378	0.245988173924975	Upregulated	89.6833052434191	WP_000089731.1
C2566_RS05805	fadM	fadM	long-chain acyl-CoA thioesterase FadM	0.502617814263476	0.260700768088565	Upregulated	56.8015257815938	WP_001194534.1
C2566_RS05365	fghA	fghA	S-formylglutathione hydrolase	0.502285468817204	0.217502292666879	Upregulated	54.0811863613953	WP_000419042.1
C2566_RS20265	C2566_RS20265	C2566_RS20265	aminotransferase class I/II-fold pyridoxal phosphate-dependent enzyme	0.501814718652644	0.271729703202912	Upregulated	7.86199014486799	NA
C2566_RS04910	C2566_RS04910	C2566_RS04910	flagellar biosynthesis protein FlhA	0.501697015185709	0.271321510230302	Upregulated	18.4827014812405	NA
C2566_RS02720	C2566_RS02720	C2566_RS02720	acyl CoA:acetate/3-ketoacid CoA transferase	0.501118175108461	0.27261139671252	Upregulated	17.9019342960572	WP_001226942.1
C2566_RS24965	ykiE	ykiE	protein YkiE	0.501038413175944	0.257860477777789	Upregulated	122.737322840805	WP_211180522.1
C2566_RS06060	ybbO	ybbO	NADP(+)-dependent aldehyde reductase	0.501024500614937	0.168012974745246	Upregulated	54.362646244472	WP_000148941.1
C2566_RS08370	ycaL	ycaL	metallopeptidase YcaL	0.500767556641411	0.211598547574456	Upregulated	24.4015442160977	WP_001295345.1
C2566_RS02135	phnO	phnO	aminoalkylphosphonate N-acetyltransferase	0.499529608989719	NA	Upregulated	5.58095404975029	WP_001110490.1
C2566_RS08180	hcp	hcp	hydroxylamine reductase	0.499450427537525	0.271729703202912	Upregulated	26.1607181697991	WP_000458809.1
C2566_RS19480	nanA	nanA	N-acetylneuraminate lyase	0.499067659540623	0.198009741580944	Upregulated	35.7690164387137	WP_000224714.1
C2566_RS13905	yegI	yegI	protein kinase YegI	0.498869651821341	0.264368029076923	Upregulated	42.130291614835	WP_001300985.1
C2566_RS05150	betT	betT	choline BCCT transporter BetT	0.497879037731074	0.262767571001137	Upregulated	243.8490525934	WP_000131044.1
C2566_RS12305	hemP	hemP	hemin uptake protein HemP	0.49761439755276	0.274401774439286	Upregulated	7.9518973072251	WP_001270809.1
C2566_RS21065	bcsC	bcsC	cellulose synthase complex outer membrane protein BcsC	0.495709443931057	0.190082761464208	Upregulated	124.715813344041	WP_001225168.1
C2566_RS13930	mdtC	mdtC	multidrug efflux RND transporter permease subunit MdtC	0.49544089363485	0.245871046423862	Upregulated	43.9859975180933	WP_000667585.1
C2566_RS21010	yhjB	yhjB	helix-turn-helix transcriptional regulator	0.495217395433932	0.253463000714803	Upregulated	27.5037475410867	WP_001167676.1
C2566_RS11405	ptrR	ptrR	putrescine utilization regulator PtrR	0.494810187967203	0.278607247478937	Upregulated	14.0722183738295	WP_000366501.1
C2566_RS19155	yhbS	yhbS	GNAT family N-acetyltransferase	0.49269562932854	0.259295987366961	Upregulated	241.317725101638	WP_000908554.1
C2566_RS13780	wcaK	wcaK	colanic acid biosynthesis pyruvyl transferase WcaK	0.492690608142584	0.27819793561046	Upregulated	10.9546392717368	WP_000770767.1
C2566_RS20410	envZ	envZ	two-component system sensor histidine kinase EnvZ	0.491589648371314	0.213345461837537	Upregulated	119.468214132239	WP_001253686.1
C2566_RS19475	nanT	nanT	sialic acid transporter NanT	0.491525345307065	0.206941334948159	Upregulated	48.609164041021	WP_000108459.1
C2566_RS09220	flgN	flgN	flagella biosynthesis chaperone FlgN	0.4914178120971	0.2460336510898	Upregulated	21.7563028684153	WP_000197363.1
C2566_RS14380	rihB	rihB	ribosylpyrimidine nucleosidase	0.490967811182488	0.27819793561046	Upregulated	7.67876005285991	WP_000415445.1
C2566_RS05250	prpD	prpD	2-methylcitrate dehydratase	0.490776086025857	0.25530118255391	Upregulated	11.9768146593014	WP_001275862.1
C2566_RS03945	caiT	caiT	L-carnitine/gamma-butyrobetaine antiporter	0.489962252696551	0.278763483123733	Upregulated	14.9132135521429	WP_000787118.1
C2566_RS21035	pdeH	pdeH	cyclic-guanylate-specific phosphodiesterase	0.489829812591494	0.26419504811833	Upregulated	7.87976709351648	WP_001295219.1
C2566_RS11195	ddpF	ddpF	oligopeptide/dipeptide ABC transporter ATP-binding protein	0.488745410632603	0.284350905068439	Upregulated	11.4426304014654	WP_001285557.1
C2566_RS06470	ybdF	ybdF	MmcQ/YjbR family DNA-binding protein	0.488695757762117	0.209386203896635	Upregulated	29.3366777970647	WP_000360951.1
C2566_RS20860	yhiN	yhiN	NAD(P)/FAD-dependent oxidoreductase	0.488389657351633	0.200799655758069	Upregulated	73.6818559481821	WP_000439197.1
C2566_RS17175	ygcS	ygcS	MFS transporter	0.488381334886712	0.26721788279981	Upregulated	12.1051555879625	WP_000147666.1
C2566_RS16390	yfiE	yfiE	LysR family transcriptional regulator	0.487592117561975	0.189534700551847	Upregulated	48.5310870633367	WP_001300638.1
C2566_RS16885	gutQ	gutQ	arabinose-5-phosphate isomerase GutQ	0.4866706038403	0.216538562784654	Upregulated	39.5336223118	WP_001287420.1
C2566_RS15975	pdeF	pdeF	cyclic-guanylate-specific phosphodiesterase PdeF	0.486450185511889	0.280683314976706	Upregulated	26.9803864208057	WP_000772722.1
C2566_RS03030	idnK	idnK	gluconokinase	0.485649013041286	0.253463000714803	Upregulated	21.6646486155239	WP_000896738.1
C2566_RS20255	C2566_RS20255	C2566_RS20255	hypothetical protein	0.485532387958531	NA	Upregulated	7.31995625534258	NA
C2566_RS15905	hyfI	hyfI	hydrogenase 4 catalytic subunit HyfI	0.484442239652785	NA	Upregulated	6.04875025884907	WP_000075541.1
C2566_RS22155	C2566_RS22155	C2566_RS22155	DKNYY family protein	0.482813295771938	0.259185096548831	Upregulated	23.8643353401813	NA
C2566_RS00555	yigA	yigA	DUF484 domain-containing protein	0.48264830769232	0.213345461837537	Upregulated	49.0864854705809	WP_000812796.1
C2566_RS03955	fixB	fixB	electron transfer flavoprotein subunit alpha/FixB family protein	0.480337256296094	0.268566456408837	Upregulated	9.03942287956914	WP_001091499.1
C2566_RS13770	wcaM	wcaM	colanic acid biosynthesis protein WcaM	0.479607859384934	0.292236411639163	Upregulated	18.2671120847308	WP_001115981.1
C2566_RS02085	yjcS	yjcS	alkyl sulfatase YjcS	0.478684327525605	NA	Upregulated	24.7236855442158	WP_001066028.1
C2566_RS05685	yajL	yajL	protein deglycase YajL	0.478661850695342	0.264368029076923	Upregulated	69.7099511619015	WP_001276309.1
C2566_RS21145	dppB	dppB	dipeptide ABC transporter permease DppB	0.477714438409421	0.292908557990471	Upregulated	30.2485911687293	WP_000938855.1
C2566_RS18575	ribB	ribB	3,4-dihydroxy-2-butanone-4-phosphate synthase	0.477450488887397	0.247854890280336	Upregulated	349.157237992902	WP_001076997.1
C2566_RS18155	speC	speC	ornithine decarboxylase	0.477154051086115	0.174736767118731	Upregulated	84.3538067513894	WP_001326492.1
C2566_RS05350	mhpE	mhpE	4-hydroxy-2-oxovalerate aldolase	0.475780615450979	0.292236411639163	Upregulated	10.4827284112745	WP_001013494.1
C2566_RS12655	ydjH	ydjH	sugar kinase	0.475385582532562	0.295267912091851	Upregulated	9.1374787496744	WP_001353847.1
C2566_RS16220	yphG	yphG	DUF5107 domain-containing protein	0.475224224762284	NA	Upregulated	95.6581018259005	WP_001329228.1
C2566_RS16660	gabP	gabP	GABA permease	0.474032953572199	0.288926763385181	Upregulated	35.7157582127831	WP_001301367.1
C2566_RS20285	yhfW	yhfW	phosphopentomutase	0.473497409593843	0.296588717137996	Upregulated	14.9665097148415	WP_000090611.1
C2566_RS13185	yecD	yecD	hydrolase	0.473399957245928	0.208948780602405	Upregulated	45.7939830478794	WP_000891621.1
C2566_RS07465	C2566_RS07465	C2566_RS07465	ASCH domain-containing protein	0.473022013024916	0.285115550759705	Upregulated	14.1572777934534	WP_000002107.1
C2566_RS02755	cycA	cycA	D-serine/D-alanine/glycine transporter	0.472960624760225	0.286476108833201	Upregulated	538.8741408513	WP_000228346.1
C2566_RS09535	phoP	phoP	two-component system response regulator PhoP	0.472339709627387	0.22892575553335	Upregulated	186.987985387146	WP_001265481.1
C2566_RS20235	frlB	frlB	fructoselysine 6-phosphate deglycase	0.47209997968279	0.292236411639163	Upregulated	16.101955201824	WP_001295163.1
C2566_RS15740	eutT	eutT	ethanolamine utilization cob(I)yrinic acid a,c-diamide adenosyltransferase EutT	0.471941869018355	NA	Upregulated	6.37753559743418	WP_000651266.1
C2566_RS18285	C2566_RS18285	C2566_RS18285	lipopolysaccharide biosynthesis protein	0.470318837733996	0.292908557990471	Upregulated	18.344001683758	WP_000896885.1
C2566_RS16225	yphH	yphH	ROK family protein	0.469450219442285	0.205098437184171	Upregulated	76.6163298074626	WP_001200789.1
C2566_RS00560	xerC	xerC	tyrosine recombinase XerC	0.467994809564649	0.219202243409455	Upregulated	51.7575751084899	WP_000130686.1
C2566_RS19525	degQ	degQ	serine endoprotease DegQ	0.467994208997405	0.189843836298735	Upregulated	94.5145937840975	WP_001295271.1
C2566_RS06065	tesA	tesA	multifunctional acyl-CoA thioesterase I/protease I/lysophospholipase L1	0.467733964343649	0.275387162737032	Upregulated	20.5623210939124	WP_001295836.1
C2566_RS06535	entF	entF	enterobactin non-ribosomal peptide synthetase EntF	0.46738770572288	0.302506411102404	Upregulated	46.8998143611364	WP_000077809.1
C2566_RS07080	kdpE	kdpE	two-component system response regulator KdpE	0.467181006094981	0.302506411102404	Upregulated	11.1382637166586	WP_000186074.1
C2566_RS02010	nrfA	nrfA	ammonia-forming nitrite reductase cytochrome c552 subunit	0.466996223172347	0.229918362281157	Upregulated	119.345818779043	WP_000196875.1
C2566_RS21785	yicJ	yicJ	glycoside-pentoside-hexuronide family transporter	0.466797528982859	0.298741600648807	Upregulated	26.1616479759994	WP_000834411.1
C2566_RS13795	cpsG	cpsG	colanic acid biosynthesis phosphomannomutase CpsG	0.466538128429437	0.288888324996636	Upregulated	25.9247382142487	WP_001374064.1
C2566_RS09435	ldtC	ldtC	L,D-transpeptidase LdtC	0.466207044588288	0.253463000714803	Upregulated	141.469949454921	WP_012767720.1
C2566_RS03675	uxuA	uxuA	mannonate dehydratase	0.465855048806749	0.226746215065598	Upregulated	50.4086836440771	WP_000438562.1
C2566_RS17630	C2566_RS17630	C2566_RS17630	hypothetical protein	0.464692121994991	0.305540054087407	Upregulated	166.214461565098	NA
C2566_RS10860	hokB	hokB	type I toxin-antitoxin system toxin HokB	0.464498280886256	0.307374714291882	Upregulated	1350.03805667368	WP_001320773.1
C2566_RS14815	yfaY	yfaY	nicotinamide mononucleotide deamidase-related protein YfaY	0.464183363134259	0.203250584568248	Upregulated	47.8606800986377	WP_000921621.1
C2566_RS13630	yeeZ	yeeZ	SDR family oxidoreductase	0.463684285077199	0.191837220821636	Upregulated	177.747061446139	WP_000754737.1
C2566_RS04745	metQ	metQ	methionine ABC transporter substrate-binding lipoprotein MetQ	0.462996172761931	0.235301026387454	Upregulated	157.938480567733	WP_000874224.1
C2566_RS02020	nrfC	nrfC	cytochrome c nitrite reductase Fe-S protein	0.46192835879384	0.292004754771672	Upregulated	16.0288196572664	WP_000220281.1
C2566_RS20115	slyD	slyD	peptidylprolyl isomerase	0.461639203857528	0.292236411639163	Upregulated	577.28182170412	WP_000861334.1
C2566_RS24870	C2566_RS24870	C2566_RS24870	hypothetical protein	0.460845125628167	0.306822710364992	Upregulated	8.22343829344049	WP_001297301.1
C2566_RS08940	putP	putP	sodium/proline symporter PutP	0.460814145431293	0.306711358200817	Upregulated	431.348304603509	WP_001018486.1
C2566_RS19785	yrdD	yrdD	type I DNA topoisomerase	0.460709377129501	0.278763483123733	Upregulated	359.65666665537	WP_001129722.1
C2566_RS14355	yieE	yieE	DNA-binding transcriptional regulator YeiE	0.460670010656358	0.250974521466103	Upregulated	88.3368209967889	WP_000548294.1
C2566_RS10560	abgR	abgR	LysR family transcriptional regulator	0.460291365406149	0.21302749346974	Upregulated	62.7778631912874	WP_000885454.1
C2566_RS22120	recF	recF	DNA replication/repair protein RecF	0.459470968966034	0.183461942750662	Upregulated	106.491143329305	WP_000060112.1
C2566_RS04080	sgrR	sgrR	DNA-binding transcriptional regulator SgrR	0.459240540624294	0.294957929736275	Upregulated	34.976378547739	WP_001295535.1
C2566_RS14110	C2566_RS14110	C2566_RS14110	hypothetical protein	0.458420084456844	0.306677619902391	Upregulated	113.305554832347	WP_001268667.1
C2566_RS19065	agaB	agaB	PTS galactosamine transporter subunit IIB	0.458239233282877	NA	Upregulated	6.29539879963195	WP_000098022.1
C2566_RS09735	dadA	dadA	D-amino acid dehydrogenase	0.458134697930784	0.309112712977507	Upregulated	417.624633381247	WP_001266908.1
C2566_RS00700	fdrA	fdrA	acyl-CoA synthetase FdrA	0.457929219776384	0.302327002200319	Upregulated	13.8273489476787	WP_000865639.1
C2566_RS04905	rayT	rayT	REP-associated tyrosine transposase RayT	0.457847775535038	0.304424538082065	Upregulated	14.3081748476905	WP_000006260.1
C2566_RS16790	yqaB	yqaB	fructose-1-phosphate/6-phosphogluconate phosphatase	0.457442827695142	0.19868687935125	Upregulated	55.7312326032425	WP_000273290.1
C2566_RS18920	cyuA	cyuA	cysteine desulfidase	0.45682856608576	0.283251591441985	Upregulated	32.0812428064568	WP_000460514.1
C2566_RS00340	ilvG	ilvG	acetolactate synthase 2 catalytic subunit	0.45651673719588	0.225665612461561	Upregulated	105.778879375377	WP_001012606.1
C2566_RS06220	ybcI	ybcI	metal-dependent hydrolase	0.456262428013876	0.291414602207287	Upregulated	8.32759291668697	WP_001143561.1
C2566_RS21790	C2566_RS21790	C2566_RS21790	hypothetical protein	0.452193669292899	0.317359959739565	Upregulated	108.733584898654	NA
C2566_RS15620	ucpA	ucpA	SDR family oxidoreductase UcpA	0.452170861066361	0.30706596764164	Upregulated	1388.60943637475	WP_000517428.1
C2566_RS07675	ybiJ	ybiJ	DUF1471 family protein YbiJ	0.451846170946422	0.312507590320774	Upregulated	132.365490302916	WP_000849301.1
C2566_RS02210	crfC	crfC	clamp-binding protein CrfC	0.451829841129885	0.319972624873185	Upregulated	33.1735778440684	WP_000288588.1
C2566_RS14715	yfaA	yfaA	DUF2138 domain-containing protein	0.451404852267704	0.280683314976706	Upregulated	38.4758700900481	WP_000012273.1
C2566_RS01810	malF	malF	maltose ABC transporter permease MalF	0.451168594662196	0.319645687288886	Upregulated	16.4515009893371	WP_001297290.1
C2566_RS05830	mdlA	mdlA	SmdA family multidrug ABC transporter permease/ATP-binding protein	0.450823609347779	0.280683314976706	Upregulated	83.7434363172498	WP_001235579.1
C2566_RS20175	argD	argD	bifunctional acetylornithine/succinyldiaminopimelate transaminase	0.450351252396379	0.199567440590581	Upregulated	102.91193956065	WP_000963792.1
C2566_RS00315	C2566_RS00315	C2566_RS00315	hypothetical protein	0.450259875641697	0.318602070019286	Upregulated	43.235251697362	NA
C2566_RS18105	yggM	yggM	DUF1202 family protein	0.449304390631127	0.292004754771672	Upregulated	102.077415961509	WP_000745210.1
C2566_RS06525	fes	fes	enterochelin esterase	0.448687704995964	0.320939154579776	Upregulated	11.6310152623371	WP_000125832.1
C2566_RS19995	C2566_RS19995	C2566_RS19995	secretin N-terminal domain-containing protein	0.447904890456146	0.319645687288886	Upregulated	8.03544706930632	WP_000677419.1
C2566_RS10355	puuC	puuC	aldehyde dehydrogenase PuuC	0.446652833194658	0.320818051043899	Upregulated	13.4274705551483	WP_001009090.1
C2566_RS20885	rsmJ	rsmJ	16S rRNA (guanine(1516)-N(2))-methyltransferase RsmJ	0.444998887608248	0.312507590320774	Upregulated	17.5931156099199	WP_000686620.1
C2566_RS06945	C2566_RS06945	C2566_RS06945	hypothetical protein	0.44482896716412	0.32455287137937	Upregulated	40.3372840813585	NA
C2566_RS06860	gltL	gltL	glutamate/aspartate ABC transporter ATP-binding protein GltL	0.44442421732681	0.32455287137937	Upregulated	12.4460172201485	NA
C2566_RS08500	ssuC	ssuC	aliphatic sulfonate ABC transporter permease SsuC	0.444217961500857	NA	Upregulated	7.04781613640747	WP_000235203.1
C2566_RS03160	fecR	fecR	ferric citrate uptake sigma factor regulator FecR	0.443773023366329	0.324503598260039	Upregulated	11.2524242250201	WP_001068910.1
C2566_RS04525	fhuB	fhuB	Fe(3+)-hydroxamate ABC transporter permease FhuB	0.442742893893406	0.320921067844585	Upregulated	34.93465631065	WP_061057646.1
C2566_RS05515	ppnP	ppnP	pyrimidine/purine nucleoside phosphorylase	0.442613755354177	0.323228420578166	Upregulated	395.30412212882	WP_000941942.1
C2566_RS11200	ddpD	ddpD	ABC transporter ATP-binding protein	0.441253174335469	0.327203921628467	Upregulated	14.7387924364471	WP_000193517.1
C2566_RS03165	fecI	fecI	RNA polymerase sigma factor FecI	0.440860292402587	0.320921067844585	Upregulated	23.6457622298231	WP_001283626.1
C2566_RS00850	C2566_RS00850	C2566_RS00850	hypothetical protein	0.440699199177891	0.314970192085567	Upregulated	2239.08950690951	NA
C2566_RS09580	ycgX	ycgX	DUF1398 domain-containing protein	0.440539889484451	0.326416922711398	Upregulated	14.9711502443503	WP_000373101.1
C2566_RS15685	eutL	eutL	ethanolamine utilization microcompartment protein EutL	0.440522393202328	0.32741373260915	Upregulated	10.3926390366598	WP_001111037.1
C2566_RS00505	aslB	aslB	anaerobic sulfatase maturase	0.440249377648254	0.214944551093222	Upregulated	49.7944490195743	WP_000941547.1
C2566_RS25150	C2566_RS25150	C2566_RS25150	hypothetical protein	0.439343692681392	NA	Upregulated	4.87571573496614	NA
C2566_RS01995	actP	actP	cation/acetate symporter ActP	0.438594249223473	0.320179781633962	Upregulated	228.333145145002	WP_000832570.1
C2566_RS06580	entB	entB	enterobactin biosynthesis bifunctional isochorismatase/aryl carrier protein EntB	0.438493781340364	0.327814298415765	Upregulated	12.8804287823887	WP_001007155.1
C2566_RS07285	mngA	mngA	PTS 2-O-a-mannosyl-D-glycerate transporter subunit IIABC	0.438339699215836	0.327814298415765	Upregulated	20.4561341103084	WP_001054864.1
C2566_RS00900	yihG	yihG	acyltransferase	0.437938113601616	0.317359959739565	Upregulated	51.6878527250289	WP_001313432.1
C2566_RS03425	deoA	deoA	thymidine phosphorylase	0.437004059656635	0.228066841908273	Upregulated	127.935844204866	WP_038432744.1
C2566_RS13235	yecT	yecT	lysozyme inhibitor LprI family protein	0.436963231595202	0.326409808605495	Upregulated	21.1694028132577	WP_001320618.1
C2566_RS20205	nirB	nirB	NADPH-nitrite reductase large subunit	0.436773763525591	0.225665612461561	Upregulated	113.498705966801	WP_000049208.1
C2566_RS04050	araB	araB	ribulokinase	0.436350534863615	0.328885102746263	Upregulated	29.7960756114653	WP_000951777.1
C2566_RS18735	aer	aer	aerotaxis sensor receptor Aer	0.435525822578886	0.274401774439286	Upregulated	69.5686223118936	WP_000094721.1
C2566_RS15365	oxc	oxc	oxalyl-CoA decarboxylase	0.434610648342123	0.328147509401074	Upregulated	21.4955732458962	WP_001283490.1
C2566_RS24235	azuC	azuC	stress response protein AzuC	0.433651152675622	0.331952876857533	Upregulated	186.173271109452	WP_010723106.1
C2566_RS10530	fnr	fnr	fumarate/nitrate reduction transcriptional regulator Fnr	0.43221524044406	0.258668830123694	Upregulated	1529.97066161508	NA
C2566_RS04480	hrpB	hrpB	ATP-dependent helicase HrpB	0.432056637631917	0.13382063702545	Upregulated	95.8200793517827	WP_001350480.1
C2566_RS06585	entA	entA	2,3-dihydro-2,3-dihydroxybenzoate dehydrogenase EntA	0.43181039499144	0.329068834139898	Upregulated	12.0082046367791	WP_000347664.1
C2566_RS02840	ytfR	ytfR	galactofuranose ABC transporter, ATP-binding protein YtfR	0.431502998432634	0.257951328217881	Upregulated	52.5307650819404	WP_000210558.1
C2566_RS17860	ssrS	ssrS	hypothetical protein	0.431442486295667	0.327724671870949	Upregulated	655481.043293231	NA
C2566_RS10540	abgT	abgT	p-aminobenzoyl-glutamate transporter	0.431226894251304	0.31180470356934	Upregulated	31.4533581252837	WP_000062972.1
C2566_RS15060	yfcC	yfcC	putative basic amino acid antiporter YfcC	0.430665094298682	0.320921067844585	Upregulated	81.7691495372739	WP_001274501.1
C2566_RS06595	cstA	cstA	pyruvate/proton symporter CstA	0.429947689349428	0.328147509401074	Upregulated	900.949068446391	NA
C2566_RS05420	iprA	iprA	hydrogen peroxide resistance inhibitor IprA	0.429908307847932	0.326409808605495	Upregulated	21.8487111727084	WP_012775994.1
C2566_RS21355	yiaO	yiaO	2,3-diketo-L-gulonate TRAP transporter substrate-binding protein YiaO	0.429830432083591	0.327724671870949	Upregulated	10.4788133623425	WP_000776887.1
C2566_RS15705	eutH	eutH	ethanolamine utilization protein EutH	0.427177746155292	0.334863440614746	Upregulated	10.8604054317269	WP_000512382.1
C2566_RS04035	polB	polB	DNA polymerase II	0.427066892930863	0.295267912091851	Upregulated	142.951419936979	WP_000035693.1
C2566_RS04585	dapD	dapD	2,3,4,5-tetrahydropyridine-2,6-dicarboxylate N-succinyltransferase	0.426470404596536	0.30821763396913	Upregulated	380.304209689901	WP_001186650.1
C2566_RS08625	sulA	sulA	SOS-induced cell division inhibitor SulA	0.425434676075521	0.324134929766503	Upregulated	133.09411179404	WP_000288710.1
C2566_RS14135	C2566_RS14135	C2566_RS14135	DUF4132 domain-containing protein	0.424849704249234	0.342996232458134	Upregulated	68.8975464227181	WP_001215622.1
C2566_RS07370	C2566_RS07370	C2566_RS07370	hypothetical protein	0.423304493066417	0.337846365327092	Upregulated	694.052067307208	NA
C2566_RS17030	ltnD	ltnD	L-threonate dehydrogenase	0.423221293715588	0.344122783983866	Upregulated	11.6626395995206	WP_000847971.1
C2566_RS08320	ycaM	ycaM	APC family permease	0.421391042795781	0.320921067844585	Upregulated	40.0389219572787	WP_000918506.1
C2566_RS21400	yiaU	yiaU	LysR family transcriptional regulator	0.421044667706926	0.32455287137937	Upregulated	77.7594236971155	WP_000164036.1
C2566_RS01610	rsd	rsd	sigma D regulator	0.420857699701101	0.326627517724503	Upregulated	261.917787755447	WP_000934302.1
C2566_RS01805	malG	malG	maltose ABC transporter permease MalG	0.420721654289276	0.345507853703799	Upregulated	8.87228205725559	WP_001252058.1
C2566_RS09730	ycgB	ycgB	SpoVR family protein	0.420266636430337	0.294957929736275	Upregulated	366.488700381858	WP_000190854.1
C2566_RS16060	pbpC	pbpC	peptidoglycan glycosyltransferase PbpC	0.419709679587961	0.278607247478937	Upregulated	60.273592070459	WP_001137669.1
C2566_RS10475	tpx	tpx	thiol peroxidase	0.419483829948104	0.34558512137395	Upregulated	722.703509185135	WP_000084387.1
C2566_RS18035	metK	metK	methionine adenosyltransferase	0.418891257709534	0.285776648476865	Upregulated	274.074772305411	WP_001062128.1
C2566_RS15090	yfcH	yfcH	TIGR01777 family oxidoreductase	0.418810387366833	0.302506411102404	Upregulated	169.047317561004	WP_001028341.1
C2566_RS14625	mqo	mqo	malate dehydrogenase (quinone)	0.418044665741272	0.291025018720416	Upregulated	85.6148908520149	WP_000758073.1
C2566_RS11515	pinQ	pinQ	recombinase family protein	0.417976181775474	NA	Upregulated	32.7200258333497	WP_000086527.1
C2566_RS14240	yohD	yohD	DedA family protein	0.41777094895411	0.319645687288886	Upregulated	44.8289224717356	WP_001296821.1
C2566_RS21950	uhpA	uhpA	transcriptional regulator UhpA	0.416628576201366	0.327814298415765	Upregulated	20.3965372988716	WP_000633668.1
C2566_RS06410	C2566_RS06410	C2566_RS06410	phage tail tip protein	0.416323440693231	0.326627517724503	Upregulated	206.23567342996	NA
C2566_RS12225	ydiN	ydiN	MFS transporter	0.416231812271822	0.328147509401074	Upregulated	9.40500359984407	WP_001301286.1
C2566_RS25540	C2566_RS25540	C2566_RS25540	protein YpeD	0.41622433684107	0.349743222292514	Upregulated	34.8604650363139	WP_240811045.1
C2566_RS08645	helD	helD	DNA helicase IV	0.416201084699701	0.253463000714803	Upregulated	231.113013097477	WP_001295354.1
C2566_RS02030	nrfE	nrfE	heme lyase CcmF/NrfE family subunit	0.416138057376931	0.329735506960046	Upregulated	72.4909454506665	WP_071586153.1
C2566_RS18055	rsmE	rsmE	16S rRNA (uracil(1498)-N(3))-methyltransferase	0.415714328415811	0.269538840774309	Upregulated	85.3254229665117	WP_001222509.1
C2566_RS15445	glk	glk	glucokinase	0.415606836681461	0.289479914111132	Upregulated	137.332969092824	WP_000170346.1
C2566_RS07555	bioD	bioD	dethiobiotin synthase	0.415147457836595	0.351229794892728	Upregulated	9.06747149893724	WP_000044837.1
C2566_RS22100	yidA	yidA	sugar-phosphatase	0.41509407043912	0.201317716066083	Upregulated	95.30610094947	WP_000985549.1
C2566_RS06565	fepB	fepB	Fe2+-enterobactin ABC transporter substrate-binding protein	0.414715632486632	0.3487070480702	Upregulated	28.5630289653627	WP_001234314.1
C2566_RS16710	nrdH	nrdH	glutaredoxin-like protein NrdH	0.414435916266029	0.34915805487238	Upregulated	12.7106533019674	WP_001223227.1
C2566_RS06730	cspE	cspE	transcription antiterminator/RNA stability regulator CspE	0.414217652783998	0.34915805487238	Upregulated	730.295090672043	WP_000034825.1
C2566_RS01990	espX5	espX5	T3SS effector pentapeptide repeat protein EspX5	0.41331403088146	0.345034556262942	Upregulated	90.7079481668503	NA
C2566_RS02145	phnM	phnM	alpha-D-ribose 1-methylphosphonate 5-triphosphate diphosphatase	0.41325040727478	0.255961601952622	Upregulated	15.8988435677025	WP_000586324.1
C2566_RS14425	yeiW	yeiW	YkgJ family cysteine cluster protein	0.412892766232656	0.34915805487238	Upregulated	11.6751278173955	WP_000389030.1
C2566_RS18520	yqiA	yqiA	esterase YqiA	0.412463710938142	0.285297821160407	Upregulated	170.149527357349	WP_000105733.1
C2566_RS23930	C2566_RS23930	C2566_RS23930	IS1 family transposase	0.412001545452613	0.327814298415765	Upregulated	57.3156605471613	NA
C2566_RS01005	yihT	yihT	sulfofructosephosphate aldolase	0.411992735317912	0.345034556262942	Upregulated	9.5697559775572	WP_001046453.1
C2566_RS08765	gfcD	gfcD	YjbH domain-containing protein	0.411792317455965	0.353545763022278	Upregulated	22.7217121421195	WP_000742328.1
C2566_RS19280	yhbY	yhbY	ribosome assembly RNA-binding protein YhbY	0.411713287173203	0.311074294486832	Upregulated	340.440473900482	WP_001054420.1
C2566_RS13080	yebF	yebF	protein YebF	0.411622272366652	0.327203921628467	Upregulated	84.8950341056482	WP_001295500.1
C2566_RS19040	agaE	agaE	PTS N-acetylgalactosamine transporter subunit IID	0.411400349105746	0.352098042882968	Upregulated	17.2659565839825	WP_001295548.1
C2566_RS20790	nikE	nikE	nickel import ATP-binding protein NikE	0.410727744930453	0.329735506960046	Upregulated	27.7050688879078	WP_000173665.1
C2566_RS02635	yjfP	yjfP	esterase	0.410592413462382	0.324503598260039	Upregulated	28.2206044227666	WP_000569679.1
C2566_RS04580	yaeI	yaeI	phosphodiesterase YaeI	0.410256681221732	0.3487070480702	Upregulated	18.8228556417051	WP_000625625.1
C2566_RS25045	C2566_RS25045	C2566_RS25045	fimbria/pilus outer membrane usher protein	0.410026153910724	0.3487070480702	Upregulated	25.6231187718103	NA
C2566_RS10775	tynA	tynA	primary-amine oxidase	0.409625498327232	0.357238771722189	Upregulated	24.6667628451866	NA
C2566_RS06925	ubiF	ubiF	3-demethoxyubiquinol 3-hydroxylase	0.409615964430636	0.25356975129681	Upregulated	248.406595849757	WP_000184540.1
C2566_RS00710	C2566_RS00710	C2566_RS00710	cysteine hydrolase family protein	0.40932302468543	0.351913259278458	Upregulated	11.8291063769404	WP_000194414.1
C2566_RS00705	C2566_RS00705	C2566_RS00705	DUF2877 domain-containing protein	0.409233219273301	0.353814507015204	Upregulated	11.3501798578624	WP_001301301.1
C2566_RS01950	uvrA	uvrA	excinuclease ABC subunit UvrA	0.408546256962851	0.271321510230302	Upregulated	207.756599938218	WP_000357744.1
C2566_RS15100	hisP	hisP	histidine ABC transporter ATP-binding protein HisP	0.40834834383021	0.32016250352913	Upregulated	87.9986337204902	WP_001293613.1
C2566_RS06590	entH	entH	proofreading thioesterase EntH	0.407662922423871	0.357164717148633	Upregulated	8.73832185088771	WP_000637953.1
C2566_RS21295	xylH	xylH	xylose ABC transporter permease XylH	0.407248350763193	0.359094870334653	Upregulated	16.6721335593844	WP_000047004.1
C2566_RS04005	pdxA	pdxA	4-hydroxythreonine-4-phosphate dehydrogenase PdxA	0.407087218758883	0.19762488513786	Upregulated	218.804809555395	WP_000241277.1
C2566_RS06175	fdrA	fdrA	acyl-CoA synthetase FdrA	0.406884894163513	NA	Upregulated	11.013009702152	WP_000580858.1
C2566_RS12675	ydjL	ydjL	zinc-binding dehydrogenase	0.40680043705391	0.353545763022278	Upregulated	19.4389919481218	WP_000645220.1
C2566_RS18195	sslE	sslE	lipoprotein metalloprotease SslE	0.406721368801317	0.3487070480702	Upregulated	51.7887546995501	WP_001034469.1
C2566_RS05200	yahI	yahI	carbamate kinase family protein	0.406531813346442	0.330968377037002	Upregulated	7.81059827202733	WP_000661620.1
C2566_RS07375	C2566_RS07375	C2566_RS07375	hypothetical protein	0.406323743303278	0.359290600617291	Upregulated	297.96220766503	NA
C2566_RS11260	yddB	yddB	TonB-dependent receptor plug domain-containing protein	0.406285919593034	0.357238771722189	Upregulated	28.6325608770377	WP_000832450.1
C2566_RS00805	ubiD	ubiD	4-hydroxy-3-polyprenylbenzoate decarboxylase	0.405972102326347	0.327203921628467	Upregulated	689.210703834674	WP_000339805.1
C2566_RS21075	bcsB	bcsB	cellulose biosynthesis cyclic di-GMP-binding regulatory protein BcsB	0.404549520143948	0.350075595493106	Upregulated	45.2544942856095	WP_001324588.1
C2566_RS08610	matP	matP	macrodomain Ter protein MatP	0.404446022861581	0.330842348864033	Upregulated	513.848819532302	WP_000877161.1
C2566_RS15375	yfdX	yfdX	YfdX family protein	0.404032536538405	0.361867046517292	Upregulated	14.6591633266755	WP_000825604.1
C2566_RS12295	ppsR	ppsR	posphoenolpyruvate synthetase regulatory kinase/phosphorylase PpsR	0.403940008844569	0.2566555411059	Upregulated	109.405142968445	WP_000368046.1
C2566_RS08905	rutD	rutD	pyrimidine utilization protein D	0.403681437793941	0.344170002751813	Upregulated	8.18300863572103	WP_000777653.1
C2566_RS05245	prpC	prpC	bifunctional 2-methylcitrate synthase/citrate synthase	0.403218827388262	0.343345050028966	Upregulated	10.3541424042537	WP_001285908.1
C2566_RS12555	ynjB	ynjB	ABC transporter substrate-binding protein	0.402471915603082	0.310912939964512	Upregulated	30.7805377870918	WP_001215339.1
C2566_RS14385	yeiL	yeiL	transcriptional regulator YeiL	0.401678539317592	0.351364031655852	Upregulated	29.5043521110733	WP_000658583.1
C2566_RS14905	elaB	elaB	stress response protein ElaB	0.400320174896876	0.315660836191695	Upregulated	109.401278777458	WP_000070621.1
C2566_RS11650	rspA	rspA	starvation-sensing protein RspA	0.399579971115884	0.357238771722189	Upregulated	19.6446952358978	WP_001295394.1
C2566_RS17590	C2566_RS17590	C2566_RS17590	SDR family NAD(P)-dependent oxidoreductase	0.399153804877199	0.327203921628467	Upregulated	28.557920717478	NA
C2566_RS07785	ybiW	ybiW	glycyl radical protein	0.3988113693972	0.363528631763601	Upregulated	30.5261851994294	WP_000209344.1
C2566_RS04700	rof	rof	Rho-binding antiterminator	0.398093631193611	0.344632030340781	Upregulated	120.079178552577	WP_000062312.1
C2566_RS20460	nfuA	nfuA	Fe-S biogenesis protein NfuA	0.397932560200201	0.31180470356934	Upregulated	298.064768035905	WP_000619389.1
C2566_RS00105	bglF	bglF	PTS beta-glucoside transporter subunit IIABC	0.39758264199591	0.370168506809957	Upregulated	28.9573587521609	WP_000137310.1
C2566_RS11890	rsxA	rsxA	electron transport complex subunit RsxA	0.396745192179799	0.356709053750739	Upregulated	26.9249450751073	WP_000133193.1
C2566_RS17800	argO	argO	arginine exporter ArgO	0.396496848654193	0.337257236181361	Upregulated	22.0199338279709	WP_000493352.1
C2566_RS12670	ydjK	ydjK	MFS transporter	0.396459844211291	0.370169289637639	Upregulated	16.4420475008573	WP_000435282.1
C2566_RS10725	ompN	ompN	porin OmpN	0.39626061201441	0.372826304259359	Upregulated	24.3651302286696	WP_000837924.1
C2566_RS00375	ppiC	ppiC	peptidylprolyl isomerase PpiC	0.396028033135754	0.349743222292514	Upregulated	43.8898909639317	WP_001140251.1
C2566_RS14665	atoS	atoS	two-component system sensor histidine kinase AtoS	0.395995172103209	0.327814298415765	Upregulated	201.339423303288	WP_000559135.1
C2566_RS13155	ruvA	ruvA	Holliday junction branch migration protein RuvA	0.395126475099029	0.183461942750662	Upregulated	153.094773938516	WP_000580332.1
C2566_RS25515	C2566_RS25515	C2566_RS25515	hypothetical protein	0.394801285708213	0.374049333206816	Upregulated	8.66881281685517	NA
C2566_RS17855	fau	fau	5-formyltetrahydrofolate cyclo-ligase	0.394509287721634	0.329106730858814	Upregulated	280.930729215268	WP_001298273.1
C2566_RS09590	bluF	bluF	blue light-responsive regulator BluF	0.393034909488909	0.373505129107398	Upregulated	117.247436082878	WP_001353798.1
C2566_RS05240	prpB	prpB	methylisocitrate lyase	0.392615838321298	0.357238771722189	Upregulated	10.9289887898005	WP_000052206.1
C2566_RS05010	paoB	paoB	aldehyde oxidoreductase FAD-binding subunit PaoB	0.392443914332045	0.374289694647045	Upregulated	11.3815579347219	WP_000643325.1
C2566_RS05015	paoA	paoA	aldehyde dehydrogenase iron-sulfur subunit PaoA	0.391421878198189	0.353814507015204	Upregulated	10.1889180686003	WP_000070679.1
C2566_RS16955	hycD	hycD	formate hydrogenlyase subunit HycD	0.39020306840434	0.372826304259359	Upregulated	11.4139353521905	WP_000115234.1
C2566_RS06880	gltK	gltK	glutamate/aspartate ABC transporter permease GltK	0.38893322390538	0.377206784587604	Upregulated	107.97970455587	WP_000272824.1
C2566_RS11410	yneK	yneK	putative protein YneK	0.388896407026611	0.379521548633799	Upregulated	11.2586768164875	WP_000258604.1
C2566_RS18470	mqsA	mqsA	type II toxin-antitoxin system antitoxin MqsA	0.38888395349565	0.377521930955841	Upregulated	617.155476320616	WP_000650107.1
C2566_RS14790	rpnE	rpnE	ISNCY family transposase	0.388391930928889	0.376968917203995	Upregulated	16.1161334460117	WP_000140557.1
C2566_RS16675	yqaE	yqaE	YqaE/Pmp3 family membrane protein	0.388270223364625	0.379703402896686	Upregulated	72.1580869213764	WP_000508177.1
C2566_RS21780	yicI	yicI	alpha-xylosidase	0.388183985791257	0.32455287137937	Upregulated	55.2241623000317	WP_000702882.1
C2566_RS07930	C2566_RS07930	C2566_RS07930	hypothetical protein	0.387593698821058	0.377521930955841	Upregulated	15.7465475910997	WP_001154431.1
C2566_RS02110	alsB	alsB	D-allose transporter substrate-binding protein	0.386884960894147	0.345034556262942	Upregulated	22.9830266680089	WP_001046187.1
C2566_RS10810	ynbC	ynbC	bifunctional alpha/beta hydrolase/class I SAM-dependent methyltransferase	0.386711345525975	0.379521548633799	Upregulated	24.48936684749	WP_000431845.1
C2566_RS04935	yafP	yafP	GNAT family N-acetyltransferase	0.386676037649417	NA	Upregulated	4.62603919367035	WP_001059847.1
C2566_RS06140	allW	allW	allantoin transporter	0.385365140408376	0.357238771722189	Upregulated	12.3661320562948	WP_000401100.1
C2566_RS24745	C2566_RS24745	C2566_RS24745	hypothetical protein	0.385273717856496	0.379521548633799	Upregulated	30.7147197065938	NA
C2566_RS20825	rbbA	rbbA	ribosome-associated ATPase/putative transporter RbbA	0.384930464969666	0.189534700551847	Upregulated	142.540905455887	WP_000149156.1
C2566_RS03440	yjjI	yjjI	YjjI family glycine radical enzyme	0.384788828761568	0.292004754771672	Upregulated	50.7870806019907	WP_001143253.1
C2566_RS20670	livH	livH	high-affinity branched-chain amino acid ABC transporter permease LivH	0.384411301051469	0.377194215420996	Upregulated	10.8591362862596	WP_001295111.1
C2566_RS21915	nepI	nepI	purine ribonucleoside efflux pump NepI	0.384384285794991	0.384088777531023	Upregulated	22.6802915343258	WP_001401341.1
C2566_RS11220	ddpX	ddpX	D-alanyl-D-alanine dipeptidase	0.384209294900818	0.384432118484639	Upregulated	8.94302614707538	WP_001285833.1
C2566_RS13815	fcl	fcl	GDP-L-fucose synthase	0.383395973623245	0.382252641381681	Upregulated	11.2461409096358	WP_000043654.1
C2566_RS07630	ybhS	ybhS	ABC transporter permease	0.383353183444355	0.285356896046404	Upregulated	74.4853308202036	WP_000070131.1
C2566_RS06560	entS	entS	enterobactin transporter EntS	0.383061921008393	0.385805240542487	Upregulated	16.1950691078521	WP_001041789.1
C2566_RS00985	yihP	yihP	MFS transporter	0.38294526841816	NA	Upregulated	13.6740479103361	WP_000018393.1
C2566_RS19485	nanR	nanR	transcriptional regulator NanR	0.382138976604863	0.364816504434674	Upregulated	111.401173808617	WP_000523844.1
C2566_RS01895	C2566_RS01895	C2566_RS01895	DUF2713 family protein	0.381795092518226	0.361867046517292	Upregulated	22.4105415454074	NA
C2566_RS01635	hupA	hupA	nucleoid-associated protein HU-alpha	0.381637941736003	0.351913259278458	Upregulated	1165.78328248991	WP_001044513.1
C2566_RS07665	ybiB	ybiB	DNA-binding protein YbiB	0.381513210699438	0.359094870334653	Upregulated	163.397464003319	WP_000386551.1
C2566_RS07775	ybiU	ybiU	DUF1479 domain-containing protein	0.381183322022563	0.385101575444226	Upregulated	25.2982679428472	WP_000168797.1
C2566_RS05325	mhpA	mhpA	bifunctional 3-(3-hydroxy-phenyl)propionate/3-hydroxycinnamic acid hydroxylase	0.381033919150874	NA	Upregulated	12.3914740495924	WP_001007410.1
C2566_RS10205	ymiA	ymiA	YmiA family putative membrane protein	0.380176792046474	0.380547924619895	Upregulated	24.5354317693777	WP_001300896.1
C2566_RS08510	ssuA	ssuA	aliphatic sulfonate ABC transporter substrate-binding protein SsuA	0.380092493584153	0.357238771722189	Upregulated	8.65930995919613	WP_001244308.1
C2566_RS09040	csgG	csgG	curli production assembly/transport protein CsgG	0.379885922539667	0.342510270405296	Upregulated	26.8056842136069	WP_001189321.1
C2566_RS03050	C2566_RS03050	C2566_RS03050	phosphoethanolamine transferase	0.379566565196773	0.351229794892728	Upregulated	170.93855998078	NA
C2566_RS12960	mgrB	mgrB	PhoP/PhoQ regulator MgrB	0.379294502287256	0.370610201283948	Upregulated	632.496726752762	WP_000714550.1
C2566_RS09770	ycgY	ycgY	protein YcgY	0.379031262800574	0.390509557515233	Upregulated	22.6690102083154	WP_000615067.1
C2566_RS02600	yjfK	yjfK	YjfK family protein	0.37902102472282	NA	Upregulated	5.45401082442275	WP_000012548.1
C2566_RS22015	yidK	yidK	solute:sodium symporter family transporter	0.378982723021018	0.376968917203995	Upregulated	17.2976055628235	WP_001087145.1
C2566_RS02130	phnP	phnP	phosphonate metabolism protein PhnP	0.378977951391751	0.390151363299608	Upregulated	9.04389802147796	WP_000059908.1
C2566_RS07780	ybiV	ybiV	sugar-phosphatase YbiV	0.378792207789805	0.376143673753981	Upregulated	47.0327403904648	WP_000114272.1
C2566_RS19180	mtr	mtr	tryptophan permease	0.378604731631811	0.390509557515233	Upregulated	1254.22794520367	WP_000224351.1
C2566_RS01905	pspG	pspG	envelope stress response protein PspG	0.378095522226778	0.388911636111478	Upregulated	22.6471925929341	WP_000891404.1
C2566_RS03935	caiB	caiB	L-carnitine CoA-transferase	0.377987970234199	0.3913053954257	Upregulated	16.755551107035	NA
C2566_RS10465	ycjF	ycjF	YcjF family protein	0.377841009813691	0.346655917169721	Upregulated	56.2800460255174	WP_000138728.1
C2566_RS01775	yjbG	yjbG	capsule biosynthesis GfcC family protein	0.377695204852222	NA	Upregulated	6.89226118429464	WP_000595505.1
C2566_RS20665	livM	livM	branched chain amino acid ABC transporter permease LivM	0.377637681835367	0.374049333206816	Upregulated	11.4256081211162	WP_000803797.1
C2566_RS15580	pdxK	pdxK	pyridoxine/pyridoxal/pyridoxamine kinase	0.377288595017463	0.285776648476865	Upregulated	61.7932995201564	WP_000096674.1
C2566_RS06670	citT	citT	citrate/succinate antiporter CitT	0.376803804054094	0.391328530334316	Upregulated	23.335176539583	WP_000050323.1
C2566_RS02960	argF	argF	ornithine carbamoyltransferase	0.376059186094176	0.349743222292514	Upregulated	44.5998201905637	WP_000012907.1
C2566_RS15410	ypdB	ypdB	two-component system response regulator YpdB	0.376001232279925	0.338857925402579	Upregulated	103.354523241177	WP_001295458.1
C2566_RS03275	yaaJ	yaaJ	alanine/glycine:cation symporter family protein	0.375933478243934	0.284264402337379	Upregulated	57.1689294312359	WP_001112606.1
C2566_RS11300	ydeR	ydeR	fimbrial protein	0.375661433678615	NA	Upregulated	6.63925364755169	WP_000825452.1
C2566_RS02245	adiC	adiC	arginine/agmatine antiporter	0.374691620552719	0.395864442558385	Upregulated	32.8576303674609	WP_000093154.1
C2566_RS10070	tonB	tonB	TonB system transport protein TonB	0.374390828916704	0.302364576013157	Upregulated	39.3910971280573	WP_001300409.1
C2566_RS21425	yiaY	yiaY	L-threonine dehydrogenase	0.374190557536155	0.359522859293519	Upregulated	44.0111660775199	WP_000168700.1
C2566_RS08665	yccU	yccU	CoA-binding protein	0.372552472383111	0.366811146711203	Upregulated	35.0855950180083	WP_001301418.1
C2566_RS19675	yhdJ	yhdJ	adenine-specific DNA-methyltransferase	0.372530962996167	0.398724304313306	Upregulated	17.5178902648211	WP_001258917.1
C2566_RS15405	ypdA	ypdA	two-component system sensor histidine kinase YpdA	0.372032281304576	0.27261139671252	Upregulated	80.752619197143	WP_000544359.1
C2566_RS19715	yhdX	yhdX	amino acid ABC transporter permease	0.371848674369038	0.39080925145324	Upregulated	13.062837771158	WP_000019664.1
C2566_RS17560	lysR	lysR	DNA-binding transcriptional regulator LysR	0.37184255719721	0.379521548633799	Upregulated	23.6136114954814	WP_000741828.1
C2566_RS20215	nirC	nirC	nitrite transporter NirC	0.371822942408467	0.384432118484639	Upregulated	11.1553112163985	WP_000493556.1
C2566_RS14520	C2566_RS14520	C2566_RS14520	hypothetical protein	0.371628584981295	0.399645673942194	Upregulated	13.8409077004603	NA
C2566_RS20470	malQ	malQ	4-alpha-glucanotransferase	0.37024523442012	0.351364031655852	Upregulated	200.510670183182	WP_000444361.1
C2566_RS21795	C2566_RS21795	C2566_RS21795	tyrosine-type recombinase/integrase	0.370088576992807	0.377521930955841	Upregulated	91.7707815646375	WP_001218910.1
C2566_RS15255	yfcU	yfcU	fimbrial usher protein YfcU	0.369631818718926	0.399763541023615	Upregulated	42.4244780555172	WP_001300969.1
C2566_RS01310	yiiX	yiiX	YiiX family permuted papain-like enzyme	0.368637544100339	0.379521548633799	Upregulated	29.975439194489	WP_000797341.1
C2566_RS01410	ppc	ppc	phosphoenolpyruvate carboxylase	0.368552620604712	0.329735506960046	Upregulated	279.643511599883	WP_001005579.1
C2566_RS21390	C2566_RS21390	C2566_RS21390	glycoside hydrolase family 127 protein	0.368374672031494	0.400040145474393	Upregulated	25.8854268603936	WP_001026900.1
C2566_RS21190	tag	tag	DNA-3-methyladenine glycosylase I	0.367473367418612	0.320780280425632	Upregulated	37.6003969286482	WP_000438944.1
C2566_RS04025	rluA	rluA	bifunctional tRNA pseudouridine(32) synthase/23S rRNA pseudouridine(746) synthase RluA	0.367293991683829	0.364816504434674	Upregulated	49.9701940233727	WP_000525176.1
C2566_RS06665	rna	rna	ribonuclease I	0.366769992351061	0.313980544600545	Upregulated	196.685423048107	WP_000643397.1
C2566_RS16770	emrB	emrB	multidrug efflux MFS transporter permease subunit EmrB	0.366525145719333	0.374049333206816	Upregulated	50.2645436963369	WP_001295176.1
C2566_RS01440	sthA	sthA	Si-specific NAD(P)(+) transhydrogenase	0.366515970561321	0.360828493947254	Upregulated	1046.3222305317	WP_001120798.1
C2566_RS22065	cbrA	cbrA	colicin M resistance lipid reductase CbrA	0.365794996275942	0.405891504705025	Upregulated	13.1994732460185	WP_001298958.1
C2566_RS08125	artQ	artQ	arginine ABC transporter permease ArtQ	0.365611060770825	0.398101283099081	Upregulated	54.2066682360902	WP_001001691.1
C2566_RS20855	yhiM	yhiM	DUF2776 domain-containing protein	0.365009657415523	0.406831692680134	Upregulated	17.5254924053428	WP_001028905.1
C2566_RS17940	fldB	fldB	flavodoxin FldB	0.364760347939323	0.387172833039138	Upregulated	280.217182653721	WP_001055874.1
C2566_RS17300	ppnN	ppnN	nucleotide 5'-monophosphate nucleosidase PpnN	0.364584053190655	0.399881445531995	Upregulated	1094.12161138414	WP_000627995.1
C2566_RS00655	yigL	yigL	sugar/pyridoxal phosphate phosphatase YigL	0.364480356792965	0.357238771722189	Upregulated	161.863543253679	WP_000285349.1
C2566_RS03190	C2566_RS03190	C2566_RS03190	biofilm development regulator YmgB/AriR family protein	0.363147730567206	0.398870042900577	Upregulated	70.7610012034882	WP_000239862.1
C2566_RS17930	sdhE	sdhE	FAD assembly factor SdhE	0.362821845379039	0.368719186170276	Upregulated	221.773696568764	WP_000354046.1
C2566_RS03930	caiC	caiC	crotonobetaine/carnitine-CoA ligase	0.362427439923074	0.399881445531995	Upregulated	61.7648522801083	WP_000351506.1
C2566_RS13300	motA	motA	flagellar motor stator protein MotA	0.362184523047652	0.397908795321977	Upregulated	7.49768145691438	WP_000906340.1
C2566_RS07540	bioB	bioB	biotin synthase BioB	0.361826061458669	0.40101256060997	Upregulated	10.8744155646252	WP_000951213.1
C2566_RS05290	lacA	lacA	galactoside O-acetyltransferase	0.361761407980855	0.409572463120336	Upregulated	11.3001115606841	WP_001320653.1
C2566_RS02750	fklB	fklB	FKBP-type peptidyl-prolyl cis-trans isomerase	0.361038653268071	0.406996448998236	Upregulated	146.446563721762	WP_000211237.1
C2566_RS19290	dacB	dacB	serine-type D-Ala-D-Ala carboxypeptidase	0.360911237066976	0.378515746849758	Upregulated	63.7985930545619	WP_001212662.1
C2566_RS03140	fecD	fecD	Fe(3+) dicitrate ABC transporter permease subunit FecD	0.360771199400799	0.409572463120336	Upregulated	14.2361577558022	WP_000684856.1
C2566_RS19490	dcuC	dcuC	anaerobic C4-dicarboxylate transporter DcuC	0.359310051952858	0.407602830182135	Upregulated	17.1348141041948	WP_000467018.1
C2566_RS13135	znuA	znuA	zinc ABC transporter substrate-binding protein ZnuA	0.359304353237114	0.345034556262942	Upregulated	273.556387916143	WP_001300644.1
C2566_RS09725	fadR	fadR	fatty acid metabolism transcriptional regulator FadR	0.359132880005302	0.398668593570506	Upregulated	137.785037632633	WP_000234823.1
C2566_RS04755	metN	metN	methionine ABC transporter ATP-binding protein MetN	0.358925687085658	0.40101256060997	Upregulated	29.1623052212774	WP_000593994.1
C2566_RS16530	yfiB	yfiB	OmpA family protein	0.358707221644113	0.386286777491555	Upregulated	35.6161132960999	WP_000589828.1
C2566_RS16505	tyrA	tyrA	bifunctional chorismate mutase/prephenate dehydrogenase	0.358659875947355	0.381373204622289	Upregulated	51.6134638203747	WP_000225221.1
C2566_RS07600	ybhM	ybhM	Bax inhibitor-1/YccA family protein	0.358360020623845	0.398870042900577	Upregulated	29.2845611175892	WP_000446894.1
C2566_RS08420	ycbJ	ycbJ	YcbJ family phosphotransferase	0.358345416519733	0.400040145474393	Upregulated	426.564714127926	WP_000436922.1
C2566_RS00725	udp	udp	uridine phosphorylase	0.357885145974528	0.414002191886428	Upregulated	450.564028420014	WP_000045178.1
C2566_RS05020	yagU	yagU	YagU family protein	0.35742515235028	0.374667936653523	Upregulated	82.1558441876349	WP_001019920.1
C2566_RS18860	mzrA	mzrA	EnvZ/OmpR regulon moderator MzrA	0.356982135363385	0.368719186170276	Upregulated	115.593773101985	WP_001166760.1
C2566_RS21955	ilvN	ilvN	acetolactate synthase small subunit	0.356864627042728	0.399881445531995	Upregulated	164.647008866453	WP_001181706.1
C2566_RS17425	C2566_RS17425	C2566_RS17425	hypothetical protein	0.356699296592886	0.384432118484639	Upregulated	317.942303013328	NA
C2566_RS10460	ycjX	ycjX	YcjX family protein	0.356608676492903	0.327814298415765	Upregulated	126.977988755711	WP_000825777.1
C2566_RS03460	ytjA	ytjA	DUF1328 domain-containing protein	0.355949727755848	0.409572463120336	Upregulated	65.044746277005	WP_000490275.1
C2566_RS08995	dgcT	dgcT	GGDEF domain-containing protein	0.355818498095621	0.399763541023615	Upregulated	379.44095848062	WP_000409883.1
C2566_RS18435	yqhG	yqhG	YbjP/YqhG family protein	0.355796264304066	0.403231581153938	Upregulated	28.612678934404	WP_000691619.1
C2566_RS20480	malT	malT	HTH-type transcriptional regulator MalT	0.355552877786177	0.385101575444226	Upregulated	293.346584728654	WP_000906955.1
C2566_RS01120	rhaM	rhaM	L-rhamnose mutarotase	0.355261616873861	0.414002191886428	Upregulated	24.0532252241218	WP_000619495.1
C2566_RS14440	yeiR	yeiR	zinc-binding GTPase YeiR	0.355130930788897	0.414002191886428	Upregulated	19.1240182296981	WP_000198822.1
C2566_RS01780	yjbH	yjbH	YjbH domain-containing protein	0.354152609270433	0.412292827054152	Upregulated	41.3318405157194	WP_000745706.1
C2566_RS04435	htrE	htrE	Yad fimbria usher protein HtrE	0.354105591809784	0.420174833562153	Upregulated	34.1402913690585	WP_000151605.1
C2566_RS10420	ycjQ	ycjQ	zinc-dependent alcohol dehydrogenase	0.353454742799039	0.400040145474393	Upregulated	12.6557281065926	WP_000737347.1
C2566_RS16275	tadA	tadA	tRNA adenosine(34) deaminase TadA	0.353370464205062	0.368719186170276	Upregulated	95.2073031244684	WP_001297409.1
C2566_RS02470	epmA	epmA	elongation factor P--(R)-beta-lysine ligase	0.352818966363327	0.368719186170276	Upregulated	44.3519349463121	WP_000004771.1
C2566_RS02975	yjgN	yjgN	YjgN family protein	0.352621562930609	0.42266372229806	Upregulated	32.2605254491061	WP_000079628.1
C2566_RS06035	ybbJ	ybbJ	NfeD family protein	0.352518200604104	0.422381355336022	Upregulated	48.3159238618622	WP_000970309.1
C2566_RS17005	flhA	flhA	formate hydrogenlyase transcriptional activator FlhA	0.352461485507082	0.377194215420996	Upregulated	104.22051630189	WP_001301332.1
C2566_RS07115	C2566_RS07115	C2566_RS07115	DUF6531 domain-containing protein	0.351919089704172	0.423505936997228	Upregulated	21.9195368756708	WP_223343796.1
C2566_RS17035	otnK	otnK	3-oxo-tetronate kinase	0.351701878006297	0.423505936997228	Upregulated	35.1789722086542	WP_000590371.1
C2566_RS21890	setC	setC	sugar efflux transporter	0.35097699294661	0.398870042900577	Upregulated	15.1275580402719	WP_001172876.1
C2566_RS04590	glnD	glnD	bifunctional uridylyltransferase/uridylyl-removing protein GlnD	0.350827076677644	0.364816504434674	Upregulated	78.1083432012368	WP_001094566.1
C2566_RS11290	ydeP	ydeP	acid resistance putative oxidoreductase YdeP	0.350464314197655	0.420688969980692	Upregulated	45.1957026841361	WP_000726691.1
C2566_RS15645	yfeY	yfeY	RpoE-regulated lipoprotein	0.350188308938989	0.380547924619895	Upregulated	222.946970284295	WP_000838937.1
C2566_RS18815	ygjR	ygjR	Gfo/Idh/MocA family protein	0.349313922721315	0.328147509401074	Upregulated	263.33770522784	WP_012775974.1
C2566_RS04065	thiQ	thiQ	thiamine ABC transporter ATP-binding protein ThiQ	0.349007439788492	0.426579411946615	Upregulated	12.788276490303	WP_000916325.1
C2566_RS14250	mdtQ	mdtQ	multidrug resistance outer membrane protein MdtQ	0.34899351437811	0.422381355336022	Upregulated	17.2999764657854	WP_001078139.1
C2566_RS18475	mqsR	mqsR	type II toxin-antitoxin system toxin MqsR	0.348945199777335	0.425563416830746	Upregulated	2748.15034756274	WP_000415584.1
C2566_RS05535	mak	mak	fructokinase	0.3488701461193	0.317359959739565	Upregulated	58.7083785902047	WP_001219309.1
C2566_RS17830	scpA	scpA	methylmalonyl-CoA mutase	0.348837621384841	0.426579411946615	Upregulated	24.6918839239914	WP_000073223.1
C2566_RS24645	ynaM	ynaM	YnaM/YnfT family protein	0.348073831245064	0.423612226518011	Upregulated	289.039302128842	WP_120795384.1
C2566_RS15695	eutB	eutB	ethanolamine ammonia-lyase subunit alpha	0.34799551167853	0.425831837198749	Upregulated	11.7825843487351	WP_000769961.1
C2566_RS16935	hycH	hycH	formate hydrogenlyase assembly protein HycH	0.347646890054488	0.426579411946615	Upregulated	8.29522342044088	WP_001291921.1
C2566_RS13485	C2566_RS13485	C2566_RS13485	glycosyltransferase family 9 protein	0.345354975231181	0.430312045055298	Upregulated	35.8139795340789	NA
C2566_RS17395	gcvA	gcvA	glycine cleavage system transcriptional regulator GcvA	0.345003150447168	0.373745984752195	Upregulated	107.267566800004	WP_000044401.1
C2566_RS21525	lldD	lldD	quinone-dependent L-lactate dehydrogenase	0.344881682630917	0.432596664767807	Upregulated	442.030301686855	WP_000586962.1
C2566_RS09090	clsC	clsC	cardiolipin synthase ClsC	0.344715241626464	0.320921067844585	Upregulated	48.7098232753478	WP_001307714.1
C2566_RS02280	yjdF	yjdF	DUF2238 domain-containing protein	0.344530880530818	0.420174833562153	Upregulated	20.6062682805151	WP_000198751.1
C2566_RS07545	bioF	bioF	8-amino-7-oxononanoate synthase	0.344428180631273	0.429048750189142	Upregulated	10.0517633380509	WP_000118797.1
C2566_RS10360	puuB	puuB	gamma-glutamylputrescine oxidase	0.34415669952285	0.380547924619895	Upregulated	8.55823423783646	WP_000134870.1
C2566_RS09875	C2566_RS09875	C2566_RS09875	type I toxin-antitoxin system toxin Ldr family protein	0.343976416500311	0.432976358645714	Upregulated	134.048519917285	WP_000170951.1
C2566_RS16370	nadB	nadB	L-aspartate oxidase	0.343600828538391	0.41174612721013	Upregulated	66.3908737146574	WP_001094484.1
C2566_RS05755	bolA	bolA	transcriptional regulator BolA	0.343522835677562	0.426459409453102	Upregulated	1055.90246868247	WP_000973448.1
C2566_RS17315	xni	xni	flap endonuclease Xni	0.343521457639728	0.409751022258478	Upregulated	38.3256412054471	WP_000268232.1
C2566_RS09080	ymdA	ymdA	protein YmdA	0.342584899928637	0.432981874603256	Upregulated	22.5674247525924	WP_000489585.1
C2566_RS05400	tauC	tauC	taurine ABC transporter permease TauC	0.342395063384382	0.4330883726558	Upregulated	15.2165327185901	WP_000114585.1
C2566_RS02640	ulaR	ulaR	HTH-type transcriptional regulator UlaR	0.342339727252379	0.359094870334653	Upregulated	79.8994815034963	WP_000133631.1
C2566_RS12595	ynjI	ynjI	DUF1266 domain-containing protein	0.342228480388322	0.433303086978758	Upregulated	21.8026589888816	WP_000756910.1
C2566_RS03385	nadR	nadR	multifunctional transcriptional regulator/nicotinamide-nucleotide adenylyltransferase/ribosylnicotinamide kinase NadR	0.340934861147683	0.363528631763601	Upregulated	148.566935573731	WP_000093814.1
C2566_RS01000	yihS	yihS	sulfoquinovose isomerase	0.340872738749658	0.434960973855445	Upregulated	25.9689929328204	WP_000870916.1
C2566_RS14165	yehQ	yehQ	SWIM zinc finger family protein	0.340699369603303	0.435025879542704	Upregulated	18.7417859991159	WP_001300967.1
C2566_RS21565	envC	envC	murein hydrolase activator EnvC	0.34016701036212	0.345507853703799	Upregulated	68.3612057480893	WP_000196249.1
C2566_RS00530	hemC	hemC	hydroxymethylbilane synthase	0.339947513520213	0.377521930955841	Upregulated	181.972843404822	WP_001354020.1
C2566_RS12495	ves	ves	environmental stress-induced protein Ves	0.339877374689489	0.434758749339035	Upregulated	8.33275015302153	WP_001300480.1
C2566_RS20200	tsgA	tsgA	MFS transporter TsgA	0.339632379141272	0.437284721545889	Upregulated	28.0117176152507	WP_000185257.1
C2566_RS08165	ltaE	ltaE	low-specificity L-threonine aldolase	0.338872925490031	0.292236411639163	Upregulated	160.587144795443	WP_000566356.1
C2566_RS09455	lolD	lolD	lipoprotein-releasing ABC transporter ATP-binding protein LolD	0.33877181091565	0.40281971001007	Upregulated	45.1705969656566	WP_001033695.1
C2566_RS20780	nikC	nikC	nickel ABC transporter permease subunit NikC	0.338661347157259	0.4330883726558	Upregulated	37.516644925847	WP_001008963.1
C2566_RS21260	wecH	wecH	O-acetyltransferase WecH	0.338617689378253	0.388919690048067	Upregulated	26.6433981912181	WP_001182642.1
C2566_RS05190	yahG	yahG	DUF1116 domain-containing protein	0.338450975186665	0.414002191886428	Upregulated	13.9075515984849	WP_000083450.1
C2566_RS13145	znuB	znuB	zinc ABC transporter permease subunit ZnuB	0.338055791711673	0.372973809602616	Upregulated	43.806660566875	WP_000571479.1
C2566_RS04875	lpcA	lpcA	D-sedoheptulose 7-phosphate isomerase	0.337701174499381	0.394640381917325	Upregulated	134.049050371181	WP_000284050.1
C2566_RS08200	ybjD	ybjD	ATP-dependent endonuclease	0.337342077635289	0.338857925402579	Upregulated	57.4998387225156	WP_000599802.1
C2566_RS10485	mpaA	mpaA	murein tripeptide amidase MpaA	0.337249766690186	0.399763541023615	Upregulated	37.0704415731915	WP_000219122.1
C2566_RS11350	C2566_RS11350	C2566_RS11350	ABC transporter permease subunit	0.337028348175042	0.438090592028972	Upregulated	13.021682363666	NA
C2566_RS00625	yigI	yigI	acyl-CoA thioesterase YigI	0.336711753905514	0.435025879542704	Upregulated	74.8612976868201	WP_001277142.1
C2566_RS06040	qmcA	qmcA	SPFH domain-containing protein	0.336647705214299	0.387250341182111	Upregulated	133.960513254244	WP_000904502.1
C2566_RS03980	kefC	kefC	glutathione-regulated potassium-efflux system protein KefC	0.336607282685647	0.377521930955841	Upregulated	46.5189063883556	WP_000377129.1
C2566_RS10620	recT	recT	recombination protein RecT	0.336544262573545	0.433303086978758	Upregulated	7.78791193785888	WP_000166319.1
C2566_RS03450	yjjV	yjjV	metal-dependent hydrolase	0.336509623850671	0.36510695988925	Upregulated	58.2572493555749	WP_000563040.1
C2566_RS13785	wzxC	wzxC	colanic acid undecaprenyl disphosphate flippase WzxC	0.336498485882792	0.42513605872067	Upregulated	14.5411317294435	WP_000058488.1
C2566_RS21170	C2566_RS21170	C2566_RS21170	hypothetical protein	0.335500862318176	0.430312045055298	Upregulated	21.6197241648365	NA
C2566_RS02345	cadB	cadB	cadaverine/lysine antiporter	0.335299343686149	0.429642349436107	Upregulated	18.8640636022523	WP_000092909.1
C2566_RS03155	fecA	fecA	TonB-dependent Fe(3+) dicitrate receptor FecA	0.335083700664794	0.423505936997228	Upregulated	55.3149186152505	WP_000188262.1
C2566_RS00350	ilvE	ilvE	branched-chain-amino-acid transaminase	0.334877263656301	0.379521548633799	Upregulated	84.3789939943407	WP_000208515.1
C2566_RS15955	purM	purM	phosphoribosylformylglycinamidine cyclo-ligase	0.334644096166377	0.406831692680134	Upregulated	38.0021992608452	WP_001295474.1
C2566_RS18730	nfeR	nfeR	DNA-binding transcriptional regulator NfeR	0.334442593271462	0.377925487681753	Upregulated	36.8654807389103	WP_000018003.1
C2566_RS15465	mntH	mntH	Nramp family divalent metal transporter	0.334388330255473	0.429483543294309	Upregulated	303.982007637999	WP_000186384.1
C2566_RS22020	yidL	yidL	helix-turn-helix transcriptional regulator	0.333560022500697	0.443529878642608	Upregulated	20.4814272722448	WP_001013540.1
C2566_RS14160	yehP	yehP	vWA domain-containing protein	0.333294921611341	0.439612917606493	Upregulated	13.4654401176139	WP_001300968.1
C2566_RS13890	dgcE	dgcE	diguanylate cyclase	0.332967024404851	0.27261139671252	Upregulated	149.820098584919	WP_000043781.1
C2566_RS20245	frlD	frlD	fructoselysine 6-kinase	0.33275272304882	0.438090592028972	Upregulated	22.7893530101967	WP_000853353.1
C2566_RS02070	mdtO	mdtO	multidrug efflux transporter permease subunit MdtO	0.332392451377126	0.415772118021954	Upregulated	21.9429432079551	WP_001275205.1
C2566_RS12730	yeaK	yeaK	mischarged aminoacyl-tRNA deacylase	0.332218532739368	0.326416922711398	Upregulated	99.7062730008097	WP_000138051.1
C2566_RS17195	ygcE	ygcE	FGGY-family carbohydrate kinase	0.331299122555452	0.442232959272741	Upregulated	31.744266817536	WP_000039688.1
C2566_RS08800	cspG	cspG	cold shock protein CspG	0.330829440694663	0.442792538422031	Upregulated	444.491023582088	WP_000066490.1
C2566_RS05040	ecpD	ecpD	fimbrial adhesin EcpD	0.330566129073982	0.411432370307584	Upregulated	41.1447988805481	WP_001301239.1
C2566_RS18445	ygiQ	ygiQ	YgiQ family radical SAM protein	0.330404151195323	0.414958775428261	Upregulated	93.0960572366776	WP_000095154.1
C2566_RS16070	sseA	sseA	3-mercaptopyruvate sulfurtransferase	0.330158852353897	0.43806065192534	Upregulated	256.67240828418	WP_000108626.1
C2566_RS20150	prkB	prkB	phosphoribulokinase	0.329572084655053	0.382788668045788	Upregulated	96.1609903880152	WP_001274680.1
C2566_RS01760	pgi	pgi	glucose-6-phosphate isomerase	0.329426936779708	0.309671615824438	Upregulated	579.22373616179	WP_000789986.1
C2566_RS22900	ymcF	ymcF	cold-shock protein	0.328404475104523	0.440977086580002	Upregulated	74.4998489075868	WP_071524879.1
C2566_RS06710	dpiB	dpiB	sensor histidine kinase DpiB	0.327851413757368	0.432200624122217	Upregulated	40.1427774216293	WP_012767702.1
C2566_RS06600	ybdD	ybdD	YbdD/YjiX family protein	0.327665455132054	0.453463848735554	Upregulated	201.929135306894	WP_000460431.1
C2566_RS15115	hisJ	hisJ	histidine ABC transporter substrate-binding protein HisJ	0.326788421811109	0.438090592028972	Upregulated	290.841790150419	WP_000737621.1
C2566_RS12755	yeaO	yeaO	DUF488 domain-containing protein	0.32536754410863	0.419452346884989	Upregulated	52.555542633838	WP_001297652.1
C2566_RS19170	ubiV	ubiV	U32 family peptidase	0.325340377266449	0.435650063335736	Upregulated	25.4318804628822	WP_001301318.1
C2566_RS18550	ygiB	ygiB	DUF1190 family protein	0.325296264036456	0.437400623125118	Upregulated	354.444682238102	WP_000831543.1
C2566_RS01595	thiF	thiF	thiazole biosynthesis adenylyltransferase ThiF	0.324419008244178	0.460145677690025	Upregulated	22.4496758206295	WP_000999737.1
C2566_RS02105	alsA	alsA	D-allose ABC transporter ATP-binding protein AlsA	0.324097236887945	0.453463848735554	Upregulated	14.8459401269895	WP_000235257.1
C2566_RS08400	lpxK	lpxK	tetraacyldisaccharide 4'-kinase	0.322864226706025	0.427625972711502	Upregulated	48.8443692260941	WP_000570539.1
C2566_RS06355	quuD	quuD	antitermination protein QuuD	0.322180192261038	0.463055497087131	Upregulated	16.6344638823459	WP_001204780.1
C2566_RS02880	nrdG	nrdG	anaerobic ribonucleoside-triphosphate reductase-activating protein	0.322155802061098	0.382600863760336	Upregulated	42.8942758808749	WP_001106238.1
C2566_RS01435	oxyR	oxyR	DNA-binding transcriptional regulator OxyR	0.321933643905259	0.438267540219404	Upregulated	163.128433527147	WP_001025939.1
C2566_RS00275	rbsR	rbsR	ribose operon transcriptional repressor RbsR	0.321716436705559	0.387172833039138	Upregulated	76.2419112086869	WP_000224456.1
C2566_RS10470	tyrR	tyrR	transcriptional regulator TyrR	0.321102348439994	0.327814298415765	Upregulated	236.884700618069	WP_001300658.1
C2566_RS20455	gntX	gntX	DNA utilization protein GntX	0.321074207213385	0.4330883726558	Upregulated	183.868660567037	WP_001297265.1
C2566_RS13835	wcaD	wcaD	colanic acid polymerase WcaD	0.320580269990237	0.423505936997228	Upregulated	7.57160910993742	WP_000107816.1
C2566_RS18850	exuR	exuR	transcriptional regulator ExuR	0.320420785405479	0.438090592028972	Upregulated	515.244212964984	WP_000406493.1
C2566_RS12745	nimR	nimR	DNA-binding transcriptional regulator NimR	0.320325952965244	0.440977086580002	Upregulated	29.3875552971837	WP_000972240.1
C2566_RS01625	nfi	nfi	deoxyribonuclease V	0.32001732420346	0.421644877676752	Upregulated	34.2911272267929	WP_000362388.1
C2566_RS00060	yieF	yieF	class I chromate reductase YieF	0.319044663424263	0.400040145474393	Upregulated	74.9412054457885	WP_001291268.1
C2566_RS20620	yhhA	yhhA	DUF2756 family protein	0.318495657128758	0.425831837198749	Upregulated	235.851006928372	WP_000825996.1
C2566_RS12815	yeaV	yeaV	BCCT family transporter YeaV	0.317914552013693	0.445696568278477	Upregulated	29.3820033236039	NA
C2566_RS13260	cheY	cheY	chemotaxis response regulator CheY	0.317686330458541	0.467016790767375	Upregulated	10.2232668701464	WP_000763867.1
C2566_RS06545	fepC	fepC	iron-enterobactin ABC transporter ATP-binding protein	0.317615502201024	0.458115779190124	Upregulated	14.2639169687831	WP_000140647.1
C2566_RS05060	ecpR	ecpR	ECP biosynthesis operon DNA-binding transcriptional regulator EcpR	0.317609927471503	0.446645350150923	Upregulated	8.30178186814546	WP_001301257.1
C2566_RS24945	C2566_RS24945	C2566_RS24945	hypothetical protein	0.316855591307871	0.459869503438459	Upregulated	1460.37414350949	WP_000074142.1
C2566_RS02350	cadC	cadC	lysine decarboxylation/transport transcriptional activator CadC	0.316425423850589	0.464631599759825	Upregulated	42.0720328779115	WP_001187177.1
C2566_RS08090	potG	potG	putrescine ABC transporter ATP-binding subunit PotG	0.316294555338751	NA	Upregulated	10.6721935625079	WP_000996005.1
C2566_RS09085	ymdB	ymdB	O-acetyl-ADP-ribose deacetylase	0.316209372480525	0.421644877676752	Upregulated	38.7037814057475	WP_000857405.1
C2566_RS00790	tatC	tatC	Sec-independent protein translocase subunit TatC	0.315818274465154	0.446557575217548	Upregulated	82.617438036966	WP_000109943.1
C2566_RS04860	yafV	yafV	2-oxoglutaramate amidase	0.315719753246981	0.377521930955841	Upregulated	82.3683205728985	WP_001118052.1
C2566_RS18775	ygjK	ygjK	alpha-glucosidase	0.314925318067752	0.473218569698647	Upregulated	35.1013338999234	WP_000695489.1
C2566_RS16085	sseB	sseB	enhanced serine sensitivity protein SseB	0.314790415102508	0.349743222292514	Upregulated	233.708857113818	WP_001295479.1
C2566_RS02710	C2566_RS02710	C2566_RS02710	MFS transporter	0.314787955639235	0.463055497087131	Upregulated	18.1189336018178	WP_001033615.1
C2566_RS10790	pdxI	pdxI	pyridoxine 4-dehydrogenase	0.31284474351241	0.467494802103522	Upregulated	20.6803644047932	NA
C2566_RS14340	yeiG	yeiG	S-formylglutathione hydrolase	0.312785003484518	0.426851034863599	Upregulated	100.594304752749	NA
C2566_RS09585	bluR	bluR	DNA-binding transcriptional repressor BluR	0.312450612142844	0.443194727557208	Upregulated	45.9983822353234	WP_000332308.1
C2566_RS17040	ygbL	ygbL	aldolase	0.312090317223035	0.474631646124427	Upregulated	14.8616770256831	WP_001278994.1
C2566_RS02970	yjgM	yjgM	GNAT family N-acetyltransferase	0.311684636314298	0.432981874603256	Upregulated	38.9906363519926	WP_001059397.1
C2566_RS10480	ycjG	ycjG	L-Ala-D/L-Glu epimerase	0.311447975927683	0.438565598755322	Upregulated	96.5754568016538	WP_001261211.1
C2566_RS19520	zapG	zapG	Z-ring associated protein ZapG	0.31129441422417	0.438090592028972	Upregulated	289.943333322918	WP_001295270.1
C2566_RS07190	pxpA	pxpA	5-oxoprolinase subunit PxpA	0.311208547187141	0.425831837198749	Upregulated	82.6569396201309	WP_000687130.1
C2566_RS12230	ydiB	ydiB	quinate/shikimate dehydrogenase	0.311155909434239	0.474889928355682	Upregulated	13.2160838425903	WP_000383469.1
C2566_RS21310	malS	malS	alpha-amylase	0.310789386015839	0.475940517021883	Upregulated	43.2276818754606	WP_000761228.1
C2566_RS15525	C2566_RS15525	C2566_RS15525	FlxA-like family protein	0.310222532354096	0.464631599759825	Upregulated	10.0597139462726	WP_000201405.1
C2566_RS25105	yqiM	yqiM	protein YqiM	0.309971078094589	0.478972376657514	Upregulated	315.351856060546	WP_211180508.1
C2566_RS01640	yjaH	yjaH	DUF1481 domain-containing protein	0.309797483622675	0.444654360476175	Upregulated	33.3921170599352	WP_001300651.1
C2566_RS19515	zapE	zapE	cell division protein ZapE	0.309516299108867	0.344170002751813	Upregulated	109.1065989964	WP_001192312.1
C2566_RS12615	ydjA	ydjA	NAD(P)H nitroreductase	0.309368810510336	0.475940517021883	Upregulated	143.29901344654	WP_000339283.1
C2566_RS18745	ygjH	ygjH	tRNA-binding protein	0.309361707733642	0.469067917578078	Upregulated	13.0382992771972	WP_000450594.1
C2566_RS01735	yjbB	yjbB	Na/Pi cotransporter family protein	0.308282012615275	0.461283582276738	Upregulated	79.8234647526389	WP_000956830.1
C2566_RS02900	treR	treR	trehalose operon repressor TreR	0.307923189478145	0.432981874603256	Upregulated	36.6478103871004	WP_001181324.1
C2566_RS18275	C2566_RS18275	C2566_RS18275	YtfJ family protein	0.30789193251451	NA	Upregulated	5.56630591721608	WP_001298770.1
C2566_RS04440	yadV	yadV	fimbrial chaperone	0.30781032321115	0.415965989321338	Upregulated	8.79295602820402	WP_000465923.1
C2566_RS13605	sbcB	sbcB	exodeoxyribonuclease I	0.307773074971802	0.351229794892728	Upregulated	116.982677186353	WP_000980563.1
C2566_RS21370	sgbU	sgbU	L-ribulose-5-phosphate 3-epimerase	0.30756731576479	0.438372840436795	Upregulated	8.79238421228414	WP_001296811.1
C2566_RS21875	C2566_RS21875	C2566_RS21875	DUF957 domain-containing protein	0.307561447913887	0.484206626167007	Upregulated	20.7167984733442	WP_000839243.1
C2566_RS18770	ygjJ	ygjJ	protein YgjJ	0.307558517252814	0.417474713239687	Upregulated	10.7313867598306	WP_000767652.1
C2566_RS15265	sixA	sixA	phosphohistidine phosphatase SixA	0.306619214862359	0.464954153741338	Upregulated	266.353437763505	WP_001195819.1
C2566_RS08925	rutR	rutR	HTH-type transcriptional regulator RutR	0.306584627266811	0.444685580765993	Upregulated	108.859814072819	WP_001301219.1
C2566_RS05575	malZ	malZ	maltodextrin glucosidase	0.306525350710361	0.421521046601787	Upregulated	69.8571622296104	WP_001310597.1
C2566_RS06935	C2566_RS06935	C2566_RS06935	hypothetical protein	0.306005634447681	0.485001722673152	Upregulated	109.776486074836	NA
C2566_RS15990	yfgH	yfgH	glycine zipper 2TM domain-containing protein	0.305970514047239	0.471037351016001	Upregulated	8.76566854230077	WP_001295476.1
C2566_RS06155	glxK	glxK	glycerate 3-kinase	0.305658268474725	0.475940517021883	Upregulated	22.3367083328247	WP_000706355.1
C2566_RS04780	C2566_RS04780	C2566_RS04780	hypothetical protein	0.305300759468542	0.463055497087131	Upregulated	455.707173581053	NA
C2566_RS05220	yahM	yahM	protein YahM	0.305197017632162	0.48799902998094	Upregulated	16.747142887076	WP_000290616.1
C2566_RS07860	gstB	gstB	glutathione S-transferase GstB	0.305166088240004	0.442792538422031	Upregulated	45.2199838862493	WP_001295292.1
C2566_RS20000	gspE	gspE	type II secretion system ATPase GspE	0.304963709083112	0.483876470540841	Upregulated	13.7637314989361	WP_001219889.1
C2566_RS04765	C2566_RS04765	C2566_RS04765	hypothetical protein	0.304834309092297	0.42513605872067	Upregulated	5755.74641998237	NA
C2566_RS03395	serB	serB	phosphoserine phosphatase	0.304432728869584	0.448637445093147	Upregulated	50.4170402371262	WP_001132955.1
C2566_RS01925	tyrB	tyrB	aromatic amino acid transaminase	0.304390787891456	0.361867046517292	Upregulated	73.956711667618	WP_000486988.1
C2566_RS06765	lipB	lipB	lipoyl(octanoyl) transferase LipB	0.304389952029333	0.399881445531995	Upregulated	78.5366988723322	WP_000284027.1
C2566_RS12560	ynjC	ynjC	ABC transporter permease subunit	0.304354640014357	0.475940517021883	Upregulated	23.9645403520421	WP_000224958.1
C2566_RS24930	yqiD	yqiD	protein YqiD	0.304342205925555	0.475940517021883	Upregulated	231.749212563872	WP_000469266.1
C2566_RS20680	panM	panM	aspartate 1-decarboxylase autocleavage activator PanM	0.304208406697345	0.464954153741338	Upregulated	17.8490789103326	WP_000778795.1
C2566_RS07825	gsiC	gsiC	glutathione ABC transporter permease GsiC	0.30384859829068	0.341380088468083	Upregulated	53.1573650874824	WP_000936043.1
C2566_RS03905	carB	carB	carbamoyl-phosphate synthase large subunit	0.303582321470112	0.43806065192534	Upregulated	220.689670082473	WP_001126376.1
C2566_RS16585	recN	recN	DNA repair protein RecN	0.303575907158396	0.475902236228168	Upregulated	201.267395337839	WP_000880909.1
C2566_RS10825	hrpA	hrpA	ATP-dependent RNA helicase HrpA	0.303495763935204	0.327203921628467	Upregulated	368.609136684653	WP_000139585.1
C2566_RS14685	atoE	atoE	TIGR00366 family protein	0.303454372434136	0.475940517021883	Upregulated	12.7562582409557	WP_000580275.1
C2566_RS00335	ilvL	ilvL	ilv operon leader peptide	0.303356009723893	0.488030959273614	Upregulated	836.185115366635	WP_001311244.1
C2566_RS05110	rclR	rclR	reactive chlorine-specific transcriptional regulator RclR	0.302996943284353	0.478365984195976	Upregulated	12.1490781685848	WP_000339594.1
C2566_RS02270	melA	melA	alpha-galactosidase	0.302536192435591	0.359829287710581	Upregulated	49.7431975789209	WP_000988027.1
C2566_RS09385	hinT	hinT	purine nucleoside phosphoramidase	0.302448568597991	0.432981874603256	Upregulated	107.829002289938	WP_000807125.1
C2566_RS02530	amiB	amiB	N-acetylmuramoyl-L-alanine amidase AmiB	0.30107217395927	0.384432118484639	Upregulated	351.92553822163	WP_000640382.1
C2566_RS05820	cof	cof	HMP-PP phosphatase	0.300589736905375	0.474246649539723	Upregulated	75.6061116425244	WP_000113027.1
C2566_RS16095	iscX	iscX	Fe-S cluster assembly protein IscX	0.300311967699429	0.463425860279876	Upregulated	136.431368091269	WP_000523616.1
C2566_RS02125	yjdP	yjdP	DDRRRQL repeat protein YjdP	0.300001699156462	0.494968482645531	Upregulated	11.9176496793142	WP_000819750.1
C2566_RS24980	yadX	yadX	protein YadX	0.299322375005873	0.489483037320267	Upregulated	87.8961891119052	WP_211180485.1
C2566_RS14730	yfaL	yfaL	AIDA-I family autotransporter adhesin YfaL/EhaC	0.299040311983027	0.496618638265556	Upregulated	70.6334602157317	WP_001220069.1
C2566_RS16800	C2566_RS16800	C2566_RS16800	hypothetical protein	0.29903374606621	0.434252006460985	Upregulated	129.148503897655	NA
C2566_RS06185	ylbF	ylbF	DUF2877 domain-containing protein	0.299012994402404	0.485001722673152	Upregulated	8.62291772163648	WP_001301143.1
C2566_RS05855	ybaY	ybaY	YbaY family lipoprotein	0.298784267266686	0.478365984195976	Upregulated	205.998631287181	WP_000779826.1
C2566_RS11225	dosP	dosP	oxygen-sensing cyclic-di-GMP phosphodiesterase DosP	0.298162071149182	0.498296384630588	Upregulated	26.8574700525667	WP_012304876.1
C2566_RS02870	pmbA	pmbA	metalloprotease PmbA	0.298154224819019	0.331471719980331	Upregulated	214.958441762345	WP_001162160.1
C2566_RS00230	kup	kup	low affinity potassium transporter Kup	0.298114933301911	0.390509557515233	Upregulated	75.1330462135462	WP_000102319.1
C2566_RS12680	yeaC	yeaC	YeaC family protein	0.297315644900508	0.48081569195166	Upregulated	473.927110769816	WP_001301293.1
C2566_RS11785	ydgC	ydgC	GlpM family protein	0.297061600427217	0.488030959273614	Upregulated	53.0500508409471	WP_000524868.1
C2566_RS21870	C2566_RS21870	C2566_RS21870	DUF5983 family protein	0.296561410466812	0.484206626167007	Upregulated	10.0524686047656	WP_000761714.1
C2566_RS05180	yahE	yahE	DUF2877 domain-containing protein	0.296558987804779	NA	Upregulated	6.12948257492494	WP_001315281.1
C2566_RS00455	rffA	rffA	dTDP-4-amino-4,6-dideoxygalactose transaminase	0.295056122644626	0.451533460723252	Upregulated	67.656600485941	WP_000612043.1
C2566_RS21095	bcsE	bcsE	cellulose biosynthesis c-di-GMP-binding protein BcsE	0.294863495035678	0.459869503438459	Upregulated	166.515450703286	WP_001204931.1
C2566_RS21070	bcsZ	bcsZ	cellulose synthase complex periplasmic endoglucanase BcsZ	0.294730732447273	0.493623008408504	Upregulated	21.3801564308093	WP_001295222.1
C2566_RS13160	yebB	yebB	YebB family permuted papain-like enzyme	0.294056865858463	0.489885088244302	Upregulated	7.54823777079368	WP_001024904.1
C2566_RS06405	C2566_RS06405	C2566_RS06405	terminase small subunit	0.293660499598065	NA	Upregulated	7.27020330665343	WP_000453609.1
C2566_RS08830	torR	torR	two-component system response regulator TorR	0.292582614321502	0.442792192565975	Upregulated	42.1033781646777	WP_001120125.1
C2566_RS11510	ydfK	ydfK	cold shock protein YdfK	0.292500948621942	0.485209277681551	Upregulated	33.4662408208242	WP_000836768.1
C2566_RS09440	mfd	mfd	transcription-repair coupling factor	0.292190676930945	0.294922157524998	Upregulated	305.060810363356	WP_012767721.1
C2566_RS05445	yaiY	yaiY	YaiY family protein	0.291991849646824	NA	Upregulated	6.37048144223833	WP_000763151.1
C2566_RS03135	fecE	fecE	Fe(3+) dicitrate ABC transporter ATP-binding protein FecE	0.291975228094223	0.490324902441472	Upregulated	13.4925655346574	WP_000175457.1
C2566_RS14125	apbC	apbC	iron-sulfur cluster carrier protein ApbC	0.291835347706253	0.438090592028972	Upregulated	235.773271551519	WP_001005448.1
C2566_RS11120	narZ	narZ	nitrate reductase Z subunit alpha	0.290922081242686	0.50737079526694	Upregulated	45.4649345412032	WP_000040458.1
C2566_RS18365	yghW	yghW	DUF2623 family protein YghW	0.290740041226177	0.504321829656721	Upregulated	26.161453281116	WP_001059139.1
C2566_RS15310	yfdC	yfdC	formate/nitrite transporter family protein	0.290581759195804	0.50916825589169	Upregulated	19.1792341630974	WP_000368117.1
C2566_RS18245	C2566_RS18245	C2566_RS18245	fatty acyl-AMP ligase	0.290210662487352	0.463425860279876	Upregulated	13.7371992493817	WP_001325883.1
C2566_RS04830	rnhA	rnhA	ribonuclease HI	0.289932612545068	0.504867353136798	Upregulated	31.1930878733156	WP_000917883.1
C2566_RS25480	ykgR	ykgR	small membrane protein YkgR	0.28990198685894	0.510491095011253	Upregulated	144.315779477493	WP_000662258.1
C2566_RS16925	ascB	ascB	6-phospho-beta-glucosidase AscB	0.289813010375357	0.504867353136798	Upregulated	33.1541932391443	WP_000110340.1
C2566_RS17755	cmtA	cmtA	PTS mannitol transporter subunit IICB	0.289655518901902	0.492667710198832	Upregulated	16.0829945368225	WP_000428805.1
C2566_RS02775	ytfH	ytfH	winged helix-turn-helix transcriptional regulator	0.289333702756225	0.494653561469322	Upregulated	88.6504075531066	WP_000084622.1
C2566_RS20625	ugpQ	ugpQ	glycerophosphodiester phosphodiesterase	0.289323591797256	0.451533460723252	Upregulated	55.286464718523	WP_000073599.1
C2566_RS21360	lyxK	lyxK	L-xylulokinase	0.289314452672511	0.494968482645531	Upregulated	17.4674626710866	WP_000196054.1
C2566_RS15820	ypfH	ypfH	esterase	0.288733692336387	0.453463848735554	Upregulated	59.6079256626546	WP_000679799.1
C2566_RS04315	aceF	aceF	pyruvate dehydrogenase complex dihydrolipoyllysine-residue acetyltransferase	0.288725989189676	0.510601927757339	Upregulated	920.214072910662	WP_000963518.1
C2566_RS15600	cysA	cysA	sulfate/thiosulfate ABC transporter ATP-binding protein CysA	0.287698040871838	0.494968482645531	Upregulated	83.7362659534873	WP_000021019.1
C2566_RS06685	citF	citF	citrate lyase subunit alpha	0.28765616580611	0.491712669651513	Upregulated	12.0642969012468	WP_000192245.1
C2566_RS12845	tsaB	tsaB	tRNA (adenosine(37)-N6)-threonylcarbamoyltransferase complex dimerization subunit type 1 TsaB	0.287394649808765	0.468404044930322	Upregulated	62.6983778156885	WP_001220987.1
C2566_RS00085	yieK	yieK	glucosamine-6-phosphate deaminase	0.287097110063706	0.504321829656721	Upregulated	11.2595545970309	WP_000766900.1
C2566_RS05860	C2566_RS05860	C2566_RS05860	MGMT family protein	0.286831792898073	0.499156369553476	Upregulated	19.8288547174222	WP_000409911.1
C2566_RS04915	lafU	lafU	putative lateral flagellar export/assembly protein LafU	0.286267855932975	0.483278493738296	Upregulated	8.1591467903591	WP_000207564.1
C2566_RS05815	ybaE	ybaE	SgrR family transcriptional regulator	0.286248302956508	0.494510135202758	Upregulated	607.5020858625	WP_001238194.1
C2566_RS04900	yafL	yafL	C40 family peptidase	0.286216931957067	0.510601927757339	Upregulated	10.5523152810174	WP_001301253.1
C2566_RS21445	C2566_RS21445	C2566_RS21445	polymorphic toxin type 34 domain-containing protein	0.285908528017154	0.499555855915712	Upregulated	95.2042268854296	WP_000015362.1
C2566_RS22070	dgoT	dgoT	MFS transporter	0.285468440486627	0.510601927757339	Upregulated	17.4662162664211	WP_000253454.1
C2566_RS07635	ybhF	ybhF	ATP-binding cassette domain-containing protein	0.285300797095587	0.442792192565975	Upregulated	75.6832981421451	WP_012767712.1
C2566_RS04360	gcd	gcd	quinoprotein glucose dehydrogenase	0.285291341938252	0.464954153741338	Upregulated	94.002021493357	WP_001306211.1
C2566_RS18390	exbD	exbD	TonB system transport protein ExbD	0.285081313665188	0.474246649539723	Upregulated	80.5982376447594	WP_001240712.1
C2566_RS02055	fdhF	fdhF	formate dehydrogenase H subunit alpha, selenocysteine-containing	0.284461349764307	0.491874345498331	Upregulated	248.814532168861	WP_012767779.1
C2566_RS02655	ulaB	ulaB	PTS ascorbate transporter subunit IIB	0.284167025628943	0.516698070006378	Upregulated	10.7078143103172	WP_000218362.1
C2566_RS11880	ydgT	ydgT	transcription modulator YdgT	0.28404064942998	0.517506720131884	Upregulated	12.5528769075588	WP_000217950.1
C2566_RS05990	fsr	fsr	fosmidomycin MFS transporter	0.283948760868219	0.464954153741338	Upregulated	72.1691920187375	WP_001251610.1
C2566_RS04095	leuD	leuD	3-isopropylmalate dehydratase small subunit	0.283519906645126	0.463513697117417	Upregulated	34.6017938361115	WP_000818228.1
C2566_RS12095	C2566_RS12095	C2566_RS12095	hypothetical protein	0.283307632453123	0.516116728103179	Upregulated	17.4484122741286	NA
C2566_RS19815	trkA	trkA	Trk system potassium transporter TrkA	0.283088634707457	0.413809677491017	Upregulated	169.119740534925	WP_000691382.1
C2566_RS05835	mdlB	mdlB	SmdB family multidrug efflux ABC transporter permease/ATP-binding protein	0.282288569617345	0.438090592028972	Upregulated	109.20968629016	WP_001256174.1
C2566_RS04645	skp	skp	molecular chaperone Skp	0.282211749343663	0.50445222167962	Upregulated	651.669905980401	WP_000758956.1
C2566_RS18075	yggR	yggR	PilT/PilU family type 4a pilus ATPase	0.281842830112698	0.516368651991601	Upregulated	11.6099457980915	WP_001326494.1
C2566_RS17920	trhA	trhA	PAQR family membrane homeostasis protein TrhA	0.281354850925238	0.515011027828904	Upregulated	552.668090065295	WP_000250274.1
C2566_RS13790	wcaJ	wcaJ	undecaprenyl-phosphate glucose phosphotransferase	0.280129995601036	0.475902236228168	Upregulated	10.7165406917936	WP_000183130.1
C2566_RS16900	norW	norW	NADH:flavorubredoxin reductase NorW	0.27968917871148	0.521185618057457	Upregulated	27.4037341846021	WP_000064738.1
C2566_RS20675	livK	livK	high-affinity branched-chain amino acid ABC transporter substrate-binding protein LivK	0.279139946714739	0.52405256762694	Upregulated	18.9729087241447	WP_001300935.1
C2566_RS10425	ycjR	ycjR	sugar phosphate isomerase/epimerase family protein	0.278873716804292	0.519288247330288	Upregulated	10.4640980085807	WP_000690229.1
C2566_RS24515	C2566_RS24515	C2566_RS24515	hypothetical protein	0.278316862592319	0.526706074247596	Upregulated	52.8344602604136	WP_012777340.1
C2566_RS03940	caiA	caiA	crotonobetainyl-CoA dehydrogenase	0.27813566639225	0.523417839917059	Upregulated	613.586929749807	WP_000347117.1
C2566_RS04805	yafD	yafD	endonuclease/exonuclease/phosphatase family protein	0.277949452760927	0.496140421882347	Upregulated	485.777019511942	WP_001230983.1
C2566_RS11485	ydfG	ydfG	bifunctional NADP-dependent 3-hydroxy acid dehydrogenase/3-hydroxypropionate dehydrogenase YdfG	0.277273146103331	0.504370027422102	Upregulated	332.247129109589	WP_000636571.1
C2566_RS07010	fur	fur	ferric iron uptake transcriptional regulator	0.277038204816623	0.48081569195166	Upregulated	3018.07310403252	WP_000131702.1
C2566_RS04515	fhuC	fhuC	Fe3+-hydroxamate ABC transporter ATP-binding protein FhuC	0.276994817117998	0.513881197284602	Upregulated	25.2622229923133	WP_001158931.1
C2566_RS08495	ssuB	ssuB	aliphatic sulfonates ABC transporter ATP-binding protein	0.276339977968877	0.531301134361997	Upregulated	22.5624862521635	WP_001090506.1
C2566_RS12685	msrB	msrB	peptide-methionine (R)-S-oxide reductase MsrB	0.275992311025166	0.508991694295627	Upregulated	1363.83879814944	WP_001284618.1
C2566_RS12240	ydiF	ydiF	acyl CoA:acetate/3-ketoacid CoA transferase	0.275638903895897	0.501902220085508	Upregulated	13.8904957636742	WP_000805638.1
C2566_RS12660	ydjI	ydjI	ketose-bisphosphate aldolase	0.27561537803886	0.524461828774637	Upregulated	9.42823469121757	WP_000878903.1
C2566_RS15630	murQ	murQ	N-acetylmuramic acid 6-phosphate etherase	0.275276284224277	0.5049697413113	Upregulated	28.7492584310537	WP_001175605.1
C2566_RS14670	atoC	atoC	acetoacetate metabolism transcriptional regulator AtoC	0.274561945316649	0.434758749339035	Upregulated	58.7502666557754	WP_000125282.1
C2566_RS24535	yaiZ	yaiZ	DUF2754 domain-containing protein	0.274410901682383	0.532637064240676	Upregulated	152.519846617913	WP_001295334.1
C2566_RS08825	torT	torT	TMAO reductase system periplasmic protein TorT	0.274319647934808	0.510601927757339	Upregulated	61.7155205659127	WP_001264933.1
C2566_RS08780	gfcA	gfcA	threonine-rich inner membrane protein GfcA	0.274148190070663	0.532741285885103	Upregulated	34.3818536429536	WP_001295358.1
C2566_RS08405	ycaQ	ycaQ	crosslink repair DNA glycosylase YcaQ	0.273788204341406	0.464954153741338	Upregulated	52.6084866347029	WP_000056538.1
C2566_RS20655	livF	livF	high-affinity branched-chain amino acid ABC transporter ATP-binding protein LivF	0.273748702877595	0.514292219971506	Upregulated	8.40935908360576	WP_000416895.1
C2566_RS12090	C2566_RS12090	C2566_RS12090	hypothetical protein	0.273464719504148	0.532637064240676	Upregulated	17.5310713790776	NA
C2566_RS21830	C2566_RS21830	C2566_RS21830	transposase	0.273450523675511	0.514292219971506	Upregulated	23.4362015526049	NA
C2566_RS07955	C2566_RS07955	C2566_RS07955	phage portal protein	0.273105965702002	0.519288247330288	Upregulated	13.5117016909465	WP_000520360.1
C2566_RS01210	cdh	cdh	CDP-diacylglycerol diphosphatase	0.273041827801603	0.511005932802079	Upregulated	36.5906307223847	WP_000708994.1
C2566_RS15615	cysP	cysP	thiosulfate/sulfate ABC transporter substrate-binding protein CysP	0.272247613082188	0.53943155241707	Upregulated	158.746423137546	WP_000290224.1
C2566_RS19440	gltB	gltB	glutamate synthase large subunit	0.272018508763332	0.532741285885103	Upregulated	105.502848021878	WP_001406033.1
C2566_RS21670	mutM	mutM	bifunctional DNA-formamidopyrimidine glycosylase/DNA-(apurinic or apyrimidinic site) lyase	0.271881747037128	0.532741285885103	Upregulated	30.6320177986382	WP_001114543.1
C2566_RS12580	nudG	nudG	CTP pyrophosphohydrolase	0.271536175475515	0.540384218229047	Upregulated	12.3846585297457	WP_000781888.1
C2566_RS05405	tauD	tauD	taurine dioxygenase	0.271371941438277	0.52971522612626	Upregulated	26.515481540639	WP_000004024.1
C2566_RS16685	ygaP	ygaP	thiosulfate sulfurtransferase YgaP	0.270649073942601	0.541346347703471	Upregulated	29.5154718361706	WP_001229445.1
C2566_RS14210	yehY	yehY	glycine betaine ABC transporter permease YehY	0.270525428235206	0.541346347703471	Upregulated	20.5342499356585	WP_000220833.1
C2566_RS16555	ffh	ffh	signal recognition particle protein	0.270364678735612	0.414002191886428	Upregulated	325.691634653232	WP_000460035.1
C2566_RS08845	torD	torD	molecular chaperone TorD	0.270178695659617	0.541320764356145	Upregulated	15.0151496031253	WP_000209894.1
C2566_RS15335	emrY	emrY	multidrug efflux MFS transporter permease subunit EmrY	0.269646179882942	0.543002190933216	Upregulated	20.6570513379374	WP_001018731.1
C2566_RS11305	ydeS	ydeS	fimbrial protein	0.269641012746652	0.484369977147469	Upregulated	8.3158033804206	WP_000876763.1
C2566_RS18175	gspL	gspL	type II secretion system protein GspL	0.269575766528746	0.482504873074274	Upregulated	9.74708115663056	NA
C2566_RS04815	mltD	mltD	murein transglycosylase D	0.269561493890471	0.508329021856804	Upregulated	1182.8449705028	WP_000644685.1
C2566_RS16165	hcaE	hcaE	3-phenylpropionate/cinnamic acid dioxygenase subunit alpha	0.26936775914392	0.532637064240676	Upregulated	17.873261808406	WP_000211172.1
C2566_RS02305	dcuS	dcuS	sensor histidine kinase	0.269306480828195	0.472152590161049	Upregulated	97.2290555633716	NA
C2566_RS21305	bax	bax	protein bax	0.269098176443274	0.478678134434836	Upregulated	835.243106186418	WP_001297957.1
C2566_RS21265	yiaA	yiaA	inner membrane protein YiaA	0.268986527587917	0.543272230280311	Upregulated	24.2657378154057	WP_001296808.1
C2566_RS21275	xylB	xylB	xylulokinase	0.268913720219467	0.511005932802079	Upregulated	54.9084686046337	WP_000275381.1
C2566_RS15805	yffB	yffB	ArsC family reductase	0.268680592730863	0.510601927757339	Upregulated	50.9500946086053	WP_000258236.1
C2566_RS05005	paoC	paoC	aldehyde oxidoreductase molybdenum-binding subunit PaoC	0.268577207812313	0.532623007059716	Upregulated	33.6659533462875	WP_000667062.1
C2566_RS06885	gltJ	gltJ	glutamate/aspartate ABC transporter permease GltJ	0.26826594047115	0.539792028761257	Upregulated	173.959587947811	WP_000020941.1
C2566_RS15260	yfcV	yfcV	fimbrial protein	0.268099002560391	0.54471055302149	Upregulated	18.7284041215151	WP_000033316.1
C2566_RS12600	topB	topB	DNA topoisomerase III	0.267913576401169	0.501902220085508	Upregulated	174.363416090399	WP_001235800.1
C2566_RS09955	C2566_RS09955	C2566_RS09955	hypothetical protein	0.267338075563894	0.544516966725907	Upregulated	32.14020357894	NA
C2566_RS13585	tmaR	tmaR	DUF496 family protein	0.267002746875904	0.515011027828904	Upregulated	2001.20443255121	WP_000450409.1
C2566_RS13900	yegD	yegD	molecular chaperone	0.266863681459731	0.547156097559612	Upregulated	25.6756409850557	WP_000469743.1
C2566_RS07210	ybgP	ybgP	molecular chaperone	0.266690820152576	0.504919275220458	Upregulated	9.76061929640638	WP_000143517.1
C2566_RS08900	rutE	rutE	malonic semialdehyde reductase	0.266416284642694	NA	Upregulated	5.29551747248462	WP_001001169.1
C2566_RS19055	agaS	agaS	AgaS family sugar isomerase	0.265874086608069	NA	Upregulated	8.60789682120049	WP_001114873.1
C2566_RS10865	trg	trg	methyl-accepting chemotaxis protein Trg	0.265848266182527	0.528095889252469	Upregulated	48.6310574825556	WP_001098559.1
C2566_RS03255	msyB	msyB	acidic protein MsyB	0.2657753963096	0.549697451481513	Upregulated	14.6245915691084	WP_001102353.1
C2566_RS00795	tatD	tatD	3'-5' ssDNA/RNA exonuclease TatD	0.265012506987202	0.5049697413113	Upregulated	49.5593795916856	WP_001301305.1
C2566_RS20120	yheV	yheV	YheV family putative zinc ribbon protein	0.264886120869803	0.510601927757339	Upregulated	49.7721844911337	WP_001007730.1
C2566_RS16200	yphC	yphC	zinc-dependent alcohol dehydrogenase family protein	0.264578245016638	0.550527542938854	Upregulated	15.3611063721243	WP_000700812.1
C2566_RS05310	C2566_RS05310	C2566_RS05310	sugar-binding domain-containing protein	0.264091414513727	NA	Upregulated	6.22425062446402	NA
C2566_RS03285	yaaX	yaaX	DUF2502 domain-containing protein	0.264074152503656	0.50603798435671	Upregulated	39.1437717949659	WP_000738719.1
C2566_RS04855	C2566_RS04855	C2566_RS04855	ISAs1 family transposase	0.263969908477659	0.544516966725907	Upregulated	13.3253207051514	WP_000420821.1
C2566_RS20765	acpT	acpT	4'-phosphopantetheinyl transferase AcpT	0.263784701687428	0.541346347703471	Upregulated	29.8937857782253	WP_000285773.1
C2566_RS02495	orn	orn	oligoribonuclease	0.263342317923523	0.499156369553476	Upregulated	80.1093473747626	WP_001295188.1
C2566_RS12280	fadK	fadK	medium-chain fatty-acid--CoA ligase	0.263265588945072	0.553874791987765	Upregulated	22.5965181086757	WP_001301294.1
C2566_RS07485	C2566_RS07485	C2566_RS07485	hypothetical protein	0.263204647563616	0.541346347703471	Upregulated	52.4420158022557	WP_000762846.1
C2566_RS16425	tapT	tapT	tRNA-uridine aminocarboxypropyltransferase	0.262752499494363	0.521769855541137	Upregulated	34.2843906911431	WP_001301152.1
C2566_RS15915	hyfR	hyfR	DNA-binding transcriptional regulator HyfR	0.262555174198522	0.554682491260844	Upregulated	26.9816640031393	WP_001251526.1
C2566_RS16210	yphE	yphE	sugar ABC transporter ATP-binding protein	0.262323898856009	0.540384218229047	Upregulated	19.125253286502	WP_000493466.1
C2566_RS01070	fdoH	fdoH	formate dehydrogenase O subunit beta	0.262036725052105	0.516618213836826	Upregulated	402.093373900427	WP_000331377.1
C2566_RS06575	entE	entE	(2,3-dihydroxybenzoyl)adenylate synthase EntE	0.261993862958882	0.532637064240676	Upregulated	16.713988453159	WP_000026804.1
C2566_RS15540	ypeB	ypeB	DUF3820 family protein	0.261746393633195	0.549438431380811	Upregulated	8.54574161932264	WP_000410201.1
C2566_RS11415	ydeA	ydeA	L-arabinose MFS transporter	0.261129085416524	0.554682491260844	Upregulated	51.3957907060154	WP_000210799.1
C2566_RS21775	yicH	yicH	AsmA family protein	0.260918216201619	0.510601927757339	Upregulated	254.095254472632	WP_001300954.1
C2566_RS20660	livG	livG	high-affinity branched-chain amino acid ABC transporter ATP-binding protein LivG	0.260863737687196	NA	Upregulated	6.94810295316225	WP_000082101.1
C2566_RS06125	gcl	gcl	glyoxylate carboligase	0.260661403264639	0.55743027587076	Upregulated	31.8888455777412	WP_001096881.1
C2566_RS13450	zinT	zinT	metal-binding protein ZinT	0.260453287871249	0.55743027587076	Upregulated	168.447414422414	WP_001007789.1
C2566_RS13920	mdtA	mdtA	multidrug efflux RND transporter subunit MdtA	0.260181431134112	0.545661920094395	Upregulated	22.7540917755615	WP_000678965.1
C2566_RS17130	cysH	cysH	phosphoadenosine phosphosulfate reductase	0.259783679649544	0.55743027587076	Upregulated	154.368088615238	WP_000039863.1
C2566_RS02645	ulaG	ulaG	L-ascorbate 6-phosphate lactonase	0.259488353792698	0.544051571169285	Upregulated	49.4471170121873	WP_001301370.1
C2566_RS11380	uxaB	uxaB	tagaturonate reductase	0.2593676349247	0.516157084863147	Upregulated	73.9814591789532	WP_000854633.1
C2566_RS18525	cpdA	cpdA	3',5'-cyclic-AMP phosphodiesterase	0.259075583469881	0.554644120490353	Upregulated	1198.36018373931	WP_000444752.1
C2566_RS11790	rstA	rstA	two-component system response regulator RstA	0.259029761795223	0.502188684120112	Upregulated	75.7721537599869	WP_001092508.1
C2566_RS19235	C2566_RS19235	C2566_RS19235	hypothetical protein	0.258799732050012	0.550527542938854	Upregulated	33.7555339809039	NA
C2566_RS03970	yaaU	yaaU	MFS transporter	0.258759773984783	0.545818159693583	Upregulated	18.0377942917103	WP_001183198.1
C2566_RS03810	sgcC	sgcC	PTS sugar transporter subunit IIC SgcC	0.258270408841718	0.557496698026623	Upregulated	25.7790903870266	WP_000460843.1
C2566_RS11995	ydhF	ydhF	aldo/keto reductase	0.258254033199284	0.492441162380316	Upregulated	129.941709822185	WP_000250656.1
C2566_RS16930	hycI	hycI	hydrogenase maturation peptidase HycI	0.258238122237838	0.518195267698309	Upregulated	104.453988472526	WP_000132961.1
C2566_RS03340	creB	creB	two-component system response regulator CreB	0.258231023194924	0.555113797001215	Upregulated	34.5110868600376	WP_001188654.1
C2566_RS13625	yeeY	yeeY	LysR substrate-binding domain-containing protein	0.258075945112653	0.499156369553476	Upregulated	104.966220816305	WP_000803363.1
C2566_RS12930	mntP	mntP	manganese efflux pump MntP	0.257465203087546	0.554775835691833	Upregulated	24.7558606386233	WP_001296134.1
C2566_RS02100	alsC	alsC	D-allose ABC transporter permease	0.257178160743054	0.548414138485377	Upregulated	11.0883332645347	WP_000507106.1
C2566_RS16745	C2566_RS16745	C2566_RS16745	MFS transporter	0.256493340083938	0.562478631998751	Upregulated	19.5900605540924	WP_000165699.1
C2566_RS12700	yeaE	yeaE	methylglyoxal reductase YeaE	0.256304925955898	0.523417839917059	Upregulated	65.128732332466	WP_001186371.1
C2566_RS17190	yqcE	yqcE	MFS transporter	0.256145910843124	0.550527542938854	Upregulated	15.4164301614934	WP_001164543.1
C2566_RS17870	ygfB	ygfB	UPF0149 family protein YgfB	0.2558979784886	0.391328530334316	Upregulated	265.079473292364	WP_001295378.1
C2566_RS02000	yjcH	yjcH	DUF485 domain-containing protein	0.255518327654061	0.560784326119353	Upregulated	24.2391096884398	WP_001014565.1
C2566_RS02670	ulaE	ulaE	L-ribulose-5-phosphate 3-epimerase UlaE	0.255350998015364	0.564501070047224	Upregulated	12.0372256088073	WP_000949511.1
C2566_RS17435	C2566_RS17435	C2566_RS17435	hypothetical protein	0.2553084122111	0.557105607222923	Upregulated	8.58502639323491	NA
C2566_RS15750	eutP	eutP	ethanolamine utilization acetate kinase EutP	0.255288669965862	0.563745783984572	Upregulated	9.08141356819038	WP_000820782.1
C2566_RS07170	dtpD	dtpD	dipeptide permease DtpD	0.255179015189119	0.557496698026623	Upregulated	21.582849952377	WP_001032697.1
C2566_RS12980	htpX	htpX	protease HtpX	0.254989587498359	0.525730277139919	Upregulated	1266.13851096982	WP_000984500.1
C2566_RS04310	aceE	aceE	pyruvate dehydrogenase (acetyl-transferring), homodimeric type	0.25488205032638	0.555055440516806	Upregulated	1309.10390190363	WP_000003829.1
C2566_RS21920	yicN	yicN	DUF1198 domain-containing protein	0.254457689758716	0.56753162242254	Upregulated	10.8838309368181	WP_001300927.1
C2566_RS03585	yjiN	yjiN	DUF445 domain-containing protein	0.253860787889516	0.504867353136798	Upregulated	66.9435148744929	WP_001037419.1
C2566_RS03545	dnaC	dnaC	DNA replication protein DnaC	0.253605096113022	0.547156097559612	Upregulated	60.8306538639454	WP_000799911.1
C2566_RS16065	yfhM	yfhM	alpha2-macroglobulin	0.253225898250726	0.453463848735554	Upregulated	410.026828941361	WP_000736266.1
C2566_RS21500	yibL	yibL	YibL family ribosome-associated protein	0.252979671809836	0.438090592028972	Upregulated	62.5961582790378	WP_000665676.1
C2566_RS14200	yehW	yehW	glycine betaine ABC transporter permease YehW	0.252580313848796	0.561652567921888	Upregulated	17.4620365173206	WP_000783120.1
C2566_RS01765	yjbE	yjbE	exopolysaccharide production protein YjbE	0.252393639911654	NA	Upregulated	4.49380092660811	WP_000757333.1
C2566_RS07120	rhsC	rhsC	rhs element protein RhsC	0.252315790583291	0.571565368205229	Upregulated	33.9762630515391	NA
C2566_RS15710	eutG	eutG	ethanolamine utilization ethanol dehydrogenase EutG	0.25203153389219	0.557257183465956	Upregulated	10.9249677957201	WP_001300552.1
C2566_RS07995	C2566_RS07995	C2566_RS07995	phage baseplate assembly protein V	0.250747748737788	0.572985390166779	Upregulated	8.34880952339726	WP_000993743.1
C2566_RS20905	dinQ	dinQ	damage-inducible type I toxin DinQ	0.250309430858158	0.540501279950537	Upregulated	911.577884638554	WP_001295215.1
C2566_RS04810	yafE	yafE	class I SAM-dependent methyltransferase	0.24996570156365	0.560784326119353	Upregulated	782.476273715815	NA
C2566_RS16600	ratA	ratA	type II toxin-antitoxin system toxin RatA	0.249862642778601	0.572738620616113	Upregulated	92.1402905320473	WP_001300750.1
C2566_RS20600	tssD	tssD	Hcp1 family type VI secretion system effector	0.249443073421748	0.560784326119353	Upregulated	19.7772693632457	WP_000065921.1
C2566_RS20775	nikB	nikB	nickel ABC transporter permease subunit NikB	0.249323261339344	0.574047933115115	Upregulated	78.4010995549121	WP_000947068.1
C2566_RS02760	ytfE	ytfE	iron-sulfur cluster repair protein YtfE	0.24874408742203	0.573369592109949	Upregulated	11.8032260204432	WP_000331456.1
C2566_RS14450	mepS	mepS	bifunctional murein DD-endopeptidase/murein LD-carboxypeptidase	0.248097629983736	0.572738620616113	Upregulated	3009.53254481702	WP_000241011.1
C2566_RS19445	gltD	gltD	glutamate synthase subunit GltD	0.247936343727546	0.560784326119353	Upregulated	50.2363778206288	WP_000081664.1
C2566_RS00370	ilvC	ilvC	ketol-acid reductoisomerase	0.247828250695561	0.493869070249104	Upregulated	166.930013335371	WP_000024939.1
C2566_RS02215	rdcB	rdcB	YjcZ-like family protein	0.247750177237428	0.528096754978756	Upregulated	10.1740236510635	WP_000169194.1
C2566_RS00960	yihL	yihL	GntR family transcriptional regulator	0.247294939611857	0.579867351560185	Upregulated	20.7082729092533	WP_000147429.1
C2566_RS12320	nlpC	nlpC	C40 family peptidase	0.247278708708331	0.557595362260177	Upregulated	166.67365686291	WP_001209795.1
C2566_RS10715	ydfK	ydfK	cold shock protein YdfK	0.246756538605695	0.572329765689907	Upregulated	77.0221275886902	WP_000836768.1
C2566_RS04045	araA	araA	L-arabinose isomerase	0.246592559636313	0.57972899358318	Upregulated	29.6557854523002	WP_000151734.1
C2566_RS18690	ttdT	ttdT	L-tartrate/succinate antiporter	0.246190898929663	0.564501070047224	Upregulated	21.7175785873582	WP_000804967.1
C2566_RS06875	gltL	gltL	glutamate/aspartate ABC transporter ATP-binding protein GltL	0.245649601456033	0.579867351560185	Upregulated	161.432297457888	NA
C2566_RS20640	ugpA	ugpA	sn-glycerol-3-phosphate ABC transporter permease UgpA	0.245592041969153	0.579538089993359	Upregulated	16.7829742879702	WP_000099289.1
C2566_RS11775	ydgI	ydgI	amino acid permease	0.245517508614651	0.574047933115115	Upregulated	23.701990545477	WP_000412379.1
C2566_RS13765	galF	galF	UTP--glucose-1-phosphate uridylyltransferase GalF	0.245330353249502	0.519288247330288	Upregulated	144.31062058832	WP_000183060.1
C2566_RS01170	kdgT	kdgT	2-keto-3-deoxygluconate transporter	0.244287920294914	0.579867351560185	Upregulated	30.0235293190727	WP_001166063.1
C2566_RS07280	mngR	mngR	mannosyl-D-glycerate transport/metabolism system transcriptional repressor MngR	0.242996669121523	0.517506720131884	Upregulated	56.5873694787446	WP_000509900.1
C2566_RS14050	yegX	yegX	glycoside hydrolase family 25 protein	0.242943478414327	0.584883182186973	Upregulated	23.2077860836303	WP_001300994.1
C2566_RS20360	hofM	hofM	DNA utilization protein HofM	0.242825029397376	0.585135123996234	Upregulated	26.8141576318974	WP_001297394.1
C2566_RS11390	yneG	yneG	DUF4186 domain-containing protein	0.242566415651318	NA	Upregulated	6.32849261354907	WP_001191027.1
C2566_RS02675	ulaF	ulaF	L-ribulose-5-phosphate 4-epimerase UlaF	0.242494495892896	0.561652567921888	Upregulated	28.9889041058314	WP_001170843.1
C2566_RS17170	ygcR	ygcR	electron transfer flavoprotein subunit beta/FixA family protein	0.242417597946511	0.559725464066839	Upregulated	7.59731925397851	WP_001299652.1
C2566_RS13880	dcd	dcd	dCTP deaminase	0.242318275071836	0.584883182186973	Upregulated	293.664084014751	WP_001234777.1
C2566_RS18305	pitB	pitB	inorganic phosphate transporter PitB	0.242266152086232	0.584883182186973	Upregulated	25.2611662770286	WP_000933296.1
C2566_RS15030	hxpA	hxpA	hexitol phosphatase HxpA	0.241683531744876	0.588978556260605	Upregulated	146.403824176151	WP_001203392.1
C2566_RS13820	gmd	gmd	GDP-mannose 4,6-dehydratase	0.241570871520204	0.554644120490353	Upregulated	8.44971811902599	WP_000048190.1
C2566_RS17815	scpC	scpC	propionyl-CoA:succinate CoA transferase	0.241356625617698	0.588967811621834	Upregulated	19.1027561743589	WP_000449965.1
C2566_RS04890	yafQ	yafQ	type II toxin-antitoxin system mRNA interferase toxin YafQ	0.240626363449431	0.557105607222923	Upregulated	102.893461219797	WP_000615981.1
C2566_RS05215	yahL	yahL	protein YahL	0.240509177334513	0.582513751496923	Upregulated	12.9221839212013	WP_001301260.1
C2566_RS13280	tar	tar	methyl-accepting chemotaxis protein II	0.239875990377121	0.592992253757052	Upregulated	29.650275603089	WP_001297437.1
C2566_RS19450	C2566_RS19450	C2566_RS19450	DUF1016 N-terminal domain-containing protein	0.239382086531572	0.589738138703924	Upregulated	18.2682712655299	NA
C2566_RS25020	C2566_RS25020	C2566_RS25020	hypothetical protein	0.239282733012094	0.590093374349289	Upregulated	28.0562690104173	WP_001326841.1
C2566_RS00470	wzyE	wzyE	ECA oligosaccharide polymerase	0.238999277007058	0.499156369553476	Upregulated	66.5823162337523	WP_000055131.1
C2566_RS11675	ynfD	ynfD	DUF1161 domain-containing protein	0.238818120257599	0.594160206582877	Upregulated	48.9195863411697	WP_001300836.1
C2566_RS10695	C2566_RS10695	C2566_RS10695	hypothetical protein	0.238563013466187	0.589738138703924	Upregulated	12.3496639995067	WP_000654171.1
C2566_RS12260	ydiQ	ydiQ	electron transfer flavoprotein	0.23820398211523	0.57961473758457	Upregulated	7.42460522021579	WP_000692153.1
C2566_RS13850	wcaA	wcaA	colanic acid biosynthesis glycosyltransferase WcaA	0.237873565936648	0.584642048704237	Upregulated	10.6419278596877	WP_000654491.1
C2566_RS20735	zntA	zntA	Zn(II)/Cd(II)/Pb(II) translocating P-type ATPase ZntA	0.23782050958596	0.464954153741338	Upregulated	340.157218290232	WP_000106517.1
C2566_RS03390	radA	radA	DNA repair protein RadA	0.237802935346405	0.560784326119353	Upregulated	60.5456198326462	WP_001029687.1
C2566_RS02015	nrfB	nrfB	cytochrome c nitrite reductase pentaheme subunit	0.236942647468647	0.594095492163873	Upregulated	31.1725802265425	WP_001295391.1
C2566_RS21755	recG	recG	ATP-dependent DNA helicase RecG	0.236671297371593	0.435025879542704	Upregulated	113.641253131307	WP_000678419.1
C2566_RS06130	hyi	hyi	hydroxypyruvate isomerase	0.236661223145545	0.582513751496923	Upregulated	9.95920033766361	WP_000943544.1
C2566_RS02380	aspA	aspA	aspartate ammonia-lyase	0.236659658944436	0.582065621817866	Upregulated	14925.70744932	WP_000069437.1
C2566_RS18715	mug	mug	G/U mismatch-specific DNA glycosylase	0.235733564240149	0.589738138703924	Upregulated	152.81659517928	WP_000228937.1
C2566_RS13085	yebG	yebG	DNA damage-inducible protein YebG	0.235639663477006	0.584883182186973	Upregulated	545.08965999044	WP_000257738.1
C2566_RS04235	mutT	mutT	8-oxo-dGTP diphosphatase MutT	0.235442559329199	0.563021850507834	Upregulated	18.353100845571	WP_000736007.1
C2566_RS00355	ilvD	ilvD	dihydroxy-acid dehydratase	0.23533648966465	0.562954387432193	Upregulated	90.6793497012421	WP_001127419.1
C2566_RS11355	lsrB	lsrB	autoinducer 2 ABC transporter substrate-binding protein LsrB	0.235248026226691	0.574694080822261	Upregulated	8.96538171744759	WP_000172488.1
C2566_RS19695	acrF	acrF	multidrug efflux RND transporter permease subunit AcrF	0.235164114918843	0.600311975213603	Upregulated	140.310595126096	WP_001273195.1
C2566_RS08770	gfcC	gfcC	capsule biosynthesis GfcC family protein	0.234413988477732	0.406831692680134	Upregulated	7.8742380029511	WP_001038079.1
C2566_RS14700	yfaQ	yfaQ	YfaQ family protein	0.234061298959137	0.59939007034192	Upregulated	15.6933038813416	WP_001104549.1
C2566_RS16130	iscR	iscR	Fe-S cluster assembly transcriptional regulator IscR	0.232075225358359	0.588967811621834	Upregulated	180.82033945815	WP_001241357.1
C2566_RS05390	tauA	tauA	taurine ABC transporter substrate-binding protein	0.231820157547835	0.603938348701299	Upregulated	35.3223150812521	WP_001018416.1
C2566_RS04400	rpnC	rpnC	recombination-promoting nuclease RpnC	0.231791050215305	0.59703229264048	Upregulated	255.030792086221	WP_000339954.1
C2566_RS13380	yecA	yecA	UPF0149 family protein YecA	0.231686803725833	0.554952035211125	Upregulated	304.911673394664	WP_000847880.1
C2566_RS06720	dcuC	dcuC	anaerobic C4-dicarboxylate transporter DcuC	0.231111607148793	0.573190116107493	Upregulated	47.9839900238772	WP_000955063.1
C2566_RS07650	rhlE	rhlE	ATP-dependent RNA helicase RhlE	0.230765299790935	0.607203150683704	Upregulated	36.1571917047715	WP_000007101.1
C2566_RS02035	nrfF	nrfF	heme lyase NrfEFG subunit NrfF	0.230605128390187	0.607203150683704	Upregulated	9.73474678843759	WP_000033487.1
C2566_RS20895	rlmJ	rlmJ	23S rRNA (adenine(2030)-N(6))-methyltransferase	0.230528143881149	0.557105607222923	Upregulated	82.0350241415265	WP_000954225.1
C2566_RS20275	yhfU	yhfU	DUF2620 domain-containing protein	0.230374476553712	0.606278794567649	Upregulated	14.9801709534241	WP_000719728.1
C2566_RS13275	tap	tap	methyl-accepting chemotaxis protein IV	0.230322305821227	0.585567986814322	Upregulated	16.3985206262204	WP_000483187.1
C2566_RS08525	elfD	elfD	molecular chaperone	0.230227354995424	0.589287262511479	Upregulated	7.32638464311108	WP_001295349.1
C2566_RS09635	ymgD	ymgD	YmgD family protein	0.230114556632334	0.608089675952169	Upregulated	115.32770516143	WP_000979983.1
C2566_RS14140	yehI	yehI	DUF4132 domain-containing protein YehI	0.229831894785245	0.603938348701299	Upregulated	52.6684222497875	WP_000356829.1
C2566_RS12890	pdeD	pdeD	EAL domain-containing protein	0.228767044186514	0.600020874161312	Upregulated	29.4251938035732	WP_001295494.1
C2566_RS17770	fumE	fumE	fumarase E	0.228681384730979	0.532637064240676	Upregulated	54.8373250389037	WP_000224147.1
C2566_RS00600	C2566_RS00600	C2566_RS00600	YPO3983 family protein	0.228563238294596	0.611892743278066	Upregulated	28.9431262369983	WP_001066390.1
C2566_RS14410	fruK	fruK	1-phosphofructokinase	0.228037748759834	0.582513751496923	Upregulated	40.2946902955822	WP_000091263.1
C2566_RS08010	C2566_RS08010	C2566_RS08010	phage tail protein I	0.227988729532564	0.604064570760585	Upregulated	7.75037623081653	WP_001086815.1
C2566_RS17320	fucO	fucO	lactaldehyde reductase	0.227353266732644	0.607880667280978	Upregulated	24.3607671262726	WP_000013582.1
C2566_RS16895	norV	norV	anaerobic nitric oxide reductase flavorubredoxin	0.227309054576008	0.614042616049189	Upregulated	26.0317338779972	WP_000029611.1
C2566_RS11500	ydfI	ydfI	mannitol dehydrogenase family protein	0.227232470828803	0.607880667280978	Upregulated	27.7323207343373	WP_000527826.1
C2566_RS07085	kdpD	kdpD	two-component system sensor histidine kinase KdpD	0.227102989898683	0.493773333177531	Upregulated	120.910045998685	WP_001301349.1
C2566_RS19470	nanE	nanE	N-acetylmannosamine-6-phosphate 2-epimerase	0.226949615560411	0.595984994778416	Upregulated	21.4967928893377	WP_001300570.1
C2566_RS07520	C2566_RS07520	C2566_RS07520	hypothetical protein	0.226820431765932	0.615188963236656	Upregulated	29.9887355024222	WP_000394418.1
C2566_RS15610	cysT	cysT	sulfate/thiosulfate ABC transporter permease CysT	0.226712232792282	0.614750151378566	Upregulated	64.6079746642125	WP_000458418.1
C2566_RS18050	endA	endA	deoxyribonuclease I	0.226425052314902	0.615188963236656	Upregulated	16.6494482606549	WP_000286501.1
C2566_RS20365	mrcA	mrcA	peptidoglycan glycosyltransferase/peptidoglycan DD-transpeptidase MrcA	0.226169668144943	0.530079653621757	Upregulated	176.466912961435	WP_000673804.1
C2566_RS21020	yhjD	yhjD	inner membrane protein YhjD	0.226056093341552	0.560784326119353	Upregulated	75.9303712352713	WP_000191237.1
C2566_RS05770	clpP	clpP	ATP-dependent Clp endopeptidase proteolytic subunit ClpP	0.226009569231826	0.557496698026623	Upregulated	674.10796591169	WP_000122253.1
C2566_RS18830	ygjV	ygjV	YgjV family protein	0.225863411496745	0.615776344376816	Upregulated	14.0727895827062	WP_000128136.1
C2566_RS20530	C2566_RS20530	C2566_RS20530	PstS family phosphate ABC transporter substrate-binding protein	0.225642436055204	0.582513751496923	Upregulated	19.5389200115705	WP_122987105.1
C2566_RS01700	metA	metA	homoserine O-acetyltransferase MetA	0.225587052180966	0.594336539116543	Upregulated	48.3699540555496	WP_001122777.1
C2566_RS12155	ldtE	ldtE	L,D-transpeptidase LdtE	0.225470248550767	0.543002190933216	Upregulated	198.80108322238	WP_000817105.1
C2566_RS15020	yfbR	yfbR	5'-deoxynucleotidase	0.225447503535117	0.539145227607968	Upregulated	72.8600041026309	WP_000813860.1
C2566_RS01510	C2566_RS01510	C2566_RS01510	hypothetical protein	0.224939846410177	0.572329765689907	Upregulated	250.776397814201	NA
C2566_RS16485	bamD	bamD	outer membrane protein assembly factor BamD	0.223817505699604	0.558594653884689	Upregulated	1196.16481915369	WP_000197686.1
C2566_RS20590	yhhX	yhhX	oxidoreductase	0.223802192564827	0.558594653884689	Upregulated	159.571958054995	WP_000236293.1
C2566_RS05520	C2566_RS05520	C2566_RS05520	DUF2773 domain-containing protein	0.223639553387204	0.616887570635274	Upregulated	24.727421401223	NA
C2566_RS10370	pspF	pspF	phage shock protein operon transcriptional activator	0.223440597839114	0.606278794567649	Upregulated	32.777803594049	WP_001301108.1
C2566_RS07130	C2566_RS07130	C2566_RS07130	RHS repeat-associated core domain-containing protein	0.222823919757189	0.621724910976223	Upregulated	29.817387884274	NA
C2566_RS19255	secG	secG	preprotein translocase subunit SecG	0.222811518484202	0.594336539116543	Upregulated	476.109728545685	WP_001297427.1
C2566_RS01105	frvB	frvB	PTS fructose-like transporter subunit IIBC	0.222592897440889	0.617960147736034	Upregulated	17.2276440860963	WP_000446023.1
C2566_RS04965	crl	crl	sigma factor-binding protein Crl	0.222358368684792	0.607880667280978	Upregulated	1366.80653265969	WP_000174677.1
C2566_RS05045	ecpC	ecpC	fimbrial usher EcpC	0.221838184820307	0.617960147736034	Upregulated	34.8751043464452	WP_001131058.1
C2566_RS10405	ycjN	ycjN	ABC transporter substrate-binding protein	0.221325526861588	0.572952891667922	Upregulated	9.04353631875699	WP_000597460.1
C2566_RS20405	pckA	pckA	phosphoenolpyruvate carboxykinase (ATP)	0.220763648523205	0.624680245524454	Upregulated	2532.27460681749	WP_001265681.1
C2566_RS12975	yebQ	yebQ	MFS transporter	0.220655597600546	0.624680245524454	Upregulated	28.9385778318481	WP_001301427.1
C2566_RS04930	yafO	yafO	type II toxin-antitoxin system mRNA interferase toxin YafO	0.220541530585158	0.621724910976223	Upregulated	19.8509071856517	WP_001263493.1
C2566_RS08650	mgsA	mgsA	methylglyoxal synthase	0.22050843577527	0.621778789703926	Upregulated	703.737042986785	WP_000424181.1
C2566_RS15250	yfcS	yfcS	fimbria/pilus periplasmic chaperone	0.220447608509933	0.624680245524454	Upregulated	12.1964413046816	WP_001281621.1
C2566_RS09445	ycfT	ycfT	acyltransferase family protein	0.220404679344917	0.622018563531313	Upregulated	14.8148799224164	WP_000810262.1
C2566_RS02615	yjfC	yjfC	glutathionylspermidine synthase family protein	0.219822501903896	0.604064570760585	Upregulated	11.417218778343	WP_000943964.1
C2566_RS17680	arcC	arcC	carbamate kinase	0.219808154920052	0.565916859614623	Upregulated	68.9657345295185	WP_000038008.1
C2566_RS08005	C2566_RS08005	C2566_RS08005	baseplate assembly protein	0.219687891178292	0.621778789703926	Upregulated	11.7220815929842	WP_000268294.1
C2566_RS16750	ygaZ	ygaZ	L-valine exporter subunit YgaZ	0.21952708089736	0.594095492163873	Upregulated	225.526363383497	WP_000445651.1
C2566_RS03455	yjjU	yjjU	patatin-like phospholipase family protein	0.219302922395185	0.577836322400394	Upregulated	51.077676195968	WP_038432742.1
C2566_RS01305	C2566_RS01305	C2566_RS01305	TIGR02117 family protein	0.219126880078565	0.624227869909469	Upregulated	23.6365329966772	WP_000720774.1
C2566_RS21470	yibH	yibH	HlyD family secretion protein	0.218812319500676	0.62760017830284	Upregulated	23.7856978849423	WP_000364939.1
C2566_RS23895	C2566_RS23895	C2566_RS23895	periplasmic protein	0.218504921745657	0.627744155759074	Upregulated	21.5028976397134	WP_001295279.1
C2566_RS21740	rpoZ	rpoZ	DNA-directed RNA polymerase subunit omega	0.218406637184465	0.603845379845946	Upregulated	116.815242179465	WP_000135058.1
C2566_RS14920	elaD	elaD	deubiquitinase ElaD	0.217380978114168	0.630104216977276	Upregulated	30.0771092850464	WP_001326980.1
C2566_RS21800	C2566_RS21800	C2566_RS21800	tetratricopeptide repeat protein	0.216928968716055	0.585180918568492	Upregulated	129.249232910799	WP_000999851.1
C2566_RS05580	acpH	acpH	ACP phosphodiesterase	0.216812634118629	0.600779129914233	Upregulated	29.2096891212666	WP_001009885.1
C2566_RS01465	murI	murI	glutamate racemase	0.216558650571057	0.615188963236656	Upregulated	100.781580798172	WP_000201820.1
C2566_RS00995	yihR	yihR	aldose-1-epimerase	0.216256736253591	0.594095492163873	Upregulated	7.75486163799467	WP_001295268.1
C2566_RS21380	C2566_RS21380	C2566_RS21380	AraC family transcriptional regulator	0.215963827344351	0.634234583480318	Upregulated	25.9703630023213	WP_000891828.1
C2566_RS14650	ompC	ompC	porin OmpC	0.215818816279011	0.634234583480318	Upregulated	21.8572430896196	NA
C2566_RS20220	cysG	cysG	siroheme synthase CysG	0.215740627100668	0.502188684120112	Upregulated	74.6436271599105	WP_000349855.1
C2566_RS04305	pdhR	pdhR	pyruvate dehydrogenase complex transcriptional repressor PdhR	0.215599507692037	0.5049697413113	Upregulated	122.144928472941	WP_000331776.1
C2566_RS23025	intR	intR	site-specific integrase	0.214994238370054	0.630348878432407	Upregulated	76.9440304030383	WP_000040858.1
C2566_RS24885	ycgH	ycgH	autotransporter YcgH	0.214919081446476	0.636046288804251	Upregulated	59.4866382552391	NA
C2566_RS04950	pepD	pepD	cytosol nonspecific dipeptidase	0.214737870451688	0.596823968554065	Upregulated	524.094877877542	WP_001293003.1
C2566_RS03330	creD	creD	cell envelope integrity protein CreD	0.214726810265671	0.634234583480318	Upregulated	33.6766940867826	WP_000920294.1
C2566_RS17805	yggE	yggE	oxidative stress defense protein	0.214654804014468	0.603845379845946	Upregulated	84.7432270594425	WP_000669834.1
C2566_RS21545	secB	secB	protein-export chaperone SecB	0.214596747434633	0.622066104760611	Upregulated	434.558558601576	WP_000003377.1
C2566_RS01075	fdnG	fdnG	formate dehydrogenase-N subunit alpha	0.214389140112017	0.615534265859076	Upregulated	1583.57615428523	WP_010723259.1
C2566_RS00270	rbsK	rbsK	ribokinase	0.21431842625247	0.624680245524454	Upregulated	89.9067833102103	WP_012767772.1
C2566_RS01145	rhaS	rhaS	HTH-type transcriptional activator RhaS	0.214222822229087	0.636318778141138	Upregulated	17.527361491786	WP_000217165.1
C2566_RS01875	dinF	dinF	MATE family efflux transporter DinF	0.213893500744315	0.621724910976223	Upregulated	40.6040843761916	WP_001301116.1
C2566_RS13970	yegS	yegS	lipid kinase YegS	0.21359069005878	0.637487551904205	Upregulated	30.3804850683216	WP_000807361.1
C2566_RS00895	yihF	yihF	YdgA family protein	0.213563491442768	0.637487551904205	Upregulated	61.9414386007185	WP_000619851.1
C2566_RS21025	yhjE	yhjE	MFS transporter	0.213464824028891	0.637573045489651	Upregulated	31.9236493140602	WP_001149016.1
C2566_RS10430	ycjS	ycjS	Gfo/Idh/MocA family protein	0.213107619161635	0.637743765064624	Upregulated	12.75163674628	WP_001300711.1
C2566_RS10210	yciX	yciX	protein YciX	0.21303430537158	0.606278794567649	Upregulated	110.099112559651	WP_001297116.1
C2566_RS06690	citE	citE	citrate (pro-3S)-lyase subunit beta	0.21271735135849	NA	Upregulated	9.37310939349607	WP_000622357.1
C2566_RS13940	baeS	baeS	two-component system sensor histidine kinase BaeS	0.212631823218275	0.635575443264591	Upregulated	31.560524690902	WP_000675150.1
C2566_RS02450	frdD	frdD	fumarate reductase subunit FrdD	0.212558846694538	0.637743765064624	Upregulated	340.090813533226	WP_000609663.1
C2566_RS02405	yjeI	yjeI	DUF4156 domain-containing protein	0.212129706368767	0.6306416515197	Upregulated	148.104623027252	WP_001301120.1
C2566_RS04140	cra	cra	catabolite repressor/activator	0.211440497447372	0.627772216765178	Upregulated	191.420108134034	WP_000762401.1
C2566_RS21450	yibA	yibA	HEAT repeat domain-containing protein	0.21123950901078	0.64142659356347	Upregulated	554.737262837357	WP_000072850.1
C2566_RS07925	C2566_RS07925	C2566_RS07925	replication endonuclease	0.211096777236245	0.621724910976223	Upregulated	17.1883724426576	NA
C2566_RS17970	idi	idi	isopentenyl-diphosphate Delta-isomerase	0.210783256305173	0.621724910976223	Upregulated	98.7885253751309	WP_001192790.1
C2566_RS14195	yohO	yohO	protein YohO	0.209493891368354	0.640723994916098	Upregulated	17.6931094001523	WP_001216966.1
C2566_RS15785	aegA	aegA	formate-dependent uric acid utilization protein AegA	0.209359620017281	0.640962829201456	Upregulated	116.542511768982	WP_001078880.1
C2566_RS19050	nagA	nagA	N-acetylglucosamine-6-phosphate deacetylase	0.209336788020463	0.635500315505142	Upregulated	31.8203591073291	WP_012775972.1
C2566_RS06205	lpxH	lpxH	UDP-2,3-diacylglucosamine diphosphatase	0.209100251019605	0.621778789703926	Upregulated	21.8446194212645	WP_000212242.1
C2566_RS10550	abgB	abgB	p-aminobenzoyl-glutamate hydrolase subunit AbgB	0.208941304569116	0.642488933120633	Upregulated	26.1229688627194	WP_001156451.1
C2566_RS21460	yibG	yibG	sel1 repeat family protein	0.208932177942493	0.643309021412546	Upregulated	18.5684814318023	WP_000642489.1
C2566_RS21840	C2566_RS21840	C2566_RS21840	integrase core domain-containing protein	0.208903123258006	0.637573045489651	Upregulated	379.636913513133	NA
C2566_RS06180	ylbE	ylbE	DUF1116 domain-containing protein	0.208670930765528	0.626885829826605	Upregulated	11.5174084901013	WP_000495379.1
C2566_RS17350	C2566_RS17350	C2566_RS17350	ABC transporter substrate-binding protein	0.208484594759787	0.643074718490978	Upregulated	199.082985488037	WP_000857361.1
C2566_RS07090	kdpC	kdpC	K(+)-transporting ATPase subunit C	0.20800712559616	0.643307762545823	Upregulated	9.6527529460767	WP_001297248.1
C2566_RS00855	C2566_RS00855	C2566_RS00855	hypothetical protein	0.207800855707774	0.644693478423019	Upregulated	238.886806030903	NA
C2566_RS05285	cynX	cynX	cyanate transporter CynX	0.207683838713077	0.64227752366312	Upregulated	16.8525512983517	WP_000927953.1
C2566_RS19770	yrdB	yrdB	DUF1488 domain-containing protein	0.207391113075337	0.621724910976223	Upregulated	70.9878660348866	WP_001070563.1
C2566_RS00290	C2566_RS00290	C2566_RS00290	hypothetical protein	0.207332780386108	0.602190242073185	Upregulated	89.8781527382372	NA
C2566_RS09145	trhO	trhO	rhodanese-related sulfurtransferase	0.207279359897065	0.584883182186973	Upregulated	116.689653203863	WP_001319625.1
C2566_RS11155	fdnH	fdnH	formate dehydrogenase N subunit beta	0.207193409572013	0.643307762545823	Upregulated	13.2678943639286	WP_001240579.1
C2566_RS13420	hchA	hchA	glyoxalase III HchA	0.207093147757418	0.643307762545823	Upregulated	17.4055249018221	NA
C2566_RS08860	yccE	yccE	YccE family protein	0.206926147822472	0.646920408221369	Upregulated	23.139162100992	WP_000535346.1
C2566_RS13165	ruvC	ruvC	crossover junction endodeoxyribonuclease RuvC	0.206093838060522	0.634234583480318	Upregulated	86.0452568102211	WP_001295503.1
C2566_RS10075	yciA	yciA	acyl-CoA thioester hydrolase YciA	0.205438524545238	0.603938348701299	Upregulated	79.9880912768266	WP_000108160.1
C2566_RS01480	C2566_RS01480	C2566_RS01480	hypothetical protein	0.205122772237468	0.629264486913237	Upregulated	1341.54301580578	NA
C2566_RS06105	mnmH	mnmH	tRNA 2-selenouridine(34) synthase MnmH	0.204668458695002	0.624266573710133	Upregulated	35.747370225545	WP_001157938.1
C2566_RS06910	ybeY	ybeY	rRNA maturation RNase YbeY	0.204146702913837	0.637743765064624	Upregulated	204.30618343986	WP_000084473.1
C2566_RS11420	marC	marC	NAAT family transporter MarC	0.203856638662709	0.588560573229336	Upregulated	42.2597988054028	WP_000885033.1
C2566_RS05130	ykgH	ykgH	protein YkgH	0.203832685912095	0.653175371801159	Upregulated	16.170709162443	WP_001209100.1
C2566_RS19410	npr	npr	PTS phosphocarrier protein NPr	0.203600010287123	0.653180329212738	Upregulated	18.1825122852657	WP_000216791.1
C2566_RS08325	ycaN	ycaN	LysR family transcriptional regulator	0.202994947875923	0.640962829201456	Upregulated	32.6608045229628	WP_001242684.1
C2566_RS15075	yfcF	yfcF	glutathione transferase	0.202840031469577	0.623663468007279	Upregulated	21.4412253566464	WP_000042440.1
C2566_RS17875	pepP	pepP	Xaa-Pro aminopeptidase	0.202804299394442	0.624227869909469	Upregulated	222.063841423337	WP_001290123.1
C2566_RS04110	leuA	leuA	2-isopropylmalate synthase	0.202508259913912	0.651652201081114	Upregulated	35.2159255844515	WP_000082850.1
C2566_RS25025	ychE	ychE	protein YchT	0.202290813700834	0.645700334599577	Upregulated	92.7832884036653	WP_211180492.1
C2566_RS20045	gspO	gspO	prepilin peptidase GspO	0.201845558025184	0.655021410272586	Upregulated	16.2732230788763	WP_000178163.1
C2566_RS20630	ugpC	ugpC	sn-glycerol 3-phosphate ABC transporter ATP binding protein UgpC	0.201609554439616	0.646920408221369	Upregulated	35.7118079238411	WP_000907792.1
C2566_RS10940	ydcO	ydcO	BenE family transporter YdcO	0.201166335498927	0.643074718490978	Upregulated	21.7519932907446	WP_001326689.1
C2566_RS05705	C2566_RS05705	C2566_RS05705	tetratricopeptide repeat protein	0.200605625274658	0.637743765064624	Upregulated	32.5638666211099	WP_001297127.1
C2566_RS20750	dcrB	dcrB	phage sensitivity protein DcrB	0.200474315590159	0.654476382895883	Upregulated	421.926112811668	WP_001245295.1
C2566_RS07510	C2566_RS07510	C2566_RS07510	tail fiber assembly protein	0.200362482220474	0.655021410272586	Upregulated	18.4216510883933	WP_001104982.1
C2566_RS01225	yiiR	yiiR	DUF805 domain-containing protein	0.200343519959425	0.621724910976223	Upregulated	39.8698978383039	WP_000155257.1
C2566_RS09380	fhuE	fhuE	ferric-rhodotorulic acid/ferric-coprogen receptor FhuE	0.200304091219101	0.608089675952169	Upregulated	74.3085577467464	WP_000953449.1
C2566_RS11110	narW	narW	nitrate reductase molybdenum cofactor assembly chaperone	0.200196763314813	0.653545739245586	Upregulated	10.4527873702167	WP_001166353.1
C2566_RS12760	yoaF	yoaF	DUF333 domain-containing lipoprotein YoaF	0.19998802878772	0.642488933120633	Upregulated	98.6404341090839	WP_000691934.1
C2566_RS11295	ydeQ	ydeQ	fimbrial protein	0.199607454345922	0.6232541471395	Upregulated	7.40894230085188	WP_000520676.1
C2566_RS19575	tldD	tldD	metalloprotease TldD	0.199514977927068	0.531762485290856	Upregulated	390.841680051389	WP_000055909.1
C2566_RS10975	ydcS	ydcS	putative ABC transporter substrate-binding protein YdcS	0.199369645526091	0.657555222156442	Upregulated	38.443384322176	WP_000047424.1
C2566_RS04825	yafS	yafS	class I SAM-dependent methyltransferase	0.199333189606662	0.561652567921888	Upregulated	149.708974531478	WP_001297210.1
C2566_RS20585	yhhW	yhhW	quercetin 2,3-dioxygenase	0.199045349966644	0.560784326119353	Upregulated	72.9349509709685	WP_000639811.1
C2566_RS03755	nanC	nanC	N-acetylneuraminic acid outer membrane channel NanC	0.198584283649861	0.646920408221369	Upregulated	23.1888784367141	WP_001295734.1
C2566_RS10455	ycjW	ycjW	LacI family DNA-binding transcriptional regulator	0.198518516567789	0.655021410272586	Upregulated	48.1919268275895	WP_000075375.1
C2566_RS12940	cspE	cspE	transcription antiterminator/RNA stability regulator CspE	0.198201439541706	0.659609402911159	Upregulated	5016.36243634289	WP_001062678.1
C2566_RS11460	mgtS	mgtS	protein MgtS	0.198111377164747	0.657555222156442	Upregulated	1094.23349026529	WP_000901367.1
C2566_RS14755	inaA	inaA	lipopolysaccharide kinase InaA	0.197921428991922	0.646596078236486	Upregulated	137.817743645855	WP_000301050.1
C2566_RS10980	ydcT	ydcT	ABC transporter ATP-binding protein	0.197893442662021	0.659609402911159	Upregulated	15.6149376238872	WP_000220396.1
C2566_RS00635	recQ	recQ	ATP-dependent DNA helicase RecQ	0.197344239472337	0.622066104760611	Upregulated	113.288083586029	WP_012767774.1
C2566_RS05885	maa	maa	maltose O-acetyltransferase	0.197093504000986	0.655698474217713	Upregulated	77.5981128532156	WP_000102564.1
C2566_RS14225	dld	dld	D-lactate dehydrogenase	0.197077964880401	0.593757321381425	Upregulated	428.908873465865	WP_000097403.1
C2566_RS09885	C2566_RS09885	C2566_RS09885	type I toxin-antitoxin system toxin Ldr family protein	0.19693054865364	0.66066070097014	Upregulated	15.3111296073082	WP_000170965.1
C2566_RS17760	yggP	yggP	zinc-binding dehydrogenase	0.196772804504379	0.643584702792607	Upregulated	31.2694297481421	WP_000853247.1
C2566_RS19315	ispB	ispB	octaprenyl diphosphate synthase	0.196729883178366	0.584883182186973	Upregulated	268.18913363301	WP_001047336.1
C2566_RS08840	torA	torA	trimethylamine-N-oxide reductase TorA	0.196446652790579	0.66066070097014	Upregulated	30.6929495671083	WP_001062091.1
C2566_RS03770	yjhR	yjhR	helicase YjhR	0.196422352368785	0.658562876201901	Upregulated	29.9909388125703	NA
C2566_RS04975	phoE	phoE	phosphoporin PhoE	0.196180460571442	0.6306416515197	Upregulated	10.6776360574272	WP_000749880.1
C2566_RS11230	dosC	dosC	diguanylate cyclase DosC	0.196102496722176	0.64227752366312	Upregulated	18.3189132554824	WP_000426272.1
C2566_RS17490	thyA	thyA	thymidylate synthase	0.196044352626961	0.489885088244302	Upregulated	187.145377950488	WP_000816234.1
C2566_RS19125	dolP	dolP	division/outer membrane stress-associated lipid-binding lipoprotein	0.195974491623276	0.637573045489651	Upregulated	83.2586021611419	WP_000646033.1
C2566_RS03210	C2566_RS03210	C2566_RS03210	fimbria/pilus outer membrane usher protein	0.19570826611725	0.627922217385297	Upregulated	16.7660113485906	NA
C2566_RS06070	ybbA	ybbA	putative ABC transporter ATP-binding protein YbbA	0.195509447167721	0.655698474217713	Upregulated	34.5212446778013	WP_001110573.1
C2566_RS06150	ybbY	ybbY	uracil/xanthine transporter	0.195269643425599	0.659007543603373	Upregulated	12.2090191261908	WP_001298987.1
C2566_RS11115	narH	narH	nitrate reductase subunit beta	0.195170583344403	0.659435543558071	Upregulated	15.5899150582691	WP_000702542.1
C2566_RS04530	hemL	hemL	glutamate-1-semialdehyde 2,1-aminomutase	0.195151832259758	0.643584702792607	Upregulated	285.087971158146	WP_000045290.1
C2566_RS20225	yhfL	yhfL	YhfL family protein	0.195142885359142	0.664391691743195	Upregulated	78.1094868440005	WP_001031834.1
C2566_RS15415	ypdC	ypdC	AraC family transcriptional regulator	0.19478343895964	0.59939007034192	Upregulated	34.8566904161408	WP_000646844.1
C2566_RS00545	lptM	lptM	LPS translocon maturation chaperone LptM	0.194536477307621	0.659435543558071	Upregulated	73.7679027261726	WP_000799889.1
C2566_RS15995	yfgI	yfgI	DUF5384 family protein	0.194418394429005	0.652509591116163	Upregulated	29.0420585984813	WP_000755173.1
C2566_RS06680	citX	citX	citrate lyase holo-[acyl-carrier protein] synthase	0.194296517061724	0.658562876201901	Upregulated	35.5356545961529	WP_000550422.1
C2566_RS19570	aaeR	aaeR	HTH-type transcriptional activator AaeR	0.193984425120006	0.59703229264048	Upregulated	54.9709144639565	WP_000440317.1
C2566_RS13665	hisF	hisF	imidazole glycerol phosphate synthase subunit HisF	0.19376482176119	0.637573045489651	Upregulated	41.6502116236314	WP_000880195.1
C2566_RS00770	ubiJ	ubiJ	ubiquinone biosynthesis protein UbiJ	0.192981582528162	0.659435543558071	Upregulated	70.1779230788538	WP_001295259.1
C2566_RS07655	ybiA	ybiA	N-glycosidase YbiA	0.192843767892975	0.643074718490978	Upregulated	74.6887165917695	WP_001145126.1
C2566_RS15395	lpxP	lpxP	kdo(2)-lipid IV(A) palmitoleoyltransferase	0.192526541397	0.655698474217713	Upregulated	251.492061515825	WP_000484404.1
C2566_RS03865	lspA	lspA	signal peptidase II	0.192412827151389	0.62059405610339	Upregulated	66.0167634558734	WP_000083375.1
C2566_RS14475	yejF	yejF	microcin C ABC transporter ATP-binding protein YejF	0.192123283777922	0.574331456230466	Upregulated	63.431862884845	WP_000194943.1
C2566_RS16290	yfhL	yfhL	4Fe-4S dicluster ferredoxin YfhL	0.191904257850554	0.662023326171187	Upregulated	93.6125929351087	WP_001196283.1
C2566_RS06380	rrrD	rrrD	lysozyme RrrD	0.191589555297755	0.66957647317457	Upregulated	8.90973517217661	WP_001135280.1
C2566_RS12500	spy	spy	ATP-independent periplasmic protein-refolding chaperone Spy	0.191294858652506	0.661585335304273	Upregulated	545.512854925955	WP_001228987.1
C2566_RS01100	frvX	frvX	aminopeptidase	0.19114978331331	0.659435543558071	Upregulated	30.4336682259942	WP_001019484.1
C2566_RS09210	yceM	yceM	Gfo/Idh/MocA family protein	0.191149535728897	0.646920408221369	Upregulated	69.9704874831339	WP_000736158.1
C2566_RS07595	ybhL	ybhL	Bax inhibitor-1/YccA family protein	0.190817198008373	0.669638815170527	Upregulated	948.636792360595	WP_000373624.1
C2566_RS15520	C2566_RS15520	C2566_RS15520	hypothetical protein	0.189727326489082	NA	Upregulated	5.31954064729809	NA
C2566_RS03475	yjjG	yjjG	pyrimidine 5'-nucleotidase	0.189632556834479	0.638085852738212	Upregulated	52.372796868487	WP_000870710.1
C2566_RS08120	artM	artM	arginine ABC transporter permease ArtM	0.189519969299751	0.659435543558071	Upregulated	111.112462176025	WP_000464491.1
C2566_RS04040	araD	araD	L-ribulose-5-phosphate 4-epimerase	0.18947899123045	0.674225112694536	Upregulated	14.3415681585104	WP_000888655.1
C2566_RS09910	ychO	ychO	inverse autotransporter invasin YchO	0.18896529904904	0.675246630302688	Upregulated	46.9303069447193	WP_001400233.1
C2566_RS15720	eutE	eutE	aldehyde dehydrogenase family protein	0.188960315646808	0.651748730579577	Upregulated	9.42026249678448	WP_001075690.1
C2566_RS15040	yfbV	yfbV	terminus macrodomain insulation protein YfbV	0.188817849152927	0.64142659356347	Upregulated	387.884272166428	WP_000106627.1
C2566_RS08020	C2566_RS08020	C2566_RS08020	tail fiber assembly protein	0.188483015000767	0.673560573875398	Upregulated	18.5825753711395	WP_000280166.1
C2566_RS13095	kdgA	kdgA	bifunctional 4-hydroxy-2-oxoglutarate aldolase/2-dehydro-3-deoxy-phosphogluconate aldolase	0.188427954153269	0.670758304038274	Upregulated	64.8951444521233	WP_000800512.1
C2566_RS20745	yhhQ	yhhQ	7-cyano-7-deazaguanine/7-aminomethyl-7-deazaguanine transporter	0.188108587868709	0.64227752366312	Upregulated	64.7493269558378	WP_001100469.1
C2566_RS16595	yfjF	yfjF	RnfH family protein	0.187992681038675	0.655021410272586	Upregulated	64.296105706451	WP_001117838.1
C2566_RS00910	polA	polA	DNA polymerase I	0.187830907282475	0.530691572113581	Upregulated	475.195513605753	WP_000250006.1
C2566_RS00195	rsmG	rsmG	16S rRNA (guanine(527)-N(7))-methyltransferase RsmG	0.187614077376314	0.646764781410855	Upregulated	300.822421397086	WP_000932839.1
C2566_RS20420	greB	greB	transcription elongation factor GreB	0.187489253242969	0.659279731578103	Upregulated	39.1878112403097	WP_000856731.1
C2566_RS02845	ytfT	ytfT	galactofuranose ABC transporter, ATP-binding protein YtfT	0.18740019978969	0.677630841095205	Upregulated	18.2368511747318	WP_001297255.1
C2566_RS12265	ydiR	ydiR	electron transfer flavoprotein subunit alpha	0.187345622336495	0.6761723372258	Upregulated	13.0326814919331	WP_000080700.1
C2566_RS12650	ydjG	ydjG	NADH-dependent methylglyoxal reductase	0.187200730913389	0.665930501106811	Upregulated	15.6608508603865	WP_000723724.1
C2566_RS00735	C2566_RS00735	C2566_RS00735	tripartite tricarboxylate transporter TctB family protein	0.186875002954416	0.647987431034633	Upregulated	19.8051642699982	WP_001093393.1
C2566_RS16160	hcaR	hcaR	DNA-binding transcriptional regulator HcaR	0.186767736840901	0.678471399296279	Upregulated	299.347524247427	WP_000423257.1
C2566_RS05655	pgpA	pgpA	phosphatidylglycerophosphatase A	0.186543317986869	0.674225112694536	Upregulated	283.203664529552	WP_000154044.1
C2566_RS03350	robA	robA	MDR efflux pump AcrAB transcriptional activator RobA	0.186367304171053	0.670758304038274	Upregulated	671.562156178307	WP_000371666.1
C2566_RS20920	arsB	arsB	arsenite/antimonite:H(+) antiporter ArsB	0.186317810627959	0.67593205168799	Upregulated	47.0135447139253	WP_000922639.1
C2566_RS10400	ycjM	ycjM	glucosylglycerate phosphorylase	0.186117258697142	0.67796512229125	Upregulated	24.6739959795724	WP_000810500.1
C2566_RS05330	mhpB	mhpB	2,3-dihydroxyphenylpropionate/2,3-dihydroxicinnamic acid 1,2-dioxygenase	0.185667855368063	0.61995923783335	Upregulated	8.26782276640225	WP_000543457.1
C2566_RS07415	zitB	zitB	CDF family zinc transporter ZitB	0.185610258445708	0.646920408221369	Upregulated	75.6398355410777	WP_000951295.1
C2566_RS15810	dapE	dapE	succinyl-diaminopimelate desuccinylase	0.18535460942751	0.647177012166906	Upregulated	115.169560305685	WP_001277801.1
C2566_RS08835	torC	torC	pentaheme c-type cytochrome TorC	0.184809552356114	0.682440606957485	Upregulated	23.3653052007703	WP_001230242.1
C2566_RS07185	pxpC	pxpC	5-oxoprolinase subunit PxpC	0.184713772190567	0.643307762545823	Upregulated	68.3262855533329	WP_000912724.1
C2566_RS09760	ycgR	ycgR	flagellar brake protein YcgR	0.184632069861916	0.674225112694536	Upregulated	8.40918979673796	WP_000020169.1
C2566_RS15775	ypfG	ypfG	DUF1176 domain-containing protein	0.184095762096458	0.659609402911159	Upregulated	43.2392080354993	WP_001270542.1
C2566_RS08950	efeU	efeU	iron uptake transporter permease EfeU	0.183771458499959	0.635500315505142	Upregulated	37.984088564549	WP_000497942.1
C2566_RS01350	yijF	yijF	DUF1287 domain-containing protein	0.183584813281292	0.67593205168799	Upregulated	12.1203013886537	WP_000647870.1
C2566_RS22030	C2566_RS22030	C2566_RS22030	PTS sugar transporter subunit IIB	0.183045536974867	0.67593205168799	Upregulated	18.0633830485436	WP_000952133.1
C2566_RS05380	yaiO	yaiO	YaiO family outer membrane beta-barrel protein	0.182881238086782	0.670094149132042	Upregulated	48.9880666877836	WP_000596085.1
C2566_RS09970	C2566_RS09970	C2566_RS09970	hypothetical protein	0.182787081238829	0.659435543558071	Upregulated	42.869790577301	NA
C2566_RS22865	C2566_RS22865	C2566_RS22865	phage tail protein	0.182758435378004	0.66524992494236	Upregulated	7.39147073680734	WP_012767713.1
C2566_RS18070	ruvX	ruvX	Holliday junction resolvase RuvX	0.182757542253034	0.624417234201573	Upregulated	39.9605222187313	WP_000017106.1
C2566_RS13290	cheA	cheA	chemotaxis protein CheA	0.182671820128154	0.66066070097014	Upregulated	18.0128683419648	WP_012767737.1
C2566_RS17475	ygdB	ygdB	DUF2509 family protein	0.181961909019733	NA	Upregulated	6.32440051837622	WP_001078380.1
C2566_RS07165	phrB	phrB	deoxyribodipyrimidine photo-lyase	0.181539637938647	0.670094149132042	Upregulated	30.5509673313595	WP_000628034.1
C2566_RS07615	ybhP	ybhP	endonuclease/exonuclease/phosphatase family protein	0.180898297141237	0.67593205168799	Upregulated	16.14309081373	WP_001113347.1
C2566_RS11950	pdxH	pdxH	pyridoxamine 5'-phosphate oxidase	0.180758376508925	0.606278794567649	Upregulated	108.415765427398	WP_001282319.1
C2566_RS17405	csdA	csdA	cysteine desulfurase CsdA	0.180652750913707	0.659435543558071	Upregulated	136.197385265099	WP_001300698.1
C2566_RS02090	alsK	alsK	allose kinase	0.180422286552006	0.691701922639858	Upregulated	18.6286562198101	WP_001171687.1
C2566_RS25040	yncP	yncP	protein YncP	0.18005425856286	0.692007297211776	Upregulated	24.8074400180769	WP_211180495.1
C2566_RS18580	ubiK	ubiK	ubiquinone biosynthesis accessory factor UbiK	0.179761927397446	0.61995923783335	Upregulated	112.148275290394	WP_001295626.1
C2566_RS06855	rihA	rihA	pyrimidine-specific ribonucleoside hydrolase RihA	0.179125751986746	0.663641155423733	Upregulated	261.510666483948	WP_001207520.1
C2566_RS07400	C2566_RS07400	C2566_RS07400	hypothetical protein	0.179049346390242	NA	Upregulated	7.05984120872856	NA
C2566_RS19130	yraQ	yraQ	permease	0.178654391982648	0.677880439396136	Upregulated	37.2918442917753	WP_000147624.1
C2566_RS18600	yqiI	yqiI	fimbrial protein	0.178089865885224	0.695544499168722	Upregulated	20.0180732151323	WP_001269802.1
C2566_RS21100	bcsF	bcsF	cellulose biosynthesis protein BcsF	0.178044623665418	NA	Upregulated	5.86546860022121	WP_000988308.1
C2566_RS01495	birA	birA	bifunctional biotin--[acetyl-CoA-carboxylase] ligase/biotin operon repressor BirA	0.17772071794455	0.670046242186599	Upregulated	141.01709046505	WP_000654614.1
C2566_RS01855	ubiA	ubiA	4-hydroxybenzoate octaprenyltransferase	0.177637483990463	0.67593205168799	Upregulated	320.459692110683	WP_000455227.1
C2566_RS13865	wza	wza	polysaccharide export protein Wza	0.177462702913035	NA	Upregulated	6.87784737629218	WP_000978094.1
C2566_RS20925	arsC	arsC	glutaredoxin-dependent arsenate reductase	0.177351198853374	0.69498897377755	Upregulated	16.5582128190956	WP_000065769.1
C2566_RS20615	ggt	ggt	gamma-glutamyltransferase	0.177324956796923	0.691036259316283	Upregulated	23.2832801992727	WP_000595071.1
C2566_RS17540	lplT	lplT	lysophospholipid transporter LplT	0.177202314331263	0.680371860086441	Upregulated	50.9392168178858	WP_000004616.1
C2566_RS14705	C2566_RS14705	C2566_RS14705	alpha-2-macroglobulin family protein	0.1769542968093	0.680770321600332	Upregulated	66.7023301512055	WP_000536551.1
C2566_RS12605	selD	selD	selenide, water dikinase SelD	0.176908076836375	0.682150159095818	Upregulated	358.44301685627	WP_001301298.1
C2566_RS25325	C2566_RS25325	C2566_RS25325	tyrosine-type recombinase/integrase	0.176387147373265	0.696026347764765	Upregulated	21.345375821522	WP_000290930.1
C2566_RS19100	yraK	yraK	fimbrial protein	0.176011459529015	0.69149698018985	Upregulated	38.4802267886977	WP_000816992.1
C2566_RS08015	C2566_RS08015	C2566_RS08015	phage tail protein	0.175986004269601	0.665921173854409	Upregulated	48.1046729372162	WP_000104800.1
C2566_RS11210	ddpB	ddpB	ABC transporter permease	0.175639898229635	0.698654517532028	Upregulated	13.48368661448	WP_000145111.1
C2566_RS04445	yadN	yadN	fimbrial protein	0.175595211622228	0.700866022355213	Upregulated	14.2007617325188	WP_000038438.1
C2566_RS19035	agaW	agaW	PTS N-acetylgalactosamine transporter subunit IIC	0.175403594572486	0.689906121938353	Upregulated	10.4164320969163	WP_000406214.1
C2566_RS20960	hdeD	hdeD	acid-resistance protein HdeD	0.175389146143713	0.701978957939266	Upregulated	24.669837024289	WP_000965672.1
C2566_RS11105	narI	narI	respiratory nitrate reductase subunit gamma	0.17486088645609	0.701978957939266	Upregulated	12.3832550141412	WP_000617115.1
C2566_RS05090	C2566_RS05090	C2566_RS05090	helix-turn-helix domain-containing protein	0.17458939445658	0.659435543558071	Upregulated	48.9861237109928	WP_000621009.1
C2566_RS05105	rclA	rclA	reactive chlorine resistance oxidoreductase RclA	0.174484360622826	0.700874840052023	Upregulated	26.2853424522792	WP_001046311.1
C2566_RS16940	hycG	hycG	formate hydrogenlyase subunit HycG	0.174291183149488	0.697364290277267	Upregulated	9.66680698755909	WP_000067401.1
C2566_RS05790	hupB	hupB	nucleoid-associated protein HU-beta	0.173916846350296	0.704255034743816	Upregulated	860.057380563402	WP_001043542.1
C2566_RS19115	yraN	yraN	YraN family protein	0.173549072705618	0.638085852738212	Upregulated	57.5122465942679	WP_000246830.1
C2566_RS09155	yceJ	yceJ	cytochrome b	0.173378825366424	0.705952428584381	Upregulated	14.6778366607649	WP_000011114.1
C2566_RS10955	yncJ	yncJ	YncJ family protein	0.173350417138968	0.692153981576703	Upregulated	60.2060480108844	WP_000494244.1
C2566_RS09140	lpxL	lpxL	kdo(2)-lipid IV(A) lauroyltransferase	0.173247970150224	0.678471399296279	Upregulated	83.9862580926602	WP_000183364.1
C2566_RS11800	tus	tus	DNA replication terminus site-binding protein	0.172904922384822	0.682588802190046	Upregulated	54.1594109860469	WP_001295399.1
C2566_RS02795	ytfK	ytfK	DUF1107 domain-containing protein	0.172498679466023	0.69498897377755	Upregulated	10570.2219989036	WP_000689228.1
C2566_RS03295	thrC	thrC	threonine synthase	0.172430183915199	0.665930501106811	Upregulated	115.067450335705	WP_000781074.1
C2566_RS03465	osmY	osmY	molecular chaperone OsmY	0.172349744591858	0.686725356818924	Upregulated	286.451353581152	WP_001295748.1
C2566_RS18760	ebgC	ebgC	beta-galactosidase subunit beta	0.171960868386293	0.708371639014952	Upregulated	9.50143787944668	WP_001219954.1
C2566_RS09790	dhaK	dhaK	dihydroxyacetone kinase subunit DhaK	0.171919036285886	0.615534265859076	Upregulated	118.789783900202	WP_000733715.1
C2566_RS12020	rnt	rnt	ribonuclease T	0.171797017760236	0.69429560461467	Upregulated	43.9960930725839	WP_001282281.1
C2566_RS01850	ubiC	ubiC	chorismate lyase	0.171125018103836	0.706976099995802	Upregulated	217.594074847776	WP_001295693.1
C2566_RS16180	hcaB	hcaB	3-phenylpropionate-dihydrodiol/cinnamic acid-dihydrodiol dehydrogenase	0.170983122081038	0.708788960640317	Upregulated	9.71388295041426	WP_001281377.1
C2566_RS08560	zapC	zapC	cell division protein ZapC	0.170789393687421	0.682440606957485	Upregulated	90.253937362606	WP_001295353.1
C2566_RS18845	exuT	exuT	hexuronate transporter ExuT	0.170599651725307	0.677545327981919	Upregulated	77.6513215917177	WP_001226463.1
C2566_RS16510	aroF	aroF	3-deoxy-7-phosphoheptulonate synthase AroF	0.170403777874219	0.658366011349878	Upregulated	93.0063119190453	WP_001168045.1
C2566_RS04395	panD	panD	aspartate 1-decarboxylase	0.170142337988094	0.698272208982151	Upregulated	269.939111903102	WP_000621515.1
C2566_RS21495	yibT	yibT	protein YibT	0.170025458212326	0.708788960640317	Upregulated	283.477947760926	WP_000517100.1
C2566_RS00570	uvrD	uvrD	DNA helicase II	0.169655929649965	0.572329765689907	Upregulated	135.163195566297	WP_000383407.1
C2566_RS09780	dhaM	dhaM	dihydroxyacetone kinase phosphoryl donor subunit DhaM	0.16961830820555	0.665699421534862	Upregulated	176.002693339766	WP_001301101.1
C2566_RS20030	gspK	gspK	type II secretion system minor pseudopilin GspK	0.169509732411835	0.69429560461467	Upregulated	9.76330476925211	WP_001058521.1
C2566_RS22040	yidE	yidE	putative transporter	0.168846357877733	0.594160206582877	Upregulated	132.112361779965	WP_001279763.1
C2566_RS07035	ybfF	ybfF	esterase	0.168829095858334	0.670758304038274	Upregulated	47.9541994705659	WP_000773301.1
C2566_RS16650	gabD	gabD	NADP-dependent succinate-semialdehyde dehydrogenase	0.168382261649414	0.711432709517155	Upregulated	46.2878731693558	WP_000772820.1
C2566_RS03915	caiF	caiF	carnitine metabolism transcriptional regulator CaiF	0.168215246307047	0.680839588786017	Upregulated	267.673328760464	WP_000333125.1
C2566_RS15125	ubiX	ubiX	flavin prenyltransferase UbiX	0.167861421100309	0.701978957939266	Upregulated	34.5224960186238	WP_000825700.1
C2566_RS00620	rarD	rarD	EamA family transporter RarD	0.167815066644687	0.71344383244839	Upregulated	22.6802127546168	WP_000339104.1
C2566_RS17390	ygdD	ygdD	DUF423 domain-containing protein	0.167086420691214	0.715686330017783	Upregulated	12.3765248927863	WP_000203905.1
C2566_RS08135	artP	artP	arginine ABC transporter ATP-binding protein ArtP	0.16634860036407	0.651682160362751	Upregulated	136.689914119722	WP_000027205.1
C2566_RS04120	leuO	leuO	transcriptional regulator LeuO	0.166105601603358	0.717651002474657	Upregulated	19.168113132612	WP_001115472.1
C2566_RS10660	C2566_RS10660	C2566_RS10660	YdfR family protein	0.1657540614343	0.711432709517155	Upregulated	9.55074747041044	WP_000193293.1
C2566_RS09765	ymgE	ymgE	GlsB/YeaQ/YmgE family stress response membrane protein	0.165655827376952	NA	Upregulated	6.33314794433127	WP_000511313.1
C2566_RS17265	gudP	gudP	galactarate/glucarate/glycerate transporter GudP	0.165629605487293	0.713423236082063	Upregulated	19.0054639995795	WP_000097082.1
C2566_RS05510	aroM	aroM	AroM family protein	0.165225446958745	0.706976099995802	Upregulated	31.1892899439049	WP_001276425.1
C2566_RS20055	bfd	bfd	bacterioferritin-associated ferredoxin	0.165083806973217	0.719588405715485	Upregulated	68.5442980136786	WP_000289085.1
C2566_RS05540	araJ	araJ	MFS transporter AraJ	0.165075404839874	0.675246630302688	Upregulated	58.9046879166762	WP_001326926.1
C2566_RS14040	yegV	yegV	carbohydrate kinase family protein	0.164688186106532	0.719106861458827	Upregulated	19.2262320487327	WP_000011997.1
C2566_RS08100	potI	potI	putrescine ABC transporter permease PotI	0.164674997653893	0.716294169266864	Upregulated	13.4625672608772	WP_001061667.1
C2566_RS06080	rhsD	rhsD	rhs element protein RhsD	0.164284710666619	0.71344383244839	Upregulated	144.832613403875	WP_000014858.1
C2566_RS00740	C2566_RS00740	C2566_RS00740	Bug family tripartite tricarboxylate transporter substrate binding protein	0.164219636426444	0.705952428584381	Upregulated	39.7737890425556	WP_000589802.1
C2566_RS02950	tabA	tabA	toxin-antitoxin biofilm protein TabA	0.164178894797181	0.701772181904579	Upregulated	65.1113916811323	WP_001319730.1
C2566_RS03490	rsmC	rsmC	16S rRNA (guanine(1207)-N(2))-methyltransferase RsmC	0.163371358046194	0.688630755039869	Upregulated	58.2842402218651	WP_001272330.1
C2566_RS07225	gltA	gltA	citrate synthase	0.163311602196533	0.720468197249365	Upregulated	3024.72252329132	WP_000785834.1
C2566_RS15195	yfcL	yfcL	YfcL family protein	0.162935203271504	0.711078749509817	Upregulated	126.452662707456	WP_000559764.1
C2566_RS08450	ldtD	ldtD	L,D-transpeptidase	0.162855445010396	0.67593205168799	Upregulated	383.02876676273	WP_000925969.1
C2566_RS09465	C2566_RS09465	C2566_RS09465	ROK family protein	0.162635837483048	0.721691484113357	Upregulated	99.8900982704265	NA
C2566_RS05660	yajO	yajO	1-deoxyxylulose-5-phosphate synthase YajO	0.162070446471371	0.684132550617249	Upregulated	172.627202725271	WP_001199799.1
C2566_RS07680	ybiI	ybiI	C4-type zinc finger protein YbiI	0.161625758961244	0.722537282169969	Upregulated	155.413376059096	WP_000146343.1
C2566_RS15675	eutR	eutR	HTH-type transcriptional regulator EutR	0.161528706867252	0.727289938567963	Upregulated	19.4450667163387	WP_000753690.1
C2566_RS20290	yhfX	yhfX	YhfX family PLP-dependent enzyme	0.160973189476215	0.716842295371123	Upregulated	20.0113956888123	WP_000497346.1
C2566_RS11745	mdtI	mdtI	multidrug/spermidine efflux SMR transporter subunit MdtI	0.160784501910356	NA	Upregulated	5.64200065628587	WP_000046661.1
C2566_RS01315	metJ	metJ	met regulon transcriptional regulator MetJ	0.160479514603296	0.646068931515834	Upregulated	247.073405096891	WP_000852812.1
C2566_RS19585	rng	rng	ribonuclease G	0.159306846316646	0.66755298228308	Upregulated	210.821982264515	WP_000123197.1
C2566_RS00840	hemG	hemG	menaquinone-dependent protoporphyrinogen IX dehydrogenase	0.159293086984876	0.670758304038274	Upregulated	61.9107491357547	WP_000853959.1
C2566_RS01615	nudC	nudC	NAD(+) diphosphatase	0.159266568997984	0.710639718966569	Upregulated	35.5360689853711	WP_000373940.1
C2566_RS11330	C2566_RS11330	C2566_RS11330	fimbrial protein	0.15921587118783	0.711432709517155	Upregulated	7.36586458766373	WP_000931227.1
C2566_RS18725	nfeF	nfeF	NADPH-dependent ferric chelate reductase NfeF	0.159194469633913	0.710639718966569	Upregulated	30.6782706366231	WP_001059839.1
C2566_RS18310	gss	gss	bifunctional glutathionylspermidine amidase/synthase	0.158972229693485	0.61568087265097	Upregulated	351.145796324705	WP_001300624.1
C2566_RS08490	pepN	pepN	aminopeptidase N	0.158880501695756	0.701262877181898	Upregulated	600.597368465093	WP_000193841.1
C2566_RS20280	php	php	phosphotriesterase-related protein	0.158629131072558	0.715057948754241	Upregulated	14.5568963343046	WP_000007010.1
C2566_RS05490	yaiI	yaiI	YaiI/YqxD family protein	0.158627432071815	0.717651002474657	Upregulated	40.266040716634	WP_000158159.1
C2566_RS16250	qseG	qseG	two-component system QseEF-associated lipoprotein QseG	0.158609257627062	0.664627138723834	Upregulated	66.3332011831898	WP_001215861.1
C2566_RS04385	yadI	yadI	PTS sugar transporter subunit IIA	0.158509136947573	0.708788960640317	Upregulated	138.430196706716	WP_000901987.1
C2566_RS02285	fumB	fumB	class I fumarate hydratase	0.158427691961355	0.727231870787984	Upregulated	84.0446688921464	WP_000066676.1
C2566_RS10995	patD	patD	aminobutyraldehyde dehydrogenase	0.158140595476548	0.703898447078607	Upregulated	41.6958460705246	WP_001163875.1
C2566_RS00435	wecC	wecC	UDP-N-acetyl-D-mannosamine dehydrogenase	0.158122769651065	0.652509591116163	Upregulated	72.0384173689893	WP_000006621.1
C2566_RS21350	yiaN	yiaN	2,3-diketo-L-gulonate TRAP transporter large permease YiaN	0.158052054407317	NA	Upregulated	17.6953746157007	WP_000279599.1
C2566_RS05670	ispA	ispA	(2E,6E)-farnesyl diphosphate synthase	0.157706071028794	0.69931699560123	Upregulated	131.431159817793	WP_000347217.1
C2566_RS18855	yqjA	yqjA	DedA family general envelope maintenance protein YqjA	0.15713551873994	0.717651002474657	Upregulated	142.581490301132	WP_000422149.1
C2566_RS11720	ynfL	ynfL	LysR family transcriptional regulator	0.156719452628819	0.734853751076286	Upregulated	12.4971843351073	WP_001019525.1
C2566_RS11705	clcB	clcB	voltage-gated ClC-type chloride channel ClcB	0.156711894456277	0.7208693448483	Upregulated	34.5214249463403	WP_001315626.1
C2566_RS07195	nei	nei	endonuclease VIII	0.156382021080643	0.710639718966569	Upregulated	33.2065236348922	WP_001114026.1
C2566_RS10960	hicA	hicA	type II toxin-antitoxin system mRNA interferase toxin HicA	0.156192306109739	0.732643587075846	Upregulated	44.1736814624508	WP_000813794.1
C2566_RS00945	glnA	glnA	glutamate--ammonia ligase	0.156063772282516	0.711432709517155	Upregulated	365.320602565745	WP_001271717.1
C2566_RS06000	ybaK	ybaK	Cys-tRNA(Pro)/Cys-tRNA(Cys) deacylase YbaK	0.155749339090328	0.71984173242398	Upregulated	38.6482240354238	WP_000186631.1
C2566_RS19320	sfsB	sfsB	DNA-binding transcriptional regulator SfsB	0.155668691383537	0.737952539089302	Upregulated	9.4822269058695	WP_000445413.1
C2566_RS13000	yebS	yebS	membrane integrity lipid transport subunit YebS	0.155295853319199	0.685660743942289	Upregulated	252.613672217818	WP_001301337.1
C2566_RS05175	yahD	yahD	ankyrin repeat domain-containing protein	0.155211173497084	0.727377578810694	Upregulated	12.1553215787525	WP_000023635.1
C2566_RS21510	C2566_RS21510	C2566_RS21510	YadA-like family protein	0.154906219425231	0.671965791162248	Upregulated	144.608734680347	WP_001033182.1
C2566_RS12035	mepH	mepH	peptidoglycan DD-endopeptidase MepH	0.154732701304666	0.715134799415109	Upregulated	152.417823148833	WP_000101193.1
C2566_RS19095	yraJ	yraJ	fimbria/pilus outer membrane usher protein	0.154206889972496	0.741496035818644	Upregulated	47.1794169799927	WP_001136485.1
C2566_RS17910	bglA	bglA	6-phospho-beta-glucosidase BglA	0.154100647567844	0.738718502185888	Upregulated	194.587783300481	WP_012775976.1
C2566_RS10435	ycjT	ycjT	kojibiose phosphorylase	0.154090558287992	0.738390498565193	Upregulated	25.1578026805869	WP_000198030.1
C2566_RS07220	C2566_RS07220	C2566_RS07220	fimbrial protein	0.153933044842682	0.731716471963729	Upregulated	45.1457625976957	WP_000472430.1
C2566_RS18670	plsY	plsY	glycerol-3-phosphate 1-O-acyltransferase PlsY	0.153794875083737	0.663268245386252	Upregulated	65.0546057881714	WP_001272796.1
C2566_RS04985	proA	proA	glutamate-5-semialdehyde dehydrogenase	0.152974202957473	0.69429560461467	Upregulated	168.584384813175	WP_000893272.1
C2566_RS25440	C2566_RS25440	C2566_RS25440	helix-turn-helix domain-containing protein	0.152512999497362	NA	Upregulated	5.37573418225719	WP_223343795.1
C2566_RS07685	ybiX	ybiX	PKHD-type hydroxylase YbiX	0.152382927448331	0.742425748659249	Upregulated	11.768146974345	WP_000990177.1
C2566_RS08890	rutG	rutG	pyrimidine utilization transport protein G	0.152347260337168	0.739778432871639	Upregulated	60.6437389574697	WP_001301229.1
C2566_RS21925	adeQ	adeQ	adenine permease AdeQ	0.151858972010029	0.737952539089302	Upregulated	17.5029681376375	WP_012767770.1
C2566_RS01515	C2566_RS01515	C2566_RS01515	hypothetical protein	0.151723470024881	0.743033304432101	Upregulated	370.535387271391	NA
C2566_RS15360	yfdV	yfdV	transporter YfdV	0.1513138667866	0.705952428584381	Upregulated	10.2390295209373	WP_000955025.1
C2566_RS09395	lpoB	lpoB	penicillin-binding protein activator LpoB	0.151308838078878	0.701978957939266	Upregulated	98.855095665654	WP_000164439.1
C2566_RS21105	bcsG	bcsG	cellulose biosynthesis protein BcsG	0.151211187913442	0.715519006408454	Upregulated	40.6931404269073	WP_000191622.1
C2566_RS17545	aas	aas	bifunctional acyl-ACP--phospholipid O-acyltransferase/long-chain-fatty-acid--ACP ligase	0.150721198822304	0.684132550617249	Upregulated	135.635503010102	WP_000899049.1
C2566_RS06700	citC	citC	[citrate (pro-3S)-lyase] ligase	0.150612350488191	0.741733824576323	Upregulated	10.9548786856091	WP_000467700.1
C2566_RS02390	yjeH	yjeH	L-methionine/branched-chain amino acid transporter	0.150582045816771	0.737873225794421	Upregulated	43.5699419198061	WP_000015852.1
C2566_RS01450	yijD	yijD	YijD family membrane protein	0.150321069393032	0.743033304432101	Upregulated	337.917316739938	WP_000806411.1
C2566_RS14460	yejA	yejA	extracellular solute-binding protein	0.150285695505792	0.701978957939266	Upregulated	227.289399641915	WP_000637035.1
C2566_RS02725	C2566_RS02725	C2566_RS02725	enoyl-CoA hydratase/isomerase family protein	0.150274035573695	0.637743765064624	Upregulated	11.6432262072343	WP_001283546.1
C2566_RS07815	gsiA	gsiA	glutathione ABC transporter ATP-binding protein GsiA	0.1502672312723	0.695001089234986	Upregulated	124.417650812441	WP_001301279.1
C2566_RS07050	C2566_RS07050	C2566_RS07050	lipoprotein	0.150262286554674	0.74268174870339	Upregulated	7.6282594012291	WP_000856353.1
C2566_RS01030	yihY	yihY	virulence factor BrkB family protein	0.150222477775787	0.685660743942289	Upregulated	252.101110239271	WP_000920762.1
C2566_RS08600	fabA	fabA	bifunctional 3-hydroxydecanoyl-ACP dehydratase/trans-2-decenoyl-ACP isomerase	0.150107510962464	0.740026666881121	Upregulated	310.077260317665	WP_000227927.1
C2566_RS10225	ribA	ribA	GTP cyclohydrolase II	0.149856616206712	0.662040539902112	Upregulated	351.456119805614	WP_001176295.1
C2566_RS16465	C2566_RS16465	C2566_RS16465	hypothetical protein	0.149813567845911	NA	Upregulated	410.495901566081	NA
C2566_RS17975	yqfG	yqfG	protein YqfG	0.149794980147513	0.736060263687773	Upregulated	18.0121618824901	WP_001050745.1
C2566_RS06750	lipA	lipA	lipoyl synthase	0.149770863468946	0.697025177543552	Upregulated	439.684525031936	WP_000042632.1
C2566_RS24630	ymiC	ymiC	small membrane protein YmiC	0.149766514357241	0.744848631539075	Upregulated	40.7859347013473	WP_001310756.1
C2566_RS17935	ygfX	ygfX	protein YgfX	0.149757585672279	0.739661797308373	Upregulated	86.8303107926899	WP_000244783.1
C2566_RS13285	cheW	cheW	chemotaxis protein CheW	0.149729641185677	0.745633152501351	Upregulated	14.2087220542363	WP_000147302.1
C2566_RS18315	yghU	yghU	glutathione-dependent disulfide-bond oxidoreductase	0.149457482222629	0.73055895528479	Upregulated	73.2211799446212	WP_001295515.1
C2566_RS19240	argG	argG	argininosuccinate synthase	0.149397008974875	0.71344383244839	Upregulated	150.813827309162	WP_000207665.1
C2566_RS07740	ompX	ompX	outer membrane protein OmpX	0.149070458073962	0.729205583846097	Upregulated	967.242491032697	WP_001295296.1
C2566_RS25135	ysdE	ysdE	protein YsdE	0.148953870837949	0.73954421338808	Upregulated	10.3771296476615	WP_211180519.1
C2566_RS21250	glyQ	glyQ	glycine--tRNA ligase subunit alpha	0.148619702630968	0.729205583846097	Upregulated	98.4348261540683	WP_001168544.1
C2566_RS22005	yidI	yidI	protein YidI	0.148598052311785	0.74268174870339	Upregulated	17.652502362029	WP_000511289.1
C2566_RS02515	queG	queG	tRNA epoxyqueuosine(34) reductase QueG	0.148558787244755	0.743033304432101	Upregulated	232.613528490729	WP_001294219.1
C2566_RS05480	adrA	adrA	diguanylate cyclase AdrA	0.148524953193833	0.740321346743904	Upregulated	15.0856260154141	WP_000484048.1
C2566_RS08550	ycbF	ycbF	fimbrial chaperone	0.14843450154307	0.745960294300706	Upregulated	10.8076085029019	WP_001111465.1
C2566_RS05170	yahC	yahC	DUF1097 domain-containing protein	0.148251183473654	0.732083037086993	Upregulated	8.25340801132326	WP_001013880.1
C2566_RS17455	recB	recB	exodeoxyribonuclease V subunit beta	0.14824153277775	0.66957647317457	Upregulated	160.065276638563	WP_001285992.1
C2566_RS20570	gntU	gntU	gluconate transporter	0.148027826557627	0.743033304432101	Upregulated	29.6757560426173	WP_000210111.1
C2566_RS07870	deoR	deoR	DNA-binding transcriptional repressor DeoR	0.147815264322041	0.705751678712955	Upregulated	57.4285820217216	WP_000450121.1
C2566_RS08935	C2566_RS08935	C2566_RS08935	hypothetical protein	0.147614958286388	0.746506708018735	Upregulated	8.04968076777514	WP_000979516.1
C2566_RS15245	C2566_RS15245	C2566_RS15245	fimbrial protein	0.147600837119142	0.74447078367837	Upregulated	8.19888048651213	WP_000789849.1
C2566_RS16215	yphF	yphF	substrate-binding domain-containing protein	0.147568779359332	NA	Upregulated	55.2940750598675	WP_001124894.1
C2566_RS13175	nudB	nudB	dihydroneopterin triphosphate diphosphatase	0.147565392520878	0.715057948754241	Upregulated	114.195309870284	WP_001300367.1
C2566_RS04560	dgt	dgt	dGTPase	0.147542258727996	0.708788960640317	Upregulated	93.2372953350515	WP_000057067.1
C2566_RS14645	apbE	apbE	FAD:protein FMN transferase ApbE	0.14738023070916	0.743033304432101	Upregulated	16.5963448510865	WP_000406064.1
C2566_RS08415	kdsB	kdsB	3-deoxy-manno-octulosonate cytidylyltransferase	0.147354595556776	0.743033304432101	Upregulated	149.514377553352	WP_000011603.1
C2566_RS20475	malP	malP	maltodextrin phosphorylase	0.147027545307027	0.741733824576323	Upregulated	420.062979926505	WP_000081903.1
C2566_RS13990	gatD	gatD	galactitol-1-phosphate 5-dehydrogenase	0.146817764501777	0.748808405889654	Upregulated	17.9928137808996	WP_000844219.1
C2566_RS03850	yaaY	yaaY	DUF2575 family protein	0.146803951745747	0.745960294300706	Upregulated	12.0544714088951	WP_001300728.1
C2566_RS09610	ymgC	ymgC	protein YmgC	0.146394186289117	0.745633152501351	Upregulated	8.32134334256262	WP_001065752.1
C2566_RS21860	C2566_RS21860	C2566_RS21860	IS30-like element IS30 family transposase	0.146106774748362	0.741388939773573	Upregulated	88.9133297588523	NA
C2566_RS19790	smg	smg	DUF494 family protein Smg	0.145823087346765	0.749259122262224	Upregulated	304.716635360452	WP_000460680.1
C2566_RS17275	truC	truC	tRNA pseudouridine(65) synthase TruC	0.145640862427051	0.748808405889654	Upregulated	23.6997605199529	WP_000890001.1
C2566_RS03365	trpR	trpR	trp operon repressor	0.145517925635935	0.746140592995758	Upregulated	122.348795211433	WP_000068679.1
C2566_RS20715	rsmD	rsmD	16S rRNA (guanine(966)-N(2))-methyltransferase	0.145488014530376	0.721675272378005	Upregulated	44.942442474493	WP_000743204.1
C2566_RS22045	ibpB	ibpB	small heat shock chaperone IbpB	0.145374946414617	0.750748374203515	Upregulated	769.719648119181	WP_001243431.1
C2566_RS20995	gadA	gadA	glutamate decarboxylase	0.144909031769206	0.752126143523512	Upregulated	13.7825590847082	WP_000372240.1
C2566_RS04245	yacG	yacG	DNA gyrase inhibitor YacG	0.144638808404709	0.733568100269436	Upregulated	39.9907738289803	WP_000005042.1
C2566_RS05690	panE	panE	2-dehydropantoate 2-reductase	0.144595555268898	0.734702832543293	Upregulated	108.135524707443	WP_000705853.1
C2566_RS17210	ygcG	ygcG	TPM domain-containing protein	0.144066945918962	0.743033304432101	Upregulated	10.2212849776004	WP_001268460.1
C2566_RS03000	lptG	lptG	LPS export ABC transporter permease LptG	0.144007972164975	0.723655123123524	Upregulated	138.336887245547	WP_001295681.1
C2566_RS06135	glxR	glxR	2-hydroxy-3-oxopropionate reductase	0.144001030916782	0.730304027152616	Upregulated	10.2337095547017	WP_000765842.1
C2566_RS09755	emtA	emtA	membrane-bound lytic murein transglycosylase EmtA	0.143806634342781	0.708995233824584	Upregulated	44.3648117376446	WP_001301104.1
C2566_RS11205	ddpC	ddpC	D,D-dipeptide ABC transporter permease	0.143629533340591	0.755466564936688	Upregulated	13.9757615258753	WP_000979608.1
C2566_RS06845	djlC	djlC	co-chaperone DjlC	0.143032402530318	0.756170659482459	Upregulated	36.4064926845143	NA
C2566_RS12335	btuC	btuC	vitamin B12 ABC transporter permease BtuC	0.14302126027672	0.703915715164258	Upregulated	56.9246248157863	WP_000956528.1
C2566_RS18905	yhaJ	yhaJ	DNA-binding transcriptional regulator YhaJ	0.142845862266787	0.727289938567963	Upregulated	41.3660461308327	WP_001041010.1
C2566_RS02790	ytfJ	ytfJ	YtfJ family protein	0.142157854824851	0.746506708018735	Upregulated	308.480479148338	WP_000175286.1
C2566_RS10625	C2566_RS10625	C2566_RS10625	PD-(D/E)XK nuclease-like domain-containing protein	0.142111446062372	0.743033304432101	Upregulated	7.85840845121257	NA
C2566_RS01395	frwD	frwD	PTS fructose-like transporter subunit IIB	0.142101963855533	0.755466564936688	Upregulated	8.34983473719332	WP_000323846.1
C2566_RS02155	phnK	phnK	phosphonate C-P lyase system protein PhnK	0.141912281444813	NA	Upregulated	9.07600174935699	WP_001075514.1
C2566_RS07455	C2566_RS07455	C2566_RS07455	excisionase	0.141292497834074	NA	Upregulated	6.71048469515544	WP_001303849.1
C2566_RS05930	priC	priC	primosomal replication protein N''	0.1407829131036	0.743033304432101	Upregulated	25.1358653972086	WP_000844874.1
C2566_RS08155	ybjS	ybjS	NAD-dependent epimerase/dehydratase family protein	0.140723496116257	0.721675272378005	Upregulated	55.2561314524147	WP_001338420.1
C2566_RS08565	ycbX	ycbX	6-N-hydroxylaminopurine resistance protein YcbX	0.140708658596186	0.745960294300706	Upregulated	54.0277022150289	WP_000212426.1
C2566_RS21945	uhpB	uhpB	signal transduction histidine-protein kinase/phosphatase UhpB	0.140409288418572	0.759630574155617	Upregulated	27.3527935223403	WP_001295243.1
C2566_RS08070	rimK	rimK	30S ribosomal protein S6--L-glutamate ligase	0.140345807891309	0.748808405889654	Upregulated	143.312455878855	WP_000684321.1
C2566_RS15175	flk	flk	flagella biosynthesis regulator Flk	0.13938107992133	0.712397170423224	Upregulated	54.2893424034136	WP_000615834.1
C2566_RS02115	alsR	alsR	MurR/RpiR family transcriptional regulator	0.139057389640279	0.728857966560985	Upregulated	168.878545266357	WP_000083217.1
C2566_RS16495	raiA	raiA	ribosome-associated translation inhibitor RaiA	0.138823454787512	0.742425748659249	Upregulated	70915.7837894903	WP_000178456.1
C2566_RS13270	cheR	cheR	protein-glutamate O-methyltransferase CheR	0.138782225102503	0.761130801509263	Upregulated	13.0972989660005	WP_000204338.1
C2566_RS21770	xanP	xanP	xanthine/proton symporter XanP	0.13873556938514	0.758586398421613	Upregulated	43.0062046027818	WP_001295238.1
C2566_RS16875	gutM	gutM	transcriptional regulator GutM	0.138695824212697	0.742425748659249	Upregulated	7.97302286852706	WP_000252907.1
C2566_RS20550	glgX	glgX	glycogen debranching protein GlgX	0.138690204437075	0.737952539089302	Upregulated	351.286654574399	WP_000192533.1
C2566_RS04670	rnhB	rnhB	ribonuclease HII	0.138356914096463	0.743033304432101	Upregulated	43.8210619382477	WP_000569405.1
C2566_RS06800	rsfS	rsfS	ribosome silencing factor	0.1379829019433	0.743033304432101	Upregulated	76.9544328663827	WP_001161664.1
C2566_RS18295	yghS	yghS	dTMP kinase	0.13797761615378	NA	Upregulated	6.18925650660143	WP_001076243.1
C2566_RS13350	yecJ	yecJ	DUF2766 family protein YecJ	0.137801805851345	0.755080175770269	Upregulated	24.1240083340856	WP_000082127.1
C2566_RS04550	btuF	btuF	vitamin B12 ABC transporter substrate-binding protein BtuF	0.137610606848494	0.734702832543293	Upregulated	36.5392401586696	WP_001319823.1
C2566_RS12330	btuE	btuE	bifunctional thioredoxin/glutathione peroxidase	0.137537244379813	0.725021182510534	Upregulated	37.9103411846564	WP_001154168.1
C2566_RS14915	rbn	rbn	ribonuclease BN	0.137500124128499	0.72817560671696	Upregulated	35.0778770089365	WP_001300687.1
C2566_RS05000	paoD	paoD	molybdenum cofactor insertion chaperone PaoD	0.137257797027728	0.766426904144531	Upregulated	10.7767134698836	WP_000122394.1
C2566_RS08820	torS	torS	TMAO reductase system sensor histidine kinase/response regulator TorS	0.137026269335142	0.763781617371276	Upregulated	54.4452673698794	WP_001300633.1
C2566_RS16920	ascF	ascF	PTS cellobiose/arbutin/salicin transporter subunit IIBC	0.136132247884721	0.762131954026118	Upregulated	26.1275148496704	WP_001107835.1
C2566_RS08150	amiD	amiD	N-acetylmuramoyl-L-alanine amidase AmiD	0.135311146387854	0.748808405889654	Upregulated	263.828912716641	WP_001255168.1
C2566_RS04105	leuB	leuB	3-isopropylmalate dehydrogenase	0.135150247282863	0.769989461978706	Upregulated	24.6071103535778	WP_000042353.1
C2566_RS12045	ydhP	ydhP	MFS transporter	0.134455567016832	0.767805774381493	Upregulated	35.584476801148	WP_000701040.1
C2566_RS19580	yhdP	yhdP	AsmA2 domain-containing protein YhdP	0.1344318963562	0.711432709517155	Upregulated	309.359150299089	WP_001253612.1
C2566_RS19030	agaV	agaV	PTS N-acetylgalactosamine transporter subunit IIB	0.134026985048881	NA	Upregulated	5.1215818536281	WP_001295547.1
C2566_RS08390	ycaI	ycaI	ComEC family protein	0.1340079918565	0.682768774232109	Upregulated	107.810671899673	WP_000705764.1
C2566_RS10450	ompG	ompG	monomeric porin OmpG	0.133327383904601	0.763509185161257	Upregulated	9.3963080532249	WP_000735257.1
C2566_RS11755	tqsA	tqsA	AI-2 transporter TqsA	0.13332679358706	0.771300208101664	Upregulated	188.711790845011	WP_001118241.1
C2566_RS12025	lhr	lhr	ATP-dependent helicase	0.133177298767217	0.760052994559213	Upregulated	121.942246739577	WP_001301008.1
C2566_RS09785	dhaL	dhaL	dihydroxyacetone kinase subunit DhaL	0.133102200583482	0.759506165972354	Upregulated	64.2543656343364	WP_000059411.1
C2566_RS04800	yafC	yafC	DNA-binding transcriptional regulator YafC	0.132568742531951	0.728377738145866	Upregulated	86.9481043046067	WP_000648577.1
C2566_RS07365	C2566_RS07365	C2566_RS07365	hypothetical protein	0.132409787696626	0.754709777974879	Upregulated	140.298680216788	NA
C2566_RS04230	secA	secA	preprotein translocase subunit SecA	0.132338279094241	0.743033304432101	Upregulated	704.568334278012	WP_000905789.1
C2566_RS07770	ybiT	ybiT	ABC-F family ATPase	0.132207631486135	0.74447078367837	Upregulated	215.429321453917	WP_000961458.1
C2566_RS19195	nlpI	nlpI	lipoprotein NlpI	0.132112420253142	0.761838523157038	Upregulated	7267.7348835216	WP_000802080.1
C2566_RS13395	C2566_RS13395	C2566_RS13395	hypothetical protein	0.131854214745155	0.771994202410289	Upregulated	635.633461214721	NA
C2566_RS04750	metI	metI	methionine ABC transporter permease MetI	0.131574953586929	0.748808405889654	Upregulated	47.874405869592	WP_001294600.1
C2566_RS20450	bioH	bioH	pimeloyl-ACP methyl ester esterase BioH	0.131566409745707	0.745960294300706	Upregulated	35.2074061503008	WP_001060071.1
C2566_RS21005	treF	treF	alpha,alpha-trehalase	0.131555292929367	0.765804015150373	Upregulated	61.8674902243392	WP_000934218.1
C2566_RS02465	frdA	frdA	fumarate reductase (quinol) flavoprotein subunit	0.131393544271258	0.771300208101664	Upregulated	629.365424032943	WP_001192973.1
C2566_RS06445	cusB	cusB	Cu(+)/Ag(+) efflux RND transporter periplasmic adaptor subunit CusB	0.13134166343971	0.743033304432101	Upregulated	160.935883200596	WP_000717157.1
C2566_RS03265	mog	mog	molybdopterin adenylyltransferase	0.131113183733457	0.748808405889654	Upregulated	116.901151960174	WP_001094682.1
C2566_RS02820	tamB	tamB	autotransporter assembly complex protein TamB	0.131092412599082	0.6232541471395	Upregulated	337.829641789407	WP_000060982.1
C2566_RS19655	panF	panF	sodium/pantothenate symporter	0.130761330962492	0.769989461978706	Upregulated	39.1940723403293	WP_001175728.1
C2566_RS01400	yijO	yijO	AraC family transcriptional regulator	0.130737211308872	0.775985842576549	Upregulated	16.5720512699732	WP_000274624.1
C2566_RS03400	ytjB	ytjB	YtjB family periplasmic protein	0.130598151409676	0.761130801509263	Upregulated	39.8426001969675	WP_000124615.1
C2566_RS12475	osmE	osmE	osmotically-inducible lipoprotein OsmE	0.130498141739436	0.775745142249744	Upregulated	2340.54758940537	WP_001039044.1
C2566_RS24820	C2566_RS24820	C2566_RS24820	type I toxin-antitoxin system toxin Ldr family protein	0.130448071053323	0.775985842576549	Upregulated	191.924943615021	WP_001295224.1
C2566_RS03975	kefF	kefF	glutathione-regulated potassium-efflux system oxidoreductase KefF	0.130150057231841	0.771300208101664	Upregulated	27.6963479920947	WP_000600725.1
C2566_RS01155	rhaT	rhaT	L-rhamnose/proton symporter RhaT	0.130027126828966	0.765804015150373	Upregulated	38.6991818456809	WP_000063524.1
C2566_RS07745	opgE	opgE	phosphoethanolamine transferase	0.128723194082122	0.748808405889654	Upregulated	66.6684641147154	WP_001054678.1
C2566_RS09890	chaA	chaA	sodium-potassium/proton antiporter ChaA	0.128626398414557	0.779209952578524	Upregulated	133.251700036525	WP_001295620.1
C2566_RS20035	gspL	gspL	type II secretion system protein GspL	0.128557729124786	0.779353408967321	Upregulated	36.8927061010623	WP_001115228.1
C2566_RS01500	coaA	coaA	type I pantothenate kinase	0.1283597027631	0.766435445450503	Upregulated	200.67117532735	WP_000023081.1
C2566_RS16910	hydN	hydN	electron transport protein HydN	0.128192434084514	0.771300208101664	Upregulated	15.4618199470414	WP_001078777.1
C2566_RS09430	bhsA	bhsA	multiple stress resistance protein BhsA	0.128152099423597	0.778214009620321	Upregulated	423.647104435025	WP_000800153.1
C2566_RS00825	pepQ	pepQ	Xaa-Pro dipeptidase	0.127990096165664	0.76667400513498	Upregulated	228.710239002414	WP_000444561.1
C2566_RS18500	ygiZ	ygiZ	DUF2645 family protein	0.127965455113442	0.780321134149839	Upregulated	32.4668518661503	WP_000917684.1
C2566_RS08040	C2566_RS08040	C2566_RS08040	ogr/Delta-like zinc finger family protein	0.127882200504575	0.780614472568705	Upregulated	59.7652461980519	WP_000972391.1
C2566_RS04465	dksA	dksA	RNA polymerase-binding protein DksA	0.127836189145011	0.769989461978706	Upregulated	753.211082146749	WP_001155227.1
C2566_RS05425	ampH	ampH	D-alanyl-D-alanine-carboxypeptidase/endopeptidase AmpH	0.127267732552786	0.715519006408454	Upregulated	93.3613482929554	WP_000830738.1
C2566_RS21715	yicC	yicC	YicC/YloC family endoribonuclease	0.127183892392151	0.682150159095818	Upregulated	204.307147693998	WP_000621336.1
C2566_RS14635	alkB	alkB	DNA oxidative demethylase AlkB	0.126822682966918	0.768423684390046	Upregulated	31.207607654179	WP_000885006.1
C2566_RS11035	pqqU	pqqU	TonB-dependent receptor PqqU	0.126600094615679	0.761002648536945	Upregulated	184.806012666931	WP_000689311.1
C2566_RS10555	abgA	abgA	p-aminobenzoyl-glutamate hydrolase subunit AbgA	0.125982355021007	0.784350332178382	Upregulated	25.6507098922967	WP_000444929.1
C2566_RS14555	ccmE	ccmE	cytochrome c maturation protein CcmE	0.125953506951233	0.784350332178382	Upregulated	16.3815115508073	WP_001026418.1
C2566_RS01175	yiiM	yiiM	6-hydroxyaminopurine reductase	0.125884629095514	0.764220444671729	Upregulated	50.1424590111672	WP_001270260.1
C2566_RS14690	atoB	atoB	acetyl-CoA acetyltransferase	0.125458977637192	0.784350332178382	Upregulated	24.6455750527043	WP_000786547.1
C2566_RS17880	ubiH	ubiH	2-octaprenyl-6-methoxyphenyl hydroxylase	0.125255972219986	0.774002189324874	Upregulated	152.9099390543	WP_000111199.1
C2566_RS16185	hcaD	hcaD	phenylpropionate dioxygenase ferredoxin reductase subunit	0.125122877432768	0.775985842576549	Upregulated	48.0725724494723	WP_000660788.1
C2566_RS01095	frvR	frvR	putative frv operon regulatory protein	0.124376177008779	0.784350332178382	Upregulated	34.7250179004319	WP_000931298.1
C2566_RS06190	ybcF	ybcF	carbamate kinase	0.124340107088293	0.766883787890362	Upregulated	7.85458569863095	WP_000855388.1
C2566_RS03540	dnaT	dnaT	primosomal protein DnaT	0.124244601243782	0.778536904372032	Upregulated	54.2813676550839	WP_000098818.1
C2566_RS08530	elfC	elfC	fimbrial biogenesis usher protein	0.124108550091171	0.784996463977373	Upregulated	36.757236999546	WP_000286312.1
C2566_RS07620	ybhQ	ybhQ	YbhQ family protein	0.123674361605963	0.788826499815694	Upregulated	825.128381831331	WP_000871982.1
C2566_RS20930	C2566_RS20930	C2566_RS20930	hypothetical protein	0.123147821960954	0.775652049527755	Upregulated	17.2418603791094	WP_000020596.1
C2566_RS16455	C2566_RS16455	C2566_RS16455	hypothetical protein	0.123088877563401	0.741733824576323	Upregulated	479.220617335275	NA
C2566_RS17780	epd	epd	erythrose-4-phosphate dehydrogenase	0.122896199427946	0.762456624525165	Upregulated	409.992045577676	WP_000218480.1
C2566_RS08175	hcr	hcr	NADH oxidoreductase	0.122857462881013	0.775652049527755	Upregulated	22.3621949284069	WP_000178677.1
C2566_RS04335	yacL	yacL	protein YacL	0.122778946595671	0.788826499815694	Upregulated	135.1140570327	WP_000384306.1
C2566_RS14880	menC	menC	o-succinylbenzoate synthase	0.121689131403489	0.775985842576549	Upregulated	65.2738910829919	WP_001255628.1
C2566_RS09620	ymgF	ymgF	cell division-associated protein YmgF	0.121054001039366	NA	Upregulated	6.34265028271668	WP_001065861.1
C2566_RS08095	potH	potH	putrescine ABC transporter permease PotH	0.120905980426744	0.793628501927443	Upregulated	9.81571677330065	WP_000105444.1
C2566_RS13975	C2566_RS13975	C2566_RS13975	DeoR/GlpR family DNA-binding transcription regulator	0.120821862066465	0.782772500158481	Upregulated	97.2208196288344	NA
C2566_RS03225	nhaA	nhaA	Na+/H+ antiporter NhaA	0.120702753931629	0.759630574155617	Upregulated	423.259866830948	WP_000681360.1
C2566_RS05845	amtB	amtB	ammonium transporter AmtB	0.120178380863638	0.784996463977373	Upregulated	40.1285030591108	WP_000685032.1
C2566_RS18810	ygjQ	ygjQ	SanA/YdcF family protein	0.120141739121904	0.793628501927443	Upregulated	21.7452101034064	WP_000942548.1
C2566_RS10525	uspE	uspE	universal stress protein UspE	0.119934765038861	0.775652049527755	Upregulated	1702.07621399283	WP_001262123.1
C2566_RS16420	trxC	trxC	thioredoxin TrxC	0.119909938981637	0.756170659482459	Upregulated	619.4243743585	WP_001098726.1
C2566_RS19135	yraR	yraR	NAD(P)H-binding protein	0.119847593503117	0.750136148083328	Upregulated	54.4626642859153	WP_001301320.1
C2566_RS14525	yejO	yejO	autotransporter YejO	0.11958966727172	0.756170659482459	Upregulated	164.836203184102	WP_000554226.1
C2566_RS16410	yfiF	yfiF	tRNA/rRNA methyltransferase	0.119532805335231	0.767564933332098	Upregulated	119.17200611624	WP_000997403.1
C2566_RS17075	truD	truD	tRNA pseudouridine(13) synthase TruD	0.119300347384012	0.785881344746219	Upregulated	287.396086520152	WP_000568943.1
C2566_RS12665	ydjJ	ydjJ	NAD(P)-dependent alcohol dehydrogenase	0.119188162416243	0.788826499815694	Upregulated	15.0792444490555	WP_000798110.1
C2566_RS15320	dsdC	dsdC	DNA-binding transcriptional regulator DsdC	0.118844162758302	0.769186063953988	Upregulated	46.2932703905299	WP_001300996.1
C2566_RS18510	ygiN	ygiN	putative quinol monooxygenase	0.118643595641406	0.790111155363763	Upregulated	1568.99010482407	WP_000958598.1
C2566_RS15880	hyfD	hyfD	hydrogenase 4 subunit HyfD	0.118609454114775	0.761124870150547	Upregulated	11.4320996060858	NA
C2566_RS05115	ykgE	ykgE	(Fe-S)-binding protein	0.118541077500402	0.797074725280088	Upregulated	70.5304414002657	WP_001102108.1
C2566_RS09570	iraM	iraM	anti-adapter protein IraM	0.118328560740669	0.79263648445645	Upregulated	17.8859683648133	WP_001307134.1
C2566_RS13255	cheZ	cheZ	protein phosphatase CheZ	0.118314303524542	0.797663452778083	Upregulated	8.93336922473299	WP_000983609.1
C2566_RS12395	pfkB	pfkB	6-phosphofructokinase II	0.117896775686698	0.770819753562018	Upregulated	205.193742579116	WP_000251727.1
C2566_RS19795	dprA	dprA	DNA-protecting protein DprA	0.117644658491827	0.788263893092037	Upregulated	203.446154608134	WP_000228551.1
C2566_RS05995	ushA	ushA	bifunctional UDP-sugar hydrolase/5'-nucleotidase	0.117558752781684	0.754867871683264	Upregulated	278.541773615789	WP_000771748.1
C2566_RS04150	rsmH	rsmH	16S rRNA (cytosine(1402)-N(4))-methyltransferase RsmH	0.117250959824315	0.779089623598071	Upregulated	499.346382996313	WP_000970479.1
C2566_RS12270	ydiS	ydiS	FAD-dependent oxidoreductase	0.117189961294578	0.790111155363763	Upregulated	11.3167078817937	WP_001278501.1
C2566_RS20645	ugpB	ugpB	sn-glycerol-3-phosphate ABC transporter substrate-binding protein UgpB	0.117118582176016	0.797074725280088	Upregulated	118.586253502715	WP_000803190.1
C2566_RS09705	umuD	umuD	translesion error-prone DNA polymerase V autoproteolytic subunit	0.116756630252033	0.800741416142019	Upregulated	17.8472557949843	WP_000897378.1
C2566_RS08545	ycbV	ycbV	fimbrial protein	0.116385082952279	0.801933379067569	Upregulated	10.8531193374128	WP_000919497.1
C2566_RS20170	yhfK	yhfK	YccS/YhfK family putative transporter	0.116248424006158	0.750774539540934	Upregulated	263.267243013254	WP_012775971.1
C2566_RS15730	eutM	eutM	ethanolamine utilization microcompartment protein EutM	0.116016164061743	0.801933379067569	Upregulated	13.3293699405226	WP_000387713.1
C2566_RS04960	frsA	frsA	esterase FrsA	0.115727228133282	0.743033304432101	Upregulated	136.587470333858	WP_000189541.1
C2566_RS09525	roxA	roxA	[50S ribosomal protein L16]-arginine 3-hydroxylase	0.115599768249057	0.762817535352879	Upregulated	217.675678353394	WP_001295435.1
C2566_RS06755	ybeF	ybeF	YbeF family transcriptional regulator	0.114953169796829	0.796147849062699	Upregulated	17.6752495174798	WP_000378033.1
C2566_RS14190	mlrA	mlrA	HTH-type transcriptional regulator MlrA	0.114781333770243	0.795012141025501	Upregulated	110.291065797483	WP_001240403.1
C2566_RS03150	fecB	fecB	Fe(3+) dicitrate ABC transporter substrate-binding protein FecB	0.114689224053414	0.796147849062699	Upregulated	29.5785589563538	WP_000879164.1
C2566_RS14695	yfaP	yfaP	YfaP family protein	0.114577902548267	0.7826364184695	Upregulated	52.8385880252924	WP_001225852.1
C2566_RS14470	yejE	yejE	ABC transporter permease	0.1144173743006	0.775985842576549	Upregulated	32.5255172569326	WP_000088916.1
C2566_RS13935	mdtD	mdtD	MFS transporter	0.114412144846564	0.794539803734501	Upregulated	22.8924869203355	WP_000130850.1
C2566_RS07830	gsiD	gsiD	glutathione ABC transporter permease GsiD	0.11412392808752	0.79892734878568	Upregulated	53.6528300813839	WP_001236051.1
C2566_RS08335	pflA	pflA	pyruvate formate lyase 1-activating protein	0.113883763576619	0.769989461978706	Upregulated	364.729445428701	WP_000111043.1
C2566_RS15725	eutN	eutN	ethanolamine utilization microcompartment protein EutN	0.11348192521769	NA	Upregulated	6.14192723641856	WP_000762196.1
C2566_RS18385	yghA	yghA	NADP(+)-dependent aldehyde reductase	0.113147446935099	0.78312860011826	Upregulated	39.2110946207871	WP_000018760.1
C2566_RS10295	ycjD	ycjD	DUF559 domain-containing protein	0.112988114559207	0.807901838731603	Upregulated	23.1471327871487	WP_000565727.1
C2566_RS07435	gpmA	gpmA	2,3-diphosphoglycerate-dependent phosphoglycerate mutase	0.112835482048121	0.779209952578524	Upregulated	1007.99640849365	WP_001295305.1
C2566_RS15960	purN	purN	phosphoribosylglycinamide formyltransferase	0.112729250774373	0.769989461978706	Upregulated	63.7748393151923	WP_001028614.1
C2566_RS06620	C2566_RS06620	C2566_RS06620	phosphoadenosine phosphosulfate reductase	0.112575528525319	0.809191909102691	Upregulated	12.30447134622	NA
C2566_RS19720	yhdY	yhdY	amino acid ABC transporter permease	0.112475617423192	0.808380343819179	Upregulated	15.432490839297	WP_001301413.1
C2566_RS16140	suhB	suhB	inositol-1-monophosphatase	0.112360177877865	0.807972773040252	Upregulated	132.531979023401	WP_000553451.1
C2566_RS19805	fmt	fmt	methionyl-tRNA formyltransferase	0.112359590898208	0.801933379067569	Upregulated	331.833284642861	WP_000004473.1
C2566_RS03335	creC	creC	two-component system sensor histidine kinase CreC	0.112220668404143	0.771300208101664	Upregulated	50.4989443655404	WP_001219559.1
C2566_RS02915	pyrI	pyrI	aspartate carbamoyltransferase regulatory subunit	0.112080799825709	0.784350332178382	Upregulated	31.8516951661059	WP_000148581.1
C2566_RS06835	ybeQ	ybeQ	Sel1 family TPR-like repeat protein YbeQ	0.112027011595808	0.810470614163946	Upregulated	36.1735018264101	NA
C2566_RS02335	dtpC	dtpC	dipeptide/tripeptide permease DtpC	0.111959919039692	0.810762665152358	Upregulated	36.6734314870535	WP_000856841.1
C2566_RS15870	hyfB	hyfB	hydrogenase 4 subunit B	0.111714054885654	0.810470614163946	Upregulated	22.2918921835318	WP_000339481.1
C2566_RS11395	glsB	glsB	glutaminase B	0.111600372185153	0.797074725280088	Upregulated	41.109174883913	WP_000257417.1
C2566_RS14570	ccmB	ccmB	heme exporter protein CcmB	0.111247803538997	0.811105646753958	Upregulated	25.7634589726148	WP_000971730.1
C2566_RS18960	tdcA	tdcA	transcriptional regulator TdcA	0.111181700130381	0.810470614163946	Upregulated	998.767494295942	WP_000104211.1
C2566_RS10155	C2566_RS10155	C2566_RS10155	DUF2207 domain-containing protein	0.110831909817184	0.812256357065731	Upregulated	30.9985520966156	NA
C2566_RS01025	yihX	yihX	glucose-1-phosphatase	0.110319688555811	0.775985842576549	Upregulated	157.50085407005	WP_001295269.1
C2566_RS05435	sbmA	sbmA	peptide antibiotic transporter SbmA	0.109450692762277	0.789930830418426	Upregulated	89.6996963769258	WP_001297134.1
C2566_RS22055	yidQ	yidQ	YceK/YidQ family lipoprotein	0.109322821758941	0.789930830418426	Upregulated	174.269264540777	WP_000620888.1
C2566_RS06195	purK	purK	5-(carboxyamino)imidazole ribonucleotide synthase	0.109241281068456	0.811870392331617	Upregulated	36.9606315749071	WP_000815553.1
C2566_RS08615	ompA	ompA	porin OmpA	0.109239147284096	0.814945270868295	Upregulated	3214.02336696689	WP_000750416.1
C2566_RS17765	glpX	glpX	class II fructose-bisphosphatase	0.109025449539201	0.79263648445645	Upregulated	8.86825937773548	WP_000987283.1
C2566_RS15140	dedD	dedD	cell division protein DedD	0.108908953087372	0.806140913106895	Upregulated	151.921503811007	WP_000146992.1
C2566_RS14010	gatZ	gatZ	tagatose-bisphosphate aldolase subunit GatZ	0.108558854591256	0.788826499815694	Upregulated	13.0468309961568	WP_000853869.1
C2566_RS01015	yihV	yihV	sulfofructose kinase	0.108220091212143	0.811871611452258	Upregulated	23.3935677873803	WP_000621656.1
C2566_RS06540	wzz(fepE)	wzz(fepE)	LPS O-antigen length regulator Wzz(fepE)	0.108181365185668	0.813673504864179	Upregulated	15.8768542598238	WP_000096701.1
C2566_RS03025	idnD	idnD	L-idonate 5-dehydrogenase	0.108166436201229	0.816194299299635	Upregulated	27.9325915314543	WP_001197411.1
C2566_RS07055	C2566_RS07055	C2566_RS07055	DUF2625 domain-containing protein	0.108160504345906	0.810470614163946	Upregulated	14.3888605473559	WP_001208814.1
C2566_RS08690	yccA	yccA	FtsH protease modulator YccA	0.107985338825498	0.80413454597952	Upregulated	846.403905119038	WP_000375136.1
C2566_RS20760	yhhT	yhhT	AI-2E family transporter	0.107795090321019	0.78319812826762	Upregulated	54.7543299934591	WP_001300885.1
C2566_RS09935	narG	narG	nitrate reductase subunit alpha	0.107033783304508	0.771300208101664	Upregulated	151.446634454677	WP_000032935.1
C2566_RS22010	yidJ	yidJ	sulfatase-like hydrolase/transferase	0.107012530662112	0.818796151907287	Upregulated	18.655168089245	WP_000828527.1
C2566_RS17065	pcm	pcm	protein-L-isoaspartate O-methyltransferase	0.107002825553414	0.745960294300706	Upregulated	117.768987605529	WP_000254708.1
C2566_RS02815	tamA	tamA	autotransporter assembly complex protein TamA	0.106871301944172	0.734214466429027	Upregulated	144.055537821622	WP_001269293.1
C2566_RS21960	ilvB	ilvB	acetolactate synthase large subunit	0.10669248764793	0.816194299299635	Upregulated	239.146225504345	WP_000168475.1
C2566_RS17310	sdaB	sdaB	L-serine ammonia-lyase II	0.106645128857076	0.820029868396303	Upregulated	221.3791091602	WP_000626410.1
C2566_RS21560	gpmM	gpmM	2,3-bisphosphoglycerate-independent phosphoglycerate mutase	0.10643473170207	0.790706788500237	Upregulated	134.669837305753	WP_000116565.1
C2566_RS09420	ycfJ	ycfJ	glycine zipper 2TM domain-containing protein	0.106229172486703	0.820634243953099	Upregulated	22.0446330771512	WP_001043459.1
C2566_RS04370	can	can	carbonate dehydratase	0.106134223123929	0.791378617451342	Upregulated	604.575884803019	WP_000651599.1
C2566_RS12870	yoaH	yoaH	YoaH family protein	0.105790219891053	0.821983009091378	Upregulated	47.1983876667392	WP_000457334.1
C2566_RS03305	thrA	thrA	bifunctional aspartate kinase/homoserine dehydrogenase I	0.105699985656309	0.805588444035797	Upregulated	266.116886665911	WP_001264707.1
C2566_RS21015	rcdB	rcdB	LysR family transcriptional regulator	0.105581790644694	0.820029868396303	Upregulated	31.6220477145289	WP_001343446.1
C2566_RS14325	yeiB	yeiB	DUF418 domain-containing protein YeiB	0.10552396011208	0.807078453244174	Upregulated	28.1052997286757	WP_000440894.1
C2566_RS00810	fre	fre	NAD(P)H-flavin reductase	0.105495323904487	0.756170659482459	Upregulated	502.752431057616	WP_000209826.1
C2566_RS12430	ydjO	ydjO	protein YdjO	0.105432858286099	0.822083459770603	Upregulated	22.8179431066507	WP_000493142.1
C2566_RS21335	yiaK	yiaK	3-dehydro-L-gulonate 2-dehydrogenase	0.105432299944098	0.822083459770603	Upregulated	15.8932014397344	WP_000869037.1
C2566_RS00300	C2566_RS00300	C2566_RS00300	hypothetical protein	0.105423919253928	0.745960294300706	Upregulated	62.3314421788912	NA
C2566_RS09965	C2566_RS09965	C2566_RS09965	hypothetical protein	0.105332533661111	0.822083459770603	Upregulated	293.815008554805	NA
C2566_RS24025	C2566_RS24025	C2566_RS24025	hypothetical protein	0.105098593794405	NA	Upregulated	6.67859874152153	WP_001303586.1
C2566_RS05265	codA	codA	cytosine/isoguanine deaminase	0.105048435231325	0.800628813882665	Upregulated	45.7651281157321	WP_001301240.1
C2566_RS15690	eutC	eutC	ethanolamine ammonia-lyase subunit beta	0.104905113109992	0.813671688646904	Upregulated	13.100017325358	WP_000372364.1
C2566_RS21405	yiaV	yiaV	HlyD family secretion protein	0.104310442376432	0.815353477425443	Upregulated	15.140288356718	WP_000364895.1
C2566_RS08605	ycbZ	ycbZ	AAA family ATPase	0.104241724173492	0.767219202488488	Upregulated	191.151399706228	WP_000156518.1
C2566_RS18555	ygiC	ygiC	glutathionylspermidine synthase family protein	0.104113423629009	0.795012141025501	Upregulated	563.428404843485	WP_000442860.1
C2566_RS18635	glnE	glnE	bifunctional [glutamate--ammonia ligase]-adenylyl-L-tyrosine phosphorylase/[glutamate--ammonia-ligase] adenylyltransferase	0.104002989485031	0.748837858048342	Upregulated	169.765045532256	WP_012767764.1
C2566_RS17885	ubiI	ubiI	FAD-dependent 2-octaprenylphenol hydroxylase	0.103974157107184	0.784350332178382	Upregulated	250.425066947077	WP_001192185.1
C2566_RS06735	crcB	crcB	fluoride efflux transporter CrcB	0.10392565149902	0.775652049527755	Upregulated	54.1577335241145	WP_000939738.1
C2566_RS15640	yfeX	yfeX	porphyrinogen peroxidase	0.103674233710611	0.812982981136102	Upregulated	149.922568637377	WP_000084590.1
C2566_RS11490	rspR	rspR	DNA-binding transcriptional regulator rspR	0.103078842528873	0.743033304432101	Upregulated	113.267084369363	WP_000215549.1
C2566_RS08285	rarA	rarA	replication-associated recombination protein RarA	0.102806888731645	0.80447481852535	Upregulated	111.506002405988	WP_000067755.1
C2566_RS20370	nudE	nudE	ADP compounds hydrolase NudE	0.102283039523736	0.79263648445645	Upregulated	292.729489447996	WP_000045744.1
C2566_RS09800	ycgV	ycgV	autotransporter outer membrane beta-barrel domain-containing protein	0.102197589803852	0.816194299299635	Upregulated	68.8221361719454	WP_001328993.1
C2566_RS17500	ptsP	ptsP	phosphoenolpyruvate--protein phosphotransferase	0.102080983196401	0.779353408967321	Upregulated	245.066202461241	WP_000957907.1
C2566_RS18150	nupG	nupG	nucleoside permease NupG	0.101980782464255	0.800741416142019	Upregulated	210.212460191949	WP_001049791.1
C2566_RS03685	gntP	gntP	gluconate permease GntP	0.101898856355262	0.824851587453089	Upregulated	35.2725672802394	WP_000558251.1
C2566_RS21935	uhpT	uhpT	hexose-6-phosphate:phosphate antiporter	0.101754682939002	NA	Upregulated	32.913081281796	WP_000879194.1
C2566_RS19680	yhdU	yhdU	DUF2556 family protein	0.101654883833147	0.82680674066518	Upregulated	68.5162499530268	WP_001295275.1
C2566_RS18460	parC	parC	DNA topoisomerase IV subunit A	0.101493413406302	0.79863799217236	Upregulated	179.015194688725	WP_001281877.1
C2566_RS18750	ebgR	ebgR	transcriptional regulator EbgR	0.100701588620952	0.79694913855845	Upregulated	91.2737671162993	WP_000212475.1
C2566_RS17410	csdE	csdE	cysteine desulfurase sulfur acceptor subunit CsdE	0.100163912244626	0.816194299299635	Upregulated	137.760336900757	WP_000184261.1
C2566_RS25070	C2566_RS25070	C2566_RS25070	hypothetical protein	0.100066526177448	0.82680674066518	Upregulated	34.289056061363	WP_001299740.1
C2566_RS02185	phnE	phnE	phosphonate ABC transporter, permease protein PhnE	0.0998281569109079	NA	Upregulated	7.71852468633758	WP_001193500.1
C2566_RS21685	radC	radC	RadC family protein	0.0994609400494472	0.828011786763044	Upregulated	180.957486207524	WP_001321683.1
C2566_RS02770	qorB	qorB	NAD(P)H:quinone oxidoreductase	0.0992229547416344	0.748837858048342	Upregulated	52.1434973034441	WP_000560597.1
C2566_RS21980	tisB	tisB	type I toxin-antitoxin system toxin TisB	0.0992010062409888	0.833451968285341	Upregulated	923.674435305085	WP_000060506.1
C2566_RS18215	glcG	glcG	GlcG family protein	0.0991883757997791	0.831615745733278	Upregulated	19.5749381888029	WP_000853256.1
C2566_RS01420	argC	argC	N-acetyl-gamma-glutamyl-phosphate reductase	0.0991248445345817	0.824151247177767	Upregulated	39.8567584340634	WP_000935370.1
C2566_RS21535	cysE	cysE	serine O-acetyltransferase	0.099083361749209	0.820029868396303	Upregulated	148.044335156331	WP_001277561.1
C2566_RS12235	aroD	aroD	type I 3-dehydroquinate dehydratase	0.0990501742945637	0.821983009091378	Upregulated	37.2251846015595	WP_000860163.1
C2566_RS18890	yqjG	yqjG	glutathionyl-hydroquinone reductase YqjG	0.0989125389723151	0.812545613014295	Upregulated	60.8454738288931	WP_000531205.1
C2566_RS11840	uidR	uidR	DNA-binding transcriptional regulator UidR	0.0984452948426207	0.821837750398193	Upregulated	382.415939167778	WP_000969092.1
C2566_RS17255	gudD	gudD	glucarate dehydratase	0.0984359512974213	0.831757247008836	Upregulated	35.4905154901644	WP_000098247.1
C2566_RS00765	ubiE	ubiE	bifunctional demethylmenaquinone methyltransferase/2-methoxy-6-polyprenyl-1,4-benzoquinol methylase UbiE	0.0982909314560267	0.82680674066518	Upregulated	189.113209378408	WP_000227950.1
C2566_RS05775	clpX	clpX	ATP-dependent protease ATP-binding subunit ClpX	0.0981355269468331	0.818444100235307	Upregulated	904.588405650985	WP_000130305.1
C2566_RS17290	syd	syd	SecY-interacting protein	0.0979478761625912	0.787796057839325	Upregulated	96.4665649403737	WP_000342431.1
C2566_RS07820	gsiB	gsiB	glutathione ABC transporter substrate-binding protein GsiB	0.0978457919743433	0.780888447464537	Upregulated	102.466163279212	WP_000090140.1
C2566_RS21200	bisC	bisC	biotin sulfoxide reductase	0.0961763268109629	0.780085289153107	Upregulated	118.79253419392	WP_000013961.1
C2566_RS07530	ybhB	ybhB	kinase inhibitor	0.095825509266398	0.832711653321119	Upregulated	97.2873313889285	WP_000767389.1
C2566_RS07030	ybfE	ybfE	LexA regulated protein	0.0954804929973747	0.839518792008166	Upregulated	10.6810115582881	WP_001300829.1
C2566_RS15535	yfeH	yfeH	bile acid:sodium symporter family protein	0.0952382434633795	0.791378617451342	Upregulated	114.169723697129	WP_000765610.1
C2566_RS00575	C2566_RS00575	C2566_RS00575	SAM hydrolase/SAM-dependent halogenase family protein	0.0951406810186572	0.788079009466602	Upregulated	142.719546363281	WP_000751614.1
C2566_RS14205	yehX	yehX	glycine betaine ABC transporter ATP binding protein YehX	0.0951058686879734	0.839518792008166	Upregulated	15.5945807038255	WP_000569344.1
C2566_RS04290	ampD	ampD	1,6-anhydro-N-acetylmuramyl-L-alanine amidase AmpD	0.0949478001740105	0.822083459770603	Upregulated	93.5089640907227	WP_000923721.1
C2566_RS04060	yabI	yabI	DedA family protein	0.094884623949993	0.839518792008166	Upregulated	181.854993679464	WP_001148410.1
C2566_RS18630	hldE	hldE	bifunctional D-glycero-beta-D-manno-heptose-7-phosphate kinase/D-glycero-beta-D-manno-heptose 1-phosphate adenylyltransferase HldE	0.0947133168519633	0.807181058121149	Upregulated	109.957288749353	WP_000869178.1
C2566_RS04880	yafJ	yafJ	class II glutamine amidotransferase	0.0946884613737275	0.82680674066518	Upregulated	55.2331463625841	WP_000333379.1
C2566_RS23050	tnpA	tnpA	IS200/IS605 family transposase	0.0946263624284427	0.839518792008166	Upregulated	7.67042058300376	NA
C2566_RS13645	hisC	hisC	histidinol-phosphate transaminase	0.0944191400168931	0.8399707325435	Upregulated	26.2028629774651	WP_000108921.1
C2566_RS18450	ftsP	ftsP	cell division protein FtsP	0.0943050593490243	0.813671688646904	Upregulated	86.3664492881119	WP_000059388.1
C2566_RS21520	lldR	lldR	transcriptional regulator LldR	0.0940046369103066	0.841856475710239	Upregulated	371.15879628836	WP_000636500.1
C2566_RS02940	bdcA	bdcA	SDR family oxidoreductase	0.0937909096956325	0.842394029100048	Upregulated	44.34186225207	WP_000500685.1
C2566_RS11550	C2566_RS11550	C2566_RS11550	lipocalin family protein	0.0937715094660153	0.839518792008166	Upregulated	53.7572643158589	WP_000780584.1
C2566_RS15185	fabB	fabB	beta-ketoacyl-ACP synthase I	0.0935922257863414	0.839518792008166	Upregulated	1147.28047400335	WP_000817178.1
C2566_RS17070	surE	surE	5'/3'-nucleotidase SurE	0.0934162340342681	0.826179994252525	Upregulated	130.250073637021	WP_001295182.1
C2566_RS06435	cusC	cusC	Cu(+)/Ag(+) efflux RND transporter outer membrane channel CusC	0.0933444498892467	0.807094860608309	Upregulated	712.703662001323	WP_000074253.1
C2566_RS19430	arcB	arcB	aerobic respiration two-component sensor histidine kinase ArcB	0.0933377048361906	0.823723037759673	Upregulated	396.231118223413	WP_000809774.1
C2566_RS03215	C2566_RS03215	C2566_RS03215	hypothetical protein	0.0931368311517505	0.839025644606906	Upregulated	18.8748482575971	WP_000871665.1
C2566_RS04555	mtnN	mtnN	5'-methylthioadenosine/S-adenosylhomocysteine nucleosidase	0.0927614129725913	0.828011786763044	Upregulated	303.575861113397	WP_000689844.1
C2566_RS02985	holC	holC	DNA polymerase III subunit chi	0.0926134927702353	0.824916370113036	Upregulated	56.4814052296713	WP_000786393.1
C2566_RS08760	gfcE	gfcE	polysaccharide export protein	0.0925129214987675	0.839518792008166	Upregulated	13.4937673674583	WP_001295357.1
C2566_RS02875	cybC	cybC	cytochrome b562	0.092341949640776	0.839518792008166	Upregulated	85.2395937435158	WP_001232240.1
C2566_RS16190	yphA	yphA	DoxX family protein	0.0920597460932598	0.839518792008166	Upregulated	81.8567587554507	WP_001094726.1
C2566_RS07235	sdhC	sdhC	succinate dehydrogenase cytochrome b556 subunit	0.0917884375055138	0.844899809010998	Upregulated	480.577456707048	WP_000263347.1
C2566_RS21430	selB	selB	selenocysteine-specific translation elongation factor	0.0917031092587759	0.813077375382559	Upregulated	121.798420459667	WP_000582441.1
C2566_RS20505	glpG	glpG	rhomboid family intramembrane serine protease GlpG	0.091572224248941	0.821983009091378	Upregulated	64.0668941735863	WP_000928723.1
C2566_RS06780	rlpA	rlpA	endolytic peptidoglycan transglycosylase RlpA	0.0913786893754894	0.812256357065731	Upregulated	130.742313419231	WP_001231428.1
C2566_RS07070	speF	speF	ornithine decarboxylase SpeF	0.0912586194861852	0.842283343831663	Upregulated	48.9112327694786	WP_000040191.1
C2566_RS01900	dusA	dusA	tRNA dihydrouridine(20/20a) synthase DusA	0.0910976738418034	0.821837750398193	Upregulated	71.87914396653	WP_001329186.1
C2566_RS02630	bsmA	bsmA	biofilm peroxide resistance protein BsmA	0.0908822204788459	0.844899809010998	Upregulated	577.960359880933	WP_000254633.1
C2566_RS03445	yjjW	yjjW	YjjW family glycine radical enzyme activase	0.0908641864133261	0.845932076237478	Upregulated	17.3454705773038	WP_001088415.1
C2566_RS01660	purD	purD	phosphoribosylamine--glycine ligase	0.0907004635169511	0.839518792008166	Upregulated	42.6857128340732	WP_000866792.1
C2566_RS06480	ybdK	ybdK	YbdK family carboxylate-amine ligase	0.0906321849890074	0.836042527320624	Upregulated	50.6903944851137	WP_001130654.1
C2566_RS17415	tcdA	tcdA	tRNA cyclic N6-threonylcarbamoyladenosine(37) synthase TcdA	0.0901965965242595	0.82680674066518	Upregulated	41.2168561307475	WP_000117728.1
C2566_RS11750	mdtJ	mdtJ	multidrug/spermidine efflux SMR transporter subunit MdtJ	0.0899116801481014	0.846548109176731	Upregulated	27.861953578547	WP_000276149.1
C2566_RS11185	bdm	bdm	biofilm-dependent modulation protein	0.0895450090271721	NA	Upregulated	6.97369087450812	WP_000495771.1
C2566_RS21585	kbl	kbl	glycine C-acetyltransferase	0.089198941496696	0.839518792008166	Upregulated	635.348904496189	WP_001213837.1
C2566_RS09905	ychN	ychN	DsrE/F sulfur relay family protein YchN	0.0890876926914719	0.84415043412002	Upregulated	174.81726352844	WP_001169669.1
C2566_RS08230	clpA	clpA	ATP-dependent Clp protease ATP-binding subunit ClpA	0.0890378945661967	0.849912569487812	Upregulated	2462.59251131438	WP_000934045.1
C2566_RS00890	dsbA	dsbA	thiol:disulfide interchange protein DsbA	0.0890332752987066	0.839518792008166	Upregulated	1049.64059264615	WP_000725337.1
C2566_RS20375	igaA	igaA	intracellular growth attenuator protein IgaA	0.0889530544070296	0.825928432406398	Upregulated	265.680412055474	WP_000104525.1
C2566_RS07805	moeA	moeA	molybdopterin molybdotransferase MoeA	0.0882437292478732	0.833598999426827	Upregulated	80.9864262985007	WP_000397372.1
C2566_RS17520	mutH	mutH	DNA mismatch repair endonuclease MutH	0.0882209545055467	0.843933977631803	Upregulated	33.8597853418749	WP_000082201.1
C2566_RS11910	rsxG	rsxG	electron transport complex subunit RsxG	0.088173962625621	0.852928659148961	Upregulated	17.5593119664804	WP_000920802.1
C2566_RS11265	yddA	yddA	ABC transporter ATP-binding protein/permease	0.0881618147372777	0.848804081718426	Upregulated	21.4243386042196	WP_000628583.1
C2566_RS21745	spoT	spoT	bifunctional GTP diphosphokinase/guanosine-3',5'-bis pyrophosphate 3'-pyrophosphohydrolase	0.0880843822326278	0.79263648445645	Upregulated	259.579179953772	WP_000280494.1
C2566_RS06315	ybcK	ybcK	recombinase family protein	0.0877365297561149	0.852928659148961	Upregulated	21.2114340935297	WP_000709082.1
C2566_RS19175	yhbW	yhbW	luciferase-like monooxygenase	0.087551036385957	0.850893347124859	Upregulated	52.9460016291902	WP_000130385.1
C2566_RS03880	rihC	rihC	ribonucleoside hydrolase RihC	0.0874515073478934	0.850401765091293	Upregulated	84.777081024651	WP_001239155.1
C2566_RS12575	ynjF	ynjF	CDP-alcohol phosphatidyltransferase family protein	0.0874367377045283	0.844899809010998	Upregulated	27.119213288363	WP_001295484.1
C2566_RS18910	yhaK	yhaK	pirin family protein	0.0872737965828631	0.839518792008166	Upregulated	8.56173502783254	WP_000633576.1
C2566_RS13090	purT	purT	formate-dependent phosphoribosylglycinamide formyltransferase	0.0872683755459291	0.853767152271045	Upregulated	23.1191680345062	WP_000173474.1
C2566_RS03920	caiE	caiE	carnitine operon protein CaiE	0.0870090870224795	0.850704164185763	Upregulated	22.4383142397825	WP_000122886.1
C2566_RS16155	hcaT	hcaT	3-phenylpropionate MFS transporter	0.08697679323108	0.848662868716454	Upregulated	86.9905590989394	WP_000244174.1
C2566_RS11160	fdnI	fdnI	formate dehydrogenase-N subunit gamma	0.0868310824769836	NA	Upregulated	6.7296941668237	WP_000045648.1
C2566_RS19105	rsmI	rsmI	16S rRNA (cytidine(1402)-2'-O)-methyltransferase	0.0867611647714788	0.825568657458593	Upregulated	149.965521954985	WP_000809262.1
C2566_RS10300	sapF	sapF	peptide ABC transporter ATP-binding protein SapF	0.0867542633306812	0.845370686941874	Upregulated	21.0114519489321	WP_000573407.1
C2566_RS16515	yfiL	yfiL	DUF2799 domain-containing protein	0.0865768909880554	0.856003634958976	Upregulated	24.028612270089	WP_000976004.1
C2566_RS00095	bglH	bglH	carbohydrate-specific porin BglH	0.0864312929306686	0.833598999426827	Upregulated	15.5029990488272	WP_000489868.1
C2566_RS20250	frlR	frlR	DNA-binding transcriptional regulator FrlR	0.08613716097963	0.820029868396303	Upregulated	59.9187217719505	WP_001276847.1
C2566_RS06805	cobC	cobC	adenosylcobalamin/alpha-ribazole phosphatase	0.0857841957113701	0.84398455366641	Upregulated	30.6383146723085	WP_001241888.1
C2566_RS15670	hemF	hemF	oxygen-dependent coproporphyrinogen oxidase	0.0857562901836017	0.807972773040252	Upregulated	48.5005480970811	WP_000801364.1
C2566_RS17895	gcvH	gcvH	glycine cleavage system protein GcvH	0.0851636399404425	0.836338239020536	Upregulated	398.013589721587	WP_001295377.1
C2566_RS12415	hxpB	hxpB	hexitol phosphatase HxpB	0.085102390893786	0.824431241833231	Upregulated	52.9348355770972	WP_000106833.1
C2566_RS00870	mobB	mobB	molybdopterin-guanine dinucleotide biosynthesis protein MobB	0.0848941073918316	0.84398455366641	Upregulated	41.2379879516471	WP_000907622.1
C2566_RS21195	yiaC	yiaC	N-acetyltransferase	0.0848786359243596	0.857845549404372	Upregulated	13.128795127031	WP_000617485.1
C2566_RS11740	ydgD	ydgD	trypsin-like serine peptidase	0.0848676632574187	0.854697770605772	Upregulated	375.50164778791	WP_001260835.1
C2566_RS24935	C2566_RS24935	C2566_RS24935	hypothetical protein	0.0845891969726701	0.857845549404372	Upregulated	8.49600495211478	WP_001066080.1
C2566_RS03300	thrB	thrB	homoserine kinase	0.0844054737858098	0.856096276262593	Upregulated	143.385958730545	WP_000241662.1
C2566_RS08290	serS	serS	serine--tRNA ligase	0.0841680082216504	0.839518792008166	Upregulated	1156.50119933878	WP_000886683.1
C2566_RS02050	yjcO	yjcO	Sel1 family TPR-like repeat protein YjcO	0.0836472026587897	0.848603695332062	Upregulated	153.050958893964	WP_000719886.1
C2566_RS12445	chbG	chbG	chitin disaccharide deacetylase	0.0835865629546022	0.859836004808881	Upregulated	27.5872533398239	WP_000440472.1
C2566_RS12585	ynjH	ynjH	YnjH family protein	0.0833838282032502	0.856027878676565	Upregulated	27.8573226796243	WP_000085240.1
C2566_RS11360	lsrF	lsrF	3-hydroxy-5-phosphonooxypentane-2,4-dione thiolase	0.0833235800050213	0.851032583639488	Upregulated	8.07278824911266	WP_000774188.1
C2566_RS07800	moeB	moeB	molybdopterin-synthase adenylyltransferase MoeB	0.0833198853698135	0.82680674066518	Upregulated	39.7205823677769	WP_000829242.1
C2566_RS13190	yecE	yecE	DUF72 domain-containing protein	0.0828897574783644	0.853767152271045	Upregulated	29.9890104204428	WP_000639274.1
C2566_RS21300	xylR	xylR	D-xylose utilization transcriptional activator XylR	0.0827661456219628	0.848804081718426	Upregulated	60.2944113756644	WP_000494484.1
C2566_RS19110	lpoA	lpoA	penicillin-binding protein activator LpoA	0.0827649912670203	0.812263066772599	Upregulated	138.197681670987	WP_000249099.1
C2566_RS15490	yfeC	yfeC	YfeC-like transcriptional regulator	0.0824719586150683	0.856027878676565	Upregulated	197.25122071433	WP_000472021.1
C2566_RS16010	xseA	xseA	exodeoxyribonuclease VII large subunit	0.0821256038106797	0.825980296888715	Upregulated	120.78406825099	WP_000937912.1
C2566_RS03845	rpsT	rpsT	30S ribosomal protein S20	0.0820228072858991	0.863375548479269	Upregulated	4384.59783592613	WP_001274021.1
C2566_RS00630	pldA	pldA	phospholipase A	0.0819435366601106	0.797663452778083	Upregulated	112.701229725824	WP_001259695.1
C2566_RS01085	fdhD	fdhD	formate dehydrogenase accessory sulfurtransferase FdhD	0.0818757553859086	0.825928432406398	Upregulated	69.5994936338985	WP_000753622.1
C2566_RS21600	rfaC	rfaC	lipopolysaccharide heptosyltransferase RfaC	0.081700976185704	0.839518792008166	Upregulated	66.267041071553	WP_001264601.1
C2566_RS13010	rsmF	rsmF	16S rRNA (cytosine(1407)-C(5))-methyltransferase RsmF	0.0814243938813726	0.836042527320624	Upregulated	70.2395734382995	WP_000057022.1
C2566_RS00400	trxA	trxA	thioredoxin TrxA	0.0812353969629212	0.82680674066518	Upregulated	1689.85042625022	WP_001280776.1
C2566_RS03785	topAI	topAI	YjhX family toxin	0.0808379065700174	0.865252404094614	Upregulated	64.7260697164905	WP_001054376.1
C2566_RS10965	hicB	hicB	type II toxin-antitoxin system antitoxin HicB	0.0807061983905681	0.857845549404372	Upregulated	52.2897986302204	WP_001270286.1
C2566_RS19405	rapZ	rapZ	RNase adapter RapZ	0.080601358155197	0.847217124108215	Upregulated	111.426102344197	WP_000243741.1
C2566_RS16115	iscA	iscA	iron-sulfur cluster assembly protein IscA	0.0804832953584833	0.864339551848963	Upregulated	179.503287887499	WP_000028953.1
C2566_RS03610	yjiJ	yjiJ	MFS transporter	0.0802243082289481	0.853767152271045	Upregulated	47.1037271127338	WP_001141220.1
C2566_RS18300	yghT	yghT	dTMP kinase	0.0795452105918039	0.824431241833231	Upregulated	12.7734548925033	WP_001190781.1
C2566_RS20090	tusC	tusC	sulfurtransferase complex subunit TusC	0.0794329699697911	0.868974551761575	Upregulated	13.6819775488085	WP_000820720.1
C2566_RS19545	yhcN	yhcN	peroxide/acid stress response protein YhcN	0.0793318972317194	0.868982695027332	Upregulated	907.873960753556	WP_001295273.1
C2566_RS20510	glpE	glpE	thiosulfate sulfurtransferase GlpE	0.0792984470817442	0.846945382809396	Upregulated	43.6099883817016	WP_000371928.1
C2566_RS14430	yeiP	yeiP	elongation factor P-like protein YeiP	0.0787218355378276	0.857845549404372	Upregulated	50.3589156107287	WP_001136827.1
C2566_RS17600	yqeF	yqeF	acetyl-CoA C-acetyltransferase	0.0785887264776834	0.863375548479269	Upregulated	191.001724346725	WP_000656029.1
C2566_RS15105	hisM	hisM	ABC transporter permease	0.0785463381744882	0.861984780903874	Upregulated	66.4395247894038	WP_000569958.1
C2566_RS04365	hpt	hpt	hypoxanthine phosphoribosyltransferase	0.0778397715435371	0.839518792008166	Upregulated	119.932047286071	WP_000683335.1
C2566_RS24955	ytgA	ytgA	protein YtgA	0.0777706229547177	0.870324086410356	Upregulated	238.497673293238	WP_211180521.1
C2566_RS15450	yfeO	yfeO	ion channel protein	0.0773946189707763	0.864569926388918	Upregulated	28.491397720297	WP_000903148.1
C2566_RS13150	ruvB	ruvB	Holliday junction branch migration DNA helicase RuvB	0.07719982617389	0.864462216481735	Upregulated	71.3922832083912	WP_000568519.1
C2566_RS12465	chbC	chbC	PTS N,N'-diacetylchitobiose transporter subunit IIC	0.0771133129455603	0.858649781580077	Upregulated	59.8190588639462	WP_000073041.1
C2566_RS01620	hemE	hemE	uroporphyrinogen decarboxylase	0.0762248490930967	0.849902611283002	Upregulated	64.0489572450119	WP_000137657.1
C2566_RS00640	rhtC	rhtC	threonine export protein RhtC	0.0758657051231294	0.868974551761575	Upregulated	23.350079837862	WP_000928828.1
C2566_RS04455	pcnB	pcnB	polynucleotide adenylyltransferase PcnB	0.0757166414896741	0.853924428717595	Upregulated	124.648756463946	WP_010723084.1
C2566_RS10365	puuE	puuE	4-aminobutyrate transaminase	0.0755814209220273	0.873864110277799	Upregulated	14.699572686465	WP_000069229.1
[truncated: 2,060 more rows]
