# Supplementary material for: Transcriptome Profiling of Escherichia coli B During Sequential Adaptation to T4 Phage and Iron(III) Stress
Source: Antibiotics (Basel). 2026 Jul 13;15(7):684. doi: 10.3390/antibiotics15070684 (PMC13405929; doi:10.3390/antibiotics15070684)
Supplement: Supplementary file 1 [file antibiotics-15-00684-s001.zip › SUPPLEMENTARY FOLDER/analysis_CON3/Phage_vs_PF_significant.csv]

gene_id	label	gene_name	product	log2FoldChange	padj	direction	baseMean	protein_id
C2566_RS14775	glpA	glpA	anaerobic glycerol-3-phosphate dehydrogenase subunit A	5.24592030505755	7.88191293164917e-11	Upregulated	312.341339173398	WP_000857257.1
C2566_RS03720	fimA	fimA	type 1 fimbrial major subunit FimA	4.80051511879552	0.000296876015521371	Upregulated	2402.18497204409	WP_000695564.1
C2566_RS19415	yrbL	yrbL	PhoP regulatory network protein YrbL	4.71365806442997	4.93413416565528e-11	Upregulated	770.908023407793	WP_000620405.1
C2566_RS03700	fimF	fimF	type 1 fimbria minor subunit FimF	4.68791174121236	2.34649279986693e-08	Upregulated	23.7859011533072	WP_001244827.1
C2566_RS20515	glpD	glpD	glycerol-3-phosphate dehydrogenase	4.25103017453681	9.69632126562839e-10	Upregulated	403.707199699676	WP_000448135.1
C2566_RS03705	fimD	fimD	fimbrial usher FimD	4.15061537488163	7.01181668986238e-05	Upregulated	267.505155691197	WP_000121002.1
C2566_RS03715	fimI	fimI	fimbrial protein	3.8756766357135	0.00153507756321538	Upregulated	114.179469718177	WP_000824114.1
C2566_RS03710	fimC	fimC	type 1 fimbria chaperone FimC	3.71121368523511	0.00150505351339608	Upregulated	132.849836477551	WP_000066560.1
C2566_RS14785	glpC	glpC	anaerobic glycerol-3-phosphate dehydrogenase subunit GlpC	3.70706119013246	1.69109648095318e-06	Upregulated	182.229851649954	WP_001000359.1
C2566_RS14780	glpB	glpB	glycerol-3-phosphate dehydrogenase subunit GlpB	3.67110212642135	1.22448226190658e-05	Upregulated	257.47314433292	WP_001209902.1
C2566_RS03695	C2566_RS03695	C2566_RS03695	fimbrial protein	3.32694837629749	9.18203321131933e-05	Upregulated	18.1840509982582	WP_077897989.1
C2566_RS18935	tdcF	tdcF	enamine/imine deaminase	3.2388578341589	0.000279795766949059	Upregulated	171.879902796334	WP_000719990.1
C2566_RS18940	tdcE	tdcE	2-ketobutyrate formate-lyase/pyruvate formate-lyase	3.12823150475729	7.01181668986238e-05	Upregulated	441.379650355739	WP_000861734.1
C2566_RS23280	hisL	hisL	his operon leader peptide	3.0812209639324	3.87925441051676e-05	Upregulated	170.923818673788	WP_001364200.1
C2566_RS00215	asnA	asnA	aspartate--ammonia ligase	3.07929391347207	3.97090711104221e-09	Upregulated	415.23403156617	WP_000845101.1
C2566_RS03690	fimH	fimH	type 1 fimbria D-mannose specific adhesin FimH	3.07548242044955	0.000483734337466191	Upregulated	45.9176451269267	WP_000832243.1
C2566_RS14435	yeiQ	yeiQ	mannitol dehydrogenase family protein	3.07406248920077	1.08386113032184e-07	Upregulated	162.588490716764	WP_001091940.1
C2566_RS04115	leuL	leuL	leu operon leader peptide	2.90752810701853	0.000133668300119421	Upregulated	60.1301872906079	WP_001300467.1
C2566_RS14770	glpT	glpT	glycerol-3-phosphate transporter	2.89608503025172	0.000131191569822669	Upregulated	829.021955382449	WP_000948732.1
C2566_RS21965	ivbL	ivbL	ilvB operon leader peptide IvbL	2.85944198198973	0.000122756769620179	Upregulated	709.58215680483	WP_001300753.1
C2566_RS04495	C2566_RS04495	C2566_RS04495	TonB-dependent receptor plug domain-containing protein	2.70541145663993	1.56648272929935e-05	Upregulated	29.8878021522674	NA
C2566_RS17365	fucI	fucI	L-fucose isomerase	2.64830879161688	0.000191454911195838	Upregulated	168.076680074401	WP_000700894.1
C2566_RS12835	fadD	fadD	long-chain-fatty-acid--CoA ligase FadD	2.58518114113108	0.000396362209653515	Upregulated	628.338404328325	WP_000758422.1
C2566_RS07965	C2566_RS07965	C2566_RS07965	GPO family capsid scaffolding protein	2.55203853032224	7.04495831704842e-05	Upregulated	22.3980393807369	WP_000216259.1
C2566_RS18230	glcD	glcD	glycolate oxidase subunit GlcD	2.44210209508872	0.000720317938412848	Upregulated	58.3668512258437	WP_000026083.1
C2566_RS18980	rnpB	rnpB	hypothetical protein	2.43636974778051	0.00198284478207418	Upregulated	229959.483530008	NA
C2566_RS04870	fadE	fadE	acyl-CoA dehydrogenase FadE	2.42860773914549	0.00278096854591743	Upregulated	764.06193579082	WP_000973107.1
C2566_RS09240	flgC	flgC	flagellar basal body rod protein FlgC	2.32905823020378	0.00393091210205262	Upregulated	23.29394855044	WP_001196460.1
C2566_RS17360	C2566_RS17360	C2566_RS17360	sugar ABC transporter ATP-binding protein	2.3283457088885	0.00135750466883487	Upregulated	209.907578009984	WP_000004944.1
C2566_RS20300	yhfZ	yhfZ	GntR family transcriptional regulator YhfZ	2.29943852704183	0.000364728936450156	Upregulated	164.671662074976	WP_001254790.1
C2566_RS15275	fadI	fadI	acetyl-CoA C-acyltransferase FadI	2.2262077194887	0.00322227770995465	Upregulated	210.56626375594	WP_000531952.1
C2566_RS00815	fadA	fadA	acetyl-CoA C-acyltransferase FadA	2.15138650606629	0.00720009556357613	Upregulated	205.604856550617	WP_000438708.1
C2566_RS12515	astD	astD	succinylglutamate-semialdehyde dehydrogenase	2.14569230881222	0.000318717913826338	Upregulated	62.3310471273176	WP_000177202.1
C2566_RS07885	ybjH	ybjH	protein YbjH	2.13008373721066	0.00151413540621595	Upregulated	9.12160242122405	WP_000605480.1
C2566_RS00035	tnaA	tnaA	tryptophanase	2.08858134815265	0.000711337920444309	Upregulated	1546.90892778599	WP_001295247.1
C2566_RS01970	soxS	soxS	superoxide response transcriptional regulator SoxS	2.06684849997745	0.000824181879751025	Upregulated	247.61878754645	WP_000019358.1
C2566_RS09255	flgF	flgF	flagellar basal-body rod protein FlgF	2.06175276118229	0.0048884309609062	Upregulated	24.2456383345186	WP_000349316.1
C2566_RS09015	C2566_RS09015	C2566_RS09015	hypothetical protein	2.04081349182818	0.00854337138486257	Upregulated	32.1054203707489	NA
C2566_RS21720	dinD	dinD	DNA damage-inducible protein D	2.02738619488825	0.00150505351339608	Upregulated	261.977074932416	WP_001300958.1
C2566_RS01250	glpK	glpK	glycerol kinase GlpK	2.01325423650606	0.00150505351339608	Upregulated	475.302926329768	WP_000136788.1
C2566_RS18235	glcC	glcC	transcriptional regulator GlcC	2.01298028305079	0.00465300669233065	Upregulated	65.393135183996	WP_001297764.1
C2566_RS09270	flgI	flgI	flagellar basal body P-ring protein FlgI	2.00711341675894	0.00235332275733437	Upregulated	38.8389409808046	WP_000589326.1
C2566_RS08970	phoH	phoH	phosphate starvation-inducible protein PhoH	1.9981751118622	0.00253387188082005	Upregulated	174.358593235428	WP_000533522.1
C2566_RS19000	garP	garP	galactarate/glucarate/glycerate transporter GarP	1.96400907657054	0.00171202078067233	Upregulated	20.3877247848115	WP_000599636.1
C2566_RS15315	C2566_RS15315	C2566_RS15315	hypothetical protein	1.95798208867786	0.00171202078067233	Upregulated	56.0378699374568	NA
C2566_RS09175	dinI	dinI	DNA damage-inducible protein I	1.94492816523495	0.00102444783445415	Upregulated	234.454121567456	WP_001217754.1
C2566_RS00030	tnaC	tnaC	tryptophanase leader peptide	1.92236056416878	0.00556295760562437	Upregulated	465.658136705983	WP_001364348.1
C2566_RS13385	C2566_RS13385	C2566_RS13385	hypothetical protein	1.91046413744467	0.00150505351339608	Upregulated	437.062631283752	NA
C2566_RS18945	tdcD	tdcD	propionate kinase	1.90904747651701	0.00620227259208819	Upregulated	344.797459106884	WP_001295545.1
C2566_RS04770	C2566_RS04770	C2566_RS04770	hypothetical protein	1.89180620839376	0.0177951409260294	Upregulated	10.7184703922541	NA
C2566_RS01255	glpF	glpF	glycerol uptake facilitator protein GlpF	1.87075296672727	0.00157236425289718	Upregulated	330.772858290456	WP_000084268.1
C2566_RS18930	tdcG	tdcG	L-serine ammonia-lyase	1.86797747280073	0.00235332275733437	Upregulated	297.629296317747	WP_000622126.1
C2566_RS00820	fadB	fadB	fatty acid oxidation complex subunit alpha FadB	1.85771385510813	0.0171305368710938	Upregulated	986.227435194324	WP_000965952.1
C2566_RS18225	glcE	glcE	glycolate oxidase subunit GlcE	1.84963809366309	0.0110894459309478	Upregulated	18.9920504185382	WP_000943100.1
C2566_RS07000	chiP	chiP	chitoporin ChiP	1.83645954217586	0.00272250022268471	Upregulated	36.7771996935478	WP_001258839.1
C2566_RS10125	trpD	trpD	bifunctional anthranilate synthase glutamate amidotransferase component TrpG/anthranilate phosphoribosyltransferase TrpD	1.82293468636517	0.00159719136612329	Upregulated	71.7348824976778	WP_000763511.1
C2566_RS01475	C2566_RS01475	C2566_RS01475	hypothetical protein	1.81942994724852	0.00150505351339608	Upregulated	220.289423708324	NA
C2566_RS09245	flgD	flgD	flagellar hook assembly protein FlgD	1.80522878073031	0.0069067595739123	Upregulated	62.3767297892753	WP_000020467.1
C2566_RS18780	fadH	fadH	NADPH-dependent 2,4-dienoyl-CoA reductase	1.76960020222138	0.00938890839043002	Upregulated	391.59186528755	WP_000121433.1
C2566_RS01870	lexA	lexA	transcriptional repressor LexA	1.76669531960186	0.00157236425289718	Upregulated	273.196542311536	WP_000646078.1
C2566_RS13250	flhB	flhB	flagellar biosynthesis protein FlhB	1.76203567310431	0.00321935981226443	Upregulated	21.8864756102439	WP_001278936.1
C2566_RS00755	C2566_RS00755	C2566_RS00755	IclR family transcriptional regulator	1.70168258375952	0.00701453947694963	Upregulated	25.1948581474904	WP_000852398.1
C2566_RS09230	flgA	flgA	flagellar basal body P-ring formation chaperone FlgA	1.67467746136173	0.00424932064783587	Upregulated	63.0411670814015	WP_000905458.1
C2566_RS24755	pheL	pheL	pheA operon leader peptide PheL	1.67020798397875	0.0117955216954889	Upregulated	63.1083241656613	WP_001386991.1
C2566_RS20295	yhfY	yhfY	PRD domain protein	1.64898303763704	0.00705898860329973	Upregulated	34.1568562195687	WP_001295165.1
C2566_RS09275	flgJ	flgJ	flagellar assembly peptidoglycan hydrolase FlgJ	1.62714133077387	0.0118015566209309	Upregulated	27.2524162494832	WP_001295441.1
C2566_RS12520	astA	astA	arginine N-succinyltransferase	1.60907460659209	0.0154189870115994	Upregulated	49.3517478537489	WP_000989419.1
C2566_RS02065	mdtP	mdtP	multidrug efflux transporter outer membrane subunit MdtP	1.59596852521589	0.0118015566209309	Upregulated	22.8301564505288	WP_000610601.1
C2566_RS03520	bglJ	bglJ	DNA-binding transcriptional activator BglJ	1.58332179359059	0.00171202078067233	Upregulated	35.076698387807	WP_001301727.1
C2566_RS00660	bioP	bioP	biotin transporter	1.54685081262116	0.00550264034147493	Upregulated	26.0700247561136	WP_001196237.1
C2566_RS09250	flgE	flgE	flagellar hook protein FlgE	1.52593860734909	0.0152776236671511	Upregulated	88.3960292701802	WP_000885878.1
C2566_RS05255	prpE	prpE	propionate--CoA ligase	1.52525985170067	0.00912191764074369	Upregulated	29.9304360073024	WP_000010267.1
C2566_RS13360	yecR	yecR	YecR-like lipofamily protein	1.51594313329999	0.0170670786011118	Upregulated	10.8380197960375	WP_001237875.1
C2566_RS14710	yfaT	yfaT	DUF1175 domain-containing protein	1.49830114672542	0.0262721187206935	Upregulated	8.00736745765084	WP_001300976.1
C2566_RS03515	fhuF	fhuF	siderophore-iron reductase FhuF	1.49561589028301	0.0123452350058804	Upregulated	30.0971563406514	WP_000331618.1
C2566_RS01585	thiG	thiG	thiazole synthase	1.48746765778655	0.00356139636200112	Upregulated	31.8179662430615	WP_000944059.1
C2566_RS18205	glcA	glcA	glycolate permease GlcA	1.4583716495479	0.0287270013625011	Upregulated	18.4426775865804	WP_000259318.1
C2566_RS09285	flgL	flgL	flagellar hook-associated protein FlgL	1.45033994922665	0.0117105975606927	Upregulated	83.2158395351475	WP_001212776.1
C2566_RS00485	C2566_RS00485	C2566_RS00485	hypothetical protein	1.44244857286561	0.00496929656613169	Upregulated	346.725349316831	NA
C2566_RS12505	astE	astE	succinylglutamate desuccinylase	1.43538971055624	0.0234858091878475	Upregulated	57.8188468564704	WP_000368506.1
C2566_RS18915	yhaL	yhaL	protein YhaL	1.43199792673174	0.00705898860329973	Upregulated	50.505979947314	WP_001426206.1
C2566_RS16835	recX	recX	recombination regulator RecX	1.4218657399966	0.0198292826900365	Upregulated	20.7889785477992	WP_000140508.1
C2566_RS09260	flgG	flgG	flagellar basal-body rod protein FlgG	1.41863259480254	0.0207904498242092	Upregulated	52.2783009537902	WP_000625837.1
C2566_RS21455	C2566_RS21455	C2566_RS21455	RHS repeat-associated core domain-containing protein	1.39527176906072	0.00977263401810163	Upregulated	57.5512871755334	NA
C2566_RS03730	fimE	fimE	type 1 fimbria switch DNA invertase FimE	1.39074993620963	0.00478017189989967	Upregulated	44.8737875083719	WP_000044711.1
C2566_RS13240	flhE	flhE	flagellar protein FlhE	1.37837259287598	0.0317038071251992	Upregulated	8.05629838338574	WP_001259583.1
C2566_RS17370	fucK	fucK	L-fuculokinase	1.36446012375956	0.0183614833861614	Upregulated	80.8372181983543	WP_000808371.1
C2566_RS15485	C2566_RS15485	C2566_RS15485	hypothetical protein	1.3630108405635	0.0170427369746622	Upregulated	558.60624283634	NA
C2566_RS14415	fruB	fruB	fused PTS fructose transporter subunit IIA/HPr protein	1.35767935035232	0.0118696973075723	Upregulated	29.1411913741723	WP_000487267.1
C2566_RS01335	metF	metF	methylenetetrahydrofolate reductase	1.35035931579767	0.0231796769617843	Upregulated	28.2814136739773	WP_000007523.1
C2566_RS06225	ybcJ	ybcJ	ribosome-associated protein YbcJ	1.34374323870962	0.00340510275571069	Upregulated	24.2529373852874	WP_000190288.1
C2566_RS10345	puuD	puuD	gamma-glutamyl-gamma-aminobutyrate hydrolase	1.34019383729607	0.0156500228515218	Upregulated	40.2564759618823	WP_012767726.1
C2566_RS06570	entC	entC	isochorismate synthase EntC	1.29844081907941	0.0228367330498234	Upregulated	15.4502107324795	WP_001301140.1
C2566_RS02500	C2566_RS02500	C2566_RS02500	hypothetical protein	1.29416380436121	0.00496929656613169	Upregulated	716.393726181905	NA
C2566_RS06520	fepA	fepA	siderophore enterobactin receptor FepA	1.2913480292119	0.0124888799577469	Upregulated	231.204482390384	WP_001034916.1
C2566_RS17355	C2566_RS17355	C2566_RS17355	ABC transporter permease	1.27439071923394	0.0234858091878475	Upregulated	58.4969971065265	WP_000156205.1
C2566_RS13840	wcaC	wcaC	colanic acid biosynthesis glycosyltransferase WcaC	1.25743298188819	0.0434049099746665	Upregulated	12.3574231317479	WP_001023901.1
C2566_RS12510	astB	astB	N-succinylarginine dihydrolase	1.25466945234837	0.0314840519853021	Upregulated	44.6311610677323	WP_000995016.1
C2566_RS18615	yqiK	yqiK	flotillin family protein	1.25352955449856	0.0201225761130804	Upregulated	55.3144489217246	WP_000341043.1
C2566_RS15270	fadJ	fadJ	fatty acid oxidation complex subunit alpha FadJ	1.23302808622508	0.027301181606643	Upregulated	482.493344941786	WP_000426175.1
C2566_RS02505	C2566_RS02505	C2566_RS02505	hypothetical protein	1.22492862946026	0.0153710635677142	Upregulated	123.732043497991	NA
C2566_RS05320	mhpR	mhpR	DNA-binding transcriptional regulator	1.21045783012656	0.0207904498242092	Upregulated	216.746352803299	WP_001301325.1
C2566_RS20210	nirD	nirD	nitrite reductase small subunit NirD	1.20773998771536	0.0331171219142599	Upregulated	11.4940958876191	WP_000084764.1
C2566_RS02510	C2566_RS02510	C2566_RS02510	hypothetical protein	1.20466642858327	0.0205724580549288	Upregulated	24.3016115389837	NA
C2566_RS17160	ygcP	ygcP	glycerol-3-phosphate responsive antiterminator	1.19810848774807	0.00726008454682719	Upregulated	22.2394738406422	WP_001130266.1
C2566_RS18610	yqiJ	yqiJ	OB-fold-containig protein	1.1945490722154	0.0317038071251992	Upregulated	255.076460906358	WP_000599926.1
C2566_RS06610	ybdL	ybdL	methionine-oxo-acid transaminase	1.18862945811987	0.0118015566209309	Upregulated	38.3492972987317	WP_000183906.1
C2566_RS10340	puuA	puuA	glutamate-putrescine ligase	1.18733623165522	0.0275017344397942	Upregulated	52.5117919069205	WP_001300763.1
C2566_RS13245	flhA	flhA	flagellar biosynthesis protein FlhA	1.17966659167409	0.0262721187206935	Upregulated	45.4189738238058	WP_000066978.1
C2566_RS14765	glpQ	glpQ	glycerophosphodiester phosphodiesterase	1.17645332969171	0.0245386689183106	Upregulated	2102.43518946822	WP_000779102.1
C2566_RS07895	ybjJ	ybjJ	MFS transporter	1.17582691268462	0.0156497557059631	Upregulated	41.6427585007435	WP_000217859.1
C2566_RS00940	glnL	glnL	nitrogen regulation protein NR(II)	1.1747560435631	0.000701504000963623	Upregulated	58.0678242882762	WP_000190577.1
C2566_RS16640	glaH	glaH	glutarate dioxygenase GlaH	1.16500354397725	0.0234858091878475	Upregulated	33.0728786771063	WP_000993087.1
C2566_RS16740	proX	proX	glycine betaine/L-proline ABC transporter substrate-binding protein ProX	1.16471167166396	0.0390268129732983	Upregulated	327.764091312779	WP_001216521.1
C2566_RS00110	bglG	bglG	transcriptional antiterminator BglG	1.16436320064395	0.0470825450884448	Upregulated	12.6649108630273	WP_001300932.1
C2566_RS00670	metE	metE	5-methyltetrahydropteroyltriglutamate--homocysteine S-methyltransferase	1.16306317784746	0.0048884309609062	Upregulated	67.6966099117611	WP_000153940.1
C2566_RS09235	flgB	flgB	flagellar basal body rod protein FlgB	1.16009590848541	0.0435615379401667	Upregulated	64.1456599401062	WP_000884692.1
C2566_RS20690	livJ	livJ	branched chain amino acid ABC transporter substrate-binding protein LivJ	1.15397067439706	0.0240881224652826	Upregulated	40.9548929708577	WP_001022007.1
C2566_RS21395	yiaT	yiaT	MipA/OmpV family protein	1.15110525587297	0.030807558537592	Upregulated	17.9789456912938	WP_000906810.1
C2566_RS05300	lacZ	lacZ	beta-galactosidase	1.15051808145125	0.0201225761130804	Upregulated	34.8849294487829	NA
C2566_RS21465	C2566_RS21465	C2566_RS21465	Imm57 family immunity protein	1.14983522263381	0.0262721187206935	Upregulated	12.3426636467256	NA
C2566_RS02925	pyrL	pyrL	pyr operon leader peptide	1.14753872952769	0.043235038915144	Upregulated	28.7970941094504	WP_001296693.1
C2566_RS16720	nrdE	nrdE	class 1b ribonucleoside-diphosphate reductase subunit alpha	1.14728240232571	0.0399267584406876	Upregulated	31.2576501401351	WP_000246527.1
C2566_RS06550	fepG	fepG	iron-enterobactin ABC transporter permease	1.14658879824512	0.0324287298915471	Upregulated	23.0746365262915	WP_000640979.1
C2566_RS00285	yieP	yieP	FadR/GntR family transcriptional regulator	1.14578807795709	0.0158431198220662	Upregulated	337.068362894918	WP_001131164.1
C2566_RS19150	yhbQ	yhbQ	DNA damage response exodeoxyribonuclease YhbQ	1.1455626128071	0.00971776492217031	Upregulated	23.4141558307102	WP_000189314.1
C2566_RS18220	glcF	glcF	glycolate oxidase subunit GlcF	1.1453730430906	0.0161911300040288	Upregulated	35.6100563876168	WP_001194661.1
C2566_RS00490	C2566_RS00490	C2566_RS00490	hypothetical protein	1.14060404391609	0.011124520608768	Upregulated	765.768242858494	NA
C2566_RS21730	ligB	ligB	NAD-dependent DNA ligase LigB	1.13339597075366	0.00353627187430454	Upregulated	51.3828177747412	WP_000870047.1
C2566_RS02320	ghoS	ghoS	type V toxin-antitoxin system endoribonuclease antitoxin GhoS	1.12815356032997	0.038408279596538	Upregulated	125.460678082948	WP_000398619.1
C2566_RS00750	C2566_RS00750	C2566_RS00750	2-dehydro-3-deoxygalactonokinase	1.12401901477592	0.0413333791156664	Upregulated	20.2106704052363	WP_001117530.1
C2566_RS06265	C2566_RS06265	C2566_RS06265	hypothetical protein	1.11521750150501	0.0404518774425072	Upregulated	150.94749652295	NA
C2566_RS11040	yncE	yncE	YncE family protein	1.1125224149225	0.00044032646776822	Upregulated	181.283237192809	WP_000550675.1
C2566_RS17995	ygfS	ygfS	4Fe-4S dicluster domain-containing protein	1.10145800804142	0.0434049099746665	Upregulated	9.27238578288352	WP_000838422.1
C2566_RS19005	garD	garD	galactarate dehydratase	1.09227517020007	0.00518608449565639	Upregulated	51.2842928156892	WP_001273763.1
C2566_RS18985	garK	garK	glycerate 2-kinase	1.09064665629883	0.0240881224652826	Upregulated	28.5728550671872	WP_001300387.1
C2566_RS14445	lpxT	lpxT	Kdo(2)-lipid A phosphotransferase	1.09061669399375	0.0133796520034849	Upregulated	46.5502524891844	WP_001300998.1
C2566_RS18410	yghB	yghB	DedA family general envelope maintenance protein YghB	1.08598247187977	0.0130513285318143	Upregulated	472.038419801773	WP_000268419.1
C2566_RS15515	C2566_RS15515	C2566_RS15515	hypothetical protein	1.0856037033934	0.0293737421095788	Upregulated	38.7337002203863	NA
C2566_RS02095	alsE	alsE	D-allulose-6-phosphate 3-epimerase	1.07972777728933	0.0154573073554338	Upregulated	18.8363839942797	WP_001311314.1
C2566_RS04990	C2566_RS04990	C2566_RS04990	hypothetical protein	1.07650666181323	0.0435615379401667	Upregulated	161.929992928385	NA
C2566_RS06555	fepD	fepD	Fe(3+)-siderophore ABC transporter permease	1.07517957091503	0.046162315301712	Upregulated	25.6941711937299	WP_001295314.1
C2566_RS07900	rcdA	rcdA	DNA-binding transcriptional regulator RcdA	1.07444489740587	0.0264244462300933	Upregulated	39.4767868825746	WP_001295289.1
C2566_RS16870	srlD	srlD	sorbitol-6-phosphate dehydrogenase	1.06484890602098	0.036646335960453	Upregulated	17.9404947065614	WP_001077351.1
C2566_RS03310	thrL	thrL	thr operon leader peptide	1.06162928370979	0.0317038071251992	Upregulated	1978.12096076656	WP_001386572.1
C2566_RS22060	yidR	yidR	DUF3748 domain-containing protein	1.0396546944177	0.00925911816012471	Upregulated	49.6471221642138	WP_001295245.1
C2566_RS05225	yahN	yahN	LysE family transporter	1.036906418396	0.00851804485098794	Upregulated	78.9361077243924	WP_000976975.1
C2566_RS13515	C2566_RS13515	C2566_RS13515	hypothetical protein	1.0302977331172	0.033758753714609	Upregulated	55.7676023556641	NA
C2566_RS17865	zapA	zapA	cell division protein ZapA	1.02110874939716	0.0234858091878475	Upregulated	5026.29444566527	WP_001276008.1
C2566_RS18990	garR	garR	2-hydroxy-3-oxopropionate reductase	1.01446836095583	0.0317038071251992	Upregulated	27.9883325439868	WP_001303675.1
C2566_RS20145	yheU	yheU	YheU family protein	1.00590806335275	0.020504821777454	Upregulated	42.4959551838266	WP_000907085.1
C2566_RS18995	garL	garL	2-dehydro-3-deoxyglucarate aldolase	1.00375630275615	0.035095919373856	Upregulated	18.3170430258458	WP_001058209.1
C2566_RS09415	ndh	ndh	NADH-quinone dehydrogenase	1.00277079294132	0.0112981283546675	Upregulated	81.8001611589578	WP_001295439.1
C2566_RS07200	abrB	abrB	AbrB family transcriptional regulator	1.00084673448052	0.0184996395059702	Upregulated	125.203781237122	WP_001297246.1
C2566_RS16820	csrA	csrA	carbon storage regulator CsrA	1.00016792204928	0.033758753714609	Upregulated	1556.17589092355	WP_000906486.1
C2566_RS07320	ybgC	ybgC	tol-pal system-associated acyl-CoA thioesterase	-1.00370021910002	0.00527743781755814	Downregulated	188.650806300851	WP_001098384.1
C2566_RS15330	dsdA	dsdA	D-serine ammonia-lyase	-1.00685597809311	0.0156497557059631	Downregulated	86.4872896477533	WP_000426426.1
C2566_RS12040	sodB	sodB	superoxide dismutase [Fe]	-1.01039984470156	0.0246079729498984	Downregulated	5909.00695512186	WP_000007283.1
C2566_RS09675	pliG	pliG	g-type lysoyme inhibitor PliG	-1.01253083209387	0.0405886820550473	Downregulated	730.488897443375	WP_000695218.1
C2566_RS25015	yljB	yljB	protein YljB	-1.0180928686611	0.035095919373856	Downregulated	83.5573335511955	WP_001406719.1
C2566_RS13740	wzx	wzx	O7 family O-antigen flippase	-1.02796216982252	0.0381459033969054	Downregulated	4940.79280171276	WP_001060532.1
C2566_RS19890	rplR	rplR	50S ribosomal protein L18	-1.04037318599057	0.035095919373856	Downregulated	656.736887684079	WP_000358960.1
C2566_RS19910	rplE	rplE	50S ribosomal protein L5	-1.04711748282145	0.033758753714609	Downregulated	1723.16274182342	WP_001096200.1
C2566_RS09125	msyB	msyB	MysB family protein	-1.04728585953344	0.025918872253062	Downregulated	262.714425081319	WP_000180056.1
C2566_RS13335	araG	araG	arabinose ABC transporter ATP-binding protein AraG	-1.05410452930096	0.0163912623859352	Downregulated	70.0151224936093	WP_001187819.1
C2566_RS19880	rpmD	rpmD	50S ribosomal protein L30	-1.05917436953669	0.0304775767959806	Downregulated	341.589407027358	WP_001140433.1
C2566_RS07330	tolR	tolR	colicin uptake protein TolR	-1.06785335231018	0.000265952683147538	Downregulated	146.892461460029	WP_000090100.1
C2566_RS08520	elfA	elfA	fimbrial protein	-1.0686730064972	0.0191163897678878	Downregulated	148.773244038604	WP_000750293.1
C2566_RS13015	yebV	yebV	YebV family protein	-1.08164494890172	0.030807558537592	Downregulated	1866.0246140832	WP_001295499.1
C2566_RS02800	paeA	paeA	hemolysin family protein	-1.08316163821311	0.00150505351339608	Downregulated	267.613000022374	WP_000935036.1
C2566_RS04565	degP	degP	serine endoprotease DegP	-1.08578794246169	0.0167131110148139	Downregulated	580.792530945541	WP_000753946.1
C2566_RS00015	yidD	yidD	membrane protein insertion efficiency factor YidD	-1.08879810212781	0.0184773912329473	Downregulated	34.288654425115	WP_001307474.1
C2566_RS07445	ybhC	ybhC	putative acyl-CoA thioester hydrolase	-1.08948345299373	0.00620227259208819	Downregulated	208.695027335863	WP_001091587.1
C2566_RS19960	rplW	rplW	50S ribosomal protein L23	-1.08960989352624	0.0206332749485491	Downregulated	1035.65278931472	WP_000617544.1
C2566_RS08700	hyaA	hyaA	hydrogenase 1 small subunit	-1.09230792881932	0.0213064064480815	Downregulated	216.98895704929	WP_001058323.1
C2566_RS09070	csgA	csgA	curli major subunit CsgA	-1.095125730584	0.0404518774425072	Downregulated	28.0318141283936	WP_000771437.1
C2566_RS15985	yfgG	yfgG	YfgG family protein	-1.10227914198671	0.0193290838977849	Downregulated	840.253201189901	WP_000076001.1
C2566_RS13705	wbbD	wbbD	UDP-Gal:alpha-D-GlcNAc-diphosphoundecaprenol beta-1,3-galactosyltransferase	-1.10332370319882	0.0205724580549288	Downregulated	367.572477507763	WP_001278664.1
C2566_RS03625	yjiG	yjiG	YjiG family protein	-1.10431067749918	0.0276383630670686	Downregulated	175.963825371493	WP_000211971.1
C2566_RS21640	waaO	waaO	lipopolysaccharide 3-alpha-galactosyltransferase	-1.1315958937186	0.0114653192949355	Downregulated	565.043145924458	WP_001272734.1
C2566_RS15765	tal	tal	transaldolase	-1.1382433163824	0.00229404996662507	Downregulated	179.97786227215	WP_001003709.1
C2566_RS19895	rplF	rplF	50S ribosomal protein L6	-1.14026001863085	0.0262721187206935	Downregulated	1215.24650617349	WP_000091945.1
C2566_RS21630	C2566_RS21630	C2566_RS21630	IS1-like element IS1A family transposase	-1.15434231244896	0.0316774204725082	Downregulated	16.2142983907734	WP_094096600.1
C2566_RS13330	araH	araH	arabinose ABC transporter permease AraH	-1.17553298763421	0.0114653192949355	Downregulated	89.9411066272069	WP_000100205.1
C2566_RS08735	appB	appB	cytochrome d ubiquinol oxidase subunit II	-1.19108923043843	0.0137369840436839	Downregulated	79.5172160619737	WP_000460803.1
C2566_RS19885	rpsE	rpsE	30S ribosomal protein S5	-1.19601991524146	0.0177951409260294	Downregulated	1594.80593674321	WP_000940120.1
C2566_RS07315	ybgE	ybgE	cyd operon protein YbgE	-1.19974720674924	0.0316774204725082	Downregulated	581.185824026753	WP_000034602.1
C2566_RS05695	yajQ	yajQ	nucleotide binding protein YajQ	-1.20052065567956	0.00712945884945762	Downregulated	448.543287166559	WP_001138904.1
C2566_RS25460	C2566_RS25460	C2566_RS25460	hypothetical protein	-1.20228479397653	0.0482230793741516	Downregulated	32.6530708730661	WP_001144941.1
C2566_RS08260	cydD	cydD	heme ABC transporter permease/ATP-binding protein CydD	-1.20929083292946	0.000133668300119421	Downregulated	273.867902814135	WP_001043577.1
C2566_RS21605	C2566_RS21605	C2566_RS21605	O-antigen ligase family protein	-1.21604957400778	0.0110690575197302	Downregulated	335.406581546184	WP_001318782.1
C2566_RS07450	C2566_RS07450	C2566_RS07450	tyrosine-type recombinase/integrase	-1.22078827306809	0.00229404996662507	Downregulated	248.547011888056	WP_000533643.1
C2566_RS04995	C2566_RS04995	C2566_RS04995	LysR substrate-binding domain-containing protein	-1.22137686701121	0.0285942717223538	Downregulated	32.8068468297796	NA
C2566_RS06025	ybaT	ybaT	APC family permease	-1.23262641754301	0.0108078305611782	Downregulated	200.782095646841	WP_000982170.1
C2566_RS01690	rrf	rrf	hypothetical protein	-1.24046548534764	0.0437324591298929	Downregulated	104.487989694753	NA
C2566_RS03605	yjiK	yjiK	SdiA-regulated domain-containing protein	-1.24648480035727	0.0234858091878475	Downregulated	138.641759731863	WP_001318795.1
C2566_RS10030	oppC	oppC	oligopeptide ABC transporter permease OppC	-1.25992611230124	0.0111185455488122	Downregulated	1247.05295613729	WP_000979661.1
C2566_RS10025	oppB	oppB	oligopeptide ABC transporter permease OppB	-1.27529773301688	0.00705182497541355	Downregulated	1353.51003704969	WP_000911112.1
C2566_RS13725	C2566_RS13725	C2566_RS13725	glycosyl transferase	-1.2903856176684	0.0200050575221765	Downregulated	2013.15537119111	WP_000690820.1
C2566_RS23550	C2566_RS23550	C2566_RS23550	xanthine permease XanP	-1.29761924127921	0.033758753714609	Downregulated	12.8795347303821	NA
C2566_RS06160	allE	allE	(S)-ureidoglycine aminohydrolase	-1.30460014869872	0.000183407214111782	Downregulated	105.395741038267	WP_000540946.1
C2566_RS13710	C2566_RS13710	C2566_RS13710	glycosyltransferase family 4 protein	-1.30573167696318	0.0198094492595943	Downregulated	1967.7158020991	WP_000161786.1
C2566_RS12065	punC	punC	purine nucleoside transporter PunC	-1.33062209174363	0.00797233192640459	Downregulated	177.554114825671	WP_001182363.1
C2566_RS21055	dctA	dctA	C4-dicarboxylate transporter DctC	-1.34449148004135	0.0118907203272302	Downregulated	2783.16018102209	WP_000858210.1
C2566_RS02230	pmrB	pmrB	two-component system sensor histidine kinase PmrB	-1.35974386480105	0.00768791785585197	Downregulated	132.956601881656	WP_001051094.1
C2566_RS13370	yecH	yecH	YecH family metal-binding protein	-1.3653456842583	0.0193290838977849	Downregulated	94.0724021846153	WP_000377224.1
C2566_RS08710	hyaC	hyaC	Ni/Fe-hydrogenase b-type cytochrome subunit	-1.38757163547389	0.00705898860329973	Downregulated	58.5736219656211	WP_001186424.1
C2566_RS10665	C2566_RS10665	C2566_RS10665	hypothetical protein	-1.405194162077	0.0121710536841309	Downregulated	490.617608534233	WP_000370546.1
C2566_RS18650	ygiM	ygiM	TIGR04211 family SH3 domain-containing protein	-1.41807031320576	0.00912191764074369	Downregulated	225.216951670209	WP_001125331.1
C2566_RS13310	flhD	flhD	flagellar transcriptional regulator FlhD	-1.42609258650698	0.00620227259208819	Downregulated	156.856408432127	WP_001295647.1
C2566_RS07875	ybjG	ybjG	undecaprenyl-diphosphate phosphatase	-1.43260087395784	0.00126368049388567	Downregulated	55.0951160950119	WP_001295291.1
C2566_RS15770	tkt	tkt	transketolase	-1.43660685648647	9.24985037997806e-06	Downregulated	268.757488233911	WP_000087280.1
C2566_RS06210	ppiB	ppiB	peptidylprolyl isomerase B	-1.46397061597163	0.0025211748002555	Downregulated	2474.97203709403	WP_000255997.1
C2566_RS19905	rpsN	rpsN	30S ribosomal protein S14	-1.47090695387236	0.00639961902163233	Downregulated	1685.91889554884	WP_001118930.1
C2566_RS13750	rfbA	rfbA	glucose-1-phosphate thymidylyltransferase RfbA	-1.49963545727389	0.00172319467596033	Downregulated	1069.97815002431	WP_000857508.1
C2566_RS06020	glsA	glsA	glutaminase A	-1.53016656551756	0.00471660531978219	Downregulated	239.530453144774	WP_000883034.1
C2566_RS10645	sieB	sieB	superinfection exclusion B family protein	-1.53367472605946	0.00969230071021984	Downregulated	165.590101103819	WP_001312793.1
C2566_RS01235	uspD	uspD	universal stress protein UspD	-1.55963196576726	0.00416505459536148	Downregulated	1341.92331052356	WP_000323556.1
C2566_RS13755	rfbD	rfbD	dTDP-4-dehydrorhamnose reductase	-1.5669463798793	0.000242895841433976	Downregulated	299.087024359204	WP_001023616.1
C2566_RS11190	osmC	osmC	peroxiredoxin OsmC	-1.59563198367822	0.0011712651490028	Downregulated	235.424547186366	WP_000152305.1
C2566_RS06370	C2566_RS06370	C2566_RS06370	porin	-1.60554545028506	0.0117355496541282	Downregulated	803.323701586542	NA
C2566_RS07310	cydX	cydX	cytochrome bd-I oxidase subunit CydX	-1.62721848968088	0.00157236425289718	Downregulated	337.238679797886	WP_000270282.1
C2566_RS10090	ompW	ompW	outer membrane protein OmpW	-1.67534802984101	0.0085914021149446	Downregulated	4848.57663017168	WP_000737226.1
C2566_RS19900	rpsH	rpsH	30S ribosomal protein S8	-1.68639018678759	0.00471660531978219	Downregulated	1142.88542381375	WP_000062611.1
C2566_RS06365	C2566_RS06365	C2566_RS06365	IS1-like element IS1A family transposase	-1.79582973193805	0.0103475265409818	Downregulated	21.5642566084147	WP_103215986.1
C2566_RS21620	rfaY	rfaY	lipopolysaccharide core heptose(II) kinase RfaY	-1.79892706960856	0.00393091210205262	Downregulated	105.619590685418	WP_000633084.1
C2566_RS21610	C2566_RS21610	C2566_RS21610	glycosyltransferase family 2 protein	-1.80850517291282	0.00171202078067233	Downregulated	285.017483275853	WP_000064010.1
C2566_RS20940	dctR	dctR	helix-turn-helix transcriptional regulator	-1.82880688316119	0.00463728614042609	Downregulated	41.138924879418	WP_000478619.1
C2566_RS20935	slp	slp	outer membrane lipoprotein Slp	-1.84611166185762	0.00157236425289718	Downregulated	1099.41151731515	WP_001057453.1
C2566_RS07300	cydA	cydA	cytochrome ubiquinol oxidase subunit I	-1.85173604105546	0.00171202078067233	Downregulated	4746.14144231234	WP_000884361.1
C2566_RS21615	C2566_RS21615	C2566_RS21615	UDP-galactose--(galactosyl) LPS alpha1,2-galactosyltransferase	-1.88112425632952	0.000307417334222727	Downregulated	203.1937103047	WP_000364777.1
C2566_RS16670	kbp	kbp	potassium binding protein Kbp	-1.89909206987899	0.000824181879751025	Downregulated	990.82314722988	WP_000522424.1
C2566_RS18480	ygiV	ygiV	AraC family transcriptional regulator	-2.00830859005486	0.00355829763598484	Downregulated	102.488658028218	WP_000183505.1
C2566_RS12535	ydjX	ydjX	TVP38/TMEM64 family protein	-2.02665775287265	0.000265952683147538	Downregulated	92.6687149829758	WP_001299560.1
C2566_RS07850	bssR	bssR	biofilm formation regulator BssR	-2.03636818629582	0.000730536614831883	Downregulated	131247.377374393	WP_000497137.1
C2566_RS13695	C2566_RS13695	C2566_RS13695	mannose-1-phosphate guanylyltransferase/mannose-6-phosphate isomerase	-2.13737152461678	0.000669634441662104	Downregulated	1073.25298049673	WP_000097983.1
C2566_RS07305	cydB	cydB	cytochrome d ubiquinol oxidase subunit II	-2.26335853360899	0.000265952683147538	Downregulated	3974.61979237092	WP_000568275.1
C2566_RS21625	C2566_RS21625	C2566_RS21625	glycosyltransferase family 8 protein	-2.26745655396082	7.01181668986238e-05	Downregulated	155.12811322605	NA
C2566_RS18485	ygiW	ygiW	OB fold stress tolerance protein YgiW	-2.35897792493827	0.000198958073291566	Downregulated	1037.84617250436	WP_000712658.1
C2566_RS01405	eptC	eptC	phosphoethanolamine transferase CptA	-2.39339711836936	6.1501898885095e-06	Downregulated	658.085162877829	WP_000556295.1
C2566_RS24495	idlP	idlP	iraD leader peptide IdlP	-2.39357014093798	0.000296876015521371	Downregulated	47.0240443522493	WP_122999405.1
C2566_RS14865	arnF	arnF	4-amino-4-deoxy-L-arabinose-phosphoundecaprenol flippase subunit ArnF	-2.48722524588899	0.000966854769288676	Downregulated	69.7523604353859	WP_000523880.1
C2566_RS13700	C2566_RS13700	C2566_RS13700	IS1-like element IS1A family transposase	-2.6070612692385	0.00229404996662507	Downregulated	17.9414438084603	WP_223290517.1
C2566_RS08310	ycaC	ycaC	isochorismate family cysteine hydrolase YcaC	-2.62380841348263	5.59933064884514e-08	Downregulated	197.177211584445	WP_000165879.1
C2566_RS03640	iraD	iraD	anti-adapter protein IraD	-2.63946426236558	8.91993775232009e-06	Downregulated	102.88212942227	WP_001309187.1
C2566_RS02235	basR	basR	two-component system response regulator BasR	-2.66604741178248	1.08386113032184e-07	Downregulated	153.191579218647	WP_000697915.1
C2566_RS08595	rmf	rmf	ribosome modulation factor	-2.7391517210091	0.000829391793176251	Downregulated	118948.202790414	WP_000828648.1
C2566_RS11180	sra	sra	stationary-phase-induced ribosome-associated protein	-2.77765982956964	2.42033569036013e-08	Downregulated	6633.3506146818	WP_000841554.1
C2566_RS08885	ymdF	ymdF	general stress protein	-2.89881443098321	1.94980869598255e-05	Downregulated	1295.99832210439	WP_001273658.1
C2566_RS14855	arnT	arnT	lipid IV(A) 4-amino-4-deoxy-L-arabinosyltransferase	-2.97058943591328	0.000195719285459286	Downregulated	340.726928001842	WP_000844057.1
C2566_RS25345	ytiD	ytiD	protein YtiD	-3.01631045266774	5.68025275818919e-05	Downregulated	91.2634922830595	WP_001301448.1
C2566_RS05230	yahO	yahO	DUF1471 family periplasmic protein YahO	-3.27148631347617	2.35410516086445e-07	Downregulated	1966.9040784617	WP_000691956.1
C2566_RS14850	arnD	arnD	4-deoxy-4-formamido-L-arabinose-phosphoundecaprenol deformylase	-3.72271123737618	6.71626336530009e-06	Downregulated	245.701221708713	WP_000169728.1
C2566_RS02240	eptA	eptA	phosphoethanolamine transferase EptA	-4.33243459529005	1.61699774504985e-13	Downregulated	433.800674167929	WP_001298860.1
C2566_RS14845	arnA	arnA	bifunctional UDP-4-amino-4-deoxy-L-arabinose formyltransferase/UDP-glucuronic acid oxidase ArnA	-4.43050275149867	4.86690967700628e-10	Downregulated	649.646924761624	WP_000860273.1
C2566_RS13680	ugd	ugd	UDP-glucose 6-dehydrogenase	-4.46412209340944	7.88191293164917e-11	Downregulated	404.122444317408	WP_000704860.1
C2566_RS21575	waaH	waaH	UDP-glucuronate:LPS(HepIII) glycosyltransferase	-4.56559312113114	1.00243558313457e-08	Downregulated	287.685455330418	WP_000982115.1
C2566_RS13455	yodB	yodB	cytochrome b	-4.92989802182832	4.93413416565528e-11	Downregulated	465.919248551531	WP_001079074.1
C2566_RS02225	pmrR	pmrR	LpxT activity modulator PmrR	-5.1696583304018	1.31275406909616e-10	Downregulated	245.497202563753	WP_000797657.1
C2566_RS14840	arnC	arnC	undecaprenyl-phosphate 4-deoxy-4-formamido-L-arabinose transferase	-5.33002144722585	2.27103700072673e-09	Downregulated	430.466187061406	WP_000461657.1
C2566_RS14835	arnB	arnB	UDP-4-amino-4-deoxy-L-arabinose aminotransferase	-5.60005638531051	7.14710379862981e-11	Downregulated	1018.09994786144	WP_001295286.1
C2566_RS14830	ais	ais	lipopolysaccharide core heptose(II)-phosphate phosphatase Ais	-6.14644458687211	6.47889451066101e-11	Downregulated	1140.07466054228	WP_000879113.1
