# Supplementary material for: Transcriptome Profiling of Escherichia coli B During Sequential Adaptation to T4 Phage and Iron(III) Stress
Source: Antibiotics (Basel). 2026 Jul 13;15(7):684. doi: 10.3390/antibiotics15070684 (PMC13405929; doi:10.3390/antibiotics15070684)
Supplement: Supplementary file 1 [file antibiotics-15-00684-s001.zip › SUPPLEMENTARY FOLDER/analysis_noCON3/ALL_comparisons_annotated_noCON3.csv]

comparison	gene_id	label	gene_name	product	log2FoldChange	padj	direction	baseMean	protein_id
CON_vs_ANC	C2566_RS19180	mtr	mtr	tryptophan permease	4.13099202292579	6.92254405899443e-08	Upregulated	1317.29509001488	WP_000224351.1
CON_vs_ANC	C2566_RS00040	tnaB	tnaB	low affinity tryptophan permease TnaB	3.28753276744449	2.73498283407507e-05	Upregulated	232.001159648411	WP_000131911.1
CON_vs_ANC	C2566_RS14610	napF	napF	ferredoxin-type protein NapF	2.98330858872721	1.07498714283341e-07	Upregulated	42.0134056455169	WP_000686736.1
CON_vs_ANC	C2566_RS06370	C2566_RS06370	C2566_RS06370	porin	2.71175164731916	2.89373707395841e-05	Upregulated	847.484446055726	NA
CON_vs_ANC	C2566_RS17660	ygeW	ygeW	knotted carbamoyltransferase YgeW	2.45487175720427	0.00167397352312431	Upregulated	201.282040829092	WP_000859787.1
CON_vs_ANC	C2566_RS11180	sra	sra	stationary-phase-induced ribosome-associated protein	2.34375027089006	6.16817037759971e-05	Upregulated	6284.43475391106	WP_000841554.1
CON_vs_ANC	C2566_RS05230	yahO	yahO	DUF1471 family periplasmic protein YahO	2.26744639888696	0.000614154961385853	Upregulated	2060.1483321989	WP_000691956.1
CON_vs_ANC	C2566_RS17700	ygfK	ygfK	putative selenate reductase subunit YgfK	1.97862058147817	0.00190507640561369	Upregulated	305.452587959276	WP_000502388.1
CON_vs_ANC	C2566_RS00930	yshB	yshB	YshB family small membrane protein	1.83160575705811	5.46486522222864e-05	Upregulated	465.750100965276	WP_000893994.1
CON_vs_ANC	C2566_RS21055	dctA	dctA	C4-dicarboxylate transporter DctC	1.78586946645603	0.00072131579651323	Upregulated	2929.21241711558	WP_000858210.1
CON_vs_ANC	C2566_RS15390	yfdY	yfdY	YfdY family protein	1.75414907360473	0.003108761208635	Upregulated	335.286653790725	WP_000639883.1
CON_vs_ANC	C2566_RS00035	tnaA	tnaA	tryptophanase	1.74711824057109	0.000491323954854569	Upregulated	1631.00321428407	WP_001295247.1
CON_vs_ANC	C2566_RS10520	ynaJ	ynaJ	DUF2534 family protein	1.7180630975294	0.00544598963388432	Upregulated	1860.25655639098	WP_000605090.1
CON_vs_ANC	C2566_RS07445	ybhC	ybhC	putative acyl-CoA thioester hydrolase	1.68458054017656	3.8310063982607e-06	Upregulated	216.451671986679	WP_001091587.1
CON_vs_ANC	C2566_RS23135	C2566_RS23135	C2566_RS23135	2-thiouracil desulfurase family protein	1.61729812558698	0.00530319699437054	Upregulated	48.6942745360731	NA
CON_vs_ANC	C2566_RS11190	osmC	osmC	peroxiredoxin OsmC	1.61296106972115	7.76574282014642e-05	Upregulated	247.549987244997	WP_000152305.1
CON_vs_ANC	C2566_RS17975	yqfG	yqfG	protein YqfG	1.60526660174183	0.00483980013604647	Upregulated	18.2206847277133	WP_001050745.1
CON_vs_ANC	C2566_RS18110	ansB	ansB	L-asparaginase 2	1.52105691722961	0.000422786706872628	Upregulated	3449.27374484415	WP_000394140.1
CON_vs_ANC	C2566_RS03555	opgB	opgB	phosphatidylglycerol--membrane-oligosaccharide glycerophosphotransferase	1.47194502363693	1.03535518085033e-06	Upregulated	155.648192021081	NA
CON_vs_ANC	C2566_RS10755	ynbE	ynbE	YnbE family lipoprotein	1.46516255930989	0.00845091241617807	Upregulated	29.0738455514615	WP_000698145.1
CON_vs_ANC	C2566_RS07570	moaA	moaA	GTP 3',8-cyclase MoaA	1.46481554020815	4.8890355189611e-05	Upregulated	398.342535552534	WP_001295301.1
CON_vs_ANC	C2566_RS12565	ynjD	ynjD	ATP-binding cassette domain-containing protein	1.46217252854553	0.00142407993674278	Upregulated	54.4801532731121	WP_001300558.1
CON_vs_ANC	C2566_RS16560	ypjD	ypjD	cytochrome C assembly family protein	1.46037831168792	0.000109031459441264	Upregulated	311.026057311598	WP_001338897.1
CON_vs_ANC	C2566_RS12325	btuD	btuD	vitamin B12 ABC transporter ATP-binding protein BtuD	1.45173174464005	0.00117747513077069	Upregulated	49.7259406818464	WP_000029471.1
CON_vs_ANC	C2566_RS00275	rbsR	rbsR	ribose operon transcriptional repressor RbsR	1.44073713122909	0.000763382430329149	Upregulated	76.6100245456622	WP_000224456.1
CON_vs_ANC	C2566_RS11085	pptA	pptA	tautomerase PptA	1.37603255637206	0.016041586785603	Upregulated	31.331495185156	WP_001120141.1
CON_vs_ANC	C2566_RS08475	ompF	ompF	porin OmpF	1.3760186731181	0.00821032865862749	Upregulated	130227.461999142	WP_000977920.1
CON_vs_ANC	C2566_RS21325	ysaA	ysaA	4Fe-4S dicluster domain-containing protein	1.37497038634283	0.000422786706872628	Upregulated	60.0819422285784	WP_001300918.1
CON_vs_ANC	C2566_RS15325	dsdX	dsdX	D-serine transporter DsdX	1.37393677976062	0.000832314725278102	Upregulated	89.2295269526702	WP_000556048.1
CON_vs_ANC	C2566_RS12115	phsC	phsC	thiosulfate reductase cytochrome B subunit	1.36570588635192	0.00303319284450693	Upregulated	39.2030987029961	WP_001069979.1
CON_vs_ANC	C2566_RS15025	yfbS	yfbS	SLC13 family permease	1.36191706887322	0.000936252098243341	Upregulated	250.714499761749	WP_001012899.1
CON_vs_ANC	C2566_RS08310	ycaC	ycaC	isochorismate family cysteine hydrolase YcaC	1.35637941376638	0.00329696104091838	Upregulated	206.676705211341	WP_000165879.1
CON_vs_ANC	C2566_RS09370	ycfH	ycfH	metal-dependent hydrolase	1.35546151454755	0.00483980013604647	Upregulated	227.935379595539	WP_000480255.1
CON_vs_ANC	C2566_RS16440	yfiM	yfiM	YfiM family lipoprotein	1.34825377865229	0.00316814671421253	Upregulated	17.1721423457367	WP_012138968.1
CON_vs_ANC	C2566_RS12000	ydhL	ydhL	DUF1289 domain-containing protein	1.34820875724014	0.00405160475253546	Upregulated	55.3345675243215	WP_000840481.1
CON_vs_ANC	C2566_RS02300	dcuR	dcuR	two-component system response regulator DcuR	1.32766265287393	0.00303319284450693	Upregulated	40.9613570830759	WP_000611288.1
CON_vs_ANC	C2566_RS19550	yhcO	yhcO	barstar family protein	1.32406682949879	0.0112060385704273	Upregulated	380.100964499422	WP_001029005.1
CON_vs_ANC	C2566_RS10065	yciI	yciI	YciI family protein	1.32268087120895	0.00655476588830476	Upregulated	450.770214449372	WP_000967595.1
CON_vs_ANC	C2566_RS18370	yghX	yghX	YghX family hydrolase	1.31658008668634	0.00699252833140242	Upregulated	86.6521522504322	WP_001424373.1
CON_vs_ANC	C2566_RS11740	ydgD	ydgD	trypsin-like serine peptidase	1.31644028190776	0.0115564532641376	Upregulated	384.849612384624	WP_001260835.1
CON_vs_ANC	C2566_RS16295	shoB	shoB	type I toxin-antitoxin system toxin ShoB	1.30691851656044	0.00485840021719339	Upregulated	98.1418104738189	WP_000128776.1
CON_vs_ANC	C2566_RS17675	hyuA	hyuA	D-phenylhydantoinase	1.29848225773297	0.0257046527777559	Upregulated	109.057628725119	WP_001264452.1
CON_vs_ANC	C2566_RS12050	cydH	cydH	cytochrome bd-I accessory subunit CydH	1.29468036028749	0.0156486950560743	Upregulated	1555.58783712398	WP_000102278.1
CON_vs_ANC	C2566_RS13015	yebV	yebV	YebV family protein	1.25369405052248	0.0189436878041522	Upregulated	1946.28999938405	WP_001295499.1
CON_vs_ANC	C2566_RS12405	yniA	yniA	fructosamine kinase family protein	1.24566151822478	0.00821032865862749	Upregulated	967.359076781043	WP_000267650.1
CON_vs_ANC	C2566_RS02800	paeA	paeA	hemolysin family protein	1.23739550552992	0.000252754602195707	Upregulated	275.127322010665	WP_000935036.1
CON_vs_ANC	C2566_RS25380	yoaL	yoaL	protein YoaL	1.23113969516075	0.0123236783037986	Upregulated	116.976729775646	WP_269212562.1
CON_vs_ANC	C2566_RS14460	yejA	yejA	extracellular solute-binding protein	1.20995439786713	0.00119051561102707	Upregulated	231.765383106357	WP_000637035.1
CON_vs_ANC	C2566_RS09665	minC	minC	septum site-determining protein MinC	1.20449181876734	0.00655476588830476	Upregulated	483.488992169911	WP_001301105.1
CON_vs_ANC	C2566_RS11755	tqsA	tqsA	AI-2 transporter TqsA	1.18992272540645	0.0317403797583043	Upregulated	187.77553305455	WP_001118241.1
CON_vs_ANC	C2566_RS21660	waaA	waaA	lipid IV(A) 3-deoxy-D-manno-octulosonic acid transferase	1.1818690560372	0.000225407146552993	Upregulated	129.013974174696	WP_000891574.1
CON_vs_ANC	C2566_RS13340	araF	araF	arabinose ABC transporter substrate-binding protein AraF	1.17825442714893	0.00951085012905146	Upregulated	140.776785501518	WP_000548675.1
CON_vs_ANC	C2566_RS09460	lolE	lolE	lipoprotein-releasing ABC transporter permease subunit LolE	1.17578447450951	0.000402610736787491	Upregulated	238.100817611375	WP_001251384.1
CON_vs_ANC	C2566_RS10090	ompW	ompW	outer membrane protein OmpW	1.17409142487369	0.0120351273388642	Upregulated	5122.43452777624	WP_000737226.1
CON_vs_ANC	C2566_RS12135	ydhY	ydhY	ferredoxin-like protein	1.17070315183144	0.0215012005772092	Upregulated	63.9906434816017	WP_001070230.1
CON_vs_ANC	C2566_RS05595	yajC	yajC	preprotein translocase subunit YajC	1.15908482410289	0.00655476588830476	Upregulated	876.873612269084	WP_000007629.1
CON_vs_ANC	C2566_RS03605	yjiK	yjiK	SdiA-regulated domain-containing protein	1.15545746866628	0.0317403797583043	Upregulated	144.086659053219	WP_001318795.1
CON_vs_ANC	C2566_RS14190	mlrA	mlrA	HTH-type transcriptional regulator MlrA	1.13531682997551	0.0215012005772092	Upregulated	114.665261950076	WP_001240403.1
CON_vs_ANC	C2566_RS12970	kdgR	kdgR	DNA-binding transcriptional regulator KdgR	1.12292933205669	0.00157512483762583	Upregulated	215.049735771945	WP_001262182.1
CON_vs_ANC	C2566_RS20880	dtpB	dtpB	dipeptide/tripeptide permease DtpB	1.11902018156409	0.0054890204468666	Upregulated	1833.44356978053	WP_001098647.1
CON_vs_ANC	C2566_RS07850	bssR	bssR	biofilm formation regulator BssR	1.11259543018053	0.0236494989166145	Upregulated	137782.443277093	WP_000497137.1
CON_vs_ANC	C2566_RS00800	rfaH	rfaH	transcription/translation regulatory transformer protein RfaH	1.11203543926504	0.00684969193297634	Upregulated	79.1075900686986	WP_001192396.1
CON_vs_ANC	C2566_RS00420	wecA	wecA	UDP-N-acetylglucosamine--undecaprenyl-phosphate N-acetylglucosaminephosphotransferase	1.1076033943168	0.0135285787247573	Upregulated	291.816588321752	WP_001050960.1
CON_vs_ANC	C2566_RS12300	aroH	aroH	3-deoxy-7-phosphoheptulonate synthase AroH	1.09897600070542	0.00824810136535306	Upregulated	128.708338489453	WP_001082229.1
CON_vs_ANC	C2566_RS04010	surA	surA	peptidylprolyl isomerase SurA	1.09711366753548	0.0152457817762372	Upregulated	1532.68537919938	WP_000800457.1
CON_vs_ANC	C2566_RS20790	nikE	nikE	nickel import ATP-binding protein NikE	1.09120075580003	0.0200121550135405	Upregulated	27.4213030348089	WP_000173665.1
CON_vs_ANC	C2566_RS20775	nikB	nikB	nickel ABC transporter permease subunit NikB	1.08600811940053	0.0259356760138927	Upregulated	81.1843749911881	WP_000947068.1
CON_vs_ANC	C2566_RS18960	tdcA	tdcA	transcriptional regulator TdcA	1.08515710684557	0.0198677493726907	Upregulated	1041.51965758037	WP_000104211.1
CON_vs_ANC	C2566_RS02290	dcuB	dcuB	anaerobic C4-dicarboxylate transporter DcuB	1.08067247434106	0.0259356760138927	Upregulated	82.8405311745651	WP_000899522.1
CON_vs_ANC	C2566_RS00810	fre	fre	NAD(P)H-flavin reductase	1.08055258539196	0.000686811142173026	Upregulated	506.36839562635	WP_000209826.1
CON_vs_ANC	C2566_RS20170	yhfK	yhfK	YccS/YhfK family putative transporter	1.07132329819493	0.000880949913394809	Upregulated	268.780314198706	WP_012775971.1
CON_vs_ANC	C2566_RS02360	dicD	dicD	transcriptional regulator	1.07089201039734	0.0112060385704273	Upregulated	149.304432921178	WP_001188520.1
CON_vs_ANC	C2566_RS19395	hpf	hpf	ribosome hibernation promoting factor	1.06778614459878	0.00912102232569815	Upregulated	866.228424298359	WP_001176599.1
CON_vs_ANC	C2566_RS08255	cydC	cydC	heme ABC transporter ATP-binding protein/permease CydC	1.05622686446952	0.00674964861852217	Upregulated	270.38783004788	WP_001202189.1
CON_vs_ANC	C2566_RS17655	ygeV	ygeV	sigma-54 interaction domain-containing protein	1.05516922791099	0.00607672566101196	Upregulated	592.276100865999	WP_000417806.1
CON_vs_ANC	C2566_RS17690	yqeC	yqeC	selenium cofactor biosynthesis protein YqeC	1.04805997342171	0.027019212415692	Upregulated	88.9901532427696	WP_001300448.1
CON_vs_ANC	C2566_RS14665	atoS	atoS	two-component system sensor histidine kinase AtoS	1.02862847410431	0.0203186348689185	Upregulated	206.090746909776	WP_000559135.1
CON_vs_ANC	C2566_RS13325	otsB	otsB	trehalose-phosphatase	1.02768211320678	0.0361092469304057	Upregulated	137.169554649818	WP_001295645.1
CON_vs_ANC	C2566_RS22130	dnaA	dnaA	chromosomal replication initiator protein DnaA	1.01829683687631	0.00303319284450693	Upregulated	234.713705717252	WP_000059111.1
CON_vs_ANC	C2566_RS04550	btuF	btuF	vitamin B12 ABC transporter substrate-binding protein BtuF	1.01283424063866	0.0240880535100833	Upregulated	35.9841198893192	WP_001319823.1
CON_vs_ANC	C2566_RS09810	ychF	ychF	redox-regulated ATPase YchF	1.01221597044348	0.0144797411351156	Upregulated	455.804072121399	WP_000505877.1
CON_vs_ANC	C2566_RS05610	yajD	yajD	HNH nuclease YajD	1.00273442576193	0.0144797411351156	Upregulated	703.572778130387	WP_000974813.1
CON_vs_ANC	C2566_RS15005	nuoA	nuoA	NADH-quinone oxidoreductase subunit NuoA	1.00083396927453	0.0156486950560743	Upregulated	411.395854961735	WP_000062997.1
CON_vs_ANC	C2566_RS01755	lysC	lysC	lysine-sensitive aspartokinase 3	-1.00573647598801	0.0240880535100833	Downregulated	74.563073076088	WP_001290310.1
CON_vs_ANC	C2566_RS07635	ybhF	ybhF	ATP-binding cassette domain-containing protein	-1.01371762204936	0.0139953314459733	Downregulated	75.9607551626306	WP_012767712.1
CON_vs_ANC	C2566_RS16505	tyrA	tyrA	bifunctional chorismate mutase/prephenate dehydrogenase	-1.01524487963786	0.0104232281975092	Downregulated	47.9792509795036	WP_000225221.1
CON_vs_ANC	C2566_RS00195	rsmG	rsmG	16S rRNA (guanine(527)-N(7))-methyltransferase RsmG	-1.02878216073172	0.0222499320619674	Downregulated	310.849057619842	WP_000932839.1
CON_vs_ANC	C2566_RS02960	argF	argF	ornithine carbamoyltransferase	-1.04203091201467	0.0200578534676333	Downregulated	43.9767985434887	WP_000012907.1
CON_vs_ANC	C2566_RS14765	glpQ	glpQ	glycerophosphodiester phosphodiesterase	-1.05526922503145	0.0452107339407126	Downregulated	2215.41811184987	WP_000779102.1
CON_vs_ANC	C2566_RS02765	ytfF	ytfF	DMT family transporter	-1.05889787453887	0.0290477261369495	Downregulated	33.6409741507581	WP_001295194.1
CON_vs_ANC	C2566_RS06875	gltL	gltL	glutamate/aspartate ABC transporter ATP-binding protein GltL	-1.06700533417581	0.0479115306669774	Downregulated	169.315925092943	NA
CON_vs_ANC	C2566_RS12515	astD	astD	succinylglutamate-semialdehyde dehydrogenase	-1.06982491281544	0.0414287495344905	Downregulated	63.083007519954	WP_000177202.1
CON_vs_ANC	C2566_RS13685	gndA	gndA	NADP-dependent phosphogluconate dehydrogenase	-1.07133968418115	0.00715838082427426	Downregulated	526.254275209542	WP_000043460.1
CON_vs_ANC	C2566_RS05805	fadM	fadM	long-chain acyl-CoA thioesterase FadM	-1.07195252128188	0.0438500105252976	Downregulated	54.9316216931984	WP_001194534.1
CON_vs_ANC	C2566_RS05075	ykgM	ykgM	type B 50S ribosomal protein L31	-1.07285658518357	0.0414287495344905	Downregulated	34.0013146659824	WP_000803998.1
CON_vs_ANC	C2566_RS17105	cysN	cysN	sulfate adenylyltransferase subunit CysN	-1.0864571832673	0.0219482658115666	Downregulated	53.8904314485244	WP_001090386.1
CON_vs_ANC	C2566_RS19440	gltB	gltB	glutamate synthase large subunit	-1.08731515682066	0.0277108369543535	Downregulated	98.5312597157862	WP_001406033.1
CON_vs_ANC	C2566_RS04915	lafU	lafU	putative lateral flagellar export/assembly protein LafU	-1.09224020920505	0.0494304543904673	Downregulated	6.7103849481831	WP_000207564.1
CON_vs_ANC	C2566_RS04100	leuC	leuC	3-isopropylmalate dehydratase large subunit	-1.09344155854453	0.037244540470392	Downregulated	28.7160829681407	WP_001140652.1
CON_vs_ANC	C2566_RS01925	tyrB	tyrB	aromatic amino acid transaminase	-1.09394307559917	0.0018832997082362	Downregulated	74.1913571773393	WP_000486988.1
CON_vs_ANC	C2566_RS00355	ilvD	ilvD	dihydroxy-acid dehydratase	-1.10973662994951	0.0124687091151265	Downregulated	90.4946431820718	WP_001127419.1
CON_vs_ANC	C2566_RS01895	C2566_RS01895	C2566_RS01895	DUF2713 family protein	-1.11689512104886	0.0489646902146884	Downregulated	17.3087493197764	NA
CON_vs_ANC	C2566_RS07520	C2566_RS07520	C2566_RS07520	hypothetical protein	-1.12904594141998	0.0464531428214306	Downregulated	28.7773536852555	WP_000394418.1
CON_vs_ANC	C2566_RS11400	sad	sad	succinate-semialdehyde dehydrogenase	-1.12948142130786	0.0137433487488258	Downregulated	71.326287659181	WP_000156615.1
CON_vs_ANC	C2566_RS24595	C2566_RS24595	C2566_RS24595	protein YliM	-1.14132792947493	0.0219482658115666	Downregulated	397.712133375652	WP_120795379.1
CON_vs_ANC	C2566_RS18260	spt	spt	serine palmitoyltransferase	-1.14534551119047	0.0465875131139415	Downregulated	16.6194821252227	WP_000524970.1
CON_vs_ANC	C2566_RS01205	sbp	sbp	sulfate/thiosulfate ABC transporter substrate-binding protein Sbp	-1.14906211547272	0.0240880535100833	Downregulated	51.6842451441274	WP_001045689.1
CON_vs_ANC	C2566_RS20920	arsB	arsB	arsenite/antimonite:H(+) antiporter ArsB	-1.15603279681615	0.0257046527777559	Downregulated	46.4819280236559	WP_000922639.1
CON_vs_ANC	C2566_RS01275	hslU	hslU	HslU--HslV peptidase ATPase subunit	-1.16115228366028	0.00250769339535799	Downregulated	314.379118473895	WP_001293341.1
CON_vs_ANC	C2566_RS14625	mqo	mqo	malate dehydrogenase (quinone)	-1.16932672319818	0.0011865009276954	Downregulated	82.4860742354927	WP_000758073.1
CON_vs_ANC	C2566_RS06880	gltK	gltK	glutamate/aspartate ABC transporter permease GltK	-1.17228515871594	0.0384399660716612	Downregulated	112.617879210522	WP_000272824.1
CON_vs_ANC	C2566_RS01280	hslV	hslV	ATP-dependent protease subunit HslV	-1.17319633799071	0.000880949913394809	Downregulated	117.791593326471	WP_000208242.1
CON_vs_ANC	C2566_RS16640	glaH	glaH	glutarate dioxygenase GlaH	-1.1810146805987	0.0257269852164517	Downregulated	32.410600447418	WP_000993087.1
CON_vs_ANC	C2566_RS24525	C2566_RS24525	C2566_RS24525	aldo/keto reductase	-1.19645375345607	0.0477558690204818	Downregulated	6.68009531390829	NA
CON_vs_ANC	C2566_RS02915	pyrI	pyrI	aspartate carbamoyltransferase regulatory subunit	-1.20078683006293	0.00595861043439035	Downregulated	32.2105032328652	WP_000148581.1
CON_vs_ANC	C2566_RS05960	htpG	htpG	molecular chaperone HtpG	-1.201297261301	0.00623096621131745	Downregulated	1193.18327416721	WP_000678201.1
CON_vs_ANC	C2566_RS01420	argC	argC	N-acetyl-gamma-glutamyl-phosphate reductase	-1.20296363331712	0.0107092552704166	Downregulated	39.1349195617172	WP_000935370.1
CON_vs_ANC	C2566_RS11440	marA	marA	MDR efflux pump AcrAB transcriptional activator MarA	-1.216661282231	0.00655476588830476	Downregulated	353.623872217065	WP_000091199.1
CON_vs_ANC	C2566_RS05235	prpR	prpR	propionate catabolism operon regulatory protein PrpR	-1.21873379968964	0.00695620485243775	Downregulated	41.9524847755856	WP_000941027.1
CON_vs_ANC	C2566_RS14775	glpA	glpA	anaerobic glycerol-3-phosphate dehydrogenase subunit A	-1.23042206953157	0.038747569291004	Downregulated	325.103639263241	WP_000857257.1
CON_vs_ANC	C2566_RS02215	rdcB	rdcB	YjcZ-like family protein	-1.23329274957989	0.0314418704332736	Downregulated	8.99240893480582	WP_000169194.1
CON_vs_ANC	C2566_RS20915	arsR	arsR	As(III)-sensing metalloregulatory transcriptional repressor ArsR	-1.2368254419129	0.0413136418975006	Downregulated	30.6126146193607	WP_000008957.1
CON_vs_ANC	C2566_RS09015	C2566_RS09015	C2566_RS09015	hypothetical protein	-1.23716586907769	0.0403224177051147	Downregulated	28.706332157169	NA
CON_vs_ANC	C2566_RS16085	sseB	sseB	enhanced serine sensitivity protein SseB	-1.24269475505669	0.000539922667176724	Downregulated	241.981325589365	WP_001295479.1
CON_vs_ANC	C2566_RS20515	glpD	glpD	glycerol-3-phosphate dehydrogenase	-1.2506381006393	0.0297731953249078	Downregulated	421.402221379157	WP_000448135.1
CON_vs_ANC	C2566_RS05800	ybaV	ybaV	helix-hairpin-helix domain-containing protein	-1.25407198880213	0.0200121550135405	Downregulated	52.3527693736741	WP_000680290.1
CON_vs_ANC	C2566_RS03245	dnaK	dnaK	molecular chaperone DnaK	-1.26383918363234	0.00189377712561595	Downregulated	3334.07822232933	WP_000516135.1
CON_vs_ANC	C2566_RS01990	espX5	espX5	T3SS effector pentapeptide repeat protein EspX5	-1.27034005406789	0.0203641481896318	Downregulated	90.4442456952069	NA
CON_vs_ANC	C2566_RS05325	mhpA	mhpA	bifunctional 3-(3-hydroxy-phenyl)propionate/3-hydroxycinnamic acid hydroxylase	-1.27183880925292	0.0343047969895624	Downregulated	10.3317966177174	WP_001007410.1
CON_vs_ANC	C2566_RS01960	yjcB	yjcB	YjcB family protein	-1.28193721131403	0.0328118286243444	Downregulated	9.28012112201317	WP_001295689.1
CON_vs_ANC	C2566_RS11830	uidB	uidB	glucuronide transporter	-1.2979347331369	0.0304359649881381	Downregulated	20.4604887630346	WP_001075844.1
CON_vs_ANC	C2566_RS09780	dhaM	dhaM	dihydroxyacetone kinase phosphoryl donor subunit DhaM	-1.31046403877873	0.000770202146993062	Downregulated	183.651695151845	WP_001301101.1
CON_vs_ANC	C2566_RS20255	C2566_RS20255	C2566_RS20255	hypothetical protein	-1.32212953143583	0.027019212415692	Downregulated	6.6173807803311	NA
CON_vs_ANC	C2566_RS17865	zapA	zapA	cell division protein ZapA	-1.32951903860095	0.00824810136535306	Downregulated	5257.10981490002	WP_001276008.1
CON_vs_ANC	C2566_RS01615	nudC	nudC	NAD(+) diphosphatase	-1.33322530324091	0.00776039043463636	Downregulated	36.1977314273928	WP_000373940.1
CON_vs_ANC	C2566_RS24315	ypdK	ypdK	membrane protein YpdK	-1.34235931926665	0.0275361053149168	Downregulated	957.375473639334	WP_012767748.1
CON_vs_ANC	C2566_RS07960	C2566_RS07960	C2566_RS07960	terminase ATPase subunit family protein	-1.36070575565646	0.0335386201319801	Downregulated	16.9021163672324	WP_001098413.1
CON_vs_ANC	C2566_RS05135	betA	betA	choline dehydrogenase	-1.37358945643828	0.00981589510754506	Downregulated	110.999993133144	WP_001159087.1
CON_vs_ANC	C2566_RS11435	marR	marR	multiple antibiotic resistance transcriptional regulator MarR	-1.37810348817195	0.00684969193297634	Downregulated	120.365290822896	WP_000843414.1
CON_vs_ANC	C2566_RS16735	proW	proW	glycine betaine/L-proline ABC transporter permease ProW	-1.37814563564681	0.0234257288877886	Downregulated	61.5021601723272	WP_000774988.1
CON_vs_ANC	C2566_RS16160	hcaR	hcaR	DNA-binding transcriptional regulator HcaR	-1.38601702931696	0.0205602295701619	Downregulated	313.770979850528	WP_000423257.1
CON_vs_ANC	C2566_RS11730	asr	asr	acid resistance repetitive basic protein Asr	-1.40069445294633	0.0144797411351156	Downregulated	26.7413812754944	WP_001556621.1
CON_vs_ANC	C2566_RS15610	cysT	cysT	sulfate/thiosulfate ABC transporter permease CysT	-1.42013432087588	0.0144797411351156	Downregulated	65.0898415006819	WP_000458418.1
CON_vs_ANC	C2566_RS13610	tsuB	tsuB	thiosulfate utilization sulfurtransferase TsuB/YeeD	-1.42564952112684	0.0134564628673433	Downregulated	32.0347063102568	WP_000985273.1
CON_vs_ANC	C2566_RS07100	kdpA	kdpA	potassium-transporting ATPase subunit KdpA	-1.44961102055893	0.0259074064483436	Downregulated	14.9355604110679	WP_000741131.1
CON_vs_ANC	C2566_RS06545	fepC	fepC	iron-enterobactin ABC transporter ATP-binding protein	-1.45455725327617	0.0279601005930828	Downregulated	13.2192913383692	WP_000140647.1
CON_vs_ANC	C2566_RS12505	astE	astE	succinylglutamate desuccinylase	-1.45705339195032	0.0167519844273717	Downregulated	51.5960066492117	WP_000368506.1
CON_vs_ANC	C2566_RS08940	putP	putP	sodium/proline symporter PutP	-1.46035444157289	0.0172493807775926	Downregulated	447.068096144486	WP_001018486.1
CON_vs_ANC	C2566_RS22900	ymcF	ymcF	cold-shock protein	-1.48562190614241	0.0227190659640242	Downregulated	55.8548858759875	WP_071524879.1
CON_vs_ANC	C2566_RS14010	gatZ	gatZ	tagatose-bisphosphate aldolase subunit GatZ	-1.50501796057903	0.0206181067404866	Downregulated	12.1713722209426	WP_000853869.1
CON_vs_ANC	C2566_RS20530	C2566_RS20530	C2566_RS20530	PstS family phosphate ABC transporter substrate-binding protein	-1.51210967514408	0.0241237167814153	Downregulated	18.3522419480963	WP_122987105.1
CON_vs_ANC	C2566_RS09890	chaA	chaA	sodium-potassium/proton antiporter ChaA	-1.54856322814673	0.000631725382098818	Downregulated	118.595394636464	WP_001295620.1
CON_vs_ANC	C2566_RS15375	yfdX	yfdX	YfdX family protein	-1.5604553479004	0.0223536618666354	Downregulated	14.254133494451	WP_000825604.1
CON_vs_ANC	C2566_RS03905	carB	carB	carbamoyl-phosphate synthase large subunit	-1.57974634253523	0.000782074702998679	Downregulated	225.92345109183	WP_001126376.1
CON_vs_ANC	C2566_RS10345	puuD	puuD	gamma-glutamyl-gamma-aminobutyrate hydrolase	-1.58705427754309	0.00655476588830476	Downregulated	39.1314299278999	WP_012767726.1
CON_vs_ANC	C2566_RS18780	fadH	fadH	NADPH-dependent 2,4-dienoyl-CoA reductase	-1.6062857416308	0.0162048776950396	Downregulated	407.290122902413	WP_000121433.1
CON_vs_ANC	C2566_RS01010	yihU	yihU	sulfolactaldehyde 3-reductase	-1.61877613996053	0.0211882698263827	Downregulated	12.91459127657	WP_000718889.1
CON_vs_ANC	C2566_RS01425	argB	argB	acetylglutamate kinase	-1.62763122191059	0.000631725382098818	Downregulated	39.3307449552251	WP_001302318.1
CON_vs_ANC	C2566_RS16835	recX	recX	recombination regulator RecX	-1.63390866237653	0.0128077290575288	Downregulated	20.2265254333235	WP_000140508.1
CON_vs_ANC	C2566_RS15120	argT	argT	lysine/arginine/ornithine ABC transporter substrate-binding protein ArgT	-1.64017212610294	0.0107092552704166	Downregulated	330.213706562599	WP_000748271.1
CON_vs_ANC	C2566_RS05420	iprA	iprA	hydrogen peroxide resistance inhibitor IprA	-1.65653327455896	0.00524710056892666	Downregulated	21.9633248139885	WP_012775994.1
CON_vs_ANC	C2566_RS01970	soxS	soxS	superoxide response transcriptional regulator SoxS	-1.6947623216684	0.00655476588830476	Downregulated	256.446163989337	WP_000019358.1
CON_vs_ANC	C2566_RS05320	mhpR	mhpR	DNA-binding transcriptional regulator	-1.70030486274892	0.00684969193297634	Downregulated	225.860585876806	WP_001301325.1
CON_vs_ANC	C2566_RS04115	leuL	leuL	leu operon leader peptide	-1.70705547819795	0.0112060385704273	Downregulated	62.8527714468925	WP_001300467.1
CON_vs_ANC	C2566_RS14415	fruB	fruB	fused PTS fructose transporter subunit IIA/HPr protein	-1.73940309667757	0.00250216997880861	Downregulated	28.1865174753907	WP_000487267.1
CON_vs_ANC	C2566_RS18235	glcC	glcC	transcriptional regulator GlcC	-1.73961819132191	0.0108231014907568	Downregulated	65.7401647160772	WP_001297764.1
CON_vs_ANC	C2566_RS03690	fimH	fimH	type 1 fimbria D-mannose specific adhesin FimH	-1.74089309325784	0.0124687091151265	Downregulated	44.6996581335517	WP_000832243.1
CON_vs_ANC	C2566_RS18310	gss	gss	bifunctional glutathionylspermidine amidase/synthase	-1.74291452572098	3.61603147889403e-08	Downregulated	363.675115973144	WP_001300624.1
CON_vs_ANC	C2566_RS15285	fadL	fadL	long-chain fatty acid transporter FadL	-1.74460673404894	0.0112060385704273	Downregulated	294.422071030474	WP_001295701.1
CON_vs_ANC	C2566_RS01905	pspG	pspG	envelope stress response protein PspG	-1.74857349142684	0.00799855477016633	Downregulated	22.8914043068413	WP_000891404.1
CON_vs_ANC	C2566_RS18365	yghW	yghW	DUF2623 family protein YghW	-1.7631436713669	0.0139953314459733	Downregulated	26.9024146094002	WP_001059139.1
CON_vs_ANC	C2566_RS24745	C2566_RS24745	C2566_RS24745	hypothetical protein	-1.76389564967739	0.0126809799243534	Downregulated	26.2021782086696	NA
CON_vs_ANC	C2566_RS13070	yebE	yebE	tellurite resistance TerB family protein	-1.7839171668041	0.00108626832393447	Downregulated	344.966807795671	WP_000024745.1
CON_vs_ANC	C2566_RS20690	livJ	livJ	branched chain amino acid ABC transporter substrate-binding protein LivJ	-1.7981025224381	0.00255619309556732	Downregulated	40.2625417358904	WP_001022007.1
CON_vs_ANC	C2566_RS05240	prpB	prpB	methylisocitrate lyase	-1.80590972172881	0.0151929088375995	Downregulated	10.5280678311338	WP_000052206.1
CON_vs_ANC	C2566_RS19445	gltD	gltD	glutamate synthase subunit GltD	-1.84093945275159	0.00108626832393447	Downregulated	51.2960965555279	WP_000081664.1
CON_vs_ANC	C2566_RS09790	dhaK	dhaK	dihydroxyacetone kinase subunit DhaK	-1.89145560536349	9.21957380043022e-08	Downregulated	122.717685254606	WP_000733715.1
CON_vs_ANC	C2566_RS17100	cysC	cysC	adenylyl-sulfate kinase	-1.92293030556393	0.00132524943965405	Downregulated	12.9570299544225	WP_001173673.1
CON_vs_ANC	C2566_RS05150	betT	betT	choline BCCT transporter BetT	-1.95075793758233	0.00255619309556732	Downregulated	249.249557050836	WP_000131044.1
CON_vs_ANC	C2566_RS09785	dhaL	dhaL	dihydroxyacetone kinase subunit DhaL	-2.01558740477133	6.16817037759971e-05	Downregulated	67.3174027074182	WP_000059411.1
CON_vs_ANC	C2566_RS18500	ygiZ	ygiZ	DUF2645 family protein	-2.09928023427285	0.00488087842825535	Downregulated	32.9524018016114	WP_000917684.1
CON_vs_ANC	C2566_RS03695	C2566_RS03695	C2566_RS03695	fimbrial protein	-2.11256326397777	0.00516160480222713	Downregulated	17.2910769631803	WP_077897989.1
CON_vs_ANC	C2566_RS10955	yncJ	yncJ	YncJ family protein	-2.12551986111831	0.000447382838178632	Downregulated	62.268589421464	WP_000494244.1
CON_vs_ANC	C2566_RS11445	marB	marB	multiple antibiotic resistance protein MarB	-2.1732143319746	2.89373707395841e-05	Downregulated	31.8791366262268	WP_000803657.1
CON_vs_ANC	C2566_RS25460	C2566_RS25460	C2566_RS25460	hypothetical protein	-2.33555445403872	0.00799855477016633	Downregulated	33.4145064664654	WP_001144941.1
CON_vs_ANC	C2566_RS06190	ybcF	ybcF	carbamate kinase	-2.40500140312922	0.00799855477016633	Downregulated	6.67853677149368	WP_000855388.1
CON_vs_ANC	C2566_RS25345	ytiD	ytiD	protein YtiD	-2.43649909783046	0.00117747513077069	Downregulated	95.1433248416537	WP_001301448.1
CON_vs_ANC	C2566_RS02005	acs	acs	acetate--CoA ligase	-2.46210455981031	0.003108761208635	Downregulated	663.7672808368	WP_000078239.1
CON_vs_ANC	C2566_RS09435	ldtC	ldtC	L,D-transpeptidase LdtC	-2.46859509022515	2.25101374764896e-06	Downregulated	144.747597623797	WP_012767720.1
CON_vs_ANC	C2566_RS03700	fimF	fimF	type 1 fimbria minor subunit FimF	-2.47779741474621	0.00182000189735084	Downregulated	23.8110042128663	WP_001244827.1
CON_vs_ANC	C2566_RS17135	cysI	cysI	assimilatory sulfite reductase (NADPH) hemoprotein subunit	-2.55063341817469	9.90592605295234e-05	Downregulated	91.8070944572966	WP_001290699.1
CON_vs_ANC	C2566_RS12520	astA	astA	arginine N-succinyltransferase	-2.68806660625058	0.00189377712561595	Downregulated	50.1107441084586	WP_000989419.1
CON_vs_ANC	C2566_RS13615	tsuA	tsuA	thiosulfate utilization transporter TsuA/YeeE	-2.71338698373592	8.85550575400141e-06	Downregulated	85.1238441442059	WP_000492348.1
CON_vs_ANC	C2566_RS17110	cysD	cysD	sulfate adenylyltransferase subunit CysD	-2.7777781743118	0.00108626832393447	Downregulated	34.9169852048205	WP_000372108.1
CON_vs_ANC	C2566_RS15275	fadI	fadI	acetyl-CoA C-acyltransferase FadI	-2.96083513551399	0.00104078875721129	Downregulated	219.645042755831	WP_000531952.1
CON_vs_ANC	C2566_RS10380	pspB	pspB	envelope stress response membrane protein PspB	-3.04007466120861	6.31742503049095e-08	Downregulated	108.314171388812	WP_001274963.1
CON_vs_ANC	C2566_RS12525	astC	astC	succinylornithine/acetylornithine transaminase	-3.23418175078663	6.20588485609441e-05	Downregulated	103.697068910137	WP_000082032.1
CON_vs_ANC	C2566_RS10390	pspD	pspD	phage shock protein PspD	-3.38138866224078	3.955496712677e-07	Downregulated	84.3700728558456	WP_001295585.1
CON_vs_ANC	C2566_RS10385	pspC	pspC	envelope stress response membrane protein PspC	-3.3872554974652	9.94243005688828e-14	Downregulated	75.2580808447518	WP_000907385.1
CON_vs_ANC	C2566_RS10375	pspA	pspA	phage shock protein PspA	-3.47315053480776	7.47742582436212e-08	Downregulated	1831.24029174961	WP_000511025.1
CON_vs_ANC	C2566_RS17140	cysJ	cysJ	NADPH-dependent assimilatory sulfite reductase flavoprotein subunit	-3.60781422926124	8.00294556025109e-09	Downregulated	124.299252733172	WP_000211907.1
CON_vs_ANC	C2566_RS15605	cysW	cysW	sulfate/thiosulfate ABC transporter permease CysW	-3.97372739787845	5.28859789619894e-06	Downregulated	72.7518868619593	WP_000852696.1
CON_vs_ANC	C2566_RS17130	cysH	cysH	phosphoadenosine phosphosulfate reductase	-4.08602307258528	5.51981246597088e-11	Downregulated	155.523557617041	WP_000039863.1
CON_vs_ANC	C2566_RS16730	proV	proV	glycine betaine/L-proline ABC transporter ATP-binding protein ProV	-4.18043019252943	3.39879289058968e-06	Downregulated	503.235228852805	WP_000985494.1
CON_vs_ANC	C2566_RS04870	fadE	fadE	acyl-CoA dehydrogenase FadE	-4.1916847311017	2.73498283407507e-05	Downregulated	795.908500601776	WP_000973107.1
CON_vs_ANC	C2566_RS00815	fadA	fadA	acetyl-CoA C-acyltransferase FadA	-4.25501795994816	6.16817037759971e-05	Downregulated	212.376443708235	WP_000438708.1
CON_vs_ANC	C2566_RS12500	spy	spy	ATP-independent periplasmic protein-refolding chaperone Spy	-4.31513824449188	1.25695213369417e-15	Downregulated	562.594575758768	WP_001228987.1
CON_vs_ANC	C2566_RS03705	fimD	fimD	fimbrial usher FimD	-4.83816642167724	7.67819384960962e-06	Downregulated	272.861442730758	WP_000121002.1
CON_vs_ANC	C2566_RS00820	fadB	fadB	fatty acid oxidation complex subunit alpha FadB	-5.19846776790716	2.89373707395841e-05	Downregulated	1012.89129547936	WP_000965952.1
CON_vs_ANC	C2566_RS03715	fimI	fimI	fimbrial protein	-7.99842367060738	6.00305122696597e-05	Downregulated	117.116861616214	WP_000824114.1
CON_vs_ANC	C2566_RS03720	fimA	fimA	type 1 fimbrial major subunit FimA	-8.61414500838837	1.7956224740343e-06	Downregulated	2499.56272157072	WP_000695564.1
CON_vs_ANC	C2566_RS03710	fimC	fimC	type 1 fimbria chaperone FimC	-9.5742537248045	8.37889346539912e-08	Downregulated	133.008587422013	WP_000066560.1
FE_vs_ANC	C2566_RS02240	eptA	eptA	phosphoethanolamine transferase EptA	3.89293440667175	8.16257476997413e-14	Upregulated	454.780658311439	WP_001298860.1
FE_vs_ANC	C2566_RS17660	ygeW	ygeW	knotted carbamoyltransferase YgeW	3.52781586793784	8.93740173627223e-08	Upregulated	201.282040829092	WP_000859787.1
FE_vs_ANC	C2566_RS19180	mtr	mtr	tryptophan permease	3.49850660981951	2.94662242856996e-09	Upregulated	1317.29509001488	WP_000224351.1
FE_vs_ANC	C2566_RS17700	ygfK	ygfK	putative selenate reductase subunit YgfK	3.22781660534132	5.80538829405466e-09	Upregulated	305.452587959276	WP_000502388.1
FE_vs_ANC	C2566_RS17675	hyuA	hyuA	D-phenylhydantoinase	3.09003740384254	9.57788352881525e-07	Upregulated	109.057628725119	WP_001264452.1
FE_vs_ANC	C2566_RS08310	ycaC	ycaC	isochorismate family cysteine hydrolase YcaC	3.0235769889736	6.75832071449173e-14	Upregulated	206.676705211341	WP_000165879.1
FE_vs_ANC	C2566_RS21055	dctA	dctA	C4-dicarboxylate transporter DctC	2.98540833553009	2.13961100199541e-11	Upregulated	2929.21241711558	WP_000858210.1
FE_vs_ANC	C2566_RS05230	yahO	yahO	DUF1471 family periplasmic protein YahO	2.96111844812932	3.94045752147604e-08	Upregulated	2060.1483321989	WP_000691956.1
FE_vs_ANC	C2566_RS17710	ygfM	ygfM	molybdopterin-dependent oxidoreductase FAD-binding subunit	2.94272720182292	2.09673630444426e-05	Upregulated	51.8024502678134	WP_000572483.1
FE_vs_ANC	C2566_RS17715	xdhD	xdhD	molybdopterin-dependent oxidoreductase Mo/Fe-S-binding subunit	2.92255419861392	5.67326549568979e-07	Upregulated	349.779382230169	WP_000583631.1
FE_vs_ANC	C2566_RS08885	ymdF	ymdF	general stress protein	2.87595407502916	1.97615684622042e-06	Upregulated	1354.03260943936	WP_001273658.1
FE_vs_ANC	C2566_RS14835	arnB	arnB	UDP-4-amino-4-deoxy-L-arabinose aminotransferase	2.83980569962092	3.78495892429753e-05	Upregulated	1073.85069823542	WP_001295286.1
FE_vs_ANC	C2566_RS11190	osmC	osmC	peroxiredoxin OsmC	2.75455018786126	2.74308066722748e-15	Upregulated	247.549987244997	WP_000152305.1
FE_vs_ANC	C2566_RS21575	waaH	waaH	UDP-glucuronate:LPS(HepIII) glycosyltransferase	2.66724458890504	6.78814882747082e-05	Upregulated	300.924428308306	WP_000982115.1
FE_vs_ANC	C2566_RS17705	ssnA	ssnA	putative aminohydrolase SsnA	2.66231389115096	3.6329896816193e-05	Upregulated	70.3409992207368	WP_000906252.1
FE_vs_ANC	C2566_RS14845	arnA	arnA	bifunctional UDP-4-amino-4-deoxy-L-arabinose formyltransferase/UDP-glucuronic acid oxidase ArnA	2.50723878346066	4.03411558744971e-05	Upregulated	681.968998642612	WP_000860273.1
FE_vs_ANC	C2566_RS02235	basR	basR	two-component system response regulator BasR	2.47991307021265	8.46320141585381e-08	Upregulated	159.762109983369	WP_000697915.1
FE_vs_ANC	C2566_RS13455	yodB	yodB	cytochrome b	2.46748333202611	6.38446219927127e-05	Upregulated	490.32131466659	WP_001079074.1
FE_vs_ANC	C2566_RS13680	ugd	ugd	UDP-glucose 6-dehydrogenase	2.41608352267279	2.29445224914494e-05	Upregulated	424.341699862859	WP_000704860.1
FE_vs_ANC	C2566_RS21420	aldB	aldB	aldehyde dehydrogenase AldB	2.40717993969477	4.53038425650717e-07	Upregulated	238.290417136978	WP_001300944.1
FE_vs_ANC	C2566_RS17665	dpaL	dpaL	diaminopropionate ammonia-lyase	2.39930310367925	0.00076164091793628	Upregulated	110.216965597571	WP_000110501.1
FE_vs_ANC	C2566_RS13340	araF	araF	arabinose ABC transporter substrate-binding protein AraF	2.32140216202956	5.95060765207023e-09	Upregulated	140.776785501518	WP_000548675.1
FE_vs_ANC	C2566_RS23550	C2566_RS23550	C2566_RS23550	xanthine permease XanP	2.32019172331836	0.00202632816964378	Upregulated	13.2716033851569	NA
FE_vs_ANC	C2566_RS14860	arnE	arnE	4-amino-4-deoxy-L-arabinose-phosphoundecaprenol flippase subunit ArnE	2.26480480258062	0.000879922370535643	Upregulated	36.6671992901855	WP_000638031.1
FE_vs_ANC	C2566_RS07305	cydB	cydB	cytochrome d ubiquinol oxidase subunit II	2.2613551045476	5.00230486219779e-08	Upregulated	4196.50908853417	WP_000568275.1
FE_vs_ANC	C2566_RS10030	oppC	oppC	oligopeptide ABC transporter permease OppC	2.25337307604721	5.04947797315425e-06	Upregulated	1304.29990496696	WP_000979661.1
FE_vs_ANC	C2566_RS14850	arnD	arnD	4-deoxy-4-formamido-L-arabinose-phosphoundecaprenol deformylase	2.23590296411674	0.000573719286870948	Upregulated	257.121369229249	WP_000169728.1
FE_vs_ANC	C2566_RS14840	arnC	arnC	undecaprenyl-phosphate 4-deoxy-4-formamido-L-arabinose transferase	2.22059491999871	0.00106900716029166	Upregulated	453.425821125021	WP_000461657.1
FE_vs_ANC	C2566_RS14190	mlrA	mlrA	HTH-type transcriptional regulator MlrA	2.20875943353937	2.21149148359747e-06	Upregulated	114.665261950076	WP_001240403.1
FE_vs_ANC	C2566_RS16670	kbp	kbp	potassium binding protein Kbp	2.19262241780087	3.35286914709033e-05	Upregulated	1012.54760230906	WP_000522424.1
FE_vs_ANC	C2566_RS06365	C2566_RS06365	C2566_RS06365	IS1-like element IS1A family transposase	2.12522406964866	0.00146363150864259	Upregulated	22.3363148292525	WP_103215986.1
FE_vs_ANC	C2566_RS08305	dmsC	dmsC	dimethyl sulfoxide reductase anchor subunit DmsC	2.09486498947091	2.94393735991575e-05	Upregulated	227.015130193351	WP_000534631.1
FE_vs_ANC	C2566_RS02225	pmrR	pmrR	LpxT activity modulator PmrR	2.07351161475306	0.000217792922166423	Upregulated	258.862162562108	WP_000797657.1
FE_vs_ANC	C2566_RS07300	cydA	cydA	cytochrome ubiquinol oxidase subunit I	2.05591589678231	2.1339705320623e-07	Upregulated	5005.17321505196	WP_000884361.1
FE_vs_ANC	C2566_RS14830	ais	ais	lipopolysaccharide core heptose(II)-phosphate phosphatase Ais	2.0305736355834	0.0020416919343461	Upregulated	1204.62659460032	WP_000879113.1
FE_vs_ANC	C2566_RS11180	sra	sra	stationary-phase-induced ribosome-associated protein	2.01082393550608	1.35221164986437e-05	Upregulated	6284.43475391106	WP_000841554.1
FE_vs_ANC	C2566_RS02200	yjdN	yjdN	VOC family metalloprotein YjdN	2.00901108942812	1.38740804327514e-07	Upregulated	64.8205106195894	WP_001131339.1
FE_vs_ANC	C2566_RS17680	arcC	arcC	carbamate kinase	2.00134917708235	9.15322624968999e-07	Upregulated	70.1138320323059	WP_000038008.1
FE_vs_ANC	C2566_RS00015	yidD	yidD	membrane protein insertion efficiency factor YidD	1.97392043301929	4.64694584229845e-05	Upregulated	35.4731473236769	WP_001307474.1
FE_vs_ANC	C2566_RS15330	dsdA	dsdA	D-serine ammonia-lyase	1.95305280329401	5.99257644711489e-06	Upregulated	88.7924858231763	WP_000426426.1
FE_vs_ANC	C2566_RS17980	uacT	uacT	urate/proton symporter UacT	1.91821865935889	0.00197278673531928	Upregulated	86.5287772751238	WP_001295374.1
FE_vs_ANC	C2566_RS15325	dsdX	dsdX	D-serine transporter DsdX	1.89490811815909	6.62587270409872e-08	Upregulated	89.2295269526702	WP_000556048.1
FE_vs_ANC	C2566_RS14865	arnF	arnF	4-amino-4-deoxy-L-arabinose-phosphoundecaprenol flippase subunit ArnF	1.87806932598814	0.000757891249613536	Upregulated	54.0454024262404	WP_000523880.1
FE_vs_ANC	C2566_RS14855	arnT	arnT	lipid IV(A) 4-amino-4-deoxy-L-arabinosyltransferase	1.87655343206832	0.0024205805138903	Upregulated	355.854245661503	WP_000844057.1
FE_vs_ANC	C2566_RS15770	tkt	tkt	transketolase	1.86860537470858	2.94662242856996e-09	Upregulated	279.427015858161	WP_000087280.1
FE_vs_ANC	C2566_RS24910	C2566_RS24910	C2566_RS24910	hypothetical protein	1.84290492952977	0.0015592751825345	Upregulated	43.2828305349697	WP_000700140.1
FE_vs_ANC	C2566_RS02230	pmrB	pmrB	two-component system sensor histidine kinase PmrB	1.82689325885681	0.000177074149837861	Upregulated	136.836390575408	WP_001051094.1
FE_vs_ANC	C2566_RS19900	rpsH	rpsH	30S ribosomal protein S8	1.82672063221778	6.86582702175205e-05	Upregulated	1208.31554369528	WP_000062611.1
FE_vs_ANC	C2566_RS17720	C2566_RS17720	C2566_RS17720	nucleobase:cation symporter-2 family protein	1.81402130843323	0.00263809286401761	Upregulated	41.3664027331291	WP_061057655.1
FE_vs_ANC	C2566_RS06370	C2566_RS06370	C2566_RS06370	porin	1.7989490369	0.000206871972828354	Upregulated	847.484446055726	NA
FE_vs_ANC	C2566_RS01590	thiS	thiS	sulfur carrier protein ThiS	1.78409564639429	0.00626785024970593	Upregulated	14.8901642672741	WP_001166232.1
FE_vs_ANC	C2566_RS16545	rimM	rimM	ribosome maturation factor RimM	1.77806964469695	0.000684792545997262	Upregulated	1927.14124640103	WP_000043335.1
FE_vs_ANC	C2566_RS00140	glmS	glmS	glutamine--fructose-6-phosphate transaminase (isomerizing)	1.7435841755608	1.61331248251547e-05	Upregulated	838.63102838954	WP_000334099.1
FE_vs_ANC	C2566_RS13620	plaP	plaP	putrescine/proton symporter PlaP	1.7406814086809	0.00013996218001859	Upregulated	129.069837176672	WP_000019197.1
FE_vs_ANC	C2566_RS05600	secD	secD	protein translocase subunit SecD	1.73666532756044	8.38805510765371e-06	Upregulated	828.706113342964	WP_000934822.1
FE_vs_ANC	C2566_RS07875	ybjG	ybjG	undecaprenyl-diphosphate phosphatase	1.72010737158253	3.77424235524586e-05	Upregulated	56.963931711246	WP_001295291.1
FE_vs_ANC	C2566_RS14950	nuoM	nuoM	NADH-quinone oxidoreductase subunit M	1.71944669429848	0.000223795919935591	Upregulated	737.64427989312	WP_000926441.1
FE_vs_ANC	C2566_RS10735	ydbJ	ydbJ	DUF333 domain-containing protein	1.71580243485346	1.55308861130098e-05	Upregulated	123.603930903165	WP_001295715.1
FE_vs_ANC	C2566_RS21630	C2566_RS21630	C2566_RS21630	IS1-like element IS1A family transposase	1.70338298399924	0.00441116308379209	Upregulated	16.9339196510481	WP_094096600.1
FE_vs_ANC	C2566_RS17060	nlpD	nlpD	murein hydrolase activator NlpD	1.69821931098992	5.79653878977546e-05	Upregulated	2957.24748841779	WP_224692580.1
FE_vs_ANC	C2566_RS08460	gloC	gloC	hydroxyacylglutathione hydrolase GloC	1.68544553660555	1.00008968602018e-05	Upregulated	351.332987849	WP_001109486.1
FE_vs_ANC	C2566_RS11170	adhP	adhP	alcohol dehydrogenase AdhP	1.67708200365369	1.78194799162961e-05	Upregulated	33.8024138672451	WP_000642433.1
FE_vs_ANC	C2566_RS07445	ybhC	ybhC	putative acyl-CoA thioester hydrolase	1.67492562957473	4.1777872585236e-08	Upregulated	216.451671986679	WP_001091587.1
FE_vs_ANC	C2566_RS14955	nuoL	nuoL	NADH-quinone oxidoreductase subunit L	1.67271603069048	0.000925703559324755	Upregulated	1153.45757265638	WP_001056644.1
FE_vs_ANC	C2566_RS14965	nuoJ	nuoJ	NADH-quinone oxidoreductase subunit J	1.6587501882311	0.00014074080101095	Upregulated	290.632505980674	WP_000393511.1
FE_vs_ANC	C2566_RS18650	ygiM	ygiM	TIGR04211 family SH3 domain-containing protein	1.65296149213886	0.00109259488793641	Upregulated	233.246282093344	WP_001125331.1
FE_vs_ANC	C2566_RS08295	dmsA	dmsA	dimethylsulfoxide reductase subunit A	1.64572706679062	0.000144955555961411	Upregulated	540.179853532154	WP_000850303.1
FE_vs_ANC	C2566_RS14300	mglC	mglC	galactose/methyl galactoside ABC transporter permease MglC	1.64050778461422	0.000547585043279626	Upregulated	108.309555832779	WP_001275118.1
FE_vs_ANC	C2566_RS16540	trmD	trmD	tRNA (guanosine(37)-N1)-methyltransferase TrmD	1.63971470986857	0.00142353074476583	Upregulated	2765.0948748419	WP_000264777.1
FE_vs_ANC	C2566_RS08595	rmf	rmf	ribosome modulation factor	1.63503311721943	0.0050206729611527	Upregulated	125667.915219865	WP_000828648.1
FE_vs_ANC	C2566_RS12895	yoaE	yoaE	CNNM family cation transport protein YoaE	1.6250996251682	0.00019167731659896	Upregulated	166.486440701754	WP_000394983.1
FE_vs_ANC	C2566_RS11760	pntB	pntB	Re/Si-specific NAD(P)(+) transhydrogenase subunit beta	1.61166399032274	0.000136830591541065	Upregulated	401.672720087085	WP_000014036.1
FE_vs_ANC	C2566_RS19640	accB	accB	acetyl-CoA carboxylase biotin carboxyl carrier protein	1.61127093362554	9.41821344932227e-05	Upregulated	230.637292703478	WP_000354622.1
FE_vs_ANC	C2566_RS09290	rne	rne	ribonuclease E	1.60782721493875	4.34698711640243e-08	Upregulated	645.097007178744	WP_000827411.1
FE_vs_ANC	C2566_RS17890	gcvT	gcvT	glycine cleavage system aminomethyltransferase GcvT	1.59542574586385	3.8082874051103e-05	Upregulated	466.804658218921	WP_000068701.1
FE_vs_ANC	C2566_RS01405	eptC	eptC	phosphoethanolamine transferase CptA	1.5950584946664	0.000102536261844122	Upregulated	691.065111549148	WP_000556295.1
FE_vs_ANC	C2566_RS18370	yghX	yghX	YghX family hydrolase	1.59465143433863	0.000199261961835559	Upregulated	86.6521522504322	WP_001424373.1
FE_vs_ANC	C2566_RS14945	nuoN	nuoN	NADH-quinone oxidoreductase subunit NuoN	1.58717758637826	0.00127114072646409	Upregulated	672.075988935045	WP_000156701.1
FE_vs_ANC	C2566_RS14990	nuoE	nuoE	NADH-quinone oxidoreductase subunit NuoE	1.58046031586997	8.63225566368653e-05	Upregulated	301.783431743697	WP_000545042.1
FE_vs_ANC	C2566_RS16005	guaB	guaB	IMP dehydrogenase	1.57826468210583	0.000138957279150799	Upregulated	262.139427878154	WP_001299507.1
FE_vs_ANC	C2566_RS10025	oppB	oppB	oligopeptide ABC transporter permease OppB	1.56792291890592	0.00028057356092538	Upregulated	1417.89993592701	WP_000911112.1
FE_vs_ANC	C2566_RS19875	rplO	rplO	50S ribosomal protein L15	1.56403007610123	0.00269151102501326	Upregulated	1393.68432776955	WP_001238917.1
FE_vs_ANC	C2566_RS07715	glnP	glnP	glutamine ABC transporter permease GlnP	1.5617490832508	0.00175154717573929	Upregulated	146.295862150927	WP_001159065.1
FE_vs_ANC	C2566_RS11765	pntA	pntA	Re/Si-specific NAD(P)(+) transhydrogenase subunit alpha	1.56146445641807	0.000105329575678999	Upregulated	515.777048398523	WP_001353838.1
FE_vs_ANC	C2566_RS16335	lepB	lepB	signal peptidase I	1.55770022593187	3.01683688596041e-05	Upregulated	460.417383829503	WP_000002542.1
FE_vs_ANC	C2566_RS07250	sdhB	sdhB	succinate dehydrogenase iron-sulfur subunit SdhB	1.55409969953894	0.00428723246780639	Upregulated	888.153410487649	WP_001235264.1
FE_vs_ANC	C2566_RS03465	osmY	osmY	molecular chaperone OsmY	1.55287100159396	0.000414140361322164	Upregulated	296.695841525984	WP_001295748.1
FE_vs_ANC	C2566_RS17350	C2566_RS17350	C2566_RS17350	ABC transporter substrate-binding protein	1.54659067283406	0.00302046256048317	Upregulated	208.091678331832	WP_000857361.1
FE_vs_ANC	C2566_RS02800	paeA	paeA	hemolysin family protein	1.54117404985809	1.72168631469231e-08	Upregulated	275.127322010665	WP_000935036.1
FE_vs_ANC	C2566_RS00010	rnpA	rnpA	ribonuclease P protein component	1.54006142850767	0.00315868305388422	Upregulated	128.601315399945	WP_000239730.1
FE_vs_ANC	C2566_RS05735	cyoB	cyoB	cytochrome o ubiquinol oxidase subunit I	1.5379527324069	0.00478801803944241	Upregulated	1234.77667272315	WP_000467180.1
FE_vs_ANC	C2566_RS15215	aroC	aroC	chorismate synthase	1.53687375116895	2.09673630444426e-05	Upregulated	99.5653943587616	WP_001297933.1
FE_vs_ANC	C2566_RS16345	rseC	rseC	SoxR-reducing system protein RseC	1.53341484020784	0.000363084817424716	Upregulated	72.585831756821	WP_000589070.1
FE_vs_ANC	C2566_RS13330	araH	araH	arabinose ABC transporter permease AraH	1.53254661198351	0.000146821506861046	Upregulated	93.5107280177548	WP_000100205.1
FE_vs_ANC	C2566_RS10035	oppD	oppD	murein tripeptide/oligopeptide ABC transporter ATP-binding protein OppD	1.53232601945984	0.000143073125778358	Upregulated	1057.34105397191	WP_000110945.1
FE_vs_ANC	C2566_RS08455	mepK	mepK	YcbK family protein	1.51680320185518	4.94703775090533e-05	Upregulated	864.178301686177	WP_001295932.1
FE_vs_ANC	C2566_RS20865	pitA	pitA	inorganic phosphate transporter PitA	1.51133952527358	0.000417109288553965	Upregulated	309.090913949591	WP_000902780.1
FE_vs_ANC	C2566_RS08255	cydC	cydC	heme ABC transporter ATP-binding protein/permease CydC	1.48112225023303	1.97615684622042e-06	Upregulated	270.38783004788	WP_001202189.1
FE_vs_ANC	C2566_RS17975	yqfG	yqfG	protein YqfG	1.47508648113574	0.00349922177997988	Upregulated	18.2206847277133	WP_001050745.1
FE_vs_ANC	C2566_RS07420	ybgS	ybgS	YbgS-like family protein	1.4648076626063	0.000415167813663245	Upregulated	187.022361992846	WP_000784351.1
FE_vs_ANC	C2566_RS12040	sodB	sodB	superoxide dismutase [Fe]	1.45576878913284	6.86582702175205e-05	Upregulated	6210.73386826516	WP_000007283.1
FE_vs_ANC	C2566_RS20185	fic	fic	putative adenosine monophosphate-protein transferase Fic	1.44011717512677	2.3800985946875e-05	Upregulated	90.3052002459197	WP_000502522.1
FE_vs_ANC	C2566_RS13320	otsA	otsA	alpha,alpha-trehalose-phosphate synthase	1.43350746624713	1.61331248251547e-05	Upregulated	212.393710509846	WP_001295646.1
FE_vs_ANC	C2566_RS13130	mepM	mepM	murein DD-endopeptidase MepM	1.4316165314693	1.85801067107231e-05	Upregulated	316.925926389212	WP_001184045.1
FE_vs_ANC	C2566_RS13005	yebT	yebT	lipid-binding membrane homeostasis protein YebT	1.40887332769935	4.53038425650717e-07	Upregulated	149.245997051799	WP_001297532.1
FE_vs_ANC	C2566_RS18390	exbD	exbD	TonB system transport protein ExbD	1.40790098833156	0.000814800918712674	Upregulated	82.5672210192447	WP_001240712.1
FE_vs_ANC	C2566_RS16000	guaA	guaA	glutamine-hydrolyzing GMP synthase	1.40718024845478	9.25205523971925e-05	Upregulated	373.19988074551	WP_000138270.1
FE_vs_ANC	C2566_RS14550	ccmF	ccmF	cytochrome c-type biogenesis heme lyase CcmF	1.40416777860488	0.00261822674073347	Upregulated	51.7731381135475	WP_000982447.1
FE_vs_ANC	C2566_RS10040	oppF	oppF	murein tripeptide/oligopeptide ABC transporter ATP-binding protein OppF	1.39681001999769	0.00415267402154969	Upregulated	752.048247497881	WP_000994905.1
FE_vs_ANC	C2566_RS17690	yqeC	yqeC	selenium cofactor biosynthesis protein YqeC	1.38173494124797	0.00101616477238031	Upregulated	88.9901532427696	WP_001300448.1
FE_vs_ANC	C2566_RS14960	nuoK	nuoK	NADH-quinone oxidoreductase subunit NuoK	1.3733013130332	0.00884832327935185	Upregulated	111.602481604302	WP_000612644.1
FE_vs_ANC	C2566_RS18005	guaD	guaD	guanine deaminase	1.37268061687239	0.00233182954705086	Upregulated	65.1643849312943	WP_001301062.1
FE_vs_ANC	C2566_RS17685	yqeB	yqeB	selenium-dependent molybdenum cofactor biosynthesis protein YqeB	1.36108929461452	0.00370906804614204	Upregulated	138.08808323623	WP_001020381.1
FE_vs_ANC	C2566_RS10220	acnA	acnA	aconitate hydratase AcnA	1.36081126012002	0.000109346330240792	Upregulated	1152.09584402542	WP_000099534.1
FE_vs_ANC	C2566_RS05795	ppiD	ppiD	peptidylprolyl isomerase	1.35716345271381	7.1840245919142e-05	Upregulated	1000.64022265709	WP_000969378.1
FE_vs_ANC	C2566_RS05785	lon	lon	endopeptidase La	1.34478934474935	8.23681478266253e-07	Upregulated	152.60097548127	WP_001295325.1
FE_vs_ANC	C2566_RS06990	nagE	nagE	PTS N-acetyl glucosamine transporter subunit IIABC	1.33329094043303	0.00170351936511939	Upregulated	289.991872962051	WP_001023126.1
FE_vs_ANC	C2566_RS07240	sdhD	sdhD	succinate dehydrogenase membrane anchor subunit	1.32447210303513	0.0164384841742383	Upregulated	354.052641133813	WP_000254365.1
FE_vs_ANC	C2566_RS17920	trhA	trhA	PAQR family membrane homeostasis protein TrhA	1.32398429651667	0.00728180293932355	Upregulated	560.541926718671	WP_000250274.1
FE_vs_ANC	C2566_RS07570	moaA	moaA	GTP 3',8-cyclase MoaA	1.30703477289212	1.15006852229523e-05	Upregulated	398.342535552534	WP_001295301.1
FE_vs_ANC	C2566_RS16355	rseA	rseA	anti-sigma-E factor RseA	1.30431617803382	0.00428723246780639	Upregulated	1484.04046348881	WP_001168459.1
FE_vs_ANC	C2566_RS15165	usg	usg	aspartate-semialdehyde dehydrogenase	1.30382821879236	0.00220856814754234	Upregulated	143.810141188381	WP_001289167.1
FE_vs_ANC	C2566_RS08475	ompF	ompF	porin OmpF	1.30307224108184	0.00332828788447997	Upregulated	130227.461999142	WP_000977920.1
FE_vs_ANC	C2566_RS18875	yqjE	yqjE	phage holin family protein	1.30030839920327	0.00288920885642174	Upregulated	108.558664596117	WP_000785722.1
FE_vs_ANC	C2566_RS17305	sdaC	sdaC	HAAAP family serine/threonine permease SdaC	1.29825552085478	0.00346839515113387	Upregulated	605.802333498528	WP_000450476.1
FE_vs_ANC	C2566_RS18000	ghxQ	ghxQ	guanine/hypoxanthine transporter GhxQ	1.28964363825176	0.00505962055193804	Upregulated	63.2158153437466	WP_000012163.1
FE_vs_ANC	C2566_RS11980	ydhJ	ydhJ	HlyD family secretion protein	1.28889112584158	0.00942461785234066	Upregulated	25.2686148163839	WP_001301002.1
FE_vs_ANC	C2566_RS03870	fkpB	fkpB	FKBP-type peptidyl-prolyl cis-trans isomerase	1.27857404344945	0.00330531724328799	Upregulated	41.2355516811068	WP_000004655.1
FE_vs_ANC	C2566_RS16055	ndk	ndk	nucleoside-diphosphate kinase	1.27848658149503	0.00164317524881735	Upregulated	217.207242136818	WP_000963837.1
FE_vs_ANC	C2566_RS07325	tolQ	tolQ	Tol-Pal system protein TolQ	1.27560796969421	0.00012244679539684	Upregulated	137.385950225241	WP_000131314.1
FE_vs_ANC	C2566_RS03480	rimI	rimI	ribosomal protein S18-alanine N-acetyltransferase	1.26746945374808	0.00137902306200552	Upregulated	32.6426018634405	WP_001092461.1
FE_vs_ANC	C2566_RS14610	napF	napF	ferredoxin-type protein NapF	1.26299384313204	0.00385912947588162	Upregulated	42.0134056455169	WP_000686736.1
FE_vs_ANC	C2566_RS02485	asd	asd	archaetidylserine decarboxylase	1.26156161114819	0.000345319524978165	Upregulated	144.128124215438	WP_000934920.1
FE_vs_ANC	C2566_RS21480	mtlA	mtlA	PTS mannitol transporter subunit IICBA	1.25331654052547	0.000742340157491756	Upregulated	276.441968980813	WP_000093247.1
FE_vs_ANC	C2566_RS02555	hflK	hflK	FtsH protease activity modulator HflK	1.25292795716368	0.00375049742716968	Upregulated	433.960778768664	WP_000312488.1
FE_vs_ANC	C2566_RS03110	C2566_RS03110	C2566_RS03110	BCCT family transporter	1.25208140242617	8.0532337676482e-06	Upregulated	137.339042465206	WP_001293436.1
FE_vs_ANC	C2566_RS04015	lptD	lptD	LPS assembly protein LptD	1.24565006366116	2.3800985946875e-05	Upregulated	909.775513506217	WP_000746151.1
FE_vs_ANC	C2566_RS19810	rsmB	rsmB	16S rRNA (cytosine(967)-C(5))-methyltransferase RsmB	1.24450009776306	0.000150523812366422	Upregulated	107.586295368732	WP_000744778.1
FE_vs_ANC	C2566_RS18345	hybB	hybB	Ni/Fe-hydrogenase cytochrome b subunit	1.24449215301812	0.000105116295669958	Upregulated	197.05120784599	WP_000017703.1
FE_vs_ANC	C2566_RS13325	otsB	otsB	trehalose-phosphatase	1.23965286630821	0.00444675825328534	Upregulated	137.169554649818	WP_001295645.1
FE_vs_ANC	C2566_RS07850	bssR	bssR	biofilm formation regulator BssR	1.23632403895605	0.00406539988843958	Upregulated	137782.443277093	WP_000497137.1
FE_vs_ANC	C2566_RS08140	ybjP	ybjP	lipoprotein	1.2276248479224	0.000880091065911212	Upregulated	204.388755894993	WP_001270734.1
FE_vs_ANC	C2566_RS06900	lnt	lnt	apolipoprotein N-acyltransferase	1.22372084829461	8.9393928310135e-05	Upregulated	113.55472983267	WP_000853065.1
FE_vs_ANC	C2566_RS01865	dgkA	dgkA	diacylglycerol kinase	1.22162293734785	0.0085311332493096	Upregulated	39.6824835967034	WP_000002907.1
FE_vs_ANC	C2566_RS04565	degP	degP	serine endoprotease DegP	1.21568096754324	0.00428723246780639	Upregulated	609.789584725524	WP_000753946.1
FE_vs_ANC	C2566_RS07315	ybgE	ybgE	cyd operon protein YbgE	1.21545966393446	0.00931344900738523	Upregulated	614.178319453407	WP_000034602.1
FE_vs_ANC	C2566_RS11690	ynfG	ynfG	DMSO reductase like molybdoenzyme iron-sulfur subunit YnfG	1.20847002069319	0.00934057389827318	Upregulated	86.7471775142951	WP_000213028.1
FE_vs_ANC	C2566_RS06520	fepA	fepA	siderophore enterobactin receptor FepA	1.20683633689824	0.0125930015224921	Upregulated	233.058239540813	WP_001034916.1
FE_vs_ANC	C2566_RS10520	ynaJ	ynaJ	DUF2534 family protein	1.20475913897142	0.0148736289346685	Upregulated	1860.25655639098	WP_000605090.1
FE_vs_ANC	C2566_RS08300	dmsB	dmsB	dimethylsulfoxide reductase iron-sulfur subunit DmsB	1.20368496622166	0.0156510845970859	Upregulated	122.215733194355	WP_000213098.1
FE_vs_ANC	C2566_RS14310	mglB	mglB	galactose/glucose ABC transporter substrate-binding protein MglB	1.20344086275676	0.0125930015224921	Upregulated	644.011588027366	NA
FE_vs_ANC	C2566_RS15465	mntH	mntH	Nramp family divalent metal transporter	1.20332590311845	0.00889172554165861	Upregulated	311.975119478743	WP_000186384.1
FE_vs_ANC	C2566_RS18870	yqjD	yqjD	DUF883 family protein	1.20151267176614	0.000414140361322164	Upregulated	314.600158215376	WP_000031415.1
FE_vs_ANC	C2566_RS08260	cydD	cydD	heme ABC transporter permease/ATP-binding protein CydD	1.20102024769194	5.61063676355162e-06	Upregulated	279.494021929602	WP_001043577.1
FE_vs_ANC	C2566_RS16550	rpsP	rpsP	30S ribosomal protein S16	1.19796374336585	0.0150042350755081	Upregulated	904.029727467806	WP_000256450.1
FE_vs_ANC	C2566_RS15160	truA	truA	tRNA pseudouridine(38-40) synthase TruA	1.18592033975265	0.00262781037315281	Upregulated	131.657858711371	WP_001283585.1
FE_vs_ANC	C2566_RS16340	lepA	lepA	translation elongation factor 4	1.18069447294807	0.000224144492060819	Upregulated	484.563836159986	WP_000790168.1
FE_vs_ANC	C2566_RS03620	yjiH	yjiH	nucleoside recognition domain-containing protein	1.17984281193395	0.00233182954705086	Upregulated	327.644504661503	WP_001295597.1
FE_vs_ANC	C2566_RS07270	sucC	sucC	ADP-forming succinate--CoA ligase subunit beta	1.17740614532211	0.0154397978012264	Upregulated	1511.33499165092	WP_001048602.1
FE_vs_ANC	C2566_RS14995	nuoC	nuoC	NADH-quinone oxidoreductase subunit C/D	1.17567439243771	0.00208011022997652	Upregulated	757.408310583842	WP_000247878.1
FE_vs_ANC	C2566_RS20830	yhiI	yhiI	HlyD family secretion protein	1.17238656775986	0.00226201572471414	Upregulated	131.414236619024	WP_000361491.1
FE_vs_ANC	C2566_RS05570	proY	proY	proline-specific permease ProY	1.16045741927776	0.00289886769633415	Upregulated	93.0457359155827	WP_001295329.1
FE_vs_ANC	C2566_RS19855	rpsK	rpsK	30S ribosomal protein S11	1.15648706605438	0.014175117124116	Upregulated	868.471834784901	WP_001029684.1
FE_vs_ANC	C2566_RS09990	rssB	rssB	two-component system response regulator RssB	1.15461686224537	0.000863926239702492	Upregulated	96.3947561391083	WP_000193447.1
FE_vs_ANC	C2566_RS17310	sdaB	sdaB	L-serine ammonia-lyase II	1.15221125379489	0.0108608231405758	Upregulated	192.456524873988	WP_000626410.1
FE_vs_ANC	C2566_RS17055	rpoS	rpoS	RNA polymerase sigma factor RpoS	1.15064076517297	0.00304436517106618	Upregulated	1607.73475729565	WP_000081550.1
FE_vs_ANC	C2566_RS15830	ypfJ	ypfJ	neutral zinc metallopeptidase	1.14601819461131	0.00516596208239117	Upregulated	183.943902885428	WP_001267498.1
FE_vs_ANC	C2566_RS01940	yjbQ	yjbQ	secondary thiamine-phosphate synthase enzyme YjbQ	1.14580085326421	0.00265061373879808	Upregulated	428.29777903836	WP_000270375.1
FE_vs_ANC	C2566_RS11990	sodC	sodC	superoxide dismutase [Cu-Zn] SodC	1.14277360713366	0.00723290396934888	Upregulated	91.3497423154508	WP_001296937.1
FE_vs_ANC	C2566_RS01555	rplJ	rplJ	50S ribosomal protein L10	1.14151672730189	0.0200602110528094	Upregulated	1525.53082479344	WP_001207201.1
FE_vs_ANC	C2566_RS14975	nuoH	nuoH	NADH-quinone oxidoreductase subunit NuoH	1.13714264986841	0.0060456288278093	Upregulated	504.141404435382	WP_000118507.1
FE_vs_ANC	C2566_RS14305	mglA	mglA	galactose/methyl galactoside ABC transporter ATP-binding protein MglA	1.13693114386968	0.00892691860556554	Upregulated	150.789748131989	WP_000255051.1
FE_vs_ANC	C2566_RS03990	apaH	apaH	bis(5'-nucleosyl)-tetraphosphatase (symmetrical) ApaH	1.13573541796391	0.000995651500884185	Upregulated	61.8798966997139	WP_000257192.1
FE_vs_ANC	C2566_RS18350	hybA	hybA	hydrogenase 2 operon protein HybA	1.13442078596711	0.00703975448788776	Upregulated	217.168251590551	WP_001081870.1
FE_vs_ANC	C2566_RS12285	ppsA	ppsA	phosphoenolpyruvate synthase	1.13386643162927	0.0067548722468664	Upregulated	2189.52327612278	WP_000069410.1
FE_vs_ANC	C2566_RS09115	mdoH	mdoH	glucans biosynthesis glucosyltransferase MdoH	1.13209754937638	0.00269151102501326	Upregulated	427.474156367944	WP_001295445.1
FE_vs_ANC	C2566_RS05595	yajC	yajC	preprotein translocase subunit YajC	1.12476200744845	0.00118686567649684	Upregulated	876.873612269084	WP_000007629.1
FE_vs_ANC	C2566_RS05630	nrdR	nrdR	transcriptional regulator NrdR	1.12268985626945	0.00683379217396649	Upregulated	67.377082983672	WP_000543535.1
FE_vs_ANC	C2566_RS17460	ptrA	ptrA	pitrilysin	1.11614247429594	2.23810070175852e-07	Upregulated	307.010569711628	WP_001138150.1
FE_vs_ANC	C2566_RS15005	nuoA	nuoA	NADH-quinone oxidoreductase subunit NuoA	1.11281452625659	0.000918171328610829	Upregulated	411.395854961735	WP_000062997.1
FE_vs_ANC	C2566_RS21765	gltS	gltS	sodium/glutamate symporter	1.10941443243646	0.00185697203829395	Upregulated	4419.45034239613	WP_000468833.1
FE_vs_ANC	C2566_RS02695	priB	priB	primosomal replication protein N	1.10844259908875	0.0379575761298642	Upregulated	716.197523057164	WP_001296681.1
FE_vs_ANC	C2566_RS14600	napA	napA	periplasmic nitrate reductase subunit alpha	1.10796849833671	0.00308414641442282	Upregulated	87.8133751546571	WP_000778078.1
FE_vs_ANC	C2566_RS12405	yniA	yniA	fructosamine kinase family protein	1.10376421574521	0.0051344686875905	Upregulated	967.359076781043	WP_000267650.1
FE_vs_ANC	C2566_RS05985	ybaL	ybaL	YbaL family putative K(+) efflux transporter	1.09749252217524	0.0029820266048203	Upregulated	169.747320928654	WP_000546237.1
FE_vs_ANC	C2566_RS17905	ygfF	ygfF	SDR family oxidoreductase	1.09474296240727	0.00884832327935185	Upregulated	25.2728470398999	WP_000951948.1
FE_vs_ANC	C2566_RS02905	mgtA	mgtA	magnesium-translocating P-type ATPase	1.09405562244911	0.0123719540568919	Upregulated	240.202595269478	WP_000471889.1
FE_vs_ANC	C2566_RS06040	qmcA	qmcA	SPFH domain-containing protein	1.09355162495109	0.00487834840294736	Upregulated	137.365163303927	WP_000904502.1
FE_vs_ANC	C2566_RS21140	dppC	dppC	dipeptide ABC transporter permease DppC	1.09002765330236	0.0246267942002398	Upregulated	20.4460602351447	WP_000084677.1
FE_vs_ANC	C2566_RS15180	yfcJ	yfcJ	arabinose transporter	1.08827158572845	0.00190098585546926	Upregulated	94.8963774891244	WP_000127751.1
FE_vs_ANC	C2566_RS04175	mraY	mraY	phospho-N-acetylmuramoyl-pentapeptide-transferase	1.08734520711621	0.00261822674073347	Upregulated	215.412678861194	WP_000964131.1
FE_vs_ANC	C2566_RS14585	napB	napB	nitrate reductase cytochrome c-type subunit	1.08729700580023	0.0439767876038244	Upregulated	16.4697316226605	WP_000835177.1
FE_vs_ANC	C2566_RS14470	yejE	yejE	ABC transporter permease	1.08374427243218	0.00583471528447722	Upregulated	31.9873041464835	WP_000088916.1
FE_vs_ANC	C2566_RS13040	copD	copD	copper homeostasis membrane protein CopD	1.08207433891222	2.87982647439896e-05	Upregulated	140.688651883876	WP_000879293.1
FE_vs_ANC	C2566_RS04630	cdsA	cdsA	phosphatidate cytidylyltransferase	1.08014553245078	0.00213569396563533	Upregulated	225.187177619017	WP_000922446.1
FE_vs_ANC	C2566_RS04075	thiB	thiB	thiamine ABC transporter substrate binding subunit	1.07917311029354	0.00716246902105148	Upregulated	35.6447093972011	WP_001301364.1
FE_vs_ANC	C2566_RS11370	tam	tam	trans-aconitate 2-methyltransferase	1.07862070347377	0.0465915105229877	Upregulated	34.4213062872632	WP_001286597.1
FE_vs_ANC	C2566_RS02360	dicD	dicD	transcriptional regulator	1.07740118057234	0.00202632816964378	Upregulated	149.304432921178	WP_001188520.1
FE_vs_ANC	C2566_RS09850	prfA	prfA	peptide chain release factor 1	1.07121490379663	4.32907498666961e-05	Upregulated	213.972067053394	WP_000804726.1
FE_vs_ANC	C2566_RS15390	yfdY	yfdY	YfdY family protein	1.06839587321984	0.0227706729263613	Upregulated	335.286653790725	WP_000639883.1
FE_vs_ANC	C2566_RS00520	hemX	hemX	uroporphyrinogen-III C-methyltransferase	1.06620110507765	0.00248183925822399	Upregulated	204.253435436091	WP_000139084.1
FE_vs_ANC	C2566_RS02480	mscM	mscM	miniconductance mechanosensitive channel MscM	1.06238494570902	0.00132284950548918	Upregulated	159.914134694761	WP_001236847.1
FE_vs_ANC	C2566_RS21660	waaA	waaA	lipid IV(A) 3-deoxy-D-manno-octulosonic acid transferase	1.05904031429851	5.35376456137445e-05	Upregulated	129.013974174696	WP_000891574.1
FE_vs_ANC	C2566_RS19850	rpsD	rpsD	30S ribosomal protein S4	1.05786296346625	0.0162201784872391	Upregulated	1981.86363169552	WP_000135224.1
FE_vs_ANC	C2566_RS02745	ytfB	ytfB	cell division protein YtfB	1.05513687759673	0.0190612050766017	Upregulated	229.377978661591	WP_001119458.1
FE_vs_ANC	C2566_RS12000	ydhL	ydhL	DUF1289 domain-containing protein	1.04860243950905	0.00884832327935185	Upregulated	55.3345675243215	WP_000840481.1
FE_vs_ANC	C2566_RS13545	cobS	cobS	adenosylcobinamide-GDP ribazoletransferase	1.04645647806629	0.0147939416679458	Upregulated	29.1797997270761	WP_012767739.1
FE_vs_ANC	C2566_RS16665	csiR	csiR	DNA-binding transcriptional regulator CsiR	1.04495485715683	0.00953459098190647	Upregulated	31.7437886997596	WP_000156811.1
FE_vs_ANC	C2566_RS07440	C2566_RS07440	C2566_RS07440	galactose-1-epimerase	1.04261198933584	0.00723290396934888	Upregulated	147.001366096448	NA
FE_vs_ANC	C2566_RS08395	msbA	msbA	lipid A ABC transporter ATP-binding protein/permease MsbA	1.04235237341245	0.00444675825328534	Upregulated	329.009947537528	WP_000551270.1
FE_vs_ANC	C2566_RS08865	agp	agp	bifunctional glucose-1-phosphatase/inositol phosphatase	1.04105212003995	0.0140593645608195	Upregulated	1678.18110555099	WP_001044279.1
FE_vs_ANC	C2566_RS03355	gpmB	gpmB	2,3-diphosphoglycerate-dependent phosphoglycerate mutase GpmB	1.03834053958884	0.0088248970441983	Upregulated	68.7666170778009	WP_000942344.1
FE_vs_ANC	C2566_RS17600	yqeF	yqeF	acetyl-CoA C-acetyltransferase	1.03341940359215	0.0150937283482071	Upregulated	197.027529704759	WP_000656029.1
FE_vs_ANC	C2566_RS07880	mdfA	mdfA	multidrug efflux MFS transporter MdfA	1.03330313535416	0.0152395139353062	Upregulated	32.6669356625618	WP_001180089.1
FE_vs_ANC	C2566_RS15930	bepA	bepA	beta-barrel assembly-enhancing protease	1.03291760615086	0.000859394140233089	Upregulated	267.933193587072	WP_000489667.1
FE_vs_ANC	C2566_RS08210	macA	macA	macrolide transporter subunit MacA	1.03221623072052	4.48886225723871e-05	Upregulated	92.0577309994282	WP_000746443.1
FE_vs_ANC	C2566_RS13335	araG	araG	arabinose ABC transporter ATP-binding protein AraG	1.0253605596748	0.0141701598724062	Upregulated	71.9719261562319	WP_001187819.1
FE_vs_ANC	C2566_RS16755	ygaH	ygaH	L-valine transporter subunit YgaH	1.02466812917809	0.00423339967357482	Upregulated	43.3810032906648	WP_000119763.1
FE_vs_ANC	C2566_RS08440	mukE	mukE	chromosome partition protein MukE	1.0192003952056	0.000426801642954434	Upregulated	81.0749204540937	WP_001295347.1
FE_vs_ANC	C2566_RS03800	sgcX	sgcX	M42 family metallopeptidase	1.01612439085504	0.00293053450008122	Upregulated	41.9943226343769	WP_000010829.1
FE_vs_ANC	C2566_RS12170	sufD	sufD	Fe-S cluster assembly protein SufD	1.01321591628602	0.00373119926436041	Upregulated	61.4758798448933	WP_000908013.1
FE_vs_ANC	C2566_RS07310	cydX	cydX	cytochrome bd-I oxidase subunit CydX	1.01294411080588	0.0129390010696073	Upregulated	352.515384530734	WP_000270282.1
FE_vs_ANC	C2566_RS01600	thiE	thiE	thiamine phosphate synthase	1.01139932775261	0.0442612893208953	Upregulated	18.1311339364767	WP_000284615.1
FE_vs_ANC	C2566_RS16350	rseB	rseB	sigma-E factor regulatory protein RseB	1.0051722536879	0.00230471809517046	Upregulated	665.167158611989	WP_000812053.1
FE_vs_ANC	C2566_RS19895	rplF	rplF	50S ribosomal protein L6	1.00349310153362	0.0246267942002398	Upregulated	1282.37488278581	WP_000091945.1
FE_vs_ANC	C2566_RS12350	pheS	pheS	phenylalanine--tRNA ligase subunit alpha	1.00153388584258	0.00758327033970971	Upregulated	153.03077960589	WP_000018596.1
FE_vs_ANC	C2566_RS00020	yidC	yidC	membrane protein insertase YidC	1.00062369618593	0.0244769410822539	Upregulated	998.352282072432	WP_000378266.1
FE_vs_ANC	C2566_RS19735	C2566_RS19735	C2566_RS19735	hypothetical protein	-1.00382085328666	0.020208114099135	Downregulated	82.3323962770933	NA
FE_vs_ANC	C2566_RS21430	selB	selB	selenocysteine-specific translation elongation factor	-1.00931584214127	0.00175154717573929	Downregulated	121.183391715606	WP_000582441.1
FE_vs_ANC	C2566_RS01235	uspD	uspD	universal stress protein UspD	-1.00971506434045	0.0140593645608195	Downregulated	1414.38386544781	WP_000323556.1
FE_vs_ANC	C2566_RS20485	rtcA	rtcA	RNA 3'-terminal phosphate cyclase	-1.01472446732692	0.0122471900397755	Downregulated	36.9990970850102	WP_001300557.1
FE_vs_ANC	C2566_RS00965	yihM	yihM	sugar phosphate isomerase/epimerase family protein	-1.01668084432701	0.0419505378430966	Downregulated	13.1147494243481	WP_000256400.1
FE_vs_ANC	C2566_RS16705	ygaM	ygaM	DUF883 domain-containing protein	-1.01731238149112	0.0115289018975195	Downregulated	350.083849675242	WP_001295174.1
FE_vs_ANC	C2566_RS08050	ybjM	ybjM	inner membrane protein YbjM	-1.02046901472412	0.0416869828719349	Downregulated	17.4488755371906	WP_000681108.1
FE_vs_ANC	C2566_RS00500	C2566_RS00500	C2566_RS00500	hypothetical protein	-1.02054623072751	0.0401134372256609	Downregulated	46.9196698142937	NA
FE_vs_ANC	C2566_RS15775	ypfG	ypfG	DUF1176 domain-containing protein	-1.02204276649042	0.0149727343605163	Downregulated	42.6981503395243	WP_001270542.1
FE_vs_ANC	C2566_RS20295	yhfY	yhfY	PRD domain protein	-1.03387490818201	0.0475551308260181	Downregulated	34.5675202796307	WP_001295165.1
FE_vs_ANC	C2566_RS23895	C2566_RS23895	C2566_RS23895	periplasmic protein	-1.03441679379004	0.0387975892680746	Downregulated	21.9051693243291	WP_001295279.1
FE_vs_ANC	C2566_RS05165	yahB	yahB	LysR substrate-binding domain-containing protein	-1.03609270083107	0.0277172232059372	Downregulated	45.2019791220058	WP_001084399.1
FE_vs_ANC	C2566_RS13725	C2566_RS13725	C2566_RS13725	glycosyl transferase	-1.03892585676944	0.0306869647460571	Downregulated	2120.26340905574	WP_000690820.1
FE_vs_ANC	C2566_RS18785	higA	higA	type II toxin-antitoxin system antitoxin HigA	-1.04165065631467	0.0245523052356497	Downregulated	23.0811335840141	WP_000560266.1
FE_vs_ANC	C2566_RS13465	C2566_RS13465	C2566_RS13465	hypothetical protein	-1.0418558313522	0.0297305282764978	Downregulated	85.9641105522021	NA
FE_vs_ANC	C2566_RS07515	C2566_RS07515	C2566_RS07515	acyltransferase family protein	-1.04377292542758	0.0119015990659845	Downregulated	489.137465291794	WP_012777356.1
FE_vs_ANC	C2566_RS09080	ymdA	ymdA	protein YmdA	-1.04701707342598	0.0449375817208042	Downregulated	22.920103427144	WP_000489585.1
FE_vs_ANC	C2566_RS03875	ispH	ispH	4-hydroxy-3-methylbut-2-enyl diphosphate reductase	-1.04879720227374	0.000784419970290932	Downregulated	342.086389629712	WP_001166395.1
FE_vs_ANC	C2566_RS05030	ykgJ	ykgJ	YkgJ family cysteine cluster protein	-1.05370556457574	0.0246175190184721	Downregulated	21.8491744579919	WP_001303809.1
FE_vs_ANC	C2566_RS06000	ybaK	ybaK	Cys-tRNA(Pro)/Cys-tRNA(Cys) deacylase YbaK	-1.05522752276345	0.0140940408445177	Downregulated	39.1941634180303	WP_000186631.1
FE_vs_ANC	C2566_RS24455	C2566_RS24455	C2566_RS24455	type II toxin-antitoxin system PemK/MazF family toxin	-1.06625782182488	0.014661549281006	Downregulated	200.839439112945	NA
FE_vs_ANC	C2566_RS09435	ldtC	ldtC	L,D-transpeptidase LdtC	-1.06964297262446	0.00505962055193804	Downregulated	144.747597623797	WP_012767720.1
FE_vs_ANC	C2566_RS00315	C2566_RS00315	C2566_RS00315	hypothetical protein	-1.07341058382448	0.0426249176442284	Downregulated	44.5445185464746	NA
FE_vs_ANC	C2566_RS20785	nikD	nikD	nickel import ATP-binding protein NikD	-1.07854990280427	0.00758327033970971	Downregulated	165.481905840962	WP_001136236.1
FE_vs_ANC	C2566_RS01990	espX5	espX5	T3SS effector pentapeptide repeat protein EspX5	-1.07863033333405	0.0240016046181204	Downregulated	90.4442456952069	NA
FE_vs_ANC	C2566_RS03025	idnD	idnD	L-idonate 5-dehydrogenase	-1.08060652151829	0.027729941602333	Downregulated	27.1971722945093	WP_001197411.1
FE_vs_ANC	C2566_RS03085	C2566_RS03085	C2566_RS03085	surface-adhesin E family protein	-1.08072169149549	0.0380751877438482	Downregulated	7.8537369994349	WP_000254999.1
FE_vs_ANC	C2566_RS01190	cpxP	cpxP	cell-envelope stress modulator CpxP	-1.08479397225213	0.0188434302547267	Downregulated	7402.11217584809	WP_012767777.1
FE_vs_ANC	C2566_RS11235	digH	digH	family 10 glycosylhydrolase	-1.0892109490445	0.0001399971437161	Downregulated	87.7667373862813	WP_000350350.1
FE_vs_ANC	C2566_RS12815	yeaV	yeaV	BCCT family transporter YeaV	-1.08979494884019	0.0164063933073625	Downregulated	27.9696479280178	NA
FE_vs_ANC	C2566_RS17625	ygeQ	ygeQ	protein YgeQ	-1.09073165255953	0.0433215268513233	Downregulated	7.35645371797547	NA
FE_vs_ANC	C2566_RS02775	ytfH	ytfH	winged helix-turn-helix transcriptional regulator	-1.09202781991416	0.0155825822808807	Downregulated	89.0165013624661	WP_000084622.1
FE_vs_ANC	C2566_RS01230	yiiS	yiiS	DUF406 domain-containing protein	-1.09410685821539	0.0137313120384398	Downregulated	156.363579321022	WP_000655986.1
FE_vs_ANC	C2566_RS16810	C2566_RS16810	C2566_RS16810	hypothetical protein	-1.09875089080526	0.0118169610158938	Downregulated	135.728602112232	NA
FE_vs_ANC	C2566_RS13390	C2566_RS13390	C2566_RS13390	hypothetical protein	-1.10058755169087	0.011502962368844	Downregulated	409.470152909502	NA
FE_vs_ANC	C2566_RS19000	garP	garP	galactarate/glucarate/glycerate transporter GarP	-1.10173672616499	0.0368686508161202	Downregulated	19.4322563742477	WP_000599636.1
FE_vs_ANC	C2566_RS20300	yhfZ	yhfZ	GntR family transcriptional regulator YhfZ	-1.10393085885573	0.0285527218508739	Downregulated	167.366993025423	WP_001254790.1
FE_vs_ANC	C2566_RS15550	zipA	zipA	cell division protein ZipA	-1.10559196059712	0.00106900716029166	Downregulated	708.47562987646	WP_001297862.1
FE_vs_ANC	C2566_RS07885	ybjH	ybjH	protein YbjH	-1.11068799905562	0.0333811030282869	Downregulated	8.86447338304277	WP_000605480.1
FE_vs_ANC	C2566_RS18035	metK	metK	methionine adenosyltransferase	-1.11681549186679	0.000384735424063147	Downregulated	240.069581918974	WP_001062128.1
FE_vs_ANC	C2566_RS24505	yadW	yadW	small protein YadW	-1.1169402147589	0.0222783201540963	Downregulated	20.369057781003	WP_120795373.1
FE_vs_ANC	C2566_RS01100	frvX	frvX	aminopeptidase	-1.12168730586706	0.0113364308286086	Downregulated	30.0284794418654	WP_001019484.1
FE_vs_ANC	C2566_RS07000	chiP	chiP	chitoporin ChiP	-1.12205095568583	0.0269670766455957	Downregulated	34.7241015931166	WP_001258839.1
FE_vs_ANC	C2566_RS18835	uxaA	uxaA	altronate dehydratase	-1.12239171353717	0.00213569396563533	Downregulated	74.52729716666	WP_001199352.1
FE_vs_ANC	C2566_RS20675	livK	livK	high-affinity branched-chain amino acid ABC transporter substrate-binding protein LivK	-1.12241498294026	0.0442801697941594	Downregulated	17.1293566386612	WP_001300935.1
FE_vs_ANC	C2566_RS13345	ftnB	ftnB	non-heme ferritin-like protein	-1.12641281038228	9.25205523971925e-05	Downregulated	408.00177225889	WP_000179469.1
FE_vs_ANC	C2566_RS24755	pheL	pheL	pheA operon leader peptide PheL	-1.1270420447528	0.0444279148763229	Downregulated	64.1125510983339	WP_001386991.1
FE_vs_ANC	C2566_RS10010	adhE	adhE	bifunctional acetaldehyde-CoA/alcohol dehydrogenase	-1.12822754035333	0.00173927093305809	Downregulated	1499.2390584672	WP_000301651.1
FE_vs_ANC	C2566_RS06125	gcl	gcl	glyoxylate carboligase	-1.12959252956517	0.0368686508161202	Downregulated	28.9580560676082	WP_001096881.1
FE_vs_ANC	C2566_RS08890	rutG	rutG	pyrimidine utilization transport protein G	-1.13091427001623	0.017736061291236	Downregulated	61.8330153745125	WP_001301229.1
FE_vs_ANC	C2566_RS18780	fadH	fadH	NADPH-dependent 2,4-dienoyl-CoA reductase	-1.13112088174314	0.042633315947755	Downregulated	407.290122902413	WP_000121433.1
FE_vs_ANC	C2566_RS09250	flgE	flgE	flagellar hook protein FlgE	-1.13572362319198	0.0392414463990699	Downregulated	87.1868041021109	WP_000885878.1
FE_vs_ANC	C2566_RS01925	tyrB	tyrB	aromatic amino acid transaminase	-1.13638579779672	3.55314532602219e-05	Downregulated	74.1913571773393	WP_000486988.1
FE_vs_ANC	C2566_RS19455	C2566_RS19455	C2566_RS19455	transposase	-1.14084478173816	0.00840442968936689	Downregulated	1502.07191497532	WP_000639208.1
FE_vs_ANC	C2566_RS14440	yeiR	yeiR	zinc-binding GTPase YeiR	-1.14356081185363	0.0163180306566178	Downregulated	17.8938731859409	WP_000198822.1
FE_vs_ANC	C2566_RS21000	ccp	ccp	cytochrome c peroxidase	-1.1445971056399	0.000155789474961727	Downregulated	120.438158889267	WP_000784827.1
FE_vs_ANC	C2566_RS09420	ycfJ	ycfJ	glycine zipper 2TM domain-containing protein	-1.14734931838689	0.0240057990674651	Downregulated	20.7742081977203	WP_001043459.1
FE_vs_ANC	C2566_RS06610	ybdL	ybdL	methionine-oxo-acid transaminase	-1.14754159805584	0.012404602206847	Downregulated	36.4291427869076	WP_000183906.1
FE_vs_ANC	C2566_RS06955	C2566_RS06955	C2566_RS06955	hypothetical protein	-1.14806716223652	0.0487266212423027	Downregulated	812.008862594362	NA
FE_vs_ANC	C2566_RS20800	rhsB	rhsB	rhs element protein RhsB	-1.15937874905988	0.0050206729611527	Downregulated	161.213515841373	WP_000015099.1
FE_vs_ANC	C2566_RS09860	sirB2	sirB2	invasion regulator SirB2	-1.16498710441579	0.0116281105502556	Downregulated	22.3103211600125	WP_000200373.1
FE_vs_ANC	C2566_RS05910	acrR	acrR	multidrug efflux transporter transcriptional repressor AcrR	-1.16505508830616	0.00523808194725443	Downregulated	132.700857363098	WP_000101737.1
FE_vs_ANC	C2566_RS09285	flgL	flgL	flagellar hook-associated protein FlgL	-1.16514920326764	0.0240057990674651	Downregulated	85.9187466821374	WP_001212776.1
FE_vs_ANC	C2566_RS06355	quuD	quuD	antitermination protein QuuD	-1.16542436207129	0.036262244827219	Downregulated	16.7649901913549	WP_001204780.1
FE_vs_ANC	C2566_RS06245	sfmD	sfmD	fimbrial biogenesis usher protein	-1.16755839910671	0.0380751877438482	Downregulated	24.5810059915374	WP_001318685.1
FE_vs_ANC	C2566_RS14445	lpxT	lpxT	Kdo(2)-lipid A phosphotransferase	-1.17102985267209	0.00533273811782246	Downregulated	46.6192366313005	WP_001300998.1
FE_vs_ANC	C2566_RS14755	inaA	inaA	lipopolysaccharide kinase InaA	-1.17292056735589	0.00841323578240393	Downregulated	139.165728905926	WP_000301050.1
FE_vs_ANC	C2566_RS24235	azuC	azuC	stress response protein AzuC	-1.17308712990246	0.042088951203049	Downregulated	180.473914296023	WP_010723106.1
FE_vs_ANC	C2566_RS01255	glpF	glpF	glycerol uptake facilitator protein GlpF	-1.17357839195554	0.0179635885370601	Downregulated	340.971019530097	WP_000084268.1
FE_vs_ANC	C2566_RS25290	C2566_RS25290	C2566_RS25290	hypothetical protein	-1.17838252688487	0.0305360698633855	Downregulated	7.71294473156396	NA
FE_vs_ANC	C2566_RS01700	metA	metA	homoserine O-acetyltransferase MetA	-1.18001920399888	0.00626785024970593	Downregulated	46.3256061919462	WP_001122777.1
FE_vs_ANC	C2566_RS10345	puuD	puuD	gamma-glutamyl-gamma-aminobutyrate hydrolase	-1.18170254158021	0.0114397003054236	Downregulated	39.1314299278999	WP_012767726.1
FE_vs_ANC	C2566_RS24930	yqiD	yqiD	protein YqiD	-1.18325211461902	0.0095490816865831	Downregulated	241.00097166523	WP_000469266.1
FE_vs_ANC	C2566_RS07740	ompX	ompX	outer membrane protein OmpX	-1.18476253895641	0.00372145092404399	Downregulated	978.158452348206	WP_001295296.1
FE_vs_ANC	C2566_RS09240	flgC	flgC	flagellar basal body rod protein FlgC	-1.18627285630858	0.042633315947755	Downregulated	23.834308593343	WP_001196460.1
FE_vs_ANC	C2566_RS00670	metE	metE	5-methyltetrahydropteroyltriglutamate--homocysteine S-methyltransferase	-1.18654940205925	0.00106900716029166	Downregulated	65.8345684046041	WP_000153940.1
FE_vs_ANC	C2566_RS11035	pqqU	pqqU	TonB-dependent receptor PqqU	-1.19021097153103	0.00252176165241058	Downregulated	190.43196877528	WP_000689311.1
FE_vs_ANC	C2566_RS09280	flgK	flgK	flagellar hook-associated protein FlgK	-1.19199606822491	0.00520600036698447	Downregulated	68.9082498532121	WP_000096480.1
FE_vs_ANC	C2566_RS11400	sad	sad	succinate-semialdehyde dehydrogenase	-1.19386373626291	0.00185737702686298	Downregulated	71.326287659181	WP_000156615.1
FE_vs_ANC	C2566_RS02350	cadC	cadC	lysine decarboxylation/transport transcriptional activator CadC	-1.19818317095644	0.0164384841742383	Downregulated	40.4816446001256	WP_001187177.1
FE_vs_ANC	C2566_RS06765	lipB	lipB	lipoyl(octanoyl) transferase LipB	-1.20047030304584	0.000442436117651387	Downregulated	76.4129808156389	WP_000284027.1
FE_vs_ANC	C2566_RS20960	hdeD	hdeD	acid-resistance protein HdeD	-1.20116896213196	0.0298238905257831	Downregulated	23.857004294964	WP_000965672.1
FE_vs_ANC	C2566_RS15275	fadI	fadI	acetyl-CoA C-acyltransferase FadI	-1.20132998326026	0.0345713972460979	Downregulated	219.645042755831	WP_000531952.1
FE_vs_ANC	C2566_RS16795	C2566_RS16795	C2566_RS16795	hypothetical protein	-1.20521899852565	0.00491275221671293	Downregulated	44.1786892455972	NA
FE_vs_ANC	C2566_RS01690	rrf	rrf	hypothetical protein	-1.20744681104874	0.0436706716886061	Downregulated	109.834751018421	NA
FE_vs_ANC	C2566_RS09265	flgH	flgH	flagellar basal body L-ring protein FlgH	-1.21096725468198	0.0304332391842502	Downregulated	19.0499767754762	WP_001295442.1
FE_vs_ANC	C2566_RS19700	C2566_RS19700	C2566_RS19700	membrane protein	-1.2117726709407	0.0050801348941625	Downregulated	29.6207011555923	WP_000825639.1
FE_vs_ANC	C2566_RS09960	C2566_RS09960	C2566_RS09960	hypothetical protein	-1.21269591880266	0.013542080380383	Downregulated	63.0131575855578	NA
FE_vs_ANC	C2566_RS03160	fecR	fecR	ferric citrate uptake sigma factor regulator FecR	-1.21461837915746	0.0402233345415523	Downregulated	9.73547719673443	WP_001068910.1
FE_vs_ANC	C2566_RS21780	yicI	yicI	alpha-xylosidase	-1.21850786873423	0.000478049716667277	Downregulated	52.9562824290051	WP_000702882.1
FE_vs_ANC	C2566_RS22025	C2566_RS22025	C2566_RS22025	6-phospho-alpha-glucosidase	-1.21878339968169	0.00707542645578905	Downregulated	27.3523713721287	WP_000160104.1
FE_vs_ANC	C2566_RS18585	ygiL	ygiL	fimbrial-like protein	-1.21930575428317	0.0346742617158983	Downregulated	8.37631832351964	WP_001272145.1
FE_vs_ANC	C2566_RS19075	agaD	agaD	PTS galactosamine transporter subunit IID	-1.22064444942275	0.0426249176442284	Downregulated	7.89808695840345	WP_000534351.1
FE_vs_ANC	C2566_RS17630	C2566_RS17630	C2566_RS17630	hypothetical protein	-1.2222785696084	0.0250901618852212	Downregulated	154.925522830848	NA
FE_vs_ANC	C2566_RS07215	ybgQ	ybgQ	fimbria/pilus outer membrane usher protein	-1.22675219067132	0.0426249176442284	Downregulated	17.8112454272624	WP_000381918.1
FE_vs_ANC	C2566_RS05255	prpE	prpE	propionate--CoA ligase	-1.22827512799845	0.0147939416679458	Downregulated	28.6625191860482	WP_000010267.1
FE_vs_ANC	C2566_RS15270	fadJ	fadJ	fatty acid oxidation complex subunit alpha FadJ	-1.2348226751318	0.0238927900294436	Downregulated	498.18981908767	WP_000426175.1
FE_vs_ANC	C2566_RS00100	bglB	bglB	6-phospho-beta-glucosidase BglB	-1.2386520453291	0.042633315947755	Downregulated	14.0881132845395	WP_000643219.1
FE_vs_ANC	C2566_RS01335	metF	metF	methylenetetrahydrofolate reductase	-1.23911606790103	0.0189901865902582	Downregulated	23.1708629616718	WP_000007523.1
FE_vs_ANC	C2566_RS01260	zapB	zapB	septal ring assembly protein ZapB	-1.243869551538	0.00154023703218388	Downregulated	5077.5357456356	WP_001296623.1
FE_vs_ANC	C2566_RS03235	C2566_RS03235	C2566_RS03235	IS4-like element IS421 family transposase	-1.25099174195073	0.0200602110528094	Downregulated	9.07431074773662	WP_001300563.1
FE_vs_ANC	C2566_RS09095	mdoC	mdoC	glucans biosynthesis protein MdoC	-1.25485215845247	0.0223939951093925	Downregulated	28.5761071084205	WP_001070375.1
FE_vs_ANC	C2566_RS02955	C2566_RS02955	C2566_RS02955	hypothetical protein	-1.26620599476707	0.0207460989422562	Downregulated	143.351684244254	WP_000036440.1
FE_vs_ANC	C2566_RS25025	ychE	ychE	protein YchT	-1.26747844718489	0.00621156173179668	Downregulated	94.8438080302602	WP_211180492.1
FE_vs_ANC	C2566_RS24945	C2566_RS24945	C2566_RS24945	hypothetical protein	-1.26994612649951	0.00850989072270682	Downregulated	1463.68214562608	WP_000074142.1
FE_vs_ANC	C2566_RS04765	C2566_RS04765	C2566_RS04765	hypothetical protein	-1.27330457938835	0.0346742617158983	Downregulated	5940.80560788611	NA
FE_vs_ANC	C2566_RS15495	yfeD	yfeD	MerR family transcriptional regulator	-1.27563226795181	4.08837738203577e-05	Downregulated	166.237365069904	WP_000826513.1
FE_vs_ANC	C2566_RS16400	grcA	grcA	autonomous glycyl radical cofactor GrcA	-1.2826669973764	0.0158489274267819	Downregulated	28110.8319646174	WP_000627807.1
FE_vs_ANC	C2566_RS16405	ung	ung	uracil-DNA glycosylase	-1.28424756524828	0.0034127039845486	Downregulated	211.386632434886	WP_001262713.1
FE_vs_ANC	C2566_RS18775	ygjK	ygjK	alpha-glucosidase	-1.28638801398555	0.0179635885370601	Downregulated	31.5323844178827	WP_000695489.1
FE_vs_ANC	C2566_RS13315	uspC	uspC	universal stress protein UspC	-1.28810263591691	0.00153003288630518	Downregulated	293.919366210839	WP_000122426.1
FE_vs_ANC	C2566_RS08610	matP	matP	macrodomain Ter protein MatP	-1.29666629069717	0.00317256453948435	Downregulated	525.438809265516	WP_000877161.1
FE_vs_ANC	C2566_RS00700	fdrA	fdrA	acyl-CoA synthetase FdrA	-1.29683166656115	0.037218395698661	Downregulated	11.1180536347458	WP_000865639.1
FE_vs_ANC	C2566_RS16085	sseB	sseB	enhanced serine sensitivity protein SseB	-1.30169008075025	5.35431495342093e-06	Downregulated	241.981325589365	WP_001295479.1
FE_vs_ANC	C2566_RS21790	C2566_RS21790	C2566_RS21790	hypothetical protein	-1.30265450457042	0.018486628850806	Downregulated	104.951116327967	NA
FE_vs_ANC	C2566_RS06410	C2566_RS06410	C2566_RS06410	phage tail tip protein	-1.30497915878211	0.00485631360211853	Downregulated	195.712966754144	NA
FE_vs_ANC	C2566_RS02105	alsA	alsA	D-allose ABC transporter ATP-binding protein AlsA	-1.30512468304995	0.0244769410822539	Downregulated	13.1248941793458	WP_000235257.1
FE_vs_ANC	C2566_RS21395	yiaT	yiaT	MipA/OmpV family protein	-1.3083074720278	0.0121519699574663	Downregulated	16.7054276063171	WP_000906810.1
FE_vs_ANC	C2566_RS18270	lptF	lptF	LPS export ABC transporter permease LptF	-1.31254769549111	0.011996420094405	Downregulated	23.4383584846829	WP_000779636.1
FE_vs_ANC	C2566_RS13250	flhB	flhB	flagellar biosynthesis protein FlhB	-1.31536062205627	0.0093743671124918	Downregulated	21.1936878206949	WP_001278936.1
FE_vs_ANC	C2566_RS05220	yahM	yahM	protein YahM	-1.31676502847821	0.0183726596886012	Downregulated	16.9487323577397	WP_000290616.1
FE_vs_ANC	C2566_RS04370	can	can	carbonate dehydratase	-1.31702095468445	5.35376456137445e-05	Downregulated	623.459673458425	WP_000651599.1
FE_vs_ANC	C2566_RS07355	C2566_RS07355	C2566_RS07355	hypothetical protein	-1.32285378766056	0.00160326880161009	Downregulated	388.092723798605	NA
FE_vs_ANC	C2566_RS15525	C2566_RS15525	C2566_RS15525	FlxA-like family protein	-1.32566560439289	0.0325135683179084	Downregulated	8.31448346832501	WP_000201405.1
FE_vs_ANC	C2566_RS21445	C2566_RS21445	C2566_RS21445	polymorphic toxin type 34 domain-containing protein	-1.33648920135133	0.00348777118090681	Downregulated	98.0424965747385	WP_000015362.1
FE_vs_ANC	C2566_RS18235	glcC	glcC	transcriptional regulator GlcC	-1.34308266813639	0.0159219245657596	Downregulated	65.7401647160772	WP_001297764.1
FE_vs_ANC	C2566_RS17425	C2566_RS17425	C2566_RS17425	hypothetical protein	-1.34809021798848	0.00142353074476583	Downregulated	322.026358892245	NA
FE_vs_ANC	C2566_RS23055	yncL	yncL	stress response membrane protein YncL	-1.34812822576018	0.0106830925757782	Downregulated	916.568596059417	WP_001303494.1
FE_vs_ANC	C2566_RS02795	ytfK	ytfK	DUF1107 domain-containing protein	-1.36053111145291	0.00302046256048317	Downregulated	10476.8125282035	WP_000689228.1
FE_vs_ANC	C2566_RS13800	cpsB	cpsB	mannose-1-phosphate guanyltransferase	-1.36493312068923	0.0285698387767668	Downregulated	12.2216472683116	WP_000079313.1
FE_vs_ANC	C2566_RS06685	citF	citF	citrate lyase subunit alpha	-1.36515476151653	0.0312730892960712	Downregulated	10.1663954712649	WP_000192245.1
FE_vs_ANC	C2566_RS22155	C2566_RS22155	C2566_RS22155	DKNYY family protein	-1.36520675323299	0.00285761173102581	Downregulated	24.7308454520988	NA
FE_vs_ANC	C2566_RS24575	C2566_RS24575	C2566_RS24575	hypothetical protein	-1.36859061390565	0.0135648710513577	Downregulated	272.332562203099	WP_001305582.1
FE_vs_ANC	C2566_RS02505	C2566_RS02505	C2566_RS02505	hypothetical protein	-1.37267857996478	0.00516596208239117	Downregulated	121.835479240618	NA
FE_vs_ANC	C2566_RS02330	lysS	lysS	lysine--tRNA ligase	-1.37577775252943	2.50165122563997e-06	Downregulated	1659.34955007436	WP_001295090.1
FE_vs_ANC	C2566_RS02285	fumB	fumB	class I fumarate hydratase	-1.38131363176006	0.00308414641442282	Downregulated	84.5467236980285	WP_000066676.1
FE_vs_ANC	C2566_RS21610	C2566_RS21610	C2566_RS21610	glycosyltransferase family 2 protein	-1.38248851213323	0.00485192860662238	Downregulated	296.631898662736	WP_000064010.1
FE_vs_ANC	C2566_RS24595	C2566_RS24595	C2566_RS24595	protein YliM	-1.39016338182395	0.0017522726912394	Downregulated	397.712133375652	WP_120795379.1
FE_vs_ANC	C2566_RS00290	C2566_RS00290	C2566_RS00290	hypothetical protein	-1.3903796005969	0.0288767029370559	Downregulated	82.4003295446839	NA
FE_vs_ANC	C2566_RS07780	ybiV	ybiV	sugar-phosphatase YbiV	-1.39840310236903	0.00233729377014023	Downregulated	45.0592704239563	WP_000114272.1
FE_vs_ANC	C2566_RS05110	rclR	rclR	reactive chlorine-specific transcriptional regulator RclR	-1.39960220297429	0.0227706729263613	Downregulated	10.4102672995399	WP_000339594.1
FE_vs_ANC	C2566_RS21880	C2566_RS21880	C2566_RS21880	DUF4942 domain-containing protein	-1.4025176783885	0.0229883070001274	Downregulated	11.327935123057	WP_000065752.1
FE_vs_ANC	C2566_RS06620	C2566_RS06620	C2566_RS06620	phosphoadenosine phosphosulfate reductase	-1.40723437223642	0.012214602536845	Downregulated	11.3407381595998	NA
FE_vs_ANC	C2566_RS21090	bcsR	bcsR	cellulose biosynthesis protein BcsR	-1.41901557727265	0.000445016663015936	Downregulated	20.810429121171	WP_001063318.1
FE_vs_ANC	C2566_RS15060	yfcC	yfcC	putative basic amino acid antiporter YfcC	-1.42493345627182	0.00278434501705927	Downregulated	83.2063187811537	WP_001274501.1
FE_vs_ANC	C2566_RS04785	rrf	rrf	hypothetical protein	-1.42746683474393	0.0241554123480464	Downregulated	12.1226684931846	NA
FE_vs_ANC	C2566_RS22805	C2566_RS22805	C2566_RS22805	DUF6258 family protein	-1.44028980736893	0.0140013492925673	Downregulated	7.53351609823586	WP_230872760.1
FE_vs_ANC	C2566_RS20980	mdtF	mdtF	multidrug efflux pump RND permease MdtF	-1.44254058699686	0.00076164091793628	Downregulated	162.527396903798	WP_000024872.1
FE_vs_ANC	C2566_RS13515	C2566_RS13515	C2566_RS13515	hypothetical protein	-1.44689000288183	0.00408717345763304	Downregulated	58.0466382419736	NA
FE_vs_ANC	C2566_RS11570	rem	rem	protein Rem	-1.4475443527004	0.00971913478569799	Downregulated	14.5003512146849	WP_000981003.1
FE_vs_ANC	C2566_RS22035	C2566_RS22035	C2566_RS22035	GntR family transcriptional regulator	-1.45122876326043	0.0214494103626349	Downregulated	9.66104166611673	NA
FE_vs_ANC	C2566_RS06265	C2566_RS06265	C2566_RS06265	hypothetical protein	-1.45294547623418	0.0126767949848052	Downregulated	151.243542607801	NA
FE_vs_ANC	C2566_RS02245	adiC	adiC	arginine/agmatine antiporter	-1.4529901305284	0.00920360209187296	Downregulated	29.9171477061141	WP_000093154.1
FE_vs_ANC	C2566_RS06935	C2566_RS06935	C2566_RS06935	hypothetical protein	-1.45995260450155	0.0019201682860745	Downregulated	115.095693966729	NA
FE_vs_ANC	C2566_RS09235	flgB	flgB	flagellar basal body rod protein FlgB	-1.46197201785318	0.0140593645608195	Downregulated	67.3868663562975	WP_000884692.1
FE_vs_ANC	C2566_RS07120	rhsC	rhsC	rhs element protein RhsC	-1.46440498609806	0.00795973129378174	Downregulated	34.0631286972201	NA
FE_vs_ANC	C2566_RS05515	ppnP	ppnP	pyrimidine/purine nucleoside phosphorylase	-1.47178965345537	0.00811172058547809	Downregulated	404.956042321371	WP_000941942.1
FE_vs_ANC	C2566_RS21820	C2566_RS21820	C2566_RS21820	single-stranded DNA-binding protein	-1.47285798638801	0.0213385724978551	Downregulated	15.3554342239014	WP_000157061.1
FE_vs_ANC	C2566_RS16470	clpB	clpB	ATP-dependent chaperone ClpB	-1.47879755218052	1.6318413142959e-05	Downregulated	3612.21108653992	WP_001235102.1
FE_vs_ANC	C2566_RS24620	yciY	yciY	YciY family protein	-1.48466393554312	0.00511671038465142	Downregulated	991.108017430662	WP_001309467.1
FE_vs_ANC	C2566_RS02255	adiA	adiA	arginine decarboxylase	-1.48934195782286	0.00106900716029166	Downregulated	51.5998207262887	WP_012767781.1
FE_vs_ANC	C2566_RS20085	tusB	tusB	sulfurtransferase complex subunit TusB	-1.49638597752282	0.000273950243714863	Downregulated	91.0332791145911	WP_000903377.1
FE_vs_ANC	C2566_RS01960	yjcB	yjcB	YjcB family protein	-1.49660948571344	0.00911822863476879	Downregulated	9.28012112201317	WP_001295689.1
FE_vs_ANC	C2566_RS12390	ydiY	ydiY	DUF481 domain-containing protein	-1.49763075997293	0.0013951562582526	Downregulated	23.7551661056082	WP_000771391.1
FE_vs_ANC	C2566_RS03495	C2566_RS03495	C2566_RS03495	hypothetical protein	-1.5077285619513	0.00126867593417734	Downregulated	129.142966196986	NA
FE_vs_ANC	C2566_RS04790	C2566_RS04790	C2566_RS04790	hypothetical protein	-1.51362315598541	0.020241695055412	Downregulated	19.133908322853	NA
FE_vs_ANC	C2566_RS02710	C2566_RS02710	C2566_RS02710	MFS transporter	-1.51575654467501	0.0163989862025323	Downregulated	15.214670173057	WP_001033615.1
FE_vs_ANC	C2566_RS06960	C2566_RS06960	C2566_RS06960	hypothetical protein	-1.52437118819323	0.00444675825328534	Downregulated	116.505052310288	NA
FE_vs_ANC	C2566_RS04870	fadE	fadE	acyl-CoA dehydrogenase FadE	-1.52665707801578	0.0127888417361311	Downregulated	795.908500601776	WP_000973107.1
FE_vs_ANC	C2566_RS03020	idnO	idnO	gluconate 5-dehydrogenase	-1.52794755519191	0.00302046256048317	Downregulated	17.9538809012841	WP_000998695.1
FE_vs_ANC	C2566_RS03500	C2566_RS03500	C2566_RS03500	hypothetical protein	-1.53631628943098	0.00572183762195005	Downregulated	218.72413237613	NA
FE_vs_ANC	C2566_RS04845	C2566_RS04845	C2566_RS04845	hypothetical protein	-1.53951468681701	0.0127550198780214	Downregulated	11.6790223360195	WP_001053631.1
FE_vs_ANC	C2566_RS24520	C2566_RS24520	C2566_RS24520	hypothetical protein	-1.54323069983475	0.0059735819803579	Downregulated	10.7342780138777	WP_000998331.1
FE_vs_ANC	C2566_RS01120	rhaM	rhaM	L-rhamnose mutarotase	-1.55586920425509	0.00336198450404238	Downregulated	24.4135872534212	WP_000619495.1
FE_vs_ANC	C2566_RS13385	C2566_RS13385	C2566_RS13385	hypothetical protein	-1.55822266136692	0.00304255724247915	Downregulated	442.207733816964	NA
FE_vs_ANC	C2566_RS12690	gapA	gapA	glyceraldehyde-3-phosphate dehydrogenase	-1.56012944020167	0.00061614222359427	Downregulated	8397.89772095863	WP_000153502.1
FE_vs_ANC	C2566_RS07555	bioD	bioD	dethiobiotin synthase	-1.56528836868672	0.00702455999735815	Downregulated	8.33216199783006	WP_000044837.1
FE_vs_ANC	C2566_RS01095	frvR	frvR	putative frv operon regulatory protein	-1.5681749021736	0.00263809286401761	Downregulated	33.7440170672284	WP_000931298.1
FE_vs_ANC	C2566_RS21875	C2566_RS21875	C2566_RS21875	DUF957 domain-containing protein	-1.56897229383564	0.00879650749785293	Downregulated	20.5673593586887	WP_000839243.1
FE_vs_ANC	C2566_RS11440	marA	marA	MDR efflux pump AcrAB transcriptional activator MarA	-1.57179070525016	2.48900214539494e-05	Downregulated	353.623872217065	WP_000091199.1
FE_vs_ANC	C2566_RS01010	yihU	yihU	sulfolactaldehyde 3-reductase	-1.59224940133738	0.0155882277843869	Downregulated	12.91459127657	WP_000718889.1
FE_vs_ANC	C2566_RS12965	yobH	yobH	YobH family protein	-1.5979421249649	0.00190098585546926	Downregulated	19.5320850802433	WP_001211011.1
FE_vs_ANC	C2566_RS02765	ytfF	ytfF	DMT family transporter	-1.60380983859384	0.000231160699963633	Downregulated	33.6409741507581	WP_001295194.1
FE_vs_ANC	C2566_RS02890	treC	treC	alpha,alpha-phosphotrehalase	-1.61052290464728	0.000615087823270958	Downregulated	48.1604081639833	WP_001320168.1
FE_vs_ANC	C2566_RS22050	ibpA	ibpA	small heat shock chaperone IbpA	-1.61421565752804	0.000414140361322164	Downregulated	752.21190696615	WP_001243437.1
FE_vs_ANC	C2566_RS21425	yiaY	yiaY	L-threonine dehydrogenase	-1.6214932015636	0.00014074080101095	Downregulated	44.4498626021197	WP_000168700.1
FE_vs_ANC	C2566_RS00030	tnaC	tnaC	tryptophanase leader peptide	-1.62217892081054	0.00676866730150537	Downregulated	487.023284997085	WP_001364348.1
FE_vs_ANC	C2566_RS20255	C2566_RS20255	C2566_RS20255	hypothetical protein	-1.63513206284881	0.0158936092618416	Downregulated	6.6173807803311	NA
FE_vs_ANC	C2566_RS01510	C2566_RS01510	C2566_RS01510	hypothetical protein	-1.63549283728488	5.27582250303963e-06	Downregulated	229.505900903401	NA
FE_vs_ANC	C2566_RS16860	srlE	srlE	PTS glucitol/sorbitol transporter subunit IIB	-1.63747382445003	0.00629928389207939	Downregulated	9.85425083869682	WP_000148867.1
FE_vs_ANC	C2566_RS04840	C2566_RS04840	C2566_RS04840	hypothetical protein	-1.63995789494414	0.00366363327958821	Downregulated	64.8132315988135	NA
FE_vs_ANC	C2566_RS02915	pyrI	pyrI	aspartate carbamoyltransferase regulatory subunit	-1.64057870430862	6.24515242558893e-06	Downregulated	32.2105032328652	WP_000148581.1
FE_vs_ANC	C2566_RS18560	ygiD	ygiD	4,5-DOPA dioxygenase extradiol	-1.64444822530733	0.000125792792848685	Downregulated	33.7749200879297	WP_001320780.1
FE_vs_ANC	C2566_RS20225	yhfL	yhfL	YhfL family protein	-1.6558470839861	0.00450756635408764	Downregulated	75.4676802259283	WP_001031834.1
FE_vs_ANC	C2566_RS17435	C2566_RS17435	C2566_RS17435	hypothetical protein	-1.65819427451444	0.0119682095896644	Downregulated	8.91238450268817	NA
FE_vs_ANC	C2566_RS10395	pspE	pspE	thiosulfate sulfurtransferase PspE	-1.66595059779968	2.83932682173491e-07	Downregulated	305.014440918083	WP_000473109.1
FE_vs_ANC	C2566_RS04700	rof	rof	Rho-binding antiterminator	-1.66699399286229	3.65360574504965e-05	Downregulated	125.959214599115	WP_000062312.1
FE_vs_ANC	C2566_RS06680	citX	citX	citrate lyase holo-[acyl-carrier protein] synthase	-1.6696960070908	0.000123207514888635	Downregulated	36.666038124326	WP_000550422.1
FE_vs_ANC	C2566_RS11875	blr	blr	division septum protein Blr	-1.67108905851378	0.000143073125778358	Downregulated	205.495099359228	WP_001300888.1
FE_vs_ANC	C2566_RS01480	C2566_RS01480	C2566_RS01480	hypothetical protein	-1.68383583787807	0.0143784898816715	Downregulated	1409.4714434761	NA
FE_vs_ANC	C2566_RS19545	yhcN	yhcN	peroxide/acid stress response protein YhcN	-1.6882762651875	0.00345712415404099	Downregulated	849.919113800175	WP_001295273.1
FE_vs_ANC	C2566_RS05020	yagU	yagU	YagU family protein	-1.68861509852319	4.48886225723871e-05	Downregulated	82.2187802014849	WP_001019920.1
FE_vs_ANC	C2566_RS24325	ypfM	ypfM	protein YpfM	-1.69556765269282	0.00196212553756378	Downregulated	1213.59334105397	WP_001386977.1
FE_vs_ANC	C2566_RS24795	C2566_RS24795	C2566_RS24795	type I toxin-antitoxin system Ibs family toxin	-1.69870153878848	0.00879321657886713	Downregulated	9.77025533693609	WP_001387081.1
FE_vs_ANC	C2566_RS08685	tusE	tusE	sulfurtransferase TusE	-1.71190328720924	2.24778788101874e-06	Downregulated	102.962183755879	WP_000904442.1
FE_vs_ANC	C2566_RS13720	C2566_RS13720	C2566_RS13720	sugar polymerase	-1.71497815209111	0.00491275221671293	Downregulated	1638.34464117354	WP_000340445.1
FE_vs_ANC	C2566_RS09790	dhaK	dhaK	dihydroxyacetone kinase subunit DhaK	-1.72694220615138	1.75526777523461e-09	Downregulated	122.717685254606	WP_000733715.1
FE_vs_ANC	C2566_RS16805	C2566_RS16805	C2566_RS16805	hypothetical protein	-1.74435054079984	2.00387096544185e-05	Downregulated	207.205422379527	NA
FE_vs_ANC	C2566_RS01090	yiiG	yiiG	YiiG family protein	-1.75032014780896	0.00920360209187296	Downregulated	11.5873223248039	WP_001295677.1
FE_vs_ANC	C2566_RS08530	elfC	elfC	fimbrial biogenesis usher protein	-1.75886391186615	0.00453695742005298	Downregulated	32.7512212813587	WP_000286312.1
FE_vs_ANC	C2566_RS06640	ahpF	ahpF	alkyl hydroperoxide reductase subunit F	-1.75934920641406	3.65514269984676e-06	Downregulated	786.415626056219	WP_000887629.1
FE_vs_ANC	C2566_RS19680	yhdU	yhdU	DUF2556 family protein	-1.75983223870511	0.00113504936065798	Downregulated	67.6642184558618	WP_001295275.1
FE_vs_ANC	C2566_RS11435	marR	marR	multiple antibiotic resistance transcriptional regulator MarR	-1.77190766204223	6.86582702175205e-05	Downregulated	120.365290822896	WP_000843414.1
FE_vs_ANC	C2566_RS10955	yncJ	yncJ	YncJ family protein	-1.77270295295876	0.00013996218001859	Downregulated	62.268589421464	WP_000494244.1
FE_vs_ANC	C2566_RS09170	bssS	bssS	biofilm formation regulator BssS	-1.7747755979151	2.87982647439896e-05	Downregulated	1569.7069298127	WP_000414437.1
FE_vs_ANC	C2566_RS16950	hycE	hycE	formate hydrogenlyase subunit HycE	-1.77602989454242	0.00256395153168392	Downregulated	19.6019757253675	WP_001288122.1
FE_vs_ANC	C2566_RS08800	cspG	cspG	cold shock protein CspG	-1.77809854766115	0.00485631360211853	Downregulated	362.583013939324	WP_000066490.1
FE_vs_ANC	C2566_RS09175	dinI	dinI	DNA damage-inducible protein I	-1.78221521819834	0.00051760390818871	Downregulated	220.618238625558	WP_001217754.1
FE_vs_ANC	C2566_RS09580	ycgX	ycgX	DUF1398 domain-containing protein	-1.782618361023	0.00900921151409372	Downregulated	11.7384184243075	WP_000373101.1
FE_vs_ANC	C2566_RS00655	yigL	yigL	sugar/pyridoxal phosphate phosphatase YigL	-1.78776042888425	8.46280807549439e-07	Downregulated	168.306277562691	WP_000285349.1
FE_vs_ANC	C2566_RS06225	ybcJ	ybcJ	ribosome-associated protein YbcJ	-1.81321013959895	1.30128018537439e-05	Downregulated	24.9788552707448	WP_000190288.1
FE_vs_ANC	C2566_RS07140	C2566_RS07140	C2566_RS07140	NTF2 fold immunity protein	-1.82042264963336	0.0079801270405034	Downregulated	48.2835963730293	WP_012777349.1
FE_vs_ANC	C2566_RS02355	C2566_RS02355	C2566_RS02355	hypothetical protein	-1.82462833869036	0.00261822674073347	Downregulated	19.0325459663838	NA
FE_vs_ANC	C2566_RS05070	ykgO	ykgO	type B 50S ribosomal protein L36	-1.82515633682524	0.00872958259397102	Downregulated	5.43788666878836	WP_000866436.1
FE_vs_ANC	C2566_RS16145	yfhR	yfhR	alpha/beta hydrolase	-1.84806135700032	0.000565717951885646	Downregulated	28.2167460890028	WP_001299515.1
FE_vs_ANC	C2566_RS00755	C2566_RS00755	C2566_RS00755	IclR family transcriptional regulator	-1.85470180394621	0.00195997765569413	Downregulated	24.9296680006585	WP_000852398.1
FE_vs_ANC	C2566_RS22900	ymcF	ymcF	cold-shock protein	-1.85509393967608	0.00408815476317674	Downregulated	55.8548858759875	WP_071524879.1
FE_vs_ANC	C2566_RS20205	nirB	nirB	NADPH-nitrite reductase large subunit	-1.85707720486123	5.56286948672153e-10	Downregulated	112.802487741082	WP_000049208.1
FE_vs_ANC	C2566_RS09245	flgD	flgD	flagellar hook assembly protein FlgD	-1.87396490604377	0.0018546724544106	Downregulated	64.4933176576276	WP_000020467.1
FE_vs_ANC	C2566_RS00310	C2566_RS00310	C2566_RS00310	hypothetical protein	-1.878133106654	0.000192198863222974	Downregulated	151.92200017678	NA
FE_vs_ANC	C2566_RS08055	grxA	grxA	glutaredoxin 1	-1.87892598762867	2.5762546033366e-05	Downregulated	135.168048909298	WP_001195240.1
FE_vs_ANC	C2566_RS00090	yieL	yieL	esterase	-1.88006986162735	0.00589792207894364	Downregulated	9.7916488482816	WP_001300948.1
FE_vs_ANC	C2566_RS18310	gss	gss	bifunctional glutathionylspermidine amidase/synthase	-1.88915801086275	1.10827308893402e-13	Downregulated	363.675115973144	WP_001300624.1
FE_vs_ANC	C2566_RS01755	lysC	lysC	lysine-sensitive aspartokinase 3	-1.90431675528212	8.52841682022797e-07	Downregulated	74.563073076088	WP_001290310.1
FE_vs_ANC	C2566_RS07400	C2566_RS07400	C2566_RS07400	hypothetical protein	-1.90535503391834	0.00203463968964938	Downregulated	6.6986008642275	NA
FE_vs_ANC	C2566_RS05225	yahN	yahN	LysE family transporter	-1.91488576690925	2.58986291879165e-07	Downregulated	80.3080780910948	WP_000976975.1
FE_vs_ANC	C2566_RS21990	yidF	yidF	radical SAM protein	-1.92047629425244	4.06156265422722e-08	Downregulated	128.5677476852	WP_000148063.1
FE_vs_ANC	C2566_RS19250	C2566_RS19250	C2566_RS19250	hypothetical protein	-1.92912111576628	0.00289886769633415	Downregulated	44.7579323685353	NA
FE_vs_ANC	C2566_RS20965	gadE	gadE	acid resistance transcriptional activator GadE	-1.93410920869729	0.00322122904456059	Downregulated	2075.96684897917	WP_000576690.1
FE_vs_ANC	C2566_RS01250	glpK	glpK	glycerol kinase GlpK	-1.9360700991615	0.00040068835400017	Downregulated	498.902464978109	WP_000136788.1
FE_vs_ANC	C2566_RS19925	rpsQ	rpsQ	30S ribosomal protein S17	-1.93614725903257	3.15340083103522e-08	Downregulated	2335.75084380848	WP_000130100.1
FE_vs_ANC	C2566_RS02030	nrfE	nrfE	heme lyase CcmF/NrfE family subunit	-1.93722105292651	1.85494452026248e-05	Downregulated	74.0228698627482	WP_071586153.1
FE_vs_ANC	C2566_RS02500	C2566_RS02500	C2566_RS02500	hypothetical protein	-1.93773773546159	2.38578088315515e-05	Downregulated	712.308814151927	NA
FE_vs_ANC	C2566_RS15480	C2566_RS15480	C2566_RS15480	hypothetical protein	-1.95011398898779	0.000715236928233366	Downregulated	84.9892173456263	NA
FE_vs_ANC	C2566_RS00485	C2566_RS00485	C2566_RS00485	hypothetical protein	-1.9566903859652	9.10976570261913e-05	Downregulated	350.228555260675	NA
FE_vs_ANC	C2566_RS09785	dhaL	dhaL	dihydroxyacetone kinase subunit DhaL	-1.97400000278608	1.06900020899267e-06	Downregulated	67.3174027074182	WP_000059411.1
FE_vs_ANC	C2566_RS05075	ykgM	ykgM	type B 50S ribosomal protein L31	-1.99513634331992	0.000143073125778358	Downregulated	34.0013146659824	WP_000803998.1
FE_vs_ANC	C2566_RS01475	C2566_RS01475	C2566_RS01475	hypothetical protein	-2.00468256226098	0.00014074080101095	Downregulated	220.621655782613	NA
FE_vs_ANC	C2566_RS24935	C2566_RS24935	C2566_RS24935	hypothetical protein	-2.05064951173237	0.00219441036063676	Downregulated	8.56077318851955	WP_001066080.1
FE_vs_ANC	C2566_RS24850	nadS	nadS	NadS family protein	-2.06114886158402	1.80415463095793e-05	Downregulated	94.2537916943586	WP_000007444.1
FE_vs_ANC	C2566_RS08240	C2566_RS08240	C2566_RS08240	hypothetical protein	-2.0655869331215	0.00376694607016669	Downregulated	24.65237000373	NA
FE_vs_ANC	C2566_RS15280	yfcZ	yfcZ	YfcZ/YiiS family protein	-2.06871989447309	5.7641212446845e-06	Downregulated	1044.88182924784	WP_001296261.1
FE_vs_ANC	C2566_RS01905	pspG	pspG	envelope stress response protein PspG	-2.09833550499724	0.000307084028245701	Downregulated	22.8914043068413	WP_000891404.1
FE_vs_ANC	C2566_RS03040	C2566_RS03040	C2566_RS03040	hypothetical protein	-2.10554589112903	0.00253779653186837	Downregulated	9.08061281365013	NA
FE_vs_ANC	C2566_RS08695	C2566_RS08695	C2566_RS08695	hypothetical protein	-2.11445234467007	0.00285761173102581	Downregulated	46.4273675870324	NA
FE_vs_ANC	C2566_RS17130	cysH	cysH	phosphoadenosine phosphosulfate reductase	-2.11744440130742	5.04947797315425e-06	Downregulated	155.523557617041	WP_000039863.1
FE_vs_ANC	C2566_RS09780	dhaM	dhaM	dihydroxyacetone kinase phosphoryl donor subunit DhaM	-2.13057257402081	3.92510721210594e-11	Downregulated	183.651695151845	WP_001301101.1
FE_vs_ANC	C2566_RS17810	srsR	srsR	LysR family transcriptional regulator SrsR	-2.13877928033714	0.000326996187810778	Downregulated	16.7312697299992	WP_000350807.1
FE_vs_ANC	C2566_RS08315	ycaD	ycaD	MFS transporter	-2.16275175230893	1.14959311893414e-06	Downregulated	98.7574783797899	WP_000109259.1
FE_vs_ANC	C2566_RS00815	fadA	fadA	acetyl-CoA C-acyltransferase FadA	-2.16500238335866	0.00196212553756378	Downregulated	212.376443708235	WP_000438708.1
FE_vs_ANC	C2566_RS18040	galP	galP	galactose/proton symporter	-2.1734572279996	1.69202367315616e-08	Downregulated	65.1245978239126	WP_012775975.1
FE_vs_ANC	C2566_RS05420	iprA	iprA	hydrogen peroxide resistance inhibitor IprA	-2.18113008289655	2.87982647439896e-05	Downregulated	21.9633248139885	WP_012775994.1
FE_vs_ANC	C2566_RS16290	yfhL	yfhL	4Fe-4S dicluster ferredoxin YfhL	-2.18946498582985	1.69874069577548e-05	Downregulated	89.9254265167801	WP_001196283.1
FE_vs_ANC	C2566_RS02250	adiY	adiY	DNA-binding transcriptional activator AdiY	-2.20076760671223	0.000135167591795206	Downregulated	29.0505542798755	WP_001217060.1
FE_vs_ANC	C2566_RS13475	C2566_RS13475	C2566_RS13475	hypothetical protein	-2.21002181801964	8.05821238874064e-05	Downregulated	75.8297937275519	NA
FE_vs_ANC	C2566_RS11880	ydgT	ydgT	transcription modulator YdgT	-2.23396617499497	0.000578196071501661	Downregulated	12.5431552015228	WP_000217950.1
FE_vs_ANC	C2566_RS00495	C2566_RS00495	C2566_RS00495	hypothetical protein	-2.23805053641424	6.38446219927127e-05	Downregulated	238.63037998222	NA
FE_vs_ANC	C2566_RS13235	yecT	yecT	lysozyme inhibitor LprI family protein	-2.30128255851713	0.000171423139960306	Downregulated	21.1189802003192	WP_001320618.1
FE_vs_ANC	C2566_RS05300	lacZ	lacZ	beta-galactosidase	-2.30709252949378	2.10514397086063e-05	Downregulated	33.5997444138443	NA
FE_vs_ANC	C2566_RS15315	C2566_RS15315	C2566_RS15315	hypothetical protein	-2.33118609694525	7.55502023186989e-05	Downregulated	56.2454521488171	NA
FE_vs_ANC	C2566_RS12090	C2566_RS12090	C2566_RS12090	hypothetical protein	-2.33184299368751	0.000844549097302266	Downregulated	17.3762774538597	NA
FE_vs_ANC	C2566_RS02895	treB	treB	PTS trehalose transporter subunit IIBC	-2.34043634087588	1.18793176759117e-09	Downregulated	81.4608647098868	WP_001297258.1
FE_vs_ANC	C2566_RS18995	garL	garL	2-dehydro-3-deoxyglucarate aldolase	-2.38998530374856	8.81133535975038e-05	Downregulated	17.1416883833647	WP_001058209.1
FE_vs_ANC	C2566_RS03730	fimE	fimE	type 1 fimbria switch DNA invertase FimE	-2.4007194156967	1.5012125050846e-06	Downregulated	45.265803931877	WP_000044711.1
FE_vs_ANC	C2566_RS03695	C2566_RS03695	C2566_RS03695	fimbrial protein	-2.41240905272684	9.81469975791979e-05	Downregulated	17.2910769631803	WP_077897989.1
FE_vs_ANC	C2566_RS00195	rsmG	rsmG	16S rRNA (guanine(527)-N(7))-methyltransferase RsmG	-2.4437303119481	6.19610866917652e-10	Downregulated	310.849057619842	WP_000932839.1
FE_vs_ANC	C2566_RS02340	cadA	cadA	lysine decarboxylase CadA	-2.44476822214807	5.7641212446845e-06	Downregulated	60.7798465699388	WP_001295383.1
FE_vs_ANC	C2566_RS03310	thrL	thrL	thr operon leader peptide	-2.44529695918416	1.26398881678928e-05	Downregulated	2039.08534716203	WP_001386572.1
FE_vs_ANC	C2566_RS07455	C2566_RS07455	C2566_RS07455	excisionase	-2.47926391212288	0.00109259488793641	Downregulated	6.16184502494389	WP_001303849.1
FE_vs_ANC	C2566_RS18500	ygiZ	ygiZ	DUF2645 family protein	-2.49415464337849	9.9903726932745e-05	Downregulated	32.9524018016114	WP_000917684.1
FE_vs_ANC	C2566_RS00215	asnA	asnA	aspartate--ammonia ligase	-2.49641736411868	4.1777872585236e-08	Downregulated	409.804482426614	WP_000845101.1
FE_vs_ANC	C2566_RS11445	marB	marB	multiple antibiotic resistance protein MarB	-2.50634170101123	1.76440891293989e-09	Downregulated	31.8791366262268	WP_000803657.1
FE_vs_ANC	C2566_RS02510	C2566_RS02510	C2566_RS02510	hypothetical protein	-2.51185941754108	1.4226509339106e-06	Downregulated	21.8974949278134	NA
FE_vs_ANC	C2566_RS07965	C2566_RS07965	C2566_RS07965	GPO family capsid scaffolding protein	-2.53868180990751	2.48900214539494e-05	Downregulated	21.3899499102808	WP_000216259.1
FE_vs_ANC	C2566_RS03690	fimH	fimH	type 1 fimbria D-mannose specific adhesin FimH	-2.59031860254235	0.000136925195697367	Downregulated	44.6996581335517	WP_000832243.1
FE_vs_ANC	C2566_RS04990	C2566_RS04990	C2566_RS04990	hypothetical protein	-2.59592219821027	9.36270298966389e-05	Downregulated	163.789555049014	NA
FE_vs_ANC	C2566_RS24745	C2566_RS24745	C2566_RS24745	hypothetical protein	-2.60030232343027	0.000158038168067051	Downregulated	26.2021782086696	NA
FE_vs_ANC	C2566_RS00490	C2566_RS00490	C2566_RS00490	hypothetical protein	-2.61878174672831	2.30705643869526e-08	Downregulated	770.521707520077	NA
FE_vs_ANC	C2566_RS11730	asr	asr	acid resistance repetitive basic protein Asr	-2.62535468017757	4.50188291234518e-06	Downregulated	26.7413812754944	WP_001556621.1
FE_vs_ANC	C2566_RS15485	C2566_RS15485	C2566_RS15485	hypothetical protein	-2.64229792905429	3.65143563994063e-07	Downregulated	588.479464723493	NA
FE_vs_ANC	C2566_RS10380	pspB	pspB	envelope stress response membrane protein PspB	-2.65902354304973	4.51964600418833e-10	Downregulated	108.314171388812	WP_001274963.1
FE_vs_ANC	C2566_RS03520	bglJ	bglJ	DNA-binding transcriptional activator BglJ	-2.70419560858023	6.94170287332906e-08	Downregulated	34.3231965049254	WP_001301727.1
FE_vs_ANC	C2566_RS24950	ysgD	ysgD	protein YsgD	-2.75422156074179	6.34354381808962e-06	Downregulated	27.3595561626495	WP_211180520.1
FE_vs_ANC	C2566_RS16730	proV	proV	glycine betaine/L-proline ABC transporter ATP-binding protein ProV	-2.75608513264339	3.10004403120417e-05	Downregulated	503.235228852805	WP_000985494.1
FE_vs_ANC	C2566_RS18165	C2566_RS18165	C2566_RS18165	hypothetical protein	-2.79164227772391	4.78454719718447e-05	Downregulated	19.443072162875	NA
FE_vs_ANC	C2566_RS00820	fadB	fadB	fatty acid oxidation complex subunit alpha FadB	-2.84821712940122	0.000397923894049554	Downregulated	1012.89129547936	WP_000965952.1
FE_vs_ANC	C2566_RS20210	nirD	nirD	nitrite reductase small subunit NirD	-2.88555440943205	1.78194799162961e-05	Downregulated	11.6736635347419	WP_000084764.1
FE_vs_ANC	C2566_RS10385	pspC	pspC	envelope stress response membrane protein PspC	-2.90382927560878	2.63724015439538e-17	Downregulated	75.2580808447518	WP_000907385.1
FE_vs_ANC	C2566_RS21965	ivbL	ivbL	ilvB operon leader peptide IvbL	-2.92600856240771	3.882661316114e-06	Downregulated	744.574772615466	WP_001300753.1
FE_vs_ANC	C2566_RS23280	hisL	hisL	his operon leader peptide	-2.93233974245966	8.20975890388716e-06	Downregulated	176.899773128537	WP_001364200.1
FE_vs_ANC	C2566_RS14765	glpQ	glpQ	glycerophosphodiester phosphodiesterase	-2.93460208310305	7.12265592349119e-08	Downregulated	2215.41811184987	WP_000779102.1
FE_vs_ANC	C2566_RS20515	glpD	glpD	glycerol-3-phosphate dehydrogenase	-2.94533061863419	2.70455930415116e-06	Downregulated	421.402221379157	WP_000448135.1
FE_vs_ANC	C2566_RS14770	glpT	glpT	glycerol-3-phosphate transporter	-2.97776035971836	3.29217797203911e-06	Downregulated	873.746529983104	WP_000948732.1
FE_vs_ANC	C2566_RS17865	zapA	zapA	cell division protein ZapA	-3.00555342817747	4.4301773580783e-11	Downregulated	5257.10981490002	WP_001276008.1
FE_vs_ANC	C2566_RS10390	pspD	pspD	phage shock protein PspD	-3.03202378481235	1.76440891293989e-09	Downregulated	84.3700728558456	WP_001295585.1
FE_vs_ANC	C2566_RS01970	soxS	soxS	superoxide response transcriptional regulator SoxS	-3.03206505448141	1.46283589169941e-07	Downregulated	256.446163989337	WP_000019358.1
FE_vs_ANC	C2566_RS07110	ybfA	ybfA	YbfA family protein	-3.07272830949555	5.80538829405466e-09	Downregulated	3107.94951906869	WP_000424924.1
FE_vs_ANC	C2566_RS02320	ghoS	ghoS	type V toxin-antitoxin system endoribonuclease antitoxin GhoS	-3.07392850079816	2.05032685571423e-06	Downregulated	132.081801155724	WP_000398619.1
FE_vs_ANC	C2566_RS13505	C2566_RS13505	C2566_RS13505	hypothetical protein	-3.08341968121009	0.000144275586440572	Downregulated	56.7089252932243	NA
FE_vs_ANC	C2566_RS12095	C2566_RS12095	C2566_RS12095	hypothetical protein	-3.10009874031772	3.50732907241132e-05	Downregulated	16.6962389640489	NA
FE_vs_ANC	C2566_RS01470	C2566_RS01470	C2566_RS01470	hypothetical protein	-3.13745288237514	0.000159427985551005	Downregulated	13.0112144785909	NA
FE_vs_ANC	C2566_RS02325	ghoT	ghoT	type V toxin-antitoxin system toxin GhoT	-3.14407167448096	7.73099089973127e-07	Downregulated	31.6199597569086	WP_001173343.1
FE_vs_ANC	C2566_RS22045	ibpB	ibpB	small heat shock chaperone IbpB	-3.26289593912426	1.51606697006281e-08	Downregulated	806.851666414869	WP_001243431.1
FE_vs_ANC	C2566_RS04780	C2566_RS04780	C2566_RS04780	hypothetical protein	-3.30767910412091	0.000125286546347729	Downregulated	339.579085673745	NA
FE_vs_ANC	C2566_RS04915	lafU	lafU	putative lateral flagellar export/assembly protein LafU	-3.3487403622917	0.00038210818221831	Downregulated	6.7103849481831	WP_000207564.1
FE_vs_ANC	C2566_RS09015	C2566_RS09015	C2566_RS09015	hypothetical protein	-3.35706600432059	9.54055705294474e-06	Downregulated	28.706332157169	NA
FE_vs_ANC	C2566_RS03700	fimF	fimF	type 1 fimbria minor subunit FimF	-3.46853901427834	3.31853322276958e-07	Downregulated	23.8110042128663	WP_001244827.1
FE_vs_ANC	C2566_RS12500	spy	spy	ATP-independent periplasmic protein-refolding chaperone Spy	-3.50619073972303	2.22601568308012e-16	Downregulated	562.594575758768	WP_001228987.1
FE_vs_ANC	C2566_RS18365	yghW	yghW	DUF2623 family protein YghW	-3.53343433771304	4.13351628851256e-06	Downregulated	26.9024146094002	WP_001059139.1
FE_vs_ANC	C2566_RS24315	ypdK	ypdK	membrane protein YpdK	-3.71819439133487	7.27861677498088e-08	Downregulated	957.375473639334	WP_012767748.1
FE_vs_ANC	C2566_RS19415	yrbL	yrbL	PhoP regulatory network protein YrbL	-3.74885126712712	4.38367116197989e-09	Downregulated	768.371803475207	WP_000620405.1
FE_vs_ANC	C2566_RS14780	glpB	glpB	glycerol-3-phosphate dehydrogenase subunit GlpB	-3.75847264769221	9.61917072193088e-08	Downregulated	270.467577065559	WP_001209902.1
FE_vs_ANC	C2566_RS10375	pspA	pspA	phage shock protein PspA	-3.77218279015246	2.38930900313866e-14	Downregulated	1831.24029174961	WP_000511025.1
FE_vs_ANC	C2566_RS25480	ykgR	ykgR	small membrane protein YkgR	-3.93819729322675	1.9999736757226e-11	Downregulated	152.957768993705	WP_000662258.1
FE_vs_ANC	C2566_RS04115	leuL	leuL	leu operon leader peptide	-4.2747259343959	1.80664260936413e-09	Downregulated	62.8527714468925	WP_001300467.1
FE_vs_ANC	C2566_RS03705	fimD	fimD	fimbrial usher FimD	-4.90399794824597	4.38367116197989e-09	Downregulated	272.861442730758	WP_000121002.1
FE_vs_ANC	C2566_RS14775	glpA	glpA	anaerobic glycerol-3-phosphate dehydrogenase subunit A	-5.52769639673937	1.58487981372008e-12	Downregulated	325.103639263241	WP_000857257.1
FE_vs_ANC	C2566_RS03710	fimC	fimC	type 1 fimbria chaperone FimC	-6.86204775907024	2.38930900313866e-14	Downregulated	133.008587422013	WP_000066560.1
FE_vs_ANC	C2566_RS03715	fimI	fimI	fimbrial protein	-7.08739817105724	1.84106256244335e-07	Downregulated	117.116861616214	WP_000824114.1
FE_vs_ANC	C2566_RS03720	fimA	fimA	type 1 fimbrial major subunit FimA	-7.41128387178042	2.07203085611206e-08	Downregulated	2499.56272157072	WP_000695564.1
PF_vs_ANC	C2566_RS05230	yahO	yahO	DUF1471 family periplasmic protein YahO	3.99636861296806	6.36599821341207e-15	Upregulated	2060.1483321989	WP_000691956.1
PF_vs_ANC	C2566_RS02240	eptA	eptA	phosphoethanolamine transferase EptA	3.91820193296277	6.36599821341207e-15	Upregulated	454.780658311439	WP_001298860.1
PF_vs_ANC	C2566_RS08885	ymdF	ymdF	general stress protein	3.51842686469382	2.24233996347655e-09	Upregulated	1354.03260943936	WP_001273658.1
PF_vs_ANC	C2566_RS19180	mtr	mtr	tryptophan permease	3.51271576854148	7.1998034360196e-10	Upregulated	1317.29509001488	WP_000224351.1
PF_vs_ANC	C2566_RS17660	ygeW	ygeW	knotted carbamoyltransferase YgeW	3.49240483233153	6.93983386817022e-08	Upregulated	201.282040829092	WP_000859787.1
PF_vs_ANC	C2566_RS08310	ycaC	ycaC	isochorismate family cysteine hydrolase YcaC	3.36514325530236	3.25295794618531e-18	Upregulated	206.676705211341	WP_000165879.1
PF_vs_ANC	C2566_RS11190	osmC	osmC	peroxiredoxin OsmC	3.17350962291082	7.70083597195008e-22	Upregulated	247.549987244997	WP_000152305.1
PF_vs_ANC	C2566_RS13455	yodB	yodB	cytochrome b	3.15544805981945	2.65539539064025e-07	Upregulated	490.32131466659	WP_001079074.1
PF_vs_ANC	C2566_RS13680	ugd	ugd	UDP-glucose 6-dehydrogenase	3.06233366830124	4.95833170044191e-08	Upregulated	424.341699862859	WP_000704860.1
PF_vs_ANC	C2566_RS21575	waaH	waaH	UDP-glucuronate:LPS(HepIII) glycosyltransferase	3.02883631523292	5.80169397099157e-06	Upregulated	300.924428308306	WP_000982115.1
PF_vs_ANC	C2566_RS21055	dctA	dctA	C4-dicarboxylate transporter DctC	2.91454380759918	9.25068885045929e-12	Upregulated	2929.21241711558	WP_000858210.1
PF_vs_ANC	C2566_RS17700	ygfK	ygfK	putative selenate reductase subunit YgfK	2.91423904334873	6.01611738471914e-08	Upregulated	305.452587959276	WP_000502388.1
PF_vs_ANC	C2566_RS14835	arnB	arnB	UDP-4-amino-4-deoxy-L-arabinose aminotransferase	2.90637259255737	1.93084785732957e-05	Upregulated	1073.85069823542	WP_001295286.1
PF_vs_ANC	C2566_RS14830	ais	ais	lipopolysaccharide core heptose(II)-phosphate phosphatase Ais	2.75744876186095	6.56651635281701e-05	Upregulated	1204.62659460032	WP_000879113.1
PF_vs_ANC	C2566_RS16670	kbp	kbp	potassium binding protein Kbp	2.74543282623782	1.31349124114198e-07	Upregulated	1012.54760230906	WP_000522424.1
PF_vs_ANC	C2566_RS11180	sra	sra	stationary-phase-induced ribosome-associated protein	2.60936587832483	6.50255150088698e-09	Upregulated	6284.43475391106	WP_000841554.1
PF_vs_ANC	C2566_RS06370	C2566_RS06370	C2566_RS06370	porin	2.50997058036193	2.24072577826008e-07	Upregulated	847.484446055726	NA
PF_vs_ANC	C2566_RS17715	xdhD	xdhD	molybdopterin-dependent oxidoreductase Mo/Fe-S-binding subunit	2.47163780219194	1.0374159097036e-05	Upregulated	349.779382230169	WP_000583631.1
PF_vs_ANC	C2566_RS14850	arnD	arnD	4-deoxy-4-formamido-L-arabinose-phosphoundecaprenol deformylase	2.40429028477319	0.00019111728780754	Upregulated	257.121369229249	WP_000169728.1
PF_vs_ANC	C2566_RS02235	basR	basR	two-component system response regulator BasR	2.39045138148135	8.31070922081578e-08	Upregulated	159.762109983369	WP_000697915.1
PF_vs_ANC	C2566_RS07420	ybgS	ybgS	YbgS-like family protein	2.38492879290094	7.87180398187973e-09	Upregulated	187.022361992846	WP_000784351.1
PF_vs_ANC	C2566_RS23550	C2566_RS23550	C2566_RS23550	xanthine permease XanP	2.38248853071298	0.00147908816758309	Upregulated	13.2716033851569	NA
PF_vs_ANC	C2566_RS17710	ygfM	ygfM	molybdopterin-dependent oxidoreductase FAD-binding subunit	2.36578928107716	0.000319502362386374	Upregulated	51.8024502678134	WP_000572483.1
PF_vs_ANC	C2566_RS06365	C2566_RS06365	C2566_RS06365	IS1-like element IS1A family transposase	2.32392198258176	0.000535704030818732	Upregulated	22.3363148292525	WP_103215986.1
PF_vs_ANC	C2566_RS02225	pmrR	pmrR	LpxT activity modulator PmrR	2.2847880174219	3.79762916474418e-05	Upregulated	258.862162562108	WP_000797657.1
PF_vs_ANC	C2566_RS14840	arnC	arnC	undecaprenyl-phosphate 4-deoxy-4-formamido-L-arabinose transferase	2.26239906875076	0.000674475026996603	Upregulated	453.425821125021	WP_000461657.1
PF_vs_ANC	C2566_RS14845	arnA	arnA	bifunctional UDP-4-amino-4-deoxy-L-arabinose formyltransferase/UDP-glucuronic acid oxidase ArnA	2.26037730920576	0.000109669434343406	Upregulated	681.968998642612	WP_000860273.1
PF_vs_ANC	C2566_RS21420	aldB	aldB	aldehyde dehydrogenase AldB	2.25793001772775	7.54847863103157e-07	Upregulated	238.290417136978	WP_001300944.1
PF_vs_ANC	C2566_RS17675	hyuA	hyuA	D-phenylhydantoinase	2.22531371220482	0.000176476247931118	Upregulated	109.057628725119	WP_001264452.1
PF_vs_ANC	C2566_RS02200	yjdN	yjdN	VOC family metalloprotein YjdN	2.14474211278723	6.25654460510905e-09	Upregulated	64.8205106195894	WP_001131339.1
PF_vs_ANC	C2566_RS10105	yciG	yciG	general stress protein	2.1365045919346	0.00146210701284121	Upregulated	16.0911604806875	WP_000807651.1
PF_vs_ANC	C2566_RS10030	oppC	oppC	oligopeptide ABC transporter permease OppC	2.12213070656783	6.12469645169132e-06	Upregulated	1304.29990496696	WP_000979661.1
PF_vs_ANC	C2566_RS13015	yebV	yebV	YebV family protein	2.10904970229484	1.69767158518697e-05	Upregulated	1946.28999938405	WP_001295499.1
PF_vs_ANC	C2566_RS10520	ynaJ	ynaJ	DUF2534 family protein	2.10061868297224	6.19629703093345e-05	Upregulated	1860.25655639098	WP_000605090.1
PF_vs_ANC	C2566_RS14190	mlrA	mlrA	HTH-type transcriptional regulator MlrA	2.09197685270929	2.76876061064012e-06	Upregulated	114.665261950076	WP_001240403.1
PF_vs_ANC	C2566_RS21630	C2566_RS21630	C2566_RS21630	IS1-like element IS1A family transposase	2.06884407698427	0.000727124246844949	Upregulated	16.9339196510481	WP_094096600.1
PF_vs_ANC	C2566_RS08475	ompF	ompF	porin OmpF	2.02487466594559	5.91055129139157e-06	Upregulated	130227.461999142	WP_000977920.1
PF_vs_ANC	C2566_RS08595	rmf	rmf	ribosome modulation factor	1.99742302169701	0.000717629198183343	Upregulated	125667.915219865	WP_000828648.1
PF_vs_ANC	C2566_RS05500	yaiA	yaiA	protein YaiA	1.9882782652473	0.000156065439198914	Upregulated	840.600838604057	WP_001142439.1
PF_vs_ANC	C2566_RS13340	araF	araF	arabinose ABC transporter substrate-binding protein AraF	1.97321709772474	1.90694256125462e-07	Upregulated	140.776785501518	WP_000548675.1
PF_vs_ANC	C2566_RS18370	yghX	yghX	YghX family hydrolase	1.96550852419497	3.11102211911409e-06	Upregulated	86.6521522504322	WP_001424373.1
PF_vs_ANC	C2566_RS24910	C2566_RS24910	C2566_RS24910	hypothetical protein	1.94128750564998	0.000640790531871208	Upregulated	43.2828305349697	WP_000700140.1
PF_vs_ANC	C2566_RS14855	arnT	arnT	lipid IV(A) 4-amino-4-deoxy-L-arabinosyltransferase	1.93968378269463	0.00120884649954972	Upregulated	355.854245661503	WP_000844057.1
PF_vs_ANC	C2566_RS17665	dpaL	dpaL	diaminopropionate ammonia-lyase	1.93557610085447	0.0028643689372872	Upregulated	110.216965597571	WP_000110501.1
PF_vs_ANC	C2566_RS17705	ssnA	ssnA	putative aminohydrolase SsnA	1.93138468236772	0.00101599383921587	Upregulated	70.3409992207368	WP_000906252.1
PF_vs_ANC	C2566_RS12895	yoaE	yoaE	CNNM family cation transport protein YoaE	1.89183769700001	8.72234955932974e-06	Upregulated	166.486440701754	WP_000394983.1
PF_vs_ANC	C2566_RS10025	oppB	oppB	oligopeptide ABC transporter permease OppB	1.88535049778201	7.52348420173276e-06	Upregulated	1417.89993592701	WP_000911112.1
PF_vs_ANC	C2566_RS03465	osmY	osmY	molecular chaperone OsmY	1.84042343031376	1.73931396661575e-05	Upregulated	296.695841525984	WP_001295748.1
PF_vs_ANC	C2566_RS07300	cydA	cydA	cytochrome ubiquinol oxidase subunit I	1.83459525781372	8.6441714537979e-07	Upregulated	5005.17321505196	WP_000884361.1
PF_vs_ANC	C2566_RS20050	bfr	bfr	bacterioferritin	1.83137832093936	0.000542813265332781	Upregulated	7457.85310984729	WP_000675504.1
PF_vs_ANC	C2566_RS07445	ybhC	ybhC	putative acyl-CoA thioester hydrolase	1.81341686196417	4.70078075313731e-10	Upregulated	216.451671986679	WP_001091587.1
PF_vs_ANC	C2566_RS15770	tkt	tkt	transketolase	1.80345534344179	1.47149970269361e-09	Upregulated	279.427015858161	WP_000087280.1
PF_vs_ANC	C2566_RS13325	otsB	otsB	trehalose-phosphatase	1.784552295299	3.86580753285635e-05	Upregulated	137.169554649818	WP_001295645.1
PF_vs_ANC	C2566_RS05465	iraP	iraP	anti-adapter protein IraP	1.77942776482927	0.0033080689622928	Upregulated	334.129873251183	WP_000792970.1
PF_vs_ANC	C2566_RS14865	arnF	arnF	4-amino-4-deoxy-L-arabinose-phosphoundecaprenol flippase subunit ArnF	1.74044129248551	0.000938388922181873	Upregulated	54.0454024262404	WP_000523880.1
PF_vs_ANC	C2566_RS07305	cydB	cydB	cytochrome d ubiquinol oxidase subunit II	1.7106562716129	9.46219966420879e-06	Upregulated	4196.50908853417	WP_000568275.1
PF_vs_ANC	C2566_RS12040	sodB	sodB	superoxide dismutase [Fe]	1.67067393948722	1.74164732580066e-06	Upregulated	6210.73386826516	WP_000007283.1
PF_vs_ANC	C2566_RS17350	C2566_RS17350	C2566_RS17350	ABC transporter substrate-binding protein	1.66841181059779	0.000938388922181873	Upregulated	208.091678331832	WP_000857361.1
PF_vs_ANC	C2566_RS10755	ynbE	ynbE	YnbE family lipoprotein	1.60538804023923	0.000931275464787269	Upregulated	29.0738455514615	WP_000698145.1
PF_vs_ANC	C2566_RS13620	plaP	plaP	putrescine/proton symporter PlaP	1.58813757756327	0.000240479943467793	Upregulated	129.069837176672	WP_000019197.1
PF_vs_ANC	C2566_RS17680	arcC	arcC	carbamate kinase	1.56350550143066	4.53460332831771e-05	Upregulated	70.1138320323059	WP_000038008.1
PF_vs_ANC	C2566_RS00140	glmS	glmS	glutamine--fructose-6-phosphate transaminase (isomerizing)	1.55576857280682	4.06113306724199e-05	Upregulated	838.63102838954	WP_000334099.1
PF_vs_ANC	C2566_RS18485	ygiW	ygiW	OB fold stress tolerance protein YgiW	1.55272759626855	0.000240983193559243	Upregulated	1092.58329558161	WP_000712658.1
PF_vs_ANC	C2566_RS17400	ygdI	ygdI	YgdI/YgdR family lipoprotein	1.55150021998542	0.00223732048251296	Upregulated	154.529806380819	WP_000750398.1
PF_vs_ANC	C2566_RS16335	lepB	lepB	signal peptidase I	1.5506439598773	1.14753244516931e-05	Upregulated	460.417383829503	WP_000002542.1
PF_vs_ANC	C2566_RS15325	dsdX	dsdX	D-serine transporter DsdX	1.54406236548791	3.22136127844727e-06	Upregulated	89.2295269526702	WP_000556048.1
PF_vs_ANC	C2566_RS17060	nlpD	nlpD	murein hydrolase activator NlpD	1.53770470156789	0.000109453368803697	Upregulated	2957.24748841779	WP_224692580.1
PF_vs_ANC	C2566_RS10220	acnA	acnA	aconitate hydratase AcnA	1.53505031362613	4.57838705087377e-06	Upregulated	1152.09584402542	WP_000099534.1
PF_vs_ANC	C2566_RS07240	sdhD	sdhD	succinate dehydrogenase membrane anchor subunit	1.52807034946815	0.00504383244484647	Upregulated	354.052641133813	WP_000254365.1
PF_vs_ANC	C2566_RS02800	paeA	paeA	hemolysin family protein	1.52280133692391	4.16164940763982e-09	Upregulated	275.127322010665	WP_000935036.1
PF_vs_ANC	C2566_RS15985	yfgG	yfgG	YfgG family protein	1.5162926228689	0.000727124246844949	Upregulated	844.898910527442	WP_000076001.1
PF_vs_ANC	C2566_RS15330	dsdA	dsdA	D-serine ammonia-lyase	1.51468026654924	0.000159868147035435	Upregulated	88.7924858231763	WP_000426426.1
PF_vs_ANC	C2566_RS01405	eptC	eptC	phosphoethanolamine transferase CptA	1.51467872180394	9.691631134128e-05	Upregulated	691.065111549148	WP_000556295.1
PF_vs_ANC	C2566_RS13320	otsA	otsA	alpha,alpha-trehalose-phosphate synthase	1.51363534291007	1.46735593537681e-06	Upregulated	212.393710509846	WP_001295646.1
PF_vs_ANC	C2566_RS16545	rimM	rimM	ribosome maturation factor RimM	1.51252790733536	0.00166374401014503	Upregulated	1927.14124640103	WP_000043335.1
PF_vs_ANC	C2566_RS19900	rpsH	rpsH	30S ribosomal protein S8	1.51015652898042	0.00039995271395353	Upregulated	1208.31554369528	WP_000062611.1
PF_vs_ANC	C2566_RS17980	uacT	uacT	urate/proton symporter UacT	1.50403192522453	0.00660781664415804	Upregulated	86.5287772751238	WP_001295374.1
PF_vs_ANC	C2566_RS10100	yciF	yciF	ferritin-like domain-containing protein	1.50254104671451	0.00679307669168951	Upregulated	44.2230035246294	WP_001056490.1
PF_vs_ANC	C2566_RS07850	bssR	bssR	biofilm formation regulator BssR	1.49063392320878	0.000335983736847018	Upregulated	137782.443277093	WP_000497137.1
PF_vs_ANC	C2566_RS08305	dmsC	dmsC	dimethyl sulfoxide reductase anchor subunit DmsC	1.48286535595777	0.00106055120678189	Upregulated	227.015130193351	WP_000534631.1
PF_vs_ANC	C2566_RS05880	ylaC	ylaC	YlaC family protein	1.47300076132316	3.55758381209772e-05	Upregulated	450.709231331977	WP_000136192.1
PF_vs_ANC	C2566_RS25015	yljB	yljB	protein YljB	1.47136262785212	0.00248292258746907	Upregulated	85.4251142308404	WP_001406719.1
PF_vs_ANC	C2566_RS02230	pmrB	pmrB	two-component system sensor histidine kinase PmrB	1.4661928407202	0.00111149994638067	Upregulated	136.836390575408	WP_001051094.1
PF_vs_ANC	C2566_RS07875	ybjG	ybjG	undecaprenyl-diphosphate phosphatase	1.4655879753396	0.000192872015032418	Upregulated	56.963931711246	WP_001295291.1
PF_vs_ANC	C2566_RS09190	grxB	grxB	glutaredoxin 2	1.44926440469284	0.000118790607325484	Upregulated	747.872258242139	WP_000780912.1
PF_vs_ANC	C2566_RS00015	yidD	yidD	membrane protein insertion efficiency factor YidD	1.44686808007398	0.00114608276633467	Upregulated	35.4731473236769	WP_001307474.1
PF_vs_ANC	C2566_RS07315	ybgE	ybgE	cyd operon protein YbgE	1.43969938097064	0.00142062718649151	Upregulated	614.178319453407	WP_000034602.1
PF_vs_ANC	C2566_RS01590	thiS	thiS	sulfur carrier protein ThiS	1.43640552451291	0.0148394440355847	Upregulated	14.8901642672741	WP_001166232.1
PF_vs_ANC	C2566_RS16540	trmD	trmD	tRNA (guanosine(37)-N1)-methyltransferase TrmD	1.42491595345914	0.00252504616213525	Upregulated	2765.0948748419	WP_000264777.1
PF_vs_ANC	C2566_RS18480	ygiV	ygiV	AraC family transcriptional regulator	1.40980260211631	0.00870619767034012	Upregulated	103.832021721773	WP_000183505.1
PF_vs_ANC	C2566_RS11370	tam	tam	trans-aconitate 2-methyltransferase	1.40755002217965	0.0101093743183492	Upregulated	34.4213062872632	WP_001286597.1
PF_vs_ANC	C2566_RS11430	C2566_RS11430	C2566_RS11430	type II toxin-antitoxin system RelE/ParE family toxin	1.40283005949913	0.00483779544503398	Upregulated	163.039926486151	WP_000273128.1
PF_vs_ANC	C2566_RS01645	zraP	zraP	zinc resistance sensor/chaperone ZraP	1.39911915262022	0.00106690850524976	Upregulated	383.733622137504	WP_001296714.1
PF_vs_ANC	C2566_RS14860	arnE	arnE	4-amino-4-deoxy-L-arabinose-phosphoundecaprenol flippase subunit ArnE	1.39889514617067	0.0141611120242995	Upregulated	36.6671992901855	WP_000638031.1
PF_vs_ANC	C2566_RS17720	C2566_RS17720	C2566_RS17720	nucleobase:cation symporter-2 family protein	1.38876680445706	0.00991137999601439	Upregulated	41.3664027331291	WP_061057655.1
PF_vs_ANC	C2566_RS21220	yiaG	yiaG	HTH-type transcriptional regulator	1.38181479833446	0.00069162973054025	Upregulated	924.875197665995	WP_000455798.1
PF_vs_ANC	C2566_RS15390	yfdY	yfdY	YfdY family protein	1.37122586943053	0.00260961423567147	Upregulated	335.286653790725	WP_000639883.1
PF_vs_ANC	C2566_RS03110	C2566_RS03110	C2566_RS03110	BCCT family transporter	1.36008525063498	2.64809692697424e-07	Upregulated	137.339042465206	WP_001293436.1
PF_vs_ANC	C2566_RS18865	yqjC	yqjC	DUF1090 family protein YqjC	1.34270717348393	1.02747726096379e-05	Upregulated	1124.29600712545	WP_001295543.1
PF_vs_ANC	C2566_RS09990	rssB	rssB	two-component system response regulator RssB	1.33967543361501	4.53460332831771e-05	Upregulated	96.3947561391083	WP_000193447.1
PF_vs_ANC	C2566_RS11170	adhP	adhP	alcohol dehydrogenase AdhP	1.33318913724249	0.000305767110679202	Upregulated	33.8024138672451	WP_000642433.1
PF_vs_ANC	C2566_RS11740	ydgD	ydgD	trypsin-like serine peptidase	1.32942774535643	0.00185022596253194	Upregulated	384.849612384624	WP_001260835.1
PF_vs_ANC	C2566_RS13370	yecH	yecH	YecH family metal-binding protein	1.32931191724611	0.011055620435079	Upregulated	96.353567509986	WP_000377224.1
PF_vs_ANC	C2566_RS10255	osmB	osmB	osmotically-inducible lipoprotein OsmB	1.32868351478224	1.06502098554286e-05	Upregulated	251.411210017548	WP_000498253.1
PF_vs_ANC	C2566_RS07310	cydX	cydX	cytochrome bd-I oxidase subunit CydX	1.32598666713848	0.000680708363479517	Upregulated	352.515384530734	WP_000270282.1
PF_vs_ANC	C2566_RS11755	tqsA	tqsA	AI-2 transporter TqsA	1.32140592465945	0.00748362682806483	Upregulated	187.77553305455	WP_001118241.1
PF_vs_ANC	C2566_RS05600	secD	secD	protein translocase subunit SecD	1.31543360964398	0.000274947852256	Upregulated	828.706113342964	WP_000934822.1
PF_vs_ANC	C2566_RS18005	guaD	guaD	guanine deaminase	1.31239686754881	0.00190552111594877	Upregulated	65.1643849312943	WP_001301062.1
PF_vs_ANC	C2566_RS03620	yjiH	yjiH	nucleoside recognition domain-containing protein	1.31045829295198	0.000355485428659235	Upregulated	327.644504661503	WP_001295597.1
PF_vs_ANC	C2566_RS09370	ycfH	ycfH	metal-dependent hydrolase	1.30985364108238	0.000606682253450301	Upregulated	227.935379595539	WP_000480255.1
PF_vs_ANC	C2566_RS19875	rplO	rplO	50S ribosomal protein L15	1.3050217012037	0.00610562982475861	Upregulated	1393.68432776955	WP_001238917.1
PF_vs_ANC	C2566_RS15465	mntH	mntH	Nramp family divalent metal transporter	1.30179731772787	0.00286330649307156	Upregulated	311.975119478743	WP_000186384.1
PF_vs_ANC	C2566_RS12000	ydhL	ydhL	DUF1289 domain-containing protein	1.29949044769242	0.000680708363479517	Upregulated	55.3345675243215	WP_000840481.1
PF_vs_ANC	C2566_RS19550	yhcO	yhcO	barstar family protein	1.29855039485193	0.00226885302576295	Upregulated	380.100964499422	WP_001029005.1
PF_vs_ANC	C2566_RS12565	ynjD	ynjD	ATP-binding cassette domain-containing protein	1.2912772275571	0.000512761298399829	Upregulated	54.4801532731121	WP_001300558.1
PF_vs_ANC	C2566_RS05735	cyoB	cyoB	cytochrome o ubiquinol oxidase subunit I	1.28855686546674	0.00964842716939002	Upregulated	1234.77667272315	WP_000467180.1
PF_vs_ANC	C2566_RS14610	napF	napF	ferredoxin-type protein NapF	1.27789060755039	0.00210163292066692	Upregulated	42.0134056455169	WP_000686736.1
PF_vs_ANC	C2566_RS08355	ycaP	ycaP	DUF421 domain-containing protein	1.27393619428919	0.0084279352452107	Upregulated	70.422974741401	WP_000642849.1
PF_vs_ANC	C2566_RS13330	araH	araH	arabinose ABC transporter permease AraH	1.27089028082135	0.000808695747352303	Upregulated	93.5107280177548	WP_000100205.1
PF_vs_ANC	C2566_RS24905	sufA	sufA	Fe-S cluster assembly scaffold SufA	1.26613197519505	0.0151193497877149	Upregulated	13.3601371152656	NA
PF_vs_ANC	C2566_RS01940	yjbQ	yjbQ	secondary thiamine-phosphate synthase enzyme YjbQ	1.26292301509078	0.000468043957783984	Upregulated	428.29777903836	WP_000270375.1
PF_vs_ANC	C2566_RS18870	yqjD	yqjD	DUF883 family protein	1.26219413859264	8.93850932938024e-05	Upregulated	314.600158215376	WP_000031415.1
PF_vs_ANC	C2566_RS17890	gcvT	gcvT	glycine cleavage system aminomethyltransferase GcvT	1.24847291541425	0.00055659434595174	Upregulated	466.804658218921	WP_000068701.1
PF_vs_ANC	C2566_RS18650	ygiM	ygiM	TIGR04211 family SH3 domain-containing protein	1.24758465066362	0.00619599635049397	Upregulated	233.246282093344	WP_001125331.1
PF_vs_ANC	C2566_RS16005	guaB	guaB	IMP dehydrogenase	1.24644228218067	0.00118124334198767	Upregulated	262.139427878154	WP_001299507.1
PF_vs_ANC	C2566_RS15765	tal	tal	transaldolase	1.24608227283012	0.000210855352108129	Upregulated	184.921112111181	WP_001003709.1
PF_vs_ANC	C2566_RS09810	ychF	ychF	redox-regulated ATPase YchF	1.24529740362569	8.25215813591668e-05	Upregulated	455.804072121399	WP_000505877.1
PF_vs_ANC	C2566_RS06390	iss	iss	increased serum survival lipoprotein Iss	1.24005219163249	0.00590753999142848	Upregulated	641.191640946893	WP_000738423.1
PF_vs_ANC	C2566_RS03480	rimI	rimI	ribosomal protein S18-alanine N-acetyltransferase	1.23951898515083	0.000940761923558321	Upregulated	32.6426018634405	WP_001092461.1
PF_vs_ANC	C2566_RS21255	ysaB	ysaB	YsaB family lipoprotein	1.23950849060334	0.0251919327277659	Upregulated	35.3027934312711	WP_000980109.1
PF_vs_ANC	C2566_RS12175	sufC	sufC	Fe-S cluster assembly ATPase SufC	1.23414368112124	5.09861836159697e-05	Upregulated	62.3937420578562	WP_000948865.1
PF_vs_ANC	C2566_RS11990	sodC	sodC	superoxide dismutase [Cu-Zn] SodC	1.22677789766398	0.00232314616670943	Upregulated	91.3497423154508	WP_001296937.1
PF_vs_ANC	C2566_RS10035	oppD	oppD	murein tripeptide/oligopeptide ABC transporter ATP-binding protein OppD	1.22324727533652	0.00111380654814112	Upregulated	1057.34105397191	WP_000110945.1
PF_vs_ANC	C2566_RS17975	yqfG	yqfG	protein YqfG	1.2130460481593	0.00966179529278872	Upregulated	18.2206847277133	WP_001050745.1
PF_vs_ANC	C2566_RS16055	ndk	ndk	nucleoside-diphosphate kinase	1.21139487403651	0.0014070016919253	Upregulated	217.207242136818	WP_000963837.1
PF_vs_ANC	C2566_RS02360	dicD	dicD	transcriptional regulator	1.20590118710723	0.000242660904645728	Upregulated	149.304432921178	WP_001188520.1
PF_vs_ANC	C2566_RS06235	fimA	fimA	type 1 fimbrial major subunit FimA	1.18945196987937	0.0392405222492239	Upregulated	6.68984295736042	WP_000776555.1
PF_vs_ANC	C2566_RS07570	moaA	moaA	GTP 3',8-cyclase MoaA	1.18823038442354	2.36724436476581e-05	Upregulated	398.342535552534	WP_001295301.1
PF_vs_ANC	C2566_RS11765	pntA	pntA	Re/Si-specific NAD(P)(+) transhydrogenase subunit alpha	1.18424836060874	0.00148682833156579	Upregulated	515.777048398523	WP_001353838.1
PF_vs_ANC	C2566_RS08455	mepK	mepK	YcbK family protein	1.18382006374686	0.000703775773798482	Upregulated	864.178301686177	WP_001295932.1
PF_vs_ANC	C2566_RS14300	mglC	mglC	galactose/methyl galactoside ABC transporter permease MglC	1.18095042975523	0.00604433901855526	Upregulated	108.309555832779	WP_001275118.1
PF_vs_ANC	C2566_RS23135	C2566_RS23135	C2566_RS23135	2-thiouracil desulfurase family protein	1.17799208642703	0.00964842716939002	Upregulated	48.6942745360731	NA
PF_vs_ANC	C2566_RS01065	fdoI	fdoI	formate dehydrogenase cytochrome b556 subunit	1.17760967075568	0.00369662536210954	Upregulated	333.187627765817	WP_000829013.1
PF_vs_ANC	C2566_RS10735	ydbJ	ydbJ	DUF333 domain-containing protein	1.1627238934075	0.00144702086627015	Upregulated	123.603930903165	WP_001295715.1
PF_vs_ANC	C2566_RS07250	sdhB	sdhB	succinate dehydrogenase iron-sulfur subunit SdhB	1.16170434347262	0.0167700699495795	Upregulated	888.153410487649	WP_001235264.1
PF_vs_ANC	C2566_RS13215	torY	torY	NapC/NirT family cytochrome c	1.15970956376842	0.0215910869029631	Upregulated	40.6518704080344	WP_001214323.1
PF_vs_ANC	C2566_RS16550	rpsP	rpsP	30S ribosomal protein S16	1.15959484705868	0.0122878524017711	Upregulated	904.029727467806	WP_000256450.1
PF_vs_ANC	C2566_RS08295	dmsA	dmsA	dimethylsulfoxide reductase subunit A	1.1589466489122	0.00348464446113474	Upregulated	540.179853532154	WP_000850303.1
PF_vs_ANC	C2566_RS14950	nuoM	nuoM	NADH-quinone oxidoreductase subunit M	1.15631588755095	0.00596597838984859	Upregulated	737.64427989312	WP_000926441.1
PF_vs_ANC	C2566_RS15180	yfcJ	yfcJ	arabinose transporter	1.15215318728256	0.000482489406853968	Upregulated	94.8963774891244	WP_000127751.1
PF_vs_ANC	C2566_RS08255	cydC	cydC	heme ABC transporter ATP-binding protein/permease CydC	1.14489204170142	0.000101119297562889	Upregulated	270.38783004788	WP_001202189.1
PF_vs_ANC	C2566_RS05715	C2566_RS05715	C2566_RS05715	DUF1778 domain-containing protein	1.14372241747882	0.00728005851394443	Upregulated	39.953875340962	WP_001297137.1
PF_vs_ANC	C2566_RS12400	ghoS	ghoS	type V toxin-antitoxin system endoribonuclease antitoxin GhoS	1.13095241928355	0.0208749727573089	Upregulated	145.167170139219	WP_000146159.1
PF_vs_ANC	C2566_RS12475	osmE	osmE	osmotically-inducible lipoprotein OsmE	1.13078220405095	0.0122555327434813	Upregulated	2434.5941629002	WP_001039044.1
PF_vs_ANC	C2566_RS24840	C2566_RS24840	C2566_RS24840	hypothetical protein	1.12867642472788	0.017210144157791	Upregulated	4204.98631541755	WP_000747329.1
PF_vs_ANC	C2566_RS08990	pgaA	pgaA	poly-beta-1,6 N-acetyl-D-glucosamine export porin PgaA	1.12704747048317	0.00551382417630525	Upregulated	118.132157491203	WP_000287458.1
PF_vs_ANC	C2566_RS18490	qseB	qseB	quorum sensing response regulator transcription factor QseB	1.12225614434334	0.00402305403309672	Upregulated	66.0620214436147	WP_001221493.1
PF_vs_ANC	C2566_RS12405	yniA	yniA	fructosamine kinase family protein	1.12153532083131	0.00250031625961692	Upregulated	967.359076781043	WP_000267650.1
PF_vs_ANC	C2566_RS14235	yohC	yohC	Yip1 family protein	1.11730776643272	0.00047109941082497	Upregulated	84.7315803234465	WP_001319944.1
PF_vs_ANC	C2566_RS17690	yqeC	yqeC	selenium cofactor biosynthesis protein YqeC	1.11709224762301	0.0042691079500168	Upregulated	88.9901532427696	WP_001300448.1
PF_vs_ANC	C2566_RS10020	oppA	oppA	oligopeptide ABC transporter substrate-binding protein OppA	1.10788764777674	0.00870619767034012	Upregulated	7789.79336550327	WP_001297114.1
PF_vs_ANC	C2566_RS08140	ybjP	ybjP	lipoprotein	1.10774189592965	0.00139536624535629	Upregulated	204.388755894993	WP_001270734.1
PF_vs_ANC	C2566_RS20185	fic	fic	putative adenosine monophosphate-protein transferase Fic	1.10606638062246	0.00062160844995877	Upregulated	90.3052002459197	WP_000502522.1
PF_vs_ANC	C2566_RS05785	lon	lon	endopeptidase La	1.10548198548275	2.13509398288155e-05	Upregulated	152.60097548127	WP_001295325.1
PF_vs_ANC	C2566_RS11760	pntB	pntB	Re/Si-specific NAD(P)(+) transhydrogenase subunit beta	1.09896331568169	0.00456842284451479	Upregulated	401.672720087085	WP_000014036.1
PF_vs_ANC	C2566_RS14310	mglB	mglB	galactose/glucose ABC transporter substrate-binding protein MglB	1.09691019115114	0.0146353889584382	Upregulated	644.011588027366	NA
PF_vs_ANC	C2566_RS13500	yeeN	yeeN	YebC/PmpR family DNA-binding transcriptional regulator	1.09281484624951	0.00478444511869799	Upregulated	1571.57171084501	WP_000532923.1
PF_vs_ANC	C2566_RS05610	yajD	yajD	HNH nuclease YajD	1.09263518485633	0.00045951702532996	Upregulated	703.572778130387	WP_000974813.1
PF_vs_ANC	C2566_RS13005	yebT	yebT	lipid-binding membrane homeostasis protein YebT	1.09046739472081	4.53460332831771e-05	Upregulated	149.245997051799	WP_001297532.1
PF_vs_ANC	C2566_RS00420	wecA	wecA	UDP-N-acetylglucosamine--undecaprenyl-phosphate N-acetylglucosaminephosphotransferase	1.08935630616057	0.00190552111594877	Upregulated	291.816588321752	WP_001050960.1
PF_vs_ANC	C2566_RS21985	emrD	emrD	multidrug efflux MFS transporter EmrD	1.08866489883125	0.00339147664233254	Upregulated	119.650378223027	WP_000828746.1
PF_vs_ANC	C2566_RS20635	ugpE	ugpE	sn-glycerol-3-phosphate ABC transporter permease UgpE	1.08821436475797	0.0262732920240808	Upregulated	20.6703120848433	WP_000572176.1
PF_vs_ANC	C2566_RS10090	ompW	ompW	outer membrane protein OmpW	1.08741663015542	0.00308637377807282	Upregulated	5122.43452777624	WP_000737226.1
PF_vs_ANC	C2566_RS10900	ydcK	ydcK	YdcK family protein	1.08657072525944	0.00905050746111374	Upregulated	61.1147959298921	WP_001234052.1
PF_vs_ANC	C2566_RS05595	yajC	yajC	preprotein translocase subunit YajC	1.07124319870874	0.00101599383921587	Upregulated	876.873612269084	WP_000007629.1
PF_vs_ANC	C2566_RS08460	gloC	gloC	hydroxyacylglutathione hydrolase GloC	1.07031657838476	0.00232630688460918	Upregulated	351.332987849	WP_001109486.1
PF_vs_ANC	C2566_RS21530	trmL	trmL	tRNA (uridine(34)/cytosine(34)/5-carboxymethylaminomethyluridine(34)-2'-O)-methyltransferase TrmL	1.06361739911641	0.0174780740961442	Upregulated	40.0185859223657	WP_000932344.1
PF_vs_ANC	C2566_RS06210	ppiB	ppiB	peptidylprolyl isomerase B	1.06191901035644	0.00338075154051851	Upregulated	2574.87581731165	WP_000255997.1
PF_vs_ANC	C2566_RS05590	tgt	tgt	tRNA guanosine(34) transglycosylase Tgt	1.05539359822907	0.0102578279840294	Upregulated	470.292529210168	WP_000667319.1
PF_vs_ANC	C2566_RS08210	macA	macA	macrolide transporter subunit MacA	1.05482486813291	1.11649506649021e-05	Upregulated	92.0577309994282	WP_000746443.1
PF_vs_ANC	C2566_RS18875	yqjE	yqjE	phage holin family protein	1.05427729441825	0.00936780074709522	Upregulated	108.558664596117	WP_000785722.1
PF_vs_ANC	C2566_RS03460	ytjA	ytjA	DUF1328 domain-containing protein	1.05371742948924	0.0173917535103656	Upregulated	61.4288499146531	WP_000490275.1
PF_vs_ANC	C2566_RS09730	ycgB	ycgB	SpoVR family protein	1.05084251474224	0.00455372479410104	Upregulated	374.993003012898	WP_000190854.1
PF_vs_ANC	C2566_RS04380	yadH	yadH	ABC transporter permease	1.04968639713998	0.000835482257144493	Upregulated	102.017647296192	WP_000972203.1
PF_vs_ANC	C2566_RS12765	dgcP	dgcP	diguanylate cyclase DgcP	1.0460273587166	4.72931844455526e-05	Upregulated	492.147261376291	WP_001329055.1
PF_vs_ANC	C2566_RS10040	oppF	oppF	murein tripeptide/oligopeptide ABC transporter ATP-binding protein OppF	1.04195512707808	0.0183153479074138	Upregulated	752.048247497881	WP_000994905.1
PF_vs_ANC	C2566_RS14945	nuoN	nuoN	NADH-quinone oxidoreductase subunit NuoN	1.03796928277373	0.0175575030741546	Upregulated	672.075988935045	WP_000156701.1
PF_vs_ANC	C2566_RS19920	rplN	rplN	50S ribosomal protein L14	1.03481195726551	0.00667264262855625	Upregulated	1650.97863725945	WP_000613955.1
PF_vs_ANC	C2566_RS13950	yegP	yegP	YegP family protein	1.02729383934323	0.00596183126655516	Upregulated	160.159635666277	WP_000929408.1
PF_vs_ANC	C2566_RS11450	eamA	eamA	O-acetylserine/cysteine exporter	1.02632831736063	0.000447913530209389	Upregulated	72.3949335582066	WP_000087210.1
PF_vs_ANC	C2566_RS09290	rne	rne	ribonuclease E	1.02516653353251	0.000240983193559243	Upregulated	645.097007178744	WP_000827411.1
PF_vs_ANC	C2566_RS16340	lepA	lepA	translation elongation factor 4	1.02145802042032	0.000787732433418573	Upregulated	484.563836159986	WP_000790168.1
PF_vs_ANC	C2566_RS12135	ydhY	ydhY	ferredoxin-like protein	1.02030945653248	0.0160069721057625	Upregulated	63.9906434816017	WP_001070230.1
PF_vs_ANC	C2566_RS00010	rnpA	rnpA	ribonuclease P protein component	1.01927650421428	0.0269335999213209	Upregulated	128.601315399945	WP_000239730.1
PF_vs_ANC	C2566_RS11980	ydhJ	ydhJ	HlyD family secretion protein	1.01803603214384	0.0256468042459269	Upregulated	25.2686148163839	WP_001301002.1
PF_vs_ANC	C2566_RS00275	rbsR	rbsR	ribose operon transcriptional repressor RbsR	1.01789998255812	0.00280896814014419	Upregulated	76.6100245456622	WP_000224456.1
PF_vs_ANC	C2566_RS14965	nuoJ	nuoJ	NADH-quinone oxidoreductase subunit J	1.0177752061408	0.0103272967546295	Upregulated	290.632505980674	WP_000393511.1
PF_vs_ANC	C2566_RS18345	hybB	hybB	Ni/Fe-hydrogenase cytochrome b subunit	1.01392838135742	0.000903286830920076	Upregulated	197.05120784599	WP_000017703.1
PF_vs_ANC	C2566_RS13430	hprR	hprR	response regulator transcription factor HprR	1.00861132132657	0.0182508676601124	Upregulated	88.6175998667174	WP_001339045.1
PF_vs_ANC	C2566_RS12325	btuD	btuD	vitamin B12 ABC transporter ATP-binding protein BtuD	1.00483183437876	0.00563112421576383	Upregulated	49.7259406818464	WP_000029471.1
PF_vs_ANC	C2566_RS06160	allE	allE	(S)-ureidoglycine aminohydrolase	1.00329276637573	0.000692190763232973	Upregulated	108.185755477257	WP_000540946.1
PF_vs_ANC	C2566_RS18390	exbD	exbD	TonB system transport protein ExbD	1.00032110022921	0.0103175537494782	Upregulated	82.5672210192447	WP_001240712.1
PF_vs_ANC	C2566_RS20690	livJ	livJ	branched chain amino acid ABC transporter substrate-binding protein LivJ	-1.0066712935761	0.0162654160978162	Downregulated	40.2625417358904	WP_001022007.1
PF_vs_ANC	C2566_RS13515	C2566_RS13515	C2566_RS13515	hypothetical protein	-1.00910971209434	0.0244778169180059	Downregulated	58.0466382419736	NA
PF_vs_ANC	C2566_RS10460	ycjX	ycjX	YcjX family protein	-1.01289422052241	8.53628059899651e-05	Downregulated	122.183405146393	WP_000825777.1
PF_vs_ANC	C2566_RS16950	hycE	hycE	formate hydrogenlyase subunit HycE	-1.01299903851491	0.0353689240345364	Downregulated	19.6019757253675	WP_001288122.1
PF_vs_ANC	C2566_RS21430	selB	selB	selenocysteine-specific translation elongation factor	-1.01565990657543	0.000746731236508055	Downregulated	121.183391715606	WP_000582441.1
PF_vs_ANC	C2566_RS03085	C2566_RS03085	C2566_RS03085	surface-adhesin E family protein	-1.01689158520799	0.0331614499370274	Downregulated	7.8537369994349	WP_000254999.1
PF_vs_ANC	C2566_RS16835	recX	recX	recombination regulator RecX	-1.01777490429352	0.0312797587493763	Downregulated	20.2265254333235	WP_000140508.1
PF_vs_ANC	C2566_RS19250	C2566_RS19250	C2566_RS19250	hypothetical protein	-1.01779960701895	0.0468102441486223	Downregulated	44.7579323685353	NA
PF_vs_ANC	C2566_RS10010	adhE	adhE	bifunctional acetaldehyde-CoA/alcohol dehydrogenase	-1.01841529856949	0.00248292258746907	Downregulated	1499.2390584672	WP_000301651.1
PF_vs_ANC	C2566_RS01325	metL	metL	bifunctional aspartate kinase/homoserine dehydrogenase II	-1.01882853386971	0.000829420271181777	Downregulated	148.594502631971	WP_000110749.1
PF_vs_ANC	C2566_RS02065	mdtP	mdtP	multidrug efflux transporter outer membrane subunit MdtP	-1.01885826861927	0.039099531744801	Downregulated	19.909898535252	WP_000610601.1
PF_vs_ANC	C2566_RS16855	srlA	srlA	PTS glucitol/sorbitol transporter subunit IIC	-1.0303687505452	0.0160153877941155	Downregulated	11.6629004398517	WP_000573321.1
PF_vs_ANC	C2566_RS08610	matP	matP	macrodomain Ter protein MatP	-1.03177018430672	0.0113211558143581	Downregulated	525.438809265516	WP_000877161.1
PF_vs_ANC	C2566_RS20780	nikC	nikC	nickel ABC transporter permease subunit NikC	-1.03470216936052	0.0127952981704049	Downregulated	38.5342238333004	WP_001008963.1
PF_vs_ANC	C2566_RS10345	puuD	puuD	gamma-glutamyl-gamma-aminobutyrate hydrolase	-1.03643935799132	0.0160826076141057	Downregulated	39.1314299278999	WP_012767726.1
PF_vs_ANC	C2566_RS07000	chiP	chiP	chitoporin ChiP	-1.03948976570961	0.0269335999213209	Downregulated	34.7241015931166	WP_001258839.1
PF_vs_ANC	C2566_RS03245	dnaK	dnaK	molecular chaperone DnaK	-1.03983035734607	0.000878984200583381	Downregulated	3334.07822232933	WP_000516135.1
PF_vs_ANC	C2566_RS14520	C2566_RS14520	C2566_RS14520	hypothetical protein	-1.04100618403231	0.0388208286554296	Downregulated	12.986042102757	NA
PF_vs_ANC	C2566_RS08800	cspG	cspG	cold shock protein CspG	-1.0481999258394	0.0431078868560326	Downregulated	362.583013939324	WP_000066490.1
PF_vs_ANC	C2566_RS12390	ydiY	ydiY	DUF481 domain-containing protein	-1.04871907736458	0.0117940536776758	Downregulated	23.7551661056082	WP_000771391.1
PF_vs_ANC	C2566_RS16400	grcA	grcA	autonomous glycyl radical cofactor GrcA	-1.04879868497242	0.0299011481673716	Downregulated	28110.8319646174	WP_000627807.1
PF_vs_ANC	C2566_RS15380	ypdI	ypdI	colanic acid biosynthesis lipoprotein YpdI	-1.04966870684607	0.0350172602658128	Downregulated	10.1324228505651	WP_000867637.1
PF_vs_ANC	C2566_RS01780	yjbH	yjbH	YjbH domain-containing protein	-1.05082512886509	0.0157788300809398	Downregulated	38.9830637231778	WP_000745706.1
PF_vs_ANC	C2566_RS08070	rimK	rimK	30S ribosomal protein S6--L-glutamate ligase	-1.06114423365166	0.00179385672818939	Downregulated	149.655086876129	WP_000684321.1
PF_vs_ANC	C2566_RS10395	pspE	pspE	thiosulfate sulfurtransferase PspE	-1.06178736835949	0.000459955754836676	Downregulated	305.014440918083	WP_000473109.1
PF_vs_ANC	C2566_RS24325	ypfM	ypfM	protein YpfM	-1.0629299793347	0.0244778169180059	Downregulated	1213.59334105397	WP_001386977.1
PF_vs_ANC	C2566_RS02330	lysS	lysS	lysine--tRNA ligase	-1.06490936224031	0.000118790607325484	Downregulated	1659.34955007436	WP_001295090.1
PF_vs_ANC	C2566_RS15515	C2566_RS15515	C2566_RS15515	hypothetical protein	-1.06499590884043	0.0206169702692114	Downregulated	39.5728261759782	NA
PF_vs_ANC	C2566_RS18915	yhaL	yhaL	protein YhaL	-1.06568621911792	0.0174264370391844	Downregulated	51.9680091462398	WP_001426206.1
PF_vs_ANC	C2566_RS21875	C2566_RS21875	C2566_RS21875	DUF957 domain-containing protein	-1.06635266595433	0.0360913033862935	Downregulated	20.5673593586887	WP_000839243.1
PF_vs_ANC	C2566_RS21880	C2566_RS21880	C2566_RS21880	DUF4942 domain-containing protein	-1.06721922142678	0.0458786475514826	Downregulated	11.327935123057	WP_000065752.1
PF_vs_ANC	C2566_RS07955	C2566_RS07955	C2566_RS07955	phage portal protein	-1.0683234891166	0.0483041251056869	Downregulated	11.9769012757814	WP_000520360.1
PF_vs_ANC	C2566_RS03905	carB	carB	carbamoyl-phosphate synthase large subunit	-1.06909741808026	0.00266879298238253	Downregulated	225.92345109183	WP_001126376.1
PF_vs_ANC	C2566_RS19735	C2566_RS19735	C2566_RS19735	hypothetical protein	-1.07086275546174	0.00881698251693266	Downregulated	82.3323962770933	NA
PF_vs_ANC	C2566_RS15530	yfeR	yfeR	LysR family transcriptional regulator	-1.08294511791803	0.000352143071608926	Downregulated	45.6480624189799	WP_001109799.1
PF_vs_ANC	C2566_RS17630	C2566_RS17630	C2566_RS17630	hypothetical protein	-1.09252036928524	0.0296818993353798	Downregulated	154.925522830848	NA
PF_vs_ANC	C2566_RS07380	C2566_RS07380	C2566_RS07380	hypothetical protein	-1.09271979141914	0.0141608635312823	Downregulated	19.4429818730758	NA
PF_vs_ANC	C2566_RS07960	C2566_RS07960	C2566_RS07960	terminase ATPase subunit family protein	-1.09355848810297	0.0473363087396804	Downregulated	16.9021163672324	WP_001098413.1
PF_vs_ANC	C2566_RS02645	ulaG	ulaG	L-ascorbate 6-phosphate lactonase	-1.09568266911264	0.0100356266407754	Downregulated	48.9118182586335	WP_001301370.1
PF_vs_ANC	C2566_RS16470	clpB	clpB	ATP-dependent chaperone ClpB	-1.09621996395242	0.000651972588091437	Downregulated	3612.21108653992	WP_001235102.1
PF_vs_ANC	C2566_RS22900	ymcF	ymcF	cold-shock protein	-1.10003591496608	0.0369772142462745	Downregulated	55.8548858759875	WP_071524879.1
PF_vs_ANC	C2566_RS21730	ligB	ligB	NAD-dependent DNA ligase LigB	-1.10231842599866	0.000703775773798482	Downregulated	50.7581586383928	WP_000870047.1
PF_vs_ANC	C2566_RS09435	ldtC	ldtC	L,D-transpeptidase LdtC	-1.10253771649701	0.0021268331792298	Downregulated	144.747597623797	WP_012767720.1
PF_vs_ANC	C2566_RS01090	yiiG	yiiG	YiiG family protein	-1.10768225778882	0.0425935656565291	Downregulated	11.5873223248039	WP_001295677.1
PF_vs_ANC	C2566_RS25150	C2566_RS25150	C2566_RS25150	hypothetical protein	-1.10849069159866	0.0465643145079649	Downregulated	4.57219106982374	NA
PF_vs_ANC	C2566_RS05110	rclR	rclR	reactive chlorine-specific transcriptional regulator RclR	-1.10896741650943	0.039920747364644	Downregulated	10.4102672995399	WP_000339594.1
PF_vs_ANC	C2566_RS07555	bioD	bioD	dethiobiotin synthase	-1.11163160942212	0.0245863863896798	Downregulated	8.33216199783006	WP_000044837.1
PF_vs_ANC	C2566_RS06355	quuD	quuD	antitermination protein QuuD	-1.11545417276512	0.0303863683872248	Downregulated	16.7649901913549	WP_001204780.1
PF_vs_ANC	C2566_RS17480	ppdB	ppdB	prepilin peptidase-dependent protein	-1.11963719498375	0.0298131742318184	Downregulated	12.357941659172	WP_001144297.1
PF_vs_ANC	C2566_RS15510	C2566_RS15510	C2566_RS15510	hypothetical protein	-1.12187563917387	0.00799395830109716	Downregulated	506.63811183776	NA
PF_vs_ANC	C2566_RS16405	ung	ung	uracil-DNA glycosylase	-1.12188849004577	0.00596183126655516	Downregulated	211.386632434886	WP_001262713.1
PF_vs_ANC	C2566_RS24745	C2566_RS24745	C2566_RS24745	hypothetical protein	-1.12807720880543	0.029794906272168	Downregulated	26.2021782086696	NA
PF_vs_ANC	C2566_RS00750	C2566_RS00750	C2566_RS00750	2-dehydro-3-deoxygalactonokinase	-1.13410445095879	0.0268483330911462	Downregulated	18.1059292513892	WP_001117530.1
PF_vs_ANC	C2566_RS11235	digH	digH	family 10 glycosylhydrolase	-1.13586199833989	2.36724436476581e-05	Downregulated	87.7667373862813	WP_000350350.1
PF_vs_ANC	C2566_RS12515	astD	astD	succinylglutamate-semialdehyde dehydrogenase	-1.13636989168808	0.0109613086535042	Downregulated	63.083007519954	WP_000177202.1
PF_vs_ANC	C2566_RS19040	agaE	agaE	PTS N-acetylgalactosamine transporter subunit IID	-1.14469282784294	0.0182508676601124	Downregulated	16.1453064850183	WP_001295548.1
PF_vs_ANC	C2566_RS09280	flgK	flgK	flagellar hook-associated protein FlgK	-1.14538093348924	0.00412415014694908	Downregulated	68.9082498532121	WP_000096480.1
PF_vs_ANC	C2566_RS15270	fadJ	fadJ	fatty acid oxidation complex subunit alpha FadJ	-1.14608525310473	0.0238931927751117	Downregulated	498.18981908767	WP_000426175.1
PF_vs_ANC	C2566_RS15550	zipA	zipA	cell division protein ZipA	-1.14655746582173	0.000312415521647917	Downregulated	708.47562987646	WP_001297862.1
PF_vs_ANC	C2566_RS02250	adiY	adiY	DNA-binding transcriptional activator AdiY	-1.1518749691433	0.0149073770332775	Downregulated	29.0505542798755	WP_001217060.1
PF_vs_ANC	C2566_RS03020	idnO	idnO	gluconate 5-dehydrogenase	-1.15193938647664	0.0118117714365009	Downregulated	17.9538809012841	WP_000998695.1
PF_vs_ANC	C2566_RS09260	flgG	flgG	flagellar basal-body rod protein FlgG	-1.15427481717682	0.0281328855535208	Downregulated	54.2367794301057	WP_000625837.1
PF_vs_ANC	C2566_RS12690	gapA	gapA	glyceraldehyde-3-phosphate dehydrogenase	-1.15544386061046	0.00542736904010918	Downregulated	8397.89772095863	WP_000153502.1
PF_vs_ANC	C2566_RS13070	yebE	yebE	tellurite resistance TerB family protein	-1.1573218872569	0.00437861866039053	Downregulated	344.966807795671	WP_000024745.1
PF_vs_ANC	C2566_RS16085	sseB	sseB	enhanced serine sensitivity protein SseB	-1.1672739315275	1.39062509465099e-05	Downregulated	241.981325589365	WP_001295479.1
PF_vs_ANC	C2566_RS00335	ilvL	ilvL	ilv operon leader peptide	-1.16825608918492	0.0135823284140847	Downregulated	880.220940019002	WP_001311244.1
PF_vs_ANC	C2566_RS09285	flgL	flgL	flagellar hook-associated protein FlgL	-1.17158644517687	0.0160559844822243	Downregulated	85.9187466821374	WP_001212776.1
PF_vs_ANC	C2566_RS19410	npr	npr	PTS phosphocarrier protein NPr	-1.17448123097582	0.0171982631874695	Downregulated	18.0561458421012	WP_000216791.1
PF_vs_ANC	C2566_RS05225	yahN	yahN	LysE family transporter	-1.17668691388361	0.000441849058357547	Downregulated	80.3080780910948	WP_000976975.1
PF_vs_ANC	C2566_RS05345	mhpF	mhpF	acetaldehyde dehydrogenase	-1.18687707343877	0.032638393687829	Downregulated	7.05125423314378	WP_000044314.1
PF_vs_ANC	C2566_RS03025	idnD	idnD	L-idonate 5-dehydrogenase	-1.18794226579813	0.0113034197921083	Downregulated	27.1971722945093	WP_001197411.1
PF_vs_ANC	C2566_RS01120	rhaM	rhaM	L-rhamnose mutarotase	-1.19133760019031	0.0117498428913344	Downregulated	24.4135872534212	WP_000619495.1
PF_vs_ANC	C2566_RS17860	ssrS	ssrS	hypothetical protein	-1.19250939495682	0.0102693644507257	Downregulated	688163.210116897	NA
PF_vs_ANC	C2566_RS01170	kdgT	kdgT	2-keto-3-deoxygluconate transporter	-1.1954413693603	0.00235113011667895	Downregulated	26.9968631619163	WP_001166063.1
PF_vs_ANC	C2566_RS18780	fadH	fadH	NADPH-dependent 2,4-dienoyl-CoA reductase	-1.19642728420543	0.0245863863896798	Downregulated	407.290122902413	WP_000121433.1
PF_vs_ANC	C2566_RS03875	ispH	ispH	4-hydroxy-3-methylbut-2-enyl diphosphate reductase	-1.19795314440347	4.45727893737458e-05	Downregulated	342.086389629712	WP_001166395.1
PF_vs_ANC	C2566_RS09270	flgI	flgI	flagellar basal body P-ring protein FlgI	-1.19818404371436	0.0180187304031808	Downregulated	38.347327537403	WP_000589326.1
PF_vs_ANC	C2566_RS02765	ytfF	ytfF	DMT family transporter	-1.2044457692092	0.00222760057540162	Downregulated	33.6409741507581	WP_001295194.1
PF_vs_ANC	C2566_RS00665	metR	metR	HTH-type transcriptional regulator MetR	-1.20837482986939	0.0202023422573721	Downregulated	13.0105401911047	WP_000573618.1
PF_vs_ANC	C2566_RS22050	ibpA	ibpA	small heat shock chaperone IbpA	-1.21388374306028	0.00354995580635688	Downregulated	752.21190696615	WP_001243437.1
PF_vs_ANC	C2566_RS04700	rof	rof	Rho-binding antiterminator	-1.21984357406944	0.000969335263379231	Downregulated	125.959214599115	WP_000062312.1
PF_vs_ANC	C2566_RS00310	C2566_RS00310	C2566_RS00310	hypothetical protein	-1.22138591194193	0.00604546605443289	Downregulated	151.92200017678	NA
PF_vs_ANC	C2566_RS18775	ygjK	ygjK	alpha-glucosidase	-1.22387804135256	0.0160153877941155	Downregulated	31.5323844178827	WP_000695489.1
PF_vs_ANC	C2566_RS09255	flgF	flgF	flagellar basal-body rod protein FlgF	-1.22957439717201	0.0241055946175598	Downregulated	24.7715038309198	WP_000349316.1
PF_vs_ANC	C2566_RS00315	C2566_RS00315	C2566_RS00315	hypothetical protein	-1.23089128760172	0.016062756010101	Downregulated	44.5445185464746	NA
PF_vs_ANC	C2566_RS18560	ygiD	ygiD	4,5-DOPA dioxygenase extradiol	-1.23492105833548	0.0013481280843969	Downregulated	33.7749200879297	WP_001320780.1
PF_vs_ANC	C2566_RS01255	glpF	glpF	glycerol uptake facilitator protein GlpF	-1.23543493431762	0.00896434245043676	Downregulated	340.971019530097	WP_000084268.1
PF_vs_ANC	C2566_RS20775	nikB	nikB	nickel ABC transporter permease subunit NikB	-1.23605133574132	0.00266879298238253	Downregulated	81.1843749911881	WP_000947068.1
PF_vs_ANC	C2566_RS00675	C2566_RS00675	C2566_RS00675	LysR substrate-binding domain-containing protein	-1.23963715940211	0.000340647019563037	Downregulated	124.670197735373	WP_000470717.1
PF_vs_ANC	C2566_RS09170	bssS	bssS	biofilm formation regulator BssS	-1.24354675596631	0.00130847165667232	Downregulated	1569.7069298127	WP_000414437.1
PF_vs_ANC	C2566_RS20785	nikD	nikD	nickel import ATP-binding protein NikD	-1.24941918632828	0.00108082879525914	Downregulated	165.481905840962	WP_001136236.1
PF_vs_ANC	C2566_RS16145	yfhR	yfhR	alpha/beta hydrolase	-1.25741529324245	0.00671134406455284	Downregulated	28.2167460890028	WP_001299515.1
PF_vs_ANC	C2566_RS09175	dinI	dinI	DNA damage-inducible protein I	-1.26379912470746	0.00571092130300434	Downregulated	220.618238625558	WP_001217754.1
PF_vs_ANC	C2566_RS24850	nadS	nadS	NadS family protein	-1.26464092328155	0.00257122946404731	Downregulated	94.2537916943586	WP_000007444.1
PF_vs_ANC	C2566_RS20980	mdtF	mdtF	multidrug efflux pump RND permease MdtF	-1.26568530683331	0.00142468398905893	Downregulated	162.527396903798	WP_000024872.1
PF_vs_ANC	C2566_RS11440	marA	marA	MDR efflux pump AcrAB transcriptional activator MarA	-1.27687220286343	0.000240983193559243	Downregulated	353.623872217065	WP_000091199.1
PF_vs_ANC	C2566_RS07100	kdpA	kdpA	potassium-transporting ATPase subunit KdpA	-1.29106676622137	0.0302154486301791	Downregulated	14.9355604110679	WP_000741131.1
PF_vs_ANC	C2566_RS24595	C2566_RS24595	C2566_RS24595	protein YliM	-1.2915222336973	0.00174707294845642	Downregulated	397.712133375652	WP_120795379.1
PF_vs_ANC	C2566_RS17100	cysC	cysC	adenylyl-sulfate kinase	-1.29728389544227	0.000842614139752021	Downregulated	12.9570299544225	WP_001173673.1
PF_vs_ANC	C2566_RS02105	alsA	alsA	D-allose ABC transporter ATP-binding protein AlsA	-1.29857145888826	0.0174579648883091	Downregulated	13.1248941793458	WP_000235257.1
PF_vs_ANC	C2566_RS00670	metE	metE	5-methyltetrahydropteroyltriglutamate--homocysteine S-methyltransferase	-1.2988322580996	0.000139837744027206	Downregulated	65.8345684046041	WP_000153940.1
PF_vs_ANC	C2566_RS01960	yjcB	yjcB	YjcB family protein	-1.29970620047633	0.0123903619229482	Downregulated	9.28012112201317	WP_001295689.1
PF_vs_ANC	C2566_RS02285	fumB	fumB	class I fumarate hydratase	-1.30421595157884	0.00268649085090106	Downregulated	84.5467236980285	WP_000066676.1
PF_vs_ANC	C2566_RS01470	C2566_RS01470	C2566_RS01470	hypothetical protein	-1.30723082345378	0.0236716340070603	Downregulated	13.0112144785909	NA
PF_vs_ANC	C2566_RS13235	yecT	yecT	lysozyme inhibitor LprI family protein	-1.31043914509899	0.00905050746111374	Downregulated	21.1189802003192	WP_001320618.1
PF_vs_ANC	C2566_RS03030	idnK	idnK	gluconokinase	-1.31328853758041	0.00202755154591072	Downregulated	22.1924213702465	WP_000896738.1
PF_vs_ANC	C2566_RS06935	C2566_RS06935	C2566_RS06935	hypothetical protein	-1.31329648510233	0.00246704423239971	Downregulated	115.095693966729	NA
PF_vs_ANC	C2566_RS16810	C2566_RS16810	C2566_RS16810	hypothetical protein	-1.3163207608015	0.00155906720462531	Downregulated	135.728602112232	NA
PF_vs_ANC	C2566_RS07885	ybjH	ybjH	protein YbjH	-1.33497188481341	0.00881413545756038	Downregulated	8.86447338304277	WP_000605480.1
PF_vs_ANC	C2566_RS14415	fruB	fruB	fused PTS fructose transporter subunit IIA/HPr protein	-1.34298553072637	0.00117753371068743	Downregulated	28.1865174753907	WP_000487267.1
PF_vs_ANC	C2566_RS01010	yihU	yihU	sulfolactaldehyde 3-reductase	-1.34831790901851	0.0231612451532213	Downregulated	12.91459127657	WP_000718889.1
PF_vs_ANC	C2566_RS18835	uxaA	uxaA	altronate dehydratase	-1.34863000215217	9.67937734251238e-05	Downregulated	74.52729716666	WP_001199352.1
PF_vs_ANC	C2566_RS09230	flgA	flgA	flagellar basal body P-ring formation chaperone FlgA	-1.3536194332922	0.00487452074748515	Downregulated	64.3298405348526	WP_000905458.1
PF_vs_ANC	C2566_RS00655	yigL	yigL	sugar/pyridoxal phosphate phosphatase YigL	-1.35508167307538	5.2816838512266e-05	Downregulated	168.306277562691	WP_000285349.1
PF_vs_ANC	C2566_RS05020	yagU	yagU	YagU family protein	-1.36722634949402	0.000340647019563037	Downregulated	82.2187802014849	WP_001019920.1
PF_vs_ANC	C2566_RS14445	lpxT	lpxT	Kdo(2)-lipid A phosphotransferase	-1.37297677479138	0.000651972588091437	Downregulated	46.6192366313005	WP_001300998.1
PF_vs_ANC	C2566_RS17160	ygcP	ygcP	glycerol-3-phosphate responsive antiterminator	-1.37433879479474	0.000770992662357543	Downregulated	22.6586770741454	WP_001130266.1
PF_vs_ANC	C2566_RS11400	sad	sad	succinate-semialdehyde dehydrogenase	-1.38501001760626	0.000134459384905377	Downregulated	71.326287659181	WP_000156615.1
PF_vs_ANC	C2566_RS00755	C2566_RS00755	C2566_RS00755	IclR family transcriptional regulator	-1.38651737831209	0.00777050318652331	Downregulated	24.9296680006585	WP_000852398.1
PF_vs_ANC	C2566_RS04990	C2566_RS04990	C2566_RS04990	hypothetical protein	-1.39441068535765	0.0104903685354602	Downregulated	163.789555049014	NA
PF_vs_ANC	C2566_RS08055	grxA	grxA	glutaredoxin 1	-1.39651095114821	0.000606682253450301	Downregulated	135.168048909298	WP_001195240.1
PF_vs_ANC	C2566_RS17625	ygeQ	ygeQ	protein YgeQ	-1.39933145561108	0.00964842716939002	Downregulated	7.35645371797547	NA
PF_vs_ANC	C2566_RS24795	C2566_RS24795	C2566_RS24795	type I toxin-antitoxin system Ibs family toxin	-1.40006595260631	0.0153151324199591	Downregulated	9.77025533693609	WP_001387081.1
PF_vs_ANC	C2566_RS02500	C2566_RS02500	C2566_RS02500	hypothetical protein	-1.40543134257111	0.000743599268814857	Downregulated	712.308814151927	NA
PF_vs_ANC	C2566_RS13385	C2566_RS13385	C2566_RS13385	hypothetical protein	-1.41389817775661	0.00373567095287308	Downregulated	442.207733816964	NA
PF_vs_ANC	C2566_RS24520	C2566_RS24520	C2566_RS24520	hypothetical protein	-1.41681804006664	0.00596597838984859	Downregulated	10.7342780138777	WP_000998331.1
PF_vs_ANC	C2566_RS19925	rpsQ	rpsQ	30S ribosomal protein S17	-1.42972025851088	1.06502098554286e-05	Downregulated	2335.75084380848	WP_000130100.1
PF_vs_ANC	C2566_RS09275	flgJ	flgJ	flagellar assembly peptidoglycan hydrolase FlgJ	-1.43255209246045	0.00986255142385806	Downregulated	27.0519937889502	WP_001295441.1
PF_vs_ANC	C2566_RS17810	srsR	srsR	LysR family transcriptional regulator SrsR	-1.43292568964278	0.00446164085063535	Downregulated	16.7312697299992	WP_000350807.1
PF_vs_ANC	C2566_RS11875	blr	blr	division septum protein Blr	-1.43521503938943	0.000468043957783984	Downregulated	205.495099359228	WP_001300888.1
PF_vs_ANC	C2566_RS24950	ysgD	ysgD	protein YsgD	-1.44944338934919	0.00345900434544715	Downregulated	27.3595561626495	WP_211180520.1
PF_vs_ANC	C2566_RS02505	C2566_RS02505	C2566_RS02505	hypothetical protein	-1.45371458566231	0.00190552111594877	Downregulated	121.835479240618	NA
PF_vs_ANC	C2566_RS02030	nrfE	nrfE	heme lyase CcmF/NrfE family subunit	-1.45453160790967	0.000371767100371408	Downregulated	74.0228698627482	WP_071586153.1
PF_vs_ANC	C2566_RS13800	cpsB	cpsB	mannose-1-phosphate guanyltransferase	-1.46185302555766	0.0164961228171194	Downregulated	12.2216472683116	WP_000079313.1
PF_vs_ANC	C2566_RS09265	flgH	flgH	flagellar basal body L-ring protein FlgH	-1.47277460317516	0.00830203074873367	Downregulated	19.0499767754762	WP_001295442.1
PF_vs_ANC	C2566_RS02890	treC	treC	alpha,alpha-phosphotrehalase	-1.49123889596735	0.000651972588091437	Downregulated	48.1604081639833	WP_001320168.1
PF_vs_ANC	C2566_RS05075	ykgM	ykgM	type B 50S ribosomal protein L31	-1.49818598253546	0.00138381167919553	Downregulated	34.0013146659824	WP_000803998.1
PF_vs_ANC	C2566_RS05255	prpE	prpE	propionate--CoA ligase	-1.50746993644004	0.00231935505429203	Downregulated	28.6625191860482	WP_000010267.1
PF_vs_ANC	C2566_RS17435	C2566_RS17435	C2566_RS17435	hypothetical protein	-1.51175359810123	0.013290667355911	Downregulated	8.91238450268817	NA
PF_vs_ANC	C2566_RS07355	C2566_RS07355	C2566_RS07355	hypothetical protein	-1.51311006739954	0.000155550385172501	Downregulated	388.092723798605	NA
PF_vs_ANC	C2566_RS06930	C2566_RS06930	C2566_RS06930	hypothetical protein	-1.51731351526364	0.00183720917003428	Downregulated	62.8992174213015	NA
PF_vs_ANC	C2566_RS00215	asnA	asnA	aspartate--ammonia ligase	-1.52279618507034	0.000203578732557618	Downregulated	409.804482426614	WP_000845101.1
PF_vs_ANC	C2566_RS02915	pyrI	pyrI	aspartate carbamoyltransferase regulatory subunit	-1.54687035233317	4.05607833672893e-06	Downregulated	32.2105032328652	WP_000148581.1
PF_vs_ANC	C2566_RS19005	garD	garD	galactarate dehydratase	-1.55001419576983	1.82325506456712e-05	Downregulated	50.3778130704592	WP_001273763.1
PF_vs_ANC	C2566_RS01475	C2566_RS01475	C2566_RS01475	hypothetical protein	-1.55126546315186	0.00118247188780948	Downregulated	220.621655782613	NA
PF_vs_ANC	C2566_RS10390	pspD	pspD	phage shock protein PspD	-1.56463840507259	0.000389301750053623	Downregulated	84.3700728558456	WP_001295585.1
PF_vs_ANC	C2566_RS09250	flgE	flgE	flagellar hook protein FlgE	-1.56464657999435	0.00566761888192509	Downregulated	87.1868041021109	WP_000885878.1
PF_vs_ANC	C2566_RS03310	thrL	thrL	thr operon leader peptide	-1.57706668559466	0.00140355220556366	Downregulated	2039.08534716203	WP_001386572.1
PF_vs_ANC	C2566_RS08315	ycaD	ycaD	MFS transporter	-1.59900471745546	8.24083976719013e-05	Downregulated	98.7574783797899	WP_000109259.1
PF_vs_ANC	C2566_RS11435	marR	marR	multiple antibiotic resistance transcriptional regulator MarR	-1.60467092438726	0.000118790607325484	Downregulated	120.365290822896	WP_000843414.1
PF_vs_ANC	C2566_RS21425	yiaY	yiaY	L-threonine dehydrogenase	-1.60803766662829	6.44398673157246e-05	Downregulated	44.4498626021197	WP_000168700.1
PF_vs_ANC	C2566_RS21990	yidF	yidF	radical SAM protein	-1.60934941931468	6.38253587568469e-07	Downregulated	128.5677476852	WP_000148063.1
PF_vs_ANC	C2566_RS18235	glcC	glcC	transcriptional regulator GlcC	-1.61162982550471	0.00373567095287308	Downregulated	65.7401647160772	WP_001297764.1
PF_vs_ANC	C2566_RS06680	citX	citX	citrate lyase holo-[acyl-carrier protein] synthase	-1.62715962523879	6.7223101372156e-05	Downregulated	36.666038124326	WP_000550422.1
PF_vs_ANC	C2566_RS04845	C2566_RS04845	C2566_RS04845	hypothetical protein	-1.64277392626891	0.00614394372059658	Downregulated	11.6790223360195	WP_001053631.1
PF_vs_ANC	C2566_RS16805	C2566_RS16805	C2566_RS16805	hypothetical protein	-1.64356629440032	1.88663042724659e-05	Downregulated	207.205422379527	NA
PF_vs_ANC	C2566_RS21965	ivbL	ivbL	ilvB operon leader peptide IvbL	-1.64606267608642	0.00246704423239971	Downregulated	744.574772615466	WP_001300753.1
PF_vs_ANC	C2566_RS05070	ykgO	ykgO	type B 50S ribosomal protein L36	-1.66637931256299	0.00951148308816866	Downregulated	5.43788666878836	WP_000866436.1
PF_vs_ANC	C2566_RS01720	C2566_RS01720	C2566_RS01720	ShET2/EspL2 family type III secretion system effector toxin	-1.70327530337907	0.00840133905919563	Downregulated	12.328386347398	NA
PF_vs_ANC	C2566_RS01510	C2566_RS01510	C2566_RS01510	hypothetical protein	-1.70706121878918	4.65486551856538e-07	Downregulated	229.505900903401	NA
PF_vs_ANC	C2566_RS13360	yecR	yecR	YecR-like lipofamily protein	-1.7206563441721	0.00380212447230094	Downregulated	10.2743852740202	WP_001237875.1
PF_vs_ANC	C2566_RS13250	flhB	flhB	flagellar biosynthesis protein FlhB	-1.72385960842765	0.000703775773798482	Downregulated	21.1936878206949	WP_001278936.1
PF_vs_ANC	C2566_RS11445	marB	marB	multiple antibiotic resistance protein MarB	-1.72824458124789	2.51139287019263e-06	Downregulated	31.8791366262268	WP_000803657.1
PF_vs_ANC	C2566_RS16290	yfhL	yfhL	4Fe-4S dicluster ferredoxin YfhL	-1.74698744606268	0.000181989988943971	Downregulated	89.9254265167801	WP_001196283.1
PF_vs_ANC	C2566_RS15275	fadI	fadI	acetyl-CoA C-acyltransferase FadI	-1.77615836519032	0.00324722629468697	Downregulated	219.645042755831	WP_000531952.1
PF_vs_ANC	C2566_RS20205	nirB	nirB	NADPH-nitrite reductase large subunit	-1.78214909157437	1.50230294430522e-10	Downregulated	112.802487741082	WP_000049208.1
PF_vs_ANC	C2566_RS02895	treB	treB	PTS trehalose transporter subunit IIBC	-1.82416609289339	1.80830404892827e-07	Downregulated	81.4608647098868	WP_001297258.1
PF_vs_ANC	C2566_RS04785	rrf	rrf	hypothetical protein	-1.84419539543229	0.00590753999142848	Downregulated	12.1226684931846	NA
PF_vs_ANC	C2566_RS06640	ahpF	ahpF	alkyl hydroperoxide reductase subunit F	-1.87016979241045	2.15738391256757e-07	Downregulated	786.415626056219	WP_000887629.1
PF_vs_ANC	C2566_RS15480	C2566_RS15480	C2566_RS15480	hypothetical protein	-1.87724073060616	0.000606682253450301	Downregulated	84.9892173456263	NA
PF_vs_ANC	C2566_RS03040	C2566_RS03040	C2566_RS03040	hypothetical protein	-1.88873602017368	0.00308538374314754	Downregulated	9.08061281365013	NA
PF_vs_ANC	C2566_RS05300	lacZ	lacZ	beta-galactosidase	-1.89315473313927	0.000126924582801155	Downregulated	33.5997444138443	NA
PF_vs_ANC	C2566_RS01755	lysC	lysC	lysine-sensitive aspartokinase 3	-1.90057839531844	1.80830404892827e-07	Downregulated	74.563073076088	WP_001290310.1
PF_vs_ANC	C2566_RS11880	ydgT	ydgT	transcription modulator YdgT	-1.90919251863216	0.00118247188780948	Downregulated	12.5431552015228	WP_000217950.1
PF_vs_ANC	C2566_RS08240	C2566_RS08240	C2566_RS08240	hypothetical protein	-1.91869788728804	0.00446164085063535	Downregulated	24.65237000373	NA
PF_vs_ANC	C2566_RS09240	flgC	flgC	flagellar basal body rod protein FlgC	-1.9209842416943	0.00329517057758989	Downregulated	23.834308593343	WP_001196460.1
PF_vs_ANC	C2566_RS18310	gss	gss	bifunctional glutathionylspermidine amidase/synthase	-1.93299392958441	9.74200945717943e-16	Downregulated	363.675115973144	WP_001300624.1
PF_vs_ANC	C2566_RS09790	dhaK	dhaK	dihydroxyacetone kinase subunit DhaK	-1.94015196620681	7.24442547523463e-13	Downregulated	122.717685254606	WP_000733715.1
PF_vs_ANC	C2566_RS05420	iprA	iprA	hydrogen peroxide resistance inhibitor IprA	-1.94241410161674	5.44945914963698e-05	Downregulated	21.9633248139885	WP_012775994.1
PF_vs_ANC	C2566_RS09235	flgB	flgB	flagellar basal body rod protein FlgB	-1.9651744228969	0.00161105083539378	Downregulated	67.3868663562975	WP_000884692.1
PF_vs_ANC	C2566_RS15315	C2566_RS15315	C2566_RS15315	hypothetical protein	-1.9915273754447	0.000278140419394634	Downregulated	56.2454521488171	NA
PF_vs_ANC	C2566_RS09245	flgD	flgD	flagellar hook assembly protein FlgD	-1.99374837984894	0.000651972588091437	Downregulated	64.4933176576276	WP_000020467.1
PF_vs_ANC	C2566_RS15280	yfcZ	yfcZ	YfcZ/YiiS family protein	-1.99571996755671	4.05607833672893e-06	Downregulated	1044.88182924784	WP_001296261.1
PF_vs_ANC	C2566_RS12095	C2566_RS12095	C2566_RS12095	hypothetical protein	-2.0085444212918	0.00155216919508559	Downregulated	16.6962389640489	NA
PF_vs_ANC	C2566_RS00490	C2566_RS00490	C2566_RS00490	hypothetical protein	-2.02053763689248	4.1119601544032e-06	Downregulated	770.521707520077	NA
PF_vs_ANC	C2566_RS10385	pspC	pspC	envelope stress response membrane protein PspC	-2.06798633813859	1.97229213935763e-11	Downregulated	75.2580808447518	WP_000907385.1
PF_vs_ANC	C2566_RS00485	C2566_RS00485	C2566_RS00485	hypothetical protein	-2.06880792840953	1.88663042724659e-05	Downregulated	350.228555260675	NA
PF_vs_ANC	C2566_RS13475	C2566_RS13475	C2566_RS13475	hypothetical protein	-2.09985464004202	8.53628059899651e-05	Downregulated	75.8297937275519	NA
PF_vs_ANC	C2566_RS18500	ygiZ	ygiZ	DUF2645 family protein	-2.11244344657013	0.000403848082715461	Downregulated	32.9524018016114	WP_000917684.1
PF_vs_ANC	C2566_RS08695	C2566_RS08695	C2566_RS08695	hypothetical protein	-2.1156895041274	0.00215589768239591	Downregulated	46.4273675870324	NA
PF_vs_ANC	C2566_RS24525	C2566_RS24525	C2566_RS24525	aldo/keto reductase	-2.11861137008025	0.00226442866028295	Downregulated	6.68009531390829	NA
PF_vs_ANC	C2566_RS04870	fadE	fadE	acyl-CoA dehydrogenase FadE	-2.14268216966826	0.00108312678353029	Downregulated	795.908500601776	WP_000973107.1
PF_vs_ANC	C2566_RS09780	dhaM	dhaM	dihydroxyacetone kinase phosphoryl donor subunit DhaM	-2.16541510371727	1.13391627676108e-12	Downregulated	183.651695151845	WP_001301101.1
PF_vs_ANC	C2566_RS12090	C2566_RS12090	C2566_RS12090	hypothetical protein	-2.16556656533504	0.000975380489376966	Downregulated	17.3762774538597	NA
PF_vs_ANC	C2566_RS02355	C2566_RS02355	C2566_RS02355	hypothetical protein	-2.19157510899775	0.000347118362055013	Downregulated	19.0325459663838	NA
PF_vs_ANC	C2566_RS03520	bglJ	bglJ	DNA-binding transcriptional activator BglJ	-2.19441074661015	1.52277337041851e-06	Downregulated	34.3231965049254	WP_001301727.1
PF_vs_ANC	C2566_RS03730	fimE	fimE	type 1 fimbria switch DNA invertase FimE	-2.20028482986267	2.46787379678778e-06	Downregulated	45.265803931877	WP_000044711.1
PF_vs_ANC	C2566_RS04840	C2566_RS04840	C2566_RS04840	hypothetical protein	-2.22393756983225	0.000139837744027206	Downregulated	64.8132315988135	NA
PF_vs_ANC	C2566_RS10380	pspB	pspB	envelope stress response membrane protein PspB	-2.23232842792018	2.04464137032658e-08	Downregulated	108.314171388812	WP_001274963.1
PF_vs_ANC	C2566_RS07965	C2566_RS07965	C2566_RS07965	GPO family capsid scaffolding protein	-2.25879986313042	4.53460332831771e-05	Downregulated	21.3899499102808	WP_000216259.1
PF_vs_ANC	C2566_RS06960	C2566_RS06960	C2566_RS06960	hypothetical protein	-2.26103751224884	5.44945914963698e-05	Downregulated	116.505052310288	NA
PF_vs_ANC	C2566_RS00495	C2566_RS00495	C2566_RS00495	hypothetical protein	-2.28641028950307	2.45393718440134e-05	Downregulated	238.63037998222	NA
PF_vs_ANC	C2566_RS06225	ybcJ	ybcJ	ribosome-associated protein YbcJ	-2.28911981248087	1.58453999726168e-08	Downregulated	24.9788552707448	WP_000190288.1
PF_vs_ANC	C2566_RS01250	glpK	glpK	glycerol kinase GlpK	-2.29548108304369	2.35968919756559e-05	Downregulated	498.902464978109	WP_000136788.1
PF_vs_ANC	C2566_RS17130	cysH	cysH	phosphoadenosine phosphosulfate reductase	-2.30129856560866	2.26787882033019e-07	Downregulated	155.523557617041	WP_000039863.1
PF_vs_ANC	C2566_RS00195	rsmG	rsmG	16S rRNA (guanine(527)-N(7))-methyltransferase RsmG	-2.30548430097425	6.73932475228618e-10	Downregulated	310.849057619842	WP_000932839.1
PF_vs_ANC	C2566_RS02340	cadA	cadA	lysine decarboxylase CadA	-2.41446001442612	2.61744711415216e-06	Downregulated	60.7798465699388	WP_001295383.1
PF_vs_ANC	C2566_RS18040	galP	galP	galactose/proton symporter	-2.4569458268224	1.97229213935763e-11	Downregulated	65.1245978239126	WP_012775975.1
PF_vs_ANC	C2566_RS07110	ybfA	ybfA	YbfA family protein	-2.4798620672314	8.6441714537979e-07	Downregulated	3107.94951906869	WP_000424924.1
PF_vs_ANC	C2566_RS13505	C2566_RS13505	C2566_RS13505	hypothetical protein	-2.49878574702257	0.000935807245019178	Downregulated	56.7089252932243	NA
PF_vs_ANC	C2566_RS00815	fadA	fadA	acetyl-CoA C-acyltransferase FadA	-2.50055428392141	0.00045951702532996	Downregulated	212.376443708235	WP_000438708.1
PF_vs_ANC	C2566_RS03695	C2566_RS03695	C2566_RS03695	fimbrial protein	-2.51713487784666	2.24986268150176e-05	Downregulated	17.2910769631803	WP_077897989.1
PF_vs_ANC	C2566_RS01970	soxS	soxS	superoxide response transcriptional regulator SoxS	-2.54085053748192	4.05607833672893e-06	Downregulated	256.446163989337	WP_000019358.1
PF_vs_ANC	C2566_RS09785	dhaL	dhaL	dihydroxyacetone kinase subunit DhaL	-2.55172363101849	7.84800073144321e-11	Downregulated	67.3174027074182	WP_000059411.1
PF_vs_ANC	C2566_RS03690	fimH	fimH	type 1 fimbria D-mannose specific adhesin FimH	-2.58746005688181	9.31208535445798e-05	Downregulated	44.6996581335517	WP_000832243.1
PF_vs_ANC	C2566_RS18165	C2566_RS18165	C2566_RS18165	hypothetical protein	-2.61680167860094	6.34112289813889e-05	Downregulated	19.443072162875	NA
PF_vs_ANC	C2566_RS10375	pspA	pspA	phage shock protein PspA	-2.63611001130437	3.38180734253398e-08	Downregulated	1831.24029174961	WP_000511025.1
PF_vs_ANC	C2566_RS15485	C2566_RS15485	C2566_RS15485	hypothetical protein	-2.64773458100168	1.2514829226083e-07	Downregulated	588.479464723493	NA
PF_vs_ANC	C2566_RS09015	C2566_RS09015	C2566_RS09015	hypothetical protein	-2.71468039626796	0.000103490813962289	Downregulated	28.706332157169	NA
PF_vs_ANC	C2566_RS02510	C2566_RS02510	C2566_RS02510	hypothetical protein	-2.74921144770297	3.37366134987212e-08	Downregulated	21.8974949278134	NA
PF_vs_ANC	C2566_RS14765	glpQ	glpQ	glycerophosphodiester phosphodiesterase	-2.75996541511534	1.56778955167198e-07	Downregulated	2215.41811184987	WP_000779102.1
PF_vs_ANC	C2566_RS11730	asr	asr	acid resistance repetitive basic protein Asr	-2.76071974718674	4.5379963988245e-07	Downregulated	26.7413812754944	WP_001556621.1
PF_vs_ANC	C2566_RS22045	ibpB	ibpB	small heat shock chaperone IbpB	-2.83036203215602	3.13573177748334e-07	Downregulated	806.851666414869	WP_001243431.1
PF_vs_ANC	C2566_RS16730	proV	proV	glycine betaine/L-proline ABC transporter ATP-binding protein ProV	-2.91184493219396	8.00103947198041e-06	Downregulated	503.235228852805	WP_000985494.1
PF_vs_ANC	C2566_RS00820	fadB	fadB	fatty acid oxidation complex subunit alpha FadB	-2.92379887143807	0.000292940723703012	Downregulated	1012.89129547936	WP_000965952.1
PF_vs_ANC	C2566_RS02325	ghoT	ghoT	type V toxin-antitoxin system toxin GhoT	-2.9347873917271	1.14315898201989e-06	Downregulated	31.6199597569086	WP_001173343.1
PF_vs_ANC	C2566_RS17865	zapA	zapA	cell division protein ZapA	-2.97215849797718	1.05489994429282e-11	Downregulated	5257.10981490002	WP_001276008.1
PF_vs_ANC	C2566_RS20210	nirD	nirD	nitrite reductase small subunit NirD	-3.09078293723639	1.51665184482485e-06	Downregulated	11.6736635347419	WP_000084764.1
PF_vs_ANC	C2566_RS20515	glpD	glpD	glycerol-3-phosphate dehydrogenase	-3.19085531442498	1.80830404892827e-07	Downregulated	421.402221379157	WP_000448135.1
PF_vs_ANC	C2566_RS12500	spy	spy	ATP-independent periplasmic protein-refolding chaperone Spy	-3.26065589650557	9.74200945717943e-16	Downregulated	562.594575758768	WP_001228987.1
PF_vs_ANC	C2566_RS02320	ghoS	ghoS	type V toxin-antitoxin system endoribonuclease antitoxin GhoS	-3.29238799274006	1.80830404892827e-07	Downregulated	132.081801155724	WP_000398619.1
PF_vs_ANC	C2566_RS23280	hisL	hisL	his operon leader peptide	-3.30609902232635	2.71675659725191e-07	Downregulated	176.899773128537	WP_001364200.1
PF_vs_ANC	C2566_RS24315	ypdK	ypdK	membrane protein YpdK	-3.3363730437169	6.38253587568469e-07	Downregulated	957.375473639334	WP_012767748.1
PF_vs_ANC	C2566_RS03720	fimA	fimA	type 1 fimbrial major subunit FimA	-3.3569007251764	0.000240983193559243	Downregulated	2499.56272157072	WP_000695564.1
PF_vs_ANC	C2566_RS03700	fimF	fimF	type 1 fimbria minor subunit FimF	-3.36870792159181	5.73717632319557e-08	Downregulated	23.8110042128663	WP_001244827.1
PF_vs_ANC	C2566_RS25480	ykgR	ykgR	small membrane protein YkgR	-3.48518881377554	4.70078075313731e-10	Downregulated	152.957768993705	WP_000662258.1
PF_vs_ANC	C2566_RS19415	yrbL	yrbL	PhoP regulatory network protein YrbL	-3.6141368042199	4.81498798066557e-09	Downregulated	768.371803475207	WP_000620405.1
PF_vs_ANC	C2566_RS14770	glpT	glpT	glycerol-3-phosphate transporter	-3.63773638361989	6.25654460510905e-09	Downregulated	873.746529983104	WP_000948732.1
PF_vs_ANC	C2566_RS03715	fimI	fimI	fimbrial protein	-3.64350419124278	5.2816838512266e-05	Downregulated	117.116861616214	WP_000824114.1
PF_vs_ANC	C2566_RS18365	yghW	yghW	DUF2623 family protein YghW	-3.65081767532934	8.6441714537979e-07	Downregulated	26.9024146094002	WP_001059139.1
PF_vs_ANC	C2566_RS04115	leuL	leuL	leu operon leader peptide	-3.65736020053929	2.72000096736006e-08	Downregulated	62.8527714468925	WP_001300467.1
PF_vs_ANC	C2566_RS14780	glpB	glpB	glycerol-3-phosphate dehydrogenase subunit GlpB	-3.9707025675312	6.73495489001383e-09	Downregulated	270.467577065559	WP_001209902.1
PF_vs_ANC	C2566_RS03705	fimD	fimD	fimbrial usher FimD	-4.04723839692277	1.11409862098878e-07	Downregulated	272.861442730758	WP_000121002.1
PF_vs_ANC	C2566_RS03710	fimC	fimC	type 1 fimbria chaperone FimC	-4.2590093624557	2.35473917991002e-10	Downregulated	133.008587422013	WP_000066560.1
PF_vs_ANC	C2566_RS14775	glpA	glpA	anaerobic glycerol-3-phosphate dehydrogenase subunit A	-4.93124810712379	1.79110652660193e-12	Downregulated	325.103639263241	WP_000857257.1
Phage_vs_ANC	C2566_RS19180	mtr	mtr	tryptophan permease	3.96959941124822	2.57570567150767e-11	Upregulated	1317.29509001488	WP_000224351.1
Phage_vs_ANC	C2566_RS17660	ygeW	ygeW	knotted carbamoyltransferase YgeW	3.05616747105891	4.23283802812659e-06	Upregulated	201.282040829092	WP_000859787.1
Phage_vs_ANC	C2566_RS00035	tnaA	tnaA	tryptophanase	2.98205582209088	3.34297162803056e-11	Upregulated	1631.00321428407	WP_001295247.1
Phage_vs_ANC	C2566_RS17360	C2566_RS17360	C2566_RS17360	sugar ABC transporter ATP-binding protein	2.90762126781836	1.57320417321484e-05	Upregulated	214.412320051005	WP_000004944.1
Phage_vs_ANC	C2566_RS18945	tdcD	tdcD	propionate kinase	2.48367106543239	0.000275275368238799	Upregulated	361.578668759856	WP_001295545.1
Phage_vs_ANC	C2566_RS00250	rbsD	rbsD	D-ribose pyranase	2.469792906723	0.000850298977214886	Upregulated	270.910479239951	NA
Phage_vs_ANC	C2566_RS01590	thiS	thiS	sulfur carrier protein ThiS	2.46939888202505	0.000728100995640898	Upregulated	14.8901642672741	WP_001166232.1
Phage_vs_ANC	C2566_RS02440	blc	blc	lipocalin Blc	2.31420627429069	7.42723869450354e-05	Upregulated	59.0376939716687	WP_001238379.1
Phage_vs_ANC	C2566_RS00260	rbsC	rbsC	ribose ABC transporter permease	2.26460492960205	0.000796150280926356	Upregulated	103.519908474468	WP_000211858.1
Phage_vs_ANC	C2566_RS14190	mlrA	mlrA	HTH-type transcriptional regulator MlrA	2.25947710635638	1.0554006633682e-05	Upregulated	114.665261950076	WP_001240403.1
Phage_vs_ANC	C2566_RS21420	aldB	aldB	aldehyde dehydrogenase AldB	2.22598783477847	2.29998500611473e-05	Upregulated	238.290417136978	WP_001300944.1
Phage_vs_ANC	C2566_RS01600	thiE	thiE	thiamine phosphate synthase	2.18786359766491	0.000507239269594397	Upregulated	18.1311339364767	WP_000284615.1
Phage_vs_ANC	C2566_RS00040	tnaB	tnaB	low affinity tryptophan permease TnaB	2.16397500861023	0.000746992120985152	Upregulated	232.001159648411	WP_000131911.1
Phage_vs_ANC	C2566_RS03465	osmY	osmY	molecular chaperone OsmY	2.14685391856716	2.33095087326766e-05	Upregulated	296.695841525984	WP_001295748.1
Phage_vs_ANC	C2566_RS06520	fepA	fepA	siderophore enterobactin receptor FepA	2.12212180732846	0.000335335737592318	Upregulated	233.058239540813	WP_001034916.1
Phage_vs_ANC	C2566_RS17350	C2566_RS17350	C2566_RS17350	ABC transporter substrate-binding protein	2.11879396925842	0.000605748152632282	Upregulated	208.091678331832	WP_000857361.1
Phage_vs_ANC	C2566_RS18225	glcE	glcE	glycolate oxidase subunit GlcE	2.01619920991361	0.00277657255203683	Upregulated	18.0472684916924	WP_000943100.1
Phage_vs_ANC	C2566_RS15465	mntH	mntH	Nramp family divalent metal transporter	2.00650407472648	0.000335335737592318	Upregulated	311.975119478743	WP_000186384.1
Phage_vs_ANC	C2566_RS08970	phoH	phoH	phosphate starvation-inducible protein PhoH	1.99469421339681	0.00243500954863307	Upregulated	177.147457130044	WP_000533522.1
Phage_vs_ANC	C2566_RS11850	malI	malI	mal regulon transcriptional regulator MalI	1.98670762108796	0.00256954332142628	Upregulated	57.6787018903809	WP_000179519.1
Phage_vs_ANC	C2566_RS07420	ybgS	ybgS	YbgS-like family protein	1.97065853282598	4.67099215297918e-05	Upregulated	187.022361992846	WP_000784351.1
Phage_vs_ANC	C2566_RS17680	arcC	arcC	carbamate kinase	1.96816149642369	1.92474324089584e-05	Upregulated	70.1138320323059	WP_000038008.1
Phage_vs_ANC	C2566_RS18930	tdcG	tdcG	L-serine ammonia-lyase	1.94427129741674	0.00132442792354096	Upregulated	309.848895209331	WP_000622126.1
Phage_vs_ANC	C2566_RS11040	yncE	yncE	YncE family protein	1.93947985384359	2.74538414210714e-08	Upregulated	183.680317911131	WP_000550675.1
Phage_vs_ANC	C2566_RS17355	C2566_RS17355	C2566_RS17355	ABC transporter permease	1.93079267373641	0.00365804583475024	Upregulated	59.6951798798984	WP_000156205.1
Phage_vs_ANC	C2566_RS10125	trpD	trpD	bifunctional anthranilate synthase glutamate amidotransferase component TrpG/anthranilate phosphoribosyltransferase TrpD	1.9300515915795	0.00163965669973719	Upregulated	72.8315708559492	WP_000763511.1
Phage_vs_ANC	C2566_RS17700	ygfK	ygfK	putative selenate reductase subunit YgfK	1.91591471639223	0.00160794187078965	Upregulated	305.452587959276	WP_000502388.1
Phage_vs_ANC	C2566_RS17365	fucI	fucI	L-fucose isomerase	1.91024932126326	0.00355058500204393	Upregulated	171.802436792713	WP_000700894.1
Phage_vs_ANC	C2566_RS07570	moaA	moaA	GTP 3',8-cyclase MoaA	1.90805029550616	1.61113320664106e-08	Upregulated	398.342535552534	WP_001295301.1
Phage_vs_ANC	C2566_RS16640	glaH	glaH	glutarate dioxygenase GlaH	1.88458591201972	0.000140223204150069	Upregulated	32.410600447418	WP_000993087.1
Phage_vs_ANC	C2566_RS10115	trpB	trpB	tryptophan synthase subunit beta	1.85992101118486	0.00246114345035107	Upregulated	109.289841462718	WP_000209518.1
Phage_vs_ANC	C2566_RS05500	yaiA	yaiA	protein YaiA	1.85553170514512	0.0024373601720406	Upregulated	840.600838604057	WP_001142439.1
Phage_vs_ANC	C2566_RS03460	ytjA	ytjA	DUF1328 domain-containing protein	1.85516198246444	0.00144088514777042	Upregulated	61.4288499146531	WP_000490275.1
Phage_vs_ANC	C2566_RS18410	yghB	yghB	DedA family general envelope maintenance protein YghB	1.83565653140487	0.000136831548144289	Upregulated	438.693913339279	WP_000268419.1
Phage_vs_ANC	C2566_RS15025	yfbS	yfbS	SLC13 family permease	1.80591503866232	4.72076312813463e-06	Upregulated	250.714499761749	WP_001012899.1
Phage_vs_ANC	C2566_RS09730	ycgB	ycgB	SpoVR family protein	1.80155777596518	0.00012729373145452	Upregulated	374.993003012898	WP_000190854.1
Phage_vs_ANC	C2566_RS14110	C2566_RS14110	C2566_RS14110	hypothetical protein	1.78171066966265	0.00546101450046673	Upregulated	118.525151086469	WP_001268667.1
Phage_vs_ANC	C2566_RS18370	yghX	yghX	YghX family hydrolase	1.76944008299267	0.000473393843893819	Upregulated	86.6521522504322	WP_001424373.1
Phage_vs_ANC	C2566_RS09820	ychH	ychH	stress-induced protein YchH	1.70019736336154	0.00671283129992739	Upregulated	3036.61320825345	WP_000823885.1
Phage_vs_ANC	C2566_RS18230	glcD	glcD	glycolate oxidase subunit GlcD	1.67795761868092	0.00563172293314541	Upregulated	58.0501075024305	WP_000026083.1
Phage_vs_ANC	C2566_RS21140	dppC	dppC	dipeptide ABC transporter permease DppC	1.66700854786119	0.0043564108910828	Upregulated	20.4460602351447	WP_000084677.1
Phage_vs_ANC	C2566_RS18980	rnpB	rnpB	hypothetical protein	1.64834874947192	0.0122286221157713	Upregulated	237973.112653935	NA
Phage_vs_ANC	C2566_RS01585	thiG	thiG	thiazole synthase	1.64329631931863	0.00365515085784268	Upregulated	32.4173936698323	WP_000944059.1
Phage_vs_ANC	C2566_RS17340	C2566_RS17340	C2566_RS17340	LacI family DNA-binding transcriptional regulator	1.63832664573722	0.0024373601720406	Upregulated	62.8492123871181	WP_001140843.1
Phage_vs_ANC	C2566_RS18610	yqiJ	yqiJ	OB-fold-containig protein	1.62612159110381	0.0084653469466873	Upregulated	232.231310824325	WP_000599926.1
Phage_vs_ANC	C2566_RS17200	queE	queE	7-carboxy-7-deazaguanine synthase QueE	1.62331921746993	7.06999022639517e-05	Upregulated	122.517991955722	WP_001199973.1
Phage_vs_ANC	C2566_RS04495	C2566_RS04495	C2566_RS04495	TonB-dependent receptor plug domain-containing protein	1.57930536087935	0.00798244778597613	Upregulated	30.6772555684976	NA
Phage_vs_ANC	C2566_RS18940	tdcE	tdcE	2-ketobutyrate formate-lyase/pyruvate formate-lyase	1.5690600978852	0.01319890291573	Upregulated	463.338564476391	WP_000861734.1
Phage_vs_ANC	C2566_RS00275	rbsR	rbsR	ribose operon transcriptional repressor RbsR	1.56810864681601	0.00022959720344817	Upregulated	76.6100245456622	WP_000224456.1
Phage_vs_ANC	C2566_RS01580	thiH	thiH	2-iminoacetate synthase ThiH	1.56515917295536	0.00365804583475024	Upregulated	39.3994248295373	WP_000847462.1
Phage_vs_ANC	C2566_RS17920	trhA	trhA	PAQR family membrane homeostasis protein TrhA	1.5516979696428	0.00713061903951932	Upregulated	560.541926718671	WP_000250274.1
Phage_vs_ANC	C2566_RS01605	thiC	thiC	phosphomethylpyrimidine synthase ThiC	1.54810249713606	0.000150298680532177	Upregulated	105.665575418333	WP_001276903.1
Phage_vs_ANC	C2566_RS21135	dppD	dppD	dipeptide ABC transporter ATP-binding protein	1.53534843231768	0.0036512040818626	Upregulated	25.1424465747808	WP_001196486.1
Phage_vs_ANC	C2566_RS11755	tqsA	tqsA	AI-2 transporter TqsA	1.53395404853722	0.0107173217138996	Upregulated	187.77553305455	WP_001118241.1
Phage_vs_ANC	C2566_RS18390	exbD	exbD	TonB system transport protein ExbD	1.52439235395804	0.00203779082232927	Upregulated	82.5672210192447	WP_001240712.1
Phage_vs_ANC	C2566_RS03515	fhuF	fhuF	siderophore-iron reductase FhuF	1.5136520127368	0.00963903951960273	Upregulated	28.2157994952431	WP_000331618.1
Phage_vs_ANC	C2566_RS17705	ssnA	ssnA	putative aminohydrolase SsnA	1.50102619687478	0.0153619232184781	Upregulated	70.3409992207368	WP_000906252.1
Phage_vs_ANC	C2566_RS17675	hyuA	hyuA	D-phenylhydantoinase	1.48453326260346	0.0147485529514305	Upregulated	109.057628725119	WP_001264452.1
Phage_vs_ANC	C2566_RS14435	yeiQ	yeiQ	mannitol dehydrogenase family protein	1.4736517268614	0.00874877387285185	Upregulated	167.39216792413	WP_001091940.1
Phage_vs_ANC	C2566_RS11740	ydgD	ydgD	trypsin-like serine peptidase	1.47336908562161	0.00540233510629843	Upregulated	384.849612384624	WP_001260835.1
Phage_vs_ANC	C2566_RS12680	yeaC	yeaC	YeaC family protein	1.46830370239917	0.00555426767122073	Upregulated	488.535125859942	WP_001301293.1
Phage_vs_ANC	C2566_RS14055	thiD	thiD	bifunctional hydroxymethylpyrimidine kinase/phosphomethylpyrimidine kinase	1.45450449718797	0.00193054268467033	Upregulated	41.8115370938345	WP_000822257.1
Phage_vs_ANC	C2566_RS17975	yqfG	yqfG	protein YqfG	1.45110419432669	0.0104901918895655	Upregulated	18.2206847277133	WP_001050745.1
Phage_vs_ANC	C2566_RS01595	thiF	thiF	thiazole biosynthesis adenylyltransferase ThiF	1.43899933675118	0.0107906422100096	Upregulated	21.5461970228644	WP_000999737.1
Phage_vs_ANC	C2566_RS01995	actP	actP	cation/acetate symporter ActP	1.43188676218675	0.0127740850251067	Upregulated	235.688050350225	WP_000832570.1
Phage_vs_ANC	C2566_RS24910	C2566_RS24910	C2566_RS24910	hypothetical protein	1.40995406461212	0.0177853502909281	Upregulated	43.2828305349697	WP_000700140.1
Phage_vs_ANC	C2566_RS21720	dinD	dinD	DNA damage-inducible protein D	1.40965710318148	0.0136303454663654	Upregulated	259.465585952425	WP_001300958.1
Phage_vs_ANC	C2566_RS25535	C2566_RS25535	C2566_RS25535	hypothetical protein	1.40225782563061	0.023823633599315	Upregulated	87.3798938351616	WP_001329370.1
Phage_vs_ANC	C2566_RS21155	dppA	dppA	dipeptide ABC transporter substrate-binding protein DppA	1.3780388394088	0.0126213312699362	Upregulated	237.987063346808	WP_001222883.1
Phage_vs_ANC	C2566_RS10110	trpA	trpA	tryptophan synthase subunit alpha	1.37049571272788	0.0147485529514305	Upregulated	103.214402861984	WP_000443067.1
Phage_vs_ANC	C2566_RS06515	entD	entD	enterobactin synthase subunit EntD	1.36802335516353	0.0147485529514305	Upregulated	85.1494523457276	WP_001749708.1
Phage_vs_ANC	C2566_RS06040	qmcA	qmcA	SPFH domain-containing protein	1.34459733031945	0.00310372238396849	Upregulated	137.365163303927	WP_000904502.1
Phage_vs_ANC	C2566_RS09810	ychF	ychF	redox-regulated ATPase YchF	1.34114809902081	0.000641754074093974	Upregulated	455.804072121399	WP_000505877.1
Phage_vs_ANC	C2566_RS10130	trpE	trpE	anthranilate synthase component I	1.3385857801541	0.014701565915195	Upregulated	38.9150314516905	WP_001194647.1
Phage_vs_ANC	C2566_RS12475	osmE	osmE	osmotically-inducible lipoprotein OsmE	1.3322852968485	0.0147485529514305	Upregulated	2434.5941629002	WP_001039044.1
Phage_vs_ANC	C2566_RS13085	yebG	yebG	DNA damage-inducible protein YebG	1.31819470806189	0.0115533120062091	Upregulated	545.260028054833	WP_000257738.1
Phage_vs_ANC	C2566_RS25005	ybiE	ybiE	protein YbiE	1.28869719506876	0.0206256620262591	Upregulated	10.513736390208	WP_211180490.1
Phage_vs_ANC	C2566_RS13325	otsB	otsB	trehalose-phosphatase	1.27595783240866	0.01015289660285	Upregulated	137.169554649818	WP_001295645.1
Phage_vs_ANC	C2566_RS12490	cho	cho	excinuclease Cho	1.24896510265371	0.0104901918895655	Upregulated	143.058799515311	WP_000252397.1
Phage_vs_ANC	C2566_RS10980	ydcT	ydcT	ABC transporter ATP-binding protein	1.24030550498669	0.0239431901836447	Upregulated	14.139381585637	WP_000220396.1
Phage_vs_ANC	C2566_RS05825	decR	decR	DNA-binding transcriptional regulator DecR	1.2285124704918	0.0135759005453936	Upregulated	46.8198896722342	WP_000884589.1
Phage_vs_ANC	C2566_RS10975	ydcS	ydcS	putative ABC transporter substrate-binding protein YdcS	1.22005436711218	0.0279704036520991	Upregulated	37.9856262574042	WP_000047424.1
Phage_vs_ANC	C2566_RS17665	dpaL	dpaL	diaminopropionate ammonia-lyase	1.19123831172836	0.042158518429007	Upregulated	110.216965597571	WP_000110501.1
Phage_vs_ANC	C2566_RS17995	ygfS	ygfS	4Fe-4S dicluster domain-containing protein	1.18113320449159	0.0426819771855467	Upregulated	8.77053575444885	WP_000838422.1
Phage_vs_ANC	C2566_RS10120	trpCF	trpCF	bifunctional indole-3-glycerol-phosphate synthase TrpC/phosphoribosylanthranilate isomerase TrpF	1.18051429523995	0.0249217900690179	Upregulated	71.1437186362657	WP_000983912.1
Phage_vs_ANC	C2566_RS12835	fadD	fadD	long-chain-fatty-acid--CoA ligase FadD	1.15865584500714	0.0406238396007313	Upregulated	654.468042269728	WP_000758422.1
Phage_vs_ANC	C2566_RS06550	fepG	fepG	iron-enterobactin ABC transporter permease	1.15534501508012	0.0283824987033109	Upregulated	20.9029332707003	WP_000640979.1
Phage_vs_ANC	C2566_RS12405	yniA	yniA	fructosamine kinase family protein	1.15063359299962	0.0096483547432604	Upregulated	967.359076781043	WP_000267650.1
Phage_vs_ANC	C2566_RS17715	xdhD	xdhD	molybdopterin-dependent oxidoreductase Mo/Fe-S-binding subunit	1.14925751972324	0.0334407549097701	Upregulated	349.779382230169	WP_000583631.1
Phage_vs_ANC	C2566_RS20640	ugpA	ugpA	sn-glycerol-3-phosphate ABC transporter permease UgpA	1.13147270217303	0.0465528164874026	Upregulated	15.1373856974646	WP_000099289.1
Phage_vs_ANC	C2566_RS10200	cysB	cysB	HTH-type transcriptional regulator CysB	1.12507464842853	0.0263647326925892	Upregulated	368.026383512759	WP_000776253.1
Phage_vs_ANC	C2566_RS14480	yejG	yejG	YejG family protein	1.11676730315079	0.0370643420423018	Upregulated	533.973706799039	WP_000202794.1
Phage_vs_ANC	C2566_RS16055	ndk	ndk	nucleoside-diphosphate kinase	1.09415114567546	0.0136914470333842	Upregulated	217.207242136818	WP_000963837.1
Phage_vs_ANC	C2566_RS14235	yohC	yohC	Yip1 family protein	1.09247567893743	0.00394027711497879	Upregulated	84.7315803234465	WP_001319944.1
Phage_vs_ANC	C2566_RS17370	fucK	fucK	L-fuculokinase	1.07770926020437	0.0359921752425784	Upregulated	70.9833429353175	WP_000808371.1
Phage_vs_ANC	C2566_RS08125	artQ	artQ	arginine ABC transporter permease ArtQ	1.06655152243997	0.0412040503196281	Upregulated	54.7701186689562	WP_001001691.1
Phage_vs_ANC	C2566_RS06015	copA	copA	copper-exporting P-type ATPase CopA	1.06336945577161	0.023823633599315	Upregulated	549.908283806078	WP_000083955.1
Phage_vs_ANC	C2566_RS21020	yhjD	yhjD	inner membrane protein YhjD	1.06320022411561	0.0117174226769116	Upregulated	74.9314283065825	WP_000191237.1
Phage_vs_ANC	C2566_RS01650	zraS	zraS	two-component system sensor histidine kinase ZraS	1.04063041776691	0.0141093578151685	Upregulated	83.4974363440485	WP_001211926.1
Phage_vs_ANC	C2566_RS01440	sthA	sthA	Si-specific NAD(P)(+) transhydrogenase	1.03897242189549	0.0176022332720186	Upregulated	1077.48628193199	WP_001120798.1
Phage_vs_ANC	C2566_RS10230	pgpB	pgpB	phosphatidylglycerophosphatase B	1.03336722127083	0.00563172293314541	Upregulated	162.717451293228	WP_001256538.1
Phage_vs_ANC	C2566_RS17690	yqeC	yqeC	selenium cofactor biosynthesis protein YqeC	1.01934477012722	0.0222467480943187	Upregulated	88.9901532427696	WP_001300448.1
Phage_vs_ANC	C2566_RS10480	ycjG	ycjG	L-Ala-D/L-Glu epimerase	1.01236373126888	0.0242440783096201	Upregulated	99.0209909836215	WP_001261211.1
Phage_vs_ANC	C2566_RS11190	osmC	osmC	peroxiredoxin OsmC	1.01204092113082	0.00801093545684043	Upregulated	247.549987244997	WP_000152305.1
Phage_vs_ANC	C2566_RS01020	csqR	csqR	DeoR/GlpR family DNA-binding transcription regulator	-1.01830730992219	0.00918100039236055	Downregulated	109.197301655104	WP_000059678.1
Phage_vs_ANC	C2566_RS00135	pstS	pstS	phosphate ABC transporter substrate-binding protein PstS	-1.02135623858848	0.0178868261497942	Downregulated	70.7134803884636	WP_000867146.1
Phage_vs_ANC	C2566_RS01280	hslV	hslV	ATP-dependent protease subunit HslV	-1.04135332354621	0.001356955062907	Downregulated	117.791593326471	WP_000208242.1
Phage_vs_ANC	C2566_RS07330	tolR	tolR	colicin uptake protein TolR	-1.0446765640638	0.000493948516211482	Downregulated	150.526967821307	WP_000090100.1
Phage_vs_ANC	C2566_RS20205	nirB	nirB	NADPH-nitrite reductase large subunit	-1.04480897309968	0.00192672196546785	Downregulated	112.802487741082	WP_000049208.1
Phage_vs_ANC	C2566_RS16290	yfhL	yfhL	4Fe-4S dicluster ferredoxin YfhL	-1.05592334881582	0.0321307782851303	Downregulated	89.9254265167801	WP_001196283.1
Phage_vs_ANC	C2566_RS15940	hda	hda	DnaA inactivator Hda	-1.05824422353326	0.0130558660196139	Downregulated	605.814081099787	WP_001307333.1
Phage_vs_ANC	C2566_RS11480	dcp	dcp	peptidyl-dipeptidase Dcp	-1.07554468323789	0.00144088514777042	Downregulated	325.622751304057	WP_001300598.1
Phage_vs_ANC	C2566_RS16980	hypA	hypA	hydrogenase maturation nickel metallochaperone HypA	-1.0769058775045	0.0400317689661168	Downregulated	96.2666406095937	WP_001299100.1
Phage_vs_ANC	C2566_RS02325	ghoT	ghoT	type V toxin-antitoxin system toxin GhoT	-1.08528499492808	0.0452325861544038	Downregulated	31.6199597569086	WP_001173343.1
Phage_vs_ANC	C2566_RS01275	hslU	hslU	HslU--HslV peptidase ATPase subunit	-1.08995377809394	0.00192672196546785	Downregulated	314.379118473895	WP_001293341.1
Phage_vs_ANC	C2566_RS20940	dctR	dctR	helix-turn-helix transcriptional regulator	-1.09626775305496	0.0452325861544038	Downregulated	41.9941998948076	WP_000478619.1
Phage_vs_ANC	C2566_RS08340	pflB	pflB	formate C-acetyltransferase	-1.10169049506296	0.0240316852530151	Downregulated	11758.8043065854	WP_001292822.1
Phage_vs_ANC	C2566_RS16400	grcA	grcA	autonomous glycyl radical cofactor GrcA	-1.12398082902977	0.0406238396007313	Downregulated	28110.8319646174	WP_000627807.1
Phage_vs_ANC	C2566_RS17140	cysJ	cysJ	NADPH-dependent assimilatory sulfite reductase flavoprotein subunit	-1.13145668317219	0.0157849576559713	Downregulated	124.299252733172	WP_000211907.1
Phage_vs_ANC	C2566_RS22095	yidX	yidX	protein YidX	-1.14447847334729	0.0199859111956538	Downregulated	117.900781794102	WP_000772941.1
Phage_vs_ANC	C2566_RS13755	rfbD	rfbD	dTDP-4-dehydrorhamnose reductase	-1.14715293280268	0.00617861386085855	Downregulated	311.590976429831	WP_001023616.1
Phage_vs_ANC	C2566_RS22050	ibpA	ibpA	small heat shock chaperone IbpA	-1.15103578054162	0.0178523163569943	Downregulated	752.21190696615	WP_001243437.1
Phage_vs_ANC	C2566_RS13730	vioB	vioB	dTDP-4-amino-4,6-dideoxy-D-glucose acetyltransferase VioB	-1.1563967384668	0.0321307782851303	Downregulated	2988.18704999737	WP_000323726.1
Phage_vs_ANC	C2566_RS12690	gapA	gapA	glyceraldehyde-3-phosphate dehydrogenase	-1.15738388270793	0.0175774068456886	Downregulated	8397.89772095863	WP_000153502.1
Phage_vs_ANC	C2566_RS17865	zapA	zapA	cell division protein ZapA	-1.17255919809173	0.013696550461027	Downregulated	5257.10981490002	WP_001276008.1
Phage_vs_ANC	C2566_RS19165	ubiU	ubiU	ubiquinone anaerobic biosynthesis protein UbiU	-1.18996549829327	0.00174096015797982	Downregulated	148.673894739882	WP_000421305.1
Phage_vs_ANC	C2566_RS11665	speG	speG	spermidine N1-acetyltransferase	-1.20593956588661	0.00365515085784268	Downregulated	159.073281371407	WP_001138581.1
Phage_vs_ANC	C2566_RS01510	C2566_RS01510	C2566_RS01510	hypothetical protein	-1.21658613568121	0.00293616445671438	Downregulated	229.505900903401	NA
Phage_vs_ANC	C2566_RS12535	ydjX	ydjX	TVP38/TMEM64 family protein	-1.22751106792745	0.00995075562391623	Downregulated	95.575190579698	WP_001299560.1
Phage_vs_ANC	C2566_RS01185	cpxR	cpxR	envelope stress response regulator transcription factor CpxR	-1.23928472530052	0.000779421344923462	Downregulated	366.715448418552	WP_001033722.1
Phage_vs_ANC	C2566_RS02915	pyrI	pyrI	aspartate carbamoyltransferase regulatory subunit	-1.24197984728186	0.00359188269454913	Downregulated	32.2105032328652	WP_000148581.1
Phage_vs_ANC	C2566_RS00675	C2566_RS00675	C2566_RS00675	LysR substrate-binding domain-containing protein	-1.24314126773447	0.00365804583475024	Downregulated	124.670197735373	WP_000470717.1
Phage_vs_ANC	C2566_RS24605	focA	focA	formate transporter FocA	-1.25425339815298	0.00213650619522735	Downregulated	1957.73853968825	WP_000642546.1
Phage_vs_ANC	C2566_RS18500	ygiZ	ygiZ	DUF2645 family protein	-1.26657861554135	0.0298915603371677	Downregulated	32.9524018016114	WP_000917684.1
Phage_vs_ANC	C2566_RS07125	ybfB	ybfB	protein YbfB	-1.29051329081237	0.0316387685255396	Downregulated	36.7643932648804	WP_000873944.1
Phage_vs_ANC	C2566_RS13705	wbbD	wbbD	UDP-Gal:alpha-D-GlcNAc-diphosphoundecaprenol beta-1,3-galactosyltransferase	-1.29063386667059	0.00374533314547465	Downregulated	385.795665010243	WP_001278664.1
Phage_vs_ANC	C2566_RS25460	C2566_RS25460	C2566_RS25460	hypothetical protein	-1.31993971326044	0.0263647326925892	Downregulated	33.4145064664654	WP_001144941.1
Phage_vs_ANC	C2566_RS17100	cysC	cysC	adenylyl-sulfate kinase	-1.32640800823849	0.0109125765450273	Downregulated	12.9570299544225	WP_001173673.1
Phage_vs_ANC	C2566_RS20785	nikD	nikD	nickel import ATP-binding protein NikD	-1.32665280091242	0.00546101450046673	Downregulated	165.481905840962	WP_001136236.1
Phage_vs_ANC	C2566_RS07135	ybfC	ybfC	protein YbfC	-1.34077617934766	0.0170732309355008	Downregulated	75.5852477068908	WP_000832333.1
Phage_vs_ANC	C2566_RS13305	flhC	flhC	flagellar transcriptional regulator FlhC	-1.34684078763103	0.00165811251594791	Downregulated	107.192881246655	WP_001291603.1
Phage_vs_ANC	C2566_RS18040	galP	galP	galactose/proton symporter	-1.36133966991764	0.00194121398863465	Downregulated	65.1245978239126	WP_012775975.1
Phage_vs_ANC	C2566_RS11400	sad	sad	succinate-semialdehyde dehydrogenase	-1.36308987621628	0.002906410931506	Downregulated	71.326287659181	WP_000156615.1
Phage_vs_ANC	C2566_RS08725	hyaF	hyaF	hydrogenase expression/formation protein	-1.39880990690816	0.00741052396505028	Downregulated	111.191938344253	WP_000004899.1
Phage_vs_ANC	C2566_RS14835	arnB	arnB	UDP-4-amino-4-deoxy-L-arabinose aminotransferase	-1.40027910388023	0.023823633599315	Downregulated	1073.85069823542	WP_001295286.1
Phage_vs_ANC	C2566_RS13720	C2566_RS13720	C2566_RS13720	sugar polymerase	-1.40046810820363	0.0228885570741074	Downregulated	1638.34464117354	WP_000340445.1
Phage_vs_ANC	C2566_RS14360	yeiH	yeiH	YeiH family protein	-1.40869602094246	0.00647911619306033	Downregulated	143.450735776381	WP_000182053.1
Phage_vs_ANC	C2566_RS24520	C2566_RS24520	C2566_RS24520	hypothetical protein	-1.45464271292369	0.0193699395569519	Downregulated	10.7342780138777	WP_000998331.1
Phage_vs_ANC	C2566_RS14840	arnC	arnC	undecaprenyl-phosphate 4-deoxy-4-formamido-L-arabinose transferase	-1.45557778805403	0.0213873333323285	Downregulated	453.425821125021	WP_000461657.1
Phage_vs_ANC	C2566_RS24505	yadW	yadW	small protein YadW	-1.46142053954245	0.0138304340436902	Downregulated	20.369057781003	WP_120795373.1
Phage_vs_ANC	C2566_RS17130	cysH	cysH	phosphoadenosine phosphosulfate reductase	-1.46496615013127	0.0043564108910828	Downregulated	155.523557617041	WP_000039863.1
Phage_vs_ANC	C2566_RS22805	C2566_RS22805	C2566_RS22805	DUF6258 family protein	-1.47015799124747	0.0206256620262591	Downregulated	7.53351609823586	WP_230872760.1
Phage_vs_ANC	C2566_RS10390	pspD	pspD	phage shock protein PspD	-1.48575432694281	0.00563172293314541	Downregulated	84.3700728558456	WP_001295585.1
Phage_vs_ANC	C2566_RS24595	C2566_RS24595	C2566_RS24595	protein YliM	-1.48804707860731	0.00394027711497879	Downregulated	397.712133375652	WP_120795379.1
Phage_vs_ANC	C2566_RS20085	tusB	tusB	sulfurtransferase complex subunit TusB	-1.52487190267116	0.00203779082232927	Downregulated	91.0332791145911	WP_000903377.1
Phage_vs_ANC	C2566_RS20975	mdtE	mdtE	multidrug transporter subunit MdtE	-1.55552696538026	0.00732487494792427	Downregulated	35.2698668976581	WP_001340474.1
Phage_vs_ANC	C2566_RS11495	ydfZ	ydfZ	putative selenium delivery protein YdfZ	-1.55626172123899	0.014701565915195	Downregulated	311.407838799015	WP_000214712.1
Phage_vs_ANC	C2566_RS10010	adhE	adhE	bifunctional acetaldehyde-CoA/alcohol dehydrogenase	-1.55687372759031	0.00025989394606999	Downregulated	1499.2390584672	WP_000301651.1
Phage_vs_ANC	C2566_RS18505	mdaB	mdaB	NADPH:quinone oxidoreductase MdaB	-1.55905974340387	0.00380552062393492	Downregulated	31.0620845291445	WP_000072420.1
Phage_vs_ANC	C2566_RS08700	hyaA	hyaA	hydrogenase 1 small subunit	-1.60322338297532	0.00132442792354096	Downregulated	225.861306606341	WP_001058323.1
Phage_vs_ANC	C2566_RS00325	maoP	maoP	macrodomain Ori organization protein MaoP	-1.61229741269246	0.00241944152031826	Downregulated	851.666241521126	WP_000841001.1
Phage_vs_ANC	C2566_RS08710	hyaC	hyaC	Ni/Fe-hydrogenase b-type cytochrome subunit	-1.61257389797876	0.00285729523780082	Downregulated	61.0638470446794	WP_001186424.1
Phage_vs_ANC	C2566_RS02330	lysS	lysS	lysine--tRNA ligase	-1.63272564983925	1.68657440895897e-06	Downregulated	1659.34955007436	WP_001295090.1
Phage_vs_ANC	C2566_RS21620	rfaY	rfaY	lipopolysaccharide core heptose(II) kinase RfaY	-1.6357964274766	0.00852231935193875	Downregulated	107.838547113333	WP_000633084.1
Phage_vs_ANC	C2566_RS01230	yiiS	yiiS	DUF406 domain-containing protein	-1.65146190983152	0.0024373601720406	Downregulated	156.363579321022	WP_000655986.1
Phage_vs_ANC	C2566_RS09790	dhaK	dhaK	dihydroxyacetone kinase subunit DhaK	-1.65209766733123	1.20903088717468e-06	Downregulated	122.717685254606	WP_000733715.1
Phage_vs_ANC	C2566_RS20980	mdtF	mdtF	multidrug efflux pump RND permease MdtF	-1.66134506621623	0.00132442792354096	Downregulated	162.527396903798	WP_000024872.1
Phage_vs_ANC	C2566_RS22860	C2566_RS22860	C2566_RS22860	hypothetical protein	-1.66299395045772	0.00317263795703896	Downregulated	1866.48204365847	WP_001321204.1
Phage_vs_ANC	C2566_RS18310	gss	gss	bifunctional glutathionylspermidine amidase/synthase	-1.6781273371981	1.51447288833369e-08	Downregulated	363.675115973144	WP_001300624.1
Phage_vs_ANC	C2566_RS13735	vioA	vioA	dTDP-4-amino-4,6-dideoxy-D-glucose aminotransferase VioA	-1.68270698443489	0.00203241674062678	Downregulated	7215.667575349	WP_000998544.1
Phage_vs_ANC	C2566_RS02395	groS	groS	co-chaperone GroES	-1.68583801197823	7.06999022639517e-05	Downregulated	946.050333109858	WP_001026276.1
Phage_vs_ANC	C2566_RS19250	C2566_RS19250	C2566_RS19250	hypothetical protein	-1.74824302444745	0.0096483547432604	Downregulated	44.7579323685353	NA
Phage_vs_ANC	C2566_RS16470	clpB	clpB	ATP-dependent chaperone ClpB	-1.76643937327174	8.85189493846675e-06	Downregulated	3612.21108653992	WP_001235102.1
Phage_vs_ANC	C2566_RS11875	blr	blr	division septum protein Blr	-1.77657470137149	0.000685186686314372	Downregulated	205.495099359228	WP_001300888.1
Phage_vs_ANC	C2566_RS03640	iraD	iraD	anti-adapter protein IraD	-1.79351058398308	0.00144088514777042	Downregulated	108.037916210178	WP_001309187.1
Phage_vs_ANC	C2566_RS21625	C2566_RS21625	C2566_RS21625	glycosyltransferase family 8 protein	-1.79816133319215	0.00136875661146673	Downregulated	161.005494597319	NA
Phage_vs_ANC	C2566_RS13710	C2566_RS13710	C2566_RS13710	glycosyltransferase family 4 protein	-1.80740298631167	0.00163965669973719	Downregulated	2076.40459315803	WP_000161786.1
Phage_vs_ANC	C2566_RS19925	rpsQ	rpsQ	30S ribosomal protein S17	-1.82638836847845	4.72076312813463e-06	Downregulated	2335.75084380848	WP_000130100.1
Phage_vs_ANC	C2566_RS09780	dhaM	dhaM	dihydroxyacetone kinase phosphoryl donor subunit DhaM	-1.82645876645758	1.1405831279983e-06	Downregulated	183.651695151845	WP_001301101.1
Phage_vs_ANC	C2566_RS13695	C2566_RS13695	C2566_RS13695	mannose-1-phosphate guanylyltransferase/mannose-6-phosphate isomerase	-1.83063636511884	0.000947654894534732	Downregulated	1130.3865589668	WP_000097983.1
Phage_vs_ANC	C2566_RS20935	slp	slp	outer membrane lipoprotein Slp	-1.83899223030102	6.13115600463543e-06	Downregulated	1156.56242350748	WP_001057453.1
Phage_vs_ANC	C2566_RS00195	rsmG	rsmG	16S rRNA (guanine(527)-N(7))-methyltransferase RsmG	-1.87890683278398	2.42747894982787e-05	Downregulated	310.849057619842	WP_000932839.1
Phage_vs_ANC	C2566_RS06640	ahpF	ahpF	alkyl hydroperoxide reductase subunit F	-1.92061236507133	1.02965369148542e-05	Downregulated	786.415626056219	WP_000887629.1
Phage_vs_ANC	C2566_RS18365	yghW	yghW	DUF2623 family protein YghW	-1.93234182779979	0.00569396409725554	Downregulated	26.9024146094002	WP_001059139.1
Phage_vs_ANC	C2566_RS06020	glsA	glsA	glutaminase A	-1.94457597009029	2.27504084352726e-05	Downregulated	252.070398927481	WP_000883034.1
Phage_vs_ANC	C2566_RS20965	gadE	gadE	acid resistance transcriptional activator GadE	-1.94678066484638	0.00533187193516913	Downregulated	2075.96684897917	WP_000576690.1
Phage_vs_ANC	C2566_RS05960	htpG	htpG	molecular chaperone HtpG	-2.02635468716324	1.49923637881176e-06	Downregulated	1193.18327416721	WP_000678201.1
Phage_vs_ANC	C2566_RS13740	wzx	wzx	O7 family O-antigen flippase	-2.04065552271694	0.000415111624776001	Downregulated	5208.91256590548	WP_001060532.1
Phage_vs_ANC	C2566_RS08315	ycaD	ycaD	MFS transporter	-2.04235939573726	6.24891873007451e-05	Downregulated	98.7574783797899	WP_000109259.1
Phage_vs_ANC	C2566_RS21605	C2566_RS21605	C2566_RS21605	O-antigen ligase family protein	-2.044702160651	7.78628075900806e-05	Downregulated	348.004268934383	WP_001318782.1
Phage_vs_ANC	C2566_RS15280	yfcZ	yfcZ	YfcZ/YiiS family protein	-2.08710314706198	4.91938692439125e-05	Downregulated	1044.88182924784	WP_001296261.1
Phage_vs_ANC	C2566_RS02225	pmrR	pmrR	LpxT activity modulator PmrR	-2.11898526583205	0.00165811251594791	Downregulated	258.862162562108	WP_000797657.1
Phage_vs_ANC	C2566_RS09785	dhaL	dhaL	dihydroxyacetone kinase subunit DhaL	-2.15882641424235	4.72076312813463e-06	Downregulated	67.3174027074182	WP_000059411.1
Phage_vs_ANC	C2566_RS03245	dnaK	dnaK	molecular chaperone DnaK	-2.16623934780108	1.51447288833369e-08	Downregulated	3334.07822232933	WP_000516135.1
Phage_vs_ANC	C2566_RS11435	marR	marR	multiple antibiotic resistance transcriptional regulator MarR	-2.1816205695888	2.42747894982787e-05	Downregulated	120.365290822896	WP_000843414.1
Phage_vs_ANC	C2566_RS22045	ibpB	ibpB	small heat shock chaperone IbpB	-2.19940730315206	0.000419890459459373	Downregulated	806.851666414869	WP_001243431.1
Phage_vs_ANC	C2566_RS07110	ybfA	ybfA	YbfA family protein	-2.21006689378151	0.000131187379103876	Downregulated	3107.94951906869	WP_000424924.1
Phage_vs_ANC	C2566_RS14830	ais	ais	lipopolysaccharide core heptose(II)-phosphate phosphatase Ais	-2.2145609259311	0.00207687081780866	Downregulated	1204.62659460032	WP_000879113.1
Phage_vs_ANC	C2566_RS11445	marB	marB	multiple antibiotic resistance protein MarB	-2.25587945316865	4.23283802812659e-06	Downregulated	31.8791366262268	WP_000803657.1
Phage_vs_ANC	C2566_RS11440	marA	marA	MDR efflux pump AcrAB transcriptional activator MarA	-2.33220465774632	4.26449103792164e-08	Downregulated	353.623872217065	WP_000091199.1
Phage_vs_ANC	C2566_RS25480	ykgR	ykgR	small membrane protein YkgR	-2.35230368727728	0.000150298680532177	Downregulated	152.957768993705	WP_000662258.1
Phage_vs_ANC	C2566_RS08055	grxA	grxA	glutaredoxin 1	-2.36705689142856	4.23283802812659e-06	Downregulated	135.168048909298	WP_001195240.1
Phage_vs_ANC	C2566_RS13715	wzy	wzy	O7 family O-antigen polymerase	-2.36725918155845	6.9783496608467e-06	Downregulated	2109.43038293702	WP_001230642.1
Phage_vs_ANC	C2566_RS21615	C2566_RS21615	C2566_RS21615	UDP-galactose--(galactosyl) LPS alpha1,2-galactosyltransferase	-2.39196871846316	4.23283802812659e-06	Downregulated	211.07711190062	WP_000364777.1
Phage_vs_ANC	C2566_RS13725	C2566_RS13725	C2566_RS13725	glycosyl transferase	-2.45434610479629	3.20242842755325e-05	Downregulated	2120.26340905574	WP_000690820.1
Phage_vs_ANC	C2566_RS01235	uspD	uspD	universal stress protein UspD	-2.61427046718656	4.26449103792164e-08	Downregulated	1414.38386544781	WP_000323556.1
Phage_vs_ANC	C2566_RS12500	spy	spy	ATP-independent periplasmic protein-refolding chaperone Spy	-2.66196602022424	1.51447288833369e-08	Downregulated	562.594575758768	WP_001228987.1
Phage_vs_ANC	C2566_RS24495	idlP	idlP	iraD leader peptide IdlP	-2.82244527030109	1.68657440895897e-06	Downregulated	49.3516329929549	WP_122999405.1
Phage_vs_ANC	C2566_RS21610	C2566_RS21610	C2566_RS21610	glycosyltransferase family 2 protein	-2.88509354850476	7.57839836585742e-07	Downregulated	296.631898662736	WP_000064010.1
Phage_vs_ANC	C2566_RS24315	ypdK	ypdK	membrane protein YpdK	-3.0404812654902	9.03104804981597e-06	Downregulated	957.375473639334	WP_012767748.1
Phage_vs_ANC	C2566_RS25345	ytiD	ytiD	protein YtiD	-3.08603060142684	3.11893577095459e-06	Downregulated	95.1433248416537	WP_001301448.1
FE_vs_CON	C2566_RS15605	cysW	cysW	sulfate/thiosulfate ABC transporter permease CysW	3.64213030864585	1.47565049411691e-06	Upregulated	72.7518868619593	WP_000852696.1
FE_vs_CON	C2566_RS13615	tsuA	tsuA	thiosulfate utilization transporter TsuA/YeeE	2.94464657533461	4.15187281985794e-07	Upregulated	85.1238441442059	WP_000492348.1
FE_vs_CON	C2566_RS17135	cysI	cysI	assimilatory sulfite reductase (NADPH) hemoprotein subunit	2.74453527569467	1.08450273986213e-05	Upregulated	91.8070944572966	WP_001290699.1
FE_vs_CON	C2566_RS17140	cysJ	cysJ	NADPH-dependent assimilatory sulfite reductase flavoprotein subunit	2.65740104897165	7.02455680183843e-06	Upregulated	124.299252733172	WP_000211907.1
FE_vs_CON	C2566_RS05735	cyoB	cyoB	cytochrome o ubiquinol oxidase subunit I	2.5271305692478	0.000304024990135422	Upregulated	1234.77667272315	WP_000467180.1
FE_vs_CON	C2566_RS17110	cysD	cysD	sulfate adenylyltransferase subunit CysD	2.3398831089989	0.00124560382945075	Upregulated	34.9169852048205	WP_000372108.1
FE_vs_CON	C2566_RS01595	thiF	thiF	thiazole biosynthesis adenylyltransferase ThiF	2.28972135196083	0.00161815741915817	Upregulated	21.5461970228644	WP_000999737.1
FE_vs_CON	C2566_RS05740	cyoA	cyoA	cytochrome o ubiquinol oxidase subunit II	2.2467038413736	0.000220790040570584	Upregulated	1213.35492827306	WP_001239440.1
FE_vs_CON	C2566_RS02905	mgtA	mgtA	magnesium-translocating P-type ATPase	2.21820079944892	0.000147307028400485	Upregulated	240.202595269478	WP_000471889.1
FE_vs_CON	C2566_RS02230	pmrB	pmrB	two-component system sensor histidine kinase PmrB	2.15477343701662	0.00035147047849681	Upregulated	136.836390575408	WP_001051094.1
FE_vs_CON	C2566_RS02240	eptA	eptA	phosphoethanolamine transferase EptA	2.10592461243612	0.000497914380997067	Upregulated	454.780658311439	WP_001298860.1
FE_vs_CON	C2566_RS02235	basR	basR	two-component system response regulator BasR	2.05348380467755	0.000204593771869369	Upregulated	159.762109983369	WP_000697915.1
FE_vs_CON	C2566_RS21140	dppC	dppC	dipeptide ABC transporter permease DppC	1.92266915292946	0.0030703099774318	Upregulated	20.4460602351447	WP_000084677.1
FE_vs_CON	C2566_RS15770	tkt	tkt	transketolase	1.90878308229621	1.29566421163447e-06	Upregulated	279.427015858161	WP_000087280.1
FE_vs_CON	C2566_RS15615	cysP	cysP	thiosulfate/sulfate ABC transporter substrate-binding protein CysP	1.87494843143534	0.00525081618023708	Upregulated	163.05975244086	WP_000290224.1
FE_vs_CON	C2566_RS10220	acnA	acnA	aconitate hydratase AcnA	1.78038999432296	7.16932896274532e-05	Upregulated	1152.09584402542	WP_000099534.1
FE_vs_CON	C2566_RS04075	thiB	thiB	thiamine ABC transporter substrate binding subunit	1.77748955989789	0.000584507738082102	Upregulated	35.6447093972011	WP_001301364.1
FE_vs_CON	C2566_RS07715	glnP	glnP	glutamine ABC transporter permease GlnP	1.76987393505868	0.00285312296362979	Upregulated	146.295862150927	WP_001159065.1
FE_vs_CON	C2566_RS05730	cyoC	cyoC	cytochrome o ubiquinol oxidase subunit III	1.76295358980416	0.00583370018657293	Upregulated	411.878973316339	WP_000179819.1
FE_vs_CON	C2566_RS04565	degP	degP	serine endoprotease DegP	1.7607922530576	0.00097530175160396	Upregulated	609.789584725524	WP_000753946.1
FE_vs_CON	C2566_RS01710	aceA	aceA	isocitrate lyase	1.73488576716134	0.00583370018657293	Upregulated	943.350806377594	WP_000857856.1
FE_vs_CON	C2566_RS05785	lon	lon	endopeptidase La	1.7296443489529	4.15187281985794e-07	Upregulated	152.60097548127	WP_001295325.1
FE_vs_CON	C2566_RS08940	putP	putP	sodium/proline symporter PutP	1.68769671030543	0.00778795001020457	Upregulated	447.068096144486	WP_001018486.1
FE_vs_CON	C2566_RS12520	astA	astA	arginine N-succinyltransferase	1.6870055286473	0.00996889697488207	Upregulated	50.1107441084586	WP_000989419.1
FE_vs_CON	C2566_RS12200	ydiJ	ydiJ	FAD-binding and (Fe-S)-binding domain-containing protein	1.64995361119504	3.42624376313549e-06	Upregulated	198.995232139014	WP_000612953.1
FE_vs_CON	C2566_RS21135	dppD	dppD	dipeptide ABC transporter ATP-binding protein	1.63411219906687	0.00419865960804738	Upregulated	25.1424465747808	WP_001196486.1
FE_vs_CON	C2566_RS19640	accB	accB	acetyl-CoA carboxylase biotin carboxyl carrier protein	1.59132973963392	0.0013174304157265	Upregulated	230.637292703478	WP_000354622.1
FE_vs_CON	C2566_RS06725	pagP	pagP	lipid IV(A) palmitoyltransferase PagP	1.58039767850454	0.00937413246646242	Upregulated	15.5078267902703	WP_001103094.1
FE_vs_CON	C2566_RS02005	acs	acs	acetate--CoA ligase	1.57142785410082	0.0136818000372339	Upregulated	663.7672808368	WP_000078239.1
FE_vs_CON	C2566_RS07270	sucC	sucC	ADP-forming succinate--CoA ligase subunit beta	1.48952964559017	0.0096035677384212	Upregulated	1511.33499165092	WP_001048602.1
FE_vs_CON	C2566_RS16650	gabD	gabD	NADP-dependent succinate-semialdehyde dehydrogenase	1.45343675481271	0.0030703099774318	Upregulated	43.2271722702737	WP_000772820.1
FE_vs_CON	C2566_RS20635	ugpE	ugpE	sn-glycerol-3-phosphate ABC transporter permease UgpE	1.4333756488947	0.0185788960071855	Upregulated	20.6703120848433	WP_000572176.1
FE_vs_CON	C2566_RS01590	thiS	thiS	sulfur carrier protein ThiS	1.43327748632127	0.019286219045826	Upregulated	14.8901642672741	WP_001166232.1
FE_vs_CON	C2566_RS12525	astC	astC	succinylornithine/acetylornithine transaminase	1.42138069177994	0.0173970519222577	Upregulated	103.697068910137	WP_000082032.1
FE_vs_CON	C2566_RS08930	putA	putA	trifunctional transcriptional regulator/proline dehydrogenase/L-glutamate gamma-semialdehyde dehydrogenase	1.41474966555734	0.00901018935241774	Upregulated	835.850994204752	WP_001703864.1
FE_vs_CON	C2566_RS01600	thiE	thiE	thiamine phosphate synthase	1.40853439078543	0.0185628829139857	Upregulated	18.1311339364767	WP_000284615.1
FE_vs_CON	C2566_RS07875	ybjG	ybjG	undecaprenyl-diphosphate phosphatase	1.40355085656726	0.0030703099774318	Upregulated	56.963931711246	WP_001295291.1
FE_vs_CON	C2566_RS14845	arnA	arnA	bifunctional UDP-4-amino-4-deoxy-L-arabinose formyltransferase/UDP-glucuronic acid oxidase ArnA	1.38250457335702	0.0185788960071855	Upregulated	681.968998642612	WP_000860273.1
FE_vs_CON	C2566_RS08460	gloC	gloC	hydroxyacylglutathione hydrolase GloC	1.3413744097746	0.00285312296362979	Upregulated	351.332987849	WP_001109486.1
FE_vs_CON	C2566_RS05725	cyoD	cyoD	cytochrome o ubiquinol oxidase subunit IV	1.30404689826376	0.0241783289639793	Upregulated	262.185823125916	WP_000019869.1
FE_vs_CON	C2566_RS11170	adhP	adhP	alcohol dehydrogenase AdhP	1.30353055988262	0.00231391022695415	Upregulated	33.8024138672451	WP_000642433.1
FE_vs_CON	C2566_RS00015	yidD	yidD	membrane protein insertion efficiency factor YidD	1.3020079268449	0.0102453709231793	Upregulated	35.4731473236769	WP_001307474.1
FE_vs_CON	C2566_RS16110	hscB	hscB	co-chaperone HscB	1.29718667047337	0.00112403265364683	Upregulated	81.9845566671988	WP_000384413.1
FE_vs_CON	C2566_RS21155	dppA	dppA	dipeptide ABC transporter substrate-binding protein DppA	1.29387117596582	0.0185628829139857	Upregulated	237.987063346808	WP_001222883.1
FE_vs_CON	C2566_RS08170	poxB	poxB	ubiquinone-dependent pyruvate dehydrogenase	1.28159161225359	0.000209077264101096	Upregulated	206.850747742194	WP_000815335.1
FE_vs_CON	C2566_RS07250	sdhB	sdhB	succinate dehydrogenase iron-sulfur subunit SdhB	1.27793710278764	0.0239811347611928	Upregulated	888.153410487649	WP_001235264.1
FE_vs_CON	C2566_RS10035	oppD	oppD	murein tripeptide/oligopeptide ABC transporter ATP-binding protein OppD	1.2754786093137	0.00710372503782996	Upregulated	1057.34105397191	WP_000110945.1
FE_vs_CON	C2566_RS09290	rne	rne	ribonuclease E	1.24161309008024	0.000523698974465158	Upregulated	645.097007178744	WP_000827411.1
FE_vs_CON	C2566_RS20920	arsB	arsB	arsenite/antimonite:H(+) antiporter ArsB	1.22985476487134	0.0185628829139857	Upregulated	46.4819280236559	WP_000922639.1
FE_vs_CON	C2566_RS19295	cgtA	cgtA	Obg family GTPase CgtA	1.22266017782806	0.000608262887249277	Upregulated	165.031160527531	WP_000673561.1
FE_vs_CON	C2566_RS01425	argB	argB	acetylglutamate kinase	1.22213614821489	0.00721010567171819	Upregulated	39.3307449552251	WP_001302318.1
FE_vs_CON	C2566_RS17130	cysH	cysH	phosphoadenosine phosphosulfate reductase	1.21632949979683	0.0185628829139857	Upregulated	155.523557617041	WP_000039863.1
FE_vs_CON	C2566_RS12170	sufD	sufD	Fe-S cluster assembly protein SufD	1.19264513688489	0.0041709152350641	Upregulated	61.4758798448933	WP_000908013.1
FE_vs_CON	C2566_RS09890	chaA	chaA	sodium-potassium/proton antiporter ChaA	1.18471577579308	0.00702636797826641	Upregulated	118.595394636464	WP_001295620.1
FE_vs_CON	C2566_RS15610	cysT	cysT	sulfate/thiosulfate ABC transporter permease CysT	1.18054663556626	0.029455971816748	Upregulated	65.0898415006819	WP_000458418.1
FE_vs_CON	C2566_RS13610	tsuB	tsuB	thiosulfate utilization sulfurtransferase TsuB/YeeD	1.17590334049737	0.0287819964147409	Upregulated	32.0347063102568	WP_000985273.1
FE_vs_CON	C2566_RS16260	purL	purL	phosphoribosylformylglycinamidine synthase	1.16610653602658	0.00750589775797515	Upregulated	140.518160668326	WP_000970117.1
FE_vs_CON	C2566_RS10030	oppC	oppC	oligopeptide ABC transporter permease OppC	1.16001909212353	0.0233577481969161	Upregulated	1304.29990496696	WP_000979661.1
FE_vs_CON	C2566_RS15165	usg	usg	aspartate-semialdehyde dehydrogenase	1.15980104045086	0.0174934769689105	Upregulated	143.810141188381	WP_001289167.1
FE_vs_CON	C2566_RS16640	glaH	glaH	glutarate dioxygenase GlaH	1.15537780308046	0.0262397536874448	Upregulated	32.410600447418	WP_000993087.1
FE_vs_CON	C2566_RS15215	aroC	aroC	chorismate synthase	1.14731294787819	0.00641136639109903	Upregulated	99.5653943587616	WP_001297933.1
FE_vs_CON	C2566_RS18000	ghxQ	ghxQ	guanine/hypoxanthine transporter GhxQ	1.13762729948779	0.0244867340155586	Upregulated	63.2158153437466	WP_000012163.1
FE_vs_CON	C2566_RS19900	rpsH	rpsH	30S ribosomal protein S8	1.12578072775578	0.0233577481969161	Upregulated	1208.31554369528	WP_000062611.1
FE_vs_CON	C2566_RS02555	hflK	hflK	FtsH protease activity modulator HflK	1.12311889526911	0.0220468364241186	Upregulated	433.960778768664	WP_000312488.1
FE_vs_CON	C2566_RS17735	speB	speB	agmatinase	1.11548629661987	0.0239811347611928	Upregulated	71.1479747055039	WP_000105566.1
FE_vs_CON	C2566_RS21130	dppF	dppF	dipeptide ABC transporter ATP-binding subunit DppF	1.11146458353956	0.043021422401307	Upregulated	24.0604089252225	WP_000107012.1
FE_vs_CON	C2566_RS16005	guaB	guaB	IMP dehydrogenase	1.10963082533101	0.0185628829139857	Upregulated	262.139427878154	WP_001299507.1
FE_vs_CON	C2566_RS17105	cysN	cysN	sulfate adenylyltransferase subunit CysN	1.10299227048652	0.0185628829139857	Upregulated	53.8904314485244	WP_001090386.1
FE_vs_CON	C2566_RS07710	glnQ	glnQ	glutamine ABC transporter ATP-binding protein GlnQ	1.10236805444291	0.0372407858296851	Upregulated	159.740726420047	WP_000569083.1
FE_vs_CON	C2566_RS20630	ugpC	ugpC	sn-glycerol 3-phosphate ABC transporter ATP binding protein UgpC	1.0946244976077	0.0262337438789884	Upregulated	35.0386350590014	WP_000907792.1
FE_vs_CON	C2566_RS13640	hisD	hisD	histidinol dehydrogenase	1.08995541018132	0.0349114631776047	Upregulated	40.5337463197987	WP_012767740.1
FE_vs_CON	C2566_RS00590	corA	corA	magnesium/cobalt transporter CorA	1.07206106625352	0.00933582203699686	Upregulated	73.3901183957572	WP_000947159.1
FE_vs_CON	C2566_RS07305	cydB	cydB	cytochrome d ubiquinol oxidase subunit II	1.05427681729312	0.0217990848557762	Upregulated	4196.50908853417	WP_000568275.1
FE_vs_CON	C2566_RS07275	sucD	sucD	succinate--CoA ligase subunit alpha	1.05392903571262	0.0490148263420799	Upregulated	1346.00459003874	WP_000025458.1
FE_vs_CON	C2566_RS16100	fdx	fdx	ISC system 2Fe-2S type ferredoxin	1.04546630228107	0.0281802646145257	Upregulated	52.596009878769	WP_001124469.1
FE_vs_CON	C2566_RS01615	nudC	nudC	NAD(+) diphosphatase	1.03529844194851	0.0290003256858613	Upregulated	36.1977314273928	WP_000373940.1
FE_vs_CON	C2566_RS06165	allC	allC	allantoate deiminase	1.03173518140821	0.0239811347611928	Upregulated	55.8985069077667	WP_001301144.1
FE_vs_CON	C2566_RS07325	tolQ	tolQ	Tol-Pal system protein TolQ	1.01593186130377	0.0102453709231793	Upregulated	137.385950225241	WP_000131314.1
FE_vs_CON	C2566_RS15955	purM	purM	phosphoribosylformylglycinamidine cyclo-ligase	1.0152473147311	0.0291454701573929	Upregulated	38.4261982582666	WP_001295474.1
FE_vs_CON	C2566_RS10025	oppB	oppB	oligopeptide ABC transporter permease OppB	1.00485878046521	0.0342732538352728	Upregulated	1417.89993592701	WP_000911112.1
FE_vs_CON	C2566_RS15595	cysM	cysM	cysteine synthase B	1.00007855359413	0.0210374212405676	Upregulated	54.7495341194145	WP_001295461.1
FE_vs_CON	C2566_RS21490	mtlR	mtlR	mannitol operon repressor MtlR	-1.017979005803	0.00641136639109903	Downregulated	53.747447657353	WP_000228269.1
FE_vs_CON	C2566_RS24945	C2566_RS24945	C2566_RS24945	hypothetical protein	-1.02677664688764	0.043021422401307	Downregulated	1463.68214562608	WP_000074142.1
FE_vs_CON	C2566_RS03975	kefF	kefF	glutathione-regulated potassium-efflux system oxidoreductase KefF	-1.027992160196	0.0372407858296851	Downregulated	27.4855233174715	WP_000600725.1
FE_vs_CON	C2566_RS02890	treC	treC	alpha,alpha-phosphotrehalase	-1.03444290660956	0.0352778611853115	Downregulated	48.1604081639833	WP_001320168.1
FE_vs_CON	C2566_RS12150	lpp	lpp	murein lipoprotein Lpp	-1.03465673818224	0.0369154556173927	Downregulated	111271.568607545	WP_000648420.1
FE_vs_CON	C2566_RS17425	C2566_RS17425	C2566_RS17425	hypothetical protein	-1.05311081760988	0.0262397536874448	Downregulated	322.026358892245	NA
FE_vs_CON	C2566_RS12140	fumD	fumD	fumarate hydratase FumD	-1.05877374419024	0.0392255107511161	Downregulated	196.392326559621	WP_000528342.1
FE_vs_CON	C2566_RS01260	zapB	zapB	septal ring assembly protein ZapB	-1.06206140565693	0.019286219045826	Downregulated	5077.5357456356	WP_001296623.1
FE_vs_CON	C2566_RS03520	bglJ	bglJ	DNA-binding transcriptional activator BglJ	-1.07421351876421	0.0317304286899928	Downregulated	34.3231965049254	WP_001301727.1
FE_vs_CON	C2566_RS06680	citX	citX	citrate lyase holo-[acyl-carrier protein] synthase	-1.0754698927552	0.0233577481969161	Downregulated	36.666038124326	WP_000550422.1
FE_vs_CON	C2566_RS13235	yecT	yecT	lysozyme inhibitor LprI family protein	-1.08018157433068	0.0443632447373337	Downregulated	21.1189802003192	WP_001320618.1
FE_vs_CON	C2566_RS09080	ymdA	ymdA	protein YmdA	-1.08802422930907	0.0429225245017098	Downregulated	22.920103427144	WP_000489585.1
FE_vs_CON	C2566_RS07370	C2566_RS07370	C2566_RS07370	hypothetical protein	-1.09489286619356	0.0352778611853115	Downregulated	717.774618692993	NA
FE_vs_CON	C2566_RS05300	lacZ	lacZ	beta-galactosidase	-1.09726767691286	0.0349114631776047	Downregulated	33.5997444138443	NA
FE_vs_CON	C2566_RS19000	garP	garP	galactarate/glucarate/glycerate transporter GarP	-1.09773693222272	0.040922857860522	Downregulated	19.4322563742477	WP_000599636.1
FE_vs_CON	C2566_RS21965	ivbL	ivbL	ilvB operon leader peptide IvbL	-1.10261896099385	0.0424075852803228	Downregulated	744.574772615466	WP_001300753.1
FE_vs_CON	C2566_RS18605	glgS	glgS	cell surface composition regulator GlgS	-1.10318093600895	0.043021422401307	Downregulated	4504.90283239667	WP_000350095.1
FE_vs_CON	C2566_RS14610	napF	napF	ferredoxin-type protein NapF	-1.10555779180466	0.0136818000372339	Downregulated	42.0134056455169	WP_000686736.1
FE_vs_CON	C2566_RS17530	ygdR	ygdR	lipoprotein YgdR	-1.11101226663558	0.0263539936184215	Downregulated	698.42272098091	WP_000758655.1
FE_vs_CON	C2566_RS15480	C2566_RS15480	C2566_RS15480	hypothetical protein	-1.11760629676988	0.0384141830390695	Downregulated	84.9892173456263	NA
FE_vs_CON	C2566_RS08870	yccJ	yccJ	YccJ family protein	-1.11940138772602	0.0206409224843902	Downregulated	624.858794236717	WP_000107010.1
FE_vs_CON	C2566_RS03310	thrL	thrL	thr operon leader peptide	-1.12495043099401	0.0347951642481861	Downregulated	2039.08534716203	WP_001386572.1
FE_vs_CON	C2566_RS24820	C2566_RS24820	C2566_RS24820	type I toxin-antitoxin system toxin Ldr family protein	-1.12711855412134	0.0384141830390695	Downregulated	200.754037472522	WP_001295224.1
FE_vs_CON	C2566_RS24965	ykiE	ykiE	protein YkiE	-1.12798137507275	0.0302221109596417	Downregulated	127.289481861098	WP_211180522.1
FE_vs_CON	C2566_RS06765	lipB	lipB	lipoyl(octanoyl) transferase LipB	-1.12885318719191	0.00528490899053628	Downregulated	76.4129808156389	WP_000284027.1
FE_vs_CON	C2566_RS12760	yoaF	yoaF	DUF333 domain-containing lipoprotein YoaF	-1.1310180903074	0.0049503721923026	Downregulated	102.128549142197	WP_000691934.1
FE_vs_CON	C2566_RS16805	C2566_RS16805	C2566_RS16805	hypothetical protein	-1.15099350759092	0.0134575916489892	Downregulated	207.205422379527	NA
FE_vs_CON	C2566_RS10065	yciI	yciI	YciI family protein	-1.15940953913512	0.0147259292115161	Downregulated	450.770214449372	WP_000967595.1
FE_vs_CON	C2566_RS00490	C2566_RS00490	C2566_RS00490	hypothetical protein	-1.16132281560875	0.019286219045826	Downregulated	770.521707520077	NA
FE_vs_CON	C2566_RS11085	pptA	pptA	tautomerase PptA	-1.16215331899482	0.0295913681680821	Downregulated	31.331495185156	WP_001120141.1
FE_vs_CON	C2566_RS08685	tusE	tusE	sulfurtransferase TusE	-1.16936249598777	0.00583370018657293	Downregulated	102.962183755879	WP_000904442.1
FE_vs_CON	C2566_RS24950	ysgD	ysgD	protein YsgD	-1.17644768316484	0.0321878726590006	Downregulated	27.3595561626495	WP_211180520.1
FE_vs_CON	C2566_RS06410	C2566_RS06410	C2566_RS06410	phage tail tip protein	-1.18486978473705	0.021755466925358	Downregulated	195.712966754144	NA
FE_vs_CON	C2566_RS00035	tnaA	tnaA	tryptophanase	-1.19364413254339	0.0109423775516168	Downregulated	1631.00321428407	WP_001295247.1
FE_vs_CON	C2566_RS03500	C2566_RS03500	C2566_RS03500	hypothetical protein	-1.19772550298012	0.0318447371806259	Downregulated	218.72413237613	NA
FE_vs_CON	C2566_RS03605	yjiK	yjiK	SdiA-regulated domain-containing protein	-1.22371948001995	0.0239909801145344	Downregulated	144.086659053219	WP_001318795.1
FE_vs_CON	C2566_RS00470	wzyE	wzyE	ECA oligosaccharide polymerase	-1.22713349814058	0.000327105636225745	Downregulated	66.6618337229079	WP_000055131.1
FE_vs_CON	C2566_RS00800	rfaH	rfaH	transcription/translation regulatory transformer protein RfaH	-1.22778142078347	0.00185025192773575	Downregulated	79.1075900686986	WP_001192396.1
FE_vs_CON	C2566_RS11875	blr	blr	division septum protein Blr	-1.24818633254716	0.0121416299913055	Downregulated	205.495099359228	WP_001300888.1
FE_vs_CON	C2566_RS19680	yhdU	yhdU	DUF2556 family protein	-1.26452590256902	0.022675522456227	Downregulated	67.6642184558618	WP_001295275.1
FE_vs_CON	C2566_RS03915	caiF	caiF	carnitine metabolism transcriptional regulator CaiF	-1.26558489826182	0.000197086421164206	Downregulated	277.968825226827	WP_000333125.1
FE_vs_CON	C2566_RS02500	C2566_RS02500	C2566_RS02500	hypothetical protein	-1.28338831568855	0.0114557976888175	Downregulated	712.308814151927	NA
FE_vs_CON	C2566_RS15775	ypfG	ypfG	DUF1176 domain-containing protein	-1.29615774547696	0.00755608474748387	Downregulated	42.6981503395243	WP_001270542.1
FE_vs_CON	C2566_RS15495	yfeD	yfeD	MerR family transcriptional regulator	-1.29961413625517	0.000523698974465158	Downregulated	166.237365069904	WP_000826513.1
FE_vs_CON	C2566_RS12800	leuE	leuE	leucine efflux protein LeuE	-1.30835337356484	0.00818664569382111	Downregulated	58.1534965191227	WP_000457199.1
FE_vs_CON	C2566_RS16295	shoB	shoB	type I toxin-antitoxin system toxin ShoB	-1.31543639960615	0.0041703657649242	Downregulated	98.1418104738189	WP_000128776.1
FE_vs_CON	C2566_RS20935	slp	slp	outer membrane lipoprotein Slp	-1.32615146068828	0.00157564914946796	Downregulated	1156.56242350748	WP_001057453.1
FE_vs_CON	C2566_RS24850	nadS	nadS	NadS family protein	-1.34521730011658	0.00999523784582586	Downregulated	94.2537916943586	WP_000007444.1
FE_vs_CON	C2566_RS07375	C2566_RS07375	C2566_RS07375	hypothetical protein	-1.35473890659404	0.0185628829139857	Downregulated	310.887219095115	NA
FE_vs_CON	C2566_RS20780	nikC	nikC	nickel ABC transporter permease subunit NikC	-1.36696657497725	0.00694587171803109	Downregulated	38.5342238333004	WP_001008963.1
FE_vs_CON	C2566_RS02285	fumB	fumB	class I fumarate hydratase	-1.37104985475929	0.0101342385102176	Downregulated	84.5467236980285	WP_000066676.1
FE_vs_CON	C2566_RS25480	ykgR	ykgR	small membrane protein YkgR	-1.40858792440959	0.015263096585726	Downregulated	152.957768993705	WP_000662258.1
FE_vs_CON	C2566_RS09245	flgD	flgD	flagellar hook assembly protein FlgD	-1.41394693303481	0.0185628829139857	Downregulated	64.4933176576276	WP_000020467.1
FE_vs_CON	C2566_RS14780	glpB	glpB	glycerol-3-phosphate dehydrogenase subunit GlpB	-1.42693591651132	0.0192560620907598	Downregulated	270.467577065559	WP_001209902.1
FE_vs_CON	C2566_RS08245	infA	infA	translation initiation factor IF-1	-1.43795781323614	0.00458119252284202	Downregulated	2017.91671716359	WP_001040187.1
FE_vs_CON	C2566_RS18470	mqsA	mqsA	type II toxin-antitoxin system antitoxin MqsA	-1.44195891930844	0.0138682995399795	Downregulated	638.151901895743	WP_000650107.1
FE_vs_CON	C2566_RS15060	yfcC	yfcC	putative basic amino acid antiporter YfcC	-1.50028410640616	0.00674072614248354	Downregulated	83.2063187811537	WP_001274501.1
FE_vs_CON	C2566_RS12090	C2566_RS12090	C2566_RS12090	hypothetical protein	-1.51890494167687	0.0158913129693454	Downregulated	17.3762774538597	NA
FE_vs_CON	C2566_RS21990	yidF	yidF	radical SAM protein	-1.53344832178706	0.000266811595834848	Downregulated	128.5677476852	WP_000148063.1
FE_vs_CON	C2566_RS09170	bssS	bssS	biofilm formation regulator BssS	-1.53516212789765	0.00224262241777102	Downregulated	1569.7069298127	WP_000414437.1
FE_vs_CON	C2566_RS14775	glpA	glpA	anaerobic glycerol-3-phosphate dehydrogenase subunit A	-1.54205900967187	0.0147259292115161	Downregulated	325.103639263241	WP_000857257.1
FE_vs_CON	C2566_RS23055	yncL	yncL	stress response membrane protein YncL	-1.56120614744412	0.00996889697488207	Downregulated	916.568596059417	WP_001303494.1
FE_vs_CON	C2566_RS12035	mepH	mepH	peptidoglycan DD-endopeptidase MepH	-1.57029963353319	0.000168063483410081	Downregulated	157.185982211655	WP_000101193.1
FE_vs_CON	C2566_RS01475	C2566_RS01475	C2566_RS01475	hypothetical protein	-1.57931881467353	0.00690651191517187	Downregulated	220.621655782613	NA
FE_vs_CON	C2566_RS10395	pspE	pspE	thiosulfate sulfurtransferase PspE	-1.60661945401391	6.81959918594668e-05	Downregulated	305.014440918083	WP_000473109.1
FE_vs_CON	C2566_RS19280	yhbY	yhbY	ribosome assembly RNA-binding protein YhbY	-1.63311130665577	0.000967876411061307	Downregulated	337.678860981689	WP_001054420.1
FE_vs_CON	C2566_RS07965	C2566_RS07965	C2566_RS07965	GPO family capsid scaffolding protein	-1.63683524966859	0.00721010567171819	Downregulated	21.3899499102808	WP_000216259.1
FE_vs_CON	C2566_RS16795	C2566_RS16795	C2566_RS16795	hypothetical protein	-1.66063731780463	0.00124560382945075	Downregulated	44.1786892455972	NA
FE_vs_CON	C2566_RS02290	dcuB	dcuB	anaerobic C4-dicarboxylate transporter DcuB	-1.72068340333189	0.00108271463683457	Downregulated	82.8405311745651	WP_000899522.1
FE_vs_CON	C2566_RS20790	nikE	nikE	nickel import ATP-binding protein NikE	-1.75343479539358	0.000403902286132924	Downregulated	27.4213030348089	WP_000173665.1
FE_vs_CON	C2566_RS20210	nirD	nirD	nitrite reductase small subunit NirD	-1.78359683554685	0.00641136639109903	Downregulated	11.6736635347419	WP_000084764.1
FE_vs_CON	C2566_RS05225	yahN	yahN	LysE family transporter	-1.78397999739063	7.3495367598881e-05	Downregulated	80.3080780910948	WP_000976975.1
FE_vs_CON	C2566_RS06935	C2566_RS06935	C2566_RS06935	hypothetical protein	-1.78418733569476	0.00161815741915817	Downregulated	115.095693966729	NA
FE_vs_CON	C2566_RS02450	frdD	frdD	fumarate reductase subunit FrdD	-1.95077765485885	2.64188281180493e-05	Downregulated	358.263161393888	WP_000609663.1
FE_vs_CON	C2566_RS15485	C2566_RS15485	C2566_RS15485	hypothetical protein	-1.95925141563003	0.00108271463683457	Downregulated	588.479464723493	NA
FE_vs_CON	C2566_RS12050	cydH	cydH	cytochrome bd-I accessory subunit CydH	-2.0637741873857	0.000632091437377555	Downregulated	1555.58783712398	WP_000102278.1
FE_vs_CON	C2566_RS02340	cadA	cadA	lysine decarboxylase CadA	-2.06969774084771	0.000803550659812019	Downregulated	60.7798465699388	WP_001295383.1
FE_vs_CON	C2566_RS16440	yfiM	yfiM	YfiM family lipoprotein	-2.10120090714239	8.32598441928058e-06	Downregulated	17.1721423457367	WP_012138968.1
FE_vs_CON	C2566_RS09875	C2566_RS09875	C2566_RS09875	type I toxin-antitoxin system toxin Ldr family protein	-2.1068077572537	0.00161815741915817	Downregulated	141.267026704909	WP_000170951.1
FE_vs_CON	C2566_RS20775	nikB	nikB	nickel ABC transporter permease subunit NikB	-2.13507294289465	0.0001417367170026	Downregulated	81.1843749911881	WP_000947068.1
FE_vs_CON	C2566_RS24235	azuC	azuC	stress response protein AzuC	-2.2046118704849	0.00243615120258628	Downregulated	180.473914296023	WP_010723106.1
FE_vs_CON	C2566_RS18995	garL	garL	2-dehydro-3-deoxyglucarate aldolase	-2.23259959342802	0.000786513818886866	Downregulated	17.1416883833647	WP_001058209.1
FE_vs_CON	C2566_RS03495	C2566_RS03495	C2566_RS03495	hypothetical protein	-2.24016922403008	0.000165677107375295	Downregulated	129.142966196986	NA
FE_vs_CON	C2566_RS07110	ybfA	ybfA	YbfA family protein	-2.28650235152413	0.000266811595834848	Downregulated	3107.94951906869	WP_000424924.1
FE_vs_CON	C2566_RS20205	nirB	nirB	NADPH-nitrite reductase large subunit	-2.30590802244917	2.84948136710272e-10	Downregulated	112.802487741082	WP_000049208.1
FE_vs_CON	C2566_RS20785	nikD	nikD	nickel import ATP-binding protein NikD	-2.32333164898056	8.74657303759115e-06	Downregulated	165.481905840962	WP_001136236.1
FE_vs_CON	C2566_RS00040	tnaB	tnaB	low affinity tryptophan permease TnaB	-2.35785403230888	0.000506667416350135	Downregulated	232.001159648411	WP_000131911.1
FE_vs_CON	C2566_RS18960	tdcA	tdcA	transcriptional regulator TdcA	-2.37012245368439	3.95168508580327e-06	Downregulated	1041.51965758037	WP_000104211.1
FE_vs_CON	C2566_RS02895	treB	treB	PTS trehalose transporter subunit IIBC	-2.5705048191631	3.25074940112651e-08	Downregulated	81.4608647098868	WP_001297258.1
FE_vs_CON	C2566_RS02030	nrfE	nrfE	heme lyase CcmF/NrfE family subunit	-2.66909066118981	1.47565049411691e-06	Downregulated	74.0228698627482	WP_071586153.1
FE_vs_CON	C2566_RS00930	yshB	yshB	YshB family small membrane protein	-2.81100353783832	1.54037156841971e-09	Downregulated	465.750100965276	WP_000893994.1
FE_vs_CON	C2566_RS19415	yrbL	yrbL	PhoP regulatory network protein YrbL	-3.0559399525493	3.48496347016745e-05	Downregulated	768.371803475207	WP_000620405.1
PF_vs_CON	C2566_RS15605	cysW	cysW	sulfate/thiosulfate ABC transporter permease CysW	2.84167097135286	0.000235738159161301	Upregulated	72.7518868619593	WP_000852696.1
PF_vs_CON	C2566_RS13615	tsuA	tsuA	thiosulfate utilization transporter TsuA/YeeE	2.5531630534264	1.12746300385384e-05	Upregulated	85.1238441442059	WP_000492348.1
PF_vs_CON	C2566_RS05735	cyoB	cyoB	cytochrome o ubiquinol oxidase subunit I	2.43351407343251	0.00082772856473	Upregulated	1234.77667272315	WP_000467180.1
PF_vs_CON	C2566_RS01595	thiF	thiF	thiazole biosynthesis adenylyltransferase ThiF	2.30389279619092	0.00333538360540754	Upregulated	21.5461970228644	WP_000999737.1
PF_vs_CON	C2566_RS05740	cyoA	cyoA	cytochrome o ubiquinol oxidase subunit II	2.23769499285401	0.000377679819735217	Upregulated	1213.35492827306	WP_001239440.1
PF_vs_CON	C2566_RS20635	ugpE	ugpE	sn-glycerol-3-phosphate ABC transporter permease UgpE	2.22981215967156	0.00370336962248927	Upregulated	20.6703120848433	WP_000572176.1
PF_vs_CON	C2566_RS17140	cysJ	cysJ	NADPH-dependent assimilatory sulfite reductase flavoprotein subunit	2.22796809859985	0.000243372585411952	Upregulated	124.299252733172	WP_000211907.1
PF_vs_CON	C2566_RS02240	eptA	eptA	phosphoethanolamine transferase EptA	2.21823866665975	0.000473782964139518	Upregulated	454.780658311439	WP_001298860.1
PF_vs_CON	C2566_RS10220	acnA	acnA	aconitate hydratase AcnA	2.07310570121561	7.15795144036955e-06	Upregulated	1152.09584402542	WP_000099534.1
PF_vs_CON	C2566_RS17110	cysD	cysD	sulfate adenylyltransferase subunit CysD	2.06657531050827	0.00558689744672589	Upregulated	34.9169852048205	WP_000372108.1
PF_vs_CON	C2566_RS02235	basR	basR	two-component system response regulator BasR	2.05828877268645	0.000339857857404599	Upregulated	159.762109983369	WP_000697915.1
PF_vs_CON	C2566_RS17135	cysI	cysI	assimilatory sulfite reductase (NADPH) hemoprotein subunit	1.99711105252903	0.00199034674313302	Upregulated	91.8070944572966	WP_001290699.1
PF_vs_CON	C2566_RS12525	astC	astC	succinylornithine/acetylornithine transaminase	1.95175443658464	0.00558689744672589	Upregulated	103.697068910137	WP_000082032.1
PF_vs_CON	C2566_RS02230	pmrB	pmrB	two-component system sensor histidine kinase PmrB	1.92107880521175	0.00234889842887459	Upregulated	136.836390575408	WP_001051094.1
PF_vs_CON	C2566_RS15770	tkt	tkt	transketolase	1.91832885651828	1.88614350553536e-06	Upregulated	279.427015858161	WP_000087280.1
PF_vs_CON	C2566_RS02905	mgtA	mgtA	magnesium-translocating P-type ATPase	1.91222819489966	0.00151609230179206	Upregulated	240.202595269478	WP_000471889.1
PF_vs_CON	C2566_RS05730	cyoC	cyoC	cytochrome o ubiquinol oxidase subunit III	1.89018269858828	0.0064320674665932	Upregulated	411.878973316339	WP_000179819.1
PF_vs_CON	C2566_RS01710	aceA	aceA	isocitrate lyase	1.69742254240577	0.0103127212815353	Upregulated	943.350806377594	WP_000857856.1
PF_vs_CON	C2566_RS06725	pagP	pagP	lipid IV(A) palmitoyltransferase PagP	1.65873400770227	0.012042483007673	Upregulated	15.5078267902703	WP_001103094.1
PF_vs_CON	C2566_RS07420	ybgS	ybgS	YbgS-like family protein	1.62711987693031	0.00223656809087209	Upregulated	187.022361992846	WP_000784351.1
PF_vs_CON	C2566_RS25345	ytiD	ytiD	protein YtiD	1.61931760873639	0.0137903527622329	Upregulated	95.1433248416537	WP_001301448.1
PF_vs_CON	C2566_RS12200	ydiJ	ydiJ	FAD-binding and (Fe-S)-binding domain-containing protein	1.61865748274802	9.76503517123269e-06	Upregulated	198.995232139014	WP_000612953.1
PF_vs_CON	C2566_RS20645	ugpB	ugpB	sn-glycerol-3-phosphate ABC transporter substrate-binding protein UgpB	1.60721672389132	0.0103127212815353	Upregulated	122.133308683072	WP_000803190.1
PF_vs_CON	C2566_RS16640	glaH	glaH	glutarate dioxygenase GlaH	1.58875891812496	0.00907379607554884	Upregulated	32.410600447418	WP_000993087.1
PF_vs_CON	C2566_RS12175	sufC	sufC	Fe-S cluster assembly ATPase SufC	1.57472027755126	0.000117284702728651	Upregulated	62.3937420578562	WP_000948865.1
PF_vs_CON	C2566_RS05785	lon	lon	endopeptidase La	1.55566661488527	9.21066414370591e-06	Upregulated	152.60097548127	WP_001295325.1
PF_vs_CON	C2566_RS04075	thiB	thiB	thiamine ABC transporter substrate binding subunit	1.49522500656295	0.00558689744672589	Upregulated	35.6447093972011	WP_001301364.1
PF_vs_CON	C2566_RS05725	cyoD	cyoD	cytochrome o ubiquinol oxidase subunit IV	1.47572748282484	0.0209988343343109	Upregulated	262.185823125916	WP_000019869.1
PF_vs_CON	C2566_RS13455	yodB	yodB	cytochrome b	1.44088035955876	0.022063597851647	Upregulated	490.32131466659	WP_001079074.1
PF_vs_CON	C2566_RS10020	oppA	oppA	oligopeptide ABC transporter substrate-binding protein OppA	1.42848277053373	0.0120072544521293	Upregulated	7789.79336550327	WP_001297114.1
PF_vs_CON	C2566_RS25460	C2566_RS25460	C2566_RS25460	hypothetical protein	1.4271297437312	0.0169442956993143	Upregulated	33.4145064664654	WP_001144941.1
PF_vs_CON	C2566_RS10025	oppB	oppB	oligopeptide ABC transporter permease OppB	1.37031858394861	0.0102912853003197	Upregulated	1417.89993592701	WP_000911112.1
PF_vs_CON	C2566_RS02005	acs	acs	acetate--CoA ligase	1.35070324842559	0.0299431687671516	Upregulated	663.7672808368	WP_000078239.1
PF_vs_CON	C2566_RS08930	putA	putA	trifunctional transcriptional regulator/proline dehydrogenase/L-glutamate gamma-semialdehyde dehydrogenase	1.32063946928888	0.017391002442109	Upregulated	835.850994204752	WP_001703864.1
PF_vs_CON	C2566_RS08310	ycaC	ycaC	isochorismate family cysteine hydrolase YcaC	1.26631516941361	0.00558689744672589	Upregulated	206.676705211341	WP_000165879.1
PF_vs_CON	C2566_RS07270	sucC	sucC	ADP-forming succinate--CoA ligase subunit beta	1.22309910299029	0.0298504536504403	Upregulated	1511.33499165092	WP_001048602.1
PF_vs_CON	C2566_RS21630	C2566_RS21630	C2566_RS21630	IS1-like element IS1A family transposase	1.21707096836409	0.0361844537645242	Upregulated	16.9339196510481	WP_094096600.1
PF_vs_CON	C2566_RS07875	ybjG	ybjG	undecaprenyl-diphosphate phosphatase	1.1816163982514	0.0133552690993136	Upregulated	56.963931711246	WP_001295291.1
PF_vs_CON	C2566_RS01590	thiS	thiS	sulfur carrier protein ThiS	1.10786387945836	0.0490141462424737	Upregulated	14.8901642672741	WP_001166232.1
PF_vs_CON	C2566_RS18480	ygiV	ygiV	AraC family transcriptional regulator	1.10505554211451	0.049728125560586	Upregulated	103.832021721773	WP_000183505.1
PF_vs_CON	C2566_RS20920	arsB	arsB	arsenite/antimonite:H(+) antiporter ArsB	1.0979901457613	0.0352665726085169	Upregulated	46.4819280236559	WP_000922639.1
PF_vs_CON	C2566_RS14845	arnA	arnA	bifunctional UDP-4-amino-4-deoxy-L-arabinose formyltransferase/UDP-glucuronic acid oxidase ArnA	1.09549007091184	0.0490141462424737	Upregulated	681.968998642612	WP_000860273.1
PF_vs_CON	C2566_RS08170	poxB	poxB	ubiquinone-dependent pyruvate dehydrogenase	1.06066068837896	0.00223656809087209	Upregulated	206.850747742194	WP_000815335.1
PF_vs_CON	C2566_RS17130	cysH	cysH	phosphoadenosine phosphosulfate reductase	1.05964824506816	0.0361844537645242	Upregulated	155.523557617041	WP_000039863.1
PF_vs_CON	C2566_RS09150	yceI	yceI	YceI family protein	1.0258608018529	0.0354356743294636	Upregulated	34.5223660392938	WP_000749261.1
PF_vs_CON	C2566_RS11875	blr	blr	division septum protein Blr	-1.00349210267808	0.0354356743294636	Downregulated	205.495099359228	WP_001300888.1
PF_vs_CON	C2566_RS06680	citX	citX	citrate lyase holo-[acyl-carrier protein] synthase	-1.01632056049369	0.0298504536504403	Downregulated	36.666038124326	WP_000550422.1
PF_vs_CON	C2566_RS03875	ispH	ispH	4-hydroxy-3-methylbut-2-enyl diphosphate reductase	-1.04537956092637	0.00558689744672589	Downregulated	342.086389629712	WP_001166395.1
PF_vs_CON	C2566_RS16805	C2566_RS16805	C2566_RS16805	hypothetical protein	-1.04587625254027	0.0226031219609986	Downregulated	207.205422379527	NA
PF_vs_CON	C2566_RS07370	C2566_RS07370	C2566_RS07370	hypothetical protein	-1.0695007620699	0.0434818681265785	Downregulated	717.774618692993	NA
PF_vs_CON	C2566_RS14610	napF	napF	ferredoxin-type protein NapF	-1.08224906096852	0.0156769279530366	Downregulated	42.0134056455169	WP_000686736.1
PF_vs_CON	C2566_RS04840	C2566_RS04840	C2566_RS04840	hypothetical protein	-1.0954147714388	0.0490141462424737	Downregulated	64.8132315988135	NA
PF_vs_CON	C2566_RS00470	wzyE	wzyE	ECA oligosaccharide polymerase	-1.10041870510849	0.00125523584051483	Downregulated	66.6618337229079	WP_000055131.1
PF_vs_CON	C2566_RS01475	C2566_RS01475	C2566_RS01475	hypothetical protein	-1.13719450225866	0.0358574789994892	Downregulated	220.621655782613	NA
PF_vs_CON	C2566_RS12760	yoaF	yoaF	DUF333 domain-containing lipoprotein YoaF	-1.14008045027688	0.00549346338573659	Downregulated	102.128549142197	WP_000691934.1
PF_vs_CON	C2566_RS14775	glpA	glpA	anaerobic glycerol-3-phosphate dehydrogenase subunit A	-1.19034738062971	0.0428290424853489	Downregulated	325.103639263241	WP_000857257.1
PF_vs_CON	C2566_RS09230	flgA	flgA	flagellar basal body P-ring formation chaperone FlgA	-1.23080154425275	0.0299431687671516	Downregulated	64.3298405348526	WP_000905458.1
PF_vs_CON	C2566_RS06225	ybcJ	ybcJ	ribosome-associated protein YbcJ	-1.24466789666178	0.0103127212815353	Downregulated	24.9788552707448	WP_000190288.1
PF_vs_CON	C2566_RS21990	yidF	yidF	radical SAM protein	-1.26513837576131	0.00320930670408263	Downregulated	128.5677476852	WP_000148063.1
PF_vs_CON	C2566_RS19005	garD	garD	galactarate dehydratase	-1.31766557589908	0.00507932791331213	Downregulated	50.3778130704592	WP_001273763.1
PF_vs_CON	C2566_RS09235	flgB	flgB	flagellar basal body rod protein FlgB	-1.31916867738861	0.0320189013303021	Downregulated	67.3868663562975	WP_000884692.1
PF_vs_CON	C2566_RS12090	C2566_RS12090	C2566_RS12090	hypothetical protein	-1.37414743558428	0.0289996133771089	Downregulated	17.3762774538597	NA
PF_vs_CON	C2566_RS02285	fumB	fumB	class I fumarate hydratase	-1.38566791350982	0.0137903527622329	Downregulated	84.5467236980285	WP_000066676.1
PF_vs_CON	C2566_RS07965	C2566_RS07965	C2566_RS07965	GPO family capsid scaffolding protein	-1.39107259968168	0.0207043327537774	Downregulated	21.3899499102808	WP_000216259.1
PF_vs_CON	C2566_RS16795	C2566_RS16795	C2566_RS16795	hypothetical protein	-1.48211553882874	0.00558689744672589	Downregulated	44.1786892455972	NA
PF_vs_CON	C2566_RS06930	C2566_RS06930	C2566_RS06930	hypothetical protein	-1.57603147996989	0.0118320291834383	Downregulated	62.8992174213015	NA
PF_vs_CON	C2566_RS09245	flgD	flgD	flagellar hook assembly protein FlgD	-1.61859961052143	0.0148299043350884	Downregulated	64.4933176576276	WP_000020467.1
PF_vs_CON	C2566_RS03495	C2566_RS03495	C2566_RS03495	hypothetical protein	-1.62684401683549	0.00558689744672589	Downregulated	129.142966196986	NA
PF_vs_CON	C2566_RS07110	ybfA	ybfA	YbfA family protein	-1.65082854627836	0.00752828371337222	Downregulated	3107.94951906869	WP_000424924.1
PF_vs_CON	C2566_RS14780	glpB	glpB	glycerol-3-phosphate dehydrogenase subunit GlpB	-1.66683260895374	0.0148299043350884	Downregulated	270.467577065559	WP_001209902.1
PF_vs_CON	C2566_RS06935	C2566_RS06935	C2566_RS06935	hypothetical protein	-1.78597676651525	0.00357190324442641	Downregulated	115.095693966729	NA
PF_vs_CON	C2566_RS00040	tnaB	tnaB	low affinity tryptophan permease TnaB	-1.80079893415964	0.00723741859950852	Downregulated	232.001159648411	WP_000131911.1
PF_vs_CON	C2566_RS09875	C2566_RS09875	C2566_RS09875	type I toxin-antitoxin system toxin Ldr family protein	-1.85067635899044	0.00713447270616741	Downregulated	141.267026704909	WP_000170951.1
PF_vs_CON	C2566_RS20770	nikA	nikA	nickel ABC transporter substrate-binding protein	-1.8793109223227	5.03413906342548e-05	Downregulated	90.9131613785073	WP_000953348.1
PF_vs_CON	C2566_RS18960	tdcA	tdcA	transcriptional regulator TdcA	-1.88258363645058	0.000339857857404599	Downregulated	1041.51965758037	WP_000104211.1
PF_vs_CON	C2566_RS02450	frdD	frdD	fumarate reductase subunit FrdD	-1.96631345261233	3.12752831500412e-05	Downregulated	358.263161393888	WP_000609663.1
PF_vs_CON	C2566_RS00930	yshB	yshB	YshB family small membrane protein	-2.03387677684473	1.73425236283645e-05	Downregulated	465.750100965276	WP_000893994.1
PF_vs_CON	C2566_RS02290	dcuB	dcuB	anaerobic C4-dicarboxylate transporter DcuB	-2.07095946707285	0.000267743725545579	Downregulated	82.8405311745651	WP_000899522.1
PF_vs_CON	C2566_RS15485	C2566_RS15485	C2566_RS15485	hypothetical protein	-2.07765952512498	0.00130700722676095	Downregulated	588.479464723493	NA
PF_vs_CON	C2566_RS02895	treB	treB	PTS trehalose transporter subunit IIBC	-2.13224389339511	3.93757184101084e-06	Downregulated	81.4608647098868	WP_001297258.1
PF_vs_CON	C2566_RS20210	nirD	nirD	nitrite reductase small subunit NirD	-2.13350936084538	0.0036333887332955	Downregulated	11.6736635347419	WP_000084764.1
PF_vs_CON	C2566_RS02340	cadA	cadA	lysine decarboxylase CadA	-2.15787521458286	0.00104302717565837	Downregulated	60.7798465699388	WP_001295383.1
PF_vs_CON	C2566_RS20205	nirB	nirB	NADPH-nitrite reductase large subunit	-2.25960509060393	1.32166131820392e-10	Downregulated	112.802487741082	WP_000049208.1
PF_vs_CON	C2566_RS02030	nrfE	nrfE	heme lyase CcmF/NrfE family subunit	-2.30255471728958	2.96755389501137e-05	Downregulated	74.0228698627482	WP_071586153.1
PF_vs_CON	C2566_RS20790	nikE	nikE	nickel import ATP-binding protein NikE	-2.44586033983654	2.28336855785729e-06	Downregulated	27.4213030348089	WP_000173665.1
PF_vs_CON	C2566_RS20780	nikC	nikC	nickel ABC transporter permease subunit NikC	-2.47561369899228	1.12746300385384e-05	Downregulated	38.5342238333004	WP_001008963.1
PF_vs_CON	C2566_RS20785	nikD	nikD	nickel import ATP-binding protein NikD	-2.57091853249419	1.19808367430976e-06	Downregulated	165.481905840962	WP_001136236.1
PF_vs_CON	C2566_RS20775	nikB	nikB	nickel ABC transporter permease subunit NikB	-2.88146705030394	3.54700133214374e-07	Downregulated	81.1843749911881	WP_000947068.1
PF_vs_CON	C2566_RS19415	yrbL	yrbL	PhoP regulatory network protein YrbL	-2.93364904373471	7.01167168398542e-05	Downregulated	768.371803475207	WP_000620405.1
Phage_vs_CON	C2566_RS03710	fimC	fimC	type 1 fimbria chaperone FimC	11.0213394314291	1.24407520161119e-08	Upregulated	133.008587422013	WP_000066560.1
Phage_vs_CON	C2566_RS03720	fimA	fimA	type 1 fimbrial major subunit FimA	11.0138918614426	4.68279265892053e-08	Upregulated	2499.56272157072	WP_000695564.1
Phage_vs_CON	C2566_RS03715	fimI	fimI	fimbrial protein	10.5968640839704	4.72816541368192e-06	Upregulated	117.116861616214	WP_000824114.1
Phage_vs_CON	C2566_RS03705	fimD	fimD	fimbrial usher FimD	4.57297707847741	1.38961987909694e-05	Upregulated	272.861442730758	WP_000121002.1
Phage_vs_CON	C2566_RS04870	fadE	fadE	acyl-CoA dehydrogenase FadE	4.21730569254977	1.50296201427774e-05	Upregulated	795.908500601776	WP_000973107.1
Phage_vs_CON	C2566_RS00820	fadB	fadB	fatty acid oxidation complex subunit alpha FadB	4.0478198993796	0.000231399815892007	Upregulated	1012.89129547936	WP_000965952.1
Phage_vs_CON	C2566_RS12525	astC	astC	succinylornithine/acetylornithine transaminase	4.01976560334731	8.23382024845584e-07	Upregulated	103.697068910137	WP_000082032.1
Phage_vs_CON	C2566_RS12520	astA	astA	arginine N-succinyltransferase	3.95658803917849	1.90908300901471e-05	Upregulated	50.1107441084586	WP_000989419.1
Phage_vs_CON	C2566_RS03700	fimF	fimF	type 1 fimbria minor subunit FimF	3.88650989969057	4.81401216032797e-06	Upregulated	23.8110042128663	WP_001244827.1
Phage_vs_CON	C2566_RS00815	fadA	fadA	acetyl-CoA C-acyltransferase FadA	3.81140357106957	0.000146288267742175	Upregulated	212.376443708235	WP_000438708.1
Phage_vs_CON	C2566_RS02005	acs	acs	acetate--CoA ligase	3.77424474344233	5.75722755696161e-05	Upregulated	663.7672808368	WP_000078239.1
Phage_vs_CON	C2566_RS16640	glaH	glaH	glutarate dioxygenase GlaH	3.69000485446316	2.24706623384343e-08	Upregulated	32.410600447418	WP_000993087.1
Phage_vs_CON	C2566_RS18230	glcD	glcD	glycolate oxidase subunit GlcD	3.67654287414085	4.29609540514637e-06	Upregulated	58.0501075024305	WP_000026083.1
Phage_vs_CON	C2566_RS01595	thiF	thiF	thiazole biosynthesis adenylyltransferase ThiF	3.63714490748018	5.75722755696161e-05	Upregulated	21.5461970228644	WP_000999737.1
Phage_vs_CON	C2566_RS18225	glcE	glcE	glycolate oxidase subunit GlcE	3.5474867246391	0.000136053871474006	Upregulated	18.0472684916924	WP_000943100.1
Phage_vs_CON	C2566_RS00250	rbsD	rbsD	D-ribose pyranase	3.54484280906647	0.000293815845433576	Upregulated	270.910479239951	NA
Phage_vs_CON	C2566_RS12505	astE	astE	succinylglutamate desuccinylase	3.53899650187741	1.46356849138409e-05	Upregulated	51.5960066492117	WP_000368506.1
Phage_vs_CON	C2566_RS03695	C2566_RS03695	C2566_RS03695	fimbrial protein	3.34757824684876	0.000111877445100086	Upregulated	17.2910769631803	WP_077897989.1
Phage_vs_CON	C2566_RS15275	fadI	fadI	acetyl-CoA C-acyltransferase FadI	3.33620942380203	0.000301113847271876	Upregulated	219.645042755831	WP_000531952.1
Phage_vs_CON	C2566_RS05240	prpB	prpB	methylisocitrate lyase	3.25722714308813	0.00256312269568118	Upregulated	10.5280678311338	WP_000052206.1
Phage_vs_CON	C2566_RS15605	cysW	cysW	sulfate/thiosulfate ABC transporter permease CysW	3.16765653164916	0.00021639285680786	Upregulated	72.7518868619593	WP_000852696.1
Phage_vs_CON	C2566_RS01600	thiE	thiE	thiamine phosphate synthase	3.12037667085501	0.000134009778933728	Upregulated	18.1311339364767	WP_000284615.1
Phage_vs_CON	C2566_RS01590	thiS	thiS	sulfur carrier protein ThiS	3.02006720764321	0.00136551517201651	Upregulated	14.8901642672741	WP_001166232.1
Phage_vs_CON	C2566_RS21140	dppC	dppC	dipeptide ABC transporter permease DppC	2.93955811680002	0.000214502915603912	Upregulated	20.4460602351447	WP_000084677.1
Phage_vs_CON	C2566_RS16835	recX	recX	recombination regulator RecX	2.82073056255043	0.000800985657223781	Upregulated	20.2265254333235	WP_000140508.1
Phage_vs_CON	C2566_RS17360	C2566_RS17360	C2566_RS17360	sugar ABC transporter ATP-binding protein	2.80470947239624	0.00109291751969517	Upregulated	214.412320051005	WP_000004944.1
Phage_vs_CON	C2566_RS16740	proX	proX	glycine betaine/L-proline ABC transporter substrate-binding protein ProX	2.77556310819933	0.00156486245340213	Upregulated	329.251381680369	WP_001216521.1
Phage_vs_CON	C2566_RS12510	astB	astB	N-succinylarginine dihydrolase	2.7386221321713	0.00204106519651799	Upregulated	45.3733795556243	WP_000995016.1
Phage_vs_CON	C2566_RS03690	fimH	fimH	type 1 fimbria D-mannose specific adhesin FimH	2.72651856473584	0.00215823220618669	Upregulated	44.6996581335517	WP_000832243.1
Phage_vs_CON	C2566_RS21135	dppD	dppD	dipeptide ABC transporter ATP-binding protein	2.6945417574297	0.000101776972936322	Upregulated	25.1424465747808	WP_001196486.1
Phage_vs_CON	C2566_RS21155	dppA	dppA	dipeptide ABC transporter substrate-binding protein DppA	2.6911494981768	0.000231399815892007	Upregulated	237.987063346808	WP_001222883.1
Phage_vs_CON	C2566_RS20635	ugpE	ugpE	sn-glycerol-3-phosphate ABC transporter permease UgpE	2.66330398330101	0.00219003263328582	Upregulated	20.6703120848433	WP_000572176.1
Phage_vs_CON	C2566_RS06555	fepD	fepD	Fe(3+)-siderophore ABC transporter permease	2.63968539584469	0.000648586232919612	Upregulated	22.9973918441743	WP_001295314.1
Phage_vs_CON	C2566_RS08970	phoH	phoH	phosphate starvation-inducible protein PhoH	2.63256805349238	0.0014553243571897	Upregulated	177.147457130044	WP_000533522.1
Phage_vs_CON	C2566_RS18780	fadH	fadH	NADPH-dependent 2,4-dienoyl-CoA reductase	2.62021601597447	0.00301143966419362	Upregulated	407.290122902413	WP_000121433.1
Phage_vs_CON	C2566_RS20515	glpD	glpD	glycerol-3-phosphate dehydrogenase	2.60396524482357	0.00160307132699378	Upregulated	421.402221379157	WP_000448135.1
Phage_vs_CON	C2566_RS18235	glcC	glcC	transcriptional regulator GlcC	2.60369797513513	0.0023904065611632	Upregulated	65.7401647160772	WP_001297764.1
Phage_vs_CON	C2566_RS05145	betI	betI	transcriptional regulator BetI	2.59841073023955	0.00194741724796992	Upregulated	278.330098397951	WP_001301261.1
Phage_vs_CON	C2566_RS10710	pinR	pinR	recombinase family protein	2.58297947936676	0.00635292912682565	Upregulated	14.6960847111891	WP_000078178.1
Phage_vs_CON	C2566_RS10345	puuD	puuD	gamma-glutamyl-gamma-aminobutyrate hydrolase	2.57491690815063	0.000311907109429509	Upregulated	39.1314299278999	WP_012767726.1
Phage_vs_CON	C2566_RS16735	proW	proW	glycine betaine/L-proline ABC transporter permease ProW	2.56703644380578	0.0023632595516599	Upregulated	61.5021601723272	WP_000774988.1
Phage_vs_CON	C2566_RS08940	putP	putP	sodium/proline symporter PutP	2.56643348014546	0.00194741724796992	Upregulated	447.068096144486	WP_001018486.1
Phage_vs_CON	C2566_RS20690	livJ	livJ	branched chain amino acid ABC transporter substrate-binding protein LivJ	2.54494299242692	0.000284661376178237	Upregulated	40.2625417358904	WP_001022007.1
Phage_vs_CON	C2566_RS05135	betA	betA	choline dehydrogenase	2.53623782583283	0.000162988393867646	Upregulated	110.999993133144	WP_001159087.1
Phage_vs_CON	C2566_RS15375	yfdX	yfdX	YfdX family protein	2.52038637783985	0.00602767624717437	Upregulated	14.254133494451	WP_000825604.1
Phage_vs_CON	C2566_RS21720	dinD	dinD	DNA damage-inducible protein D	2.5184484011862	0.000904324080104963	Upregulated	259.465585952425	WP_001300958.1
Phage_vs_CON	C2566_RS12835	fadD	fadD	long-chain-fatty-acid--CoA ligase FadD	2.50136670851881	0.00299595501818515	Upregulated	654.468042269728	WP_000758422.1
Phage_vs_CON	C2566_RS16730	proV	proV	glycine betaine/L-proline ABC transporter ATP-binding protein ProV	2.48140019379566	0.00369802842984956	Upregulated	503.235228852805	WP_000985494.1
Phage_vs_CON	C2566_RS05320	mhpR	mhpR	DNA-binding transcriptional regulator	2.46926536409742	0.00156174920844551	Upregulated	225.860585876806	WP_001301325.1
Phage_vs_CON	C2566_RS15120	argT	argT	lysine/arginine/ornithine ABC transporter substrate-binding protein ArgT	2.44905764398246	0.00256312269568118	Upregulated	330.213706562599	WP_000748271.1
Phage_vs_CON	C2566_RS01580	thiH	thiH	2-iminoacetate synthase ThiH	2.4405045385808	0.000312991494676786	Upregulated	39.3994248295373	WP_000847462.1
Phage_vs_CON	C2566_RS12515	astD	astD	succinylglutamate-semialdehyde dehydrogenase	2.41189336167963	0.000804283742260554	Upregulated	63.083007519954	WP_000177202.1
Phage_vs_CON	C2566_RS00215	asnA	asnA	aspartate--ammonia ligase	2.40777492410805	0.000111877445100086	Upregulated	409.804482426614	WP_000845101.1
Phage_vs_CON	C2566_RS07960	C2566_RS07960	C2566_RS07960	terminase ATPase subunit family protein	2.39223996089799	0.0085515470741696	Upregulated	16.9021163672324	WP_001098413.1
Phage_vs_CON	C2566_RS16720	nrdE	nrdE	class 1b ribonucleoside-diphosphate reductase subunit alpha	2.37122158202075	0.00305023837584763	Upregulated	28.5281559851124	WP_000246527.1
Phage_vs_CON	C2566_RS16655	gabT	gabT	4-aminobutyrate--2-oxoglutarate transaminase	2.3641721835667	0.000101776972936322	Upregulated	50.5071910022832	WP_000097642.1
Phage_vs_CON	C2566_RS18260	spt	spt	serine palmitoyltransferase	2.34271303368643	0.00516875926633776	Upregulated	16.6194821252227	WP_000524970.1
Phage_vs_CON	C2566_RS15615	cysP	cysP	thiosulfate/sulfate ABC transporter substrate-binding protein CysP	2.33981491222004	0.00498736558844478	Upregulated	163.05975244086	WP_000290224.1
Phage_vs_CON	C2566_RS14415	fruB	fruB	fused PTS fructose transporter subunit IIA/HPr protein	2.32955543146073	0.000548008165841533	Upregulated	28.1865174753907	WP_000487267.1
Phage_vs_CON	C2566_RS05150	betT	betT	choline BCCT transporter BetT	2.30133327414901	0.00215823220618669	Upregulated	249.249557050836	WP_000131044.1
Phage_vs_CON	C2566_RS06890	gltI	gltI	glutamate/aspartate ABC transporter substrate-binding protein GltI	2.29875267491572	0.00369802842984956	Upregulated	2476.02249485391	WP_001301404.1
Phage_vs_CON	C2566_RS05740	cyoA	cyoA	cytochrome o ubiquinol oxidase subunit II	2.2888798026863	0.000920425554167038	Upregulated	1213.35492827306	WP_001239440.1
Phage_vs_CON	C2566_RS03515	fhuF	fhuF	siderophore-iron reductase FhuF	2.27996340295983	0.00255668013131939	Upregulated	28.2157994952431	WP_000331618.1
Phage_vs_CON	C2566_RS14435	yeiQ	yeiQ	mannitol dehydrogenase family protein	2.27545530993596	0.00170094136761861	Upregulated	167.39216792413	WP_001091940.1
Phage_vs_CON	C2566_RS18825	sstT	sstT	serine/threonine transporter SstT	2.26416526360487	0.00039621490587573	Upregulated	119.648131786541	WP_000211656.1
Phage_vs_CON	C2566_RS09735	dadA	dadA	D-amino acid dehydrogenase	2.24977636379376	0.00563601387677307	Upregulated	436.24183009899	WP_001266908.1
Phage_vs_CON	C2566_RS00260	rbsC	rbsC	ribose ABC transporter permease	2.23977486822167	0.00576394973821644	Upregulated	103.519908474468	WP_000211858.1
Phage_vs_CON	C2566_RS21130	dppF	dppF	dipeptide ABC transporter ATP-binding subunit DppF	2.23433656461792	0.00739382813274503	Upregulated	24.0604089252225	WP_000107012.1
Phage_vs_CON	C2566_RS18205	glcA	glcA	glycolate permease GlcA	2.2096349995098	0.0104275560705057	Upregulated	14.2667819529769	WP_000259318.1
Phage_vs_CON	C2566_RS15285	fadL	fadL	long-chain fatty acid transporter FadL	2.18318484822278	0.00824906320689102	Upregulated	294.422071030474	WP_001295701.1
Phage_vs_CON	C2566_RS20915	arsR	arsR	As(III)-sensing metalloregulatory transcriptional repressor ArsR	2.18255169243437	0.0104275560705057	Upregulated	30.6126146193607	WP_000008957.1
Phage_vs_CON	C2566_RS10385	pspC	pspC	envelope stress response membrane protein PspC	2.18090101269522	1.90908300901471e-05	Upregulated	75.2580808447518	WP_000907385.1
Phage_vs_CON	C2566_RS17010	ygbA	ygbA	nitrous oxide-stimulated promoter family protein	2.17935821046751	0.00929458585029516	Upregulated	8.61800190016615	WP_000015497.1
Phage_vs_CON	C2566_RS21145	dppB	dppB	dipeptide ABC transporter permease DppB	2.17859352993262	0.00688978289765036	Upregulated	27.4951050649465	WP_000938855.1
Phage_vs_CON	C2566_RS09740	dadX	dadX	catabolic alanine racemase DadX	2.16170146766385	0.00800661050268894	Upregulated	390.260528891014	WP_000197884.1
Phage_vs_CON	C2566_RS11515	pinQ	pinQ	recombinase family protein	2.14018566349675	0.0134325349406524	Upregulated	11.991052076582	WP_000086527.1
Phage_vs_CON	C2566_RS10375	pspA	pspA	phage shock protein PspA	2.11962938946609	0.00181057364890163	Upregulated	1831.24029174961	WP_000511025.1
Phage_vs_CON	C2566_RS01895	C2566_RS01895	C2566_RS01895	DUF2713 family protein	2.11821665031612	0.0119971600388533	Upregulated	17.3087493197764	NA
Phage_vs_CON	C2566_RS01010	yihU	yihU	sulfolactaldehyde 3-reductase	2.11576516590882	0.0129970248337565	Upregulated	12.91459127657	WP_000718889.1
Phage_vs_CON	C2566_RS20645	ugpB	ugpB	sn-glycerol-3-phosphate ABC transporter substrate-binding protein UgpB	2.11429804356738	0.00366313508478281	Upregulated	122.133308683072	WP_000803190.1
Phage_vs_CON	C2566_RS17130	cysH	cysH	phosphoadenosine phosphosulfate reductase	2.09655532023225	0.00181057364890163	Upregulated	155.523557617041	WP_000039863.1
Phage_vs_CON	C2566_RS14055	thiD	thiD	bifunctional hydroxymethylpyrimidine kinase/phosphomethylpyrimidine kinase	2.09059782296804	0.000284661376178237	Upregulated	41.8115370938345	WP_000822257.1
Phage_vs_CON	C2566_RS17135	cysI	cysI	assimilatory sulfite reductase (NADPH) hemoprotein subunit	2.07842760359562	0.00275950595555538	Upregulated	91.8070944572966	WP_001290699.1
Phage_vs_CON	C2566_RS14110	C2566_RS14110	C2566_RS14110	hypothetical protein	2.06705329415071	0.00812637021719238	Upregulated	118.525151086469	WP_001268667.1
Phage_vs_CON	C2566_RS02440	blc	blc	lipocalin Blc	2.00964232769903	0.00408117225427158	Upregulated	59.0376939716687	WP_001238379.1
Phage_vs_CON	C2566_RS20300	yhfZ	yhfZ	GntR family transcriptional regulator YhfZ	2.0076115479343	0.00739382813274503	Upregulated	167.366993025423	WP_001254790.1
Phage_vs_CON	C2566_RS04495	C2566_RS04495	C2566_RS04495	TonB-dependent receptor plug domain-containing protein	2.0025725078911	0.00657194530018735	Upregulated	30.6772555684976	NA
Phage_vs_CON	C2566_RS12660	ydjI	ydjI	ketose-bisphosphate aldolase	1.97045878433924	0.0195901427631552	Upregulated	8.83311214082179	WP_000878903.1
Phage_vs_CON	C2566_RS01710	aceA	aceA	isocitrate lyase	1.95658163714709	0.0088305087243273	Upregulated	943.350806377594	WP_000857856.1
Phage_vs_CON	C2566_RS18615	yqiK	yqiK	flotillin family protein	1.95352939745159	0.00181057364890163	Upregulated	48.03472958546	WP_000341043.1
Phage_vs_CON	C2566_RS01585	thiG	thiG	thiazole synthase	1.94426960649733	0.00452153563484104	Upregulated	32.4173936698323	WP_000944059.1
Phage_vs_CON	C2566_RS09435	ldtC	ldtC	L,D-transpeptidase LdtC	1.93953837363726	0.000677167491530751	Upregulated	144.747597623797	WP_012767720.1
Phage_vs_CON	C2566_RS05140	betB	betB	betaine-aldehyde dehydrogenase	1.91578612469737	0.00705465036328531	Upregulated	186.672312975075	WP_000089084.1
Phage_vs_CON	C2566_RS10200	cysB	cysB	HTH-type transcriptional regulator CysB	1.91270638462106	0.00570541247051201	Upregulated	368.026383512759	WP_000776253.1
Phage_vs_CON	C2566_RS06880	gltK	gltK	glutamate/aspartate ABC transporter permease GltK	1.90313981424898	0.0124198239621295	Upregulated	112.617879210522	WP_000272824.1
Phage_vs_CON	C2566_RS17345	C2566_RS17345	C2566_RS17345	FGGY-family carbohydrate kinase	1.89932742153795	0.00532407001435085	Upregulated	58.4259461999115	WP_000551482.1
Phage_vs_CON	C2566_RS10340	puuA	puuA	glutamate-putrescine ligase	1.8989880723227	0.00683446929962579	Upregulated	48.7146359231782	WP_001300763.1
Phage_vs_CON	C2566_RS10115	trpB	trpB	tryptophan synthase subunit beta	1.88692360099081	0.00882712478048854	Upregulated	109.289841462718	WP_000209518.1
Phage_vs_CON	C2566_RS20920	arsB	arsB	arsenite/antimonite:H(+) antiporter ArsB	1.88610661671305	0.00477839139601537	Upregulated	46.4819280236559	WP_000922639.1
Phage_vs_CON	C2566_RS18610	yqiJ	yqiJ	OB-fold-containig protein	1.88022536721398	0.0114110234421284	Upregulated	232.231310824325	WP_000599926.1
Phage_vs_CON	C2566_RS10870	ydcI	ydcI	LysR substrate-binding domain-containing protein	1.87085880736674	0.00739382813274503	Upregulated	522.059838553563	WP_000414567.1
Phage_vs_CON	C2566_RS01995	actP	actP	cation/acetate symporter ActP	1.85821827677404	0.00929458585029516	Upregulated	235.688050350225	WP_000832570.1
Phage_vs_CON	C2566_RS17140	cysJ	cysJ	NADPH-dependent assimilatory sulfite reductase flavoprotein subunit	1.85457855881249	0.00433325625658159	Upregulated	124.299252733172	WP_000211907.1
Phage_vs_CON	C2566_RS10980	ydcT	ydcT	ABC transporter ATP-binding protein	1.8544219683929	0.00984027421556889	Upregulated	14.139381585637	WP_000220396.1
Phage_vs_CON	C2566_RS06520	fepA	fepA	siderophore enterobactin receptor FepA	1.84944865080579	0.00764947669181798	Upregulated	233.058239540813	WP_001034916.1
Phage_vs_CON	C2566_RS18765	ygjI	ygjI	amino acid permease	1.84167741003512	0.0256769531724264	Upregulated	10.4442413602615	WP_001285432.1
Phage_vs_CON	C2566_RS21395	yiaT	yiaT	MipA/OmpV family protein	1.82778225099129	0.0101858817374646	Upregulated	16.7054276063171	WP_000906810.1
Phage_vs_CON	C2566_RS05235	prpR	prpR	propionate catabolism operon regulatory protein PrpR	1.80090099847761	0.000692681896461788	Upregulated	41.9524847755856	WP_000941027.1
Phage_vs_CON	C2566_RS01160	sodA	sodA	superoxide dismutase [Mn]	1.78911384104509	0.00929458585029516	Upregulated	139.139383701182	WP_001297064.1
Phage_vs_CON	C2566_RS01870	lexA	lexA	transcriptional repressor LexA	1.77404115438072	0.00929458585029516	Upregulated	281.378198438044	WP_000646078.1
Phage_vs_CON	C2566_RS06550	fepG	fepG	iron-enterobactin ABC transporter permease	1.773959583311	0.0108443669329453	Upregulated	20.9029332707003	WP_000640979.1
Phage_vs_CON	C2566_RS16715	nrdI	nrdI	class Ib ribonucleoside-diphosphate reductase assembly flavoprotein NrdI	1.77326118667606	0.0282404877398147	Upregulated	6.13525599156693	WP_000080947.1
Phage_vs_CON	C2566_RS17200	queE	queE	7-carboxy-7-deazaguanine synthase QueE	1.76464159784001	0.000311907109429509	Upregulated	122.517991955722	WP_001199973.1
Phage_vs_CON	C2566_RS11115	narH	narH	nitrate reductase subunit beta	1.75292252255995	0.0282404877398147	Upregulated	13.9950314971838	WP_000702542.1
Phage_vs_CON	C2566_RS17370	fucK	fucK	L-fuculokinase	1.74490053699708	0.0114131002686427	Upregulated	70.9833429353175	WP_000808371.1
Phage_vs_CON	C2566_RS06130	hyi	hyi	hydroxypyruvate isomerase	1.74411712209547	0.02884414462669	Upregulated	9.15334803704195	WP_000943544.1
Phage_vs_CON	C2566_RS02215	rdcB	rdcB	YjcZ-like family protein	1.73376475019613	0.0185534451610978	Upregulated	8.99240893480582	WP_000169194.1
Phage_vs_CON	C2566_RS14010	gatZ	gatZ	tagatose-bisphosphate aldolase subunit GatZ	1.70483469935557	0.0193042300089037	Upregulated	12.1713722209426	WP_000853869.1
Phage_vs_CON	C2566_RS16650	gabD	gabD	NADP-dependent succinate-semialdehyde dehydrogenase	1.70311124669808	0.00343315131105267	Upregulated	43.2271722702737	WP_000772820.1
Phage_vs_CON	C2566_RS01605	thiC	thiC	phosphomethylpyrimidine synthase ThiC	1.69265606850543	0.0005117772387886	Upregulated	105.665575418333	WP_001276903.1
Phage_vs_CON	C2566_RS17355	C2566_RS17355	C2566_RS17355	ABC transporter permease	1.67674408199147	0.0253367451699067	Upregulated	59.6951798798984	WP_000156205.1
Phage_vs_CON	C2566_RS08090	potG	potG	putrescine ABC transporter ATP-binding subunit PotG	1.67364193449594	0.0338534993654236	Upregulated	8.88604777114033	WP_000996005.1
Phage_vs_CON	C2566_RS11850	malI	malI	mal regulon transcriptional regulator MalI	1.6706188048747	0.0235925225068173	Upregulated	57.6787018903809	WP_000179519.1
Phage_vs_CON	C2566_RS20255	C2566_RS20255	C2566_RS20255	hypothetical protein	1.65945995328559	0.0213403480588392	Upregulated	6.6173807803311	NA
Phage_vs_CON	C2566_RS11220	ddpX	ddpX	D-alanyl-D-alanine dipeptidase	1.65311384404772	0.034849094435157	Upregulated	8.59076372821121	WP_001285833.1
Phage_vs_CON	C2566_RS10130	trpE	trpE	anthranilate synthase component I	1.64962720581755	0.0134119680695276	Upregulated	38.9150314516905	WP_001194647.1
Phage_vs_CON	C2566_RS10125	trpD	trpD	bifunctional anthranilate synthase glutamate amidotransferase component TrpG/anthranilate phosphoribosyltransferase TrpD	1.63217423699619	0.0168631717098456	Upregulated	72.8315708559492	WP_000763511.1
Phage_vs_CON	C2566_RS02755	cycA	cycA	D-serine/D-alanine/glycine transporter	1.61663159992774	0.0224748750783793	Upregulated	560.642611077475	WP_000228346.1
Phage_vs_CON	C2566_RS13070	yebE	yebE	tellurite resistance TerB family protein	1.61242614097571	0.00822405981626853	Upregulated	344.966807795671	WP_000024745.1
Phage_vs_CON	C2566_RS13290	cheA	cheA	chemotaxis protein CheA	1.60074586491025	0.0358566184127027	Upregulated	15.3805396116554	WP_012767737.1
Phage_vs_CON	C2566_RS05325	mhpA	mhpA	bifunctional 3-(3-hydroxy-phenyl)propionate/3-hydroxycinnamic acid hydroxylase	1.58657352062074	0.029888618951953	Upregulated	10.3317966177174	WP_001007410.1
Phage_vs_CON	C2566_RS24670	ynfT	ynfT	YnaM/YnfT family protein	1.58616406051228	0.0395136841728143	Upregulated	62.3267560515402	WP_120795384.1
Phage_vs_CON	C2566_RS25050	mgtT	mgtT	protein MgtT	1.58349976841375	0.0402905960008449	Upregulated	8.81611264232153	WP_211180496.1
Phage_vs_CON	C2566_RS02625	yjfN	yjfN	DUF1471 family protease activator YjfN	1.56606392372093	0.0278616954970225	Upregulated	191.981197582759	WP_000811566.1
Phage_vs_CON	C2566_RS09590	bluF	bluF	blue light-responsive regulator BluF	1.56536527860419	0.0110802838888775	Upregulated	101.455718188524	WP_001353798.1
Phage_vs_CON	C2566_RS14775	glpA	glpA	anaerobic glycerol-3-phosphate dehydrogenase subunit A	1.56194794191558	0.0371155416526101	Upregulated	325.103639263241	WP_000857257.1
Phage_vs_CON	C2566_RS12490	cho	cho	excinuclease Cho	1.55128850147429	0.00882712478048854	Upregulated	143.058799515311	WP_000252397.1
Phage_vs_CON	C2566_RS10380	pspB	pspB	envelope stress response membrane protein PspB	1.54824127172855	0.00705465036328531	Upregulated	108.314171388812	WP_001274963.1
Phage_vs_CON	C2566_RS07895	ybjJ	ybjJ	MFS transporter	1.54014577276311	0.010909266067047	Upregulated	40.6147356690186	WP_000217859.1
Phage_vs_CON	C2566_RS16710	nrdH	nrdH	glutaredoxin-like protein NrdH	1.53332330798787	0.04337088917241	Upregulated	12.9096040374306	WP_001223227.1
Phage_vs_CON	C2566_RS11040	yncE	yncE	YncE family protein	1.51807413744956	0.000304165286037947	Upregulated	183.680317911131	WP_000550675.1
Phage_vs_CON	C2566_RS14050	yegX	yegX	glycoside hydrolase family 25 protein	1.51489287839521	0.0138927047096699	Upregulated	21.5936291226786	WP_001300994.1
Phage_vs_CON	C2566_RS06245	sfmD	sfmD	fimbrial biogenesis usher protein	1.49951813375552	0.0420820720651482	Upregulated	24.5810059915374	WP_001318685.1
Phage_vs_CON	C2566_RS09890	chaA	chaA	sodium-potassium/proton antiporter ChaA	1.4909140928057	0.00369802842984956	Upregulated	118.595394636464	WP_001295620.1
Phage_vs_CON	C2566_RS10120	trpCF	trpCF	bifunctional indole-3-glycerol-phosphate synthase TrpC/phosphoribosylanthranilate isomerase TrpF	1.48507013722402	0.0243257279433311	Upregulated	71.1437186362657	WP_000983912.1
Phage_vs_CON	C2566_RS05730	cyoC	cyoC	cytochrome o ubiquinol oxidase subunit III	1.48414998235426	0.03320917973384	Upregulated	411.878973316339	WP_000179819.1
Phage_vs_CON	C2566_RS10405	ycjN	ycjN	ABC transporter substrate-binding protein	1.47500160656123	0.02884414462669	Upregulated	7.22889041429019	WP_000597460.1
Phage_vs_CON	C2566_RS01970	soxS	soxS	superoxide response transcriptional regulator SoxS	1.47048081420967	0.029393787510114	Upregulated	256.446163989337	WP_000019358.1
Phage_vs_CON	C2566_RS20665	livM	livM	branched chain amino acid ABC transporter permease LivM	1.46866960294151	0.0458044737196967	Upregulated	8.5351891620946	WP_000803797.1
Phage_vs_CON	C2566_RS05805	fadM	fadM	long-chain acyl-CoA thioesterase FadM	1.46602762128507	0.027442594330605	Upregulated	54.9316216931984	WP_001194534.1
Phage_vs_CON	C2566_RS07100	kdpA	kdpA	potassium-transporting ATPase subunit KdpA	1.46454269468698	0.0391440184896548	Upregulated	14.9355604110679	WP_000741131.1
Phage_vs_CON	C2566_RS03140	fecD	fecD	Fe(3+) dicitrate ABC transporter permease subunit FecD	1.44307102860549	0.0478962056599128	Upregulated	12.749648603306	WP_000684856.1
Phage_vs_CON	C2566_RS10835	aldA	aldA	aldehyde dehydrogenase	1.44285617077889	0.0421907222884955	Upregulated	725.25931203592	WP_000115936.1
Phage_vs_CON	C2566_RS15955	purM	purM	phosphoribosylformylglycinamidine cyclo-ligase	1.41394156556457	0.0107064681650695	Upregulated	38.4261982582666	WP_001295474.1
Phage_vs_CON	C2566_RS00720	ysgA	ysgA	dienelactone hydrolase family protein	1.41169892719432	0.029987033846399	Upregulated	143.183449536435	WP_001298606.1
Phage_vs_CON	C2566_RS00665	metR	metR	HTH-type transcriptional regulator MetR	1.40728153077843	0.0468832836751667	Upregulated	13.0105401911047	WP_000573618.1
Phage_vs_CON	C2566_RS04075	thiB	thiB	thiamine ABC transporter substrate binding subunit	1.40706990581837	0.0119416647345782	Upregulated	35.6447093972011	WP_001301364.1
Phage_vs_CON	C2566_RS05785	lon	lon	endopeptidase La	1.39953626919838	0.000231399815892007	Upregulated	152.60097548127	WP_001295325.1
Phage_vs_CON	C2566_RS10360	puuB	puuB	gamma-glutamylputrescine oxidase	1.39832704837769	0.0314444368880218	Upregulated	6.9638208216242	WP_000134870.1
Phage_vs_CON	C2566_RS17110	cysD	cysD	sulfate adenylyltransferase subunit CysD	1.38858204796163	0.0482966151910172	Upregulated	34.9169852048205	WP_000372108.1
Phage_vs_CON	C2566_RS01255	glpF	glpF	glycerol uptake facilitator protein GlpF	1.38715810125235	0.0345806084932185	Upregulated	340.971019530097	WP_000084268.1
Phage_vs_CON	C2566_RS05725	cyoD	cyoD	cytochrome o ubiquinol oxidase subunit IV	1.36994863812031	0.0461284344955622	Upregulated	262.185823125916	WP_000019869.1
Phage_vs_CON	C2566_RS15610	cysT	cysT	sulfate/thiosulfate ABC transporter permease CysT	1.34816225004787	0.0395136841728143	Upregulated	65.0898415006819	WP_000458418.1
Phage_vs_CON	C2566_RS24170	C2566_RS24170	C2566_RS24170	hypothetical protein	1.3442359226947	0.0364657363682279	Upregulated	29.8938444350638	WP_012775983.1
Phage_vs_CON	C2566_RS01725	iclR	iclR	glyoxylate bypass operon transcriptional repressor IclR	1.33565397610019	0.027442594330605	Upregulated	194.724332048401	WP_000226403.1
Phage_vs_CON	C2566_RS10955	yncJ	yncJ	YncJ family protein	1.32808769317068	0.0278095813910961	Upregulated	62.268589421464	WP_000494244.1
Phage_vs_CON	C2566_RS05735	cyoB	cyoB	cytochrome o ubiquinol oxidase subunit I	1.32645506860847	0.0454277930391079	Upregulated	1234.77667272315	WP_000467180.1
Phage_vs_CON	C2566_RS01905	pspG	pspG	envelope stress response protein PspG	1.31623780353978	0.0478962056599128	Upregulated	22.8914043068413	WP_000891404.1
Phage_vs_CON	C2566_RS07885	ybjH	ybjH	protein YbjH	1.3159793747307	0.0454277930391079	Upregulated	8.86447338304277	WP_000605480.1
Phage_vs_CON	C2566_RS06595	cstA	cstA	pyruvate/proton symporter CstA	1.30524772086181	0.0442071914164129	Upregulated	945.756789465711	NA
Phage_vs_CON	C2566_RS02000	yjcH	yjcH	DUF485 domain-containing protein	1.30457285326969	0.0454277930391079	Upregulated	25.0444729819496	WP_001014565.1
Phage_vs_CON	C2566_RS07225	gltA	gltA	citrate synthase	1.29347531472653	0.0432894618683957	Upregulated	3134.65854132633	WP_000785834.1
Phage_vs_CON	C2566_RS07900	rcdA	rcdA	DNA-binding transcriptional regulator RcdA	1.26273818500294	0.0396669830269788	Upregulated	39.2698030367024	WP_001295289.1
Phage_vs_CON	C2566_RS21310	malS	malS	alpha-amylase	1.26196217139141	0.0421907222884955	Upregulated	41.200987901354	WP_000761228.1
Phage_vs_CON	C2566_RS22060	yidR	yidR	DUF3748 domain-containing protein	1.25151578101452	0.0114730585992936	Upregulated	49.8489954718868	WP_001295245.1
Phage_vs_CON	C2566_RS07420	ybgS	ybgS	YbgS-like family protein	1.24088640960405	0.018734326914568	Upregulated	187.022361992846	WP_000784351.1
Phage_vs_CON	C2566_RS01615	nudC	nudC	NAD(+) diphosphatase	1.23554613066806	0.0253476654634001	Upregulated	36.1977314273928	WP_000373940.1
Phage_vs_CON	C2566_RS05800	ybaV	ybaV	helix-hairpin-helix domain-containing protein	1.21649866362766	0.0438968498268962	Upregulated	52.3527693736741	WP_000680290.1
Phage_vs_CON	C2566_RS06885	gltJ	gltJ	glutamate/aspartate ABC transporter permease GltJ	1.21303969671957	0.048065477140535	Upregulated	182.175271152878	WP_000020941.1
Phage_vs_CON	C2566_RS01190	cpxP	cpxP	cell-envelope stress modulator CpxP	1.21189674762855	0.0420820720651482	Upregulated	7402.11217584809	WP_012767777.1
Phage_vs_CON	C2566_RS07640	hlyD	hlyD	secretion protein HlyD	1.21099393834988	0.00181057364890163	Upregulated	134.787358846277	WP_000743444.1
Phage_vs_CON	C2566_RS00475	wecG	wecG	lipopolysaccharide N-acetylmannosaminouronosyltransferase	1.2071955614543	0.0449741452463014	Upregulated	20.5012787527161	WP_001066626.1
Phage_vs_CON	C2566_RS16645	lhgO	lhgO	L-2-hydroxyglutarate oxidase	1.20638189707165	0.03630867125076	Upregulated	38.7978462122028	WP_000271963.1
Phage_vs_CON	C2566_RS03670	uxuB	uxuB	fructuronate reductase	1.20006145462095	0.02884414462669	Upregulated	43.7127657101286	WP_000208176.1
Phage_vs_CON	C2566_RS11805	fumC	fumC	class II fumarate hydratase	1.19602144842158	0.0227079598617728	Upregulated	294.628737612423	WP_001099086.1
Phage_vs_CON	C2566_RS18885	yqjF	yqjF	DoxX family protein	1.19394147955557	0.0462731139031057	Upregulated	40.9340146786784	WP_000732240.1
Phage_vs_CON	C2566_RS00935	glnG	glnG	nitrogen regulation protein NR(I)	1.17345876073724	0.0047396874288774	Upregulated	61.6532216101672	WP_001329395.1
Phage_vs_CON	C2566_RS19445	gltD	gltD	glutamate synthase subunit GltD	1.15479958944838	0.0406473609533146	Upregulated	51.2960965555279	WP_000081664.1
Phage_vs_CON	C2566_RS14625	mqo	mqo	malate dehydrogenase (quinone)	1.15328888486802	0.00275950595555538	Upregulated	82.4860742354927	WP_000758073.1
Phage_vs_CON	C2566_RS10480	ycjG	ycjG	L-Ala-D/L-Glu epimerase	1.14025084112965	0.0329887835204592	Upregulated	99.0209909836215	WP_001261211.1
Phage_vs_CON	C2566_RS01440	sthA	sthA	Si-specific NAD(P)(+) transhydrogenase	1.1363278294377	0.02884414462669	Upregulated	1077.48628193199	WP_001120798.1
Phage_vs_CON	C2566_RS13615	tsuA	tsuA	thiosulfate utilization transporter TsuA/YeeE	1.13290068227533	0.0421907222884955	Upregulated	85.1238441442059	WP_000492348.1
Phage_vs_CON	C2566_RS18840	uxaC	uxaC	glucuronate isomerase	1.13026299047146	0.029888618951953	Upregulated	81.2549653355318	WP_000187442.1
Phage_vs_CON	C2566_RS08930	putA	putA	trifunctional transcriptional regulator/proline dehydrogenase/L-glutamate gamma-semialdehyde dehydrogenase	1.1222789105686	0.0478962056599128	Upregulated	835.850994204752	WP_001703864.1
Phage_vs_CON	C2566_RS01430	argH	argH	argininosuccinate lyase	1.1141355248182	0.0235925225068173	Upregulated	81.5124748804615	WP_001230087.1
Phage_vs_CON	C2566_RS03660	uxuR	uxuR	Uxu operon transcriptional regulator	1.08494641334227	0.0088305087243273	Upregulated	74.7200245912643	WP_000833679.1
Phage_vs_CON	C2566_RS06965	asnB	asnB	asparagine synthase B	1.08013467166708	0.0127735953651173	Upregulated	120.765347481499	WP_000337081.1
Phage_vs_CON	C2566_RS18210	glcB	glcB	malate synthase G	1.06410223368632	0.00745955357850865	Upregulated	100.591840458625	WP_000084131.1
Phage_vs_CON	C2566_RS04360	gcd	gcd	quinoprotein glucose dehydrogenase	1.0593406548627	0.00855051518366379	Upregulated	91.0591808457914	WP_001306211.1
Phage_vs_CON	C2566_RS05825	decR	decR	DNA-binding transcriptional regulator DecR	1.05453871498819	0.0476279050669995	Upregulated	46.8198896722342	WP_000884589.1
Phage_vs_CON	C2566_RS00355	ilvD	ilvD	dihydroxy-acid dehydratase	1.04219987627298	0.0265202138378023	Upregulated	90.4946431820718	WP_001127419.1
Phage_vs_CON	C2566_RS12500	spy	spy	ATP-independent periplasmic protein-refolding chaperone Spy	1.02493833290715	0.044429716017885	Upregulated	562.594575758768	WP_001228987.1
Phage_vs_CON	C2566_RS12830	rnd	rnd	ribonuclease D	1.02312452587887	0.0375378853645562	Upregulated	45.8670172394312	WP_001318538.1
Phage_vs_CON	C2566_RS12805	dmlR	dmlR	DNA-binding transcriptional regulator DmlR	1.01210344171515	0.0472723339824302	Upregulated	28.2919010021744	WP_001061578.1
Phage_vs_CON	C2566_RS15400	alaC	alaC	alanine transaminase	1.01103421379484	0.0420820720651482	Upregulated	135.826495138504	WP_000785931.1
Phage_vs_CON	C2566_RS14340	yeiG	yeiG	S-formylglutathione hydrolase	1.01001393843276	0.0402389358490167	Upregulated	102.855101622065	NA
Phage_vs_CON	C2566_RS13200	cmoA	cmoA	carboxy-S-adenosyl-L-methionine synthase CmoA	-1.00297813880863	0.00256312269568118	Downregulated	89.5230661365443	WP_000019588.1
Phage_vs_CON	C2566_RS16785	yqaA	yqaA	YqaA family protein	-1.00489376797519	0.0410752904882176	Downregulated	48.5532573887152	WP_001287454.1
Phage_vs_CON	C2566_RS07320	ybgC	ybgC	tol-pal system-associated acyl-CoA thioesterase	-1.00643554446425	0.0217577677666102	Downregulated	186.0976275094	WP_001098384.1
Phage_vs_CON	C2566_RS16560	ypjD	ypjD	cytochrome C assembly family protein	-1.01753838341384	0.0106261948156945	Downregulated	311.026057311598	WP_001338897.1
Phage_vs_CON	C2566_RS20085	tusB	tusB	sulfurtransferase complex subunit TusB	-1.02091565072162	0.0436147593119151	Downregulated	91.0332791145911	WP_000903377.1
Phage_vs_CON	C2566_RS11575	hokD	hokD	type I toxin-antitoxin system toxin HokD	-1.02383367934717	0.0462697388383859	Downregulated	17864.7117471433	WP_000813254.1
Phage_vs_CON	C2566_RS21605	C2566_RS21605	C2566_RS21605	O-antigen ligase family protein	-1.05970729252645	0.0463532046785397	Downregulated	348.004268934383	WP_001318782.1
Phage_vs_CON	C2566_RS08055	grxA	grxA	glutaredoxin 1	-1.07213896262558	0.0454277930391079	Downregulated	135.168048909298	WP_001195240.1
Phage_vs_CON	C2566_RS13330	araH	araH	arabinose ABC transporter permease AraH	-1.07667880173655	0.031564339353047	Downregulated	93.5107280177548	WP_000100205.1
Phage_vs_CON	C2566_RS21615	C2566_RS21615	C2566_RS21615	UDP-galactose--(galactosyl) LPS alpha1,2-galactosyltransferase	-1.10471908941185	0.0430594131640855	Downregulated	211.07711190062	WP_000364777.1
Phage_vs_CON	C2566_RS07305	cydB	cydB	cytochrome d ubiquinol oxidase subunit II	-1.112082964906	0.02884414462669	Downregulated	4196.50908853417	WP_000568275.1
Phage_vs_CON	C2566_RS02025	nrfD	nrfD	cytochrome c nitrite reductase subunit NrfD	-1.1178650714945	0.0454277930391079	Downregulated	43.3540059775959	WP_000195171.1
Phage_vs_CON	C2566_RS10755	ynbE	ynbE	YnbE family lipoprotein	-1.13718384576515	0.0475500284235266	Downregulated	29.0738455514615	WP_000698145.1
Phage_vs_CON	C2566_RS03590	yjiM	yjiM	double-cubane-cluster-containing anaerobic reductase	-1.142457201068	0.00275950595555538	Downregulated	214.924474408326	WP_001300012.1
Phage_vs_CON	C2566_RS18455	plsC	plsC	1-acylglycerol-3-phosphate O-acyltransferase	-1.14276621981321	0.00825182122440585	Downregulated	106.836991543571	WP_000965712.1
Phage_vs_CON	C2566_RS21325	ysaA	ysaA	4Fe-4S dicluster domain-containing protein	-1.14372030514693	0.00595619545274096	Downregulated	60.0819422285784	WP_001300918.1
Phage_vs_CON	C2566_RS07450	C2566_RS07450	C2566_RS07450	tyrosine-type recombinase/integrase	-1.14960549304998	0.0168631717098456	Downregulated	251.639350874089	WP_000533643.1
Phage_vs_CON	C2566_RS05595	yajC	yajC	preprotein translocase subunit YajC	-1.15438622463196	0.0107064681650695	Downregulated	876.873612269084	WP_000007629.1
Phage_vs_CON	C2566_RS08725	hyaF	hyaF	hydrogenase expression/formation protein	-1.15453932365497	0.040262601536699	Downregulated	111.191938344253	WP_000004899.1
Phage_vs_CON	C2566_RS13715	wzy	wzy	O7 family O-antigen polymerase	-1.16067287117346	0.0402905960008449	Downregulated	2109.43038293702	WP_001230642.1
Phage_vs_CON	C2566_RS15940	hda	hda	DnaA inactivator Hda	-1.16089461890824	0.0213403480588392	Downregulated	605.814081099787	WP_001307333.1
Phage_vs_CON	C2566_RS07040	seqA	seqA	replication initiation negative regulator SeqA	-1.16344782208829	0.000537385363620732	Downregulated	476.319279883635	WP_000848387.1
Phage_vs_CON	C2566_RS10005	tdk	tdk	thymidine kinase	-1.17470566858581	0.0362856959105517	Downregulated	250.993598001314	WP_000068089.1
Phage_vs_CON	C2566_RS16695	alaE	alaE	L-alanine exporter AlaE	-1.17494858157179	0.00859535305486248	Downregulated	204.217095207194	WP_000492656.1
Phage_vs_CON	C2566_RS08710	hyaC	hyaC	Ni/Fe-hydrogenase b-type cytochrome subunit	-1.18236586174119	0.0357677326331373	Downregulated	61.0638470446794	WP_001186424.1
Phage_vs_CON	C2566_RS03640	iraD	iraD	anti-adapter protein IraD	-1.1985699890866	0.0376923258274857	Downregulated	108.037916210178	WP_001309187.1
Phage_vs_CON	C2566_RS22860	C2566_RS22860	C2566_RS22860	hypothetical protein	-1.21138838922639	0.0420820720651482	Downregulated	1866.48204365847	WP_001321204.1
Phage_vs_CON	C2566_RS17915	yqfB	yqfB	N(4)-acetylcytidine aminohydrolase	-1.21329841652985	0.019549411110109	Downregulated	399.984014919069	WP_001182954.1
Phage_vs_CON	C2566_RS07445	ybhC	ybhC	putative acyl-CoA thioester hydrolase	-1.21579522759941	0.00243185149866092	Downregulated	216.451671986679	WP_001091587.1
Phage_vs_CON	C2566_RS09670	ycgJ	ycgJ	YcgJ family protein	-1.22900443511062	0.0282806487446483	Downregulated	155.996495575747	WP_001056848.1
Phage_vs_CON	C2566_RS19365	kdsD	kdsD	arabinose-5-phosphate isomerase KdsD	-1.23653700991831	0.000491640346886355	Downregulated	352.959873470459	WP_001295557.1
Phage_vs_CON	C2566_RS12135	ydhY	ydhY	ferredoxin-like protein	-1.23709385720199	0.032882574865452	Downregulated	63.9906434816017	WP_001070230.1
Phage_vs_CON	C2566_RS13735	vioA	vioA	dTDP-4-amino-4,6-dideoxy-D-glucose aminotransferase VioA	-1.24190858607551	0.0329887835204592	Downregulated	7215.667575349	WP_000998544.1
Phage_vs_CON	C2566_RS18485	ygiW	ygiW	OB fold stress tolerance protein YgiW	-1.2433366793347	0.0286903610566578	Downregulated	1092.58329558161	WP_000712658.1
Phage_vs_CON	C2566_RS14185	btsS	btsS	two-component regulatory system sensor histidine kinase BtsS	-1.26829962643594	0.00343315131105267	Downregulated	641.696623518613	WP_001295431.1
Phage_vs_CON	C2566_RS08260	cydD	cydD	heme ABC transporter permease/ATP-binding protein CydD	-1.27372047991849	0.000446262283101567	Downregulated	279.494021929602	WP_001043577.1
Phage_vs_CON	C2566_RS21625	C2566_RS21625	C2566_RS21625	glycosyltransferase family 8 protein	-1.27498092908992	0.0309598874322209	Downregulated	161.005494597319	NA
Phage_vs_CON	C2566_RS25185	C2566_RS25185	C2566_RS25185	hypothetical protein	-1.27961900066588	0.0380977619705368	Downregulated	25.5507526804627	NA
Phage_vs_CON	C2566_RS24480	C2566_RS24480	C2566_RS24480	MFS transporter	-1.30900817122774	0.0160814875033938	Downregulated	33.7794752027964	WP_000355616.1
Phage_vs_CON	C2566_RS02450	frdD	frdD	fumarate reductase subunit FrdD	-1.3101092798672	0.00745955357850865	Downregulated	358.263161393888	WP_000609663.1
Phage_vs_CON	C2566_RS02030	nrfE	nrfE	heme lyase CcmF/NrfE family subunit	-1.31867055605727	0.0184185147732552	Downregulated	74.0228698627482	WP_071586153.1
Phage_vs_CON	C2566_RS13710	C2566_RS13710	C2566_RS13710	glycosyltransferase family 4 protein	-1.34919349505057	0.029187558338998	Downregulated	2076.40459315803	WP_000161786.1
Phage_vs_CON	C2566_RS13050	holE	holE	DNA polymerase III subunit theta	-1.34965191578044	0.0245711785663202	Downregulated	60.6329239394052	WP_000916763.1
Phage_vs_CON	C2566_RS04010	surA	surA	peptidylprolyl isomerase SurA	-1.35919674342861	0.00820388707406328	Downregulated	1532.68537919938	WP_000800457.1
Phage_vs_CON	C2566_RS11885	ydgK	ydgK	DUF2569 domain-containing protein	-1.36092718846635	0.0052000214452	Downregulated	121.476745907616	WP_000214176.1
Phage_vs_CON	C2566_RS12565	ynjD	ynjD	ATP-binding cassette domain-containing protein	-1.38780752388443	0.00705465036328531	Downregulated	54.4801532731121	WP_001300558.1
Phage_vs_CON	C2566_RS25380	yoaL	yoaL	protein YoaL	-1.40166599563274	0.0131027536459123	Downregulated	116.976729775646	WP_269212562.1
Phage_vs_CON	C2566_RS14845	arnA	arnA	bifunctional UDP-4-amino-4-deoxy-L-arabinose formyltransferase/UDP-glucuronic acid oxidase ArnA	-1.40300097929718	0.0421907222884955	Downregulated	681.968998642612	WP_000860273.1
Phage_vs_CON	C2566_RS03600	ytiA	ytiA	DUF3343 domain-containing protein	-1.42528562205338	0.029888618951953	Downregulated	15.9713880484577	WP_000657675.1
Phage_vs_CON	C2566_RS00005	rpmH	rpmH	50S ribosomal protein L34	-1.42846486472031	0.00824906320689102	Downregulated	717.552124497517	WP_000831330.1
Phage_vs_CON	C2566_RS14855	arnT	arnT	lipid IV(A) 4-amino-4-deoxy-L-arabinosyltransferase	-1.43333115492371	0.0450209346219737	Downregulated	355.854245661503	WP_000844057.1
Phage_vs_CON	C2566_RS02475	yjeM	yjeM	glutamate/gamma-aminobutyrate family transporter YjeM	-1.4335506495112	0.00215823220618669	Downregulated	100.431701324168	WP_001300174.1
Phage_vs_CON	C2566_RS20955	hdeA	hdeA	acid-activated periplasmic chaperone HdeA	-1.43723075855611	0.0325076397351457	Downregulated	46.2538581548075	WP_000756550.1
Phage_vs_CON	C2566_RS13695	C2566_RS13695	C2566_RS13695	mannose-1-phosphate guanylyltransferase/mannose-6-phosphate isomerase	-1.44041485922295	0.0190690585288283	Downregulated	1130.3865589668	WP_000097983.1
Phage_vs_CON	C2566_RS07300	cydA	cydA	cytochrome ubiquinol oxidase subunit I	-1.44454526866554	0.00654156264438313	Downregulated	5005.17321505196	WP_000884361.1
Phage_vs_CON	C2566_RS18325	hypA	hypA	hydrogenase maturation nickel metallochaperone HypA	-1.45138875680199	0.00223742091143214	Downregulated	49.8824644937121	WP_000544952.1
Phage_vs_CON	C2566_RS13725	C2566_RS13725	C2566_RS13725	glycosyl transferase	-1.45321297674945	0.0278616954970225	Downregulated	2120.26340905574	WP_000690820.1
Phage_vs_CON	C2566_RS13705	wbbD	wbbD	UDP-Gal:alpha-D-GlcNAc-diphosphoundecaprenol beta-1,3-galactosyltransferase	-1.46831891103729	0.0058146284244899	Downregulated	385.795665010243	WP_001278664.1
Phage_vs_CON	C2566_RS14850	arnD	arnD	4-deoxy-4-formamido-L-arabinose-phosphoundecaprenol deformylase	-1.48486312879833	0.0420820720651482	Downregulated	257.121369229249	WP_000169728.1
Phage_vs_CON	C2566_RS08735	appB	appB	cytochrome d ubiquinol oxidase subunit II	-1.4881512047648	0.0129970248337565	Downregulated	81.4173167948204	WP_000460803.1
Phage_vs_CON	C2566_RS05230	yahO	yahO	DUF1471 family periplasmic protein YahO	-1.52185195585984	0.0209116208841048	Downregulated	2060.1483321989	WP_000691956.1
Phage_vs_CON	C2566_RS06210	ppiB	ppiB	peptidylprolyl isomerase B	-1.53467702647714	0.00477839139601537	Downregulated	2574.87581731165	WP_000255997.1
Phage_vs_CON	C2566_RS24495	idlP	idlP	iraD leader peptide IdlP	-1.53940382672773	0.0195901427631552	Downregulated	49.3516329929549	WP_122999405.1
Phage_vs_CON	C2566_RS13985	C2566_RS13985	C2566_RS13985	DeoR family transcriptional regulator	-1.55134722547444	0.0126467469512752	Downregulated	25.8794464966676	NA
Phage_vs_CON	C2566_RS16295	shoB	shoB	type I toxin-antitoxin system toxin ShoB	-1.55445858269687	0.00408117225427158	Downregulated	98.1418104738189	WP_000128776.1
Phage_vs_CON	C2566_RS20940	dctR	dctR	helix-turn-helix transcriptional regulator	-1.56277105030781	0.0282404877398147	Downregulated	41.9941998948076	WP_000478619.1
Phage_vs_CON	C2566_RS01235	uspD	uspD	universal stress protein UspD	-1.56644208433199	0.00724446158980865	Downregulated	1414.38386544781	WP_000323556.1
Phage_vs_CON	C2566_RS20790	nikE	nikE	nickel import ATP-binding protein NikE	-1.56976069866452	0.0056331282657187	Downregulated	27.4213030348089	WP_000173665.1
Phage_vs_CON	C2566_RS18960	tdcA	tdcA	transcriptional regulator TdcA	-1.57074264807878	0.00472291558521948	Downregulated	1041.51965758037	WP_000104211.1
Phage_vs_CON	C2566_RS11875	blr	blr	division septum protein Blr	-1.59497268515304	0.00800661050268894	Downregulated	205.495099359228	WP_001300888.1
Phage_vs_CON	C2566_RS20205	nirB	nirB	NADPH-nitrite reductase large subunit	-1.60605551132455	0.000100172878956806	Downregulated	112.802487741082	WP_000049208.1
Phage_vs_CON	C2566_RS17125	C2566_RS17125	C2566_RS17125	Hok/Gef family protein	-1.61281046573078	0.00812637021719238	Downregulated	33.2443682857145	WP_000956460.1
Phage_vs_CON	C2566_RS07110	ybfA	ybfA	YbfA family protein	-1.64419937125966	0.0129933303753612	Downregulated	3107.94951906869	WP_000424924.1
Phage_vs_CON	C2566_RS25320	timP	timP	small toxic inner membrane protein TimP	-1.64748040358496	0.0155487532779118	Downregulated	370.137160125327	WP_001380605.1
Phage_vs_CON	C2566_RS20780	nikC	nikC	nickel ABC transporter permease subunit NikC	-1.65469232754185	0.00705465036328531	Downregulated	38.5342238333004	WP_001008963.1
Phage_vs_CON	C2566_RS13455	yodB	yodB	cytochrome b	-1.66844290292721	0.0253476654634001	Downregulated	490.32131466659	WP_001079074.1
Phage_vs_CON	C2566_RS10645	sieB	sieB	superinfection exclusion B family protein	-1.70553493983981	0.00977204059509465	Downregulated	173.808168138989	WP_001312793.1
Phage_vs_CON	C2566_RS11495	ydfZ	ydfZ	putative selenium delivery protein YdfZ	-1.70741793796812	0.0272182399186389	Downregulated	311.407838799015	WP_000214712.1
Phage_vs_CON	C2566_RS10065	yciI	yciI	YciI family protein	-1.72640066485562	0.0031686743124528	Downregulated	450.770214449372	WP_000967595.1
Phage_vs_CON	C2566_RS12050	cydH	cydH	cytochrome bd-I accessory subunit CydH	-1.75081132786237	0.00859535305486248	Downregulated	1555.58783712398	WP_000102278.1
Phage_vs_CON	C2566_RS24605	focA	focA	formate transporter FocA	-1.78829568367198	0.000397455886208832	Downregulated	1957.73853968825	WP_000642546.1
Phage_vs_CON	C2566_RS12115	phsC	phsC	thiosulfate reductase cytochrome B subunit	-1.89001437063395	0.000715746808692842	Downregulated	39.2030987029961	WP_001069979.1
Phage_vs_CON	C2566_RS13310	flhD	flhD	flagellar transcriptional regulator FlhD	-1.90332960912004	0.00215823220618669	Downregulated	162.953521481197	WP_001295647.1
Phage_vs_CON	C2566_RS14610	napF	napF	ferredoxin-type protein NapF	-1.94078592206727	0.000692681896461788	Downregulated	42.0134056455169	WP_000686736.1
Phage_vs_CON	C2566_RS19165	ubiU	ubiU	ubiquinone anaerobic biosynthesis protein UbiU	-1.95051827405167	1.90908300901471e-05	Downregulated	148.673894739882	WP_000421305.1
Phage_vs_CON	C2566_RS11085	pptA	pptA	tautomerase PptA	-1.98036253951907	0.00739382813274503	Downregulated	31.331495185156	WP_001120141.1
Phage_vs_CON	C2566_RS13365	ftnA	ftnA	non-heme ferritin	-2.04007538270423	0.000304165286037947	Downregulated	2934.96595122653	WP_000917208.1
Phage_vs_CON	C2566_RS14840	arnC	arnC	undecaprenyl-phosphate 4-deoxy-4-formamido-L-arabinose transferase	-2.06066405539135	0.0136585564708137	Downregulated	453.425821125021	WP_000461657.1
Phage_vs_CON	C2566_RS02290	dcuB	dcuB	anaerobic C4-dicarboxylate transporter DcuB	-2.06143954460258	0.00105287812298923	Downregulated	82.8405311745651	WP_000899522.1
Phage_vs_CON	C2566_RS03605	yjiK	yjiK	SdiA-regulated domain-containing protein	-2.06592456382088	0.00498736558844478	Downregulated	144.086659053219	WP_001318795.1
Phage_vs_CON	C2566_RS07850	bssR	bssR	biofilm formation regulator BssR	-2.08653329108673	0.000994879444263841	Downregulated	137782.443277093	WP_000497137.1
Phage_vs_CON	C2566_RS10665	C2566_RS10665	C2566_RS10665	hypothetical protein	-2.12713523038405	0.00256312269568118	Downregulated	512.848652254879	WP_000370546.1
Phage_vs_CON	C2566_RS18605	glgS	glgS	cell surface composition regulator GlgS	-2.12759231209455	0.00824838280782001	Downregulated	4504.90283239667	WP_000350095.1
Phage_vs_CON	C2566_RS08595	rmf	rmf	ribosome modulation factor	-2.17284920447243	0.00750732770041457	Downregulated	125667.915219865	WP_000828648.1
Phage_vs_CON	C2566_RS13680	ugd	ugd	UDP-glucose 6-dehydrogenase	-2.17436950622788	0.00452852497438669	Downregulated	424.341699862859	WP_000704860.1
Phage_vs_CON	C2566_RS20770	nikA	nikA	nickel ABC transporter substrate-binding protein	-2.18096918093584	3.61046121996318e-05	Downregulated	90.9131613785073	WP_000953348.1
Phage_vs_CON	C2566_RS06025	ybaT	ybaT	APC family permease	-2.20964701547126	0.000124010326439923	Downregulated	208.084619251247	WP_000982170.1
Phage_vs_CON	C2566_RS14865	arnF	arnF	4-amino-4-deoxy-L-arabinose-phosphoundecaprenol flippase subunit ArnF	-2.20994838810815	0.00460502162996987	Downregulated	54.0454024262404	WP_000523880.1
Phage_vs_CON	C2566_RS12065	punC	punC	purine nucleoside transporter PunC	-2.21538831997501	0.000105175242302129	Downregulated	185.114855373241	WP_001182363.1
Phage_vs_CON	C2566_RS08700	hyaA	hyaA	hydrogenase 1 small subunit	-2.24270683647259	0.000199021624438458	Downregulated	225.861306606341	WP_001058323.1
Phage_vs_CON	C2566_RS06020	glsA	glsA	glutaminase A	-2.25621488170713	5.92046034492249e-05	Downregulated	252.070398927481	WP_000883034.1
Phage_vs_CON	C2566_RS00325	maoP	maoP	macrodomain Ori organization protein MaoP	-2.30608121232957	0.000397455886208832	Downregulated	851.666241521126	WP_000841001.1
Phage_vs_CON	C2566_RS20775	nikB	nikB	nickel ABC transporter permease subunit NikB	-2.32080713717078	0.000284661376178237	Downregulated	81.1843749911881	WP_000947068.1
Phage_vs_CON	C2566_RS06370	C2566_RS06370	C2566_RS06370	porin	-2.43114293347427	0.000397455886208832	Downregulated	847.484446055726	NA
[truncated: 695 more rows]
