# Supplementary material for: Transcriptome Profiling of Escherichia coli B During Sequential Adaptation to T4 Phage and Iron(III) Stress
Source: Antibiotics (Basel). 2026 Jul 13;15(7):684. doi: 10.3390/antibiotics15070684 (PMC13405929; doi:10.3390/antibiotics15070684)
Supplement: Supplementary file 1 [file antibiotics-15-00684-s001.zip › SUPPLEMENTARY FOLDER/analysis_noCON3/CON_vs_ANC_all_noCON3.csv]

gene_id	label	gene_name	product	log2FoldChange	padj	direction	baseMean	protein_id
C2566_RS19180	mtr	mtr	tryptophan permease	4.13099202292579	6.92254405899443e-08	Upregulated	1317.29509001488	WP_000224351.1
C2566_RS00040	tnaB	tnaB	low affinity tryptophan permease TnaB	3.28753276744449	2.73498283407507e-05	Upregulated	232.001159648411	WP_000131911.1
C2566_RS14610	napF	napF	ferredoxin-type protein NapF	2.98330858872721	1.07498714283341e-07	Upregulated	42.0134056455169	WP_000686736.1
C2566_RS06370	C2566_RS06370	C2566_RS06370	porin	2.71175164731916	2.89373707395841e-05	Upregulated	847.484446055726	NA
C2566_RS17660	ygeW	ygeW	knotted carbamoyltransferase YgeW	2.45487175720427	0.00167397352312431	Upregulated	201.282040829092	WP_000859787.1
C2566_RS11180	sra	sra	stationary-phase-induced ribosome-associated protein	2.34375027089006	6.16817037759971e-05	Upregulated	6284.43475391106	WP_000841554.1
C2566_RS05230	yahO	yahO	DUF1471 family periplasmic protein YahO	2.26744639888696	0.000614154961385853	Upregulated	2060.1483321989	WP_000691956.1
C2566_RS17700	ygfK	ygfK	putative selenate reductase subunit YgfK	1.97862058147817	0.00190507640561369	Upregulated	305.452587959276	WP_000502388.1
C2566_RS00930	yshB	yshB	YshB family small membrane protein	1.83160575705811	5.46486522222864e-05	Upregulated	465.750100965276	WP_000893994.1
C2566_RS21055	dctA	dctA	C4-dicarboxylate transporter DctC	1.78586946645603	0.00072131579651323	Upregulated	2929.21241711558	WP_000858210.1
C2566_RS15390	yfdY	yfdY	YfdY family protein	1.75414907360473	0.003108761208635	Upregulated	335.286653790725	WP_000639883.1
C2566_RS00035	tnaA	tnaA	tryptophanase	1.74711824057109	0.000491323954854569	Upregulated	1631.00321428407	WP_001295247.1
C2566_RS10520	ynaJ	ynaJ	DUF2534 family protein	1.7180630975294	0.00544598963388432	Upregulated	1860.25655639098	WP_000605090.1
C2566_RS07445	ybhC	ybhC	putative acyl-CoA thioester hydrolase	1.68458054017656	3.8310063982607e-06	Upregulated	216.451671986679	WP_001091587.1
C2566_RS23135	C2566_RS23135	C2566_RS23135	2-thiouracil desulfurase family protein	1.61729812558698	0.00530319699437054	Upregulated	48.6942745360731	NA
C2566_RS11190	osmC	osmC	peroxiredoxin OsmC	1.61296106972115	7.76574282014642e-05	Upregulated	247.549987244997	WP_000152305.1
C2566_RS17975	yqfG	yqfG	protein YqfG	1.60526660174183	0.00483980013604647	Upregulated	18.2206847277133	WP_001050745.1
C2566_RS20870	uspB	uspB	universal stress protein UspB	1.56069020797042	NA	Upregulated	639.281180647127	WP_000626187.1
C2566_RS18110	ansB	ansB	L-asparaginase 2	1.52105691722961	0.000422786706872628	Upregulated	3449.27374484415	WP_000394140.1
C2566_RS03555	opgB	opgB	phosphatidylglycerol--membrane-oligosaccharide glycerophosphotransferase	1.47194502363693	1.03535518085033e-06	Upregulated	155.648192021081	NA
C2566_RS10755	ynbE	ynbE	YnbE family lipoprotein	1.46516255930989	0.00845091241617807	Upregulated	29.0738455514615	WP_000698145.1
C2566_RS07570	moaA	moaA	GTP 3',8-cyclase MoaA	1.46481554020815	4.8890355189611e-05	Upregulated	398.342535552534	WP_001295301.1
C2566_RS12565	ynjD	ynjD	ATP-binding cassette domain-containing protein	1.46217252854553	0.00142407993674278	Upregulated	54.4801532731121	WP_001300558.1
C2566_RS16560	ypjD	ypjD	cytochrome C assembly family protein	1.46037831168792	0.000109031459441264	Upregulated	311.026057311598	WP_001338897.1
C2566_RS12325	btuD	btuD	vitamin B12 ABC transporter ATP-binding protein BtuD	1.45173174464005	0.00117747513077069	Upregulated	49.7259406818464	WP_000029471.1
C2566_RS00275	rbsR	rbsR	ribose operon transcriptional repressor RbsR	1.44073713122909	0.000763382430329149	Upregulated	76.6100245456622	WP_000224456.1
C2566_RS11085	pptA	pptA	tautomerase PptA	1.37603255637206	0.016041586785603	Upregulated	31.331495185156	WP_001120141.1
C2566_RS08475	ompF	ompF	porin OmpF	1.3760186731181	0.00821032865862749	Upregulated	130227.461999142	WP_000977920.1
C2566_RS21325	ysaA	ysaA	4Fe-4S dicluster domain-containing protein	1.37497038634283	0.000422786706872628	Upregulated	60.0819422285784	WP_001300918.1
C2566_RS15325	dsdX	dsdX	D-serine transporter DsdX	1.37393677976062	0.000832314725278102	Upregulated	89.2295269526702	WP_000556048.1
C2566_RS12115	phsC	phsC	thiosulfate reductase cytochrome B subunit	1.36570588635192	0.00303319284450693	Upregulated	39.2030987029961	WP_001069979.1
C2566_RS15025	yfbS	yfbS	SLC13 family permease	1.36191706887322	0.000936252098243341	Upregulated	250.714499761749	WP_001012899.1
C2566_RS08310	ycaC	ycaC	isochorismate family cysteine hydrolase YcaC	1.35637941376638	0.00329696104091838	Upregulated	206.676705211341	WP_000165879.1
C2566_RS09370	ycfH	ycfH	metal-dependent hydrolase	1.35546151454755	0.00483980013604647	Upregulated	227.935379595539	WP_000480255.1
C2566_RS16440	yfiM	yfiM	YfiM family lipoprotein	1.34825377865229	0.00316814671421253	Upregulated	17.1721423457367	WP_012138968.1
C2566_RS12000	ydhL	ydhL	DUF1289 domain-containing protein	1.34820875724014	0.00405160475253546	Upregulated	55.3345675243215	WP_000840481.1
C2566_RS02300	dcuR	dcuR	two-component system response regulator DcuR	1.32766265287393	0.00303319284450693	Upregulated	40.9613570830759	WP_000611288.1
C2566_RS19550	yhcO	yhcO	barstar family protein	1.32406682949879	0.0112060385704273	Upregulated	380.100964499422	WP_001029005.1
C2566_RS10065	yciI	yciI	YciI family protein	1.32268087120895	0.00655476588830476	Upregulated	450.770214449372	WP_000967595.1
C2566_RS18370	yghX	yghX	YghX family hydrolase	1.31658008668634	0.00699252833140242	Upregulated	86.6521522504322	WP_001424373.1
C2566_RS11740	ydgD	ydgD	trypsin-like serine peptidase	1.31644028190776	0.0115564532641376	Upregulated	384.849612384624	WP_001260835.1
C2566_RS16295	shoB	shoB	type I toxin-antitoxin system toxin ShoB	1.30691851656044	0.00485840021719339	Upregulated	98.1418104738189	WP_000128776.1
C2566_RS17675	hyuA	hyuA	D-phenylhydantoinase	1.29848225773297	0.0257046527777559	Upregulated	109.057628725119	WP_001264452.1
C2566_RS12050	cydH	cydH	cytochrome bd-I accessory subunit CydH	1.29468036028749	0.0156486950560743	Upregulated	1555.58783712398	WP_000102278.1
C2566_RS13015	yebV	yebV	YebV family protein	1.25369405052248	0.0189436878041522	Upregulated	1946.28999938405	WP_001295499.1
C2566_RS12405	yniA	yniA	fructosamine kinase family protein	1.24566151822478	0.00821032865862749	Upregulated	967.359076781043	WP_000267650.1
C2566_RS02800	paeA	paeA	hemolysin family protein	1.23739550552992	0.000252754602195707	Upregulated	275.127322010665	WP_000935036.1
C2566_RS25380	yoaL	yoaL	protein YoaL	1.23113969516075	0.0123236783037986	Upregulated	116.976729775646	WP_269212562.1
C2566_RS14460	yejA	yejA	extracellular solute-binding protein	1.20995439786713	0.00119051561102707	Upregulated	231.765383106357	WP_000637035.1
C2566_RS09665	minC	minC	septum site-determining protein MinC	1.20449181876734	0.00655476588830476	Upregulated	483.488992169911	WP_001301105.1
C2566_RS11755	tqsA	tqsA	AI-2 transporter TqsA	1.18992272540645	0.0317403797583043	Upregulated	187.77553305455	WP_001118241.1
C2566_RS21660	waaA	waaA	lipid IV(A) 3-deoxy-D-manno-octulosonic acid transferase	1.1818690560372	0.000225407146552993	Upregulated	129.013974174696	WP_000891574.1
C2566_RS13340	araF	araF	arabinose ABC transporter substrate-binding protein AraF	1.17825442714893	0.00951085012905146	Upregulated	140.776785501518	WP_000548675.1
C2566_RS09460	lolE	lolE	lipoprotein-releasing ABC transporter permease subunit LolE	1.17578447450951	0.000402610736787491	Upregulated	238.100817611375	WP_001251384.1
C2566_RS10090	ompW	ompW	outer membrane protein OmpW	1.17409142487369	0.0120351273388642	Upregulated	5122.43452777624	WP_000737226.1
C2566_RS12135	ydhY	ydhY	ferredoxin-like protein	1.17070315183144	0.0215012005772092	Upregulated	63.9906434816017	WP_001070230.1
C2566_RS05595	yajC	yajC	preprotein translocase subunit YajC	1.15908482410289	0.00655476588830476	Upregulated	876.873612269084	WP_000007629.1
C2566_RS03605	yjiK	yjiK	SdiA-regulated domain-containing protein	1.15545746866628	0.0317403797583043	Upregulated	144.086659053219	WP_001318795.1
C2566_RS14190	mlrA	mlrA	HTH-type transcriptional regulator MlrA	1.13531682997551	0.0215012005772092	Upregulated	114.665261950076	WP_001240403.1
C2566_RS12970	kdgR	kdgR	DNA-binding transcriptional regulator KdgR	1.12292933205669	0.00157512483762583	Upregulated	215.049735771945	WP_001262182.1
C2566_RS20880	dtpB	dtpB	dipeptide/tripeptide permease DtpB	1.11902018156409	0.0054890204468666	Upregulated	1833.44356978053	WP_001098647.1
C2566_RS06365	C2566_RS06365	C2566_RS06365	IS1-like element IS1A family transposase	1.11557902177669	0.0518988711509678	Upregulated	22.3363148292525	WP_103215986.1
C2566_RS07850	bssR	bssR	biofilm formation regulator BssR	1.11259543018053	0.0236494989166145	Upregulated	137782.443277093	WP_000497137.1
C2566_RS00800	rfaH	rfaH	transcription/translation regulatory transformer protein RfaH	1.11203543926504	0.00684969193297634	Upregulated	79.1075900686986	WP_001192396.1
C2566_RS00420	wecA	wecA	UDP-N-acetylglucosamine--undecaprenyl-phosphate N-acetylglucosaminephosphotransferase	1.1076033943168	0.0135285787247573	Upregulated	291.816588321752	WP_001050960.1
C2566_RS12300	aroH	aroH	3-deoxy-7-phosphoheptulonate synthase AroH	1.09897600070542	0.00824810136535306	Upregulated	128.708338489453	WP_001082229.1
C2566_RS04010	surA	surA	peptidylprolyl isomerase SurA	1.09711366753548	0.0152457817762372	Upregulated	1532.68537919938	WP_000800457.1
C2566_RS20790	nikE	nikE	nickel import ATP-binding protein NikE	1.09120075580003	0.0200121550135405	Upregulated	27.4213030348089	WP_000173665.1
C2566_RS20775	nikB	nikB	nickel ABC transporter permease subunit NikB	1.08600811940053	0.0259356760138927	Upregulated	81.1843749911881	WP_000947068.1
C2566_RS18960	tdcA	tdcA	transcriptional regulator TdcA	1.08515710684557	0.0198677493726907	Upregulated	1041.51965758037	WP_000104211.1
C2566_RS18605	glgS	glgS	cell surface composition regulator GlgS	1.08228825709563	0.0531775534632927	Upregulated	4504.90283239667	WP_000350095.1
C2566_RS02290	dcuB	dcuB	anaerobic C4-dicarboxylate transporter DcuB	1.08067247434106	0.0259356760138927	Upregulated	82.8405311745651	WP_000899522.1
C2566_RS00810	fre	fre	NAD(P)H-flavin reductase	1.08055258539196	0.000686811142173026	Upregulated	506.36839562635	WP_000209826.1
C2566_RS20170	yhfK	yhfK	YccS/YhfK family putative transporter	1.07132329819493	0.000880949913394809	Upregulated	268.780314198706	WP_012775971.1
C2566_RS02360	dicD	dicD	transcriptional regulator	1.07089201039734	0.0112060385704273	Upregulated	149.304432921178	WP_001188520.1
C2566_RS19395	hpf	hpf	ribosome hibernation promoting factor	1.06778614459878	0.00912102232569815	Upregulated	866.228424298359	WP_001176599.1
C2566_RS20050	bfr	bfr	bacterioferritin	1.05984344140836	0.0500919652501025	Upregulated	7457.85310984729	WP_000675504.1
C2566_RS08255	cydC	cydC	heme ABC transporter ATP-binding protein/permease CydC	1.05622686446952	0.00674964861852217	Upregulated	270.38783004788	WP_001202189.1
C2566_RS17655	ygeV	ygeV	sigma-54 interaction domain-containing protein	1.05516922791099	0.00607672566101196	Upregulated	592.276100865999	WP_000417806.1
C2566_RS17690	yqeC	yqeC	selenium cofactor biosynthesis protein YqeC	1.04805997342171	0.027019212415692	Upregulated	88.9901532427696	WP_001300448.1
C2566_RS14865	arnF	arnF	4-amino-4-deoxy-L-arabinose-phosphoundecaprenol flippase subunit ArnF	1.04266390936596	0.0518988711509678	Upregulated	54.0454024262404	WP_000523880.1
C2566_RS14665	atoS	atoS	two-component system sensor histidine kinase AtoS	1.02862847410431	0.0203186348689185	Upregulated	206.090746909776	WP_000559135.1
C2566_RS13325	otsB	otsB	trehalose-phosphatase	1.02768211320678	0.0361092469304057	Upregulated	137.169554649818	WP_001295645.1
C2566_RS22130	dnaA	dnaA	chromosomal replication initiator protein DnaA	1.01829683687631	0.00303319284450693	Upregulated	234.713705717252	WP_000059111.1
C2566_RS00045	mdtL	mdtL	multidrug efflux MFS transporter MdtL	1.01541479131183	0.0589903078044071	Upregulated	99.0806103496238	WP_000085987.1
C2566_RS04550	btuF	btuF	vitamin B12 ABC transporter substrate-binding protein BtuF	1.01283424063866	0.0240880535100833	Upregulated	35.9841198893192	WP_001319823.1
C2566_RS09810	ychF	ychF	redox-regulated ATPase YchF	1.01221597044348	0.0144797411351156	Upregulated	455.804072121399	WP_000505877.1
C2566_RS05610	yajD	yajD	HNH nuclease YajD	1.00273442576193	0.0144797411351156	Upregulated	703.572778130387	WP_000974813.1
C2566_RS15005	nuoA	nuoA	NADH-quinone oxidoreductase subunit NuoA	1.00083396927453	0.0156486950560743	Upregulated	411.395854961735	WP_000062997.1
C2566_RS08220	cspD	cspD	cold shock-like protein CspD	0.999370851406949	0.0252003816017548	Upregulated	5019.16276349362	WP_000410785.1
C2566_RS12760	yoaF	yoaF	DUF333 domain-containing lipoprotein YoaF	0.990655177134115	0.0167519844273717	Upregulated	102.128549142197	WP_000691934.1
C2566_RS07300	cydA	cydA	cytochrome ubiquinol oxidase subunit I	0.986971228878126	0.0300797581096256	Upregulated	5005.17321505196	WP_000884361.1
C2566_RS17400	ygdI	ygdI	YgdI/YgdR family lipoprotein	0.982076033446017	0.0632394391535262	Upregulated	154.529806380819	WP_000750398.1
C2566_RS13200	cmoA	cmoA	carboxy-S-adenosyl-L-methionine synthase CmoA	0.970319892031798	0.00310287570916639	Upregulated	89.5230661365443	WP_000019588.1
C2566_RS12535	ydjX	ydjX	TVP38/TMEM64 family protein	0.966796508810482	0.0345737861407454	Upregulated	95.575190579698	WP_001299560.1
C2566_RS08595	rmf	rmf	ribosome modulation factor	0.963247020589147	0.0745107515221779	Upregulated	125667.915219865	WP_000828648.1
C2566_RS03620	yjiH	yjiH	nucleoside recognition domain-containing protein	0.954544790115766	0.0372027310941848	Upregulated	327.644504661503	WP_001295597.1
C2566_RS11340	hipB	hipB	type II toxin-antitoxin system antitoxin HipB	0.951489421339474	0.0686369764996145	Upregulated	100.419211477748	WP_001301023.1
C2566_RS24400	ldrD	ldrD	type I toxin-antitoxin system toxic polypeptide LdrD	0.951364780087067	0.0617052811669547	Upregulated	267.439435700808	WP_000141634.1
C2566_RS13330	araH	araH	arabinose ABC transporter permease AraH	0.950758241205197	0.0413136418975006	Upregulated	93.5107280177548	WP_000100205.1
C2566_RS17990	ygfT	ygfT	formate-dependent uric acid utilization protein YgfT	0.948058210274982	0.0541203743255658	Upregulated	59.9917117161237	WP_001300605.1
C2566_RS13005	yebT	yebT	lipid-binding membrane homeostasis protein YebT	0.945985026297048	0.00821032865862749	Upregulated	149.245997051799	WP_001297532.1
C2566_RS08150	amiD	amiD	N-acetylmuramoyl-L-alanine amidase AmiD	0.945069870266085	0.0205358745252919	Upregulated	273.158737962955	WP_001255168.1
C2566_RS24840	C2566_RS24840	C2566_RS24840	hypothetical protein	0.944626262287966	0.0716841502364954	Upregulated	4204.98631541755	WP_000747329.1
C2566_RS18125	yggL	yggL	YggL family protein	0.944215819257046	0.0035740946255498	Upregulated	189.09414660951	WP_001107564.1
C2566_RS14185	btsS	btsS	two-component regulatory system sensor histidine kinase BtsS	0.935202768659082	0.0200121550135405	Upregulated	641.696623518613	WP_001295431.1
C2566_RS12130	ydhV	ydhV	aldehyde ferredoxin oxidoreductase	0.931609193764125	0.0427750019182202	Upregulated	114.626417915054	WP_001273527.1
C2566_RS12895	yoaE	yoaE	CNNM family cation transport protein YoaE	0.93148029610152	0.0544540839751884	Upregulated	166.486440701754	WP_000394983.1
C2566_RS12765	dgcP	dgcP	diguanylate cyclase DgcP	0.922104644009345	0.00890428382183301	Upregulated	492.147261376291	WP_001329055.1
C2566_RS03480	rimI	rimI	ribosomal protein S18-alanine N-acetyltransferase	0.92077259736907	0.0427750019182202	Upregulated	32.6426018634405	WP_001092461.1
C2566_RS02200	yjdN	yjdN	VOC family metalloprotein YjdN	0.919051736402471	0.0372027310941848	Upregulated	64.8205106195894	WP_001131339.1
C2566_RS06120	allR	allR	HTH-type transcriptional repressor AllR	0.912860112079013	0.0824909030029203	Upregulated	1502.91917175725	WP_000141275.1
C2566_RS16335	lepB	lepB	signal peptidase I	0.912307317098645	0.0413136418975006	Upregulated	460.417383829503	WP_000002542.1
C2566_RS08575	uup	uup	ABC transporter ATP-binding protein	0.912236633633133	0.00357010130300777	Upregulated	406.631072819255	WP_000053099.1
C2566_RS10935	insQ	insQ	RNA-guided endonuclease InsQ/TnpB family protein	0.90409233588702	0.0266025081872962	Upregulated	110.903610360663	WP_000826416.1
C2566_RS00050	yidZ	yidZ	HTH-type transcriptional regulator YidZ	0.903881053687489	0.0570884664711534	Upregulated	52.4793345109831	WP_000748502.1
C2566_RS15465	mntH	mntH	Nramp family divalent metal transporter	0.899726550396703	0.0719766940888764	Upregulated	311.975119478743	WP_000186384.1
C2566_RS09980	ychJ	ychJ	YchJ family protein	0.898211232014593	0.0526170291240154	Upregulated	731.699308230309	WP_001362540.1
C2566_RS13950	yegP	yegP	YegP family protein	0.894248543730419	0.0557039190846906	Upregulated	160.159635666277	WP_000929408.1
C2566_RS19365	kdsD	kdsD	arabinose-5-phosphate isomerase KdsD	0.889937374692692	0.00915798330340553	Upregulated	352.959873470459	WP_001295557.1
C2566_RS10750	ydbH	ydbH	YdbH family protein	0.879475203683371	0.020012898823503	Upregulated	159.615739169867	WP_000900914.1
C2566_RS08675	rlmI	rlmI	23S rRNA (cytosine(1962)-C(5))-methyltransferase RlmI	0.871695520036577	0.0123236783037986	Upregulated	262.01392596097	WP_000116297.1
C2566_RS15985	yfgG	yfgG	YfgG family protein	0.870424496440572	0.0824909030029203	Upregulated	844.898910527442	WP_000076001.1
C2566_RS20110	slyX	slyX	protein SlyX	0.868781047503196	0.0596776482419926	Upregulated	60.176345348028	WP_001153615.1
C2566_RS20935	slp	slp	outer membrane lipoprotein Slp	0.868345586499816	0.0432412990746512	Upregulated	1156.56242350748	WP_001057453.1
C2566_RS09990	rssB	rssB	two-component system response regulator RssB	0.862892680872611	0.042270237102334	Upregulated	96.3947561391083	WP_000193447.1
C2566_RS20780	nikC	nikC	nickel ABC transporter permease subunit NikC	0.860989290487058	0.0754155398124811	Upregulated	38.5342238333004	WP_001008963.1
C2566_RS20785	nikD	nikD	nickel import ATP-binding protein NikD	0.853695730223653	0.0679568528853899	Upregulated	165.481905840962	WP_001136236.1
C2566_RS01940	yjbQ	yjbQ	secondary thiamine-phosphate synthase enzyme YjbQ	0.850969185213187	0.0617052811669547	Upregulated	428.29777903836	WP_000270375.1
C2566_RS08260	cydD	cydD	heme ABC transporter permease/ATP-binding protein CydD	0.850148759397124	0.0144797411351156	Upregulated	279.494021929602	WP_001043577.1
C2566_RS20190	yhfG	yhfG	YhfG family protein	0.848925549817225	0.0901664691523058	Upregulated	42.0649038538584	WP_000736861.1
C2566_RS06900	lnt	lnt	apolipoprotein N-acyltransferase	0.848488674738996	0.0314418704332736	Upregulated	113.55472983267	WP_000853065.1
C2566_RS18345	hybB	hybB	Ni/Fe-hydrogenase cytochrome b subunit	0.847617032707874	0.0372027310941848	Upregulated	197.05120784599	WP_000017703.1
C2566_RS05500	yaiA	yaiA	protein YaiA	0.847369841205037	0.0982053246091606	Upregulated	840.600838604057	WP_001142439.1
C2566_RS06210	ppiB	ppiB	peptidylprolyl isomerase B	0.843733490900687	0.0666426818092173	Upregulated	2574.87581731165	WP_000255997.1
C2566_RS20830	yhiI	yhiI	HlyD family secretion protein	0.839841599639302	0.0652862311569145	Upregulated	131.414236619024	WP_000361491.1
C2566_RS17710	ygfM	ygfM	molybdopterin-dependent oxidoreductase FAD-binding subunit	0.831930807185953	0.109919291986959	Upregulated	51.8024502678134	WP_000572483.1
C2566_RS09340	acpP	acpP	acyl carrier protein	0.829790829051128	0.0155905620196025	Upregulated	2404.32410866716	WP_000103754.1
C2566_RS09730	ycgB	ycgB	SpoVR family protein	0.824926604155174	0.0758048790113734	Upregulated	374.993003012898	WP_000190854.1
C2566_RS10910	tehB	tehB	tellurite resistance methyltransferase TehB	0.823639909635624	0.0517791518826626	Upregulated	59.4790317924333	WP_000586744.1
C2566_RS14120	C2566_RS14120	C2566_RS14120	DUF2574 family protein	0.821832659388081	0.0890324972597292	Upregulated	97.243945695761	NA
C2566_RS02450	frdD	frdD	fumarate reductase subunit FrdD	0.821532582955121	0.0632394391535262	Upregulated	358.263161393888	WP_000609663.1
C2566_RS14485	bcr	bcr	multidrug efflux MFS transporter Bcr	0.818539933623635	0.0571898592829244	Upregulated	121.035606823899	WP_000213361.1
C2566_RS08635	yccS	yccS	YccS family putative transporter	0.818483190683627	0.0449448263676836	Upregulated	133.232179755622	WP_000875061.1
C2566_RS18715	mug	mug	G/U mismatch-specific DNA glycosylase	0.817962946176437	0.0887900457673189	Upregulated	159.218882968622	WP_000228937.1
C2566_RS16700	ygaC	ygaC	DUF2002 family protein	0.814209989635741	0.099878810667556	Upregulated	35.3630823533953	WP_000281320.1
C2566_RS18850	exuR	exuR	transcriptional regulator ExuR	0.813955309892499	0.0911506289417179	Upregulated	529.607234218225	WP_000406493.1
C2566_RS17530	ygdR	ygdR	lipoprotein YgdR	0.81018662826464	0.0994349057871729	Upregulated	698.42272098091	WP_000758655.1
C2566_RS17460	ptrA	ptrA	pitrilysin	0.808912232792499	0.00549195691338136	Upregulated	307.010569711628	WP_001138150.1
C2566_RS14515	yejM	yejM	LPS biosynthesis-modulating metalloenzyme YejM	0.808490770106363	0.0466489457815153	Upregulated	289.814105052003	WP_000256203.1
C2566_RS20770	nikA	nikA	nickel ABC transporter substrate-binding protein	0.804662044408435	0.0666426818092173	Upregulated	90.9131613785073	WP_000953348.1
C2566_RS12125	ydhW	ydhW	YdhW family putative oxidoreductase system protein	0.804403153305209	0.097094899622684	Upregulated	34.940941287587	WP_001301419.1
C2566_RS17250	barA	barA	two-component sensor histidine kinase BarA	0.803171618713062	0.0414287495344905	Upregulated	154.443943995528	WP_000186439.1
C2566_RS01195	fieF	fieF	CDF family cation-efflux transporter FieF	0.79768262910455	0.0953060740395674	Upregulated	267.456449758218	WP_001076742.1
C2566_RS04085	sgrT	sgrT	glucose uptake inhibitor SgrT	0.788533832795784	0.111689553615445	Upregulated	27030.3772924092	WP_001248770.1
C2566_RS16375	trmN	trmN	tRNA(1)(Val) (adenine(37)-N(6))-methyltransferase TrmN	0.786452472513937	0.0934066314809152	Upregulated	44.2825752722718	WP_001295363.1
C2566_RS02270	melA	melA	alpha-galactosidase	0.786399865550812	0.0361092469304057	Upregulated	49.2373152048179	WP_000988027.1
C2566_RS18355	hybO	hybO	hydrogenase 2 small subunit	0.783312169594542	0.0924909587350657	Upregulated	536.846704491531	WP_000145410.1
C2566_RS01265	rraA	rraA	ribonuclease E activity regulator RraA	0.780222724348335	0.107077105045369	Upregulated	982.342011070818	WP_000872908.1
C2566_RS02225	pmrR	pmrR	LpxT activity modulator PmrR	0.779155504939774	0.122631070508883	Upregulated	258.862162562108	WP_000797657.1
C2566_RS13985	C2566_RS13985	C2566_RS13985	DeoR family transcriptional regulator	0.77510721072653	0.109919291986959	Upregulated	25.8794464966676	NA
C2566_RS01740	pepE	pepE	dipeptidase PepE	0.76689968731153	0.104790506108995	Upregulated	136.964273123841	WP_000421763.1
C2566_RS18955	tdcB	tdcB	bifunctional threonine ammonia-lyase/L-serine ammonia-lyase TdcB	0.762775870614016	NA	Upregulated	366.708762589835	WP_000548347.1
C2566_RS06390	iss	iss	increased serum survival lipoprotein Iss	0.761461075366819	0.12426290769615	Upregulated	641.191640946893	WP_000738423.1
C2566_RS10735	ydbJ	ydbJ	DUF333 domain-containing protein	0.760644732179769	0.097094899622684	Upregulated	123.603930903165	WP_001295715.1
C2566_RS12475	osmE	osmE	osmotically-inducible lipoprotein OsmE	0.760109613598571	0.124878953545851	Upregulated	2434.5941629002	WP_001039044.1
C2566_RS10850	cybB	cybB	cytochrome b561	0.758089194970666	0.0534946090610519	Upregulated	197.227084605915	WP_000428998.1
C2566_RS08605	ycbZ	ycbZ	AAA family ATPase	0.757535941585901	0.0477558690204818	Upregulated	192.585939074215	WP_000156518.1
C2566_RS17705	ssnA	ssnA	putative aminohydrolase SsnA	0.757436147190432	0.132419287056009	Upregulated	70.3409992207368	WP_000906252.1
C2566_RS00005	rpmH	rpmH	50S ribosomal protein L34	0.757247612489643	0.101713840757288	Upregulated	717.552124497517	WP_000831330.1
C2566_RS18150	nupG	nupG	nucleoside permease NupG	0.751028862760239	0.0938255481731951	Upregulated	207.712437389079	WP_001049791.1
C2566_RS00140	glmS	glmS	glutamine--fructose-6-phosphate transaminase (isomerizing)	0.749831329863129	0.104189656778691	Upregulated	838.63102838954	WP_000334099.1
C2566_RS21420	aldB	aldB	aldehyde dehydrogenase AldB	0.749005594582993	0.12146788131837	Upregulated	238.290417136978	WP_001300944.1
C2566_RS09505	potB	potB	spermidine/putrescine ABC transporter permease PotB	0.74793100090156	0.102942813194164	Upregulated	82.4612968602414	WP_000799401.1
C2566_RS14580	napC	napC	cytochrome c-type protein NapC	0.745887018573357	0.0144797411351156	Upregulated	120.962879672719	WP_000528376.1
C2566_RS17680	arcC	arcC	carbamate kinase	0.745493054988125	0.10348178674164	Upregulated	70.1138320323059	WP_000038008.1
C2566_RS14175	yehS	yehS	DUF1456 family protein	0.74441715618553	0.0235641402908876	Upregulated	170.327781799316	WP_001295430.1
C2566_RS17740	loiP	loiP	metalloprotease LoiP	0.743737777115938	0.0525146295963734	Upregulated	322.343157484994	WP_001326497.1
C2566_RS10900	ydcK	ydcK	YdcK family protein	0.736795313111108	0.124715564236309	Upregulated	61.1147959298921	WP_001234052.1
C2566_RS17915	yqfB	yqfB	N(4)-acetylcytidine aminohydrolase	0.735417705762718	0.111021818770533	Upregulated	399.984014919069	WP_001182954.1
C2566_RS20700	ftsX	ftsX	permease-like cell division protein FtsX	0.734565061946687	0.0936432858462629	Upregulated	219.439241176918	WP_001042003.1
C2566_RS08140	ybjP	ybjP	lipoprotein	0.732196659071179	0.100679792704363	Upregulated	204.388755894993	WP_001270734.1
C2566_RS07585	moaD	moaD	molybdopterin synthase sulfur carrier subunit	0.729460765074693	0.130322411229937	Upregulated	30.2390715036326	WP_000598612.1
C2566_RS02205	yjdM	yjdM	zinc ribbon domain-containing protein YjdM	0.72807251031377	0.1314503201098	Upregulated	93.4801983901667	WP_001300891.1
C2566_RS13365	ftnA	ftnA	non-heme ferritin	0.726382874600935	0.111916580903253	Upregulated	2934.96595122653	WP_000917208.1
C2566_RS16055	ndk	ndk	nucleoside-diphosphate kinase	0.724911731292408	0.118941920301515	Upregulated	217.207242136818	WP_000963837.1
C2566_RS14300	mglC	mglC	galactose/methyl galactoside ABC transporter permease MglC	0.72158966277396	0.134848267783901	Upregulated	108.309555832779	WP_001275118.1
C2566_RS12710	yeaG	yeaG	protein kinase YeaG	0.720214532274066	0.100808160839369	Upregulated	125.3601577992	WP_071819586.1
C2566_RS18865	yqjC	yqjC	DUF1090 family protein YqjC	0.718290654897055	0.0831152186960332	Upregulated	1124.29600712545	WP_001295543.1
C2566_RS10295	ycjD	ycjD	DUF559 domain-containing protein	0.718060918702222	0.14726248885298	Upregulated	23.0295505701891	WP_000565727.1
C2566_RS17670	ygeY	ygeY	YgeY family selenium metabolism-linked hydrolase	0.715283272679941	NA	Upregulated	243.609324573793	WP_001107125.1
C2566_RS02995	lptF	lptF	LPS export ABC transporter permease LptF	0.713806507921562	0.0953060740395674	Upregulated	210.206117284823	WP_000584114.1
C2566_RS08440	mukE	mukE	chromosome partition protein MukE	0.712289205502959	0.0582466031048762	Upregulated	81.0749204540937	WP_001295347.1
C2566_RS08305	dmsC	dmsC	dimethyl sulfoxide reductase anchor subunit DmsC	0.7112307754006	0.142785120917182	Upregulated	227.015130193351	WP_000534631.1
C2566_RS11555	C2566_RS11555	C2566_RS11555	antiterminator Q family protein	0.710553179498091	0.138684979342689	Upregulated	30.5601285907317	WP_001204787.1
C2566_RS09820	ychH	ychH	stress-induced protein YchH	0.710312772003729	0.1505119231351	Upregulated	3036.61320825345	WP_000823885.1
C2566_RS18945	tdcD	tdcD	propionate kinase	0.709126512493376	0.151681602041447	Upregulated	361.578668759856	WP_001295545.1
C2566_RS09815	pth	pth	aminoacyl-tRNA hydrolase	0.709086714993756	0.100825371348492	Upregulated	53.8941558099903	WP_000152933.1
C2566_RS06855	rihA	rihA	pyrimidine-specific ribonucleoside hydrolase RihA	0.705915914076034	0.104790506108995	Upregulated	269.859275281987	WP_001207520.1
C2566_RS12440	katE	katE	catalase HPII	0.703891005746899	0.101713840757288	Upregulated	253.330266388228	WP_000077856.1
C2566_RS13085	yebG	yebG	DNA damage-inducible protein YebG	0.703853969827895	0.144183966391401	Upregulated	545.260028054833	WP_000257738.1
C2566_RS02965	rraB	rraB	ribonuclease E inhibitor RraB	0.702964790146991	0.147036017097387	Upregulated	2211.54125029907	WP_000002953.1
C2566_RS02240	eptA	eptA	phosphoethanolamine transferase EptA	0.702016189995612	0.148743302366887	Upregulated	454.780658311439	WP_001298860.1
C2566_RS13320	otsA	otsA	alpha,alpha-trehalose-phosphate synthase	0.701499280902382	0.0949263382230313	Upregulated	212.393710509846	WP_001295646.1
C2566_RS09875	C2566_RS09875	C2566_RS09875	type I toxin-antitoxin system toxin Ldr family protein	0.697736379312186	0.157062837241225	Upregulated	141.267026704909	WP_000170951.1
C2566_RS08885	ymdF	ymdF	general stress protein	0.690786311853178	0.159966269518309	Upregulated	1354.03260943936	WP_001273658.1
C2566_RS12035	mepH	mepH	peptidoglycan DD-endopeptidase MepH	0.688208112157724	0.102770381442201	Upregulated	157.185982211655	WP_000101193.1
C2566_RS18930	tdcG	tdcG	L-serine ammonia-lyase	0.686827657566067	0.158705368850957	Upregulated	309.848895209331	WP_000622126.1
C2566_RS05915	mscK	mscK	mechanosensitive channel MscK	0.685133117899691	0.0661893720455373	Upregulated	312.518969566177	WP_000177732.1
C2566_RS24590	mcbA	mcbA	DUF1471 family periplasmic protein McbA	0.684108271155302	0.138684979342689	Upregulated	60.0013411104444	WP_000710619.1
C2566_RS16340	lepA	lepA	translation elongation factor 4	0.683983373938448	0.097481314351116	Upregulated	484.563836159986	WP_000790168.1
C2566_RS21020	yhjD	yhjD	inner membrane protein YhjD	0.683374130054013	0.127027274558234	Upregulated	74.9314283065825	WP_000191237.1
C2566_RS06790	mrdA	mrdA	peptidoglycan DD-transpeptidase MrdA	0.681444012687282	0.10102928194029	Upregulated	236.04234549989	WP_000776191.1
C2566_RS12065	punC	punC	purine nucleoside transporter PunC	0.680950723213507	0.1314503201098	Upregulated	185.114855373241	WP_001182363.1
C2566_RS00190	atpI	atpI	F0F1 ATP synthase subunit I	0.680220527558705	0.059275531251255	Upregulated	589.106995592885	WP_000116695.1
C2566_RS19085	yraH	yraH	fimbrial protein	0.680186506784755	0.162900082121087	Upregulated	100.783050341483	WP_001032614.1
C2566_RS04575	yaeH	yaeH	DUF3461 family protein	0.679812130303533	0.124715564236309	Upregulated	1899.75279444691	WP_000272188.1
C2566_RS07025	fldA	fldA	flavodoxin FldA	0.679539202166024	0.0317403797583043	Upregulated	835.157930392159	WP_001018618.1
C2566_RS17410	csdE	csdE	cysteine desulfurase sulfur acceptor subunit CsdE	0.678595717742396	0.111685331442726	Upregulated	142.632187832404	WP_000184261.1
C2566_RS07450	C2566_RS07450	C2566_RS07450	tyrosine-type recombinase/integrase	0.67791377828997	0.124878953545851	Upregulated	251.639350874089	WP_000533643.1
C2566_RS07375	C2566_RS07375	C2566_RS07375	hypothetical protein	0.673227429165474	0.170044041483136	Upregulated	310.887219095115	NA
C2566_RS01630	yjaG	yjaG	YjaG family protein	0.669546003094639	0.102942813194164	Upregulated	293.529220877995	WP_000940106.1
C2566_RS21765	gltS	gltS	sodium/glutamate symporter	0.668865603930499	0.12426290769615	Upregulated	4419.45034239613	WP_000468833.1
C2566_RS13535	ldtA	ldtA	L,D-transpeptidase	0.668604452088367	0.158289371058821	Upregulated	569.116476806338	WP_000986321.1
C2566_RS17620	C2566_RS17620	C2566_RS17620	IS3-like element IS3 family transposase	0.663577321618243	0.174712289581319	Upregulated	40.5358383550236	WP_085947598.1
C2566_RS03940	caiA	caiA	crotonobetainyl-CoA dehydrogenase	0.66259587577688	0.170385765329395	Upregulated	638.630295591097	WP_000347117.1
C2566_RS05600	secD	secD	protein translocase subunit SecD	0.66080697657376	0.14073649036217	Upregulated	828.706113342964	WP_000934822.1
C2566_RS10310	sapC	sapC	peptide ABC transporter permease SapC	0.659064083036013	0.142785120917182	Upregulated	34.4684207737469	WP_001146163.1
C2566_RS01745	rluF	rluF	23S rRNA pseudouridine(2604) synthase RluF	0.657031030811576	0.111128605891184	Upregulated	67.6072683251089	WP_000936377.1
C2566_RS06030	cueR	cueR	Cu(I)-responsive transcriptional regulator	0.656338881623765	0.133014834554356	Upregulated	83.7068208601964	WP_001026747.1
C2566_RS02435	sugE	sugE	quaternary ammonium compound efflux SMR transporter SugE	0.656063656165233	0.157062837241225	Upregulated	338.064281877448	WP_000118483.1
C2566_RS18650	ygiM	ygiM	TIGR04211 family SH3 domain-containing protein	0.6538312426231	0.176365906899191	Upregulated	233.246282093344	WP_001125331.1
C2566_RS06025	ybaT	ybaT	APC family permease	0.652443527024209	0.148257443349644	Upregulated	208.084619251247	WP_000982170.1
C2566_RS01030	yihY	yihY	virulence factor BrkB family protein	0.652367536925125	0.070296099498851	Upregulated	258.624311752154	WP_000920762.1
C2566_RS17505	rppH	rppH	RNA pyrophosphohydrolase	0.65153383897125	0.121737834900532	Upregulated	474.956636646657	WP_000564489.1
C2566_RS13130	mepM	mepM	murein DD-endopeptidase MepM	0.651277025633849	0.121002726202455	Upregulated	316.925926389212	WP_001184045.1
C2566_RS22125	dnaN	dnaN	DNA polymerase III subunit beta	0.650350964212712	0.132441242979981	Upregulated	212.593874724625	WP_000673464.1
C2566_RS07370	C2566_RS07370	C2566_RS07370	hypothetical protein	0.650208458132311	0.179265583919648	Upregulated	717.774618692993	NA
C2566_RS18475	mqsR	mqsR	type II toxin-antitoxin system toxin MqsR	0.647820034315374	0.181582268815308	Upregulated	2878.29911796206	WP_000415584.1
C2566_RS13500	yeeN	yeeN	YebC/PmpR family DNA-binding transcriptional regulator	0.645225755142229	0.163013550626522	Upregulated	1571.57171084501	WP_000532923.1
C2566_RS06395	ylcI	ylcI	YlcI/YnfO family protein	0.644518096119821	0.182110721568752	Upregulated	7.12915926745573	WP_001415975.1
C2566_RS02480	mscM	mscM	miniconductance mechanosensitive channel MscM	0.638432389994963	0.12426290769615	Upregulated	159.914134694761	WP_001236847.1
C2566_RS16430	patZ	patZ	peptidyl-lysine N-acetyltransferase PatZ	0.636638116062063	0.168892126278628	Upregulated	677.084094269107	WP_000083017.1
C2566_RS13310	flhD	flhD	flagellar transcriptional regulator FlhD	0.635823078665507	0.171457928803198	Upregulated	162.953521481197	WP_001295647.1
C2566_RS13680	ugd	ugd	UDP-glucose 6-dehydrogenase	0.63377786735361	0.189777973937864	Upregulated	424.341699862859	WP_000704860.1
C2566_RS15730	eutM	eutM	ethanolamine utilization microcompartment protein EutM	0.629738855743747	0.192259860824072	Upregulated	11.9424532979495	WP_000387713.1
C2566_RS17420	mltA	mltA	murein transglycosylase A	0.629215481012464	0.147517921425956	Upregulated	328.595828916071	WP_000678646.1
C2566_RS12575	ynjF	ynjF	CDP-alcohol phosphatidyltransferase family protein	0.62777036552539	0.181621936020815	Upregulated	25.9272267010109	WP_001295484.1
C2566_RS09670	ycgJ	ycgJ	YcgJ family protein	0.627319377222992	0.179265583919648	Upregulated	155.996495575747	WP_001056848.1
C2566_RS07390	C2566_RS07390	C2566_RS07390	hypothetical protein	0.626511253992334	0.175396527172565	Upregulated	57.277262381011	NA
C2566_RS08740	cbdX	cbdX	cytochrome bd-II oxidase subunit CbdX	0.622428172119105	0.198026121377358	Upregulated	8.87297806542155	WP_000270305.1
C2566_RS21755	recG	recG	ATP-dependent DNA helicase RecG	0.618561005315991	0.082628072258501	Upregulated	112.69379242116	WP_000678419.1
C2566_RS17980	uacT	uacT	urate/proton symporter UacT	0.61674027059313	0.200565882356553	Upregulated	86.5287772751238	WP_001295374.1
C2566_RS08215	macB	macB	macrolide ABC transporter ATP-binding protein/permease MacB	0.616706837108278	0.149123440392698	Upregulated	176.907857641768	WP_000188180.1
C2566_RS19280	yhbY	yhbY	ribosome assembly RNA-binding protein YhbY	0.616542684514775	0.175396527172565	Upregulated	337.678860981689	WP_001054420.1
C2566_RS10255	osmB	osmB	osmotically-inducible lipoprotein OsmB	0.61620094406415	0.129916074214171	Upregulated	251.411210017548	WP_000498253.1
C2566_RS02820	tamB	tamB	autotransporter assembly complex protein TamB	0.615337137259943	0.0144797411351156	Upregulated	340.23000826234	WP_000060982.1
C2566_RS18390	exbD	exbD	TonB system transport protein ExbD	0.614839322939941	0.180544140829598	Upregulated	82.5672210192447	WP_001240712.1
C2566_RS21220	yiaG	yiaG	HTH-type transcriptional regulator	0.612832960585379	0.185615626593047	Upregulated	924.875197665995	WP_000455798.1
C2566_RS00470	wzyE	wzyE	ECA oligosaccharide polymerase	0.608915949215835	0.104790506108995	Upregulated	66.6618337229079	WP_000055131.1
C2566_RS14830	ais	ais	lipopolysaccharide core heptose(II)-phosphate phosphatase Ais	0.608850530097363	0.201621783130585	Upregulated	1204.62659460032	WP_000879113.1
C2566_RS04635	rseP	rseP	sigma E protease regulator RseP	0.608729126188134	0.114251309863467	Upregulated	718.88971562662	WP_001295561.1
C2566_RS05565	brnQ	brnQ	branched-chain amino acid transporter carrier protein BrnQ	0.605058692735764	0.128357066141206	Upregulated	190.681711232237	WP_000149639.1
C2566_RS17125	C2566_RS17125	C2566_RS17125	Hok/Gef family protein	0.60312004325584	0.190220199586669	Upregulated	33.2443682857145	WP_000956460.1
C2566_RS14860	arnE	arnE	4-amino-4-deoxy-L-arabinose-phosphoundecaprenol flippase subunit ArnE	0.602958820920385	0.203462726290347	Upregulated	36.6671992901855	WP_000638031.1
C2566_RS11450	eamA	eamA	O-acetylserine/cysteine exporter	0.602835615735099	0.12426290769615	Upregulated	72.3949335582066	WP_000087210.1
C2566_RS17000	hypE	hypE	hydrogenase maturation carbamoyl dehydratase HypE	0.602455696557613	0.203361907074215	Upregulated	825.708228025331	WP_001059922.1
C2566_RS03100	C2566_RS03100	C2566_RS03100	IS3-like element IS911 family transposase	0.601433390904924	0.140210625427689	Upregulated	208.021218495236	WP_085948656.1
C2566_RS16670	kbp	kbp	potassium binding protein Kbp	0.601326749057105	0.205168888447378	Upregulated	1012.54760230906	WP_000522424.1
C2566_RS10645	sieB	sieB	superinfection exclusion B family protein	0.600856395735565	0.203361907074215	Upregulated	173.808168138989	WP_001312793.1
C2566_RS05605	secF	secF	protein translocase subunit SecF	0.598993434798082	0.203361907074215	Upregulated	669.599594638362	WP_000046637.1
C2566_RS12100	ydhR	ydhR	monooxygenase	0.59868596285712	0.211112424234539	Upregulated	4308.70781251941	WP_000212680.1
C2566_RS14455	pdeN	pdeN	cyclic di-GMP phosphodiesterase	0.598314249820837	0.149123440392698	Upregulated	75.5185991423459	WP_000470561.1
C2566_RS13660	hisA	hisA	1-(5-phosphoribosyl)-5-[(5-phosphoribosylamino)methylideneamino]imidazole-4-carboxamide isomerase	0.59769724031943	0.207252090069094	Upregulated	81.5018766903344	WP_000586449.1
C2566_RS10950	rlhA	rlhA	23S rRNA 5-hydroxycytidine C2501 synthase	0.596980988242544	0.153412242843766	Upregulated	103.472310594721	WP_001301045.1
C2566_RS11335	hipA	hipA	type II toxin-antitoxin system serine/threonine protein kinase toxin HipA	0.596345891332806	0.202454551640195	Upregulated	126.504209883299	WP_001125439.1
C2566_RS03915	caiF	caiF	carnitine metabolism transcriptional regulator CaiF	0.595970074630476	0.107824225735506	Upregulated	277.968825226827	WP_000333125.1
C2566_RS13880	dcd	dcd	dCTP deaminase	0.595817574510038	0.20444047636273	Upregulated	306.253677759056	WP_001234777.1
C2566_RS03350	robA	robA	MDR efflux pump AcrAB transcriptional activator RobA	0.594602469592121	0.201461176095172	Upregulated	694.22849609632	WP_000371666.1
C2566_RS18350	hybA	hybA	hydrogenase 2 operon protein HybA	0.592472405470331	0.198077538288062	Upregulated	217.168251590551	WP_001081870.1
C2566_RS12080	mdtK	mdtK	multidrug efflux MATE transporter MdtK	0.591994015139408	0.182551347069933	Upregulated	44.9335783713717	WP_001174961.1
C2566_RS18815	ygjR	ygjR	Gfo/Idh/MocA family protein	0.591304987602861	0.119812281771297	Upregulated	268.906820458504	WP_012775974.1
C2566_RS04380	yadH	yadH	ABC transporter permease	0.590752568640183	0.1505119231351	Upregulated	102.017647296192	WP_000972203.1
C2566_RS24965	ykiE	ykiE	protein YkiE	0.589957609957119	0.212981816954812	Upregulated	127.289481861098	WP_211180522.1
C2566_RS09845	hemA	hemA	glutamyl-tRNA reductase	0.589646201342877	0.0899191271311081	Upregulated	425.586431414468	WP_001295619.1
C2566_RS25185	C2566_RS25185	C2566_RS25185	hypothetical protein	0.588180152997292	0.212642406279658	Upregulated	25.5507526804627	NA
C2566_RS14600	napA	napA	periplasmic nitrate reductase subunit alpha	0.586214233155816	0.180859274676345	Upregulated	87.8133751546571	WP_000778078.1
C2566_RS16880	srlR	srlR	glucitol operon DNA-binding transcriptional repressor SrlR	0.58447351740305	0.191910737332057	Upregulated	78.7908158576161	WP_000804550.1
C2566_RS09745	cvrA	cvrA	potassium/proton antiporter	0.583809726405489	0.170044041483136	Upregulated	222.560881219066	WP_000340194.1
C2566_RS03590	yjiM	yjiM	double-cubane-cluster-containing anaerobic reductase	0.58340054982755	0.121002726202455	Upregulated	214.924474408326	WP_001300012.1
C2566_RS10985	ydcU	ydcU	ABC transporter permease	0.581300607440066	0.20994297992944	Upregulated	25.7214308812183	WP_001251313.1
C2566_RS09465	C2566_RS09465	C2566_RS09465	ROK family protein	0.581283961584497	0.219558066238333	Upregulated	103.277944129867	NA
C2566_RS23550	C2566_RS23550	C2566_RS23550	xanthine permease XanP	0.579377131415975	0.207815192183626	Upregulated	13.2716033851569	NA
C2566_RS14270	yohK	yohK	CidB/LrgB family autolysis modulator	0.578717724435731	0.184834837149496	Upregulated	52.0526979012719	WP_000968208.1
C2566_RS12645	ydjF	ydjF	DeoR/GlpR family DNA-binding transcription regulator	0.57578613216911	0.218587728587981	Upregulated	345.155933622529	WP_000719088.1
C2566_RS05580	acpH	acpH	ACP phosphodiesterase	0.574613169892005	0.203361907074215	Upregulated	29.2720328707176	WP_001009885.1
C2566_RS08210	macA	macA	macrolide transporter subunit MacA	0.573599177373109	0.0949263382230313	Upregulated	92.0577309994282	WP_000746443.1
C2566_RS17380	fucR	fucR	L-fucose operon activator	0.570621523579786	0.117287905805192	Upregulated	169.280874516796	WP_000642343.1
C2566_RS19580	yhdP	yhdP	AsmA2 domain-containing protein YhdP	0.570610109026655	0.111021818770533	Upregulated	315.631655836892	WP_001253612.1
C2566_RS08420	ycbJ	ycbJ	YcbJ family phosphotransferase	0.569194502716294	0.213728074840802	Upregulated	445.182974189211	WP_000436922.1
C2566_RS02025	nrfD	nrfD	cytochrome c nitrite reductase subunit NrfD	0.568172867864707	0.220547416244472	Upregulated	43.3540059775959	WP_000195171.1
C2566_RS14895	menD	menD	2-succinyl-5-enolpyruvyl-6-hydroxy-3-cyclohexene-1-carboxylic-acid synthase	0.566578265699254	0.189777973937864	Upregulated	153.393585724028	WP_001295284.1
C2566_RS06460	ybdG	ybdG	mechanosensitive ion channel YbdG	0.566364035192859	0.0911506289417179	Upregulated	134.511032383585	WP_001153155.1
C2566_RS21940	uhpC	uhpC	MFS transporter family glucose-6-phosphate receptor UhpC	0.564995803774336	0.223045214986201	Upregulated	43.3709221760679	WP_000936566.1
C2566_RS14855	arnT	arnT	lipid IV(A) 4-amino-4-deoxy-L-arabinosyltransferase	0.564318291153488	0.229948697488047	Upregulated	355.854245661503	WP_000844057.1
C2566_RS01065	fdoI	fdoI	formate dehydrogenase cytochrome b556 subunit	0.563572606159775	0.220179896541709	Upregulated	333.187627765817	WP_000829013.1
C2566_RS14490	rsuA	rsuA	16S rRNA pseudouridine(516) synthase RsuA	0.563462655347249	0.184834837149496	Upregulated	172.130349286218	WP_001234850.1
C2566_RS13875	asmA	asmA	outer membrane assembly protein AsmA	0.561960488367513	0.149998573359653	Upregulated	371.683963291035	WP_001252324.1
C2566_RS20865	pitA	pitA	inorganic phosphate transporter PitA	0.560768118999827	0.218840484741542	Upregulated	309.090913949591	WP_000902780.1
C2566_RS08750	etk	etk	tyrosine-protein kinase	0.560476952479528	0.1314503201098	Upregulated	147.162043375444	WP_000208650.1
C2566_RS13195	yecN	yecN	MAPEG family protein	0.560150447386078	0.198077538288062	Upregulated	80.6618223404138	WP_000252980.1
C2566_RS20825	rbbA	rbbA	ribosome-associated ATPase/putative transporter RbbA	0.559069048247469	0.101629254778436	Upregulated	141.873265706385	WP_000149156.1
C2566_RS14305	mglA	mglA	galactose/methyl galactoside ABC transporter ATP-binding protein MglA	0.557892833286309	0.223696785623322	Upregulated	150.789748131989	WP_000255051.1
C2566_RS00880	yihD	yihD	YihD family protein	0.556001918835772	0.195651662725635	Upregulated	359.559232147891	WP_001295263.1
C2566_RS03530	yjjP	yjjP	threonine/serine ThrE exporter family protein	0.55468871701288	0.224989634198851	Upregulated	64.372452991516	WP_001338213.1
C2566_RS23940	C2566_RS23940	C2566_RS23940	hypothetical protein	0.553716028750176	0.205168888447378	Upregulated	174.040472120166	NA
C2566_RS05970	hemH	hemH	ferrochelatase	0.55328679843298	0.223696785623322	Upregulated	52.2572468914343	WP_001250117.1
C2566_RS11885	ydgK	ydgK	DUF2569 domain-containing protein	0.55110173039319	0.191910737332057	Upregulated	121.476745907616	WP_000214176.1
C2566_RS13370	yecH	yecH	YecH family metal-binding protein	0.550056933698258	0.242128936628515	Upregulated	96.353567509986	WP_000377224.1
C2566_RS03975	kefF	kefF	glutathione-regulated potassium-efflux system oxidoreductase KefF	0.547620217760414	0.236852580506563	Upregulated	27.4855233174715	WP_000600725.1
C2566_RS19380	lptA	lptA	lipopolysaccharide ABC transporter substrate-binding protein LptA	0.546830133636808	0.185044349494796	Upregulated	239.836401842751	WP_000669774.1
C2566_RS08125	artQ	artQ	arginine ABC transporter permease ArtQ	0.545723908887403	0.24417716859887	Upregulated	54.7701186689562	WP_001001691.1
C2566_RS18335	hybD	hybD	HyaD/HybD family hydrogenase maturation endopeptidase	0.543894508194726	0.221869231544131	Upregulated	117.848467267795	WP_001221946.1
C2566_RS18895	yhaH	yhaH	DUF805 domain-containing protein	0.542704943120341	0.24417716859887	Upregulated	74.7008895562061	WP_000384145.1
C2566_RS07410	pnuC	pnuC	nicotinamide riboside transporter PnuC	0.542158175598877	0.165990752116353	Upregulated	99.9163679742341	WP_000345410.1
C2566_RS09635	ymgD	ymgD	YmgD family protein	0.542099553360136	0.245654422698798	Upregulated	117.578532629948	WP_000979983.1
C2566_RS04025	rluA	rluA	bifunctional tRNA pseudouridine(32) synthase/23S rRNA pseudouridine(746) synthase RluA	0.54175677001335	0.228871593643982	Upregulated	48.1799351163017	WP_000525176.1
C2566_RS18325	hypA	hypA	hydrogenase maturation nickel metallochaperone HypA	0.540385730534193	0.183178223237765	Upregulated	49.8824644937121	WP_000544952.1
C2566_RS14310	mglB	mglB	galactose/glucose ABC transporter substrate-binding protein MglB	0.540087394243994	0.245019194199197	Upregulated	644.011588027366	NA
C2566_RS01860	plsB	plsB	glycerol-3-phosphate 1-O-acyltransferase PlsB	0.539610425224719	0.175396527172565	Upregulated	525.931668472634	WP_000017354.1
C2566_RS02545	hfq	hfq	RNA chaperone Hfq	0.537064748337377	0.149912802687601	Upregulated	1031.54924775592	WP_001051883.1
C2566_RS21895	yicL	yicL	carboxylate/amino acid/amine transporter	0.535336009169789	0.179265583919648	Upregulated	67.7201767026655	WP_000535960.1
C2566_RS24235	azuC	azuC	stress response protein AzuC	0.535316030826998	0.24417716859887	Upregulated	180.473914296023	WP_010723106.1
C2566_RS00630	pldA	pldA	phospholipase A	0.534270699231685	0.134218817239519	Upregulated	111.495766573936	WP_001259695.1
C2566_RS14635	alkB	alkB	DNA oxidative demethylase AlkB	0.533620363190398	0.229948697488047	Upregulated	31.5120253901254	WP_000885006.1
C2566_RS02745	ytfB	ytfB	cell division protein YtfB	0.533036044188856	0.245654422698798	Upregulated	229.377978661591	WP_001119458.1
C2566_RS16350	rseB	rseB	sigma-E factor regulatory protein RseB	0.532325727586318	0.190220199586669	Upregulated	665.167158611989	WP_000812053.1
C2566_RS11575	hokD	hokD	type I toxin-antitoxin system toxin HokD	0.532131610352262	0.236928628475523	Upregulated	17864.7117471433	WP_000813254.1
C2566_RS00145	glmU	glmU	bifunctional UDP-N-acetylglucosamine diphosphorylase/glucosamine-1-phosphate N-acetyltransferase GlmU	0.531911686590601	0.190220199586669	Upregulated	413.037660459269	WP_000933736.1
C2566_RS05980	gsk	gsk	inosine/guanosine kinase	0.530376303829144	0.223874484404397	Upregulated	134.951157584156	WP_000671574.1
C2566_RS00220	viaA	viaA	ATPase RavA stimulator ViaA	0.526709768142547	0.133428080257979	Upregulated	69.4794960801895	WP_000956615.1
C2566_RS12140	fumD	fumD	fumarate hydratase FumD	0.52635504613281	0.256086067413973	Upregulated	196.392326559621	WP_000528342.1
C2566_RS18470	mqsA	mqsA	type II toxin-antitoxin system antitoxin MqsA	0.522139482334372	0.261639457182004	Upregulated	638.151901895743	WP_000650107.1
C2566_RS20905	dinQ	dinQ	damage-inducible type I toxin DinQ	0.520418797777117	0.242180990100799	Upregulated	900.081481189961	WP_001295215.1
C2566_RS18455	plsC	plsC	1-acylglycerol-3-phosphate O-acyltransferase	0.519926636817138	0.197962428873439	Upregulated	106.836991543571	WP_000965712.1
C2566_RS19195	nlpI	nlpI	lipoprotein NlpI	0.519617588024866	0.24417716859887	Upregulated	7474.96887090468	WP_000802080.1
C2566_RS15405	ypdA	ypdA	two-component system sensor histidine kinase YpdA	0.518663561135036	0.180859274676345	Upregulated	79.3870914109257	WP_000544359.1
C2566_RS25120	yhiY	yhiY	protein YhiY	0.51813023193901	0.247052781235199	Upregulated	102.930749321401	WP_001296785.1
C2566_RS05940	apt	apt	adenine phosphoribosyltransferase	0.518099176945953	0.221894971924306	Upregulated	88.3708850811477	WP_000127356.1
C2566_RS18410	yghB	yghB	DedA family general envelope maintenance protein YghB	0.518019034593342	0.242180990100799	Upregulated	438.693913339279	WP_000268419.1
C2566_RS08245	infA	infA	translation initiation factor IF-1	0.5171538304556	0.246522315973654	Upregulated	2017.91671716359	WP_001040187.1
C2566_RS03600	ytiA	ytiA	DUF3343 domain-containing protein	0.517087331511631	0.261639457182004	Upregulated	15.9713880484577	WP_000657675.1
C2566_RS20745	yhhQ	yhhQ	7-cyano-7-deazaguanine/7-aminomethyl-7-deazaguanine transporter	0.517051543797746	0.235661208205933	Upregulated	63.190958962568	WP_001100469.1
C2566_RS18980	rnpB	rnpB	hypothetical protein	0.509326393504205	0.267186788716123	Upregulated	237973.112653935	NA
C2566_RS17715	xdhD	xdhD	molybdopterin-dependent oxidoreductase Mo/Fe-S-binding subunit	0.509124296878461	0.274522202165316	Upregulated	349.779382230169	WP_000583631.1
C2566_RS09495	potD	potD	spermidine/putrescine ABC transporter substrate-binding protein PotD	0.507919396302134	0.218587728587981	Upregulated	287.393637825073	WP_000759317.1
C2566_RS03475	yjjG	yjjG	pyrimidine 5'-nucleotidase	0.507835618915723	0.240970776411458	Upregulated	52.4837709157593	WP_000870710.1
C2566_RS14535	narP	narP	nitrate/nitrite response regulator protein NarP	0.505215177363939	0.206202464651694	Upregulated	72.6707956369457	WP_001113637.1
C2566_RS19530	degS	degS	outer membrane-stress sensor serine endopeptidase DegS	0.505133677308975	0.203361907074215	Upregulated	414.549234633798	WP_000497724.1
C2566_RS14575	ccmA	ccmA	cytochrome c biogenesis heme-transporting ATPase CcmA	0.504951453323062	0.235661208205933	Upregulated	82.2342502199339	WP_000525587.1
C2566_RS00780	tatA	tatA	Sec-independent protein translocase subunit TatA	0.503231860127603	0.248103085401733	Upregulated	1283.80860445419	WP_001295260.1
C2566_RS09320	plsX	plsX	phosphate acyltransferase PlsX	0.502737756627704	0.235661208205933	Upregulated	309.979759279397	WP_000197578.1
C2566_RS21060	hmsP	hmsP	biofilm formation regulator HmsP	0.501670934360336	0.187698841508299	Upregulated	124.82604666708	WP_001266293.1
C2566_RS19315	ispB	ispB	octaprenyl diphosphate synthase	0.501481812274428	0.203361907074215	Upregulated	269.673892484888	WP_001047336.1
C2566_RS02530	amiB	amiB	N-acetylmuramoyl-L-alanine amidase AmiB	0.501272248609909	0.203361907074215	Upregulated	342.613057327298	WP_000640382.1
C2566_RS02885	nrdD	nrdD	anaerobic ribonucleoside-triphosphate reductase	0.501040116736601	0.247775486346676	Upregulated	393.176021174121	WP_000187778.1
C2566_RS12460	chbA	chbA	PTS N,N'-diacetylchitobiose transporter subunit IIA	0.50086532878833	0.279071311845654	Upregulated	18.6441258710104	WP_000968919.1
C2566_RS05750	yajG	yajG	lipoprotein	0.500711364633485	0.236928628475523	Upregulated	191.325318135118	WP_001300776.1
C2566_RS05795	ppiD	ppiD	peptidylprolyl isomerase	0.500540936374292	0.223696785623322	Upregulated	1000.64022265709	WP_000969378.1
C2566_RS11960	anmK	anmK	anhydro-N-acetylmuramic acid kinase	0.500443188027133	0.222869236818249	Upregulated	355.681372485304	WP_000835077.1
C2566_RS14255	yohP	yohP	small membrane protein YohP	0.500019081860614	0.272483279821306	Upregulated	10.5795987782134	WP_000691708.1
C2566_RS14470	yejE	yejE	ABC transporter permease	0.499515511189332	0.246522315973654	Upregulated	31.9873041464835	WP_000088916.1
C2566_RS15755	eutS	eutS	ethanolamine utilization microcompartment protein EutS	0.498224055975226	0.235661208205933	Upregulated	3.15780383757833	WP_000356956.1
C2566_RS10665	C2566_RS10665	C2566_RS10665	hypothetical protein	0.498202403797973	0.279071311845654	Upregulated	512.848652254879	WP_000370546.1
C2566_RS01315	metJ	metJ	met regulon transcriptional regulator MetJ	0.497759154704348	0.186718945316677	Upregulated	248.267020991241	WP_000852812.1
C2566_RS17640	xdhA	xdhA	xanthine dehydrogenase molybdenum-binding subunit XdhA	0.497757574879705	0.24417716859887	Upregulated	172.319662982417	WP_000388174.1
C2566_RS12555	ynjB	ynjB	ABC transporter substrate-binding protein	0.497237094388585	0.256086067413973	Upregulated	30.0874972598975	WP_001215339.1
C2566_RS17970	idi	idi	isopentenyl-diphosphate Delta-isomerase	0.49707920535577	0.27168201566315	Upregulated	97.5454537530496	WP_001192790.1
C2566_RS21175	eptB	eptB	kdo(2)-lipid A phosphoethanolamine 7''-transferase	0.495566729686532	0.212344053124514	Upregulated	671.042995842841	WP_001269197.1
C2566_RS09360	tmk	tmk	dTMP kinase	0.49421235580148	0.281017186238246	Upregulated	53.0131234786637	WP_001257000.1
C2566_RS14465	yejB	yejB	microcin C ABC transporter permease YejB	0.493622377381809	0.200162751105251	Upregulated	56.7987292540407	WP_000501604.1
C2566_RS10230	pgpB	pgpB	phosphatidylglycerophosphatase B	0.492672127139676	0.223696785623322	Upregulated	162.717451293228	WP_001256538.1
C2566_RS19540	argR	argR	transcriptional regulator ArgR	0.492537903030647	0.278695894703996	Upregulated	285.520696167709	WP_001257842.1
C2566_RS01070	fdoH	fdoH	formate dehydrogenase O subunit beta	0.491947702499457	0.244540070425403	Upregulated	417.549522060242	WP_000331377.1
C2566_RS01150	rhaR	rhaR	HTH-type transcriptional activator RhaR	0.491664812990839	0.238322991915761	Upregulated	260.167989494171	WP_012767776.1
C2566_RS19810	rsmB	rsmB	16S rRNA (cytosine(967)-C(5))-methyltransferase RsmB	0.49101989418454	0.221894971924306	Upregulated	107.586295368732	WP_000744778.1
C2566_RS18340	hybC	hybC	hydrogenase 2 large subunit	0.488769981096895	0.279293467716271	Upregulated	521.327554160907	WP_000083065.1
C2566_RS11600	C2566_RS11600	C2566_RS11600	helix-turn-helix domain-containing protein	0.485744063957738	0.288133056310089	Upregulated	633.094950790029	WP_000381212.1
C2566_RS12120	ydhX	ydhX	4Fe-4S dicluster domain-containing protein	0.480874448738498	0.298874653226111	Upregulated	19.566959936169	WP_001310861.1
C2566_RS09315	rpmF	rpmF	50S ribosomal protein L32	0.480747124546776	NA	Upregulated	617.681415271329	WP_000290727.1
C2566_RS18660	bacA	bacA	undecaprenyl-diphosphate phosphatase	0.479494624028548	0.24417716859887	Upregulated	144.029522124028	WP_001281927.1
C2566_RS17060	nlpD	nlpD	murein hydrolase activator NlpD	0.478216536060201	0.279071311845654	Upregulated	2957.24748841779	WP_224692580.1
C2566_RS02880	nrdG	nrdG	anaerobic ribonucleoside-triphosphate reductase-activating protein	0.477341361288817	0.238455160158287	Upregulated	42.59954471775	WP_001106238.1
C2566_RS00010	rnpA	rnpA	ribonuclease P protein component	0.477110287383657	0.302218941785432	Upregulated	128.601315399945	WP_000239730.1
C2566_RS10895	rimL	rimL	50S ribosomal protein L7/L12-serine acetyltransferase	0.476842853427531	0.274522202165316	Upregulated	350.156616114074	WP_000140873.1
C2566_RS03110	C2566_RS03110	C2566_RS03110	BCCT family transporter	0.476762254622757	0.191688484237776	Upregulated	137.339042465206	WP_001293436.1
C2566_RS04545	yadS	yadS	TRIC cation channel family protein	0.476364262492229	0.257428991210116	Upregulated	33.4945321855586	WP_000964221.1
C2566_RS16565	yfjD	yfjD	HlyC/CorC family transporter	0.476007570371802	0.235661208205933	Upregulated	341.529227352504	WP_077260525.1
C2566_RS12850	yoaA	yoaA	ATP-dependent DNA helicase	0.475472771254032	0.24417716859887	Upregulated	142.512851363797	WP_000128847.1
C2566_RS10860	hokB	hokB	type I toxin-antitoxin system toxin HokB	0.47468734983847	0.298477936939091	Upregulated	1410.52222866318	WP_001320773.1
C2566_RS12110	ydhT	ydhT	protein YdhT	0.474444944268933	0.304600696650742	Upregulated	20.0934446479995	WP_000587525.1
C2566_RS08735	appB	appB	cytochrome d ubiquinol oxidase subunit II	0.473504867444011	0.290361207809425	Upregulated	81.4173167948204	WP_000460803.1
C2566_RS14235	yohC	yohC	Yip1 family protein	0.472960445315414	0.23957216642882	Upregulated	84.7315803234465	WP_001319944.1
C2566_RS08370	ycaL	ycaL	metallopeptidase YcaL	0.47190764080183	0.285818244509486	Upregulated	23.5136667970886	WP_001295345.1
C2566_RS06895	C2566_RS06895	C2566_RS06895	rhomboid family intramembrane serine protease	0.471743607335717	0.276664339050388	Upregulated	299.025664844374	WP_001276742.1
C2566_RS14850	arnD	arnD	4-deoxy-4-formamido-L-arabinose-phosphoundecaprenol deformylase	0.471493623643602	0.302984936174501	Upregulated	257.121369229249	WP_000169728.1
C2566_RS14545	dsbE	dsbE	thiol:disulfide interchange protein DsbE	0.471413627805308	0.305618317548459	Upregulated	25.5355930359431	WP_000824439.1
C2566_RS12330	btuE	btuE	bifunctional thioredoxin/glutathione peroxidase	0.471190771080473	0.244540070425403	Upregulated	38.6676976379673	WP_001154168.1
C2566_RS17895	gcvH	gcvH	glycine cleavage system protein GcvH	0.471146679397245	0.256086067413973	Upregulated	408.826529461004	WP_001295377.1
C2566_RS14945	nuoN	nuoN	NADH-quinone oxidoreductase subunit NuoN	0.469378548605983	0.307002816603284	Upregulated	672.075988935045	WP_000156701.1
C2566_RS21260	wecH	wecH	O-acetyltransferase WecH	0.468073133156572	0.274043137450697	Upregulated	24.8160747681661	WP_001182642.1
C2566_RS10535	ogt	ogt	methylated-DNA--[protein]-cysteine S-methyltransferase	0.467089038391518	0.275666792752312	Upregulated	45.1757022519983	WP_000945005.1
C2566_RS10265	yciZ	yciZ	protein YciZ	0.466751656205451	0.227171183749267	Upregulated	58.6682262921391	WP_001288368.1
C2566_RS15330	dsdA	dsdA	D-serine ammonia-lyase	0.464860612867273	0.29027275946194	Upregulated	88.7924858231763	WP_000426426.1
C2566_RS21980	tisB	tisB	type I toxin-antitoxin system toxin TisB	0.464641432197864	0.31136236691107	Upregulated	938.344929653505	WP_000060506.1
C2566_RS13590	yeeA	yeeA	FUSC family protein	0.463068136300489	0.258123958898117	Upregulated	116.026917305103	WP_001200905.1
C2566_RS03800	sgcX	sgcX	M42 family metallopeptidase	0.463047332842104	0.246522315973654	Upregulated	41.9943226343769	WP_000010829.1
C2566_RS09550	mnmA	mnmA	tRNA 2-thiouridine(34) synthase MnmA	0.462595192746966	0.242180990100799	Upregulated	214.594726165683	WP_001297484.1
C2566_RS17350	C2566_RS17350	C2566_RS17350	ABC transporter substrate-binding protein	0.461792813223565	0.316032746839298	Upregulated	208.091678331832	WP_000857361.1
C2566_RS11615	C2566_RS11615	C2566_RS11615	hypothetical protein	0.460803046157769	0.311887448367126	Upregulated	195.640866854021	WP_000159335.1
C2566_RS12800	leuE	leuE	leucine efflux protein LeuE	0.459201904261682	0.300109435222459	Upregulated	58.1534965191227	WP_000457199.1
C2566_RS03465	osmY	osmY	molecular chaperone OsmY	0.457541671911579	0.307002816603284	Upregulated	296.695841525984	WP_001295748.1
C2566_RS01490	murB	murB	UDP-N-acetylmuramate dehydrogenase	0.457005538692753	0.219558066238333	Upregulated	289.578037091643	WP_001016666.1
C2566_RS14695	yfaP	yfaP	YfaP family protein	0.456994773127012	0.275647883627163	Upregulated	53.6503516168389	WP_001225852.1
C2566_RS08585	pqiB	pqiB	intermembrane transport protein PqiB	0.456041822944388	0.179699979829905	Upregulated	218.226617702468	WP_000445533.1
C2566_RS14065	C2566_RS14065	C2566_RS14065	HTH-like domain-containing protein	0.453402452230817	0.317234136413559	Upregulated	796.610624639644	NA
C2566_RS03365	trpR	trpR	trp operon repressor	0.452438760332839	0.311209970227231	Upregulated	126.688670738578	WP_000068679.1
C2566_RS05665	dxs	dxs	1-deoxy-D-xylulose-5-phosphate synthase	0.452349223164236	0.228166179523703	Upregulated	260.200243834013	WP_000006818.1
C2566_RS15815	ypfN	ypfN	YpfN family protein	0.450741177227386	0.310304635850228	Upregulated	37.2558084265551	WP_000383836.1
C2566_RS15010	lrhA	lrhA	transcriptional regulator LrhA	0.449471945869673	0.27168201566315	Upregulated	1478.86170358132	WP_000622290.1
C2566_RS05465	iraP	iraP	anti-adapter protein IraP	0.449009418967965	0.319961566155261	Upregulated	334.129873251183	WP_000792970.1
C2566_RS10740	hslJ	hslJ	heat shock protein HslJ	0.448677788548675	0.320214442125227	Upregulated	39.73760326501	WP_001298828.1
C2566_RS17695	mocA	mocA	molybdenum cofactor cytidylyltransferase	0.448084898283577	0.307002816603284	Upregulated	152.476227807338	WP_001272850.1
C2566_RS09865	sirB1	sirB1	invasion regulator SirB1	0.447992612131896	0.242180990100799	Upregulated	192.466076887102	WP_001257044.1
C2566_RS06645	uspG	uspG	universal stress protein UspG	0.446089600090883	0.275666792752312	Upregulated	323.351090266053	WP_000278509.1
C2566_RS20740	tusA	tusA	sulfurtransferase TusA	0.4459123460502	0.313386966474247	Upregulated	44.1405465665127	WP_000130621.1
C2566_RS01445	fabR	fabR	HTH-type transcriptional repressor FabR	0.444947778804415	0.314686758562703	Upregulated	659.154216595232	WP_001309117.1
C2566_RS12020	rnt	rnt	ribonuclease T	0.444858480554558	0.324617785955622	Upregulated	44.0097123534537	WP_001282281.1
C2566_RS04015	lptD	lptD	LPS assembly protein LptD	0.444346257734757	0.235661208205933	Upregulated	909.775513506217	WP_000746151.1
C2566_RS02030	nrfE	nrfE	heme lyase CcmF/NrfE family subunit	0.443274611935821	0.313886475015381	Upregulated	74.0228698627482	WP_071586153.1
C2566_RS19165	ubiU	ubiU	ubiquinone anaerobic biosynthesis protein UbiU	0.441890280684623	0.246522315973654	Upregulated	148.673894739882	WP_000421305.1
C2566_RS03260	satP	satP	acetate uptake transporter	0.440969245771884	0.310304635850228	Upregulated	49.4564764474828	WP_000528538.1
C2566_RS18655	cca	cca	fused tRNA nucleotidyltransferase/2',3'-cyclic phosphodiesterase/2' nucleotidase/phosphatase Cca	0.440656637547928	0.273802933561617	Upregulated	94.1779142697354	WP_000708487.1
C2566_RS08355	ycaP	ycaP	DUF421 domain-containing protein	0.440430728889451	0.339538096732466	Upregulated	70.422974741401	WP_000642849.1
C2566_RS19120	diaA	diaA	DnaA initiator-associating protein DiaA	0.440328473780851	0.261639457182004	Upregulated	213.717648621811	WP_001158034.1
C2566_RS18705	dnaG	dnaG	DNA primase	0.439046222558083	0.145734893397127	Upregulated	590.501175463878	WP_000918827.1
C2566_RS07305	cydB	cydB	cytochrome d ubiquinol oxidase subunit II	0.438382874999499	0.311209970227231	Upregulated	4196.50908853417	WP_000568275.1
C2566_RS03785	topAI	topAI	YjhX family toxin	0.437781158229991	0.34160986047649	Upregulated	64.9069906372105	WP_001054376.1
C2566_RS11430	C2566_RS11430	C2566_RS11430	type II toxin-antitoxin system RelE/ParE family toxin	0.437543648844636	0.342169736868433	Upregulated	163.039926486151	WP_000273128.1
C2566_RS03355	gpmB	gpmB	2,3-diphosphoglycerate-dependent phosphoglycerate mutase GpmB	0.436513126254401	0.31136236691107	Upregulated	68.7666170778009	WP_000942344.1
C2566_RS11700	dmsD	dmsD	Tat proofreading chaperone DmsD	0.436498404812123	0.256531678013437	Upregulated	134.542906496001	WP_000148710.1
C2566_RS08405	ycaQ	ycaQ	crosslink repair DNA glycosylase YcaQ	0.436163966564841	0.288133056310089	Upregulated	52.5178171407675	WP_000056538.1
C2566_RS05375	frmR	frmR	formaldehyde-responsive transcriptional repressor FrmR	0.435740708768359	0.31771588464639	Upregulated	22.7629797964642	WP_001141271.1
C2566_RS08295	dmsA	dmsA	dimethylsulfoxide reductase subunit A	0.434830690551663	0.325359810077739	Upregulated	540.179853532154	WP_000850303.1
C2566_RS18330	hybE	hybE	hydrogenase-2 assembly chaperone	0.434756582008812	0.310304635850228	Upregulated	100.970826026582	WP_000134014.1
C2566_RS04185	ftsW	ftsW	cell division protein FtsW	0.433008015705894	0.267556974898181	Upregulated	298.689219261453	WP_001295532.1
C2566_RS10890	ydcH	ydcH	YdcH family protein	0.432311142778017	0.34160986047649	Upregulated	43805.9285546191	WP_001296778.1
C2566_RS09215	murJ	murJ	murein biosynthesis integral membrane protein MurJ	0.432187354223803	0.281250813678938	Upregulated	80.838926765629	WP_001050683.1
C2566_RS08780	gfcA	gfcA	threonine-rich inner membrane protein GfcA	0.43207862995051	0.351088199948624	Upregulated	35.5377149430238	WP_001295358.1
C2566_RS10260	yciT	yciT	DNA-binding transcriptional regulator YciT	0.426756301149526	0.208830007177088	Upregulated	218.408462769756	WP_001088621.1
C2566_RS07530	ybhB	ybhB	kinase inhibitor	0.426748106675616	0.288133056310089	Upregulated	101.643424423227	WP_000767389.1
C2566_RS02650	ulaA	ulaA	PTS ascorbate transporter subunit IIC	0.426184405806579	0.337677790485576	Upregulated	42.7485209847906	WP_001300695.1
C2566_RS03495	C2566_RS03495	C2566_RS03495	hypothetical protein	0.424593288487575	0.348719658225454	Upregulated	129.142966196986	NA
C2566_RS02445	ampC	ampC	BlaEC family class C beta-lactamase	0.424458232942482	0.34160986047649	Upregulated	26.788106471167	WP_001300820.1
C2566_RS16550	rpsP	rpsP	30S ribosomal protein S16	0.423691580129934	0.360927578851976	Upregulated	904.029727467806	WP_000256450.1
C2566_RS18525	cpdA	cpdA	3',5'-cyclic-AMP phosphodiesterase	0.422983013671195	0.359290390657384	Upregulated	1231.45363896599	WP_000444752.1
C2566_RS08045	ybjL	ybjL	aspartate:alanine antiporter	0.422017675948609	0.225912541176118	Upregulated	204.228016538087	WP_001024876.1
C2566_RS00075	cbrB	cbrB	protein CbrB	0.42037231900481	0.357757551162902	Upregulated	23.33974331967	WP_000116772.1
C2566_RS05895	tomB	tomB	Hha toxicity modulator TomB	0.419884518730618	0.364819620100848	Upregulated	3674.11221724132	WP_000344800.1
C2566_RS14215	osmF	osmF	glycine betaine ABC transporter substrate-binding protein OsmF	0.418307001665887	0.296253504456415	Upregulated	41.3108147299855	WP_001130308.1
C2566_RS19390	rpoN	rpoN	RNA polymerase factor sigma-54	0.417985020333796	0.320214442125227	Upregulated	965.246082922917	WP_000809051.1
C2566_RS15195	yfcL	yfcL	YfcL family protein	0.417101635396197	0.34160986047649	Upregulated	130.029887668851	WP_000559764.1
C2566_RS20440	feoC	feoC	[Fe-S]-dependent transcriptional repressor FeoC	0.416816964093824	0.368632032053452	Upregulated	45.4775891249281	WP_001295699.1
C2566_RS16930	hycI	hycI	hydrogenase maturation peptidase HycI	0.416480228373877	0.311209970227231	Upregulated	107.921650119475	WP_000132961.1
C2566_RS18485	ygiW	ygiW	OB fold stress tolerance protein YgiW	0.416195612676913	0.35569719355611	Upregulated	1092.58329558161	WP_000712658.1
C2566_RS25015	yljB	yljB	protein YljB	0.414626882578364	0.371980472975024	Upregulated	85.4251142308404	WP_001406719.1
C2566_RS15220	prmB	prmB	50S ribosomal protein L3 N(5)-glutamine methyltransferase	0.41240152244805	0.189308491315721	Upregulated	104.066343467457	WP_001295704.1
C2566_RS10135	rnm	rnm	RNase RNM	0.41134733622828	0.265439827808756	Upregulated	119.488380796125	WP_001285663.1
C2566_RS08865	agp	agp	bifunctional glucose-1-phosphatase/inositol phosphatase	0.410005100024444	0.36087804685947	Upregulated	1678.18110555099	WP_001044279.1
C2566_RS06425	cusS	cusS	Cu(+)/Ag(+) sensor histidine kinase CusS	0.409336882910249	0.24417716859887	Upregulated	61.6868404844023	WP_000253837.1
C2566_RS17605	yqeG	yqeG	amino acid permease	0.408216521895208	0.288133056310089	Upregulated	99.8338447392095	WP_000065950.1
C2566_RS09680	C2566_RS09680	C2566_RS09680	YcgL domain-containing protein	0.407586981645641	0.31136236691107	Upregulated	233.402002457587	WP_001297679.1
C2566_RS11865	add	add	adenosine deaminase	0.406309611011431	0.261602638601195	Upregulated	136.846852922519	WP_000567490.1
C2566_RS00540	cyaY	cyaY	iron donor protein CyaY	0.406163776504976	0.31345597965767	Upregulated	121.150747212609	WP_000999950.1
C2566_RS01880	yjbJ	yjbJ	CsbD family protein	0.40557009140852	NA	Upregulated	6948.08718011678	WP_001030593.1
C2566_RS18950	tdcC	tdcC	threonine/serine transporter TdcC	0.404891984042775	NA	Upregulated	457.827925617864	WP_000107723.1
C2566_RS18700	rpsU	rpsU	30S ribosomal protein S21	0.403878982016023	0.382161254242885	Upregulated	1401.44792825512	WP_001144069.1
C2566_RS16610	ssrA	ssrA	hypothetical protein	0.403547052328949	0.377526593780675	Upregulated	870415.527638084	NA
C2566_RS05835	mdlB	mdlB	SmdB family multidrug efflux ABC transporter permease/ATP-binding protein	0.402665791316453	0.296253504456415	Upregulated	111.002737710831	WP_001256174.1
C2566_RS13020	yebW	yebW	YebW family protein	0.401892578395187	0.348987136620086	Upregulated	106.757580725774	WP_001296140.1
C2566_RS03615	kptA	kptA	RNA 2'-phosphotransferase	0.399658037628604	0.338325723531133	Upregulated	46.2590872332298	WP_001151855.1
C2566_RS00425	wzzE	wzzE	ECA polysaccharide chain length modulation protein	0.399571466183834	0.288133056310089	Upregulated	157.900538843298	WP_001295256.1
C2566_RS00020	yidC	yidC	membrane protein insertase YidC	0.398554819635894	0.382203960037195	Upregulated	998.352282072432	WP_000378266.1
C2566_RS04625	ispU	ispU	(2E,6E)-farnesyl-diphosphate-specific ditrans,polycis-undecaprenyl-diphosphate synthase	0.397547419971509	0.310304635850228	Upregulated	288.65654809599	WP_001295562.1
C2566_RS08300	dmsB	dmsB	dimethylsulfoxide reductase iron-sulfur subunit DmsB	0.397453896443905	0.394645614763421	Upregulated	122.215733194355	WP_000213098.1
C2566_RS05875	pdeB	pdeB	cyclic-guanylate-specific phosphodiesterase PdeB	0.397407851894137	0.252739628109702	Upregulated	122.11411072814	WP_001319841.1
C2566_RS00775	ubiB	ubiB	ubiquinone biosynthesis regulatory protein kinase UbiB	0.397134562367554	0.345098949610854	Upregulated	376.088571113952	WP_000187530.1
C2566_RS12625	sppA	sppA	signal peptide peptidase SppA	0.396844427828837	0.254324844846327	Upregulated	250.868819079749	WP_001259822.1
C2566_RS15180	yfcJ	yfcJ	arabinose transporter	0.394779736710909	0.325784896109415	Upregulated	94.8963774891244	WP_000127751.1
C2566_RS16395	eamB	eamB	cysteine/O-acetylserine transporter	0.39470857123836	0.390681344316634	Upregulated	80.9553663389011	WP_000189210.1
C2566_RS17665	dpaL	dpaL	diaminopropionate ammonia-lyase	0.393811804166529	0.379596213702376	Upregulated	110.216965597571	WP_000110501.1
C2566_RS10315	sapB	sapB	putrescine export ABC transporter permease SapB	0.391866929844425	0.353150130823596	Upregulated	32.1071268694479	WP_000583277.1
C2566_RS05990	fsr	fsr	fosmidomycin MFS transporter	0.390636245322014	0.359196596253	Upregulated	70.0973470719423	WP_001251610.1
C2566_RS13000	yebS	yebS	membrane integrity lipid transport subunit YebS	0.390241425050541	0.320054327685391	Upregulated	258.192844507079	WP_001301337.1
C2566_RS11895	rsxB	rsxB	electron transport complex subunit RsxB	0.390042816327929	0.334177241707553	Upregulated	49.29715712205	WP_000991805.1
C2566_RS09830	prs	prs	ribose-phosphate diphosphokinase	0.389893347482269	0.373683618858232	Upregulated	699.926451785474	WP_001298109.1
C2566_RS09135	mdtG	mdtG	multidrug efflux MFS transporter MdtG	0.389643832662308	0.30000784537976	Upregulated	105.30330277817	WP_000074172.1
C2566_RS24480	C2566_RS24480	C2566_RS24480	MFS transporter	0.389543856337618	0.369440915523801	Upregulated	33.7794752027964	WP_000355616.1
C2566_RS02050	yjcO	yjcO	Sel1 family TPR-like repeat protein YjcO	0.389186856060982	0.371499071002521	Upregulated	156.451582670399	WP_000719886.1
C2566_RS13430	hprR	hprR	response regulator transcription factor HprR	0.389169332157826	0.398667145092981	Upregulated	88.6175998667174	WP_001339045.1
C2566_RS18670	plsY	plsY	glycerol-3-phosphate 1-O-acyltransferase PlsY	0.386067599769997	0.307323792134641	Upregulated	65.6329851499796	WP_001272796.1
C2566_RS10005	tdk	tdk	thymidine kinase	0.384106553222881	0.39821066929228	Upregulated	250.993598001314	WP_000068089.1
C2566_RS09410	ycfP	ycfP	alpha/beta hydrolase YcfP	0.383168772081096	0.359290390657384	Upregulated	550.227223190982	WP_000587930.1
C2566_RS03230	mokC	mokC	type I toxin-antitoxin system toxin MokC	0.383108071800537	0.412724279276898	Upregulated	23.5497331613307	WP_000809168.1
C2566_RS15155	dedA	dedA	DedA family protein	0.383107395961023	0.334177241707553	Upregulated	131.681762366881	WP_000364335.1
C2566_RS14835	arnB	arnB	UDP-4-amino-4-deoxy-L-arabinose aminotransferase	0.382532823466134	0.407725191519695	Upregulated	1073.85069823542	WP_001295286.1
C2566_RS16250	qseG	qseG	two-component system QseEF-associated lipoprotein QseG	0.38228235905545	0.298874653226111	Upregulated	61.6712503059809	WP_001215861.1
C2566_RS14260	dusC	dusC	tRNA dihydrouridine(16) synthase DusC	0.381789167760462	0.382161254242885	Upregulated	31.5261033852574	WP_001264861.1
C2566_RS14670	atoC	atoC	acetoacetate metabolism transcriptional regulator AtoC	0.381569569249892	0.311887448367126	Upregulated	59.0832850821741	WP_000125282.1
C2566_RS07310	cydX	cydX	cytochrome bd-I oxidase subunit CydX	0.381524837756613	0.389715382109792	Upregulated	352.515384530734	WP_000270282.1
C2566_RS18510	ygiN	ygiN	putative quinol monooxygenase	0.381205856278476	0.398072466611358	Upregulated	1607.14657621736	WP_000958598.1
C2566_RS12410	yniB	yniB	YniB family protein	0.381011330536273	0.281017186238246	Upregulated	233.621198817434	WP_000222172.1
C2566_RS03830	sgcR	sgcR	DeoR/GlpR family DNA-binding transcription regulator	0.380872273294294	0.363299966935108	Upregulated	49.4502933884381	WP_000082780.1
C2566_RS03580	mdtM	mdtM	multidrug efflux MFS transporter MdtM	0.379478205735113	0.416094309888056	Upregulated	144.303942471627	WP_001137036.1
C2566_RS02640	ulaR	ulaR	HTH-type transcriptional regulator UlaR	0.378042176579076	0.357757551162902	Upregulated	80.9993331343166	WP_000133631.1
C2566_RS04695	tilS	tilS	tRNA lysidine(34) synthetase TilS	0.377854588344636	0.320158339311634	Upregulated	59.779427230402	WP_000176582.1
C2566_RS14345	cirA	cirA	catecholate siderophore receptor CirA	0.376996588660407	0.368632032053452	Upregulated	58.0206117828436	WP_000489227.1
C2566_RS04885	dpaA	dpaA	peptidoglycan meso-diaminopimelic acid protein amidase	0.376800556995222	0.320214442125227	Upregulated	242.141824365579	WP_001225679.1
C2566_RS17685	yqeB	yqeB	selenium-dependent molybdenum cofactor biosynthesis protein YqeB	0.37316491705745	0.422327087163568	Upregulated	138.08808323623	WP_001020381.1
C2566_RS12040	sodB	sodB	superoxide dismutase [Fe]	0.372991722830567	0.371980472975024	Upregulated	6210.73386826516	WP_000007283.1
C2566_RS12340	ihfA	ihfA	integration host factor subunit alpha	0.370967640350995	0.407277269994539	Upregulated	1227.20682122128	WP_001229265.1
C2566_RS09855	prmC	prmC	peptide chain release factor N(5)-glutamine methyltransferase	0.37089687099373	0.371980472975024	Upregulated	177.174663637236	WP_000456454.1
C2566_RS07315	ybgE	ybgE	cyd operon protein YbgE	0.370424231782758	0.427730275293094	Upregulated	614.178319453407	WP_000034602.1
C2566_RS21680	rpmB	rpmB	50S ribosomal protein L28	0.369106215043689	0.428560530304175	Upregulated	2941.3780704376	WP_000091955.1
C2566_RS14510	yejL	yejL	YejL family protein	0.367932620474567	0.390346370997832	Upregulated	165.404381810162	WP_001135667.1
C2566_RS12335	btuC	btuC	vitamin B12 ABC transporter permease BtuC	0.366650590766083	0.3223436495128	Upregulated	57.4019536002488	WP_000956528.1
C2566_RS18435	yqhG	yqhG	YbjP/YqhG family protein	0.36633328170852	0.435385729792931	Upregulated	26.7486331195539	WP_000691619.1
C2566_RS20185	fic	fic	putative adenosine monophosphate-protein transferase Fic	0.366138696346809	0.36087804685947	Upregulated	90.3052002459197	WP_000502522.1
C2566_RS09725	fadR	fadR	fatty acid metabolism transcriptional regulator FadR	0.364902960883076	0.431759538384174	Upregulated	141.264721784676	WP_000234823.1
C2566_RS09660	minD	minD	septum site-determining protein MinD	0.363935385234186	0.271663753173223	Upregulated	347.329609732636	WP_000101055.1
C2566_RS09520	pepT	pepT	peptidase T	0.36284206037421	0.284385931735838	Upregulated	223.407543508014	WP_000359441.1
C2566_RS15750	eutP	eutP	ethanolamine utilization acetate kinase EutP	0.36264539720871	0.441256026994153	Upregulated	8.86218208417332	WP_000820782.1
C2566_RS09850	prfA	prfA	peptide chain release factor 1	0.361143776976872	0.284385931735838	Upregulated	213.972067053394	WP_000804726.1
C2566_RS04205	ftsQ	ftsQ	cell division protein FtsQ	0.36031948273578	0.392481700015778	Upregulated	251.300718459214	WP_000075744.1
C2566_RS09190	grxB	grxB	glutaredoxin 2	0.360144994605121	0.41109826329223	Upregulated	747.872258242139	WP_000780912.1
C2566_RS15780	nudK	nudK	GDP-mannose pyrophosphatase NudK	0.359816125210618	0.379596213702376	Upregulated	128.939548124568	WP_001300814.1
C2566_RS25005	ybiE	ybiE	protein YbiE	0.359439006733864	0.44860562934739	Upregulated	10.513736390208	WP_211180490.1
C2566_RS10720	uspF	uspF	universal stress protein UspF	0.359160380974518	0.41109826329223	Upregulated	1825.61138141326	WP_001300461.1
C2566_RS03080	nanY	nanY	2,7-anhydro-N-acetylneuraminate hydratase	0.35900051433108	0.429798677937023	Upregulated	287.626596184712	WP_000611568.1
C2566_RS03275	yaaJ	yaaJ	alanine/glycine:cation symporter family protein	0.358831203227555	0.335551450538754	Upregulated	54.3727368772712	WP_001112606.1
C2566_RS15190	mnmC	mnmC	bifunctional tRNA (5-methylaminomethyl-2-thiouridine)(34)-methyltransferase MnmD/FAD-dependent 5-carboxymethylaminomethyl-2-thiouridine(34) oxidoreductase MnmC	0.358813797246761	0.316032746839298	Upregulated	147.447731673783	WP_000683788.1
C2566_RS16665	csiR	csiR	DNA-binding transcriptional regulator CsiR	0.358403551754091	0.416094309888056	Upregulated	31.7437886997596	WP_000156811.1
C2566_RS12725	dgcJ	dgcJ	diguanylate cyclase DgcJ	0.357833585931475	0.427569274782005	Upregulated	181.810552753616	WP_000766131.1
C2566_RS01945	yjbR	yjbR	MmcQ/YjbR family DNA-binding protein	0.357756506392542	0.4519623640886	Upregulated	299.278792935176	WP_000155657.1
C2566_RS21835	C2566_RS21835	C2566_RS21835	hypothetical protein	0.357264050425863	0.407725191519695	Upregulated	49.7092313490333	NA
C2566_RS18320	hybG	hybG	hydrogenase maturation factor HybG	0.356422906585508	0.452129739757689	Upregulated	32.2310801843914	WP_000334896.1
C2566_RS06745	tatE	tatE	twin-arginine translocase subunit TatE	0.354054145798571	0.416094309888056	Upregulated	190.162792697989	WP_000503930.1
C2566_RS20155	yhfA	yhfA	OsmC family protein	0.354047010608287	0.34160986047649	Upregulated	357.8924830355	WP_001148908.1
C2566_RS04190	murG	murG	undecaprenyldiphospho-muramoylpentapeptide beta-N-acetylglucosaminyltransferase	0.352986866775917	0.372276862951955	Upregulated	234.638151028307	WP_000016560.1
C2566_RS03595	yjiL	yjiL	putative 2-hydroxyacyl-CoA dehydratase activator YjiL	0.352562620197644	0.408064086355851	Upregulated	53.0770044285875	WP_000331745.1
C2566_RS07040	seqA	seqA	replication initiation negative regulator SeqA	0.352357228348078	0.27576655789937	Upregulated	476.319279883635	WP_000848387.1
C2566_RS06235	fimA	fimA	type 1 fimbrial major subunit FimA	0.351791768344784	0.41292790908373	Upregulated	6.68984295736042	WP_000776555.1
C2566_RS09310	yceD	yceD	23S rRNA accumulation protein YceD	0.350686524011195	0.429798677937023	Upregulated	1660.16875267029	WP_001174481.1
C2566_RS11470	ydeI	ydeI	YdeI family stress tolerance OB fold protein	0.350633159108916	0.458760993348297	Upregulated	15.7842651882657	WP_000671731.1
C2566_RS06830	ybeL	ybeL	zinc ribbon-containing protein	0.349889834290328	0.444336142603213	Upregulated	878.263061663091	WP_001044880.1
C2566_RS04510	fhuA	fhuA	ferrichrome porin FhuA	0.349412530084934	0.288962407439637	Upregulated	115.569656766391	NA
C2566_RS06630	dsbG	dsbG	thiol:disulfide interchange protein DsbG	0.348551046284084	0.371980472975024	Upregulated	59.0060853589472	WP_000913828.1
C2566_RS21750	trmH	trmH	tRNA (guanosine(18)-2'-O)-methyltransferase TrmH	0.348516365258734	0.364270957694707	Upregulated	65.6868143986779	WP_001070177.1
C2566_RS07745	opgE	opgE	phosphoethanolamine transferase	0.347176189618138	0.411950314783798	Upregulated	66.6745606866134	WP_001054678.1
C2566_RS13405	uvrC	uvrC	excinuclease ABC subunit UvrC	0.345526565985876	0.416094309888056	Upregulated	155.14402581561	WP_001283424.1
C2566_RS07610	clsB	clsB	cardiolipin synthase ClsB	0.345006993309076	0.464456407538758	Upregulated	41.6552380914966	WP_000650315.1
C2566_RS14550	ccmF	ccmF	cytochrome c-type biogenesis heme lyase CcmF	0.344446855999969	0.459948945528786	Upregulated	51.7731381135475	WP_000982447.1
C2566_RS12945	yobF	yobF	DUF2627 domain-containing protein	0.344194966736435	0.467394531053387	Upregulated	6177.85973757841	WP_001295496.1
C2566_RS12680	yeaC	yeaC	YeaC family protein	0.343248687134721	0.459948945528786	Upregulated	488.535125859942	WP_001301293.1
C2566_RS02010	nrfA	nrfA	ammonia-forming nitrite reductase cytochrome c552 subunit	0.342735193099611	0.411097911705937	Upregulated	121.41147329525	WP_000196875.1
C2566_RS12530	xthA	xthA	exodeoxyribonuclease III	0.341693448889894	0.373336900940078	Upregulated	66.6907441352587	WP_000673918.1
C2566_RS15205	yfcA	yfcA	sulfite exporter TauE/SafE family protein	0.341619027377254	0.377779375395701	Upregulated	44.0859244148861	WP_000447361.1
C2566_RS15040	yfbV	yfbV	terminus macrodomain insulation protein YfbV	0.341613931523642	0.422809446290599	Upregulated	396.785483777799	WP_000106627.1
C2566_RS15855	gcvR	gcvR	glycine cleavage system transcriptional repressor	0.341005221939996	0.325784896109415	Upregulated	187.399732867448	WP_000176187.1
C2566_RS11980	ydhJ	ydhJ	HlyD family secretion protein	0.340930832748774	0.4705347950062	Upregulated	25.2686148163839	WP_001301002.1
C2566_RS01635	hupA	hupA	nucleoid-associated protein HU-alpha	0.339845482495929	0.382203960037195	Upregulated	1219.6405400471	WP_001044513.1
C2566_RS14660	rcsC	rcsC	two-component system sensor histidine kinase RcsC	0.339476002976668	0.313021635365787	Upregulated	327.662842475653	WP_000876025.1
C2566_RS12770	yoaK	yoaK	YoaK family small membrane protein	0.33797239935017	0.474810848168031	Upregulated	106.427204949799	WP_001219350.1
C2566_RS11955	mliC	mliC	C-type lysozyme inhibitor	0.337315903085633	0.376413907135547	Upregulated	73.0300402529775	WP_000178042.1
C2566_RS21340	yiaL	yiaL	YhcH/YjgK/YiaL family protein	0.336079911635215	0.392481700015778	Upregulated	3.70383294230232	WP_000576077.1
C2566_RS19370	kdsC	kdsC	3-deoxy-manno-octulosonate-8-phosphatase KdsC	0.33412783744143	0.379613593916999	Upregulated	152.151175349488	WP_000030016.1
C2566_RS16885	gutQ	gutQ	arabinose-5-phosphate isomerase GutQ	0.333800080654893	0.443930539900682	Upregulated	39.9160372034872	WP_001287420.1
C2566_RS17495	lgt	lgt	prolipoprotein diacylglyceryl transferase	0.331811022740302	0.411559172232813	Upregulated	154.802930016083	WP_000204658.1
C2566_RS19255	secG	secG	preprotein translocase subunit SecG	0.331509794161255	0.438221900130247	Upregulated	494.54868815733	WP_001297427.1
C2566_RS06860	gltL	gltL	glutamate/aspartate ABC transporter ATP-binding protein GltL	0.331421974573812	0.475730247441292	Upregulated	11.6598789702074	NA
C2566_RS06815	holA	holA	DNA polymerase III subunit delta	0.330241990230039	0.288133056310089	Upregulated	120.153744789866	WP_000620554.1
C2566_RS05415	C2566_RS05415	C2566_RS05415	autotransporter outer membrane beta-barrel domain-containing protein	0.330223251636002	0.468713310546377	Upregulated	174.561192769538	WP_000556441.1
C2566_RS21185	yhjY	yhjY	autotransporter outer membrane beta-barrel domain-containing protein	0.329785596118497	0.455193547782095	Upregulated	164.83742275413	WP_000584472.1
C2566_RS20950	hdeB	hdeB	acid-activated periplasmic chaperone HdeB	0.329762502128875	0.475129828839313	Upregulated	17.5291866886071	WP_001298717.1
C2566_RS08105	ybjO	ybjO	YbjO family protein	0.328067437836141	0.455193547782095	Upregulated	42.5883308417941	WP_000389260.1
C2566_RS08395	msbA	msbA	lipid A ABC transporter ATP-binding protein/permease MsbA	0.327621331733879	0.441256026994153	Upregulated	329.009947537528	WP_000551270.1
C2566_RS24825	C2566_RS24825	C2566_RS24825	type I toxin-antitoxin system toxin Ldr family protein	0.327273331810863	0.491538380219091	Upregulated	90.8431054465448	WP_001295224.1
C2566_RS00795	tatD	tatD	3'-5' ssDNA/RNA exonuclease TatD	0.324842912223223	0.460828909068074	Upregulated	49.7182754814592	WP_001301305.1
C2566_RS09975	purU	purU	formyltetrahydrofolate deformylase	0.324689770707777	0.403317031192591	Upregulated	401.309981424107	WP_000555849.1
C2566_RS02630	bsmA	bsmA	biofilm peroxide resistance protein BsmA	0.323850533074893	0.493591718668905	Upregulated	567.750085682892	WP_000254633.1
C2566_RS04555	mtnN	mtnN	5'-methylthioadenosine/S-adenosylhomocysteine nucleosidase	0.32338751884624	0.441256026994153	Upregulated	313.05238402971	WP_000689844.1
C2566_RS14640	ada	ada	bifunctional DNA-binding transcriptional regulator/O6-methylguanine-DNA methyltransferase Ada	0.32230848499823	0.4635260279708	Upregulated	36.3380024593626	WP_000710372.1
C2566_RS07760	ybiR	ybiR	anion transporter	0.321710400255842	0.463244767926777	Upregulated	76.0835349355581	WP_000056457.1
C2566_RS10050	cls	cls	cardiolipin synthase	0.321542014548733	0.453877929081882	Upregulated	149.08200719573	WP_000214516.1
C2566_RS02475	yjeM	yjeM	glutamate/gamma-aminobutyrate family transporter YjeM	0.321512472760998	0.416094309888056	Upregulated	100.431701324168	WP_001300174.1
C2566_RS04470	sfsA	sfsA	DNA/RNA nuclease SfsA	0.320997950379555	0.479064530529952	Upregulated	1496.53742609865	WP_000396036.1
C2566_RS14565	ccmC	ccmC	heme exporter protein CcmC	0.320774318814931	0.488980050628711	Upregulated	34.4166946676852	WP_001295447.1
C2566_RS02665	ulaD	ulaD	3-keto-L-gulonate-6-phosphate decarboxylase UlaD	0.320216275188654	0.494103528350216	Upregulated	25.6883902687728	WP_000056745.1
C2566_RS11690	ynfG	ynfG	DMSO reductase like molybdoenzyme iron-sulfur subunit YnfG	0.319894918007563	0.494103528350216	Upregulated	86.7471775142951	WP_000213028.1
C2566_RS04175	mraY	mraY	phospho-N-acetylmuramoyl-pentapeptide-transferase	0.319688010091975	0.450191624924936	Upregulated	215.412678861194	WP_000964131.1
C2566_RS05470	phoA	phoA	alkaline phosphatase	0.319536773348003	0.491538380219091	Upregulated	70.4750046386599	WP_001301326.1
C2566_RS05975	aes	aes	acetyl esterase	0.318663060313266	0.39821066929228	Upregulated	79.4671971111432	WP_000801849.1
C2566_RS17305	sdaC	sdaC	HAAAP family serine/threonine permease SdaC	0.31824587186165	0.491538380219091	Upregulated	605.802333498528	WP_000450476.1
C2566_RS20955	hdeA	hdeA	acid-activated periplasmic chaperone HdeA	0.318195194387306	0.501381178919191	Upregulated	46.2538581548075	WP_000756550.1
C2566_RS16795	C2566_RS16795	C2566_RS16795	hypothetical protein	0.317468931969138	0.48013641436088	Upregulated	44.1786892455972	NA
C2566_RS09450	lolC	lolC	lipoprotein-releasing ABC transporter permease subunit LolC	0.317343744254877	0.455193547782095	Upregulated	90.0043394458183	WP_000284714.1
C2566_RS13400	pgsA	pgsA	CDP-diacylglycerol--glycerol-3-phosphate 3-phosphatidyltransferase	0.317166764159734	0.390346370997832	Upregulated	331.505380193295	WP_001160187.1
C2566_RS14955	nuoL	nuoL	NADH-quinone oxidoreductase subunit L	0.317135442558051	0.500958375543217	Upregulated	1153.45757265638	WP_001056644.1
C2566_RS12315	ydiV	ydiV	anti-FlhDC factor	0.315178724648903	0.491965886392603	Upregulated	249.700295479351	NA
C2566_RS13440	msrP	msrP	protein-methionine-sulfoxide reductase catalytic subunit MsrP	0.313346534526897	0.498058227159642	Upregulated	32.8351575971915	WP_000740094.1
C2566_RS00920	yihI	yihI	Der GTPase-activating protein YihI	0.313245897672553	0.463244767926777	Upregulated	64.358052609878	WP_001295266.1
C2566_RS04630	cdsA	cdsA	phosphatidate cytidylyltransferase	0.313208760486755	0.452129739757689	Upregulated	225.187177619017	WP_000922446.1
C2566_RS10575	dgcM	dgcM	diguanylate cyclase DgcM	0.312661921759245	0.400737807532138	Upregulated	123.210444173232	WP_001301114.1
C2566_RS09870	kdsA	kdsA	3-deoxy-8-phosphooctulonate synthase	0.31099372167252	0.453448965155643	Upregulated	178.035905568978	WP_000811065.1
C2566_RS14060	thiM	thiM	hydroxyethylthiazole kinase	0.310222924855063	0.506444111099357	Upregulated	346.026541356084	WP_001195564.1
C2566_RS05710	C2566_RS05710	C2566_RS05710	GNAT family N-acetyltransferase	0.309924105593473	0.476907444754364	Upregulated	51.1029706813246	WP_000227786.1
C2566_RS15570	ptsI	ptsI	phosphoenolpyruvate-protein phosphotransferase PtsI	0.309855319773487	0.452129739757689	Upregulated	3254.11976831697	WP_000623136.1
C2566_RS09675	pliG	pliG	g-type lysoyme inhibitor PliG	0.309079597062168	0.515977495362725	Upregulated	751.453971786817	WP_000695218.1
C2566_RS14900	menF	menF	isochorismate synthase MenF	0.308945704567339	0.360803838932548	Upregulated	109.333568652554	WP_001191419.1
C2566_RS04710	yaeQ	yaeQ	YaeQ family protein	0.308557560344857	0.438511280361671	Upregulated	44.6402095167076	WP_001185290.1
C2566_RS18145	mltC	mltC	membrane-bound lytic murein transglycosylase MltC	0.308522361165105	0.428781583400527	Upregulated	61.977101898639	WP_024184295.1
C2566_RS25275	C2566_RS25275	C2566_RS25275	cobalamin biosynthesis protein	0.308450586261334	0.516604688118987	Upregulated	9.62071871701591	NA
C2566_RS00835	trkH	trkH	Trk system potassium transporter TrkH	0.308368429654261	0.463244767926777	Upregulated	184.133958437837	WP_000545673.1
C2566_RS02910	ridA	ridA	2-iminobutanoate/2-iminopropanoate deaminase	0.307512816967418	0.518084255215411	Upregulated	647.797918235258	WP_000047539.1
C2566_RS09685	ycgM	ycgM	fumarylacetoacetate hydrolase family protein	0.307335488514325	0.48609211798876	Upregulated	142.292654326338	WP_000284277.1
C2566_RS13395	C2566_RS13395	C2566_RS13395	hypothetical protein	0.307172804053973	0.514688931451342	Upregulated	656.336202732185	NA
C2566_RS05620	tsx	tsx	nucleoside-specific channel-forming protein Tsx	0.306562442340575	0.494103528350216	Upregulated	324.459525876611	WP_001295328.1
C2566_RS08455	mepK	mepK	YcbK family protein	0.306423796121254	0.474018598456443	Upregulated	864.178301686177	WP_001295932.1
C2566_RS12940	cspE	cspE	transcription antiterminator/RNA stability regulator CspE	0.306097559622556	0.519094909728449	Upregulated	5281.28297035235	WP_001062678.1
C2566_RS03550	yjjA	yjjA	DUF2501 domain-containing protein YjjA	0.305889135737737	0.455193547782095	Upregulated	84.0267523087854	WP_001308243.1
C2566_RS10905	tehA	tehA	dicarboxylate transporter/tellurite-resistance protein TehA	0.305799972401431	0.365411809938779	Upregulated	75.3072930696847	WP_001301046.1
C2566_RS20205	nirB	nirB	NADPH-nitrite reductase large subunit	0.305548738371199	0.392481700015778	Upregulated	112.802487741082	WP_000049208.1
C2566_RS14590	napH	napH	quinol dehydrogenase ferredoxin subunit NapH	0.305487596065516	0.518789091205779	Upregulated	30.4334383557264	WP_000013515.1
C2566_RS18045	yggI	yggI	SprT family zinc-dependent metalloprotease	0.304831047120883	0.504198940953953	Upregulated	17.6273537781164	WP_001300769.1
C2566_RS15490	yfeC	yfeC	YfeC-like transcriptional regulator	0.304170906597977	0.511567016530596	Upregulated	196.218809129872	WP_000472021.1
C2566_RS12545	ydjZ	ydjZ	TVP38/TMEM64 family protein	0.303301159805029	0.472479059152213	Upregulated	29.6208603011499	WP_000975812.1
C2566_RS20875	uspA	uspA	universal stress protein UspA	0.302876222966082	0.467394531053387	Upregulated	2381.09157820406	WP_000323571.1
C2566_RS13455	yodB	yodB	cytochrome b	0.30231042991447	0.526420997570721	Upregulated	490.32131466659	WP_001079074.1
C2566_RS19375	lptC	lptC	LPS export ABC transporter periplasmic protein LptC	0.302214308055425	0.488901183586322	Upregulated	284.635217875052	WP_000030530.1
C2566_RS08520	elfA	elfA	fimbrial protein	0.302134437674066	0.506444111099357	Upregulated	153.687281760576	WP_000750293.1
C2566_RS18875	yqjE	yqjE	phage holin family protein	0.301666565873611	0.511567016530596	Upregulated	108.558664596117	WP_000785722.1
C2566_RS04880	yafJ	yafJ	class II glutamine amidotransferase	0.301374499661299	0.493591718668905	Upregulated	56.7675734580491	WP_000333379.1
C2566_RS12995	msrC	msrC	L-methionine (R)-S-oxide reductase	0.301328292833704	0.463244767926777	Upregulated	319.625974557611	WP_001043882.1
C2566_RS18880	yqjK	yqjK	YqjK-like family protein	0.300265505502149	0.521455252495175	Upregulated	119.06801750567	WP_000096086.1
C2566_RS11870	ydgJ	ydgJ	oxidoreductase	0.300043640615822	0.435385729792931	Upregulated	151.952230283721	WP_001282516.1
C2566_RS20095	tusD	tusD	sulfurtransferase complex subunit TusD	0.299424366297126	0.494292158431899	Upregulated	21.7444059313541	WP_001209710.1
C2566_RS19020	agaR	agaR	aga operon transcriptional regulator AgaR	0.299176829337665	0.514332197326783	Upregulated	48.1429228408512	WP_000072187.1
C2566_RS06740	C2566_RS06740	C2566_RS06740	deaminated glutathione amidase	0.298735690191233	0.51210435583604	Upregulated	27.8981116776954	WP_000959109.1
C2566_RS11015	ydcZ	ydcZ	DMT family transporter	0.297561691611567	0.514332197326783	Upregulated	26.5457382746453	WP_001076521.1
C2566_RS15930	bepA	bepA	beta-barrel assembly-enhancing protease	0.297021069534794	0.438221900130247	Upregulated	267.933193587072	WP_000489667.1
C2566_RS18190	pppA	pppA	prepilin peptidase PppA	0.296655396233474	0.538020133815115	Upregulated	14.2703593472187	WP_001333829.1
C2566_RS11140	yddG	yddG	aromatic amino acid efflux DMT transporter YddG	0.294880682267371	0.50057883295055	Upregulated	25.3953891489422	WP_000198214.1
C2566_RS11425	C2566_RS11425	C2566_RS11425	helix-turn-helix domain-containing protein	0.294696451504128	0.527885027392764	Upregulated	360.4508143082	WP_000268704.1
C2566_RS19205	rpsO	rpsO	30S ribosomal protein S15	0.294569806975385	0.493591718668905	Upregulated	3028.02872002553	WP_000059466.1
C2566_RS05880	ylaC	ylaC	YlaC family protein	0.293591838456939	0.493834656494973	Upregulated	450.709231331977	WP_000136192.1
C2566_RS09425	comR	comR	TetR family copper-responsive transcriptional repressor ComR	0.292958647354608	0.526420997570721	Upregulated	134.581391951256	WP_000179805.1
C2566_RS08700	hyaA	hyaA	hydrogenase 1 small subunit	0.292806459480248	0.51210435583604	Upregulated	225.861306606341	WP_001058323.1
C2566_RS05675	xseB	xseB	exodeoxyribonuclease VII small subunit	0.292659382952293	0.527885027392764	Upregulated	147.407131899452	WP_001124935.1
C2566_RS10080	yciB	yciB	septation protein A	0.292515306698031	0.538859918459342	Upregulated	84.7842457293415	WP_000808667.1
C2566_RS00325	maoP	maoP	macrodomain Ori organization protein MaoP	0.29200191136326	0.527885027392764	Upregulated	851.666241521126	WP_000841001.1
C2566_RS06785	mrdB	mrdB	peptidoglycan glycosyltransferase MrdB	0.291909691433014	0.46766950678576	Upregulated	113.586091982051	WP_000131719.1
C2566_RS20735	zntA	zntA	Zn(II)/Cd(II)/Pb(II) translocating P-type ATPase ZntA	0.291364068432715	0.421891591313438	Upregulated	340.198554658891	WP_000106517.1
C2566_RS08640	yccF	yccF	YccF domain-containing protein	0.291262394928408	0.539996593211204	Upregulated	24.2139093985985	WP_001261235.1
C2566_RS04475	thpR	thpR	RNA 2',3'-cyclic phosphodiesterase	0.290790630317147	0.542022218887093	Upregulated	21.9016707395912	WP_001294700.1
C2566_RS05745	ampG	ampG	muropeptide MFS transporter AmpG	0.290599463717842	0.467394531053387	Upregulated	86.1582941397686	WP_000098413.1
C2566_RS08825	torT	torT	TMAO reductase system periplasmic protein TorT	0.290347865584042	0.518839409847967	Upregulated	63.6374041474084	WP_001264933.1
C2566_RS10855	C2566_RS10855	C2566_RS10855	periplasmic protein	0.289546553094465	0.544443906388913	Upregulated	455.275172914598	WP_000731833.1
C2566_RS05090	C2566_RS05090	C2566_RS05090	helix-turn-helix domain-containing protein	0.289102007497748	0.494292158431899	Upregulated	46.8020502460004	WP_000621009.1
C2566_RS16240	glnB	glnB	nitrogen regulatory protein P-II	0.287665130989579	0.518124666685201	Upregulated	335.746862538801	WP_000717694.1
C2566_RS02305	dcuS	dcuS	sensor histidine kinase	0.287516335518855	0.493050736038833	Upregulated	97.2854373305221	NA
C2566_RS09375	ptsG	ptsG	PTS glucose transporter subunit IIBC	0.287512463257734	0.494614913527037	Upregulated	368.250781704935	WP_000475719.1
C2566_RS13050	holE	holE	DNA polymerase III subunit theta	0.287259567584298	0.538735700728129	Upregulated	60.6329239394052	WP_000916763.1
C2566_RS08465	aspC	aspC	aspartate transaminase	0.286855429602773	0.516310075417343	Upregulated	951.692281385336	WP_000462687.1
C2566_RS10270	pdeR	pdeR	cyclic di-GMP phosphodiesterase	0.286486796022085	0.515509328612821	Upregulated	117.605062453085	WP_000859981.1
C2566_RS19785	yrdD	yrdD	type I DNA topoisomerase	0.285763734356418	0.531981569897042	Upregulated	370.99190765767	WP_001129722.1
C2566_RS14095	C2566_RS14095	C2566_RS14095	HTH-like domain-containing protein	0.285201624068213	0.550386589375608	Upregulated	91.4850094110247	NA
C2566_RS07565	ybhK	ybhK	YvcK family protein	0.285091900021106	0.470547194033726	Upregulated	102.592243800199	WP_001321368.1
C2566_RS05715	C2566_RS05715	C2566_RS05715	DUF1778 domain-containing protein	0.285003055276432	0.542595738225562	Upregulated	39.953875340962	WP_001297137.1
C2566_RS06435	cusC	cusC	Cu(+)/Ag(+) efflux RND transporter outer membrane channel CusC	0.284987877173982	0.455193547782095	Upregulated	647.897785206416	WP_000074253.1
C2566_RS16540	trmD	trmD	tRNA (guanosine(37)-N1)-methyltransferase TrmD	0.284975034240983	0.549982671786499	Upregulated	2765.0948748419	WP_000264777.1
C2566_RS13890	dgcE	dgcE	diguanylate cyclase	0.284954996801188	0.38401025023217	Upregulated	149.936651081879	WP_000043781.1
C2566_RS08870	yccJ	yccJ	YccJ family protein	0.283662293399664	0.536927109651563	Upregulated	624.858794236717	WP_000107010.1
C2566_RS08630	sxy	sxy	CRP-S regulon transcriptional coactivator Sxy	0.283164188912436	0.514332197326783	Upregulated	139.762549531969	WP_000839153.1
C2566_RS15590	yfeS	yfeS	WGR domain-containing protein	0.28274994015746	0.558644867067177	Upregulated	578.373102622958	WP_000710495.1
C2566_RS16265	mltF	mltF	membrane-bound lytic murein transglycosylase MltF	0.28216503537522	0.514688931451342	Upregulated	53.1325198977548	WP_000734213.1
C2566_RS04270	gspE	gspE	type II secretion system protein GspE	0.282164271860758	0.463244767926777	Upregulated	57.7867184947364	WP_001025145.1
C2566_RS20100	yheO	yheO	helix-turn-helix transcriptional regulator	0.281663446698253	0.474180530615655	Upregulated	215.800065298221	WP_000091466.1
C2566_RS15235	C2566_RS15235	C2566_RS15235	fimbrial protein	0.281386300544524	0.540921668846141	Upregulated	58.5005958942405	WP_000197766.1
C2566_RS16435	pssA	pssA	CDP-diacylglycerol--serine O-phosphatidyltransferase	0.28104261338466	0.493834656494973	Upregulated	573.26724975604	WP_000949265.1
C2566_RS00230	kup	kup	low affinity potassium transporter Kup	0.280778304980922	0.467394531053387	Upregulated	73.3460287385048	WP_000102319.1
C2566_RS02275	melB	melB	melibiose:sodium transporter MelB	0.28043709799533	0.525777065814254	Upregulated	74.5945191002099	WP_000028114.1
C2566_RS15830	ypfJ	ypfJ	neutral zinc metallopeptidase	0.2791084777142	0.539996593211204	Upregulated	183.943902885428	WP_001267498.1
C2566_RS25320	timP	timP	small toxic inner membrane protein TimP	0.278647792377855	0.561935314452431	Upregulated	370.137160125327	WP_001380605.1
C2566_RS11705	clcB	clcB	voltage-gated ClC-type chloride channel ClcB	0.278082761509286	0.547787150050666	Upregulated	33.5360079826732	WP_001315626.1
C2566_RS21985	emrD	emrD	multidrug efflux MFS transporter EmrD	0.277827594744729	0.531981569897042	Upregulated	119.650378223027	WP_000828746.1
C2566_RS07415	zitB	zitB	CDF family zinc transporter ZitB	0.277511555477534	0.525777065814254	Upregulated	76.697542872625	WP_000951295.1
C2566_RS17500	ptsP	ptsP	phosphoenolpyruvate--protein phosphotransferase	0.277168795850286	0.443852225025639	Upregulated	251.755465176213	WP_000957907.1
C2566_RS19585	rng	rng	ribonuclease G	0.277082038779031	0.404000429765807	Upregulated	217.850572234079	WP_000123197.1
C2566_RS16015	yfgJ	yfgJ	zinc ribbon domain-containing protein	0.277009642375171	0.4635260279708	Upregulated	78.4626615577145	WP_001301158.1
C2566_RS05655	pgpA	pgpA	phosphatidylglycerophosphatase A	0.276529434149805	0.563133630060092	Upregulated	290.997021814789	WP_000154044.1
C2566_RS18870	yqjD	yqjD	DUF883 family protein	0.276355657268097	0.497038336825245	Upregulated	314.600158215376	WP_000031415.1
C2566_RS12250	ydiP	ydiP	AraC family transcriptional regulator	0.276310768753814	0.560061815666522	Upregulated	51.8789520868733	WP_000284782.1
C2566_RS10290	fabI	fabI	enoyl-ACP reductase FabI	0.276270271370074	0.556411023071568	Upregulated	789.474381389544	WP_000506490.1
C2566_RS00070	yieH	yieH	6-phosphogluconate phosphatase	0.275942508547373	0.514688931451342	Upregulated	47.3730824948982	WP_000078043.1
C2566_RS09400	thiK	thiK	thiamine kinase	0.275190914875508	0.50057883295055	Upregulated	60.247552634097	WP_001116560.1
C2566_RS24820	C2566_RS24820	C2566_RS24820	type I toxin-antitoxin system toxin Ldr family protein	0.2747688351561	0.570944542633982	Upregulated	200.754037472522	WP_001295224.1
C2566_RS07085	kdpD	kdpD	two-component system sensor histidine kinase KdpD	0.274684775471968	0.452127253594863	Upregulated	120.92317496436	WP_001301349.1
C2566_RS02925	pyrL	pyrL	pyr operon leader peptide	0.273407585593179	0.559356631270537	Upregulated	27.8613477065234	WP_001296693.1
C2566_RS20760	yhhT	yhhT	AI-2E family transporter	0.273185086417689	0.507698460379352	Upregulated	55.1798554896954	WP_001300885.1
C2566_RS17855	fau	fau	5-formyltetrahydrofolate cyclo-ligase	0.273145896055932	0.539996593211204	Upregulated	267.360345303276	WP_001298273.1
C2566_RS00270	rbsK	rbsK	ribokinase	0.273065489410474	0.556411023071568	Upregulated	93.694779506109	WP_012767772.1
C2566_RS16045	rodZ	rodZ	cytoskeleton protein RodZ	0.272737441101725	0.473860378613622	Upregulated	533.184973256683	WP_001090844.1
C2566_RS02430	ecnB	ecnB	lipoprotein toxin entericidin B	0.272206701755046	0.574825900654371	Upregulated	1349.54848068611	WP_000239596.1
C2566_RS19805	fmt	fmt	methionyl-tRNA formyltransferase	0.271678048196013	0.559831936676404	Upregulated	344.571213228601	WP_000004473.1
C2566_RS21575	waaH	waaH	UDP-glucuronate:LPS(HepIII) glycosyltransferase	0.270618448862826	0.572011519119012	Upregulated	300.924428308306	WP_000982115.1
C2566_RS00535	cyaA	cyaA	class I adenylate cyclase	0.270241937226304	0.509440558153239	Upregulated	1246.81699328588	WP_000281696.1
C2566_RS09125	msyB	msyB	MysB family protein	0.269644236355191	0.558877155051936	Upregulated	275.209073322468	WP_000180056.1
C2566_RS11370	tam	tam	trans-aconitate 2-methyltransferase	0.269296027798206	0.575571624679467	Upregulated	34.4213062872632	WP_001286597.1
C2566_RS16765	emrA	emrA	multidrug efflux MFS transporter periplasmic adaptor subunit EmrA	0.269169074949975	0.474151437074786	Upregulated	64.3908131342279	WP_001295175.1
C2566_RS22005	yidI	yidI	protein YidI	0.268803578265406	0.569610520526342	Upregulated	17.7405678732709	WP_000511289.1
C2566_RS09115	mdoH	mdoH	glucans biosynthesis glucosyltransferase MdoH	0.267925304325191	0.539996593211204	Upregulated	427.474156367944	WP_001295445.1
C2566_RS14280	sanA	sanA	outer membrane permeability protein SanA	0.26791301817846	0.57119971159807	Upregulated	28.4011109473681	WP_000920064.1
C2566_RS08580	pqiA	pqiA	membrane integrity-associated transporter subunit PqiA	0.2679081278359	0.34160986047649	Upregulated	153.702137554609	WP_000333176.1
C2566_RS04720	nlpE	nlpE	envelope stress response activation lipoprotein NlpE	0.267549528514751	0.546286476078628	Upregulated	181.719588954032	WP_000239183.1
C2566_RS12285	ppsA	ppsA	phosphoenolpyruvate synthase	0.267467706340408	0.559831936676404	Upregulated	2189.52327612278	WP_000069410.1
C2566_RS17340	C2566_RS17340	C2566_RS17340	LacI family DNA-binding transcriptional regulator	0.267193226007479	0.571751844192326	Upregulated	62.8492123871181	WP_001140843.1
C2566_RS12560	ynjC	ynjC	ABC transporter permease subunit	0.266169444685347	0.577452013134214	Upregulated	23.0939513536792	WP_000224958.1
C2566_RS19200	pnp	pnp	polyribonucleotide nucleotidyltransferase	0.265589905813614	0.547840641135197	Upregulated	1528.0038047404	WP_001295554.1
C2566_RS21010	yhjB	yhjB	helix-turn-helix transcriptional regulator	0.26546112686823	0.575571624679467	Upregulated	24.4698816655497	WP_001167676.1
C2566_RS06820	lptE	lptE	LPS assembly lipoprotein LptE	0.265441311466442	0.536927109651563	Upregulated	156.136091325175	WP_001269673.1
C2566_RS21855	C2566_RS21855	C2566_RS21855	transposase	0.265327716478101	0.577414921987399	Upregulated	12.1297613617367	NA
C2566_RS05755	bolA	bolA	transcriptional regulator BolA	0.264432513834508	0.58438708883766	Upregulated	991.927908962414	WP_000973448.1
C2566_RS20795	nikR	nikR	nickel-responsive transcriptional regulator NikR	0.264074451869622	0.586341904147318	Upregulated	10.4839752601015	WP_001190062.1
C2566_RS08600	fabA	fabA	bifunctional 3-hydroxydecanoyl-ACP dehydratase/trans-2-decenoyl-ACP isomerase	0.26358751915968	0.576298947935943	Upregulated	320.403819128818	WP_000227927.1
C2566_RS25530	C2566_RS25530	C2566_RS25530	KPN_01571 family protein	0.26310077854247	0.584971077666206	Upregulated	6579.57554838822	WP_001299090.1
C2566_RS19820	mscL	mscL	large-conductance mechanosensitive channel protein MscL	0.263089403012699	0.565840552925825	Upregulated	519.622997666543	WP_000022442.1
C2566_RS21215	yiaF	yiaF	DUF3053 domain-containing protein	0.263010664243592	0.542022218887093	Upregulated	477.507559934243	WP_000190516.1
C2566_RS09110	mdoG	mdoG	glucans biosynthesis protein MdoG	0.262935440170163	0.455193547782095	Upregulated	448.033353817332	WP_001343212.1
C2566_RS05790	hupB	hupB	nucleoid-associated protein HU-beta	0.26234192696223	0.589628827985471	Upregulated	905.901187570777	WP_001043542.1
C2566_RS08385	ihfB	ihfB	integration host factor subunit beta	0.262270144834946	0.575571624679467	Upregulated	677.207755171964	WP_000167336.1
C2566_RS05985	ybaL	ybaL	YbaL family putative K(+) efflux transporter	0.26219507807111	0.541424725200387	Upregulated	169.747320928654	WP_000546237.1
C2566_RS09395	lpoB	lpoB	penicillin-binding protein activator LpoB	0.260500905952798	0.541410828561898	Upregulated	99.1968719983092	WP_000164439.1
C2566_RS04660	lpxA	lpxA	acyl-ACP--UDP-N-acetylglucosamine O-acyltransferase	0.25843109335242	0.546252336895563	Upregulated	243.261909369985	WP_000565966.1
C2566_RS24605	focA	focA	formate transporter FocA	0.257594411456618	0.539996593211204	Upregulated	1957.73853968825	WP_000642546.1
C2566_RS11765	pntA	pntA	Re/Si-specific NAD(P)(+) transhydrogenase subunit alpha	0.257211949310853	0.566625540524118	Upregulated	515.777048398523	WP_001353838.1
C2566_RS14480	yejG	yejG	YejG family protein	0.256541191688909	0.600672942346489	Upregulated	533.973706799039	WP_000202794.1
C2566_RS09885	C2566_RS09885	C2566_RS09885	type I toxin-antitoxin system toxin Ldr family protein	0.256009145090293	0.599383600474988	Upregulated	14.6836302016573	WP_000170965.1
C2566_RS16065	yfhM	yfhM	alpha2-macroglobulin	0.255705674920837	0.472441875986198	Upregulated	418.304629242487	WP_000736266.1
C2566_RS12685	msrB	msrB	peptide-methionine (R)-S-oxide reductase MsrB	0.255508008937417	0.584971077666206	Upregulated	1388.57342661824	WP_001284618.1
C2566_RS12935	rlmA	rlmA	23S rRNA (guanine(745)-N(1))-methyltransferase	0.255316938149578	0.575571624679467	Upregulated	522.717018844723	WP_000010149.1
C2566_RS03340	creB	creB	two-component system response regulator CreB	0.253991907438068	0.602696844441923	Upregulated	34.1917369782346	WP_001188654.1
C2566_RS07205	ybgO	ybgO	fimbrial protein	0.253425168356501	0.567750496736435	Upregulated	44.796083755904	WP_001272429.1
C2566_RS09510	potA	potA	spermidine/putrescine ABC transporter ATP-binding protein PotA	0.253069038704723	0.54422799115711	Upregulated	78.5865939334676	WP_000531601.1
C2566_RS16060	pbpC	pbpC	peptidoglycan glycosyltransferase PbpC	0.252451106979422	0.563130152475004	Upregulated	58.4050521970889	WP_001137669.1
C2566_RS09900	chaC	chaC	glutathione-specific gamma-glutamylcyclotransferase	0.252029224274759	0.458103517469243	Upregulated	112.740221972302	WP_012775986.1
C2566_RS11100	yddE	yddE	PhzF family isomerase	0.251612268078025	0.463244767926777	Upregulated	95.2923152703505	NA
C2566_RS12160	sufE	sufE	cysteine desulfuration protein SufE	0.251402321572411	0.584971077666206	Upregulated	23.4044759466017	WP_001196530.1
C2566_RS06935	C2566_RS06935	C2566_RS06935	hypothetical protein	0.251379336066086	0.600155241263985	Upregulated	115.095693966729	NA
C2566_RS12150	lpp	lpp	murein lipoprotein Lpp	0.251213186939029	0.600169205054083	Upregulated	111271.568607545	WP_000648420.1
C2566_RS14370	yeiI	yeiI	sugar kinase	0.250922961274803	0.539996593211204	Upregulated	100.72986786374	WP_001065002.1
C2566_RS18935	tdcF	tdcF	enamine/imine deaminase	0.250915325852877	NA	Upregulated	180.518876963484	WP_000719990.1
C2566_RS15775	ypfG	ypfG	DUF1176 domain-containing protein	0.250259961535883	0.581867946348036	Upregulated	42.6981503395243	WP_001270542.1
C2566_RS11695	ynfH	ynfH	selenate reductase membrane anchor subunit YnfH	0.250212174518428	0.575571624679467	Upregulated	331.605461158365	WP_000526503.1
C2566_RS01530	tuf	tuf	elongation factor Tu	0.250193681209161	0.598910803151302	Upregulated	1529.08718792071	WP_000031784.1
C2566_RS00530	hemC	hemC	hydroxymethylbilane synthase	0.249618888004669	0.558953222035311	Upregulated	185.701706755136	WP_001354020.1
C2566_RS17295	queF	queF	NADPH-dependent 7-cyano-7-deazaguanine reductase QueF	0.248908106190668	0.474151437074786	Upregulated	149.253557688048	WP_000100420.1
C2566_RS20550	glgX	glgX	glycogen debranching protein GlgX	0.248555344350804	0.473136853276975	Upregulated	365.54543951872	WP_000192533.1
C2566_RS03265	mog	mog	molybdopterin adenylyltransferase	0.247973165007265	0.57156572077645	Upregulated	117.301598944649	WP_001094682.1
C2566_RS03685	gntP	gntP	gluconate permease GntP	0.247242879306587	0.612851865358451	Upregulated	35.4095242298692	WP_000558251.1
C2566_RS14870	pmrD	pmrD	signal transduction protein PmrD	0.247209584339418	0.593384826936268	Upregulated	220.974547982176	WP_001295285.1
C2566_RS00650	pldB	pldB	lysophospholipase L2	0.247004121139834	0.518909883976111	Upregulated	274.748470265564	WP_000487654.1
C2566_RS04835	dnaQ	dnaQ	DNA polymerase III subunit epsilon	0.246461434045456	0.571677741054707	Upregulated	195.749543806387	WP_001300756.1
C2566_RS17905	ygfF	ygfF	SDR family oxidoreductase	0.246084667349677	0.595156233765356	Upregulated	25.2728470398999	WP_000951948.1
C2566_RS17770	fumE	fumE	fumarase E	0.245673796703072	0.543005874690088	Upregulated	53.7526054782702	WP_000224147.1
C2566_RS19505	rpsI	rpsI	30S ribosomal protein S9	0.245475200248923	0.618561457862953	Upregulated	481.97064587676	WP_000829818.1
C2566_RS00205	mioC	mioC	FMN-binding protein MioC	0.245384428297689	0.539996593211204	Upregulated	291.075172330803	WP_000763729.1
C2566_RS07990	C2566_RS07990	C2566_RS07990	DUF6216 family protein	0.244657654905978	0.604158844909004	Upregulated	997.833053582168	WP_000115390.1
C2566_RS10880	opgD	opgD	glucan biosynthesis protein OpgD	0.244183841280842	0.455193547782095	Upregulated	426.97892931974	WP_000375961.1
C2566_RS20365	mrcA	mrcA	peptidoglycan glycosyltransferase/peptidoglycan DD-transpeptidase MrcA	0.243459798718528	0.544330203869939	Upregulated	176.660499417764	WP_000673804.1
C2566_RS07420	ybgS	ybgS	YbgS-like family protein	0.242637996346106	0.598910803151302	Upregulated	187.022361992846	WP_000784351.1
C2566_RS23055	yncL	yncL	stress response membrane protein YncL	0.242447975667262	0.624034559590334	Upregulated	916.568596059417	WP_001303494.1
C2566_RS21995	yidG	yidG	DUF202 domain-containing protein	0.24234326527059	0.569610520526342	Upregulated	32.3819402753316	WP_001113432.1
C2566_RS04830	rnhA	rnhA	ribonuclease HI	0.241999013098541	0.623779014524141	Upregulated	30.1408776591001	WP_000917883.1
C2566_RS05475	psiF	psiF	phosphate starvation-inducible protein PsiF	0.241688279719969	0.577750718069571	Upregulated	106.187563234252	WP_001301327.1
C2566_RS16535	rplS	rplS	50S ribosomal protein L19	0.241683036225232	0.618561457862953	Upregulated	1746.20639288649	WP_000065253.1
C2566_RS12075	ribE	ribE	riboflavin synthase	0.24121480304659	0.527885027392764	Upregulated	525.075928447289	WP_000493947.1
C2566_RS17540	lplT	lplT	lysophospholipid transporter LplT	0.240943437077049	0.614252364202994	Upregulated	50.7735940020166	WP_000004616.1
C2566_RS10165	cobO	cobO	cob(I)yrinic acid a,c-diamide adenosyltransferase	0.240757993606279	0.538696811990269	Upregulated	68.0048745077937	WP_001278906.1
C2566_RS10030	oppC	oppC	oligopeptide ABC transporter permease OppC	0.240723243982555	0.618561457862953	Upregulated	1304.29990496696	WP_000979661.1
C2566_RS19310	rplU	rplU	50S ribosomal protein L21	0.240663521194963	0.589628827985471	Upregulated	1324.08837440777	WP_000271401.1
C2566_RS08330	ycaK	ycaK	NAD(P)H oxidoreductase	0.240388427371841	0.624658879107503	Upregulated	36.7121762619107	WP_001190363.1
C2566_RS19615	csrD	csrD	RNase E specificity factor CsrD	0.239829462259225	0.507698460379352	Upregulated	253.215283067321	WP_001241469.1
C2566_RS16325	era	era	GTPase Era	0.239312812214364	0.546286476078628	Upregulated	147.468015169859	WP_000020749.1
C2566_RS12865	yoaC	yoaC	DUF1889 family protein	0.239256556457077	0.6293411484022	Upregulated	563.864912338367	WP_001111995.1
C2566_RS03990	apaH	apaH	bis(5'-nucleosyl)-tetraphosphatase (symmetrical) ApaH	0.238714718981797	0.563809422177142	Upregulated	61.8798966997139	WP_000257192.1
C2566_RS16545	rimM	rimM	ribosome maturation factor RimM	0.238699171563314	0.628619689317215	Upregulated	1927.14124640103	WP_000043335.1
C2566_RS21105	bcsG	bcsG	cellulose biosynthesis protein BcsG	0.237269341008603	0.588854424538777	Upregulated	38.253000549667	WP_000191622.1
C2566_RS00430	wecB	wecB	non-hydrolyzing UDP-N-acetylglucosamine 2-epimerase	0.237041531138838	0.476536093722591	Upregulated	114.664493315	WP_000866670.1
C2566_RS01360	gldA	gldA	bifunctional L-1,2-propanediol dehydrogenase/glycerol dehydrogenase	0.236832108417663	0.572011519119012	Upregulated	208.332775551418	WP_000374004.1
C2566_RS04860	yafV	yafV	2-oxoglutaramate amidase	0.235955093158537	0.541424725200387	Upregulated	83.6224311018647	WP_001118052.1
C2566_RS03385	nadR	nadR	multifunctional transcriptional regulator/nicotinamide-nucleotide adenylyltransferase/ribosylnicotinamide kinase NadR	0.235813804805933	0.544443906388913	Upregulated	153.332523236256	WP_000093814.1
C2566_RS01220	yiiQ	yiiQ	YiiQ family protein	0.23573125866811	0.59591551741196	Upregulated	68.6798439560561	WP_000802226.1
C2566_RS03535	yjjB	yjjB	threonine/serine exporter	0.235443019110298	0.632940325899302	Upregulated	16.5214612092461	WP_000538191.1
C2566_RS04955	gpt	gpt	xanthine phosphoribosyltransferase	0.23518429968973	0.608384449229926	Upregulated	133.93988254776	WP_001291990.1
C2566_RS04255	coaE	coaE	dephospho-CoA kinase	0.234914273166846	0.525081158321499	Upregulated	118.296595980508	WP_001269520.1
C2566_RS13270	cheR	cheR	protein-glutamate O-methyltransferase CheR	0.234504543687909	0.633104476446432	Upregulated	12.3781852633623	WP_000204338.1
C2566_RS24910	C2566_RS24910	C2566_RS24910	hypothetical protein	0.234264866034495	0.636007659085643	Upregulated	43.2828305349697	WP_000700140.1
C2566_RS10105	yciG	yciG	general stress protein	0.233724619424929	0.62751650779343	Upregulated	16.0911604806875	WP_000807651.1
C2566_RS11385	C2566_RS11385	C2566_RS11385	diguanylate cyclase	0.233287251301524	0.608384449229926	Upregulated	132.56291454008	WP_000558032.1
C2566_RS18580	ubiK	ubiK	ubiquinone biosynthesis accessory factor UbiK	0.232535175196881	0.525777065814254	Upregulated	106.252106260987	WP_001295626.1
C2566_RS15860	bcp	bcp	thioredoxin-dependent thiol peroxidase	0.232439465403391	0.501048809795181	Upregulated	193.063192710915	WP_001068682.1
C2566_RS05965	adk	adk	adenylate kinase	0.23242117717064	0.575812310614772	Upregulated	836.036867552873	WP_001220233.1
C2566_RS08320	ycaM	ycaM	APC family permease	0.232149907483014	0.6297499655724	Upregulated	38.0825521321771	WP_000918506.1
C2566_RS15125	ubiX	ubiX	flavin prenyltransferase UbiX	0.231923708685469	0.628619689317215	Upregulated	34.4480136431163	WP_000825700.1
C2566_RS00725	udp	udp	uridine phosphorylase	0.231655197762209	0.640875440686217	Upregulated	471.128388547707	WP_000045178.1
C2566_RS18520	yqiA	yqiA	esterase YqiA	0.231449377140685	0.562038422458172	Upregulated	175.228503832336	WP_000105733.1
C2566_RS08270	lrp	lrp	leucine-responsive transcriptional regulator Lrp	0.230721167735429	0.566625540524118	Upregulated	445.68873957163	WP_000228473.1
C2566_RS21655	rfaQ	rfaQ	lipopolysaccharide core heptosyltransferase RfaQ	0.230133033436467	0.493591718668905	Upregulated	194.105718612643	WP_000360401.1
C2566_RS15175	flk	flk	flagella biosynthesis regulator Flk	0.228837713630401	0.570944542633982	Upregulated	54.1730401650877	WP_000615834.1
C2566_RS10515	ynaI	ynaI	low conductance mechanosensitive channel YnaI	0.228776472041386	0.602953011765246	Upregulated	105.693854672476	WP_000559900.1
C2566_RS03320	yjjY	yjjY	protein YjjY	0.228519181766316	0.636420959060524	Upregulated	8.9444471868171	WP_001303782.1
C2566_RS14265	yohJ	yohJ	CidA/LrgA family protein	0.227230973216966	0.643607269913246	Upregulated	22.7663599954797	WP_001295452.1
C2566_RS00185	atpB	atpB	F0F1 ATP synthase subunit A	0.227116148700599	0.602470934035058	Upregulated	1527.85360284254	WP_000135625.1
C2566_RS13965	yegR	yegR	protein YegR	0.227070981252411	0.632815327575491	Upregulated	72.2715907888731	WP_001318299.1
C2566_RS17845	rpiA	rpiA	ribose-5-phosphate isomerase RpiA	0.226645348589174	0.604592445542992	Upregulated	228.381895315296	WP_000189743.1
C2566_RS15450	yfeO	yfeO	ion channel protein	0.22664493179848	0.631372650331371	Upregulated	27.4645385213448	WP_000903148.1
C2566_RS02855	fbp	fbp	class 1 fructose-bisphosphatase	0.225885049197792	0.575812310614772	Upregulated	521.095416065914	WP_000853753.1
C2566_RS25405	yqgG	yqgG	protein YqgG	0.225605266680504	0.643820372215742	Upregulated	73.5623614934383	WP_001297404.1
C2566_RS16800	C2566_RS16800	C2566_RS16800	hypothetical protein	0.224998921731437	0.604572146948421	Upregulated	126.241783925011	NA
C2566_RS15075	yfcF	yfcF	glutathione transferase	0.224979873874896	0.633104476446432	Upregulated	21.2251344739743	WP_000042440.1
C2566_RS12215	ydiL	ydiL	YdiL family protein	0.224850242694078	0.653245912880586	Upregulated	18.7329613230865	WP_001301287.1
C2566_RS07765	ldtB	ldtB	L,D-transpeptidase	0.224205501786259	0.61371464446965	Upregulated	305.262215463673	WP_001056384.1
C2566_RS03920	caiE	caiE	carnitine operon protein CaiE	0.224125247996944	0.643820372215742	Upregulated	22.5093611106415	WP_000122886.1
C2566_RS05810	queC	queC	7-cyano-7-deazaguanine synthase QueC	0.224026525991969	0.62127686769871	Upregulated	151.940088140586	WP_000817236.1
C2566_RS12750	nimT	nimT	2-nitroimidazole transporter	0.223471762187501	0.645997183625519	Upregulated	30.1614080559088	WP_000128491.1
C2566_RS06160	allE	allE	(S)-ureidoglycine aminohydrolase	0.223174507509147	0.565840552925825	Upregulated	108.185755477257	WP_000540946.1
C2566_RS03625	yjiG	yjiG	YjiG family protein	0.222818700977893	0.628619689317215	Upregulated	185.670260802777	WP_000211971.1
C2566_RS14965	nuoJ	nuoJ	NADH-quinone oxidoreductase subunit J	0.222368966372221	0.636766738363645	Upregulated	290.632505980674	WP_000393511.1
C2566_RS25540	C2566_RS25540	C2566_RS25540	protein YpeD	0.22215242059709	0.654180711314403	Upregulated	33.6926951055496	WP_240811045.1
C2566_RS06455	pheP	pheP	phenylalanine transporter	0.221580079916236	0.636007659085643	Upregulated	94.1793160171186	WP_000786310.1
C2566_RS07190	pxpA	pxpA	5-oxoprolinase subunit PxpA	0.22149343121672	0.575571624679467	Upregulated	85.5091455446326	WP_000687130.1
C2566_RS16990	hypC	hypC	hydrogenase 3 maturation protein HypC	0.221395352028444	0.634823773496269	Upregulated	33.0348860375958	WP_000334881.1
C2566_RS14950	nuoM	nuoM	NADH-quinone oxidoreductase subunit M	0.221368950718063	0.647470060666332	Upregulated	737.64427989312	WP_000926441.1
C2566_RS09595	ycgZ	ycgZ	regulatory protein YcgZ	0.220815039963365	0.659465219696696	Upregulated	34.3415424265529	WP_000554140.1
C2566_RS16225	yphH	yphH	ROK family protein	0.220207237897147	0.602621024479411	Upregulated	77.1562006610728	WP_001200789.1
C2566_RS10160	rluB	rluB	23S rRNA pseudouridine(2605) synthase RluB	0.219862791974618	0.648034244974159	Upregulated	127.794694632745	WP_001291217.1
C2566_RS05495	aroL	aroL	shikimate kinase AroL	0.219784895819982	0.60367548920132	Upregulated	161.555320353265	WP_000193393.1
C2566_RS21950	uhpA	uhpA	transcriptional regulator UhpA	0.219754808070541	0.659480679745202	Upregulated	20.0694323116265	WP_000633668.1
C2566_RS05635	ribD	ribD	bifunctional diaminohydroxyphosphoribosylaminopyrimidine deaminase/5-amino-6-(5-phosphoribosylamino)uracil reductase RibD	0.219557973449055	0.600155241263985	Upregulated	146.921736663345	WP_001150456.1
C2566_RS20375	igaA	igaA	intracellular growth attenuator protein IgaA	0.218568507642111	0.585073599616771	Upregulated	272.542356457927	WP_000104525.1
C2566_RS16035	hisS	hisS	histidine--tRNA ligase	0.218367329187229	0.54614194381755	Upregulated	427.463491520656	WP_001107167.1
C2566_RS03845	rpsT	rpsT	30S ribosomal protein S20	0.218333053072595	0.663693625028493	Upregulated	4315.35997672682	WP_001274021.1
C2566_RS16495	raiA	raiA	ribosome-associated translation inhibitor RaiA	0.218207484511977	0.633104476446432	Upregulated	69203.9686783827	WP_000178456.1
C2566_RS02740	C2566_RS02740	C2566_RS02740	TetR/AcrR family transcriptional regulator	0.217833557607419	0.638717297176424	Upregulated	189.177462820174	WP_001318432.1
C2566_RS19105	rsmI	rsmI	16S rRNA (cytidine(1402)-2'-O)-methyltransferase	0.217326884293252	0.58438708883766	Upregulated	152.465915930977	WP_000809262.1
C2566_RS19510	rplM	rplM	50S ribosomal protein L13	0.21720222897707	0.656353768241331	Upregulated	1076.63950958948	WP_000847559.1
C2566_RS16525	dgcN	dgcN	diguanylate cyclase DgcN	0.216172604515892	0.659768927973351	Upregulated	58.8166130908631	WP_000969010.1
C2566_RS17995	ygfS	ygfS	4Fe-4S dicluster domain-containing protein	0.216052321470049	0.660376105257781	Upregulated	8.77053575444885	WP_000838422.1
C2566_RS00180	atpE	atpE	F0F1 ATP synthase subunit C	0.213980071527324	0.654141822733548	Upregulated	670.541692184676	WP_000429386.1
C2566_RS18265	lptG	lptG	LPS export ABC transporter permease LptG	0.213528105387297	0.62751650779343	Upregulated	90.1410647596674	WP_001318997.1
C2566_RS17750	cmtB	cmtB	PTS mannitol transporter subunit IIA	0.212892155329652	0.673475333468763	Upregulated	15.0635426711165	WP_001239650.1
C2566_RS07830	gsiD	gsiD	glutathione ABC transporter permease GsiD	0.212654689272899	0.661876410930228	Upregulated	55.3390583420932	WP_001236051.1
C2566_RS00280	mdtD	mdtD	multidrug transporter subunit MdtD	0.212396727115829	0.640875440686217	Upregulated	228.870598063461	WP_001280852.1
C2566_RS24960	C2566_RS24960	C2566_RS24960	hypothetical protein	0.212376280167119	0.663214843954108	Upregulated	478.533907392475	WP_000050905.1
C2566_RS17090	ftsB	ftsB	cell division protein FtsB	0.212222795277532	0.563883836343123	Upregulated	110.542394484677	WP_000517476.1
C2566_RS20455	gntX	gntX	DNA utilization protein GntX	0.211095295208352	0.657327973379109	Upregulated	186.037520487949	WP_001297265.1
C2566_RS04735	tsaA	tsaA	tRNA (N6-threonylcarbamoyladenosine(37)-N6)-methyltransferase TrmO	0.210074187965256	0.670503641696177	Upregulated	194.417528799365	WP_000094031.1
C2566_RS21315	avtA	avtA	valine--pyruvate transaminase	0.210065660013037	0.542022218887093	Upregulated	159.149815420162	WP_000144361.1
C2566_RS10915	ydcL	ydcL	DUF3313 domain-containing protein	0.209973502115008	0.618561457862953	Upregulated	130.113119342867	WP_001261013.1
C2566_RS22055	yidQ	yidQ	YceK/YidQ family lipoprotein	0.209909252841363	0.623779014524141	Upregulated	180.003855894226	WP_000620888.1
C2566_RS15145	folC	folC	bifunctional tetrahydrofolate synthase/dihydrofolate synthase	0.209717057897883	0.62127686769871	Upregulated	117.307718409363	WP_000584546.1
C2566_RS04675	dnaE	dnaE	DNA polymerase III subunit alpha	0.209050555105531	0.594919520586386	Upregulated	649.705849316543	WP_001294774.1
C2566_RS12960	mgrB	mgrB	PhoP/PhoQ regulator MgrB	0.208848778070855	0.672959962913723	Upregulated	618.594375498517	WP_000714550.1
C2566_RS09335	fabG	fabG	3-oxoacyl-ACP reductase FabG	0.208756780570545	0.661876410930228	Upregulated	1473.71370664406	WP_001008532.1
C2566_RS03285	yaaX	yaaX	DUF2502 domain-containing protein	0.208684804859866	0.643820372215742	Upregulated	37.4581102705644	WP_000738719.1
C2566_RS02420	efp	efp	elongation factor P	0.208205740804319	0.64014590703205	Upregulated	490.802187197934	WP_000257278.1
C2566_RS16820	csrA	csrA	carbon storage regulator CsrA	0.207892920412817	0.677633323372009	Upregulated	1526.11040681018	WP_000906486.1
C2566_RS09720	nhaB	nhaB	Na(+)/H(+) antiporter NhaB	0.207569496935832	0.613113809041096	Upregulated	136.328774371399	WP_000406391.1
C2566_RS21675	rpmG	rpmG	50S ribosomal protein L33	0.207441686448534	0.660376105257781	Upregulated	2297.71263697025	WP_001051798.1
C2566_RS06475	ybdJ	ybdJ	DUF1158 domain-containing protein	0.206691625530287	0.665614114077426	Upregulated	50.6984510090131	WP_000682514.1
C2566_RS13350	yecJ	yecJ	DUF2766 family protein YecJ	0.206197952344555	0.667363054954674	Upregulated	22.7049887225172	WP_000082127.1
C2566_RS21530	trmL	trmL	tRNA (uridine(34)/cytosine(34)/5-carboxymethylaminomethyluridine(34)-2'-O)-methyltransferase TrmL	0.206174142869057	0.680130273820622	Upregulated	40.0185859223657	WP_000932344.1
C2566_RS17365	fucI	fucI	L-fucose isomerase	0.206074407220114	0.684676252458121	Upregulated	171.802436792713	WP_000700894.1
C2566_RS18160	yqgA	yqgA	DUF554 domain-containing protein	0.206047326423539	0.671846892672021	Upregulated	97.926123518767	WP_000234514.1
C2566_RS07615	ybhP	ybhP	endonuclease/exonuclease/phosphatase family protein	0.205462262567925	0.67392865272697	Upregulated	15.5654453871046	WP_001113347.1
C2566_RS17145	queD	queD	6-carboxytetrahydropterin synthase QueD	0.205341540076815	0.665562623435827	Upregulated	33.0890639325209	WP_000108294.1
C2566_RS04460	gluQRS	gluQRS	tRNA glutamyl-Q(34) synthetase GluQRS	0.205184336773845	0.660552287991523	Upregulated	34.7286842220238	WP_000132715.1
C2566_RS04225	secM	secM	secA translation cis-regulator SecM	0.205114733847081	0.636007659085643	Upregulated	422.736350689889	WP_000014321.1
C2566_RS17280	yqcC	yqcC	YqcC family protein	0.204996245218078	0.684676252458121	Upregulated	7.85999504784292	WP_000207003.1
C2566_RS10015	ychE	ychE	NAAT family transporter YchE	0.204774791288909	0.660263639927309	Upregulated	60.2685921177813	WP_000616554.1
C2566_RS10975	ydcS	ydcS	putative ABC transporter substrate-binding protein YdcS	0.204707662466814	0.687092217799973	Upregulated	37.9856262574042	WP_000047424.1
C2566_RS16725	nrdF	nrdF	class 1b ribonucleoside-diphosphate reductase subunit beta	0.204152939407597	0.687092217799973	Upregulated	181.016561901479	WP_000777972.1
C2566_RS04250	zapD	zapD	cell division protein ZapD	0.203872153941662	0.628619689317215	Upregulated	84.0192131970299	WP_001194734.1
C2566_RS13700	C2566_RS13700	C2566_RS13700	IS1-like element IS1A family transposase	0.203539687370554	0.686220198800122	Upregulated	18.6477922661267	WP_223290517.1
C2566_RS03460	ytjA	ytjA	DUF1328 domain-containing protein	0.203248626189344	0.685034374916518	Upregulated	61.4288499146531	WP_000490275.1
C2566_RS11990	sodC	sodC	superoxide dismutase [Cu-Zn] SodC	0.203187450409867	0.672771703245362	Upregulated	91.3497423154508	WP_001296937.1
C2566_RS11165	yddM	yddM	HigA family addiction module antitoxin	0.202955676431359	0.670503641696177	Upregulated	92.5214424745051	WP_000781370.1
C2566_RS21685	radC	radC	RadC family protein	0.202612968976165	0.674023255317516	Upregulated	188.327348377719	WP_001321683.1
C2566_RS04195	murC	murC	UDP-N-acetylmuramate--L-alanine ligase	0.202118876606776	0.618048821788193	Upregulated	317.888838142133	WP_001096048.1
C2566_RS10595	ttcA	ttcA	tRNA 2-thiocytidine(32) synthetase TtcA	0.201661452851613	0.539996593211204	Upregulated	152.667111305019	WP_001157407.1
C2566_RS08810	gnsA	gnsA	GnsA/GnsB family addiction module toxin	0.201603969849731	0.689935471722332	Upregulated	80.4832004823232	WP_001019197.1
C2566_RS08720	hyaE	hyaE	hydrogenase-1 operon protein HyaE	0.201253159230177	0.687168112534667	Upregulated	84.789005496528	WP_000063978.1
C2566_RS15085	folX	folX	dihydroneopterin triphosphate 2'-epimerase	0.201239412058547	0.581867946348036	Upregulated	91.1430412343995	WP_000068457.1
C2566_RS20730	yhhN	yhhN	lysoplasmalogenase	0.200659274788715	0.602621024479411	Upregulated	127.596255710068	WP_000964718.1
C2566_RS04665	lpxB	lpxB	lipid-A-disaccharide synthase	0.199918628028952	0.544674030592758	Upregulated	130.177048845557	WP_000139655.1
C2566_RS11040	yncE	yncE	YncE family protein	0.199554981898409	0.611043646631117	Upregulated	183.680317911131	WP_000550675.1
C2566_RS14905	elaB	elaB	stress response protein ElaB	0.199342447327758	0.663552577670248	Upregulated	111.217415534141	WP_000070621.1
C2566_RS11970	slyA	slyA	transcriptional regulator SlyA	0.199321762087443	0.691034726082551	Upregulated	976.825429952381	WP_001296943.1
C2566_RS17225	mazG	mazG	nucleoside triphosphate pyrophosphohydrolase	0.199308582234942	0.602470934035058	Upregulated	164.199871770462	WP_001071638.1
C2566_RS04595	map	map	type I methionyl aminopeptidase	0.198740044236252	0.634783373887059	Upregulated	1028.35576966528	WP_001018194.1
C2566_RS16760	emrR	emrR	multidrug efflux transporter EmrAB transcriptional repressor EmrR	0.198689187869337	0.618724915240278	Upregulated	236.180809172815	WP_000378442.1
C2566_RS05590	tgt	tgt	tRNA guanosine(34) transglycosylase Tgt	0.198424916655494	0.685034374916518	Upregulated	470.292529210168	WP_000667319.1
C2566_RS05215	yahL	yahL	protein YahL	0.197903172176772	0.677759063320898	Upregulated	11.0095934578147	WP_001301260.1
C2566_RS06200	purE	purE	5-(carboxyamino)imidazole ribonucleotide mutase	0.197859760814663	0.679306699117418	Upregulated	23.4258368989094	WP_001295318.1
C2566_RS04600	rpsB	rpsB	30S ribosomal protein S2	0.197806813834683	0.69192607163746	Upregulated	2802.58025836341	WP_000246882.1
C2566_RS13675	wzzB	wzzB	LPS O-antigen chain length determinant protein WzzB	0.197610719378702	0.606783774736412	Upregulated	930.321790983261	WP_001319146.1
C2566_RS20585	yhhW	yhhW	quercetin 2,3-dioxygenase	0.196415400910757	0.604391350146055	Upregulated	71.2046109600558	WP_000639811.1
C2566_RS09070	csgA	csgA	curli major subunit CsgA	0.196012136504954	0.701027998177877	Upregulated	28.112614988632	WP_000771437.1
C2566_RS11670	ynfC	ynfC	YnfC family lipoprotein	0.195377493723727	0.663214843954108	Upregulated	109.200623648608	WP_001321287.1
C2566_RS17635	actS	actS	amidase activator ActS	0.19514993402474	0.600155241263985	Upregulated	114.18570640802	WP_001301085.1
C2566_RS01640	yjaH	yjaH	DUF1481 domain-containing protein	0.194997636670579	0.685230333099715	Upregulated	32.7780827488636	WP_001300651.1
C2566_RS15415	ypdC	ypdC	AraC family transcriptional regulator	0.194339861768549	0.632693642625739	Upregulated	34.7512914416973	WP_000646844.1
C2566_RS00875	mobA	mobA	molybdenum cofactor guanylyltransferase MobA	0.194173992305021	0.662247985544168	Upregulated	43.7970468289188	WP_001052181.1
C2566_RS05625	yajI	yajI	DUF3251 domain-containing protein	0.193187002254329	0.67392865272697	Upregulated	34.5246654776807	WP_001301329.1
C2566_RS06915	ybeZ	ybeZ	PhoH family protein	0.192769571634785	0.668851457636034	Upregulated	506.598105876014	WP_001018040.1
C2566_RS04300	aroP	aroP	aromatic amino acid transporter AroP	0.192603348673243	0.623725143920524	Upregulated	129.605191822992	WP_000969915.1
C2566_RS24535	yaiZ	yaiZ	DUF2754 domain-containing protein	0.192229514034931	0.70661387887764	Upregulated	157.141053477054	WP_001295334.1
C2566_RS18830	ygjV	ygjV	YgjV family protein	0.192094180757115	0.704491509540506	Upregulated	11.9276116098252	WP_000128136.1
C2566_RS07265	odhB	odhB	2-oxoglutarate dehydrogenase complex dihydrolipoyllysine-residue succinyltransferase	0.191901163006731	0.708494058765322	Upregulated	2549.92040103317	WP_000099823.1
C2566_RS20405	pckA	pckA	phosphoenolpyruvate carboxykinase (ATP)	0.191458761598193	0.708641737065578	Upregulated	2647.63542886308	WP_001265681.1
C2566_RS02815	tamA	tamA	autotransporter assembly complex protein TamA	0.190545256801292	0.525777065814254	Upregulated	147.221758167813	WP_001269293.1
C2566_RS08990	pgaA	pgaA	poly-beta-1,6 N-acetyl-D-glucosamine export porin PgaA	0.190502680728162	0.695764875531591	Upregulated	118.132157491203	WP_000287458.1
C2566_RS21830	C2566_RS21830	C2566_RS21830	transposase	0.19029061710024	0.697209161855313	Upregulated	23.9510442718444	NA
C2566_RS20725	yhhM	yhhM	DUF2500 domain-containing protein	0.190188999459187	0.674023255317516	Upregulated	119.682934988789	WP_000042886.1
C2566_RS09120	yceK	yceK	YceK/YidQ family lipoprotein	0.190135675525787	0.709059386280789	Upregulated	5.17690715931182	WP_001237205.1
C2566_RS11780	folM	folM	dihydromonapterin reductase	0.189714518420838	0.696145346808172	Upregulated	24.4819289281972	WP_000520804.1
C2566_RS02465	frdA	frdA	fumarate reductase (quinol) flavoprotein subunit	0.189700236395349	0.689935471722332	Upregulated	658.989456721616	WP_001192973.1
C2566_RS05455	ddlA	ddlA	D-alanine--D-alanine ligase	0.189310058860011	0.620644847301571	Upregulated	141.601473582051	WP_000413677.1
C2566_RS01750	yjbD	yjbD	DUF3811 domain-containing protein	0.189223374139265	0.641340061360388	Upregulated	98.8476484522659	WP_001207634.1
C2566_RS17935	ygfX	ygfX	protein YgfX	0.189118810685498	0.697209161855313	Upregulated	89.2611652123209	WP_000244783.1
C2566_RS07605	ybhN	ybhN	lysylphosphatidylglycerol synthase domain-containing protein	0.18894337214526	0.697209161855313	Upregulated	21.6814935217922	WP_000045472.1
C2566_RS09750	ldcA	ldcA	muramoyltetrapeptide carboxypeptidase	0.188658927161347	0.633104476446432	Upregulated	76.7298518709083	WP_000051560.1
C2566_RS16660	gabP	gabP	GABA permease	0.188157959649869	0.713069911450906	Upregulated	31.6261831728831	WP_001301367.1
C2566_RS05670	ispA	ispA	(2E,6E)-farnesyl diphosphate synthase	0.188127350564538	0.660376105257781	Upregulated	135.665392576061	WP_000347217.1
C2566_RS11490	rspR	rspR	DNA-binding transcriptional regulator rspR	0.187817668057454	0.575812310614772	Upregulated	112.882712370032	WP_000215549.1
C2566_RS13080	yebF	yebF	protein YebF	0.18774463376666	0.704654666344464	Upregulated	86.5110401357041	WP_001295500.1
C2566_RS11760	pntB	pntB	Re/Si-specific NAD(P)(+) transhydrogenase subunit beta	0.187497218302132	0.694202120427179	Upregulated	401.672720087085	WP_000014036.1
C2566_RS08755	etp	etp	protein-tyrosine-phosphatase Etp	0.18694457248336	0.711767957279768	Upregulated	7.33156515656871	WP_000057871.1
C2566_RS02655	ulaB	ulaB	PTS ascorbate transporter subunit IIB	0.186883185545677	0.714293535898291	Upregulated	10.6104900022869	WP_000218362.1
C2566_RS04180	murD	murD	UDP-N-acetylmuramoyl-L-alanine--D-glutamate ligase	0.186812232053861	0.684676252458121	Upregulated	261.324923350831	WP_000796481.1
C2566_RS20715	rsmD	rsmD	16S rRNA (guanine(966)-N(2))-methyltransferase	0.186511223225169	0.680454982364339	Upregulated	45.62502045749	WP_000743204.1
C2566_RS20580	gntR	gntR	gluconate operon transcriptional repressor GntR	0.186503562943695	0.684676252458121	Upregulated	311.502960601966	WP_000730249.1
C2566_RS15200	epmC	epmC	elongation factor P hydroxylase	0.186488843277323	0.691034726082551	Upregulated	40.8619855906161	WP_001089241.1
C2566_RS05995	ushA	ushA	bifunctional UDP-sugar hydrolase/5'-nucleotidase	0.186407317797538	0.620644847301571	Upregulated	287.813489255535	WP_000771748.1
C2566_RS05855	ybaY	ybaY	YbaY family lipoprotein	0.186374171883117	0.709059386280789	Upregulated	205.117781153396	WP_000779826.1
C2566_RS01650	zraS	zraS	two-component system sensor histidine kinase ZraS	0.186043623012461	0.687092217799973	Upregulated	83.4974363440485	WP_001211926.1
C2566_RS06360	C2566_RS06360	C2566_RS06360	porin	0.185885947698864	0.70302427285134	Upregulated	28.5872854944225	NA
C2566_RS10000	hns	hns	histone-like nucleoid-structuring protein H-NS	0.185861749712476	0.702949870306784	Upregulated	2988.50122640437	WP_001287378.1
C2566_RS14990	nuoE	nuoE	NADH-quinone oxidoreductase subunit NuoE	0.185649627434029	0.689649851160466	Upregulated	301.783431743697	WP_000545042.1
C2566_RS07945	C2566_RS07945	C2566_RS07945	retron St85 family effector protein	0.185376861500179	0.70302427285134	Upregulated	1504.17220367061	WP_001034589.1
C2566_RS02375	dcuA	dcuA	anaerobic C4-dicarboxylate transporter DcuA	0.185358343493882	0.711767957279768	Upregulated	3355.24943352537	WP_000961959.1
C2566_RS21050	yhjJ	yhjJ	M16 family metallopeptidase	0.185069032548229	0.679699700006168	Upregulated	240.081517275943	WP_001163141.1
C2566_RS10240	lapB	lapB	lipopolysaccharide assembly protein LapB	0.184972225011602	0.643820372215742	Upregulated	201.478295367981	WP_000891353.1
C2566_RS15050	ackA	ackA	acetate kinase	0.184936321322876	0.69662075539323	Upregulated	664.897229496357	WP_000095707.1
C2566_RS16905	hypF	hypF	carbamoyltransferase HypF	0.184843055719697	0.647071822154173	Upregulated	112.229524242623	WP_001353941.1
C2566_RS04670	rnhB	rnhB	ribonuclease HII	0.183830108484194	0.679787105393795	Upregulated	45.1049403587695	WP_000569405.1
C2566_RS13690	cpsG	cpsG	colanic acid biosynthesis phosphomannomutase CpsG	0.183797962518283	0.645997183625519	Upregulated	85.5909764798273	WP_000954427.1
C2566_RS14740	nrdA	nrdA	class 1a ribonucleoside-diphosphate reductase subunit alpha	0.183284805029559	0.606783774736412	Upregulated	244.675143205445	WP_001075164.1
C2566_RS04905	rayT	rayT	REP-associated tyrosine transposase RayT	0.182792283550092	0.721473873955323	Upregulated	14.0350393584782	WP_000006260.1
C2566_RS09080	ymdA	ymdA	protein YmdA	0.182365785241364	0.721473873955323	Upregulated	22.920103427144	WP_000489585.1
C2566_RS19620	yhdH	yhdH	MDR family oxidoreductase	0.182347143266519	0.628619689317215	Upregulated	106.712556827232	WP_001148481.1
C2566_RS21065	bcsC	bcsC	cellulose synthase complex outer membrane protein BcsC	0.182020071351909	0.643607269913246	Upregulated	112.087533092508	WP_001225168.1
C2566_RS18530	yqiB	yqiB	DUF1249 family protein	0.181424353229588	0.69845587602702	Upregulated	369.950908828289	WP_000833393.1
C2566_RS09955	C2566_RS09955	C2566_RS09955	hypothetical protein	0.18118772771396	0.721473873955323	Upregulated	33.3309125199576	NA
C2566_RS04090	setA	setA	sugar efflux transporter SetA	0.181133089853017	0.661420933877851	Upregulated	72.060119746683	WP_000637849.1
C2566_RS13040	copD	copD	copper homeostasis membrane protein CopD	0.180941532532999	0.600155241263985	Upregulated	140.688651883876	WP_000879293.1
C2566_RS01645	zraP	zraP	zinc resistance sensor/chaperone ZraP	0.180902404773751	0.716706423603408	Upregulated	383.733622137504	WP_001296714.1
C2566_RS21840	C2566_RS21840	C2566_RS21840	integrase core domain-containing protein	0.180371743456274	0.719121091289625	Upregulated	391.097578543874	NA
C2566_RS08815	yccM	yccM	4Fe-4S binding protein	0.18029421234979	0.721473873955323	Upregulated	31.0283363879479	WP_000829662.1
C2566_RS01380	frwB	frwB	PTS fructose-like transporter subunit IIB	0.179877742234365	0.723821775918048	Upregulated	23.8631426461185	WP_000161265.1
C2566_RS11005	ortT	ortT	orphan toxin OrtT	0.179391161624353	0.709048859217398	Upregulated	39.3283772333462	WP_000061178.1
C2566_RS05935	ybaN	ybaN	DUF454 family protein	0.178965411348785	0.721473873955323	Upregulated	15.6828699957043	WP_001188905.1
C2566_RS07365	C2566_RS07365	C2566_RS07365	hypothetical protein	0.17894513086463	0.687168112534667	Upregulated	143.589120825665	NA
C2566_RS08275	ftsK	ftsK	DNA translocase FtsK	0.178868581917903	0.698658548104038	Upregulated	956.855610413285	WP_000077053.1
C2566_RS03850	yaaY	yaaY	DUF2575 family protein	0.178774928253491	0.724429853409502	Upregulated	12.0102677520256	WP_001300728.1
C2566_RS24905	sufA	sufA	Fe-S cluster assembly scaffold SufA	0.177374419687086	0.729337740120584	Upregulated	13.3601371152656	NA
C2566_RS09085	ymdB	ymdB	O-acetyl-ADP-ribose deacetylase	0.177297231836039	0.685034374916518	Upregulated	39.8738923742045	WP_000857405.1
C2566_RS08415	kdsB	kdsB	3-deoxy-manno-octulosonate cytidylyltransferase	0.177076772110404	0.720676031117029	Upregulated	154.834338095597	WP_000011603.1
C2566_RS03995	apaG	apaG	Co2+/Mg2+ efflux protein ApaG	0.177043810443225	0.663552577670248	Upregulated	160.606865699961	WP_000610901.1
C2566_RS00545	lptM	lptM	LPS translocon maturation chaperone LptM	0.176847684358026	0.724890278691498	Upregulated	73.578623593383	WP_000799889.1
C2566_RS16530	yfiB	yfiB	OmpA family protein	0.176682375349031	0.720415722490953	Upregulated	33.7829814624266	WP_000589828.1
C2566_RS12775	yeaQ	yeaQ	GlsB/YeaQ/YmgE family stress response membrane protein	0.176417480325146	0.729325909546105	Upregulated	2314.06453915836	WP_000512153.1
C2566_RS12465	chbC	chbC	PTS N,N'-diacetylchitobiose transporter subunit IIC	0.176296705302272	0.710078142913425	Upregulated	60.3521364324459	WP_000073041.1
C2566_RS12570	ynjE	ynjE	thiosulfate sulfurtransferase YnjE	0.176164836277224	0.660376105257781	Upregulated	83.5570717515113	WP_001301291.1
C2566_RS20035	gspL	gspL	type II secretion system protein GspL	0.175856294481719	0.731277156557562	Upregulated	23.8989993445371	WP_001115228.1
C2566_RS20465	gntT	gntT	gluconate transporter	0.175762696157775	0.70302427285134	Upregulated	64.5549682285405	WP_001131758.1
C2566_RS20325	damX	damX	cell division protein DamX	0.175259148934577	0.674397704048725	Upregulated	569.53725149685	WP_000343193.1
C2566_RS09030	ycdY	ycdY	molecular chaperone YcdY	0.174934582731204	0.660263639927309	Upregulated	100.29404817334	WP_001001902.1
C2566_RS10525	uspE	uspE	universal stress protein UspE	0.174702138337124	0.687168112534667	Upregulated	1766.80321584368	WP_001262123.1
C2566_RS21910	yicS	yicS	protein YicS	0.174653849238691	0.732571551524082	Upregulated	18.6114495927945	WP_000805509.1
C2566_RS12585	ynjH	ynjH	YnjH family protein	0.173883049265516	0.721473873955323	Upregulated	24.8923402372026	WP_000085240.1
C2566_RS17245	rlmD	rlmD	23S rRNA (uracil(1939)-C(5))-methyltransferase RlmD	0.173823126154384	0.631372650331371	Upregulated	224.326245235106	WP_000046810.1
C2566_RS15545	ligA	ligA	NAD-dependent DNA ligase LigA	0.173637335147648	0.608384449229926	Upregulated	123.045074918789	WP_000443700.1
C2566_RS15655	yfeZ	yfeZ	DUF2919 domain-containing protein	0.173415172697751	0.711767957279768	Upregulated	29.8737737180694	WP_001300381.1
C2566_RS00785	tatB	tatB	Sec-independent protein translocase protein TatB	0.173289069389379	0.670503641696177	Upregulated	169.36144403595	WP_000459594.1
C2566_RS13620	plaP	plaP	putrescine/proton symporter PlaP	0.173161871271953	0.723821775918048	Upregulated	129.069837176672	WP_000019197.1
C2566_RS15080	yfcG	yfcG	GSH-dependent disulfide bond oxidoreductase	0.173121170945527	0.734264191632127	Upregulated	15.0556831917213	WP_000566471.1
C2566_RS10760	ydbL	ydbL	YdbL family protein	0.172994090892108	0.734264191632127	Upregulated	51.7643025646857	WP_000752043.1
C2566_RS14540	ccmH	ccmH	cytochrome c-type biogenesis thiol:disulfide oxidoreductase CcmH	0.172467637525613	0.695764875531591	Upregulated	72.7098445207137	WP_001211589.1
C2566_RS14230	pbpG	pbpG	D-alanyl-D-alanine endopeptidase	0.172194392089966	0.67694691340173	Upregulated	95.8511216461517	WP_001319943.1
C2566_RS17075	truD	truD	tRNA pseudouridine(13) synthase TruD	0.171252033337838	0.721473873955323	Upregulated	296.205372231104	WP_000568943.1
C2566_RS10320	sapA	sapA	ABC transporter substrate-binding protein SapA	0.171010142729883	0.657327973379109	Upregulated	70.4005586253212	WP_001250216.1
C2566_RS15585	yfeK	yfeK	YfeK family protein	0.170746980831713	0.716987880317136	Upregulated	383.947674579016	WP_000719959.1
C2566_RS16345	rseC	rseC	SoxR-reducing system protein RseC	0.170123292900989	0.723821775918048	Upregulated	72.585831756821	WP_000589070.1
C2566_RS07855	yliI	yliI	aldose sugar dehydrogenase YliI	0.170006666677415	0.720352326173775	Upregulated	224.164507325786	WP_000554966.1
C2566_RS04815	mltD	mltD	murein transglycosylase D	0.16972757202367	0.720676031117029	Upregulated	1135.46423176775	WP_000644685.1
C2566_RS18750	ebgR	ebgR	transcriptional regulator EbgR	0.169542667362056	0.689719606894855	Upregulated	86.7902392013478	WP_000212475.1
C2566_RS08875	wrbA	wrbA	NAD(P)H:quinone oxidoreductase	0.169376224014109	0.677898690331238	Upregulated	1220.40172185253	WP_001151437.1
C2566_RS19035	agaW	agaW	PTS N-acetylgalactosamine transporter subunit IIC	0.169362592633523	0.722397761755416	Upregulated	8.650277996255	WP_000406214.1
C2566_RS10830	ydcF	ydcF	DUF218 domain-containing protein YdcF	0.168961489486976	0.680454982364339	Upregulated	79.9295151647958	WP_001027964.1
C2566_RS14890	menH	menH	2-succinyl-6-hydroxy-2,4-cyclohexadiene-1-carboxylate synthase	0.168851577063481	0.720676031117029	Upregulated	59.864758570531	WP_000600499.1
C2566_RS20990	gadX	gadX	acid resistance transcriptional activator GadX	0.168752536443001	0.740278163974586	Upregulated	1346.82347891271	WP_001191059.1
C2566_RS06980	nagA	nagA	N-acetylglucosamine-6-phosphate deacetylase	0.168384576719134	0.687168112534667	Upregulated	304.983946871994	WP_000271154.1
C2566_RS20705	ftsE	ftsE	cell division ATP-binding protein FtsE	0.168372875033117	0.732571551524082	Upregulated	73.6295466906396	WP_000617726.1
C2566_RS18810	ygjQ	ygjQ	SanA/YdcF family protein	0.168367498177153	0.740969272066999	Upregulated	21.8394015607038	WP_000942548.1
C2566_RS04165	murE	murE	UDP-N-acetylmuramoyl-L-alanyl-D-glutamate--2,6-diaminopimelate ligase	0.167748343959557	0.730266327378249	Upregulated	372.481465287184	WP_000785116.1
C2566_RS17315	xni	xni	flap endonuclease Xni	0.167585734072744	0.734264191632127	Upregulated	37.6601458845443	WP_000268232.1
C2566_RS22085	dgoK	dgoK	2-dehydro-3-deoxygalactonokinase	0.167552604185397	0.730205165412989	Upregulated	48.6457830264709	WP_000127107.1
C2566_RS03485	holD	holD	DNA polymerase III subunit psi	0.167287992558554	0.711767957279768	Upregulated	37.756932632465	WP_000204012.1
C2566_RS02895	treB	treB	PTS trehalose transporter subunit IIBC	0.167206459040586	0.70302427285134	Upregulated	81.4608647098868	WP_001297258.1
C2566_RS09325	fabH	fabH	beta-ketoacyl-ACP synthase III	0.167118055962803	0.730205165412989	Upregulated	307.364255003085	WP_000288146.1
C2566_RS16785	yqaA	yqaA	YqaA family protein	0.166909065385389	0.720372338461777	Upregulated	48.5532573887152	WP_001287454.1
C2566_RS15060	yfcC	yfcC	putative basic amino acid antiporter YfcC	0.166696346899537	0.739240388654315	Upregulated	83.2063187811537	WP_001274501.1
C2566_RS20860	yhiN	yhiN	NAD(P)/FAD-dependent oxidoreductase	0.166667701955768	0.71437732852383	Upregulated	74.9177745165629	WP_000439197.1
C2566_RS21180	yhjX	yhjX	MFS transporter	0.166662907461255	0.734264191632127	Upregulated	42.3871440612388	WP_000189015.1
C2566_RS13230	argS	argS	arginine--tRNA ligase	0.166551429686094	0.712836794494525	Upregulated	323.643093324534	WP_001025322.1
C2566_RS10110	trpA	trpA	tryptophan synthase subunit alpha	0.165854421100569	0.746879799919759	Upregulated	103.214402861984	WP_000443067.1
C2566_RS08435	mukF	mukF	chromosome partition protein MukF	0.165808679459492	0.585073599616771	Upregulated	161.641285463085	WP_001288850.1
C2566_RS16745	C2566_RS16745	C2566_RS16745	MFS transporter	0.165777018307667	0.747943146737707	Upregulated	17.0568315733345	WP_000165699.1
C2566_RS08175	hcr	hcr	NADH oxidoreductase	0.165396660223439	0.731598258811624	Upregulated	22.1410575349927	WP_000178677.1
C2566_RS07220	C2566_RS07220	C2566_RS07220	fimbrial protein	0.165387008515639	0.734262636514034	Upregulated	45.3167568068712	WP_000472430.1
C2566_RS18105	yggM	yggM	DUF1202 family protein	0.16481150466766	0.740278163974586	Upregulated	103.399999122183	WP_000745210.1
C2566_RS10510	mppA	mppA	murein tripeptide ABC transporter substrate-binding protein MppA	0.164500877191108	0.663552577670248	Upregulated	100.343040457715	WP_000683020.1
C2566_RS17890	gcvT	gcvT	glycine cleavage system aminomethyltransferase GcvT	0.164091150373287	0.721473873955323	Upregulated	466.804658218921	WP_000068701.1
C2566_RS04640	bamA	bamA	outer membrane protein assembly factor BamA	0.16406695434196	0.72087656727429	Upregulated	1085.75005622336	WP_001240896.1
C2566_RS08025	tfaE	tfaE	tail fiber assembly protein	0.163059739441107	0.740278163974586	Upregulated	23.128433934282	WP_000368077.1
C2566_RS19300	yhbE	yhbE	DMT family transporter	0.162877356007518	0.660552287991523	Upregulated	158.529063564853	WP_000813037.1
C2566_RS02525	tsaE	tsaE	tRNA (adenosine(37)-N6)-threonylcarbamoyltransferase complex ATPase subunit type 1 TsaE	0.162278350359262	0.726349817829269	Upregulated	28.1000706643607	WP_000981977.1
C2566_RS12755	yeaO	yeaO	DUF488 domain-containing protein	0.162199709011299	0.733234768892321	Upregulated	52.3034098371127	WP_001297652.1
C2566_RS19270	ftsH	ftsH	ATP-dependent zinc metalloprotease FtsH	0.162153256404308	0.717366600150051	Upregulated	1335.06986501517	WP_001107467.1
C2566_RS19800	def	def	peptide deformylase	0.162132876245359	0.71961366997706	Upregulated	1636.27156984073	WP_000114984.1
C2566_RS15535	yfeH	yfeH	bile acid:sodium symporter family protein	0.162073540234189	0.666458566680019	Upregulated	117.283186636971	WP_000765610.1
C2566_RS14570	ccmB	ccmB	heme exporter protein CcmB	0.161511559298619	0.756883117181442	Upregulated	25.5818634266421	WP_000971730.1
C2566_RS21285	xylF	xylF	D-xylose ABC transporter substrate-binding protein	0.161160513260708	0.751905308519601	Upregulated	34.2507644995334	WP_001300957.1
C2566_RS14885	menB	menB	1,4-dihydroxy-2-naphthoyl-CoA synthase	0.160986776847367	0.722920518127147	Upregulated	101.881292992097	WP_000639996.1
C2566_RS09715	dsbB	dsbB	disulfide bond formation protein DsbB	0.16087597401721	0.711767957279768	Upregulated	70.3862897840599	WP_000943459.1
C2566_RS13425	hprS	hprS	two-component system sensor histidine kinase HprS	0.160625495139989	0.751382164836438	Upregulated	322.145233661074	WP_000826748.1
C2566_RS04980	proB	proB	glutamate 5-kinase	0.160407911016201	0.685230333099715	Upregulated	190.205499570112	WP_001285288.1
C2566_RS02515	queG	queG	tRNA epoxyqueuosine(34) reductase QueG	0.160226062636605	0.751382164836438	Upregulated	209.225375189527	WP_001294219.1
C2566_RS14030	yegT	yegT	nucleoside permease	0.159809188652049	0.737201226580707	Upregulated	37.8857046282635	WP_000858501.1
C2566_RS16755	ygaH	ygaH	L-valine transporter subunit YgaH	0.159727065289476	0.720676031117029	Upregulated	43.3810032906648	WP_000119763.1
C2566_RS19000	garP	garP	galactarate/glucarate/glycerate transporter GarP	0.159077314070783	0.76254528030775	Upregulated	19.4322563742477	WP_000599636.1
C2566_RS04615	frr	frr	ribosome recycling factor	0.158827298794446	0.733234768892321	Upregulated	411.300858671741	WP_000622418.1
C2566_RS01290	cytR	cytR	DNA-binding transcriptional regulator CytR	0.158812068048856	0.660376105257781	Upregulated	116.15242157085	WP_000644904.1
C2566_RS13175	nudB	nudB	dihydroneopterin triphosphate diphosphatase	0.158730714689589	0.711767957279768	Upregulated	106.957957803831	WP_001300367.1
C2566_RS01450	yijD	yijD	YijD family membrane protein	0.1584560944496	0.753717670343648	Upregulated	353.986194936432	WP_000806411.1
C2566_RS03375	ettA	ettA	energy-dependent translational throttle protein EttA	0.157102305861501	0.618561457862953	Upregulated	438.369951758163	WP_000046749.1
C2566_RS01075	fdnG	fdnG	formate dehydrogenase-N subunit alpha	0.156730312874907	0.739240388654315	Upregulated	1651.80078606772	WP_010723259.1
C2566_RS10875	ydcJ	ydcJ	VOC family protein	0.15668703379196	0.709059386280789	Upregulated	82.3082695111141	WP_000013789.1
C2566_RS11680	ynfE	ynfE	selenate/tellurate reductase subunit YnfE	0.156596840037487	0.737201226580707	Upregulated	263.014535122852	WP_000041695.1
C2566_RS18890	yqjG	yqjG	glutathionyl-hydroquinone reductase YqjG	0.155891890970416	0.722397761755416	Upregulated	58.2822738174121	WP_000531205.1
C2566_RS21125	yhjV	yhjV	aromatic amino acid transport family protein	0.155401718882879	0.756908723057862	Upregulated	49.9003195403249	WP_001295225.1
C2566_RS16580	nadK	nadK	NAD(+) kinase	0.154961309244771	0.643820372215742	Upregulated	134.776832002658	WP_001059169.1
C2566_RS17600	yqeF	yqeF	acetyl-CoA C-acetyltransferase	0.154750440780315	0.755515504599117	Upregulated	197.027529704759	WP_000656029.1
C2566_RS01875	dinF	dinF	MATE family efflux transporter DinF	0.154692161792838	0.756883117181442	Upregulated	38.2138821947564	WP_001301116.1
C2566_RS14475	yejF	yejF	microcin C ABC transporter ATP-binding protein YejF	0.154682174724089	0.687168112534667	Upregulated	61.7978758214611	WP_000194943.1
C2566_RS14130	metG	metG	methionine--tRNA ligase	0.154389697409691	0.709059386280789	Upregulated	300.629650062595	WP_001300978.1
C2566_RS19590	yhdE	yhdE	nucleoside triphosphate pyrophosphatase YhdE	0.153802354010285	0.734264191632127	Upregulated	78.6355492450296	WP_000203105.1
C2566_RS19605	mreB	mreB	rod shape-determining protein MreB	0.153790718677371	0.734264191632127	Upregulated	232.526028180393	WP_000913396.1
C2566_RS20480	malT	malT	HTH-type transcriptional regulator MalT	0.153430549711795	0.755515504599117	Upregulated	300.523533899232	WP_000906955.1
C2566_RS21255	ysaB	ysaB	YsaB family lipoprotein	0.153015664707431	0.766750382992499	Upregulated	35.3027934312711	WP_000980109.1
C2566_RS01175	yiiM	yiiM	6-hydroxyaminopurine reductase	0.152933903244421	0.739271991212782	Upregulated	51.5885622370114	WP_001270260.1
C2566_RS07495	C2566_RS07495	C2566_RS07495	hypothetical protein	0.152688365051359	0.777639285433057	Upregulated	18.1491470160236	WP_001130801.1
C2566_RS07320	ybgC	ybgC	tol-pal system-associated acyl-CoA thioesterase	0.152540436297992	0.721473873955323	Upregulated	186.0976275094	WP_001098384.1
C2566_RS13885	udk	udk	uridine kinase	0.152466719595996	0.734264191632127	Upregulated	65.2223641124794	WP_001295424.1
C2566_RS12550	ynjA	ynjA	carboxymuconolactone decarboxylase family protein	0.151525390430978	0.778742303477451	Upregulated	18.5628999944424	WP_000524097.1
C2566_RS05765	tig	tig	trigger factor	0.151171051737503	0.757708941569305	Upregulated	1492.22934475025	WP_001198386.1
C2566_RS01525	C2566_RS01525	C2566_RS01525	hypothetical protein	0.151009417789367	0.779524892460069	Upregulated	258.672482273471	NA
C2566_RS15140	dedD	dedD	cell division protein DedD	0.150413115164288	0.76554026742454	Upregulated	152.80987894773	WP_000146992.1
C2566_RS25020	C2566_RS25020	C2566_RS25020	hypothetical protein	0.150222121471168	0.781011564839011	Upregulated	28.2479873766118	WP_001326841.1
C2566_RS12370	infC	infC	translation initiation factor IF-3	0.150083648036277	0.702949870306784	Upregulated	10857.3101835793	WP_001700733.1
C2566_RS04430	yadM	yadM	fimbrial protein	0.14911865701419	0.779617571023163	Upregulated	15.8223887232843	WP_000598300.1
C2566_RS01555	rplJ	rplJ	50S ribosomal protein L10	0.148755246949191	0.78306210469618	Upregulated	1525.53082479344	WP_001207201.1
C2566_RS08155	ybjS	ybjS	NAD-dependent epimerase/dehydratase family protein	0.148648258004241	0.734264191632127	Upregulated	55.4339877038992	WP_001338420.1
C2566_RS01405	eptC	eptC	phosphoethanolamine transferase CptA	0.148612457168881	0.758598807421408	Upregulated	691.065111549148	WP_000556295.1
C2566_RS04620	ispC	ispC	1-deoxy-D-xylulose-5-phosphate reductoisomerase	0.148246210457754	0.722397761755416	Upregulated	245.484709846552	WP_000811923.1
C2566_RS07795	fsa	fsa	fructose-6-phosphate aldolase	0.148137345516473	0.740886361413977	Upregulated	32.1940621134924	WP_001301278.1
C2566_RS01300	rpmE	rpmE	50S ribosomal protein L31	0.147523147212989	0.766750382992499	Upregulated	922.421687404244	WP_000710769.1
C2566_RS13605	sbcB	sbcB	exodeoxyribonuclease I	0.147439487994231	0.703195650373828	Upregulated	118.611681054008	WP_000980563.1
C2566_RS00850	C2566_RS00850	C2566_RS00850	hypothetical protein	0.147272924623211	0.783738310794667	Upregulated	2260.29244317462	NA
C2566_RS17940	fldB	fldB	flavodoxin FldB	0.147225063154626	0.779646214278953	Upregulated	279.665634380795	WP_001055874.1
C2566_RS14840	arnC	arnC	undecaprenyl-phosphate 4-deoxy-4-formamido-L-arabinose transferase	0.146640056870274	0.78306210469618	Upregulated	453.425821125021	WP_000461657.1
C2566_RS05945	dnaX	dnaX	DNA polymerase III subunit gamma/tau	0.146492666858517	0.724080437777597	Upregulated	358.489716294054	WP_000122013.1
C2566_RS21510	C2566_RS21510	C2566_RS21510	YadA-like family protein	0.145802876536687	0.720415722490953	Upregulated	138.724438585764	WP_001033182.1
C2566_RS19570	aaeR	aaeR	HTH-type transcriptional activator AaeR	0.145671114386878	0.732176164636543	Upregulated	55.0323491271279	WP_000440317.1
C2566_RS00805	ubiD	ubiD	4-hydroxy-3-polyprenylbenzoate decarboxylase	0.145465774542618	0.766750382992499	Upregulated	708.587348186576	WP_000339805.1
C2566_RS09545	hflD	hflD	high frequency lysogenization protein HflD	0.145324887435385	0.787575932660105	Upregulated	74.0331659773183	WP_001297479.1
C2566_RS20080	rpsL	rpsL	30S ribosomal protein S12	0.145125091904123	0.786292141527456	Upregulated	695.460024672699	WP_000246815.1
C2566_RS11820	ydgA	ydgA	YdgA family protein	0.144807202098042	0.722397761755416	Upregulated	622.307801700491	WP_001043339.1
C2566_RS08835	torC	torC	pentaheme c-type cytochrome TorC	0.144796082229223	0.794146247174665	Upregulated	21.824135152589	WP_001230242.1
C2566_RS05695	yajQ	yajQ	nucleotide binding protein YajQ	0.144272467346186	0.76809194061989	Upregulated	463.045383950889	WP_001138904.1
C2566_RS19875	rplO	rplO	50S ribosomal protein L15	0.143919008407772	0.794529191352562	Upregulated	1393.68432776955	WP_001238917.1
C2566_RS15660	ypeA	ypeA	GNAT family acetyltransferase	0.143734033184771	0.756908723057862	Upregulated	46.917533994481	WP_000406000.1
C2566_RS09525	roxA	roxA	[50S ribosomal protein L16]-arginine 3-hydroxylase	0.143037152437355	0.719958328383661	Upregulated	225.417660623243	WP_001295435.1
C2566_RS15150	accD	accD	acetyl-CoA carboxylase, carboxyltransferase subunit beta	0.142972506057682	0.762032468983443	Upregulated	824.890259455261	WP_000118404.1
C2566_RS04685	ldcC	ldcC	lysine decarboxylase LdcC	0.142791567725556	0.732448443157529	Upregulated	95.6232131465959	WP_001020950.1
C2566_RS06020	glsA	glsA	glutaminase A	0.142141566604152	0.762032468983443	Upregulated	252.070398927481	WP_000883034.1
C2566_RS09555	nudJ	nudJ	phosphatase NudJ	0.1417798966411	0.78306210469618	Upregulated	25.2040348721176	WP_000476096.1
C2566_RS20060	C2566_RS20060	C2566_RS20060	carbohydrate-binding protein	0.141688940846672	0.747708072877418	Upregulated	56.6987876288059	WP_000773160.1
C2566_RS05530	rdgC	rdgC	recombination-associated protein RdgC	0.141606743338305	0.721473873955323	Upregulated	75.3454928771247	WP_001298537.1
C2566_RS00730	C2566_RS00730	C2566_RS00730	tripartite tricarboxylate transporter permease	0.140244992574779	0.722397761755416	Upregulated	84.4294669808531	WP_000463026.1
C2566_RS02870	pmbA	pmbA	metalloprotease PmbA	0.140040682753057	0.674023255317516	Upregulated	218.78736652368	WP_001162160.1
C2566_RS19015	yhaV	yhaV	type II toxin-antitoxin system ribonuclease toxin YhaV	0.138886670064199	0.78306210469618	Upregulated	339.266597940281	NA
C2566_RS20940	dctR	dctR	helix-turn-helix transcriptional regulator	0.138309036132082	0.804358042254482	Upregulated	41.9941998948076	WP_000478619.1
C2566_RS17565	ygeA	ygeA	amino acid racemase	0.137919329045989	0.791152724307667	Upregulated	48.7984905302618	WP_000848664.1
C2566_RS02285	fumB	fumB	class I fumarate hydratase	0.137595422155493	0.799606924720732	Upregulated	84.5467236980285	WP_000066676.1
C2566_RS09090	clsC	clsC	cardiolipin synthase ClsC	0.136973558132969	0.737401665857998	Upregulated	48.296264790073	WP_001307714.1
C2566_RS02790	ytfJ	ytfJ	YtfJ family protein	0.13695278596632	0.798066223821501	Upregulated	317.121122114463	WP_000175286.1
C2566_RS01575	yjaZ	yjaZ	heat-shock protein C	0.136473727344069	0.791152724307667	Upregulated	111.853674620618	WP_001307500.1
C2566_RS11845	hdhA	hdhA	7-alpha-hydroxysteroid dehydrogenase	0.136447848433452	0.794713713638661	Upregulated	267.819199317774	WP_000483353.1
C2566_RS04690	yaeR	yaeR	VOC family protein	0.136269674623	0.793205201878746	Upregulated	43.7472447469272	WP_000901106.1
C2566_RS04140	cra	cra	catabolite repressor/activator	0.136255990301056	0.798152953794502	Upregulated	198.177648070588	WP_000762401.1
C2566_RS00515	hemY	hemY	protoheme IX biogenesis protein HemY	0.136136715493192	0.783444899163493	Upregulated	325.806221438593	WP_000921791.1
C2566_RS21695	dut	dut	dUTP diphosphatase	0.135510128395478	0.805800991488207	Upregulated	2643.18647526045	WP_000976070.1
C2566_RS19435	yhcC	yhcC	TIGR01212 family radical SAM protein	0.13536812464013	0.791152724307667	Upregulated	37.8066771684675	WP_001299745.1
C2566_RS02380	aspA	aspA	aspartate ammonia-lyase	0.135339330734428	0.779524892460069	Upregulated	15583.4375744832	WP_000069437.1
C2566_RS01535	secE	secE	preprotein translocase subunit SecE	0.135068036617326	0.770936684090534	Upregulated	252.055129201798	WP_001275702.1
C2566_RS08730	appC	appC	cytochrome bd-II oxidase subunit 1	0.134969215344781	0.803515574223088	Upregulated	84.5222915303833	WP_000263582.1
C2566_RS02455	frdC	frdC	fumarate reductase subunit FrdC	0.134830889525472	0.785503021198387	Upregulated	118.397125071004	WP_000208757.1
C2566_RS12295	ppsR	ppsR	posphoenolpyruvate synthetase regulatory kinase/phosphorylase PpsR	0.13473442580977	0.749516762733958	Upregulated	111.051241915079	WP_000368046.1
C2566_RS25450	C2566_RS25450	C2566_RS25450	hypothetical protein	0.13463204261264	0.804358042254482	Upregulated	15.4199257497351	WP_113705808.1
C2566_RS00455	rffA	rffA	dTDP-4-amino-4,6-dideoxygalactose transaminase	0.134108565440651	0.78306210469618	Upregulated	66.3315947856198	WP_000612043.1
C2566_RS15210	mepA	mepA	penicillin-insensitive murein endopeptidase	0.134060477500609	0.779444828564264	Upregulated	37.8138949001599	WP_001043796.1
C2566_RS19595	mreD	mreD	rod shape-determining protein MreD	0.13354058307475	0.758598807421408	Upregulated	51.3901768429447	WP_000179409.1
C2566_RS09835	ispE	ispE	4-(cytidine 5'-diphospho)-2-C-methyl-D-erythritol kinase	0.13341511164004	0.786320375748695	Upregulated	324.119077750005	WP_001260328.1
C2566_RS11030	mcbR	mcbR	colanic acid/biofilm transcriptional regulator McbR	0.13333557124467	0.810898928957693	Upregulated	32.8860735153749	WP_001301034.1
C2566_RS16815	C2566_RS16815	C2566_RS16815	hypothetical protein	0.13294017131757	0.809793268915679	Upregulated	3172.53621535478	NA
C2566_RS04540	erpA	erpA	iron-sulfur cluster insertion protein ErpA	0.132549359431198	0.742296429987537	Upregulated	1286.07148129212	WP_001295564.1
C2566_RS01865	dgkA	dgkA	diacylglycerol kinase	0.132018725006421	0.810898928957693	Upregulated	39.6824835967034	WP_000002907.1
C2566_RS04145	mraZ	mraZ	division/cell wall cluster transcriptional repressor MraZ	0.131849407686797	0.794713713638661	Upregulated	727.9018108674	WP_001295770.1
C2566_RS16025	bamB	bamB	outer membrane protein assembly factor BamB	0.131732923395695	0.804358042254482	Upregulated	607.471661560235	WP_001177048.1
C2566_RS06930	C2566_RS06930	C2566_RS06930	hypothetical protein	0.131562459803936	0.814245432852715	Upregulated	62.8992174213015	NA
C2566_RS20240	frlC	frlC	fructoselysine 3-epimerase	0.13154343029036	0.815978766864585	Upregulated	12.354207941593	WP_000847837.1
C2566_RS18925	cyuP	cyuP	amino acid permease	0.13102173058931	0.791152724307667	Upregulated	40.0869574139849	WP_000401598.1
C2566_RS18375	gpr	gpr	L-glyceraldehyde 3-phosphate reductase	0.130649522364946	0.810898928957693	Upregulated	261.911113633827	WP_000262172.1
C2566_RS24025	C2566_RS24025	C2566_RS24025	hypothetical protein	0.130131393799777	0.810898928957693	Upregulated	6.71528265108348	WP_001303586.1
C2566_RS04820	gloB	gloB	hydroxyacylglutathione hydrolase	0.129932088244272	0.799606924720732	Upregulated	337.008733937867	WP_001052717.1
C2566_RS04610	pyrH	pyrH	UMP kinase	0.129926004826332	0.739637362705754	Upregulated	246.370447915251	WP_000224573.1
C2566_RS12360	rplT	rplT	50S ribosomal protein L20	0.129760280300911	0.810898928957693	Upregulated	2354.27330115117	WP_000124850.1
C2566_RS15470	nupC	nupC	nucleoside permease NupC	0.12911102614384	0.766021960874555	Upregulated	437.641443999181	WP_000376337.1
C2566_RS19320	sfsB	sfsB	DNA-binding transcriptional regulator SfsB	0.12891898071739	0.818562262683376	Upregulated	8.19444604875277	WP_000445413.1
C2566_RS14285	yeiS	yeiS	DUF2542 family protein	0.128869779275958	0.821214024209484	Upregulated	14.1901559765995	WP_000383096.1
C2566_RS11890	rsxA	rsxA	electron transport complex subunit RsxA	0.128834003431805	0.818684618365862	Upregulated	27.2586006247232	WP_000133193.1
C2566_RS07630	ybhS	ybhS	ABC transporter permease	0.128506695546194	0.755515504599117	Upregulated	75.6614705522684	WP_000070131.1
C2566_RS01460	btuB	btuB	TonB-dependent vitamin B12 receptor BtuB	0.12794613490716	0.720352326173775	Upregulated	291.367899806941	NA
C2566_RS09390	ycfL	ycfL	YcfL family protein	0.127706901021898	0.76809194061989	Upregulated	148.400716380735	WP_001225276.1
C2566_RS04805	yafD	yafD	endonuclease/exonuclease/phosphatase family protein	0.127348251427368	0.804358042254482	Upregulated	493.23729924008	WP_001230983.1
C2566_RS10455	ycjW	ycjW	LacI family DNA-binding transcriptional regulator	0.126854657640481	0.82258288122577	Upregulated	47.6562192902473	WP_000075375.1
C2566_RS18385	yghA	yghA	NADP(+)-dependent aldehyde reductase	0.126559448335494	0.804358042254482	Upregulated	39.5968711432525	WP_000018760.1
C2566_RS06905	corC	corC	CNNM family magnesium/cobalt transport protein CorC	0.126208304559679	0.799606924720732	Upregulated	389.308976893154	WP_001278605.1
C2566_RS01350	yijF	yijF	DUF1287 domain-containing protein	0.126117097417318	0.814093840186318	Upregulated	11.0117389302735	WP_000647870.1
C2566_RS14930	yfbM	yfbM	YfbM family protein	0.126103828858909	0.81150490539239	Upregulated	72.1081918715692	WP_000525365.1
C2566_RS06040	qmcA	qmcA	SPFH domain-containing protein	0.125985554122223	0.804358042254482	Upregulated	137.365163303927	WP_000904502.1
C2566_RS19780	tsaC	tsaC	L-threonylcarbamoyladenylate synthase type 1 TsaC	0.125474703818907	0.76809194061989	Upregulated	70.4351190144643	WP_001301412.1
C2566_RS12305	hemP	hemP	hemin uptake protein HemP	0.124611057658732	0.814550845613449	Upregulated	6.86362865019473	WP_001270809.1
C2566_RS14725	ubiG	ubiG	bifunctional 2-polyprenyl-6-hydroxyphenol methylase/3-demethylubiquinol 3-O-methyltransferase UbiG	0.124219801349961	0.810898928957693	Upregulated	67.706589759053	WP_000990753.1
C2566_RS17545	aas	aas	bifunctional acyl-ACP--phospholipid O-acyltransferase/long-chain-fatty-acid--ACP ligase	0.123934947893025	0.779444828564264	Upregulated	135.368905648491	WP_000899049.1
C2566_RS17020	pphB	pphB	protein-serine/threonine phosphatase	0.123855969323476	0.831905643037197	Upregulated	27.1452582647355	WP_001141307.1
C2566_RS05700	yajR	yajR	MFS transporter	0.123812361210168	0.763782563474575	Upregulated	154.921300466481	WP_001000978.1
C2566_RS15565	ptsH	ptsH	phosphocarrier protein Hpr	0.123133504560763	0.823827092738815	Upregulated	696.50434362255	WP_000487600.1
C2566_RS02015	nrfB	nrfB	cytochrome c nitrite reductase pentaheme subunit	0.122917851792836	0.831112230974261	Upregulated	31.7066895869238	WP_001295391.1
C2566_RS12635	pncA	pncA	bifunctional nicotinamidase/pyrazinamidase	0.122697426263453	0.831905643037197	Upregulated	71.3280397331793	WP_001135066.1
C2566_RS01560	rplL	rplL	50S ribosomal protein L7/L12	0.122661017013071	0.823827092738815	Upregulated	1127.12024496318	WP_000028878.1
C2566_RS00465	rffT	rffT	TDP-N-acetylfucosamine:lipid II N-acetylfucosaminyltransferase	0.121946657488814	0.827444050955208	Upregulated	763.360526628314	WP_000217220.1
C2566_RS14845	arnA	arnA	bifunctional UDP-4-amino-4-deoxy-L-arabinose formyltransferase/UDP-glucuronic acid oxidase ArnA	0.12192447353446	0.83399492142614	Upregulated	681.968998642612	WP_000860273.1
C2566_RS10995	patD	patD	aminobutyraldehyde dehydrogenase	0.12178320808966	0.812426547027492	Upregulated	41.1151350707032	WP_001163875.1
C2566_RS22385	C2566_RS22385	C2566_RS22385	DUF2254 family protein	0.121769255420881	0.833387592029499	Upregulated	22.3044706231993	NA
C2566_RS10085	yciC	yciC	YciC family protein	0.120908552878882	0.814245432852715	Upregulated	111.062567385217	WP_000028540.1
C2566_RS04530	hemL	hemL	glutamate-1-semialdehyde 2,1-aminomutase	0.12084358323058	0.818810936137379	Upregulated	294.209298876932	WP_000045290.1
C2566_RS04235	mutT	mutT	8-oxo-dGTP diphosphatase MutT	0.120648401602912	0.810898928957693	Upregulated	18.3039238016473	WP_000736007.1
C2566_RS21945	uhpB	uhpB	signal transduction histidine-protein kinase/phosphatase UhpB	0.120296579067655	0.834617756631011	Upregulated	25.3530924072647	WP_001295243.1
C2566_RS06480	ybdK	ybdK	YbdK family carboxylate-amine ligase	0.119998540342937	0.818810936137379	Upregulated	49.4438176071761	WP_001130654.1
C2566_RS21490	mtlR	mtlR	mannitol operon repressor MtlR	0.119367874433075	0.770430685741124	Upregulated	53.747447657353	WP_000228269.1
C2566_RS06975	nagC	nagC	DNA-binding transcriptional regulator NagC	0.118520784561387	0.825855028607011	Upregulated	161.168643567744	WP_000187594.1
C2566_RS12985	prc	prc	carboxy terminal-processing peptidase	0.11827195081065	0.768597581606938	Upregulated	397.110828516224	WP_001315679.1
C2566_RS21440	yibF	yibF	glutathione S-transferase	0.118169139749664	0.836717821294051	Upregulated	38.6842337863695	WP_000779792.1
C2566_RS16615	C2566_RS16615	C2566_RS16615	integrase domain-containing protein	0.11751598456454	0.803830063186963	Upregulated	315.249109351181	WP_001062342.1
C2566_RS24050	C2566_RS24050	C2566_RS24050	IS3 family transposase	0.117064809466356	0.840540153570837	Upregulated	15.1291247013756	NA
C2566_RS14750	yfaE	yfaE	ferredoxin-like diferric-tyrosyl radical cofactor maintenance protein YfaE	0.116242075686752	0.836717821294051	Upregulated	24.3502949489051	WP_000135040.1
C2566_RS00015	yidD	yidD	membrane protein insertion efficiency factor YidD	0.116235623541109	0.8384901269629	Upregulated	35.4731473236769	WP_001307474.1
C2566_RS11840	uidR	uidR	DNA-binding transcriptional regulator UidR	0.116213504731502	0.828962441407733	Upregulated	390.896155354226	WP_000969092.1
C2566_RS10865	trg	trg	methyl-accepting chemotaxis protein Trg	0.11618409470172	0.834617756631011	Upregulated	46.3129616651088	WP_001098559.1
C2566_RS02950	tabA	tabA	toxin-antitoxin biofilm protein TabA	0.116140192451621	0.811727268049633	Upregulated	67.629744463695	WP_001319730.1
C2566_RS19285	greA	greA	transcription elongation factor GreA	0.115879897420389	0.815572276102348	Upregulated	158.168995293401	WP_001148001.1
C2566_RS03075	nanX	nanX	MFS transporter	0.115818729083914	0.83997063289301	Upregulated	128.36569269453	WP_000179691.1
C2566_RS06990	nagE	nagE	PTS N-acetyl glucosamine transporter subunit IIABC	0.115754701384947	0.831905643037197	Upregulated	289.991872962051	WP_001023126.1
C2566_RS13410	uvrY	uvrY	UvrY/SirA/GacA family response regulator transcription factor	0.115577591549288	0.823931578753309	Upregulated	720.853868255496	NA
C2566_RS13470	mtfA	mtfA	DgsA anti-repressor MtfA	0.115560646166393	0.831905643037197	Upregulated	885.494157601408	WP_001320474.1
C2566_RS15135	cvpA	cvpA	colicin V production protein	0.115062747797557	0.836171466656033	Upregulated	57.1234291456536	WP_000262113.1
C2566_RS21470	yibH	yibH	HlyD family secretion protein	0.114870973479666	0.843825280593214	Upregulated	21.3233598763092	WP_000364939.1
C2566_RS04000	rsmA	rsmA	16S rRNA (adenine(1518)-N(6)/adenine(1519)-N(6))-dimethyltransferase RsmA	0.114803387121248	0.823827092738815	Upregulated	145.358214254091	WP_001065381.1
C2566_RS11200	ddpD	ddpD	ABC transporter ATP-binding protein	0.114758773717259	0.841417737713889	Upregulated	14.0301149177508	WP_000193517.1
C2566_RS03870	fkpB	fkpB	FKBP-type peptidyl-prolyl cis-trans isomerase	0.114753045384924	0.836175686372626	Upregulated	41.2355516811068	WP_000004655.1
C2566_RS02040	nrfG	nrfG	heme lyase NrfEFG subunit NrfG	0.114038350224479	0.845292387031981	Upregulated	12.238763973163	WP_000812892.1
C2566_RS08190	aqpZ	aqpZ	aquaporin Z	0.113720230466411	0.841417737713889	Upregulated	18.604782797655	WP_001298299.1
C2566_RS15890	hyfF	hyfF	hydrogenase 4 subunit F	0.113239595402912	0.845292387031981	Upregulated	11.1700409305899	WP_000122577.1
C2566_RS19900	rpsH	rpsH	30S ribosomal protein S8	0.113022380563713	0.83997063289301	Upregulated	1208.31554369528	WP_000062611.1
C2566_RS00235	rbsD	rbsD	D-ribose pyranase	0.112909979772607	0.840341322673476	Upregulated	13062.9600148223	NA
C2566_RS14025	fbaB	fbaB	class I fructose-bisphosphate aldolase	0.112867766013268	0.804358042254482	Upregulated	158.714192172774	WP_000129551.1
C2566_RS20330	aroB	aroB	3-dehydroquinate synthase	0.112735686903034	0.76254528030775	Upregulated	308.822797319676	WP_000439846.1
C2566_RS13795	cpsG	cpsG	colanic acid biosynthesis phosphomannomutase CpsG	0.112464791524224	0.845292387031981	Upregulated	25.2779286827775	WP_001374064.1
C2566_RS02020	nrfC	nrfC	cytochrome c nitrite reductase Fe-S protein	0.112176722228416	0.845292387031981	Upregulated	15.5152388202706	WP_000220281.1
C2566_RS05890	hha	hha	HHA domain-containing protein	0.112083944901631	0.848213027239421	Upregulated	1434.83081537399	WP_001291435.1
C2566_RS12385	yniD	yniD	small membrane protein YniD	0.111958036000018	0.848213027239421	Upregulated	15.7949393129601	WP_001142445.1
C2566_RS08985	pgaB	pgaB	poly-beta-1,6-N-acetyl-D-glucosamine N-deacetylase PgaB	0.111958025268265	0.848213027239421	Upregulated	88.1456129684966	WP_000945561.1
C2566_RS00200	mnmG	mnmG	tRNA uridine-5-carboxymethylaminomethyl(34) synthesis enzyme MnmG	0.111173353701449	0.79643505875623	Upregulated	184.801641491572	WP_000499751.1
C2566_RS07620	ybhQ	ybhQ	YbhQ family protein	0.111123164915875	0.849704206466741	Upregulated	858.002235358267	WP_000871982.1
C2566_RS16050	rlmN	rlmN	bifunctional tRNA (adenosine(37)-C2)-methyltransferase TrmG/ribosomal RNA large subunit methyltransferase RlmN	0.111114715742355	0.829807376211537	Upregulated	151.46999864858	WP_000003317.1
C2566_RS16695	alaE	alaE	L-alanine exporter AlaE	0.111051840567548	0.810898928957693	Upregulated	204.217095207194	WP_000492656.1
C2566_RS12495	ves	ves	environmental stress-induced protein Ves	0.11103283570776	0.845292387031981	Upregulated	8.00340251125163	WP_001300480.1
C2566_RS19600	mreC	mreC	rod shape-determining protein MreC	0.110575813227876	0.83321219607906	Upregulated	72.7329664395251	WP_000802511.1
C2566_RS16985	hypB	hypB	hydrogenase nickel incorporation protein HypB	0.110141155645556	0.840341322673476	Upregulated	87.6741278643996	WP_000337665.1
C2566_RS04385	yadI	yadI	PTS sugar transporter subunit IIA	0.110045225607202	0.804358042254482	Upregulated	143.875334436661	WP_000901987.1
C2566_RS21535	cysE	cysE	serine O-acetyltransferase	0.109931434374793	0.834035962782779	Upregulated	153.569198481598	WP_001277561.1
C2566_RS03045	C2566_RS03045	C2566_RS03045	tyrosine-type recombinase/integrase	0.10991140738568	0.833863564682701	Upregulated	378.873594758078	WP_223362169.1
C2566_RS17955	recJ	recJ	single-stranded-DNA-specific exonuclease RecJ	0.109851330172297	0.794687678420906	Upregulated	110.396323006688	WP_000813212.1
C2566_RS09800	ycgV	ycgV	autotransporter outer membrane beta-barrel domain-containing protein	0.109562110299521	0.841417737713889	Upregulated	67.2130058753237	WP_001328993.1
C2566_RS05440	yaiW	yaiW	surface-exposed outer membrane lipoprotein YaiW	0.109548761342377	0.740341711517892	Upregulated	104.294540067025	WP_000092061.1
C2566_RS11260	yddB	yddB	TonB-dependent receptor plug domain-containing protein	0.109531853211083	0.852664017784577	Upregulated	26.9694316992311	WP_000832450.1
C2566_RS15765	tal	tal	transaldolase	0.109442847035095	0.823827092738815	Upregulated	184.921112111181	WP_001003709.1
C2566_RS02310	yjdI	yjdI	4Fe-4S mono-cluster protein YjdI	0.109437763924626	0.852664017784577	Upregulated	96.1924259061026	WP_001070602.1
C2566_RS23050	tnpA	tnpA	IS200/IS605 family transposase	0.109216392851959	0.851976959900985	Upregulated	6.98245713920546	NA
C2566_RS21665	coaD	coaD	pantetheine-phosphate adenylyltransferase	0.109075874704913	0.821214024209484	Upregulated	28.481076904789	WP_001171866.1
C2566_RS21100	bcsF	bcsF	cellulose biosynthesis protein BcsF	0.109065301142763	0.845292387031981	Upregulated	5.6168039545139	WP_000988308.1
C2566_RS14995	nuoC	nuoC	NADH-quinone oxidoreductase subunit C/D	0.108508985490033	0.834035962782779	Upregulated	757.408310583842	WP_000247878.1
C2566_RS10185	yciN	yciN	YciN family protein	0.107966007628147	0.831905643037197	Upregulated	478.743236228488	WP_001031530.1
C2566_RS05360	yaiL	yaiL	DUF2058 domain-containing protein	0.107805897690433	0.814093840186318	Upregulated	126.489066503881	WP_001096705.1
C2566_RS20960	hdeD	hdeD	acid-resistance protein HdeD	0.107731873011798	0.855377304001211	Upregulated	23.857004294964	WP_000965672.1
C2566_RS05640	ribE	ribE	6,7-dimethyl-8-ribityllumazine synthase	0.107421256007733	0.831905643037197	Upregulated	200.935205497704	WP_001021161.1
C2566_RS07155	ybfD	ybfD	ISAs1 family transposase	0.107261787707935	0.854625032601982	Upregulated	35.2343456737204	NA
C2566_RS01550	rplA	rplA	50S ribosomal protein L1	0.107052324737639	0.855863041147734	Upregulated	1806.6617308666	WP_001096684.1
C2566_RS25315	C2566_RS25315	C2566_RS25315	protein YnhH	0.106948144965321	0.8542344487611	Upregulated	43.0639922165016	WP_240806354.1
C2566_RS14960	nuoK	nuoK	NADH-quinone oxidoreductase subunit NuoK	0.106483162230676	0.85689161131139	Upregulated	111.602481604302	WP_000612644.1
C2566_RS08975	pgaD	pgaD	poly-beta-1,6-N-acetyl-D-glucosamine biosynthesis protein PgaD	0.106036146656541	0.823827092738815	Upregulated	75.0056863641124	WP_001061095.1
C2566_RS15310	yfdC	yfdC	formate/nitrite transporter family protein	0.105578258193039	0.85689161131139	Upregulated	17.4720969316255	WP_000368117.1
C2566_RS07880	mdfA	mdfA	multidrug efflux MFS transporter MdfA	0.105205654878925	0.849704206466741	Upregulated	32.6669356625618	WP_001180089.1
C2566_RS15670	hemF	hemF	oxygen-dependent coproporphyrinogen oxidase	0.105044891679282	0.809980282181052	Upregulated	48.3655012816561	WP_000801364.1
C2566_RS09905	ychN	ychN	DsrE/F sulfur relay family protein YchN	0.105016476620933	0.849704206466741	Upregulated	180.07028269151	WP_001169669.1
C2566_RS09705	umuD	umuD	translesion error-prone DNA polymerase V autoproteolytic subunit	0.104726117669887	0.85689161131139	Upregulated	17.1180894670262	WP_000897378.1
C2566_RS11185	bdm	bdm	biofilm-dependent modulation protein	0.104500696464887	0.855464478949225	Upregulated	6.66452549976765	WP_000495771.1
C2566_RS09230	flgA	flgA	flagellar basal body P-ring formation chaperone FlgA	0.10445637676202	0.85689161131139	Upregulated	64.3298405348526	WP_000905458.1
C2566_RS09965	C2566_RS09965	C2566_RS09965	hypothetical protein	0.103852726503099	0.855464478949225	Upregulated	308.599155198184	NA
C2566_RS15665	amiA	amiA	N-acetylmuramoyl-L-alanine amidase AmiA	0.103522073259921	0.834617756631011	Upregulated	256.241392493071	WP_000102886.1
C2566_RS17430	C2566_RS17430	C2566_RS17430	hypothetical protein	0.103458727949764	0.859853735939361	Upregulated	111.408543937136	NA
C2566_RS06115	allA	allA	ureidoglycolate lyase	0.103304883185759	0.8542344487611	Upregulated	30.3280878751839	WP_000776388.1
C2566_RS11150	fdnG	fdnG	formate dehydrogenase-N subunit alpha	0.102713607909595	0.859492984015426	Upregulated	40.716780598207	WP_012767733.1
C2566_RS06145	allB	allB	allantoinase AllB	0.10251986931613	0.859853735939361	Upregulated	57.1304344720325	WP_000006899.1
C2566_RS06410	C2566_RS06410	C2566_RS06410	phage tail tip protein	0.102386145892418	0.85689161131139	Upregulated	195.712966754144	NA
C2566_RS18130	trmB	trmB	tRNA (guanosine(46)-N7)-methyltransferase TrmB	0.102299123830426	0.81150490539239	Upregulated	146.917366635209	WP_000786911.1
C2566_RS01370	ptsP	ptsP	phosphoenolpyruvate--protein phosphotransferase	0.102103150399526	0.845292387031981	Upregulated	47.257928286615	WP_001185138.1
C2566_RS12320	nlpC	nlpC	C40 family peptidase	0.101811258887823	0.83997063289301	Upregulated	173.641864270355	WP_001209795.1
C2566_RS12190	ydiH	ydiH	YdiH family protein	0.101786710929892	0.8542344487611	Upregulated	222.449510729875	WP_001296104.1
C2566_RS06925	ubiF	ubiF	3-demethoxyubiquinol 3-hydroxylase	0.101693960740749	0.814513625039759	Upregulated	256.230938995089	WP_000184540.1
C2566_RS06440	cusF	cusF	Cu(+)/Ag(+) efflux RND transporter periplasmic metallochaperone CusF	0.1014498720199	0.845292387031981	Upregulated	131.632678395158	WP_000709865.1
C2566_RS16690	stpA	stpA	DNA-binding protein StpA	0.101292733182301	0.85689161131139	Upregulated	62.1532982369663	WP_000115383.1
C2566_RS14630	yojI	yojI	microcin J25 efflux ABC transporter YojI	0.100957700066886	0.851989894660104	Upregulated	70.6761177546971	WP_000422182.1
C2566_RS02945	bdcR	bdcR	TetR/AcrR family transcriptional regulator	0.100770077825507	0.859492984015426	Upregulated	31.3337130399801	WP_001319729.1
C2566_RS11380	uxaB	uxaB	tagaturonate reductase	0.10049651682448	0.831905643037197	Upregulated	65.2481591450008	WP_000854633.1
C2566_RS08120	artM	artM	arginine ABC transporter permease ArtM	0.100387059344381	0.856775943512917	Upregulated	114.273920260954	WP_000464491.1
C2566_RS04490	mrcB	mrcB	bifunctional glycosyl transferase/transpeptidase	0.100064031466666	0.775229064328212	Upregulated	349.633001279714	WP_000918162.1
C2566_RS19520	zapG	zapG	Z-ring associated protein ZapG	0.0999871353458454	0.848567260286594	Upregulated	299.672087455563	WP_001295270.1
C2566_RS07595	ybhL	ybhL	Bax inhibitor-1/YccA family protein	0.099440393705003	0.862440013946829	Upregulated	991.595099360648	WP_000373624.1
C2566_RS19975	rpsJ	rpsJ	30S ribosomal protein S10	0.0993491549169142	0.85689161131139	Upregulated	1211.22156568198	WP_001181004.1
C2566_RS18005	guaD	guaD	guanine deaminase	0.0992002973918977	0.859853735939361	Upregulated	65.1643849312943	WP_001301062.1
C2566_RS02495	orn	orn	oligoribonuclease	0.0985708177190888	0.845292387031981	Upregulated	80.5283506269265	WP_001295188.1
C2566_RS09290	rne	rne	ribonuclease E	0.0983332347813949	0.818684618365862	Upregulated	645.097007178744	WP_000827411.1
C2566_RS10680	trkG	trkG	Trk system potassium transporter TrkG	0.0978676727514212	0.86037337082764	Upregulated	392.092881773395	WP_001097897.1
C2566_RS11785	ydgC	ydgC	GlpM family protein	0.0973950693057535	0.866510821710913	Upregulated	54.9879581494097	WP_000524868.1
C2566_RS25395	ygdT	ygdT	protein YgdT	0.097325457620345	0.869778394702637	Upregulated	15.7593121638016	WP_000953278.1
C2566_RS11710	bioD	bioD	dethiobiotin synthase	0.0972717922113516	0.86037337082764	Upregulated	409.177742643781	WP_000919231.1
C2566_RS13335	araG	araG	arabinose ABC transporter ATP-binding protein AraG	0.0972559721280089	0.859492984015426	Upregulated	71.9719261562319	WP_001187819.1
C2566_RS10990	ydcV	ydcV	ABC transporter permease	0.0964163132306133	0.871919984974061	Upregulated	19.4340398503606	WP_000555458.1
C2566_RS13705	wbbD	wbbD	UDP-Gal:alpha-D-GlcNAc-diphosphoundecaprenol beta-1,3-galactosyltransferase	0.0961924612097496	0.854625032601982	Upregulated	385.795665010243	WP_001278664.1
C2566_RS02780	cpdB	cpdB	2',3'-cyclic-nucleotide 2'-phosphodiesterase	0.0961761631403418	0.804358042254482	Upregulated	380.925600967423	WP_000589409.1
C2566_RS03150	fecB	fecB	Fe(3+) dicitrate ABC transporter substrate-binding protein FecB	0.0959756228838923	0.867012498640678	Upregulated	28.8115994806834	WP_000879164.1
C2566_RS12845	tsaB	tsaB	tRNA (adenosine(37)-N6)-threonylcarbamoyltransferase complex dimerization subunit type 1 TsaB	0.0959693164611505	0.85689161131139	Upregulated	62.0921656223081	WP_001220987.1
C2566_RS13765	galF	galF	UTP--glucose-1-phosphate uridylyltransferase GalF	0.0959384769153852	0.849704206466741	Upregulated	141.239721561396	WP_000183060.1
C2566_RS04715	arfB	arfB	alternative ribosome rescue aminoacyl-tRNA hydrolase ArfB	0.0958821936843093	0.87046927478531	Upregulated	16.7645439469598	WP_000635543.1
C2566_RS21700	slmA	slmA	nucleoid occlusion factor SlmA	0.095762329111835	0.845292387031981	Upregulated	55.9955561977658	WP_000818601.1
C2566_RS17590	C2566_RS17590	C2566_RS17590	SDR family NAD(P)-dependent oxidoreductase	0.0956534914254091	0.858892825196275	Upregulated	27.4023340709907	NA
C2566_RS13935	mdtD	mdtD	MFS transporter	0.0954447981783326	0.862440013946829	Upregulated	21.9988903914865	WP_000130850.1
C2566_RS14560	ccmD	ccmD	heme exporter protein CcmD	0.0953975645246076	0.87046927478531	Upregulated	4.99520794017072	WP_000186540.1
C2566_RS11270	ydeM	ydeM	anaerobic sulfatase maturase	0.0949604766997899	0.861656939223233	Upregulated	83.2927779705353	WP_001301030.1
C2566_RS13975	C2566_RS13975	C2566_RS13975	DeoR/GlpR family DNA-binding transcription regulator	0.094629370989841	0.862440013946829	Upregulated	100.519858103547	NA
C2566_RS08200	ybjD	ybjD	ATP-dependent endonuclease	0.0946015120559172	0.83997063289301	Upregulated	56.577621626652	WP_000599802.1
C2566_RS13100	edd	edd	phosphogluconate dehydratase	0.0944875840261006	0.840540153570837	Upregulated	80.5627635006433	WP_001069467.1
C2566_RS16000	guaA	guaA	glutamine-hydrolyzing GMP synthase	0.0943683281727227	0.852469923456666	Upregulated	373.19988074551	WP_000138270.1
C2566_RS05570	proY	proY	proline-specific permease ProY	0.0940426171330027	0.858333588201604	Upregulated	93.0457359155827	WP_001295329.1
C2566_RS05210	yahK	yahK	NADPH-dependent aldehyde reductase YahK	0.0939725167923361	0.861656939223233	Upregulated	73.5012827331486	WP_000692754.1
C2566_RS05490	yaiI	yaiI	YaiI/YqxD family protein	0.0935669475141078	0.87046927478531	Upregulated	40.1566411478504	WP_000158159.1
C2566_RS20105	fkpA	fkpA	FKBP-type peptidyl-prolyl cis-trans isomerase	0.0922791171386441	0.869031130093835	Upregulated	2407.42388938662	WP_000838261.1
C2566_RS15475	pdeA	pdeA	sensor domain-containing phosphodiesterase	0.0920998153718952	0.839058273471085	Upregulated	227.126477707368	WP_001301424.1
C2566_RS06995	glnS	glnS	glutamine--tRNA ligase	0.0919810618612355	0.849786388382569	Upregulated	325.712392000302	WP_001287154.1
C2566_RS03280	yaaA	yaaA	peroxide stress protein YaaA	0.0919009362471817	0.8542344487611	Upregulated	71.6809478231067	WP_000906197.1
C2566_RS02440	blc	blc	lipocalin Blc	0.0917382767125647	0.876515819231134	Upregulated	59.0376939716687	WP_001238379.1
C2566_RS04825	yafS	yafS	class I SAM-dependent methyltransferase	0.0915858994666487	0.839123286640463	Upregulated	149.866681441045	WP_001297210.1
C2566_RS15620	ucpA	ucpA	SDR family oxidoreductase UcpA	0.0915782376379742	0.876515819231134	Upregulated	1454.42147702373	WP_000517428.1
C2566_RS02690	rpsF	rpsF	30S ribosomal protein S6	0.0915408630938889	0.876515819231134	Upregulated	1161.32944149787	WP_001216675.1
C2566_RS12105	ydhS	ydhS	FAD-NAD(P)-binding protein	0.0910651641583923	0.872594106130954	Upregulated	59.1854803140976	WP_000716950.1
C2566_RS15495	yfeD	yfeD	MerR family transcriptional regulator	0.0907195803543914	0.840540153570837	Upregulated	166.237365069904	WP_000826513.1
C2566_RS22120	recF	recF	DNA replication/repair protein RecF	0.0906379627496641	0.840540153570837	Upregulated	102.520062474995	WP_000060112.1
C2566_RS02390	yjeH	yjeH	L-methionine/branched-chain amino acid transporter	0.0898430865628353	0.876515819231134	Upregulated	41.9779772190735	WP_000015852.1
C2566_RS20720	yhhL	yhhL	DUF1145 family protein	0.0898194123165412	0.876515819231134	Upregulated	22.2404991746198	WP_001295207.1
C2566_RS20090	tusC	tusC	sulfurtransferase complex subunit TusC	0.0896221111185639	0.880647807426494	Upregulated	14.1055207566151	WP_000820720.1
C2566_RS06810	nadD	nadD	nicotinate-nucleotide adenylyltransferase	0.089467642229941	0.846631791350421	Upregulated	54.9892120557448	WP_000838889.1
C2566_RS16355	rseA	rseA	anti-sigma-E factor RseA	0.0892980370564921	0.876943840089114	Upregulated	1484.04046348881	WP_001168459.1
C2566_RS06805	cobC	cobC	adenosylcobalamin/alpha-ribazole phosphatase	0.0890813320107603	0.87053095190757	Upregulated	30.0149503306257	WP_001241888.1
C2566_RS02835	ytfQ	ytfQ	galactofuranose ABC transporter substrate-binding protein YtfQ	0.0888183586846982	0.868100585928231	Upregulated	81.816960871301	WP_000265933.1
C2566_RS00855	C2566_RS00855	C2566_RS00855	hypothetical protein	0.0884620131930977	0.88123290847764	Upregulated	246.257469391437	NA
C2566_RS14795	yfaU	yfaU	2-keto-3-deoxy-L-rhamnonate aldolase	0.0884345868352487	0.876515819231134	Upregulated	27.7053367854629	WP_000992954.1
C2566_RS10940	ydcO	ydcO	BenE family transporter YdcO	0.0883800568128605	0.876515819231134	Upregulated	20.6079672191277	WP_001326689.1
C2566_RS09995	galU	galU	UTP--glucose-1-phosphate uridylyltransferase GalU	0.0882121857176555	0.803880746027388	Upregulated	149.354438444439	WP_000718995.1
C2566_RS16190	yphA	yphA	DoxX family protein	0.0882089676335235	0.866868724667109	Upregulated	85.8046417778109	WP_001094726.1
C2566_RS05520	C2566_RS05520	C2566_RS05520	DUF2773 domain-containing protein	0.0881846545377943	0.88123290847764	Upregulated	25.0482286128122	NA
C2566_RS19110	lpoA	lpoA	penicillin-binding protein activator LpoA	0.0880156183189121	0.83997063289301	Upregulated	140.918300808591	WP_000249099.1
C2566_RS15350	evgS	evgS	acid-sensing system histidine kinase EvgS	0.0867940536526031	0.880647807426494	Upregulated	1011.62574723858	WP_001326970.1
C2566_RS18460	parC	parC	DNA topoisomerase IV subunit A	0.085982724127865	0.85689161131139	Upregulated	184.272208972388	WP_001281877.1
C2566_RS17070	surE	surE	5'/3'-nucleotidase SurE	0.0858611569024326	0.85689161131139	Upregulated	135.775417018786	WP_001295182.1
C2566_RS07675	ybiJ	ybiJ	DUF1471 family protein YbiJ	0.0853258088572522	0.880647807426494	Upregulated	95.9794172115683	WP_000849301.1
C2566_RS13215	torY	torY	NapC/NirT family cytochrome c	0.0852574019634285	0.887283200064028	Upregulated	40.6518704080344	WP_001214323.1
C2566_RS07525	C2566_RS07525	C2566_RS07525	acyltransferase family protein	0.0851100342992418	0.883001780198651	Upregulated	462.849514838777	WP_000603805.1
C2566_RS15090	yfcH	yfcH	TIGR01777 family oxidoreductase	0.0850875906576075	0.876515819231134	Upregulated	172.526512901727	WP_001028341.1
C2566_RS10025	oppB	oppB	oligopeptide ABC transporter permease OppB	0.0850814785917709	0.88036243390492	Upregulated	1417.89993592701	WP_000911112.1
C2566_RS11355	lsrB	lsrB	autoinducer 2 ABC transporter substrate-binding protein LsrB	0.0848886279755671	0.874405342124373	Upregulated	7.11411010328293	WP_000172488.1
C2566_RS06720	dcuC	dcuC	anaerobic C4-dicarboxylate transporter DcuC	0.0848809522128183	0.876515819231134	Upregulated	46.2149431898144	WP_000955063.1
C2566_RS02570	purA	purA	adenylosuccinate synthase	0.084799453766597	0.875875159393481	Upregulated	1671.90307961103	WP_000527955.1
C2566_RS17055	rpoS	rpoS	RNA polymerase sigma factor RpoS	0.0845453434317081	0.876515819231134	Upregulated	1607.73475729565	WP_000081550.1
C2566_RS01465	murI	murI	glutamate racemase	0.0843682126119321	0.880647807426494	Upregulated	103.146865086934	WP_000201820.1
C2566_RS03325	arcA	arcA	two-component system response regulator ArcA	0.0842169225207445	0.87046927478531	Upregulated	1349.6397477002	WP_001194358.1
C2566_RS15540	ypeB	ypeB	DUF3820 family protein	0.0841073950016897	0.88813024136758	Upregulated	8.28426206491318	WP_000410201.1
C2566_RS20410	envZ	envZ	two-component system sensor histidine kinase EnvZ	0.0839739370377694	0.874405342124373	Upregulated	122.564754651701	WP_001253686.1
C2566_RS13380	yecA	yecA	UPF0149 family protein YecA	0.0834458945797753	0.862440013946829	Upregulated	316.351810051793	WP_000847880.1
C2566_RS09140	lpxL	lpxL	kdo(2)-lipid IV(A) lauroyltransferase	0.0832975352521905	0.880647807426494	Upregulated	85.0864145909057	WP_000183364.1
C2566_RS23875	C2566_RS23875	C2566_RS23875	IS3-like element IS150 family transposase	0.0831172510950241	0.876873906443409	Upregulated	6.43382458550572	WP_085947770.1
C2566_RS19360	yrbG	yrbG	calcium/sodium antiporter	0.0830181847618782	0.877463837929854	Upregulated	121.976029397502	WP_000922900.1
C2566_RS17015	mutS	mutS	DNA mismatch repair protein MutS	0.0829294141233081	0.874132330954578	Upregulated	113.394923793296	WP_001272928.1
C2566_RS13170	yebC	yebC	YebC/PmpR family DNA-binding transcriptional regulator	0.0818327007609457	0.880647807426494	Upregulated	205.89158610103	WP_000907234.1
C2566_RS19010	prlF	prlF	type II toxin-antitoxin system antitoxin PrlF	0.0817924563103792	0.890746001350723	Upregulated	276.190013159559	WP_001300560.1
C2566_RS09270	flgI	flgI	flagellar basal body P-ring protein FlgI	0.0816089338711316	0.892809032930018	Upregulated	38.347327537403	WP_000589326.1
C2566_RS17720	C2566_RS17720	C2566_RS17720	nucleobase:cation symporter-2 family protein	0.0807338909559052	0.894396730368899	Upregulated	41.3664027331291	WP_061057655.1
C2566_RS12825	yeaX	yeaX	carnitine monooxygenase reductase subunit YeaX	0.0802981957616419	0.894396730368899	Upregulated	17.789520839551	WP_001287032.1
C2566_RS20165	crp	crp	cAMP-activated global transcriptional regulator CRP	0.080121075780143	0.876515819231134	Upregulated	1640.85770333227	WP_000242755.1
C2566_RS17800	argO	argO	arginine exporter ArgO	0.0798870373644007	0.886902794555256	Upregulated	21.8929855272367	WP_000493352.1
C2566_RS06320	ybcL	ybcL	Raf kinase inhibitor-like protein YbcL	0.079567226674939	0.894396730368899	Upregulated	96.2660519931447	WP_001306955.1
C2566_RS18135	mutY	mutY	A/G-specific adenine glycosylase	0.0794562905025608	0.862440013946829	Upregulated	84.4935919104114	WP_001321419.1
C2566_RS21630	C2566_RS21630	C2566_RS21630	IS1-like element IS1A family transposase	0.0789049866719277	0.895688693938468	Upregulated	16.9339196510481	WP_094096600.1
C2566_RS05885	maa	maa	maltose O-acetyltransferase	0.0788705047896726	0.892809032930018	Upregulated	73.4218171108477	WP_000102564.1
C2566_RS19920	rplN	rplN	50S ribosomal protein L14	0.078668761861024	0.887283200064028	Upregulated	1650.97863725945	WP_000613955.1
C2566_RS25040	yncP	yncP	protein YncP	0.0783391767674388	0.895688693938468	Upregulated	25.8913688655175	WP_211180495.1
C2566_RS00150	atpC	atpC	F0F1 ATP synthase subunit epsilon	0.078249456420795	0.887307560505675	Upregulated	1289.82450856613	WP_001251965.1
C2566_RS03500	C2566_RS03500	C2566_RS03500	hypothetical protein	0.078231238219021	0.896460774515533	Upregulated	218.72413237613	NA
C2566_RS20755	yhhS	yhhS	MFS transporter	0.0780824165472754	0.88153558520292	Upregulated	56.021697608193	WP_001300943.1
C2566_RS01215	tpiA	tpiA	triose-phosphate isomerase	0.0777373013849309	0.876515819231134	Upregulated	419.487559734587	WP_001216325.1
C2566_RS10245	pyrF	pyrF	orotidine-5'-phosphate decarboxylase	0.0775564747184704	0.878178991593374	Upregulated	66.7198040944225	WP_000176278.1
C2566_RS00170	atpH	atpH	F0F1 ATP synthase subunit delta	0.0775090478319815	0.895688693938468	Upregulated	361.744770646087	WP_001288587.1
C2566_RS14125	apbC	apbC	iron-sulfur cluster carrier protein ApbC	0.077400735118378	0.88036243390492	Upregulated	241.441535388889	WP_001005448.1
C2566_RS09600	ymgA	ymgA	two-component-system connector protein YmgA	0.0770075039093684	0.896460774515533	Upregulated	16.5679581618214	WP_000858002.1
C2566_RS19430	arcB	arcB	aerobic respiration two-component sensor histidine kinase ArcB	0.076823346327112	0.874564127338311	Upregulated	410.30873529351	WP_000809774.1
C2566_RS03865	lspA	lspA	signal peptidase II	0.0766189200298461	0.878038453815325	Upregulated	66.1956055869596	WP_000083375.1
C2566_RS19125	dolP	dolP	division/outer membrane stress-associated lipid-binding lipoprotein	0.0765143415973153	0.882898397840045	Upregulated	86.2092871446057	WP_000646033.1
C2566_RS18995	garL	garL	2-dehydro-3-deoxyglucarate aldolase	0.0764416404112885	0.896918657133132	Upregulated	17.1416883833647	WP_001058209.1
C2566_RS03610	yjiJ	yjiJ	MFS transporter	0.076256609750801	0.889113036328708	Upregulated	45.9344088180566	WP_001141220.1
C2566_RS07455	C2566_RS07455	C2566_RS07455	excisionase	0.0761156028453216	0.89854685506274	Upregulated	6.16184502494389	WP_001303849.1
C2566_RS21860	C2566_RS21860	C2566_RS21860	IS30-like element IS30 family transposase	0.0758148656943217	0.894396730368899	Upregulated	86.6570172065933	NA
C2566_RS00740	C2566_RS00740	C2566_RS00740	Bug family tripartite tricarboxylate transporter substrate binding protein	0.075647901471085	0.894396730368899	Upregulated	39.7099098667854	WP_000589802.1
C2566_RS07160	ybgA	ybgA	YbgA family protein	0.0754700795562827	0.897459196870222	Upregulated	36.9408717070422	WP_001076004.1
C2566_RS12155	ldtE	ldtE	L,D-transpeptidase LdtE	0.0754442345806279	0.878038453815325	Upregulated	203.788225450523	WP_000817105.1
C2566_RS12195	menI	menI	1,4-dihydroxy-2-naphthoyl-CoA hydrolase	0.0752304453721423	0.876515819231134	Upregulated	87.217513802821	WP_000637982.1
C2566_RS22080	dgoA	dgoA	2-dehydro-3-deoxy-6-phosphogalactonate aldolase	0.0742499013686641	0.900079622690127	Upregulated	11.7223873542641	WP_001198722.1
C2566_RS08075	ybjN	ybjN	YbjN domain-containing protein	0.0742136424254007	0.882898397840045	Upregulated	148.084442903196	WP_000203025.1
C2566_RS00440	rffG	rffG	dTDP-glucose 4,6-dehydratase	0.073982552701373	0.888299760917324	Upregulated	79.2914269155384	WP_001226602.1
C2566_RS19845	rpoA	rpoA	DNA-directed RNA polymerase subunit alpha	0.0739002596843676	0.899878208085581	Upregulated	2940.10183379741	WP_001162094.1
C2566_RS09895	chaB	chaB	putative cation transport regulator ChaB	0.0737679078046181	0.895928785599735	Upregulated	43.7427955403407	WP_001146444.1
C2566_RS03585	yjiN	yjiN	DUF445 domain-containing protein	0.0736078405642794	0.885949279883713	Upregulated	68.1852913131459	WP_001037419.1
C2566_RS19100	yraK	yraK	fimbrial protein	0.0734611607810991	0.897240125229285	Upregulated	34.487102921841	WP_000816992.1
C2566_RS03880	rihC	rihC	ribonucleoside hydrolase RihC	0.0730208042447552	0.899878208085581	Upregulated	87.1170688399672	WP_001239155.1
C2566_RS12705	mipA	mipA	scaffolding protein MipA	0.0727628304265243	0.879570003342256	Upregulated	290.636294305233	WP_000163771.1
C2566_RS01545	rplK	rplK	50S ribosomal protein L11	0.0726531091676681	0.899878208085581	Upregulated	1054.89070470387	WP_001085926.1
C2566_RS18740	ygjG	ygjG	putrescine aminotransferase	0.0726077127688414	0.896147588895995	Upregulated	106.765630898668	WP_001301395.1
C2566_RS12540	ydjY	ydjY	lipoprotein YdjY	0.0725876005992773	0.900222637915757	Upregulated	27.6030507349732	NA
C2566_RS01455	trmA	trmA	tRNA (uridine(54)-C5)-methyltransferase TrmA	0.0724320946562497	0.87053095190757	Upregulated	89.3159540925743	WP_000187022.1
C2566_RS04055	araC	araC	arabinose operon transcriptional regulator AraC	0.072422930751505	0.900708949975521	Upregulated	119.461875437719	WP_001300811.1
C2566_RS15215	aroC	aroC	chorismate synthase	0.0723845174552892	0.888299760917324	Upregulated	99.5653943587616	WP_001297933.1
C2566_RS11170	adhP	adhP	alcohol dehydrogenase AdhP	0.0717386265561166	0.895173513725045	Upregulated	33.8024138672451	WP_000642433.1
C2566_RS00400	trxA	trxA	thioredoxin TrxA	0.0717278902063109	0.877463837929854	Upregulated	1707.38902881539	WP_001280776.1
C2566_RS16140	suhB	suhB	inositol-1-monophosphatase	0.0716420573748536	0.90230980403992	Upregulated	131.453934606272	WP_000553451.1
C2566_RS12395	pfkB	pfkB	6-phosphofructokinase II	0.0714278799212785	0.89246529541747	Upregulated	208.858822385056	WP_000251727.1
C2566_RS13010	rsmF	rsmF	16S rRNA (cytosine(1407)-C(5))-methyltransferase RsmF	0.0712952311332371	0.885949279883713	Upregulated	69.0529694884704	WP_000057022.1
C2566_RS15065	yfcD	yfcD	NUDIX hydrolase YfcD	0.0710821524685385	0.845292387031981	Upregulated	99.8497224171941	WP_000437935.1
C2566_RS04170	murF	murF	UDP-N-acetylmuramoyl-tripeptide--D-alanyl-D-alanine ligase	0.0709466021399874	0.890746001350723	Upregulated	232.652969833339	WP_000626688.1
C2566_RS18445	ygiQ	ygiQ	YgiQ family radical SAM protein	0.0709425446414991	0.897860020057743	Upregulated	91.0721141762839	WP_000095154.1
C2566_RS13390	C2566_RS13390	C2566_RS13390	hypothetical protein	0.0708080226468832	0.899878208085581	Upregulated	409.470152909502	NA
C2566_RS10145	C2566_RS10145	C2566_RS10145	DUF2207 domain-containing protein	0.0707501715234299	0.894396730368899	Upregulated	73.7428361848086	NA
C2566_RS12915	manZ	manZ	PTS mannose transporter subunit IID	0.070731716669154	0.900109292672126	Upregulated	269.968476140665	WP_000228655.1
C2566_RS15940	hda	hda	DnaA inactivator Hda	0.0701635128410368	0.896147588895995	Upregulated	605.814081099787	WP_001307333.1
C2566_RS15000	nuoB	nuoB	NADH-quinone oxidoreductase subunit NuoB	0.0699248646654507	0.896147588895995	Upregulated	556.521362821717	WP_000386733.1
C2566_RS06445	cusB	cusB	Cu(+)/Ag(+) efflux RND transporter periplasmic adaptor subunit CusB	0.0698217513087538	0.889113036328708	Upregulated	163.521078143577	WP_000717157.1
C2566_RS21745	spoT	spoT	bifunctional GTP diphosphokinase/guanosine-3',5'-bis pyrophosphate 3'-pyrophosphohydrolase	0.0695162609888361	0.87046927478531	Upregulated	257.744326446108	WP_000280494.1
C2566_RS19350	mlaE	mlaE	lipid asymmetry maintenance ABC transporter permease subunit MlaE	0.0693385020091234	0.899878208085581	Upregulated	87.6601034889892	WP_000925795.1
C2566_RS20510	glpE	glpE	thiosulfate sulfurtransferase GlpE	0.0693076957362653	0.876515819231134	Upregulated	45.3433785974925	WP_000371928.1
C2566_RS13930	mdtC	mdtC	multidrug efflux RND transporter permease subunit MdtC	0.0692819611423325	0.90265657686565	Upregulated	41.1272856497586	WP_000667585.1
C2566_RS04200	ddlB	ddlB	D-alanine--D-alanine ligase	0.0692657115904754	0.880647807426494	Upregulated	319.258123753389	WP_000130048.1
C2566_RS11930	dtpA	dtpA	dipeptide/tripeptide permease DtpA	0.0689851862567326	0.880647807426494	Upregulated	178.148020319381	WP_000100932.1
C2566_RS07625	ybhR	ybhR	ABC transporter permease	0.0689506087675165	0.887465991361763	Upregulated	79.4422105243911	WP_000469031.1
C2566_RS15555	cysZ	cysZ	sulfate transporter CysZ	0.0685316999737075	0.897860020057743	Upregulated	62.6935736220197	WP_000254839.1
C2566_RS24945	C2566_RS24945	C2566_RS24945	hypothetical protein	0.0682012682513863	0.906982302516925	Upregulated	1463.68214562608	WP_000074142.1
C2566_RS00210	asnC	asnC	transcriptional regulator AsnC	0.0681977812012169	0.904001603295688	Upregulated	31.8045839220137	WP_000432970.1
C2566_RS11655	ynfA	ynfA	YnfA family protein	0.0678960994172201	0.908590185971758	Upregulated	14.5652785740646	WP_000598292.1
C2566_RS16030	yfgM	yfgM	ancillary SecYEG translocon subunit YfgM	0.0677698784968228	0.894396730368899	Upregulated	184.471330763616	WP_000409205.1
C2566_RS11495	ydfZ	ydfZ	putative selenium delivery protein YdfZ	0.0677599540078181	0.908590185971758	Upregulated	311.407838799015	WP_000214712.1
C2566_RS01985	yjcE	yjcE	Na+/H+ antiporter	0.0677382168875717	0.896509297460245	Upregulated	142.74830728412	WP_000402207.1
C2566_RS11810	fumB	fumB	class I fumarate hydratase	0.0673123557378807	0.906982302516925	Upregulated	2436.0746355389	WP_000066639.1
C2566_RS09455	lolD	lolD	lipoprotein-releasing ABC transporter ATP-binding protein LolD	0.0669555432483165	0.90230980403992	Upregulated	46.7568258243845	WP_001033695.1
C2566_RS10560	abgR	abgR	LysR family transcriptional regulator	0.0669352374281496	0.890746001350723	Upregulated	63.7768712701214	WP_000885454.1
C2566_RS13035	yebY	yebY	YebY family protein	0.066887685450791	0.882898397840045	Upregulated	282.958070326171	WP_000976472.1
C2566_RS01695	yjaB	yjaB	acetyltransferase	0.066869710501144	0.899878208085581	Upregulated	65.0235740827285	WP_000237005.1
C2566_RS14100	C2566_RS14100	C2566_RS14100	DUF6998 domain-containing protein	0.0666972248017958	0.909992480744594	Upregulated	259.172597761185	WP_001276099.1
C2566_RS10305	sapD	sapD	peptide ABC transporter ATP-binding protein SapD	0.0663464719913375	0.890746001350723	Upregulated	64.8742658416985	WP_001128858.1
C2566_RS14275	cdd	cdd	cytidine deaminase	0.0661636213843484	0.905371837037591	Upregulated	115.799022380397	WP_000553555.1
C2566_RS00790	tatC	tatC	Sec-independent protein translocase subunit TatC	0.0659265646224479	0.906982302516925	Upregulated	83.6155385552579	WP_000109943.1
C2566_RS18975	yhaC	yhaC	YhaC family protein	0.0654380520353111	0.912330384045798	Upregulated	16.1345411139934	NA
C2566_RS16515	yfiL	yfiL	DUF2799 domain-containing protein	0.0654357973843147	0.913384718735859	Upregulated	23.8511002787784	WP_000976004.1
C2566_RS03300	thrB	thrB	homoserine kinase	0.0654244184786665	0.909317634032	Upregulated	149.9485232082	WP_000241662.1
C2566_RS17235	mazE	mazE	type II toxin-antitoxin system antitoxin MazE	0.0653715208529854	0.900222637915757	Upregulated	82.829710261874	WP_000581937.1
C2566_RS05900	acrB	acrB	efflux RND transporter permease AcrB	0.0652442062136189	0.89854685506274	Upregulated	781.94103560514	WP_001132469.1
C2566_RS02850	yjfF	yjfF	galactofuranose ABC transporter, permease protein YjfF	0.0649950571227803	0.904001603295688	Upregulated	37.566007122672	WP_000596015.1
C2566_RS06050	fetB	fetB	iron efflux ABC transporter permease subunit FetB	0.0649057679471638	0.900109292672126	Upregulated	53.4034276417551	WP_001295323.1
C2566_RS06015	copA	copA	copper-exporting P-type ATPase CopA	0.0646967036361834	0.908590185971758	Upregulated	549.908283806078	WP_000083955.1
C2566_RS06380	rrrD	rrrD	lysozyme RrrD	0.0646701399652259	0.913384718735859	Upregulated	8.94232957617544	WP_001135280.1
C2566_RS10820	azoR	azoR	FMN-dependent NADH-azoreductase	0.0645909207364777	0.915368809121876	Upregulated	42.0192865532291	WP_000048939.1
C2566_RS15825	tmcA	tmcA	tRNA cytosine(34) acetyltransferase TmcA	0.0641339972790136	0.896147588895995	Upregulated	95.9032137470303	WP_000829360.1
C2566_RS07905	C2566_RS07905	C2566_RS07905	hypothetical protein	0.0640191261072914	0.915494537520613	Upregulated	1413.13606873093	WP_000974872.1
C2566_RS09945	narJ	narJ	nitrate reductase molybdenum cofactor assembly chaperone	0.0638094170367849	0.890746001350723	Upregulated	62.468990750599	WP_000571699.1
C2566_RS08135	artP	artP	arginine ABC transporter ATP-binding protein ArtP	0.0637196596631142	0.894396730368899	Upregulated	134.662380911318	WP_000027205.1
C2566_RS10695	C2566_RS10695	C2566_RS10695	hypothetical protein	0.0637035786307231	0.911321108353845	Upregulated	12.4694569888387	WP_000654171.1
C2566_RS07430	aroG	aroG	3-deoxy-7-phosphoheptulonate synthase AroG	0.0636970228401587	0.890164994003709	Upregulated	239.556441751447	WP_001109196.1
C2566_RS14115	C2566_RS14115	C2566_RS14115	IS1-like element IS1A family transposase	0.063321216244599	0.915494537520613	Upregulated	8.81474253563852	WP_094096600.1
C2566_RS09365	holB	holB	DNA polymerase III subunit delta'	0.0631793758416576	0.905094724149898	Upregulated	82.3622547286927	WP_001267920.1
C2566_RS10590	dbpA	dbpA	ATP-dependent RNA helicase DbpA	0.0628741981995887	0.905094724149898	Upregulated	45.9708045613803	WP_000123737.1
C2566_RS09040	csgG	csgG	curli production assembly/transport protein CsgG	0.062609082529463	0.906982302516925	Upregulated	26.4600443752763	WP_001189321.1
C2566_RS09380	fhuE	fhuE	ferric-rhodotorulic acid/ferric-coprogen receptor FhuE	0.0624611311948599	0.898997880895711	Upregulated	70.7541271740297	WP_000953449.1
C2566_RS14330	folE	folE	GTP cyclohydrolase I FolE	0.0624425073148067	0.900079622690127	Upregulated	194.261072708616	WP_001139613.1
C2566_RS19665	dusB	dusB	tRNA dihydrouridine synthase DusB	0.0623323387740278	0.915494537520613	Upregulated	511.191734613896	WP_001219652.1
C2566_RS20470	malQ	malQ	4-alpha-glucanotransferase	0.0621990634793197	0.908252933791907	Upregulated	205.359428131741	WP_000444361.1
C2566_RS20820	yhhJ	yhhJ	ABC transporter permease	0.0620900875605217	0.908590185971758	Upregulated	57.3714451250392	WP_001216257.1
C2566_RS15645	yfeY	yfeY	RpoE-regulated lipoprotein	0.0616406093202983	0.910312628272566	Upregulated	223.485292897957	WP_000838937.1
C2566_RS10960	hicA	hicA	type II toxin-antitoxin system mRNA interferase toxin HicA	0.0611838789953721	0.917289633473889	Upregulated	44.6748325707004	WP_000813794.1
C2566_RS12415	hxpB	hxpB	hexitol phosphatase HxpB	0.0610058491554401	0.89854685506274	Upregulated	53.6125056399681	WP_000106833.1
C2566_RS13205	cmoB	cmoB	tRNA 5-methoxyuridine(34)/uridine 5-oxyacetic acid(34) synthase CmoB	0.0609965018502159	0.904001603295688	Upregulated	95.9673084412883	WP_000564726.1
C2566_RS16005	guaB	guaB	IMP dehydrogenase	0.06087481381728	0.912330384045798	Upregulated	262.139427878154	WP_001299507.1
C2566_RS07340	tolB	tolB	Tol-Pal system beta propeller repeat protein TolB	0.060655869567964	0.904357671496114	Upregulated	1286.68126784173	WP_001295307.1
C2566_RS02260	melR	melR	transcriptional regulator MelR	0.0602837998594759	0.917289633473889	Upregulated	138.69864358585	WP_001090758.1
C2566_RS13915	yegL	yegL	vWA domain-containing protein	0.0598138332916819	0.917289633473889	Upregulated	6.91650585978524	WP_000003153.1
C2566_RS20195	ppiA	ppiA	peptidylprolyl isomerase A	0.0596771278030662	0.899878208085581	Upregulated	320.649524109797	WP_000477227.1
C2566_RS16150	csiE	csiE	stationary phase inducible protein CsiE	0.0594075696447695	0.913688874578774	Upregulated	191.272548526181	WP_000982997.1
C2566_RS16790	yqaB	yqaB	fructose-1-phosphate/6-phosphogluconate phosphatase	0.0592954898918477	0.899878208085581	Upregulated	54.3712129795227	WP_000273290.1
C2566_RS02235	basR	basR	two-component system response regulator BasR	0.0592136996422008	0.917289633473889	Upregulated	159.762109983369	WP_000697915.1
C2566_RS21385	C2566_RS21385	C2566_RS21385	MFS transporter	0.0591411017915315	0.91674767243669	Upregulated	9.09015054893421	WP_000204810.1
C2566_RS08680	yccX	yccX	acylphosphatase	0.0590224420880866	0.917289633473889	Upregulated	72.500748313806	WP_000048252.1
C2566_RS02990	pepA	pepA	leucyl aminopeptidase	0.0587019522384905	0.914519913980319	Upregulated	306.694169313823	WP_000397144.1
C2566_RS24685	pheM	pheM	pheST operon leader peptide PheM	0.0585256864987767	0.917289633473889	Upregulated	6.93871666932678	WP_001386830.1
C2566_RS08845	torD	torD	molecular chaperone TorD	0.0584945100458781	0.922184819670112	Upregulated	14.8416925362985	WP_000209894.1
C2566_RS17215	eno	eno	phosphopyruvate hydratase	0.0583213802601595	0.917289633473889	Upregulated	1701.75510793972	WP_000036723.1
C2566_RS06765	lipB	lipB	lipoyl(octanoyl) transferase LipB	0.0581032757834752	0.904001603295688	Upregulated	76.4129808156389	WP_000284027.1
C2566_RS16420	trxC	trxC	thioredoxin TrxC	0.0572328859641854	0.906982302516925	Upregulated	627.01165457099	WP_001098726.1
C2566_RS14880	menC	menC	o-succinylbenzoate synthase	0.0571876390370123	0.917289633473889	Upregulated	66.2299138533692	WP_001255628.1
C2566_RS09245	flgD	flgD	flagellar hook assembly protein FlgD	0.057115502347225	0.922541488481493	Upregulated	64.4933176576276	WP_000020467.1
C2566_RS04570	cdaR	cdaR	DNA-binding transcriptional regulator CdaR	0.0571002248310283	0.911368374017255	Upregulated	69.217285053708	WP_000929439.1
C2566_RS08390	ycaI	ycaI	ComEC family protein	0.0569462840155026	0.894396730368899	Upregulated	105.635456013653	WP_000705764.1
C2566_RS19715	yhdX	yhdX	amino acid ABC transporter permease	0.0567459186791812	0.919095541090835	Upregulated	10.5190110806069	WP_000019664.1
C2566_RS19150	yhbQ	yhbQ	DNA damage response exodeoxyribonuclease YhbQ	0.0565983953817346	0.917289633473889	Upregulated	21.581531009907	WP_000189314.1
C2566_RS05315	lacI	lacI	DNA-binding transcriptional repressor LacI	0.0565434988984854	0.922184819670112	Upregulated	58.7538115112033	WP_000805902.1
C2566_RS15160	truA	truA	tRNA pseudouridine(38-40) synthase TruA	0.0563911562583174	0.917289633473889	Upregulated	131.657858711371	WP_001283585.1
C2566_RS17930	sdhE	sdhE	FAD assembly factor SdhE	0.0563745592692348	0.917289633473889	Upregulated	219.933834567765	WP_000354046.1
C2566_RS05010	paoB	paoB	aldehyde oxidoreductase FAD-binding subunit PaoB	0.0563198417091608	0.922184819670112	Upregulated	8.70276013162911	WP_000643325.1
C2566_RS11815	manA	manA	mannose-6-phosphate isomerase	0.0560995472645614	0.896460774515533	Upregulated	232.150466751672	WP_001170661.1
C2566_RS14390	psuT	psuT	NupC/NupG family nucleoside CNT transporter	0.0560631158601315	0.915368809121876	Upregulated	35.5727857849908	WP_000353887.1
C2566_RS21640	waaO	waaO	lipopolysaccharide 3-alpha-galactosyltransferase	0.0559032526558397	0.920243154930048	Upregulated	584.753206120744	WP_001272734.1
C2566_RS00660	bioP	bioP	biotin transporter	0.0556760638543126	0.922184819670112	Upregulated	22.5655508159271	WP_001196237.1
C2566_RS06520	fepA	fepA	siderophore enterobactin receptor FepA	0.0556245620230965	0.923073838216638	Upregulated	233.058239540813	WP_001034916.1
C2566_RS24700	yoeI	yoeI	membrane protein YoeI	0.0555804265287275	0.922184819670112	Upregulated	6.55620150384914	WP_010723108.1
C2566_RS10815	ynbD	ynbD	phosphatase PAP2/dual specificity phosphatase family protein	0.0547641922783014	0.925229838868761	Upregulated	36.4755410126574	WP_000627365.1
C2566_RS05645	nusB	nusB	transcription antitermination factor NusB	0.0547613697434713	0.917289633473889	Upregulated	254.523610791508	WP_000801125.1
C2566_RS12055	purR	purR	HTH-type transcriptional repressor PurR	0.0547381405459844	0.899165470846731	Upregulated	146.350027502584	WP_000190982.1
C2566_RS01040	fabY	fabY	fatty acid biosynthesis protein FabY	0.0545465660755623	0.915494537520613	Upregulated	116.387958080976	WP_001297068.1
C2566_RS03000	lptG	lptG	LPS export ABC transporter permease LptG	0.0545154742590548	0.917289633473889	Upregulated	139.779187171061	WP_001295681.1
C2566_RS17920	trhA	trhA	PAQR family membrane homeostasis protein TrhA	0.0545139169364487	0.924713394782077	Upregulated	560.541926718671	WP_000250274.1
C2566_RS04260	guaC	guaC	GMP reductase	0.0545132094298375	0.908558331808782	Upregulated	164.069740526867	WP_001217335.1
C2566_RS10485	mpaA	mpaA	murein tripeptide amidase MpaA	0.0544779943610075	0.922184819670112	Upregulated	37.005292278675	WP_000219122.1
C2566_RS19420	mtgA	mtgA	monofunctional biosynthetic peptidoglycan transglycosylase	0.0543795177983291	0.913820830982951	Upregulated	52.9345773246379	WP_000047091.1
C2566_RS18990	garR	garR	2-hydroxy-3-oxopropionate reductase	0.0543097700269862	0.924713394782077	Upregulated	27.2807212024272	WP_001303675.1
C2566_RS13595	sbmC	sbmC	DNA gyrase inhibitor SbmC	0.0542305456439746	0.922184819670112	Upregulated	270.727867185396	WP_001105393.1
C2566_RS11660	ynfB	ynfB	DUF1283 family protein	0.0541639210164435	0.922184819670112	Upregulated	114.519768051735	WP_000705211.1
C2566_RS14350	lysP	lysP	lysine-specific permease	0.0540823004828349	0.913376374157963	Upregulated	136.329302299688	WP_000253273.1
C2566_RS20415	ompR	ompR	two-component system response regulator OmpR	0.0534472111354784	0.922184819670112	Upregulated	234.034264618131	WP_001157756.1
C2566_RS06600	ybdD	ybdD	YbdD/YjiX family protein	0.0531827272807942	0.927123048191327	Upregulated	211.841946603714	WP_000460431.1
C2566_RS17045	ygbM	ygbM	HPr family phosphocarrier protein	0.052906402439836	0.924713394782077	Upregulated	16.5841609536783	WP_001136925.1
C2566_RS19795	dprA	dprA	DNA-protecting protein DprA	0.0528405309663407	0.922184819670112	Upregulated	211.073484106535	WP_000228551.1
C2566_RS04445	yadN	yadN	fimbrial protein	0.0527047705299808	0.927207580625532	Upregulated	12.895533777323	WP_000038438.1
C2566_RS11010	ydcY	ydcY	DUF2526 family protein YdcY	0.0522070944172113	0.907642453183877	Upregulated	164.95512422491	WP_000018633.1
C2566_RS07845	rimO	rimO	30S ribosomal protein S12 methylthiotransferase RimO	0.0521151272542905	0.923073838216638	Upregulated	86.2755131541089	WP_000049367.1
C2566_RS18805	ygjP	ygjP	M48 family metallopeptidase	0.0520572491407476	0.926744335097503	Upregulated	37.7685918634429	WP_001300832.1
C2566_RS05650	thiL	thiL	thiamine-phosphate kinase	0.0516798410961114	0.913376374157963	Upregulated	67.3382472462895	WP_000742109.1
C2566_RS15805	yffB	yffB	ArsC family reductase	0.0515805041382506	0.924713394782077	Upregulated	52.0468342137071	WP_000258236.1
C2566_RS07515	C2566_RS07515	C2566_RS07515	acyltransferase family protein	0.0513944661613022	0.924713394782077	Upregulated	489.137465291794	WP_012777356.1
C2566_RS12060	punR	punR	DNA-binding transcriptional activator PunR	0.0510084497503378	0.918690187510037	Upregulated	73.4253092606116	WP_000269493.1
C2566_RS25370	ynaL	ynaL	protein YnaL	0.0510042184340454	0.929801967469453	Upregulated	6.47690374660773	WP_001296046.1
C2566_RS14685	atoE	atoE	TIGR00366 family protein	0.0505882835867598	0.926394300529611	Upregulated	10.4293748084003	WP_000580275.1
C2566_RS14805	rhmD	rhmD	L-rhamnonate dehydratase	0.0505090966921423	0.922184819670112	Upregulated	54.2396516089865	WP_001319848.1
C2566_RS21735	gmk	gmk	guanylate kinase	0.0502764574994058	0.923073838216638	Upregulated	783.026775720743	WP_001295237.1
C2566_RS11675	ynfD	ynfD	DUF1161 domain-containing protein	0.0502437032733673	0.933507372180978	Upregulated	47.7768509937077	WP_001300836.1
C2566_RS02840	ytfR	ytfR	galactofuranose ABC transporter, ATP-binding protein YtfR	0.0498557962043626	0.922184819670112	Upregulated	52.9588123027528	WP_000210558.1
C2566_RS17850	serA	serA	phosphoglycerate dehydrogenase	0.0498189013218788	0.895688693938468	Upregulated	218.076200151565	WP_001151604.1
C2566_RS18820	alx	alx	TerC family membrane protein Alx	0.0496248012514313	0.917289633473889	Upregulated	145.635811053319	WP_001098805.1
C2566_RS18490	qseB	qseB	quorum sensing response regulator transcription factor QseB	0.0495658983075195	0.927123048191327	Upregulated	66.0620214436147	WP_001221493.1
C2566_RS09560	rluE	rluE	23S rRNA pseudouridine(2457) synthase RluE	0.0495472080413034	0.934227399819473	Upregulated	32.9228344393081	WP_001248685.1
C2566_RS24295	C2566_RS24295	C2566_RS24295	IS3-like element ISEcB1 family transposase	0.0492074909792768	0.934227399819473	Upregulated	7.22265873005169	WP_085950470.1
C2566_RS09940	narH	narH	nitrate reductase subunit beta	0.0492041364974615	0.923073838216638	Upregulated	93.6494467526497	WP_000702660.1
C2566_RS20805	yhhH	yhhH	protein YhhH	0.0488777030850216	0.934227399819473	Upregulated	29.3286939611039	WP_001271690.1
C2566_RS11245	gadB	gadB	glutamate decarboxylase	0.0485223695726528	0.927123048191327	Upregulated	27.5938175347084	WP_000358930.1
C2566_RS04605	tsf	tsf	translation elongation factor Ts	0.0483622089815138	0.929741119175285	Upregulated	2142.59708619417	WP_000818114.1
C2566_RS04890	yafQ	yafQ	type II toxin-antitoxin system mRNA interferase toxin YafQ	0.0482908262981248	0.928966710305044	Upregulated	102.171541553301	WP_000615981.1
C2566_RS05680	thiI	thiI	tRNA uracil 4-sulfurtransferase ThiI	0.0482121527980054	0.922184819670112	Upregulated	179.427750614264	WP_000668690.1
C2566_RS04655	fabZ	fabZ	3-hydroxyacyl-ACP dehydratase FabZ	0.048030627968006	0.922184819670112	Upregulated	356.139523034806	WP_000210739.1
C2566_RS01200	pfkA	pfkA	6-phosphofructokinase	0.047629984795728	0.925260456331492	Upregulated	240.589379809569	WP_000591795.1
C2566_RS21480	mtlA	mtlA	PTS mannitol transporter subunit IICBA	0.0475003553048814	0.925260456331492	Upregulated	276.441968980813	WP_000093247.1
C2566_RS10125	trpD	trpD	bifunctional anthranilate synthase glutamate amidotransferase component TrpG/anthranilate phosphoribosyltransferase TrpD	0.0474806160853049	0.93580267247191	Upregulated	72.8315708559492	WP_000763511.1
C2566_RS23535	ibsC	ibsC	type I toxin-antitoxin system toxin IbsC	0.047295556494749	0.929801967469453	Upregulated	5.57525275229239	WP_010723220.1
C2566_RS11935	gstA	gstA	glutathione transferase GstA	0.0468582429287012	0.925260456331492	Upregulated	345.467560421127	WP_000765749.1
C2566_RS07810	iaaA	iaaA	beta-aspartyl-peptidase	0.0464558637772577	0.925260456331492	Upregulated	113.637114634842	WP_000513775.1
C2566_RS06950	C2566_RS06950	C2566_RS06950	hypothetical protein	0.0463163073803101	0.938478830809116	Upregulated	80.5334302644448	NA
C2566_RS16870	srlD	srlD	sorbitol-6-phosphate dehydrogenase	0.0462656438299112	0.938478830809116	Upregulated	17.102035006851	WP_001077351.1
C2566_RS15960	purN	purN	phosphoribosylglycinamide formyltransferase	0.0458672032119761	0.923460552396162	Upregulated	63.806319003309	WP_001028614.1
C2566_RS18020	yqgB	yqgB	acid stress response protein YqgB	0.0455749361622358	0.934557024519978	Upregulated	28.1385057272413	WP_001297406.1
C2566_RS05540	araJ	araJ	MFS transporter AraJ	0.0455458965869471	0.927123048191327	Upregulated	59.0197889298163	WP_001326926.1
C2566_RS15935	arsC	arsC	arsenate reductase (glutaredoxin)	0.0454526697081494	0.934557024519978	Upregulated	98.446402255488	WP_000166449.1
C2566_RS11920	nth	nth	endonuclease III	0.0452980710912088	0.938478830809116	Upregulated	22.3897429632617	WP_001030339.1
C2566_RS06375	essD	essD	phage lysis protein EssD	0.0452710979429459	0.938582253616678	Upregulated	8.30229415310903	WP_000839596.1
C2566_RS10095	yciE	yciE	ferritin-like domain-containing protein	0.0447659018172188	0.938582253616678	Upregulated	65.0019656030544	WP_001079505.1
C2566_RS12740	yeaL	yeaL	DUF441 domain-containing protein	0.0447283562768911	0.938582253616678	Upregulated	18.4771298748156	WP_000460707.1
C2566_RS06910	ybeY	ybeY	rRNA maturation RNase YbeY	0.0445807865415242	0.934227399819473	Upregulated	213.413322729878	WP_000084473.1
C2566_RS20840	C2566_RS20840	C2566_RS20840	YhiJ/YhiL family protein	0.0443910408416639	0.938478830809116	Upregulated	65.4737389262703	WP_000643701.1
C2566_RS05380	yaiO	yaiO	YaiO family outer membrane beta-barrel protein	0.044052315772108	0.938478830809116	Upregulated	48.7904221559872	WP_000596085.1
C2566_RS17360	C2566_RS17360	C2566_RS17360	sugar ABC transporter ATP-binding protein	0.0440276190224968	0.939604131231944	Upregulated	214.412320051005	WP_000004944.1
C2566_RS01260	zapB	zapB	septal ring assembly protein ZapB	0.0437766424796019	0.934557024519978	Upregulated	5077.5357456356	WP_001296623.1
C2566_RS25535	C2566_RS25535	C2566_RS25535	hypothetical protein	0.0436038466386391	0.939602755255614	Upregulated	87.3798938351616	WP_001329370.1
C2566_RS11905	rsxD	rsxD	electron transport complex subunit RsxD	0.0435182320878462	0.938582253616678	Upregulated	41.974195691914	WP_000231922.1
C2566_RS08980	pgaC	pgaC	poly-beta-1,6-N-acetyl-D-glucosamine synthase	0.043459287025012	0.938582253616678	Upregulated	40.2821959108319	WP_000610451.1
C2566_RS11850	malI	malI	mal regulon transcriptional regulator MalI	0.0434412560858733	0.940733273272435	Upregulated	57.6787018903809	WP_000179519.1
C2566_RS19465	nanK	nanK	N-acetylmannosamine kinase	0.0432823041402661	0.938582253616678	Upregulated	24.5779344934332	WP_000209020.1
C2566_RS09235	flgB	flgB	flagellar basal body rod protein FlgB	0.0430925230793096	0.940733273272435	Upregulated	67.3868663562975	WP_000884692.1
C2566_RS10205	ymiA	ymiA	YmiA family putative membrane protein	0.0430547963746211	0.940733273272435	Upregulated	24.2506982925005	WP_001300896.1
C2566_RS10395	pspE	pspE	thiosulfate sulfurtransferase PspE	0.0429580945437278	0.925260456331492	Upregulated	305.014440918083	WP_000473109.1
C2566_RS10825	hrpA	hrpA	ATP-dependent RNA helicase HrpA	0.0428888546705693	0.915494537520613	Upregulated	368.063762690613	WP_000139585.1
C2566_RS11795	rstB	rstB	two-component system sensor histidine kinase RstB	0.0425889008455573	0.923073838216638	Upregulated	172.487382834903	WP_000732510.1
C2566_RS04680	accA	accA	acetyl-CoA carboxylase carboxyl transferase subunit alpha	0.0423623345738171	0.939622043861032	Upregulated	260.979518903671	WP_000055746.1
C2566_RS21705	pyrE	pyrE	orotate phosphoribosyltransferase	0.041369213471885	0.940733273272435	Upregulated	30.8287591501455	WP_000806177.1
C2566_RS21645	rfaP	rfaP	lipopolysaccharide core heptose(I) kinase RfaP	0.0411322497376238	0.932822984293468	Upregulated	203.476734277921	WP_001300933.1
C2566_RS06430	cusR	cusR	copper response regulator transcription factor CusR	0.0410253786003169	0.938582253616678	Upregulated	83.3371841780181	WP_000770941.1
C2566_RS04005	pdxA	pdxA	4-hydroxythreonine-4-phosphate dehydrogenase PdxA	0.0410170309379145	0.922184819670112	Upregulated	223.406808148681	WP_000241277.1
C2566_RS14045	yegW	yegW	GntR family transcriptional regulator	0.0408953894051251	0.942393058960819	Upregulated	16.4363071774684	WP_000434038.1
C2566_RS15950	upp	upp	uracil phosphoribosyltransferase	0.0403503168100336	0.942393058960819	Upregulated	393.622867175437	WP_001295473.1
C2566_RS00645	rhtB	rhtB	homoserine/homoserine lactone efflux protein	0.0403223225865086	0.942309128803545	Upregulated	20.7664957435258	WP_000171710.1
C2566_RS04480	hrpB	hrpB	ATP-dependent helicase HrpB	0.0402840982264396	0.917851889530372	Upregulated	96.132853913236	WP_001350480.1
C2566_RS14180	btsR	btsR	two-component system response regulator BtsR	0.040172183883421	0.93677719674543	Upregulated	95.822197936477	WP_000598641.1
C2566_RS03805	sgcB	sgcB	PTS sugar transporter subunit IIB SgcB	0.0399530796484646	0.944548185240427	Upregulated	9.53522019054891	WP_000722973.1
C2566_RS21555	yibN	yibN	rhodanese-like domain-containing protein	0.039637610910865	0.939353029054769	Upregulated	259.170344111461	WP_001156181.1
C2566_RS02485	asd	asd	archaetidylserine decarboxylase	0.0395948525550203	0.938478830809116	Upregulated	144.128124215438	WP_000934920.1
C2566_RS00395	rhlB	rhlB	ATP-dependent RNA helicase RhlB	0.0394418412719425	0.938582253616678	Upregulated	466.451941555389	WP_000047499.1
C2566_RS00265	rbsB	rbsB	ribose ABC transporter substrate-binding protein RbsB	0.039398989785727	NA	Upregulated	19151.6862247219	WP_001056273.1
C2566_RS16235	hmpA	hmpA	NO-inducible flavohemoprotein	0.0393072189597937	0.938478830809116	Upregulated	48.4984094650549	WP_000883122.1
C2566_RS02315	yjdJ	yjdJ	GNAT family N-acetyltransferase	0.039210063373278	0.947102852726522	Upregulated	172.835501378911	WP_000405651.1
C2566_RS04160	ftsI	ftsI	peptidoglycan glycosyltransferase FtsI	0.0391890042653631	0.947102852726522	Upregulated	24946.9394057245	WP_000642196.1
C2566_RS19815	trkA	trkA	Trk system potassium transporter TrkA	0.0391879373896841	0.929801967469453	Upregulated	173.481641883876	WP_000691382.1
C2566_RS04295	ampE	ampE	beta-lactamase regulator AmpE	0.0389168867353551	0.938582253616678	Upregulated	73.3791651486204	WP_000172005.1
C2566_RS17960	prfB	prfB	peptide chain release factor 2	0.0388453200447577	0.934227399819473	Upregulated	309.219251885807	WP_001701073.1
C2566_RS18940	tdcE	tdcE	2-ketobutyrate formate-lyase/pyruvate formate-lyase	0.0384815444723217	0.947102852726522	Upregulated	463.338564476391	WP_000861734.1
C2566_RS17900	gcvP	gcvP	aminomethyl-transferring glycine dehydrogenase	0.0384582784343123	0.942393058960819	Upregulated	700.846968709035	WP_000195061.1
C2566_RS22000	yidH	yidH	YidH family protein	0.0382586034072138	0.942309128803545	Upregulated	17.9226046796491	WP_001027452.1
C2566_RS01135	rhaB	rhaB	rhamnulokinase	0.0377652646683549	0.947102852726522	Upregulated	20.0517354293376	WP_000144075.1
C2566_RS06450	cusA	cusA	Cu(+)/Ag(+) efflux RND transporter permease subunit CusA	0.0370935153384067	0.939132042419598	Upregulated	168.530741456759	WP_000573928.1
C2566_RS00520	hemX	hemX	uroporphyrinogen-III C-methyltransferase	0.0365765665842685	0.940733273272435	Upregulated	204.253435436091	WP_000139084.1
C2566_RS02560	hflC	hflC	protease modulator HflC	0.0365459111799857	0.947102852726522	Upregulated	506.185686976264	WP_001232412.1
C2566_RS15455	ypeC	ypeC	DUF2502 domain-containing protein YpeC	0.0364633018439675	0.94870152737349	Upregulated	8.32302349882315	WP_000490072.1
C2566_RS17405	csdA	csdA	cysteine desulfurase CsdA	0.0364436166329269	0.944548185240427	Upregulated	139.549689111857	WP_001300698.1
C2566_RS17025	ygbI	ygbI	DNA-binding transcriptional repressor YgbI	0.0360806076431158	0.947102852726522	Upregulated	413.297192916278	WP_001295181.1
C2566_RS17835	argP	argP	DNA-binding transcriptional regulator ArgP	0.035934599099391	0.94584290871322	Upregulated	131.238920959353	WP_000828351.1
C2566_RS09710	umuC	umuC	DNA polymerase V catalytic protein	0.0358329493666666	0.947102852726522	Upregulated	62.6758566229338	WP_000457616.1
C2566_RS16825	alaS	alaS	alanine--tRNA ligase	0.0358027117699799	0.934557024519978	Upregulated	1663.19122774335	WP_000047185.1
C2566_RS14585	napB	napB	nitrate reductase cytochrome c-type subunit	0.0356069220273039	0.949902297216845	Upregulated	16.4697316226605	WP_000835177.1
C2566_RS09755	emtA	emtA	membrane-bound lytic murein transglycosylase EmtA	0.0355788146813708	0.939132042419598	Upregulated	42.755824760396	WP_001301104.1
C2566_RS11045	ansP	ansP	L-asparagine permease	0.035507128062225	0.938582253616678	Upregulated	64.3873230739138	WP_001295649.1
C2566_RS01025	yihX	yihX	glucose-1-phosphatase	0.0354906310365589	0.940733273272435	Upregulated	161.698648897099	WP_001295269.1
C2566_RS15500	gltX	gltX	glutamate--tRNA ligase	0.0353935411911547	0.924713394782077	Upregulated	561.091561901488	WP_000695655.1
C2566_RS17230	mazF	mazF	endoribonuclease MazF	0.0353255265745819	0.938582253616678	Upregulated	87.3144808506324	WP_000254738.1
C2566_RS00705	C2566_RS00705	C2566_RS00705	DUF2877 domain-containing protein	0.0351732656687774	0.94870152737349	Upregulated	10.2651949862496	WP_001301301.1
C2566_RS08460	gloC	gloC	hydroxyacylglutathione hydrolase GloC	0.0350863458767501	0.94584290871322	Upregulated	351.332987849	WP_001109486.1
C2566_RS18380	yqhA	yqhA	TIGR00645 family protein	0.0347900066864296	0.947102852726522	Upregulated	371.642511918336	WP_000439331.1
C2566_RS18515	parE	parE	DNA topoisomerase IV subunit B	0.0347778698639616	0.934557024519978	Upregulated	200.013930214976	WP_000195296.1
C2566_RS13280	tar	tar	methyl-accepting chemotaxis protein II	0.0336547642041337	0.953737196916209	Upregulated	27.0429723786754	WP_001297437.1
C2566_RS14375	nupX	nupX	NupC/NupG family nucleoside CNT transporter	0.0335137771817048	0.94870152737349	Upregulated	83.0128900204541	WP_001329244.1
C2566_RS12990	proQ	proQ	RNA chaperone ProQ	0.0334120344783333	0.94870152737349	Upregulated	362.261396575082	WP_000431370.1
C2566_RS12005	nemR	nemR	DNA-binding transcriptional regulator NemR	0.0333652142847312	0.953475811569686	Upregulated	20.911877165539	WP_001032936.1
C2566_RS05815	ybaE	ybaE	SgrR family transcriptional regulator	0.0333326638134897	0.949842370437947	Upregulated	633.071512323858	WP_001238194.1
C2566_RS13420	hchA	hchA	glyoxalase III HchA	0.0327866797769309	0.953737196916209	Upregulated	16.8132118686169	NA
C2566_RS09500	potC	potC	spermidine/putrescine ABC transporter permease PotC	0.0327336874471484	0.953737196916209	Upregulated	78.7932135168827	WP_000580316.1
C2566_RS10100	yciF	yciF	ferritin-like domain-containing protein	0.0319496633965577	0.955336105453928	Upregulated	44.2230035246294	WP_001056490.1
C2566_RS00635	recQ	recQ	ATP-dependent DNA helicase RecQ	0.0317199127360166	0.949842370437947	Upregulated	113.002896859931	WP_012767774.1
C2566_RS16620	C2566_RS16620	C2566_RS16620	recombinase family protein	0.0317131769145562	0.955426410869945	Upregulated	2602.09767651191	WP_000135616.1
C2566_RS12745	nimR	nimR	DNA-binding transcriptional regulator NimR	0.0314887709966277	0.953737196916209	Upregulated	27.6011376984096	WP_000972240.1
C2566_RS01935	aphA	aphA	acid phosphatase AphA	0.0311915700312236	0.952420305445096	Upregulated	147.356672831172	WP_001395166.1
C2566_RS12400	ghoS	ghoS	type V toxin-antitoxin system endoribonuclease antitoxin GhoS	0.0308394420158488	0.955696959999909	Upregulated	145.167170139219	WP_000146159.1
C2566_RS20815	yhhI	yhhI	ISAs1-like element ISEc1 family transposase	0.0307849204615874	0.955426410869945	Upregulated	35.61721058933	WP_000420980.1
C2566_RS11350	C2566_RS11350	C2566_RS11350	ABC transporter permease subunit	0.0303749277543127	0.955696959999909	Upregulated	11.8145842490093	NA
C2566_RS02405	yjeI	yjeI	DUF4156 domain-containing protein	0.0303507989182419	0.955336105453928	Upregulated	154.677816405559	WP_001301120.1
C2566_RS07090	kdpC	kdpC	K(+)-transporting ATPase subunit C	0.0302862684053236	0.955848234319955	Upregulated	8.61537563111033	WP_001297248.1
C2566_RS13750	rfbA	rfbA	glucose-1-phosphate thymidylyltransferase RfbA	0.0300975919065657	0.953737196916209	Upregulated	1116.08351061569	WP_000857508.1
C2566_RS15795	acrD	acrD	multidrug efflux RND transporter permease AcrD	0.0297692311159778	0.953475811569686	Upregulated	103.818193092537	WP_001273151.1
C2566_RS07325	tolQ	tolQ	Tol-Pal system protein TolQ	0.0297537242179147	0.949601879575152	Upregulated	137.385950225241	WP_000131314.1
C2566_RS19275	rlmE	rlmE	23S rRNA (uridine(2552)-2'-O)-methyltransferase RlmE	0.029710262860716	0.935681667188931	Upregulated	1164.73724565667	WP_000145975.1
C2566_RS19660	prmA	prmA	50S ribosomal protein L11 methyltransferase	0.0292076349335488	0.94986895216954	Upregulated	51.4236567919496	WP_001145827.1
C2566_RS15370	frc	frc	formyl-CoA transferase	0.0291350971111366	0.955696959999909	Upregulated	8.86764679919623	WP_000106759.1
C2566_RS07485	C2566_RS07485	C2566_RS07485	hypothetical protein	0.0289441117707036	0.95851216199643	Upregulated	51.5954634864722	WP_000762846.1
C2566_RS05660	yajO	yajO	1-deoxyxylulose-5-phosphate synthase YajO	0.0285700691849682	0.952420305445096	Upregulated	179.073663540365	WP_001199799.1
C2566_RS01050	yiiF	yiiF	protein YiiF	0.0277400310930869	0.955696959999909	Upregulated	26.394236602231	WP_001086388.1
C2566_RS00955	typA	typA	ribosome-dependent GTPase TypA	0.0276919126649038	0.954666734023461	Upregulated	517.483748923998	WP_000570668.1
C2566_RS06540	wzz(fepE)	wzz(fepE)	LPS O-antigen length regulator Wzz(fepE)	0.027670900620152	0.962103243094151	Upregulated	13.1054797787984	WP_000096701.1
C2566_RS13145	znuB	znuB	zinc ABC transporter permease subunit ZnuB	0.0275792764428726	0.955426410869945	Upregulated	44.1438931195825	WP_000571479.1
C2566_RS00030	tnaC	tnaC	tryptophanase leader peptide	0.0272804820081197	0.963385113364964	Upregulated	487.023284997085	WP_001364348.1
C2566_RS04650	lpxD	lpxD	UDP-3-O-(3-hydroxymyristoyl)glucosamine N-acyltransferase	0.0270790508316036	0.953737196916209	Upregulated	501.751452251953	WP_001139294.1
C2566_RS15575	crr	crr	PTS glucose transporter subunit IIA	0.0270665769314501	0.955696959999909	Upregulated	831.195695378508	WP_000522247.1
C2566_RS00225	ravA	ravA	ATPase RavA	0.0264756242679222	0.94870152737349	Upregulated	100.804619674425	WP_001300947.1
C2566_RS17355	C2566_RS17355	C2566_RS17355	ABC transporter permease	0.0264029439687615	0.964366455329591	Upregulated	59.6951798798984	WP_000156205.1
C2566_RS05870	ybaA	ybaA	DUF1428 domain-containing protein	0.0263650933934749	0.962103243094151	Upregulated	19.5081451394156	WP_000878140.1
C2566_RS08110	rlmC	rlmC	23S rRNA (uracil(747)-C(5))-methyltransferase RlmC	0.0260883745705192	0.964366455329591	Upregulated	36.3823067315478	WP_001149743.1
C2566_RS00595	C2566_RS00595	C2566_RS00595	DUF943 family protein	0.0260022538094761	0.962103243094151	Upregulated	7.10105204827602	WP_000837667.1
C2566_RS01145	rhaS	rhaS	HTH-type transcriptional activator RhaS	0.0259400348528988	0.964366455329591	Upregulated	14.8350741484959	WP_000217165.1
C2566_RS13490	shiA	shiA	shikimate transporter	0.0258152526846228	0.955484143216956	Upregulated	94.9254235348218	WP_000378575.1
C2566_RS15095	rpnB	rpnB	recombination-promoting nuclease RpnB	0.0257458980117172	0.965325993919373	Upregulated	241.609498312005	WP_000156140.1
C2566_RS20370	nudE	nudE	ADP compounds hydrolase NudE	0.025665247810602	0.955696959999909	Upregulated	295.807793946641	WP_000045744.1
C2566_RS09170	bssS	bssS	biofilm formation regulator BssS	0.0255117892436329	0.962725444690698	Upregulated	1569.7069298127	WP_000414437.1
C2566_RS20610	yrhB	yrhB	YrhB family protein	0.0252659140783227	0.963949658846657	Upregulated	5.69267976717459	WP_000634159.1
C2566_RS19265	folP	folP	dihydropteroate synthase	0.0252379651998203	0.953737196916209	Upregulated	65.1546881643812	WP_000764731.1
C2566_RS19695	acrF	acrF	multidrug efflux RND transporter permease subunit AcrF	0.0251210504979619	0.963949658846657	Upregulated	69.7165366960233	WP_001273195.1
C2566_RS11770	ydgH	ydgH	DUF1471 family protein YdgH	0.0242802637142104	0.964366455329591	Upregulated	138.930875781901	WP_000769322.1
C2566_RS09305	yceF	yceF	7-methyl-GTP pyrophosphatase	0.0239691458774935	0.953475811569686	Upregulated	120.400098628742	WP_001125202.1
C2566_RS01060	fdhE	fdhE	formate dehydrogenase accessory protein FdhE	0.0239305713884038	0.962103243094151	Upregulated	149.226819453572	WP_000027705.1
C2566_RS00285	yieP	yieP	FadR/GntR family transcriptional regulator	0.0237761764074823	0.967960731631546	Upregulated	335.798776003598	WP_001131164.1
C2566_RS06265	C2566_RS06265	C2566_RS06265	hypothetical protein	0.023766765810026	0.968710764284861	Upregulated	151.243542607801	NA
C2566_RS03425	deoA	deoA	thymidine phosphorylase	0.0237039981418311	0.959075519952202	Upregulated	130.638569166383	WP_038432744.1
C2566_RS17310	sdaB	sdaB	L-serine ammonia-lyase II	0.0236136833505756	0.967960731631546	Upregulated	192.456524873988	WP_000626410.1
C2566_RS17040	ygbL	ygbL	aldolase	0.0234654688847769	0.969012526029984	Upregulated	13.6464135363352	WP_001278994.1
C2566_RS02590	yjfI	yjfI	YjfI family protein	0.022702286206772	0.970165204291618	Upregulated	9.36673256387684	WP_000220128.1
C2566_RS11210	ddpB	ddpB	ABC transporter permease	0.0224403384539523	0.970165204291618	Upregulated	10.5025035741309	WP_000145111.1
C2566_RS08040	C2566_RS08040	C2566_RS08040	ogr/Delta-like zinc finger family protein	0.0220924499800432	0.970165204291618	Upregulated	59.3436384865409	WP_000972391.1
C2566_RS07705	ybiO	ybiO	mechanosensitive channel protein	0.0220395637434784	0.969012526029984	Upregulated	46.3303562594759	WP_001267253.1
C2566_RS15345	evgA	evgA	acid-sensing system DNA-binding response regulator EvgA	0.0220176025996377	0.970165204291618	Upregulated	685.207574288221	WP_000991370.1
C2566_RS06590	entH	entH	proofreading thioesterase EntH	0.0217551597918028	0.970399394056528	Upregulated	8.53670835070629	WP_000637953.1
C2566_RS12030	grxD	grxD	monothiol glutaredoxin 4	0.0216138372572654	0.967960731631546	Upregulated	1036.59208206619	WP_000108172.1
C2566_RS14385	yeiL	yeiL	transcriptional regulator YeiL	0.0210003418195059	0.971108430380521	Upregulated	29.4219151443666	WP_000658583.1
C2566_RS02460	frdB	frdB	fumarate reductase iron-sulfur protein	0.0209770507096306	0.970165204291618	Upregulated	372.378916489097	WP_000829498.1
C2566_RS12455	chbR	chbR	transcriptional regulator ChbR	0.0208365785891328	0.970224642344194	Upregulated	52.7191548913365	WP_000983648.1
C2566_RS05950	ybaB	ybaB	YbaB/EbfC family nucleoid-associated protein	0.0203576602147934	0.970165204291618	Upregulated	124.092277503116	WP_000467098.1
C2566_RS05825	decR	decR	DNA-binding transcriptional regulator DecR	0.0202561633498823	0.971108430380521	Upregulated	46.8198896722342	WP_000884589.1
C2566_RS07755	mntR	mntR	manganese-binding transcriptional regulator MntR	0.0201792847347897	0.967572073115146	Upregulated	121.861859525212	WP_000091016.1
C2566_RS09035	ycdZ	ycdZ	DUF1097 domain-containing protein	0.0200299856921337	0.971980841306014	Upregulated	110.448396306055	WP_001300785.1
C2566_RS01475	C2566_RS01475	C2566_RS01475	hypothetical protein	0.0195994341482181	0.971980841306014	Upregulated	220.621655782613	NA
C2566_RS17815	scpC	scpC	propionyl-CoA:succinate CoA transferase	0.01945468033489	0.972153599459503	Upregulated	14.36694010213	WP_000449965.1
C2566_RS07875	ybjG	ybjG	undecaprenyl-diphosphate phosphatase	0.0193602279446619	0.971312234703071	Upregulated	56.963931711246	WP_001295291.1
C2566_RS04965	crl	crl	sigma factor-binding protein Crl	0.0191331812437593	0.971980841306014	Upregulated	1383.05989329072	WP_000174677.1
C2566_RS01245	glpX	glpX	class II fructose-bisphosphatase	0.0190133056054445	0.971312234703071	Upregulated	118.182136888873	WP_001250640.1
C2566_RS01240	fpr	fpr	ferredoxin--NADP(+) reductase	0.0187901084803209	0.971708602127773	Upregulated	152.22274426748	WP_000796310.1
C2566_RS06610	ybdL	ybdL	methionine-oxo-acid transaminase	0.0183415232469093	0.973103623066513	Upregulated	36.4291427869076	WP_000183906.1
C2566_RS01520	C2566_RS01520	C2566_RS01520	hypothetical protein	0.0182832365063272	0.971108430380521	Upregulated	219.52000372636	NA
C2566_RS06945	C2566_RS06945	C2566_RS06945	hypothetical protein	0.0181355137978121	0.973789746859787	Upregulated	41.9988437776901	NA
C2566_RS21690	coaBC	coaBC	bifunctional phosphopantothenoylcysteine decarboxylase/phosphopantothenate--cysteine ligase CoaBC	0.0177552729317333	0.969012526029984	Upregulated	81.0158338342609	WP_000050139.1
C2566_RS02115	alsR	alsR	MurR/RpiR family transcriptional regulator	0.0177387087512291	0.970165204291618	Upregulated	173.444961438801	WP_000083217.1
C2566_RS10725	ompN	ompN	porin OmpN	0.0174735175120961	0.97456150448943	Upregulated	20.5898135465268	WP_000837924.1
C2566_RS04960	frsA	frsA	esterase FrsA	0.0173866107909643	0.967572073115146	Upregulated	140.081606843814	WP_000189541.1
C2566_RS19670	fis	fis	DNA-binding transcriptional regulator Fis	0.0173651733510942	0.97456150448943	Upregulated	283.704360106024	WP_000462905.1
C2566_RS11345	C2566_RS11345	C2566_RS11345	autotransporter outer membrane beta-barrel domain-containing protein	0.0172657256258326	0.97456150448943	Upregulated	30.0128171764431	NA
C2566_RS19475	nanT	nanT	sialic acid transporter NanT	0.017259641433546	0.972153599459503	Upregulated	47.5821149510313	WP_000108459.1
C2566_RS00680	C2566_RS00680	C2566_RS00680	cytosine permease	0.0170937754945539	0.97456150448943	Upregulated	27.0488238032481	WP_001227362.1
C2566_RS00640	rhtC	rhtC	threonine export protein RhtC	0.016946177751774	0.974004388956516	Upregulated	22.5564825546321	WP_000928828.1
C2566_RS06850	hscC	hscC	molecular chaperone HscC	0.0169365072435603	0.974527656094988	Upregulated	31.472463884063	WP_000367881.1
C2566_RS16230	glyA	glyA	serine hydroxymethyltransferase	0.0164573662170945	0.971980841306014	Upregulated	889.105151338933	WP_000919159.1
C2566_RS11075	C2566_RS11075	C2566_RS11075	ISAs1 family transposase	0.0164263925682138	0.976477595454372	Upregulated	50.0541307889908	NA
C2566_RS05225	yahN	yahN	LysE family transporter	0.0163534117901745	0.972153599459503	Upregulated	80.3080780910948	WP_000976975.1
C2566_RS18290	C2566_RS18290	C2566_RS18290	ATP-binding protein	0.0161965940418848	0.975261308743205	Upregulated	7.78197570763198	WP_000339531.1
C2566_RS15680	eutK	eutK	ethanolamine utilization microcompartment protein EutK	0.0159992182709647	0.976520152033909	Upregulated	11.2888838310401	WP_000606257.1
C2566_RS04535	clcA	clcA	H(+)/Cl(-) exchange transporter ClcA	0.0158368385424922	0.971312234703071	Upregulated	227.583053428846	WP_000845394.1
C2566_RS15130	purF	purF	amidophosphoribosyltransferase	0.0158217449412562	0.971056049948324	Upregulated	93.5055889070469	WP_000334220.1
C2566_RS16780	gshA	gshA	glutamate--cysteine ligase	0.0157465198679859	0.971980841306014	Upregulated	607.679048993119	WP_000611804.1
C2566_RS02415	epmB	epmB	EF-P beta-lysylation protein EpmB	0.0156349519100417	0.973789746859787	Upregulated	58.9944365603005	WP_000940522.1
C2566_RS12615	ydjA	ydjA	NAD(P)H nitroreductase	0.0151850963256634	0.976520152033909	Upregulated	149.41291318695	WP_000339283.1
C2566_RS15915	hyfR	hyfR	DNA-binding transcriptional regulator HyfR	0.0150385474985889	0.976520152033909	Upregulated	24.0843931918824	WP_001251526.1
C2566_RS09200	rimJ	rimJ	ribosomal protein S5-alanine N-acetyltransferase	0.01486523469931	0.971108430380521	Upregulated	127.996630740768	WP_000468186.1
C2566_RS09145	trhO	trhO	rhodanese-related sulfurtransferase	0.0147049914318919	0.974118295126375	Upregulated	114.21505695663	WP_001319625.1
C2566_RS06515	entD	entD	enterobactin synthase subunit EntD	0.0144729252516504	0.976520152033909	Upregulated	85.1494523457276	WP_001749708.1
C2566_RS20430	feoA	feoA	ferrous iron transporter A	0.0144518656943832	0.976520152033909	Upregulated	47.9999564230214	WP_001200455.1
C2566_RS14975	nuoH	nuoH	NADH-quinone oxidoreductase subunit NuoH	0.0144242768293814	0.976520152033909	Upregulated	504.141404435382	WP_000118507.1
C2566_RS21740	rpoZ	rpoZ	DNA-directed RNA polymerase subunit omega	0.0144134430247907	0.976520152033909	Upregulated	121.171478742795	WP_000135058.1
C2566_RS17080	ispF	ispF	2-C-methyl-D-erythritol 2,4-cyclodiphosphate synthase	0.0142892269436877	0.973789746859787	Upregulated	43.4640668566795	WP_001219242.1
C2566_RS19560	aaeA	aaeA	p-hydroxybenzoic acid efflux pump subunit AaeA	0.0142116390726533	0.976520152033909	Upregulated	27.3424631862091	WP_000854033.1
C2566_RS13135	znuA	znuA	zinc ABC transporter substrate-binding protein ZnuA	0.0142073394452736	0.97456150448943	Upregulated	280.975533575789	WP_001300644.1
C2566_RS05545	sbcC	sbcC	exonuclease subunit SbcC	0.0141412102857051	0.971820935860071	Upregulated	120.756108446499	WP_000698951.1
C2566_RS01340	katG	katG	catalase/peroxidase HPI	0.014026835044898	0.976520152033909	Upregulated	791.55120400664	WP_012767778.1
C2566_RS20250	frlR	frlR	DNA-binding transcriptional regulator FrlR	0.0138722678967839	0.973589930629239	Upregulated	61.111337529773	WP_001276847.1
C2566_RS13165	ruvC	ruvC	crossover junction endodeoxyribonuclease RuvC	0.0137833686946823	0.976520152033909	Upregulated	88.3508735625359	WP_001295503.1
C2566_RS18095	rdgB	rdgB	RdgB/HAM1 family non-canonical purine NTP pyrophosphatase	0.0137712025494792	0.976520152033909	Upregulated	30.0227175365678	WP_001174777.1
C2566_RS16520	yfiR	yfiR	YfiR family protein	0.0136242912617234	0.976520152033909	Upregulated	181.406510681415	WP_001212391.1
C2566_RS19655	panF	panF	sodium/pantothenate symporter	0.0134657500871484	0.976520152033909	Upregulated	36.1148034327123	WP_001175728.1
C2566_RS08830	torR	torR	two-component system response regulator TorR	0.0133553594626881	0.976520152033909	Upregulated	42.9942964015972	WP_001120125.1
C2566_RS12090	C2566_RS12090	C2566_RS12090	hypothetical protein	0.0132755074671751	0.978379024120023	Upregulated	17.3762774538597	NA
C2566_RS14525	yejO	yejO	autotransporter YejO	0.0130022985140963	0.976520152033909	Upregulated	162.700984420362	WP_000554226.1
C2566_RS08350	ycaO	ycaO	30S ribosomal protein S12 methylthiotransferase accessory factor YcaO	0.0128342569429919	0.978099888898664	Upregulated	105.561938443352	WP_001295344.1
C2566_RS17095	ygbE	ygbE	DUF3561 family protein	0.0126100669045991	0.976520152033909	Upregulated	175.629127140344	WP_001246104.1
C2566_RS21435	selA	selA	L-seryl-tRNA(Sec) selenium transferase	0.0125898181553056	0.973789746859787	Upregulated	109.871707114071	WP_000206275.1
C2566_RS06710	dpiB	dpiB	sensor histidine kinase DpiB	0.0124029764491286	0.978963834223789	Upregulated	38.3454059242062	WP_012767702.1
C2566_RS01920	alr	alr	alanine racemase	0.0123693809102091	0.976520152033909	Upregulated	132.03319702016	WP_001147328.1
C2566_RS17425	C2566_RS17425	C2566_RS17425	hypothetical protein	0.0123062024010489	0.978536385629099	Upregulated	322.026358892245	NA
C2566_RS18970	yhaB	yhaB	protein YhaB	0.0122077861206589	0.979042347880064	Upregulated	10.6090343053392	WP_000675733.1
C2566_RS21030	yhjG	yhjG	AsmA family protein	0.0120269168947374	0.976520152033909	Upregulated	74.7929434674745	WP_001296794.1
C2566_RS03875	ispH	ispH	4-hydroxy-3-methylbut-2-enyl diphosphate reductase	0.0119374132507922	0.976520152033909	Upregulated	342.086389629712	WP_001166395.1
C2566_RS20055	bfd	bfd	bacterioferritin-associated ferredoxin	0.0118619286607358	0.980255317692027	Upregulated	63.2168298918381	WP_000289085.1
C2566_RS20475	malP	malP	maltodextrin phosphorylase	0.0117995580312968	0.979241112993595	Upregulated	435.744980260695	WP_000081903.1
C2566_RS02410	yjeJ	yjeJ	YjeJ family protein	0.0117723683457519	0.97964223095697	Upregulated	12.6305449473314	WP_001008049.1
C2566_RS19245	yhbX	yhbX	phosphoethanolamine transferase	0.0116951667551577	0.97964223095697	Upregulated	39.9184183304521	WP_001300540.1
C2566_RS12145	pykF	pykF	pyruvate kinase PykF	0.0115947541806659	0.976520152033909	Upregulated	364.160125053328	WP_001295403.1
C2566_RS02055	fdhF	fdhF	formate dehydrogenase H subunit alpha, selenocysteine-containing	0.0109128314789211	0.980586114461641	Upregulated	256.494821463263	WP_012767779.1
C2566_RS04910	C2566_RS04910	C2566_RS04910	flagellar biosynthesis protein FlhA	0.0108881333355138	0.980586114461641	Upregulated	15.2686712738436	NA
C2566_RS06605	hcxA	hcxA	hydroxycarboxylate dehydrogenase HcxA	0.0108423957610054	0.980586114461641	Upregulated	36.8521499642237	WP_001120460.1
C2566_RS08645	helD	helD	DNA helicase IV	0.0108186264759493	0.978099888898664	Upregulated	237.3573194003	WP_001295354.1
C2566_RS00885	srkA	srkA	stress response kinase SrkA	0.0104622146315615	0.979043836674909	Upregulated	471.277845214049	WP_001065497.1
C2566_RS00735	C2566_RS00735	C2566_RS00735	tripartite tricarboxylate transporter TctB family protein	0.010400955766987	0.980586114461641	Upregulated	19.8856415256426	WP_001093393.1
C2566_RS19680	yhdU	yhdU	DUF2556 family protein	0.0103829671533808	0.983002321411879	Upregulated	67.6642184558618	WP_001295275.1
C2566_RS16275	tadA	tadA	tRNA adenosine(34) deaminase TadA	0.00996751673088023	0.980586114461641	Upregulated	96.6507439230724	WP_001297409.1
C2566_RS09770	ycgY	ycgY	protein YcgY	0.00913609810614919	0.985146256385157	Upregulated	20.7971097446911	WP_000615067.1
C2566_RS15305	mlaA	mlaA	phospholipid-binding lipoprotein MlaA	0.00906784147589369	0.97964223095697	Upregulated	131.426776303292	WP_000776768.1
C2566_RS14040	yegV	yegV	carbohydrate kinase family protein	0.0088181368855783	0.985146256385157	Upregulated	14.9495672589846	WP_000011997.1
C2566_RS08285	rarA	rarA	replication-associated recombination protein RarA	0.00864293237249599	0.984410405805865	Upregulated	112.98335885266	WP_000067755.1
C2566_RS08290	serS	serS	serine--tRNA ligase	0.0083052071133649	0.983890273351546	Upregulated	1196.85181827513	WP_000886683.1
C2566_RS04795	dkgB	dkgB	2,5-didehydrogluconate reductase DkgB	0.00798915734119162	0.985146256385157	Upregulated	64.1503099852283	WP_000997050.1
C2566_RS10040	oppF	oppF	murein tripeptide/oligopeptide ABC transporter ATP-binding protein OppF	0.0077788823710576	0.98667390718555	Upregulated	752.048247497881	WP_000994905.1
C2566_RS12640	ydjE	ydjE	MFS transporter	0.00756649865503095	0.987052519476833	Upregulated	16.5007827793385	WP_001299574.1
C2566_RS13550	cobU	cobU	bifunctional adenosylcobinamide kinase/adenosylcobinamide-phosphate guanylyltransferase	0.00749787425806321	0.985146256385157	Upregulated	42.226962384712	WP_000973176.1
C2566_RS07440	C2566_RS07440	C2566_RS07440	galactose-1-epimerase	0.00747820067153758	0.986339924808805	Upregulated	147.001366096448	NA
C2566_RS12840	yeaY	yeaY	Slp family lipoprotein YeaY	0.00737378543237327	0.987052519476833	Upregulated	174.199222335214	WP_000290581.1
C2566_RS02340	cadA	cadA	lysine decarboxylase CadA	0.00718511792601869	0.987238241180947	Upregulated	60.7798465699388	WP_001295383.1
C2566_RS20180	pabA	pabA	aminodeoxychorismate synthase component 2	0.00713462089069515	0.982115229882454	Upregulated	63.4598872472134	WP_000601847.1
C2566_RS16135	trmJ	trmJ	tRNA (cytosine(32)/uridine(32)-2'-O)-methyltransferase TrmJ	0.0066136779787883	0.986339924808805	Upregulated	248.037570839742	WP_000940019.1
C2566_RS16630	C2566_RS16630	C2566_RS16630	ParB/RepB/Spo0J family partition protein	0.0066034631687312	0.988681948708642	Upregulated	537.41840327377	WP_000614784.1
C2566_RS04155	ftsL	ftsL	cell division protein FtsL	0.00639636474692638	0.986339924808805	Upregulated	206.310638206839	WP_000625658.1
C2566_RS01500	coaA	coaA	type I pantothenate kinase	0.00633975278261731	0.987854643505593	Upregulated	206.791635009746	WP_000023081.1
C2566_RS11645	rspB	rspB	Zn-dependent oxidoreductase	0.00628262131081536	0.988681948708642	Upregulated	16.4333184549215	WP_000836067.1
C2566_RS09840	lolB	lolB	lipoprotein insertase outer membrane protein LolB	0.0062466822778187	0.987052519476833	Upregulated	75.6573759392698	WP_001130692.1
C2566_RS06635	ahpC	ahpC	alkyl hydroperoxide reductase subunit C	0.0060569629331534	0.988681948708642	Upregulated	2845.84870095284	WP_000052796.1
C2566_RS17870	ygfB	ygfB	UPF0149 family protein YgfB	0.00579468322600083	0.985376252318724	Upregulated	269.733814737137	WP_001295378.1
C2566_RS06955	C2566_RS06955	C2566_RS06955	hypothetical protein	0.00570382910346292	0.989017742530528	Upregulated	812.008862594362	NA
C2566_RS00375	ppiC	ppiC	peptidylprolyl isomerase PpiC	0.00551108627370762	0.989348971087807	Upregulated	43.5519969847117	WP_001140251.1
C2566_RS08925	rutR	rutR	HTH-type transcriptional regulator RutR	0.00542954325226958	0.988681948708642	Upregulated	112.790058319528	WP_001301219.1
C2566_RS08560	zapC	zapC	cell division protein ZapC	0.00463639727696283	0.989692189809778	Upregulated	87.9815853323949	WP_001295353.1
C2566_RS07860	gstB	gstB	glutathione S-transferase GstB	0.00451178760899646	0.989692189809778	Upregulated	45.7602849681835	WP_001295292.1
C2566_RS08570	rlmKL	rlmKL	bifunctional 23S rRNA (guanine(2069)-N(7))-methyltransferase RlmK/23S rRNA (guanine(2445)-N(2))-methyltransferase RlmL	0.00440843758738297	0.988681948708642	Upregulated	150.157113858041	WP_001086539.1
C2566_RS04410	panB	panB	3-methyl-2-oxobutanoate hydroxymethyltransferase	0.00437735836293524	0.989692189809778	Upregulated	93.381674863095	WP_000805497.1
C2566_RS12630	ansA	ansA	asparaginase	0.00417553801944025	0.989692189809778	Upregulated	51.7609666216941	WP_001170162.1
C2566_RS14450	mepS	mepS	bifunctional murein DD-endopeptidase/murein LD-carboxypeptidase	0.0040627736008714	0.991085060754244	Upregulated	3146.98868520244	WP_000241011.1
C2566_RS07185	pxpC	pxpC	5-oxoprolinase subunit PxpC	0.00372356182680357	0.991085060754244	Upregulated	70.5266485283896	WP_000912724.1
C2566_RS12605	selD	selD	selenide, water dikinase SelD	0.00308343102103298	0.992929634410785	Upregulated	373.785268937002	WP_001301298.1
C2566_RS08425	elyC	elyC	envelope biogenesis factor ElyC	0.00305671557096147	0.992929634410785	Upregulated	23.4153836333166	WP_000899600.1
C2566_RS20810	C2566_RS20810	C2566_RS20810	lyase	0.00263129111989556	0.994627915419974	Upregulated	53.2867289685578	NA
C2566_RS02385	fxsA	fxsA	FxsA family protein	0.00233127480217508	0.994627915419974	Upregulated	399.137296482453	WP_001267448.1
C2566_RS13140	znuC	znuC	zinc ABC transporter ATP-binding protein ZnuC	0.00209774459931694	0.995260127058967	Upregulated	190.694148616464	WP_000202990.1
C2566_RS17925	ygfZ	ygfZ	tRNA-modifying protein YgfZ	0.00186962246533548	0.995260127058967	Upregulated	236.371929351312	WP_000886062.1
C2566_RS21565	envC	envC	murein hydrolase activator EnvC	0.00158952301384976	0.995260127058967	Upregulated	69.4544665803463	WP_000196249.1
C2566_RS09655	minE	minE	cell division topological specificity factor MinE	0.00157186554509422	0.995525947269669	Upregulated	283.617017187527	WP_001185665.1
C2566_RS20220	cysG	cysG	siroheme synthase CysG	0.00150023560795976	0.995260127058967	Upregulated	75.3772041209046	WP_000349855.1
C2566_RS14620	eco	eco	serine protease inhibitor ecotin	0.0014776711552472	0.995600837601592	Upregulated	91.5841398101691	WP_000849209.1
C2566_RS11095	nhoA	nhoA	N-hydroxyarylamine O-acetyltransferase	0.00136968558888859	0.996409053034907	Upregulated	21.3753043239118	WP_000187904.1
C2566_RS18565	zupT	zupT	zinc transporter ZupT	0.000983772470728879	0.996652229819996	Upregulated	102.290397955092	WP_001295627.1
C2566_RS00390	gppA	gppA	guanosine-5'-triphosphate,3'-diphosphate diphosphatase	0.000972702515352498	0.996409053034907	Upregulated	241.411320665243	WP_000535976.1
C2566_RS19225	nusA	nusA	transcription termination factor NusA	0.000926126202670887	0.996409053034907	Upregulated	395.298872411425	WP_001031057.1
C2566_RS07560	uvrB	uvrB	excinuclease ABC subunit UvrB	0.000759347387595129	0.996779992408542	Upregulated	358.76940963333	WP_000042533.1
C2566_RS17155	ygcO	ygcO	ferredoxin family protein	0.000297925795908418	0.998898710373987	Upregulated	7.80650397722738	WP_000109526.1
C2566_RS09195	mdtH	mdtH	multidrug efflux MFS transporter MdtH	-0.00124850049664536	0.996409053034907	Downregulated	43.224979252894	WP_000092206.1
C2566_RS10235	lapA	lapA	lipopolysaccharide assembly protein LapA	-0.00146902686999567	0.995525947269669	Downregulated	284.138697732178	WP_000876286.1
C2566_RS21635	C2566_RS21635	C2566_RS21635	glycosyltransferase	-0.00155366936520022	0.995592609433837	Downregulated	172.519766158481	NA
C2566_RS11685	ynfF	ynfF	selenate/tellurate reductase subunit YnfF	-0.0019903787604287	0.995260127058967	Downregulated	569.684401088162	WP_001340362.1
C2566_RS04390	yadE	yadE	polysaccharide deacetylase family protein	-0.00204737466442372	0.995260127058967	Downregulated	91.5830385138421	WP_000277917.1
C2566_RS04740	rcsF	rcsF	Rcs stress response system protein RcsF	-0.00272166519890084	0.992929634410785	Downregulated	63.9160816841195	WP_001202329.1
C2566_RS05265	codA	codA	cytosine/isoguanine deaminase	-0.00289510197148822	0.992929634410785	Downregulated	45.7246924171687	WP_001301240.1
C2566_RS03855	ribF	ribF	bifunctional riboflavin kinase/FAD synthetase	-0.0034533466672062	0.989017742530528	Downregulated	267.720673195872	WP_000767337.1
C2566_RS24995	C2566_RS24995	C2566_RS24995	hypothetical protein	-0.00346404346874378	0.992909865870726	Downregulated	8.55347732873785	WP_001324497.1
C2566_RS20835	yhiJ	yhiJ	DUF4049 domain-containing protein	-0.00360211339442318	0.992806460273503	Downregulated	63.4745850804512	WP_001329173.1
C2566_RS02705	rplI	rplI	50S ribosomal protein L9	-0.00404913150442585	0.991428494497632	Downregulated	597.836740917056	WP_001196062.1
C2566_RS05160	pdeL	pdeL	DNA-binding transcriptional activator/c-di-GMP phosphodiesterase PdeL	-0.00411422368121636	0.989692189809778	Downregulated	89.0804850759529	WP_001301264.1
C2566_RS08160	ybjT	ybjT	SDR family oxidoreductase	-0.00420583359991621	0.988681948708642	Downregulated	74.4438364290663	WP_001136577.1
C2566_RS03635	hypT	hypT	hypochlorite stress DNA-binding transcriptional regulator HypT	-0.00429160499041821	0.989692189809778	Downregulated	149.906566392254	WP_000340740.1
C2566_RS17645	xdhB	xdhB	xanthine dehydrogenase FAD-binding subunit XdhB	-0.00439691256829967	0.990625114938882	Downregulated	42.7607261900191	WP_000459182.1
C2566_RS19400	ptsN	ptsN	PTS IIA-like nitrogen regulatory protein PtsN	-0.00441414072016639	0.988681948708642	Downregulated	113.568923396562	WP_000183676.1
C2566_RS19485	nanR	nanR	transcriptional regulator NanR	-0.0045962188485654	0.989692189809778	Downregulated	114.949100048374	WP_000523844.1
C2566_RS03860	ileS	ileS	isoleucine--tRNA ligase	-0.00460686778726233	0.989692189809778	Downregulated	602.028834602088	WP_001286879.1
C2566_RS17290	syd	syd	SecY-interacting protein	-0.00467404402735055	0.988681948708642	Downregulated	94.4074428085065	WP_000342431.1
C2566_RS02470	epmA	epmA	elongation factor P--(R)-beta-lysine ligase	-0.00488868944662796	0.989595069615326	Downregulated	43.7606662828231	WP_000004771.1
C2566_RS16935	hycH	hycH	formate hydrogenlyase assembly protein HycH	-0.00507727931476997	0.989692189809778	Downregulated	7.41856476875673	WP_001291921.1
C2566_RS19965	rplD	rplD	50S ribosomal protein L4	-0.00508118109539733	0.989692189809778	Downregulated	727.849485285084	WP_000424395.1
C2566_RS05175	yahD	yahD	ankyrin repeat domain-containing protein	-0.00514676057835132	0.989595069615326	Downregulated	11.0604926406821	WP_000023635.1
C2566_RS11855	malX	malX	PTS maltose transporter subunit IICB	-0.0055328580967502	0.987238241180947	Downregulated	72.392211258782	WP_000125638.1
C2566_RS10060	kch	kch	voltage-gated potassium channel protein	-0.00554229103839832	0.988681948708642	Downregulated	180.50858620067	WP_000020078.1
C2566_RS16600	ratA	ratA	type II toxin-antitoxin system toxin RatA	-0.00620832976895019	0.988681948708642	Downregulated	96.2383972387956	WP_001300750.1
C2566_RS16330	rnc	rnc	ribonuclease III	-0.00641401152187132	0.987159005066219	Downregulated	185.659282564488	WP_001068343.1
C2566_RS16685	ygaP	ygaP	thiosulfate sulfurtransferase YgaP	-0.00702625203069715	0.987238241180947	Downregulated	20.1657359639912	WP_001229445.1
C2566_RS13545	cobS	cobS	adenosylcobinamide-GDP ribazoletransferase	-0.00717476948249678	0.987052519476833	Downregulated	29.1797997270761	WP_012767739.1
C2566_RS20435	feoB	feoB	Fe(2+) transporter permease subunit FeoB	-0.0074299657616235	0.985146256385157	Downregulated	193.805140775026	WP_000737007.1
C2566_RS12910	manY	manY	PTS mannose transporter subunit IIC	-0.00748538270698199	0.986548313051846	Downregulated	193.782260200342	WP_000406926.1
C2566_RS01900	dusA	dusA	tRNA dihydrouridine(20/20a) synthase DusA	-0.00753964355477344	0.985146256385157	Downregulated	70.7142465776797	WP_001329186.1
C2566_RS20560	asd	asd	aspartate-semialdehyde dehydrogenase	-0.00780771007361226	0.986339924808805	Downregulated	387.008387128521	WP_000799969.1
C2566_RS16040	ispG	ispG	flavodoxin-dependent (E)-4-hydroxy-3-methylbut-2-enyl-diphosphate synthase	-0.00813334530177102	0.983805191188097	Downregulated	474.652893441629	WP_000551807.1
C2566_RS01495	birA	birA	bifunctional biotin--[acetyl-CoA-carboxylase] ligase/biotin operon repressor BirA	-0.008220436486749	0.985146256385157	Downregulated	142.735168460798	WP_000654614.1
C2566_RS08400	lpxK	lpxK	tetraacyldisaccharide 4'-kinase	-0.00836375219899021	0.985146256385157	Downregulated	49.1019817034179	WP_000570539.1
C2566_RS15905	hyfI	hyfI	hydrogenase 4 catalytic subunit HyfI	-0.00845774972853183	0.985146256385157	Downregulated	6.01390089060839	WP_000075541.1
C2566_RS19330	ibaG	ibaG	BolA family iron metabolism protein IbaG	-0.00852017813066207	0.983890273351546	Downregulated	58.9861621427204	WP_000429656.1
C2566_RS11975	ydhI	ydhI	DUF1656 domain-containing protein	-0.00872085859381796	0.985146256385157	Downregulated	19.9580768638901	WP_000670998.1
C2566_RS15030	hxpA	hxpA	hexitol phosphatase HxpA	-0.0088488660162654	0.985146256385157	Downregulated	153.981417728154	WP_001203392.1
C2566_RS02280	yjdF	yjdF	DUF2238 domain-containing protein	-0.00915253234561089	0.985146256385157	Downregulated	19.6512949493463	WP_000198751.1
C2566_RS11420	marC	marC	NAAT family transporter MarC	-0.0091788193636144	0.981670623326115	Downregulated	41.8788990657017	WP_000885033.1
C2566_RS18080	yggS	yggS	pyridoxal phosphate homeostasis protein	-0.00960638285112329	0.982139246969961	Downregulated	85.6444831778998	WP_000997795.1
C2566_RS12375	thrS	thrS	threonine--tRNA ligase	-0.00995386123291581	0.979043836674909	Downregulated	2806.40322875245	WP_001144202.1
C2566_RS12695	yeaD	yeaD	D-hexose-6-phosphate mutarotase	-0.0103384398014708	0.979241112993595	Downregulated	174.460929854082	WP_001353848.1
C2566_RS01915	dnaB	dnaB	replicative DNA helicase	-0.0107496950622213	0.976520152033909	Downregulated	318.622649730234	WP_000918363.1
C2566_RS13255	cheZ	cheZ	protein phosphatase CheZ	-0.0107620163849259	0.982141718258579	Downregulated	8.93621812642979	WP_000983609.1
C2566_RS09385	hinT	hinT	purine nucleoside phosphoramidase	-0.0120124771457813	0.976520152033909	Downregulated	111.227134703304	WP_000807125.1
C2566_RS20750	dcrB	dcrB	phage sensitivity protein DcrB	-0.0122038068021183	0.979579213540651	Downregulated	432.219286485483	WP_001245295.1
C2566_RS16590	bamE	bamE	outer membrane protein assembly factor BamE	-0.0122666886125755	0.979241112993595	Downregulated	1369.45317330976	WP_001203437.1
C2566_RS15245	C2566_RS15245	C2566_RS15245	fimbrial protein	-0.0123923406894598	0.979241112993595	Downregulated	7.20434391773884	WP_000789849.1
C2566_RS00260	rbsC	rbsC	ribose ABC transporter permease	-0.0125068542948392	0.979241112993595	Downregulated	103.519908474468	WP_000211858.1
C2566_RS08130	artI	artI	arginine ABC transporter substrate-binding protein ArtI	-0.0129512777573919	0.978379024120023	Downregulated	182.564960829923	WP_000756569.1
C2566_RS08665	yccU	yccU	CoA-binding protein	-0.0130922923979845	0.978141940110223	Downregulated	36.0060128141331	WP_001301418.1
C2566_RS04810	yafE	yafE	class I SAM-dependent methyltransferase	-0.0130938537819429	0.976520152033909	Downregulated	817.875483075557	NA
C2566_RS07665	ybiB	ybiB	DNA-binding protein YbiB	-0.0132037716800983	0.976520152033909	Downregulated	169.622787389358	WP_000386551.1
C2566_RS03115	C2566_RS03115	C2566_RS03115	IS3-like element IS600 family transposase	-0.0134008514618044	0.976520152033909	Downregulated	51.0588220110926	WP_085947616.1
C2566_RS04290	ampD	ampD	1,6-anhydro-N-acetylmuramyl-L-alanine amidase AmpD	-0.0134771392197275	0.976520152033909	Downregulated	95.1593312125191	WP_000923721.1
C2566_RS03985	folA	folA	type 3 dihydrofolate reductase	-0.014069454273602	0.971980841306014	Downregulated	135.63494444337	WP_000624375.1
C2566_RS20140	yheT	yheT	hydrolase	-0.0141491085332907	0.976520152033909	Downregulated	35.1033679684829	WP_000057356.1
C2566_RS15035	yfbU	yfbU	YfbU family protein	-0.0141691365285951	0.976520152033909	Downregulated	305.145203175691	WP_000426124.1
C2566_RS24065	C2566_RS24065	C2566_RS24065	IS3-like element IS150 family transposase	-0.0142924991414624	0.976520152033909	Downregulated	9.0958715122848	WP_085947770.1
C2566_RS14595	napG	napG	ferredoxin-type protein NapG	-0.0147511142802082	0.976520152033909	Downregulated	13.6700289062869	WP_000091291.1
C2566_RS08380	rpsA	rpsA	30S ribosomal protein S1	-0.0148864133468001	0.976520152033909	Downregulated	6267.74410022694	WP_000140327.1
C2566_RS19230	rimP	rimP	ribosome maturation factor RimP	-0.015165723435482	0.973789746859787	Downregulated	96.0197736727424	WP_001300397.1
C2566_RS02490	rsgA	rsgA	small ribosomal subunit biogenesis GTPase RsgA	-0.0153598263613536	0.971056049948324	Downregulated	195.756504834525	WP_000041970.1
C2566_RS19980	gspB	gspB	putative general secretion pathway protein GspB	-0.0156106885589461	0.976520152033909	Downregulated	6.89998453530382	WP_000461449.1
C2566_RS18220	glcF	glcF	glycolate oxidase subunit GlcF	-0.0158098943271963	0.97511625880143	Downregulated	32.9238889310408	WP_001194661.1
C2566_RS02860	mpl	mpl	UDP-N-acetylmuramate:L-alanyl-gamma-D-glutamyl-meso-diaminopimelate ligase	-0.0159005986206216	0.970165204291618	Downregulated	244.671238365057	WP_001219792.1
C2566_RS13045	yobA	yobA	CopC domain-containing protein YobA	-0.0159036692694458	0.973789746859787	Downregulated	168.119654068243	WP_000168747.1
C2566_RS22075	dgoD	dgoD	galactonate dehydratase	-0.0160254083851941	0.976520152033909	Downregulated	21.4537311803663	WP_000705001.1
C2566_RS02680	yjfY	yjfY	DUF1471 family protein YjfY	-0.0168173301106083	0.97511625880143	Downregulated	32.6649541554959	WP_000492914.1
C2566_RS12365	rpmI	rpmI	50S ribosomal protein L35	-0.0168398766814273	0.97456150448943	Downregulated	2371.79693912274	WP_001124225.1
C2566_RS01320	metB	metB	cystathionine gamma-synthase	-0.0170262119324449	0.973103623066513	Downregulated	52.3031935656749	WP_001301270.1
C2566_RS10300	sapF	sapF	peptide ABC transporter ATP-binding protein SapF	-0.0170884842922501	0.973789746859787	Downregulated	20.695806427364	WP_000573407.1
C2566_RS03345	creA	creA	protein CreA	-0.0173072259652815	0.970165204291618	Downregulated	63.1747657083131	WP_000875487.1
C2566_RS13625	yeeY	yeeY	LysR substrate-binding domain-containing protein	-0.0173673775695581	0.971980841306014	Downregulated	103.758695667821	WP_000803363.1
C2566_RS02370	cutA	cutA	divalent cation tolerance protein CutA	-0.0173820056057447	0.971980841306014	Downregulated	60.2108616618526	WP_000883400.1
C2566_RS08820	torS	torS	TMAO reductase system sensor histidine kinase/response regulator TorS	-0.0176949833406002	0.974004388956516	Downregulated	53.099305660092	WP_001300633.1
C2566_RS00165	atpA	atpA	F0F1 ATP synthase subunit alpha	-0.0177966743309498	0.973789746859787	Downregulated	1235.15283417815	WP_001176745.1
C2566_RS10035	oppD	oppD	murein tripeptide/oligopeptide ABC transporter ATP-binding protein OppD	-0.018070708104674	0.971980841306014	Downregulated	1057.34105397191	WP_000110945.1
C2566_RS24630	ymiC	ymiC	small membrane protein YmiC	-0.0182007738902048	0.973789746859787	Downregulated	38.9214516775721	WP_001310756.1
C2566_RS19840	rplQ	rplQ	50S ribosomal protein L17	-0.0183467697328885	0.973789746859787	Downregulated	676.452538728655	WP_001216368.1
C2566_RS18985	garK	garK	glycerate 2-kinase	-0.0187423875960992	0.973103623066513	Downregulated	27.8930856636334	WP_001300387.1
C2566_RS21585	kbl	kbl	glycine C-acetyltransferase	-0.0191246153004337	0.970261298503357	Downregulated	664.329587714029	WP_001213837.1
C2566_RS20335	aroK	aroK	shikimate kinase AroK	-0.0194253516110246	0.968710764284861	Downregulated	249.034811359948	WP_000818618.1
C2566_RS19710	C2566_RS19710	C2566_RS19710	amino acid ABC transporter substrate-binding protein	-0.0197067418658126	0.971708602127773	Downregulated	41.2127408331641	WP_000738568.1
C2566_RS08745	appA	appA	bifunctional acid phosphatase/4-phytase	-0.0198261743426617	0.964366455329591	Downregulated	72.962308848728	WP_001300464.1
C2566_RS08250	aat	aat	leucyl/phenylalanyl-tRNA--protein transferase	-0.0198381956454364	0.971980841306014	Downregulated	26.0668257757625	WP_001241678.1
C2566_RS06730	cspE	cspE	transcription antiterminator/RNA stability regulator CspE	-0.019902431379374	0.971980841306014	Downregulated	752.829559865528	WP_000034825.1
C2566_RS15740	eutT	eutT	ethanolamine utilization cob(I)yrinic acid a,c-diamide adenosyltransferase EutT	-0.020017299220243	0.970165204291618	Downregulated	4.97048133091493	WP_000651266.1
C2566_RS04865	ivy	ivy	Ivy family C-type lysozyme inhibitor	-0.020375847540915	0.968710764284861	Downregulated	55.0948592326048	WP_001308392.1
C2566_RS17840	C2566_RS17840	C2566_RS17840	hypothetical protein	-0.020606900171594	0.971312234703071	Downregulated	5.38463420017762	WP_001322018.1
C2566_RS06010	ybaQ	ybaQ	HigA family addiction module antitoxin	-0.0206170557920725	0.970165204291618	Downregulated	86.5524775140847	WP_000806442.1
C2566_RS05630	nrdR	nrdR	transcriptional regulator NrdR	-0.0206731362859323	0.970165204291618	Downregulated	67.377082983672	WP_000543535.1
C2566_RS14005	gatA	gatA	PTS galactitol transporter subunit IIA	-0.020697903555153	0.964366455329591	Downregulated	5.44305559798966	WP_000182921.1
C2566_RS13225	yecM	yecM	VOC family protein	-0.0209907810562023	0.968710764284861	Downregulated	38.5071762890873	WP_001295504.1
C2566_RS17335	C2566_RS17335	C2566_RS17335	L-fuculose-phosphate aldolase	-0.0211277834085543	0.970165204291618	Downregulated	9.20524465767611	NA
C2566_RS14500	rplY	rplY	50S ribosomal protein L25	-0.0214001328575904	0.971056049948324	Downregulated	717.327767328825	WP_000494183.1
C2566_RS21545	secB	secB	protein-export chaperone SecB	-0.0215515796326472	0.969012526029984	Downregulated	453.236421141423	WP_000003377.1
C2566_RS01955	ssb1	ssb1	single-stranded DNA-binding protein SSB1	-0.0216188953334977	0.968710764284861	Downregulated	218.463190245007	WP_000168305.1
C2566_RS18555	ygiC	ygiC	glutathionylspermidine synthase family protein	-0.0217041468032239	0.965209874843341	Downregulated	580.939428552437	WP_000442860.1
C2566_RS11375	yneE	yneE	bestrophin family protein	-0.022023009299638	0.970165204291618	Downregulated	48.2946221754714	WP_000637082.1
C2566_RS14220	bglX	bglX	beta-glucosidase BglX	-0.0222118240243336	0.953737196916209	Downregulated	180.975028962401	WP_000871512.1
C2566_RS09430	bhsA	bhsA	multiple stress resistance protein BhsA	-0.0222589697926766	0.970165204291618	Downregulated	217.93022929769	WP_000800153.1
C2566_RS17455	recB	recB	exodeoxyribonuclease V subunit beta	-0.0225242036346668	0.949623541409378	Downregulated	153.242885661534	WP_001285992.1
C2566_RS20390	hslO	hslO	Hsp33 family molecular chaperone HslO	-0.0228562111680361	0.955426410869945	Downregulated	112.02432007501	WP_001135574.1
C2566_RS12930	mntP	mntP	manganese efflux pump MntP	-0.0229031995031965	0.969012526029984	Downregulated	23.9012517966517	WP_001296134.1
C2566_RS14825	nudI	nudI	nucleoside triphosphatase NudI	-0.023656277804646	0.967572073115146	Downregulated	64.4363499069927	WP_001300564.1
C2566_RS12470	chbB	chbB	PTS N,N'-diacetylchitobiose transporter subunit IIB	-0.0236762040434562	0.968710764284861	Downregulated	373.045735574069	WP_000412169.1
C2566_RS14105	C2566_RS14105	C2566_RS14105	helix-turn-helix domain-containing protein	-0.0237976869819757	0.968710764284861	Downregulated	62.7260757177555	WP_000858919.1
C2566_RS10180	sohB	sohB	protease SohB	-0.0239116124245246	0.94986895216954	Downregulated	318.110131542081	WP_000422045.1
C2566_RS22040	yidE	yidE	putative transporter	-0.0240307445305606	0.951328187271859	Downregulated	131.536418399421	WP_001279763.1
C2566_RS20420	greB	greB	transcription elongation factor GreB	-0.0241222668208958	0.965434148036311	Downregulated	39.1103312769339	WP_000856731.1
C2566_RS11875	blr	blr	division septum protein Blr	-0.0241329635159937	0.965325993919373	Downregulated	205.495099359228	WP_001300888.1
C2566_RS08445	mukB	mukB	chromosome partition protein MukB	-0.0245288709426006	0.959075519952202	Downregulated	413.471558216234	WP_000572670.1
C2566_RS16360	rpoE	rpoE	RNA polymerase sigma factor RpoE	-0.0246715782767706	0.96459304092696	Downregulated	4179.68108279402	WP_001295364.1
C2566_RS08335	pflA	pflA	pyruvate formate lyase 1-activating protein	-0.024711425529971	0.953737196916209	Downregulated	376.687083778969	WP_000111043.1
C2566_RS24750	rseD	rseD	rpoE leader peptide RseD	-0.0248631944926169	0.967572073115146	Downregulated	681.027073029319	WP_001303621.1
C2566_RS08145	ybjQ	ybjQ	heavy metal-binding domain-containing protein	-0.0249186970852909	0.963949658846657	Downregulated	117.017438994116	WP_001160737.1
C2566_RS18785	higA	higA	type II toxin-antitoxin system antitoxin HigA	-0.0250038863276833	0.965209874843341	Downregulated	23.0811335840141	WP_000560266.1
C2566_RS07240	sdhD	sdhD	succinate dehydrogenase membrane anchor subunit	-0.0251658767572006	0.967012786668198	Downregulated	354.052641133813	WP_000254365.1
C2566_RS01655	zraR	zraR	sigma-54-dependent response regulator transcription factor ZraR	-0.0252927529494514	0.964366455329591	Downregulated	66.1067540483678	WP_000148551.1
C2566_RS17950	dsbC	dsbC	bifunctional protein-disulfide isomerase/oxidoreductase DsbC	-0.0255072500647306	0.948375175448173	Downregulated	133.24919156949	WP_000715216.1
C2566_RS01515	C2566_RS01515	C2566_RS01515	hypothetical protein	-0.0259352032067846	0.96459304092696	Downregulated	385.974548950104	NA
C2566_RS06615	ybdM	ybdM	IbrB-like domain-containing protein	-0.0260924371320801	0.963949658846657	Downregulated	14.2854214627552	WP_000502936.1
C2566_RS03005	yjgR	yjgR	helicase HerA-like C-terminal domain-containing protein	-0.0261497778370407	0.953737196916209	Downregulated	77.8388422518393	WP_001294573.1
C2566_RS08410	ycaR	ycaR	protein YcaR	-0.0263978352798959	0.959075519952202	Downregulated	76.421415972186	WP_000350058.1
C2566_RS00460	wzxE	wzxE	lipid III flippase WzxE	-0.0264917853345802	0.955696959999909	Downregulated	61.2070645316616	WP_000050260.1
C2566_RS25325	C2566_RS25325	C2566_RS25325	tyrosine-type recombinase/integrase	-0.0267686739683735	0.96287081749113	Downregulated	19.2109148703402	WP_000290930.1
C2566_RS12600	topB	topB	DNA topoisomerase III	-0.0268307143113724	0.957295865292799	Downregulated	178.683967900092	WP_001235800.1
C2566_RS00435	wecC	wecC	UDP-N-acetyl-D-mannosamine dehydrogenase	-0.0269314817181793	0.94986895216954	Downregulated	73.3098622687496	WP_000006621.1
C2566_RS15970	ppx	ppx	exopolyphosphatase	-0.0269833481790213	0.953737196916209	Downregulated	197.728563167595	WP_001121363.1
C2566_RS00175	atpF	atpF	F0F1 ATP synthase subunit B	-0.0271159955738057	0.961309968153837	Downregulated	688.922945297616	WP_001052219.1
C2566_RS03825	sgcE	sgcE	ribulose-phosphate 3 epimerase family protein	-0.0278400228000729	0.961309968153837	Downregulated	16.5628199016546	WP_000600622.1
C2566_RS13770	wcaM	wcaM	colanic acid biosynthesis protein WcaM	-0.0278509088624348	0.962103243094151	Downregulated	14.4732574945356	WP_001115981.1
C2566_RS19575	tldD	tldD	metalloprotease TldD	-0.0283540886757189	0.939353029054769	Downregulated	402.065642043301	WP_000055909.1
C2566_RS03070	insG	insG	IS4-like element IS4 family transposase	-0.0286407038429069	0.957584244247486	Downregulated	110.726428866488	WP_000483767.1
C2566_RS04060	yabI	yabI	DedA family protein	-0.0287664772998971	0.960031772049823	Downregulated	185.984634189445	WP_001148410.1
C2566_RS17375	fucU	fucU	L-fucose mutarotase	-0.0287761122658353	0.959075519952202	Downregulated	85.8052447968213	WP_000920840.1
C2566_RS10495	ycjY	ycjY	alpha/beta hydrolase	-0.028793166729869	0.958842936701408	Downregulated	25.2584293367851	WP_001300523.1
C2566_RS17210	ygcG	ygcG	TPM domain-containing protein	-0.0288240556622036	0.955484143216956	Downregulated	8.94509877182376	WP_001268460.1
C2566_RS19500	sspA	sspA	stringent starvation protein SspA	-0.0289256362758646	0.954666734023461	Downregulated	283.326161480171	WP_000257293.1
C2566_RS02985	holC	holC	DNA polymerase III subunit chi	-0.029121804911344	0.953737196916209	Downregulated	57.5668198063705	WP_000786393.1
C2566_RS01325	metL	metL	bifunctional aspartate kinase/homoserine dehydrogenase II	-0.0293223847401573	0.94870152737349	Downregulated	148.594502631971	WP_000110749.1
C2566_RS19005	garD	garD	galactarate dehydratase	-0.0293327821499835	0.953475811569686	Downregulated	50.3778130704592	WP_001273763.1
C2566_RS11605	C2566_RS11605	C2566_RS11605	DUF1391 family protein	-0.0297351557290731	0.957584244247486	Downregulated	4.68250045024422	WP_000379591.1
C2566_RS11255	pqqL	pqqL	M16 family metallopeptidase	-0.0302906787604935	0.955696959999909	Downregulated	57.6057991114638	WP_001244978.1
C2566_RS08705	hyaB	hyaB	Ni/Fe-hydrogenase large subunit	-0.030629095654585	0.955426410869945	Downregulated	145.785531021831	WP_000107384.1
C2566_RS10500	pgrR	pgrR	DNA-binding transcriptional regulator PgrR	-0.030784504480068	0.955696959999909	Downregulated	37.7547596406514	WP_000817708.1
C2566_RS17555	lysA	lysA	diaminopimelate decarboxylase	-0.0309911717052924	0.953737196916209	Downregulated	33.6600233483274	WP_001120711.1
C2566_RS20505	glpG	glpG	rhomboid family intramembrane serine protease GlpG	-0.031082368502979	0.949816106400431	Downregulated	63.9964534725411	WP_000928723.1
C2566_RS12265	ydiR	ydiR	electron transfer flavoprotein subunit alpha	-0.0312479373232287	0.955484143216956	Downregulated	12.1741651841284	WP_000080700.1
C2566_RS06825	leuS	leuS	leucine--tRNA ligase	-0.0313600917986553	0.94584290871322	Downregulated	637.715462589507	WP_001157886.1
C2566_RS04520	fhuD	fhuD	Fe(3+)-hydroxamate ABC transporter substrate-binding protein FhuD	-0.0314476340607956	0.955484143216956	Downregulated	17.0633197713045	WP_001310529.1
C2566_RS13125	lpxM	lpxM	lauroyl-Kdo(2)-lipid IV(A) myristoyltransferase	-0.0316734260946476	0.943546222888378	Downregulated	102.117582079867	WP_000448381.1
C2566_RS09615	pdeG	pdeG	cyclic diguanylate phosphodiesterase	-0.031683251590968	0.955180384445168	Downregulated	17.8741611421393	WP_001246510.1
C2566_RS19190	deaD	deaD	ATP-dependent RNA helicase DeaD	-0.032023395088589	0.94986895216954	Downregulated	376.379330565452	WP_001295553.1
C2566_RS10470	tyrR	tyrR	transcriptional regulator TyrR	-0.0320964169669256	0.939622043861032	Downregulated	237.779188393618	WP_001300658.1
C2566_RS16380	srmB	srmB	ATP-dependent RNA helicase SrmB	-0.0321928559530483	0.944977198754652	Downregulated	118.709281203482	WP_000219193.1
C2566_RS08725	hyaF	hyaF	hydrogenase expression/formation protein	-0.0322928083484905	0.953475811569686	Downregulated	111.191938344253	WP_000004899.1
C2566_RS12180	sufB	sufB	Fe-S cluster assembly protein SufB	-0.0323386168887481	0.94870152737349	Downregulated	82.9889437595539	NA
C2566_RS04940	C2566_RS04940	C2566_RS04940	RtcB family protein	-0.0324117293805881	0.954666734023461	Downregulated	7.03262293531557	NA
C2566_RS19775	aroE	aroE	shikimate dehydrogenase	-0.0325020333006842	0.930160605128313	Downregulated	110.693488053506	WP_000451243.1
C2566_RS19480	nanA	nanA	N-acetylneuraminate lyase	-0.032652868067109	0.947102852726522	Downregulated	34.0148690314227	WP_000224714.1
C2566_RS21450	yibA	yibA	HEAT repeat domain-containing protein	-0.0329316185422256	0.953737196916209	Downregulated	581.207136025633	WP_000072850.1
C2566_RS02695	priB	priB	primosomal replication protein N	-0.0330860794254223	0.953737196916209	Downregulated	716.197523057164	WP_001296681.1
C2566_RS07670	hcxB	hcxB	hydroxycarboxylate dehydrogenase HcXB	-0.0331299288661645	0.94870152737349	Downregulated	253.544449219339	WP_000443530.1
C2566_RS08480	asnS	asnS	asparagine--tRNA ligase	-0.0334214288245795	0.947102852726522	Downregulated	807.594409369771	WP_000117881.1
C2566_RS09330	fabD	fabD	ACP S-malonyltransferase	-0.0334695829244285	0.952134627505222	Downregulated	326.923115386171	WP_000191372.1
C2566_RS11020	mnaT	mnaT	GNAT family N-acetyltransferase	-0.0336138902517224	0.953006020824797	Downregulated	39.1006526029307	WP_012767729.1
C2566_RS12820	yeaW	yeaW	carnitine monooxygenase, oxygenase subunit YeaW	-0.0336230061172998	0.953475811569686	Downregulated	21.124712663383	WP_000067822.1
C2566_RS21475	yibI	yibI	DUF3302 domain-containing protein	-0.0337868998732266	0.953737196916209	Downregulated	8.46896946759018	WP_000479624.1
C2566_RS16920	ascF	ascF	PTS cellobiose/arbutin/salicin transporter subunit IIBC	-0.034297896703955	0.949601879575152	Downregulated	24.2282382272123	WP_001107835.1
C2566_RS03820	sgcA	sgcA	SgcA family PTS sugar transporter subunit IIA	-0.0346441945819113	0.952841728328406	Downregulated	15.0639505171984	WP_000606406.1
C2566_RS19385	lptB	lptB	LPS export ABC transporter ATP-binding protein	-0.0346575092054577	0.94225722049166	Downregulated	84.1931980524995	WP_000224099.1
C2566_RS09535	phoP	phoP	two-component system response regulator PhoP	-0.0347744857952519	0.947102852726522	Downregulated	181.331069767422	WP_001265481.1
C2566_RS17570	araE	araE	arabinose-proton symporter AraE	-0.0347773679584055	0.939353029054769	Downregulated	68.1315847354753	WP_000256436.1
C2566_RS03945	caiT	caiT	L-carnitine/gamma-butyrobetaine antiporter	-0.0351513052415479	0.94870152737349	Downregulated	10.9709866716563	WP_000787118.1
C2566_RS19955	rplB	rplB	50S ribosomal protein L2	-0.0351513553041948	0.949902297216845	Downregulated	1442.55737680143	WP_000301864.1
C2566_RS08805	ymcE	ymcE	protein YmcE	-0.035891613746201	0.942393058960819	Downregulated	16.4852350264118	WP_001309400.1
C2566_RS21250	glyQ	glyQ	glycine--tRNA ligase subunit alpha	-0.0359027283974829	0.947102852726522	Downregulated	99.8773876103037	WP_001168544.1
C2566_RS19405	rapZ	rapZ	RNase adapter RapZ	-0.0359423324255874	0.94225722049166	Downregulated	114.87758715059	WP_000243741.1
C2566_RS14980	nuoG	nuoG	NADH-quinone oxidoreductase subunit NuoG	-0.0361599408250716	0.947102852726522	Downregulated	1041.10047408217	WP_012767746.1
C2566_RS10700	C2566_RS10700	C2566_RS10700	hypothetical protein	-0.0367278672333026	0.949157185076076	Downregulated	8.25384900824004	WP_000355360.1
[truncated: 1,997 more rows]
