# Supplementary material for: Transcriptome Profiling of Escherichia coli B During Sequential Adaptation to T4 Phage and Iron(III) Stress
Source: Antibiotics (Basel). 2026 Jul 13;15(7):684. doi: 10.3390/antibiotics15070684 (PMC13405929; doi:10.3390/antibiotics15070684)
Supplement: Supplementary file 1 [file antibiotics-15-00684-s001.zip › SUPPLEMENTARY FOLDER/analysis_noCON3/CON_vs_ANC_significant_noCON3.csv]

gene_id	label	gene_name	product	log2FoldChange	padj	direction	baseMean	protein_id
C2566_RS19180	mtr	mtr	tryptophan permease	4.13099202292579	6.92254405899443e-08	Upregulated	1317.29509001488	WP_000224351.1
C2566_RS00040	tnaB	tnaB	low affinity tryptophan permease TnaB	3.28753276744449	2.73498283407507e-05	Upregulated	232.001159648411	WP_000131911.1
C2566_RS14610	napF	napF	ferredoxin-type protein NapF	2.98330858872721	1.07498714283341e-07	Upregulated	42.0134056455169	WP_000686736.1
C2566_RS06370	C2566_RS06370	C2566_RS06370	porin	2.71175164731916	2.89373707395841e-05	Upregulated	847.484446055726	NA
C2566_RS17660	ygeW	ygeW	knotted carbamoyltransferase YgeW	2.45487175720427	0.00167397352312431	Upregulated	201.282040829092	WP_000859787.1
C2566_RS11180	sra	sra	stationary-phase-induced ribosome-associated protein	2.34375027089006	6.16817037759971e-05	Upregulated	6284.43475391106	WP_000841554.1
C2566_RS05230	yahO	yahO	DUF1471 family periplasmic protein YahO	2.26744639888696	0.000614154961385853	Upregulated	2060.1483321989	WP_000691956.1
C2566_RS17700	ygfK	ygfK	putative selenate reductase subunit YgfK	1.97862058147817	0.00190507640561369	Upregulated	305.452587959276	WP_000502388.1
C2566_RS00930	yshB	yshB	YshB family small membrane protein	1.83160575705811	5.46486522222864e-05	Upregulated	465.750100965276	WP_000893994.1
C2566_RS21055	dctA	dctA	C4-dicarboxylate transporter DctC	1.78586946645603	0.00072131579651323	Upregulated	2929.21241711558	WP_000858210.1
C2566_RS15390	yfdY	yfdY	YfdY family protein	1.75414907360473	0.003108761208635	Upregulated	335.286653790725	WP_000639883.1
C2566_RS00035	tnaA	tnaA	tryptophanase	1.74711824057109	0.000491323954854569	Upregulated	1631.00321428407	WP_001295247.1
C2566_RS10520	ynaJ	ynaJ	DUF2534 family protein	1.7180630975294	0.00544598963388432	Upregulated	1860.25655639098	WP_000605090.1
C2566_RS07445	ybhC	ybhC	putative acyl-CoA thioester hydrolase	1.68458054017656	3.8310063982607e-06	Upregulated	216.451671986679	WP_001091587.1
C2566_RS23135	C2566_RS23135	C2566_RS23135	2-thiouracil desulfurase family protein	1.61729812558698	0.00530319699437054	Upregulated	48.6942745360731	NA
C2566_RS11190	osmC	osmC	peroxiredoxin OsmC	1.61296106972115	7.76574282014642e-05	Upregulated	247.549987244997	WP_000152305.1
C2566_RS17975	yqfG	yqfG	protein YqfG	1.60526660174183	0.00483980013604647	Upregulated	18.2206847277133	WP_001050745.1
C2566_RS18110	ansB	ansB	L-asparaginase 2	1.52105691722961	0.000422786706872628	Upregulated	3449.27374484415	WP_000394140.1
C2566_RS03555	opgB	opgB	phosphatidylglycerol--membrane-oligosaccharide glycerophosphotransferase	1.47194502363693	1.03535518085033e-06	Upregulated	155.648192021081	NA
C2566_RS10755	ynbE	ynbE	YnbE family lipoprotein	1.46516255930989	0.00845091241617807	Upregulated	29.0738455514615	WP_000698145.1
C2566_RS07570	moaA	moaA	GTP 3',8-cyclase MoaA	1.46481554020815	4.8890355189611e-05	Upregulated	398.342535552534	WP_001295301.1
C2566_RS12565	ynjD	ynjD	ATP-binding cassette domain-containing protein	1.46217252854553	0.00142407993674278	Upregulated	54.4801532731121	WP_001300558.1
C2566_RS16560	ypjD	ypjD	cytochrome C assembly family protein	1.46037831168792	0.000109031459441264	Upregulated	311.026057311598	WP_001338897.1
C2566_RS12325	btuD	btuD	vitamin B12 ABC transporter ATP-binding protein BtuD	1.45173174464005	0.00117747513077069	Upregulated	49.7259406818464	WP_000029471.1
C2566_RS00275	rbsR	rbsR	ribose operon transcriptional repressor RbsR	1.44073713122909	0.000763382430329149	Upregulated	76.6100245456622	WP_000224456.1
C2566_RS11085	pptA	pptA	tautomerase PptA	1.37603255637206	0.016041586785603	Upregulated	31.331495185156	WP_001120141.1
C2566_RS08475	ompF	ompF	porin OmpF	1.3760186731181	0.00821032865862749	Upregulated	130227.461999142	WP_000977920.1
C2566_RS21325	ysaA	ysaA	4Fe-4S dicluster domain-containing protein	1.37497038634283	0.000422786706872628	Upregulated	60.0819422285784	WP_001300918.1
C2566_RS15325	dsdX	dsdX	D-serine transporter DsdX	1.37393677976062	0.000832314725278102	Upregulated	89.2295269526702	WP_000556048.1
C2566_RS12115	phsC	phsC	thiosulfate reductase cytochrome B subunit	1.36570588635192	0.00303319284450693	Upregulated	39.2030987029961	WP_001069979.1
C2566_RS15025	yfbS	yfbS	SLC13 family permease	1.36191706887322	0.000936252098243341	Upregulated	250.714499761749	WP_001012899.1
C2566_RS08310	ycaC	ycaC	isochorismate family cysteine hydrolase YcaC	1.35637941376638	0.00329696104091838	Upregulated	206.676705211341	WP_000165879.1
C2566_RS09370	ycfH	ycfH	metal-dependent hydrolase	1.35546151454755	0.00483980013604647	Upregulated	227.935379595539	WP_000480255.1
C2566_RS16440	yfiM	yfiM	YfiM family lipoprotein	1.34825377865229	0.00316814671421253	Upregulated	17.1721423457367	WP_012138968.1
C2566_RS12000	ydhL	ydhL	DUF1289 domain-containing protein	1.34820875724014	0.00405160475253546	Upregulated	55.3345675243215	WP_000840481.1
C2566_RS02300	dcuR	dcuR	two-component system response regulator DcuR	1.32766265287393	0.00303319284450693	Upregulated	40.9613570830759	WP_000611288.1
C2566_RS19550	yhcO	yhcO	barstar family protein	1.32406682949879	0.0112060385704273	Upregulated	380.100964499422	WP_001029005.1
C2566_RS10065	yciI	yciI	YciI family protein	1.32268087120895	0.00655476588830476	Upregulated	450.770214449372	WP_000967595.1
C2566_RS18370	yghX	yghX	YghX family hydrolase	1.31658008668634	0.00699252833140242	Upregulated	86.6521522504322	WP_001424373.1
C2566_RS11740	ydgD	ydgD	trypsin-like serine peptidase	1.31644028190776	0.0115564532641376	Upregulated	384.849612384624	WP_001260835.1
C2566_RS16295	shoB	shoB	type I toxin-antitoxin system toxin ShoB	1.30691851656044	0.00485840021719339	Upregulated	98.1418104738189	WP_000128776.1
C2566_RS17675	hyuA	hyuA	D-phenylhydantoinase	1.29848225773297	0.0257046527777559	Upregulated	109.057628725119	WP_001264452.1
C2566_RS12050	cydH	cydH	cytochrome bd-I accessory subunit CydH	1.29468036028749	0.0156486950560743	Upregulated	1555.58783712398	WP_000102278.1
C2566_RS13015	yebV	yebV	YebV family protein	1.25369405052248	0.0189436878041522	Upregulated	1946.28999938405	WP_001295499.1
C2566_RS12405	yniA	yniA	fructosamine kinase family protein	1.24566151822478	0.00821032865862749	Upregulated	967.359076781043	WP_000267650.1
C2566_RS02800	paeA	paeA	hemolysin family protein	1.23739550552992	0.000252754602195707	Upregulated	275.127322010665	WP_000935036.1
C2566_RS25380	yoaL	yoaL	protein YoaL	1.23113969516075	0.0123236783037986	Upregulated	116.976729775646	WP_269212562.1
C2566_RS14460	yejA	yejA	extracellular solute-binding protein	1.20995439786713	0.00119051561102707	Upregulated	231.765383106357	WP_000637035.1
C2566_RS09665	minC	minC	septum site-determining protein MinC	1.20449181876734	0.00655476588830476	Upregulated	483.488992169911	WP_001301105.1
C2566_RS11755	tqsA	tqsA	AI-2 transporter TqsA	1.18992272540645	0.0317403797583043	Upregulated	187.77553305455	WP_001118241.1
C2566_RS21660	waaA	waaA	lipid IV(A) 3-deoxy-D-manno-octulosonic acid transferase	1.1818690560372	0.000225407146552993	Upregulated	129.013974174696	WP_000891574.1
C2566_RS13340	araF	araF	arabinose ABC transporter substrate-binding protein AraF	1.17825442714893	0.00951085012905146	Upregulated	140.776785501518	WP_000548675.1
C2566_RS09460	lolE	lolE	lipoprotein-releasing ABC transporter permease subunit LolE	1.17578447450951	0.000402610736787491	Upregulated	238.100817611375	WP_001251384.1
C2566_RS10090	ompW	ompW	outer membrane protein OmpW	1.17409142487369	0.0120351273388642	Upregulated	5122.43452777624	WP_000737226.1
C2566_RS12135	ydhY	ydhY	ferredoxin-like protein	1.17070315183144	0.0215012005772092	Upregulated	63.9906434816017	WP_001070230.1
C2566_RS05595	yajC	yajC	preprotein translocase subunit YajC	1.15908482410289	0.00655476588830476	Upregulated	876.873612269084	WP_000007629.1
C2566_RS03605	yjiK	yjiK	SdiA-regulated domain-containing protein	1.15545746866628	0.0317403797583043	Upregulated	144.086659053219	WP_001318795.1
C2566_RS14190	mlrA	mlrA	HTH-type transcriptional regulator MlrA	1.13531682997551	0.0215012005772092	Upregulated	114.665261950076	WP_001240403.1
C2566_RS12970	kdgR	kdgR	DNA-binding transcriptional regulator KdgR	1.12292933205669	0.00157512483762583	Upregulated	215.049735771945	WP_001262182.1
C2566_RS20880	dtpB	dtpB	dipeptide/tripeptide permease DtpB	1.11902018156409	0.0054890204468666	Upregulated	1833.44356978053	WP_001098647.1
C2566_RS07850	bssR	bssR	biofilm formation regulator BssR	1.11259543018053	0.0236494989166145	Upregulated	137782.443277093	WP_000497137.1
C2566_RS00800	rfaH	rfaH	transcription/translation regulatory transformer protein RfaH	1.11203543926504	0.00684969193297634	Upregulated	79.1075900686986	WP_001192396.1
C2566_RS00420	wecA	wecA	UDP-N-acetylglucosamine--undecaprenyl-phosphate N-acetylglucosaminephosphotransferase	1.1076033943168	0.0135285787247573	Upregulated	291.816588321752	WP_001050960.1
C2566_RS12300	aroH	aroH	3-deoxy-7-phosphoheptulonate synthase AroH	1.09897600070542	0.00824810136535306	Upregulated	128.708338489453	WP_001082229.1
C2566_RS04010	surA	surA	peptidylprolyl isomerase SurA	1.09711366753548	0.0152457817762372	Upregulated	1532.68537919938	WP_000800457.1
C2566_RS20790	nikE	nikE	nickel import ATP-binding protein NikE	1.09120075580003	0.0200121550135405	Upregulated	27.4213030348089	WP_000173665.1
C2566_RS20775	nikB	nikB	nickel ABC transporter permease subunit NikB	1.08600811940053	0.0259356760138927	Upregulated	81.1843749911881	WP_000947068.1
C2566_RS18960	tdcA	tdcA	transcriptional regulator TdcA	1.08515710684557	0.0198677493726907	Upregulated	1041.51965758037	WP_000104211.1
C2566_RS02290	dcuB	dcuB	anaerobic C4-dicarboxylate transporter DcuB	1.08067247434106	0.0259356760138927	Upregulated	82.8405311745651	WP_000899522.1
C2566_RS00810	fre	fre	NAD(P)H-flavin reductase	1.08055258539196	0.000686811142173026	Upregulated	506.36839562635	WP_000209826.1
C2566_RS20170	yhfK	yhfK	YccS/YhfK family putative transporter	1.07132329819493	0.000880949913394809	Upregulated	268.780314198706	WP_012775971.1
C2566_RS02360	dicD	dicD	transcriptional regulator	1.07089201039734	0.0112060385704273	Upregulated	149.304432921178	WP_001188520.1
C2566_RS19395	hpf	hpf	ribosome hibernation promoting factor	1.06778614459878	0.00912102232569815	Upregulated	866.228424298359	WP_001176599.1
C2566_RS08255	cydC	cydC	heme ABC transporter ATP-binding protein/permease CydC	1.05622686446952	0.00674964861852217	Upregulated	270.38783004788	WP_001202189.1
C2566_RS17655	ygeV	ygeV	sigma-54 interaction domain-containing protein	1.05516922791099	0.00607672566101196	Upregulated	592.276100865999	WP_000417806.1
C2566_RS17690	yqeC	yqeC	selenium cofactor biosynthesis protein YqeC	1.04805997342171	0.027019212415692	Upregulated	88.9901532427696	WP_001300448.1
C2566_RS14665	atoS	atoS	two-component system sensor histidine kinase AtoS	1.02862847410431	0.0203186348689185	Upregulated	206.090746909776	WP_000559135.1
C2566_RS13325	otsB	otsB	trehalose-phosphatase	1.02768211320678	0.0361092469304057	Upregulated	137.169554649818	WP_001295645.1
C2566_RS22130	dnaA	dnaA	chromosomal replication initiator protein DnaA	1.01829683687631	0.00303319284450693	Upregulated	234.713705717252	WP_000059111.1
C2566_RS04550	btuF	btuF	vitamin B12 ABC transporter substrate-binding protein BtuF	1.01283424063866	0.0240880535100833	Upregulated	35.9841198893192	WP_001319823.1
C2566_RS09810	ychF	ychF	redox-regulated ATPase YchF	1.01221597044348	0.0144797411351156	Upregulated	455.804072121399	WP_000505877.1
C2566_RS05610	yajD	yajD	HNH nuclease YajD	1.00273442576193	0.0144797411351156	Upregulated	703.572778130387	WP_000974813.1
C2566_RS15005	nuoA	nuoA	NADH-quinone oxidoreductase subunit NuoA	1.00083396927453	0.0156486950560743	Upregulated	411.395854961735	WP_000062997.1
C2566_RS01755	lysC	lysC	lysine-sensitive aspartokinase 3	-1.00573647598801	0.0240880535100833	Downregulated	74.563073076088	WP_001290310.1
C2566_RS07635	ybhF	ybhF	ATP-binding cassette domain-containing protein	-1.01371762204936	0.0139953314459733	Downregulated	75.9607551626306	WP_012767712.1
C2566_RS16505	tyrA	tyrA	bifunctional chorismate mutase/prephenate dehydrogenase	-1.01524487963786	0.0104232281975092	Downregulated	47.9792509795036	WP_000225221.1
C2566_RS00195	rsmG	rsmG	16S rRNA (guanine(527)-N(7))-methyltransferase RsmG	-1.02878216073172	0.0222499320619674	Downregulated	310.849057619842	WP_000932839.1
C2566_RS02960	argF	argF	ornithine carbamoyltransferase	-1.04203091201467	0.0200578534676333	Downregulated	43.9767985434887	WP_000012907.1
C2566_RS14765	glpQ	glpQ	glycerophosphodiester phosphodiesterase	-1.05526922503145	0.0452107339407126	Downregulated	2215.41811184987	WP_000779102.1
C2566_RS02765	ytfF	ytfF	DMT family transporter	-1.05889787453887	0.0290477261369495	Downregulated	33.6409741507581	WP_001295194.1
C2566_RS06875	gltL	gltL	glutamate/aspartate ABC transporter ATP-binding protein GltL	-1.06700533417581	0.0479115306669774	Downregulated	169.315925092943	NA
C2566_RS12515	astD	astD	succinylglutamate-semialdehyde dehydrogenase	-1.06982491281544	0.0414287495344905	Downregulated	63.083007519954	WP_000177202.1
C2566_RS13685	gndA	gndA	NADP-dependent phosphogluconate dehydrogenase	-1.07133968418115	0.00715838082427426	Downregulated	526.254275209542	WP_000043460.1
C2566_RS05805	fadM	fadM	long-chain acyl-CoA thioesterase FadM	-1.07195252128188	0.0438500105252976	Downregulated	54.9316216931984	WP_001194534.1
C2566_RS05075	ykgM	ykgM	type B 50S ribosomal protein L31	-1.07285658518357	0.0414287495344905	Downregulated	34.0013146659824	WP_000803998.1
C2566_RS17105	cysN	cysN	sulfate adenylyltransferase subunit CysN	-1.0864571832673	0.0219482658115666	Downregulated	53.8904314485244	WP_001090386.1
C2566_RS19440	gltB	gltB	glutamate synthase large subunit	-1.08731515682066	0.0277108369543535	Downregulated	98.5312597157862	WP_001406033.1
C2566_RS04915	lafU	lafU	putative lateral flagellar export/assembly protein LafU	-1.09224020920505	0.0494304543904673	Downregulated	6.7103849481831	WP_000207564.1
C2566_RS04100	leuC	leuC	3-isopropylmalate dehydratase large subunit	-1.09344155854453	0.037244540470392	Downregulated	28.7160829681407	WP_001140652.1
C2566_RS01925	tyrB	tyrB	aromatic amino acid transaminase	-1.09394307559917	0.0018832997082362	Downregulated	74.1913571773393	WP_000486988.1
C2566_RS00355	ilvD	ilvD	dihydroxy-acid dehydratase	-1.10973662994951	0.0124687091151265	Downregulated	90.4946431820718	WP_001127419.1
C2566_RS01895	C2566_RS01895	C2566_RS01895	DUF2713 family protein	-1.11689512104886	0.0489646902146884	Downregulated	17.3087493197764	NA
C2566_RS07520	C2566_RS07520	C2566_RS07520	hypothetical protein	-1.12904594141998	0.0464531428214306	Downregulated	28.7773536852555	WP_000394418.1
C2566_RS11400	sad	sad	succinate-semialdehyde dehydrogenase	-1.12948142130786	0.0137433487488258	Downregulated	71.326287659181	WP_000156615.1
C2566_RS24595	C2566_RS24595	C2566_RS24595	protein YliM	-1.14132792947493	0.0219482658115666	Downregulated	397.712133375652	WP_120795379.1
C2566_RS18260	spt	spt	serine palmitoyltransferase	-1.14534551119047	0.0465875131139415	Downregulated	16.6194821252227	WP_000524970.1
C2566_RS01205	sbp	sbp	sulfate/thiosulfate ABC transporter substrate-binding protein Sbp	-1.14906211547272	0.0240880535100833	Downregulated	51.6842451441274	WP_001045689.1
C2566_RS20920	arsB	arsB	arsenite/antimonite:H(+) antiporter ArsB	-1.15603279681615	0.0257046527777559	Downregulated	46.4819280236559	WP_000922639.1
C2566_RS01275	hslU	hslU	HslU--HslV peptidase ATPase subunit	-1.16115228366028	0.00250769339535799	Downregulated	314.379118473895	WP_001293341.1
C2566_RS14625	mqo	mqo	malate dehydrogenase (quinone)	-1.16932672319818	0.0011865009276954	Downregulated	82.4860742354927	WP_000758073.1
C2566_RS06880	gltK	gltK	glutamate/aspartate ABC transporter permease GltK	-1.17228515871594	0.0384399660716612	Downregulated	112.617879210522	WP_000272824.1
C2566_RS01280	hslV	hslV	ATP-dependent protease subunit HslV	-1.17319633799071	0.000880949913394809	Downregulated	117.791593326471	WP_000208242.1
C2566_RS16640	glaH	glaH	glutarate dioxygenase GlaH	-1.1810146805987	0.0257269852164517	Downregulated	32.410600447418	WP_000993087.1
C2566_RS24525	C2566_RS24525	C2566_RS24525	aldo/keto reductase	-1.19645375345607	0.0477558690204818	Downregulated	6.68009531390829	NA
C2566_RS02915	pyrI	pyrI	aspartate carbamoyltransferase regulatory subunit	-1.20078683006293	0.00595861043439035	Downregulated	32.2105032328652	WP_000148581.1
C2566_RS05960	htpG	htpG	molecular chaperone HtpG	-1.201297261301	0.00623096621131745	Downregulated	1193.18327416721	WP_000678201.1
C2566_RS01420	argC	argC	N-acetyl-gamma-glutamyl-phosphate reductase	-1.20296363331712	0.0107092552704166	Downregulated	39.1349195617172	WP_000935370.1
C2566_RS11440	marA	marA	MDR efflux pump AcrAB transcriptional activator MarA	-1.216661282231	0.00655476588830476	Downregulated	353.623872217065	WP_000091199.1
C2566_RS05235	prpR	prpR	propionate catabolism operon regulatory protein PrpR	-1.21873379968964	0.00695620485243775	Downregulated	41.9524847755856	WP_000941027.1
C2566_RS14775	glpA	glpA	anaerobic glycerol-3-phosphate dehydrogenase subunit A	-1.23042206953157	0.038747569291004	Downregulated	325.103639263241	WP_000857257.1
C2566_RS02215	rdcB	rdcB	YjcZ-like family protein	-1.23329274957989	0.0314418704332736	Downregulated	8.99240893480582	WP_000169194.1
C2566_RS20915	arsR	arsR	As(III)-sensing metalloregulatory transcriptional repressor ArsR	-1.2368254419129	0.0413136418975006	Downregulated	30.6126146193607	WP_000008957.1
C2566_RS09015	C2566_RS09015	C2566_RS09015	hypothetical protein	-1.23716586907769	0.0403224177051147	Downregulated	28.706332157169	NA
C2566_RS16085	sseB	sseB	enhanced serine sensitivity protein SseB	-1.24269475505669	0.000539922667176724	Downregulated	241.981325589365	WP_001295479.1
C2566_RS20515	glpD	glpD	glycerol-3-phosphate dehydrogenase	-1.2506381006393	0.0297731953249078	Downregulated	421.402221379157	WP_000448135.1
C2566_RS05800	ybaV	ybaV	helix-hairpin-helix domain-containing protein	-1.25407198880213	0.0200121550135405	Downregulated	52.3527693736741	WP_000680290.1
C2566_RS03245	dnaK	dnaK	molecular chaperone DnaK	-1.26383918363234	0.00189377712561595	Downregulated	3334.07822232933	WP_000516135.1
C2566_RS01990	espX5	espX5	T3SS effector pentapeptide repeat protein EspX5	-1.27034005406789	0.0203641481896318	Downregulated	90.4442456952069	NA
C2566_RS05325	mhpA	mhpA	bifunctional 3-(3-hydroxy-phenyl)propionate/3-hydroxycinnamic acid hydroxylase	-1.27183880925292	0.0343047969895624	Downregulated	10.3317966177174	WP_001007410.1
C2566_RS01960	yjcB	yjcB	YjcB family protein	-1.28193721131403	0.0328118286243444	Downregulated	9.28012112201317	WP_001295689.1
C2566_RS11830	uidB	uidB	glucuronide transporter	-1.2979347331369	0.0304359649881381	Downregulated	20.4604887630346	WP_001075844.1
C2566_RS09780	dhaM	dhaM	dihydroxyacetone kinase phosphoryl donor subunit DhaM	-1.31046403877873	0.000770202146993062	Downregulated	183.651695151845	WP_001301101.1
C2566_RS20255	C2566_RS20255	C2566_RS20255	hypothetical protein	-1.32212953143583	0.027019212415692	Downregulated	6.6173807803311	NA
C2566_RS17865	zapA	zapA	cell division protein ZapA	-1.32951903860095	0.00824810136535306	Downregulated	5257.10981490002	WP_001276008.1
C2566_RS01615	nudC	nudC	NAD(+) diphosphatase	-1.33322530324091	0.00776039043463636	Downregulated	36.1977314273928	WP_000373940.1
C2566_RS24315	ypdK	ypdK	membrane protein YpdK	-1.34235931926665	0.0275361053149168	Downregulated	957.375473639334	WP_012767748.1
C2566_RS07960	C2566_RS07960	C2566_RS07960	terminase ATPase subunit family protein	-1.36070575565646	0.0335386201319801	Downregulated	16.9021163672324	WP_001098413.1
C2566_RS05135	betA	betA	choline dehydrogenase	-1.37358945643828	0.00981589510754506	Downregulated	110.999993133144	WP_001159087.1
C2566_RS11435	marR	marR	multiple antibiotic resistance transcriptional regulator MarR	-1.37810348817195	0.00684969193297634	Downregulated	120.365290822896	WP_000843414.1
C2566_RS16735	proW	proW	glycine betaine/L-proline ABC transporter permease ProW	-1.37814563564681	0.0234257288877886	Downregulated	61.5021601723272	WP_000774988.1
C2566_RS16160	hcaR	hcaR	DNA-binding transcriptional regulator HcaR	-1.38601702931696	0.0205602295701619	Downregulated	313.770979850528	WP_000423257.1
C2566_RS11730	asr	asr	acid resistance repetitive basic protein Asr	-1.40069445294633	0.0144797411351156	Downregulated	26.7413812754944	WP_001556621.1
C2566_RS15610	cysT	cysT	sulfate/thiosulfate ABC transporter permease CysT	-1.42013432087588	0.0144797411351156	Downregulated	65.0898415006819	WP_000458418.1
C2566_RS13610	tsuB	tsuB	thiosulfate utilization sulfurtransferase TsuB/YeeD	-1.42564952112684	0.0134564628673433	Downregulated	32.0347063102568	WP_000985273.1
C2566_RS07100	kdpA	kdpA	potassium-transporting ATPase subunit KdpA	-1.44961102055893	0.0259074064483436	Downregulated	14.9355604110679	WP_000741131.1
C2566_RS06545	fepC	fepC	iron-enterobactin ABC transporter ATP-binding protein	-1.45455725327617	0.0279601005930828	Downregulated	13.2192913383692	WP_000140647.1
C2566_RS12505	astE	astE	succinylglutamate desuccinylase	-1.45705339195032	0.0167519844273717	Downregulated	51.5960066492117	WP_000368506.1
C2566_RS08940	putP	putP	sodium/proline symporter PutP	-1.46035444157289	0.0172493807775926	Downregulated	447.068096144486	WP_001018486.1
C2566_RS22900	ymcF	ymcF	cold-shock protein	-1.48562190614241	0.0227190659640242	Downregulated	55.8548858759875	WP_071524879.1
C2566_RS14010	gatZ	gatZ	tagatose-bisphosphate aldolase subunit GatZ	-1.50501796057903	0.0206181067404866	Downregulated	12.1713722209426	WP_000853869.1
C2566_RS20530	C2566_RS20530	C2566_RS20530	PstS family phosphate ABC transporter substrate-binding protein	-1.51210967514408	0.0241237167814153	Downregulated	18.3522419480963	WP_122987105.1
C2566_RS09890	chaA	chaA	sodium-potassium/proton antiporter ChaA	-1.54856322814673	0.000631725382098818	Downregulated	118.595394636464	WP_001295620.1
C2566_RS15375	yfdX	yfdX	YfdX family protein	-1.5604553479004	0.0223536618666354	Downregulated	14.254133494451	WP_000825604.1
C2566_RS03905	carB	carB	carbamoyl-phosphate synthase large subunit	-1.57974634253523	0.000782074702998679	Downregulated	225.92345109183	WP_001126376.1
C2566_RS10345	puuD	puuD	gamma-glutamyl-gamma-aminobutyrate hydrolase	-1.58705427754309	0.00655476588830476	Downregulated	39.1314299278999	WP_012767726.1
C2566_RS18780	fadH	fadH	NADPH-dependent 2,4-dienoyl-CoA reductase	-1.6062857416308	0.0162048776950396	Downregulated	407.290122902413	WP_000121433.1
C2566_RS01010	yihU	yihU	sulfolactaldehyde 3-reductase	-1.61877613996053	0.0211882698263827	Downregulated	12.91459127657	WP_000718889.1
C2566_RS01425	argB	argB	acetylglutamate kinase	-1.62763122191059	0.000631725382098818	Downregulated	39.3307449552251	WP_001302318.1
C2566_RS16835	recX	recX	recombination regulator RecX	-1.63390866237653	0.0128077290575288	Downregulated	20.2265254333235	WP_000140508.1
C2566_RS15120	argT	argT	lysine/arginine/ornithine ABC transporter substrate-binding protein ArgT	-1.64017212610294	0.0107092552704166	Downregulated	330.213706562599	WP_000748271.1
C2566_RS05420	iprA	iprA	hydrogen peroxide resistance inhibitor IprA	-1.65653327455896	0.00524710056892666	Downregulated	21.9633248139885	WP_012775994.1
C2566_RS01970	soxS	soxS	superoxide response transcriptional regulator SoxS	-1.6947623216684	0.00655476588830476	Downregulated	256.446163989337	WP_000019358.1
C2566_RS05320	mhpR	mhpR	DNA-binding transcriptional regulator	-1.70030486274892	0.00684969193297634	Downregulated	225.860585876806	WP_001301325.1
C2566_RS04115	leuL	leuL	leu operon leader peptide	-1.70705547819795	0.0112060385704273	Downregulated	62.8527714468925	WP_001300467.1
C2566_RS14415	fruB	fruB	fused PTS fructose transporter subunit IIA/HPr protein	-1.73940309667757	0.00250216997880861	Downregulated	28.1865174753907	WP_000487267.1
C2566_RS18235	glcC	glcC	transcriptional regulator GlcC	-1.73961819132191	0.0108231014907568	Downregulated	65.7401647160772	WP_001297764.1
C2566_RS03690	fimH	fimH	type 1 fimbria D-mannose specific adhesin FimH	-1.74089309325784	0.0124687091151265	Downregulated	44.6996581335517	WP_000832243.1
C2566_RS18310	gss	gss	bifunctional glutathionylspermidine amidase/synthase	-1.74291452572098	3.61603147889403e-08	Downregulated	363.675115973144	WP_001300624.1
C2566_RS15285	fadL	fadL	long-chain fatty acid transporter FadL	-1.74460673404894	0.0112060385704273	Downregulated	294.422071030474	WP_001295701.1
C2566_RS01905	pspG	pspG	envelope stress response protein PspG	-1.74857349142684	0.00799855477016633	Downregulated	22.8914043068413	WP_000891404.1
C2566_RS18365	yghW	yghW	DUF2623 family protein YghW	-1.7631436713669	0.0139953314459733	Downregulated	26.9024146094002	WP_001059139.1
C2566_RS24745	C2566_RS24745	C2566_RS24745	hypothetical protein	-1.76389564967739	0.0126809799243534	Downregulated	26.2021782086696	NA
C2566_RS13070	yebE	yebE	tellurite resistance TerB family protein	-1.7839171668041	0.00108626832393447	Downregulated	344.966807795671	WP_000024745.1
C2566_RS20690	livJ	livJ	branched chain amino acid ABC transporter substrate-binding protein LivJ	-1.7981025224381	0.00255619309556732	Downregulated	40.2625417358904	WP_001022007.1
C2566_RS05240	prpB	prpB	methylisocitrate lyase	-1.80590972172881	0.0151929088375995	Downregulated	10.5280678311338	WP_000052206.1
C2566_RS19445	gltD	gltD	glutamate synthase subunit GltD	-1.84093945275159	0.00108626832393447	Downregulated	51.2960965555279	WP_000081664.1
C2566_RS09790	dhaK	dhaK	dihydroxyacetone kinase subunit DhaK	-1.89145560536349	9.21957380043022e-08	Downregulated	122.717685254606	WP_000733715.1
C2566_RS17100	cysC	cysC	adenylyl-sulfate kinase	-1.92293030556393	0.00132524943965405	Downregulated	12.9570299544225	WP_001173673.1
C2566_RS05150	betT	betT	choline BCCT transporter BetT	-1.95075793758233	0.00255619309556732	Downregulated	249.249557050836	WP_000131044.1
C2566_RS09785	dhaL	dhaL	dihydroxyacetone kinase subunit DhaL	-2.01558740477133	6.16817037759971e-05	Downregulated	67.3174027074182	WP_000059411.1
C2566_RS18500	ygiZ	ygiZ	DUF2645 family protein	-2.09928023427285	0.00488087842825535	Downregulated	32.9524018016114	WP_000917684.1
C2566_RS03695	C2566_RS03695	C2566_RS03695	fimbrial protein	-2.11256326397777	0.00516160480222713	Downregulated	17.2910769631803	WP_077897989.1
C2566_RS10955	yncJ	yncJ	YncJ family protein	-2.12551986111831	0.000447382838178632	Downregulated	62.268589421464	WP_000494244.1
C2566_RS11445	marB	marB	multiple antibiotic resistance protein MarB	-2.1732143319746	2.89373707395841e-05	Downregulated	31.8791366262268	WP_000803657.1
C2566_RS25460	C2566_RS25460	C2566_RS25460	hypothetical protein	-2.33555445403872	0.00799855477016633	Downregulated	33.4145064664654	WP_001144941.1
C2566_RS06190	ybcF	ybcF	carbamate kinase	-2.40500140312922	0.00799855477016633	Downregulated	6.67853677149368	WP_000855388.1
C2566_RS25345	ytiD	ytiD	protein YtiD	-2.43649909783046	0.00117747513077069	Downregulated	95.1433248416537	WP_001301448.1
C2566_RS02005	acs	acs	acetate--CoA ligase	-2.46210455981031	0.003108761208635	Downregulated	663.7672808368	WP_000078239.1
C2566_RS09435	ldtC	ldtC	L,D-transpeptidase LdtC	-2.46859509022515	2.25101374764896e-06	Downregulated	144.747597623797	WP_012767720.1
C2566_RS03700	fimF	fimF	type 1 fimbria minor subunit FimF	-2.47779741474621	0.00182000189735084	Downregulated	23.8110042128663	WP_001244827.1
C2566_RS17135	cysI	cysI	assimilatory sulfite reductase (NADPH) hemoprotein subunit	-2.55063341817469	9.90592605295234e-05	Downregulated	91.8070944572966	WP_001290699.1
C2566_RS12520	astA	astA	arginine N-succinyltransferase	-2.68806660625058	0.00189377712561595	Downregulated	50.1107441084586	WP_000989419.1
C2566_RS13615	tsuA	tsuA	thiosulfate utilization transporter TsuA/YeeE	-2.71338698373592	8.85550575400141e-06	Downregulated	85.1238441442059	WP_000492348.1
C2566_RS17110	cysD	cysD	sulfate adenylyltransferase subunit CysD	-2.7777781743118	0.00108626832393447	Downregulated	34.9169852048205	WP_000372108.1
C2566_RS15275	fadI	fadI	acetyl-CoA C-acyltransferase FadI	-2.96083513551399	0.00104078875721129	Downregulated	219.645042755831	WP_000531952.1
C2566_RS10380	pspB	pspB	envelope stress response membrane protein PspB	-3.04007466120861	6.31742503049095e-08	Downregulated	108.314171388812	WP_001274963.1
C2566_RS12525	astC	astC	succinylornithine/acetylornithine transaminase	-3.23418175078663	6.20588485609441e-05	Downregulated	103.697068910137	WP_000082032.1
C2566_RS10390	pspD	pspD	phage shock protein PspD	-3.38138866224078	3.955496712677e-07	Downregulated	84.3700728558456	WP_001295585.1
C2566_RS10385	pspC	pspC	envelope stress response membrane protein PspC	-3.3872554974652	9.94243005688828e-14	Downregulated	75.2580808447518	WP_000907385.1
C2566_RS10375	pspA	pspA	phage shock protein PspA	-3.47315053480776	7.47742582436212e-08	Downregulated	1831.24029174961	WP_000511025.1
C2566_RS17140	cysJ	cysJ	NADPH-dependent assimilatory sulfite reductase flavoprotein subunit	-3.60781422926124	8.00294556025109e-09	Downregulated	124.299252733172	WP_000211907.1
C2566_RS15605	cysW	cysW	sulfate/thiosulfate ABC transporter permease CysW	-3.97372739787845	5.28859789619894e-06	Downregulated	72.7518868619593	WP_000852696.1
C2566_RS17130	cysH	cysH	phosphoadenosine phosphosulfate reductase	-4.08602307258528	5.51981246597088e-11	Downregulated	155.523557617041	WP_000039863.1
C2566_RS16730	proV	proV	glycine betaine/L-proline ABC transporter ATP-binding protein ProV	-4.18043019252943	3.39879289058968e-06	Downregulated	503.235228852805	WP_000985494.1
C2566_RS04870	fadE	fadE	acyl-CoA dehydrogenase FadE	-4.1916847311017	2.73498283407507e-05	Downregulated	795.908500601776	WP_000973107.1
C2566_RS00815	fadA	fadA	acetyl-CoA C-acyltransferase FadA	-4.25501795994816	6.16817037759971e-05	Downregulated	212.376443708235	WP_000438708.1
C2566_RS12500	spy	spy	ATP-independent periplasmic protein-refolding chaperone Spy	-4.31513824449188	1.25695213369417e-15	Downregulated	562.594575758768	WP_001228987.1
C2566_RS03705	fimD	fimD	fimbrial usher FimD	-4.83816642167724	7.67819384960962e-06	Downregulated	272.861442730758	WP_000121002.1
C2566_RS00820	fadB	fadB	fatty acid oxidation complex subunit alpha FadB	-5.19846776790716	2.89373707395841e-05	Downregulated	1012.89129547936	WP_000965952.1
C2566_RS03715	fimI	fimI	fimbrial protein	-7.99842367060738	6.00305122696597e-05	Downregulated	117.116861616214	WP_000824114.1
C2566_RS03720	fimA	fimA	type 1 fimbrial major subunit FimA	-8.61414500838837	1.7956224740343e-06	Downregulated	2499.56272157072	WP_000695564.1
C2566_RS03710	fimC	fimC	type 1 fimbria chaperone FimC	-9.5742537248045	8.37889346539912e-08	Downregulated	133.008587422013	WP_000066560.1
