# Supplementary material for: Transcriptome Profiling of Escherichia coli B During Sequential Adaptation to T4 Phage and Iron(III) Stress
Source: Antibiotics (Basel). 2026 Jul 13;15(7):684. doi: 10.3390/antibiotics15070684 (PMC13405929; doi:10.3390/antibiotics15070684)
Supplement: Supplementary file 1 [file antibiotics-15-00684-s001.zip › SUPPLEMENTARY FOLDER/analysis_noCON3/DESeq2_summary_noCON3.csv]

Comparison	Total_tested	Significant	Upregulated	Downregulated
CON_vs_ANC	3996	212	83	129
FE_vs_ANC	3996	557	227	330
PF_vs_ANC	3996	447	202	245
Phage_vs_ANC	3996	211	104	107
FE_vs_CON	3996	173	81	92
PF_vs_CON	3996	89	45	44
Phage_vs_CON	3996	319	206	113
PF_vs_FE	3996	0	0	0
Phage_vs_FE	3996	350	224	126
Phage_vs_PF	3996	336	199	137
