# Supplementary material for: Transcriptome Profiling of Escherichia coli B During Sequential Adaptation to T4 Phage and Iron(III) Stress
Source: Antibiotics (Basel). 2026 Jul 13;15(7):684. doi: 10.3390/antibiotics15070684 (PMC13405929; doi:10.3390/antibiotics15070684)
Supplement: Supplementary file 1 [file antibiotics-15-00684-s001.zip › SUPPLEMENTARY FOLDER/analysis_noCON3/FE_vs_ANC_all.csv]

gene_id	label	gene_name	product	log2FoldChange	padj	direction	baseMean	protein_id
C2566_RS02240	eptA	eptA	phosphoethanolamine transferase EptA	3.89293440667175	8.16257476997413e-14	Upregulated	454.780658311439	WP_001298860.1
C2566_RS17660	ygeW	ygeW	knotted carbamoyltransferase YgeW	3.52781586793784	8.93740173627223e-08	Upregulated	201.282040829092	WP_000859787.1
C2566_RS19180	mtr	mtr	tryptophan permease	3.49850660981951	2.94662242856996e-09	Upregulated	1317.29509001488	WP_000224351.1
C2566_RS17700	ygfK	ygfK	putative selenate reductase subunit YgfK	3.22781660534132	5.80538829405466e-09	Upregulated	305.452587959276	WP_000502388.1
C2566_RS17675	hyuA	hyuA	D-phenylhydantoinase	3.09003740384254	9.57788352881525e-07	Upregulated	109.057628725119	WP_001264452.1
C2566_RS08310	ycaC	ycaC	isochorismate family cysteine hydrolase YcaC	3.0235769889736	6.75832071449173e-14	Upregulated	206.676705211341	WP_000165879.1
C2566_RS21055	dctA	dctA	C4-dicarboxylate transporter DctC	2.98540833553009	2.13961100199541e-11	Upregulated	2929.21241711558	WP_000858210.1
C2566_RS05230	yahO	yahO	DUF1471 family periplasmic protein YahO	2.96111844812932	3.94045752147604e-08	Upregulated	2060.1483321989	WP_000691956.1
C2566_RS17710	ygfM	ygfM	molybdopterin-dependent oxidoreductase FAD-binding subunit	2.94272720182292	2.09673630444426e-05	Upregulated	51.8024502678134	WP_000572483.1
C2566_RS17715	xdhD	xdhD	molybdopterin-dependent oxidoreductase Mo/Fe-S-binding subunit	2.92255419861392	5.67326549568979e-07	Upregulated	349.779382230169	WP_000583631.1
C2566_RS08885	ymdF	ymdF	general stress protein	2.87595407502916	1.97615684622042e-06	Upregulated	1354.03260943936	WP_001273658.1
C2566_RS14835	arnB	arnB	UDP-4-amino-4-deoxy-L-arabinose aminotransferase	2.83980569962092	3.78495892429753e-05	Upregulated	1073.85069823542	WP_001295286.1
C2566_RS17670	ygeY	ygeY	YgeY family selenium metabolism-linked hydrolase	2.83284321914009	NA	Upregulated	243.609324573793	WP_001107125.1
C2566_RS11190	osmC	osmC	peroxiredoxin OsmC	2.75455018786126	2.74308066722748e-15	Upregulated	247.549987244997	WP_000152305.1
C2566_RS21575	waaH	waaH	UDP-glucuronate:LPS(HepIII) glycosyltransferase	2.66724458890504	6.78814882747082e-05	Upregulated	300.924428308306	WP_000982115.1
C2566_RS17705	ssnA	ssnA	putative aminohydrolase SsnA	2.66231389115096	3.6329896816193e-05	Upregulated	70.3409992207368	WP_000906252.1
C2566_RS14845	arnA	arnA	bifunctional UDP-4-amino-4-deoxy-L-arabinose formyltransferase/UDP-glucuronic acid oxidase ArnA	2.50723878346066	4.03411558744971e-05	Upregulated	681.968998642612	WP_000860273.1
C2566_RS02235	basR	basR	two-component system response regulator BasR	2.47991307021265	8.46320141585381e-08	Upregulated	159.762109983369	WP_000697915.1
C2566_RS13455	yodB	yodB	cytochrome b	2.46748333202611	6.38446219927127e-05	Upregulated	490.32131466659	WP_001079074.1
C2566_RS13680	ugd	ugd	UDP-glucose 6-dehydrogenase	2.41608352267279	2.29445224914494e-05	Upregulated	424.341699862859	WP_000704860.1
C2566_RS21420	aldB	aldB	aldehyde dehydrogenase AldB	2.40717993969477	4.53038425650717e-07	Upregulated	238.290417136978	WP_001300944.1
C2566_RS17665	dpaL	dpaL	diaminopropionate ammonia-lyase	2.39930310367925	0.00076164091793628	Upregulated	110.216965597571	WP_000110501.1
C2566_RS13340	araF	araF	arabinose ABC transporter substrate-binding protein AraF	2.32140216202956	5.95060765207023e-09	Upregulated	140.776785501518	WP_000548675.1
C2566_RS23550	C2566_RS23550	C2566_RS23550	xanthine permease XanP	2.32019172331836	0.00202632816964378	Upregulated	13.2716033851569	NA
C2566_RS14860	arnE	arnE	4-amino-4-deoxy-L-arabinose-phosphoundecaprenol flippase subunit ArnE	2.26480480258062	0.000879922370535643	Upregulated	36.6671992901855	WP_000638031.1
C2566_RS07305	cydB	cydB	cytochrome d ubiquinol oxidase subunit II	2.2613551045476	5.00230486219779e-08	Upregulated	4196.50908853417	WP_000568275.1
C2566_RS10030	oppC	oppC	oligopeptide ABC transporter permease OppC	2.25337307604721	5.04947797315425e-06	Upregulated	1304.29990496696	WP_000979661.1
C2566_RS14850	arnD	arnD	4-deoxy-4-formamido-L-arabinose-phosphoundecaprenol deformylase	2.23590296411674	0.000573719286870948	Upregulated	257.121369229249	WP_000169728.1
C2566_RS14840	arnC	arnC	undecaprenyl-phosphate 4-deoxy-4-formamido-L-arabinose transferase	2.22059491999871	0.00106900716029166	Upregulated	453.425821125021	WP_000461657.1
C2566_RS14190	mlrA	mlrA	HTH-type transcriptional regulator MlrA	2.20875943353937	2.21149148359747e-06	Upregulated	114.665261950076	WP_001240403.1
C2566_RS16670	kbp	kbp	potassium binding protein Kbp	2.19262241780087	3.35286914709033e-05	Upregulated	1012.54760230906	WP_000522424.1
C2566_RS06365	C2566_RS06365	C2566_RS06365	IS1-like element IS1A family transposase	2.12522406964866	0.00146363150864259	Upregulated	22.3363148292525	WP_103215986.1
C2566_RS08305	dmsC	dmsC	dimethyl sulfoxide reductase anchor subunit DmsC	2.09486498947091	2.94393735991575e-05	Upregulated	227.015130193351	WP_000534631.1
C2566_RS02225	pmrR	pmrR	LpxT activity modulator PmrR	2.07351161475306	0.000217792922166423	Upregulated	258.862162562108	WP_000797657.1
C2566_RS07300	cydA	cydA	cytochrome ubiquinol oxidase subunit I	2.05591589678231	2.1339705320623e-07	Upregulated	5005.17321505196	WP_000884361.1
C2566_RS14830	ais	ais	lipopolysaccharide core heptose(II)-phosphate phosphatase Ais	2.0305736355834	0.0020416919343461	Upregulated	1204.62659460032	WP_000879113.1
C2566_RS11180	sra	sra	stationary-phase-induced ribosome-associated protein	2.01082393550608	1.35221164986437e-05	Upregulated	6284.43475391106	WP_000841554.1
C2566_RS02200	yjdN	yjdN	VOC family metalloprotein YjdN	2.00901108942812	1.38740804327514e-07	Upregulated	64.8205106195894	WP_001131339.1
C2566_RS17680	arcC	arcC	carbamate kinase	2.00134917708235	9.15322624968999e-07	Upregulated	70.1138320323059	WP_000038008.1
C2566_RS00015	yidD	yidD	membrane protein insertion efficiency factor YidD	1.97392043301929	4.64694584229845e-05	Upregulated	35.4731473236769	WP_001307474.1
C2566_RS15330	dsdA	dsdA	D-serine ammonia-lyase	1.95305280329401	5.99257644711489e-06	Upregulated	88.7924858231763	WP_000426426.1
C2566_RS17980	uacT	uacT	urate/proton symporter UacT	1.91821865935889	0.00197278673531928	Upregulated	86.5287772751238	WP_001295374.1
C2566_RS15325	dsdX	dsdX	D-serine transporter DsdX	1.89490811815909	6.62587270409872e-08	Upregulated	89.2295269526702	WP_000556048.1
C2566_RS14865	arnF	arnF	4-amino-4-deoxy-L-arabinose-phosphoundecaprenol flippase subunit ArnF	1.87806932598814	0.000757891249613536	Upregulated	54.0454024262404	WP_000523880.1
C2566_RS14855	arnT	arnT	lipid IV(A) 4-amino-4-deoxy-L-arabinosyltransferase	1.87655343206832	0.0024205805138903	Upregulated	355.854245661503	WP_000844057.1
C2566_RS15770	tkt	tkt	transketolase	1.86860537470858	2.94662242856996e-09	Upregulated	279.427015858161	WP_000087280.1
C2566_RS24910	C2566_RS24910	C2566_RS24910	hypothetical protein	1.84290492952977	0.0015592751825345	Upregulated	43.2828305349697	WP_000700140.1
C2566_RS02230	pmrB	pmrB	two-component system sensor histidine kinase PmrB	1.82689325885681	0.000177074149837861	Upregulated	136.836390575408	WP_001051094.1
C2566_RS19900	rpsH	rpsH	30S ribosomal protein S8	1.82672063221778	6.86582702175205e-05	Upregulated	1208.31554369528	WP_000062611.1
C2566_RS17720	C2566_RS17720	C2566_RS17720	nucleobase:cation symporter-2 family protein	1.81402130843323	0.00263809286401761	Upregulated	41.3664027331291	WP_061057655.1
C2566_RS06370	C2566_RS06370	C2566_RS06370	porin	1.7989490369	0.000206871972828354	Upregulated	847.484446055726	NA
C2566_RS01590	thiS	thiS	sulfur carrier protein ThiS	1.78409564639429	0.00626785024970593	Upregulated	14.8901642672741	WP_001166232.1
C2566_RS16545	rimM	rimM	ribosome maturation factor RimM	1.77806964469695	0.000684792545997262	Upregulated	1927.14124640103	WP_000043335.1
C2566_RS00140	glmS	glmS	glutamine--fructose-6-phosphate transaminase (isomerizing)	1.7435841755608	1.61331248251547e-05	Upregulated	838.63102838954	WP_000334099.1
C2566_RS13620	plaP	plaP	putrescine/proton symporter PlaP	1.7406814086809	0.00013996218001859	Upregulated	129.069837176672	WP_000019197.1
C2566_RS05600	secD	secD	protein translocase subunit SecD	1.73666532756044	8.38805510765371e-06	Upregulated	828.706113342964	WP_000934822.1
C2566_RS07875	ybjG	ybjG	undecaprenyl-diphosphate phosphatase	1.72010737158253	3.77424235524586e-05	Upregulated	56.963931711246	WP_001295291.1
C2566_RS14950	nuoM	nuoM	NADH-quinone oxidoreductase subunit M	1.71944669429848	0.000223795919935591	Upregulated	737.64427989312	WP_000926441.1
C2566_RS10735	ydbJ	ydbJ	DUF333 domain-containing protein	1.71580243485346	1.55308861130098e-05	Upregulated	123.603930903165	WP_001295715.1
C2566_RS21630	C2566_RS21630	C2566_RS21630	IS1-like element IS1A family transposase	1.70338298399924	0.00441116308379209	Upregulated	16.9339196510481	WP_094096600.1
C2566_RS17060	nlpD	nlpD	murein hydrolase activator NlpD	1.69821931098992	5.79653878977546e-05	Upregulated	2957.24748841779	WP_224692580.1
C2566_RS08460	gloC	gloC	hydroxyacylglutathione hydrolase GloC	1.68544553660555	1.00008968602018e-05	Upregulated	351.332987849	WP_001109486.1
C2566_RS11170	adhP	adhP	alcohol dehydrogenase AdhP	1.67708200365369	1.78194799162961e-05	Upregulated	33.8024138672451	WP_000642433.1
C2566_RS07445	ybhC	ybhC	putative acyl-CoA thioester hydrolase	1.67492562957473	4.1777872585236e-08	Upregulated	216.451671986679	WP_001091587.1
C2566_RS14955	nuoL	nuoL	NADH-quinone oxidoreductase subunit L	1.67271603069048	0.000925703559324755	Upregulated	1153.45757265638	WP_001056644.1
C2566_RS14965	nuoJ	nuoJ	NADH-quinone oxidoreductase subunit J	1.6587501882311	0.00014074080101095	Upregulated	290.632505980674	WP_000393511.1
C2566_RS18650	ygiM	ygiM	TIGR04211 family SH3 domain-containing protein	1.65296149213886	0.00109259488793641	Upregulated	233.246282093344	WP_001125331.1
C2566_RS08295	dmsA	dmsA	dimethylsulfoxide reductase subunit A	1.64572706679062	0.000144955555961411	Upregulated	540.179853532154	WP_000850303.1
C2566_RS14300	mglC	mglC	galactose/methyl galactoside ABC transporter permease MglC	1.64050778461422	0.000547585043279626	Upregulated	108.309555832779	WP_001275118.1
C2566_RS16540	trmD	trmD	tRNA (guanosine(37)-N1)-methyltransferase TrmD	1.63971470986857	0.00142353074476583	Upregulated	2765.0948748419	WP_000264777.1
C2566_RS08595	rmf	rmf	ribosome modulation factor	1.63503311721943	0.0050206729611527	Upregulated	125667.915219865	WP_000828648.1
C2566_RS12895	yoaE	yoaE	CNNM family cation transport protein YoaE	1.6250996251682	0.00019167731659896	Upregulated	166.486440701754	WP_000394983.1
C2566_RS11760	pntB	pntB	Re/Si-specific NAD(P)(+) transhydrogenase subunit beta	1.61166399032274	0.000136830591541065	Upregulated	401.672720087085	WP_000014036.1
C2566_RS19640	accB	accB	acetyl-CoA carboxylase biotin carboxyl carrier protein	1.61127093362554	9.41821344932227e-05	Upregulated	230.637292703478	WP_000354622.1
C2566_RS09290	rne	rne	ribonuclease E	1.60782721493875	4.34698711640243e-08	Upregulated	645.097007178744	WP_000827411.1
C2566_RS17890	gcvT	gcvT	glycine cleavage system aminomethyltransferase GcvT	1.59542574586385	3.8082874051103e-05	Upregulated	466.804658218921	WP_000068701.1
C2566_RS01405	eptC	eptC	phosphoethanolamine transferase CptA	1.5950584946664	0.000102536261844122	Upregulated	691.065111549148	WP_000556295.1
C2566_RS18370	yghX	yghX	YghX family hydrolase	1.59465143433863	0.000199261961835559	Upregulated	86.6521522504322	WP_001424373.1
C2566_RS14945	nuoN	nuoN	NADH-quinone oxidoreductase subunit NuoN	1.58717758637826	0.00127114072646409	Upregulated	672.075988935045	WP_000156701.1
C2566_RS14990	nuoE	nuoE	NADH-quinone oxidoreductase subunit NuoE	1.58046031586997	8.63225566368653e-05	Upregulated	301.783431743697	WP_000545042.1
C2566_RS16005	guaB	guaB	IMP dehydrogenase	1.57826468210583	0.000138957279150799	Upregulated	262.139427878154	WP_001299507.1
C2566_RS10025	oppB	oppB	oligopeptide ABC transporter permease OppB	1.56792291890592	0.00028057356092538	Upregulated	1417.89993592701	WP_000911112.1
C2566_RS19875	rplO	rplO	50S ribosomal protein L15	1.56403007610123	0.00269151102501326	Upregulated	1393.68432776955	WP_001238917.1
C2566_RS07715	glnP	glnP	glutamine ABC transporter permease GlnP	1.5617490832508	0.00175154717573929	Upregulated	146.295862150927	WP_001159065.1
C2566_RS11765	pntA	pntA	Re/Si-specific NAD(P)(+) transhydrogenase subunit alpha	1.56146445641807	0.000105329575678999	Upregulated	515.777048398523	WP_001353838.1
C2566_RS16335	lepB	lepB	signal peptidase I	1.55770022593187	3.01683688596041e-05	Upregulated	460.417383829503	WP_000002542.1
C2566_RS07250	sdhB	sdhB	succinate dehydrogenase iron-sulfur subunit SdhB	1.55409969953894	0.00428723246780639	Upregulated	888.153410487649	WP_001235264.1
C2566_RS03465	osmY	osmY	molecular chaperone OsmY	1.55287100159396	0.000414140361322164	Upregulated	296.695841525984	WP_001295748.1
C2566_RS17350	C2566_RS17350	C2566_RS17350	ABC transporter substrate-binding protein	1.54659067283406	0.00302046256048317	Upregulated	208.091678331832	WP_000857361.1
C2566_RS02800	paeA	paeA	hemolysin family protein	1.54117404985809	1.72168631469231e-08	Upregulated	275.127322010665	WP_000935036.1
C2566_RS00010	rnpA	rnpA	ribonuclease P protein component	1.54006142850767	0.00315868305388422	Upregulated	128.601315399945	WP_000239730.1
C2566_RS05735	cyoB	cyoB	cytochrome o ubiquinol oxidase subunit I	1.5379527324069	0.00478801803944241	Upregulated	1234.77667272315	WP_000467180.1
C2566_RS15215	aroC	aroC	chorismate synthase	1.53687375116895	2.09673630444426e-05	Upregulated	99.5653943587616	WP_001297933.1
C2566_RS16345	rseC	rseC	SoxR-reducing system protein RseC	1.53341484020784	0.000363084817424716	Upregulated	72.585831756821	WP_000589070.1
C2566_RS13330	araH	araH	arabinose ABC transporter permease AraH	1.53254661198351	0.000146821506861046	Upregulated	93.5107280177548	WP_000100205.1
C2566_RS10035	oppD	oppD	murein tripeptide/oligopeptide ABC transporter ATP-binding protein OppD	1.53232601945984	0.000143073125778358	Upregulated	1057.34105397191	WP_000110945.1
C2566_RS08455	mepK	mepK	YcbK family protein	1.51680320185518	4.94703775090533e-05	Upregulated	864.178301686177	WP_001295932.1
C2566_RS20865	pitA	pitA	inorganic phosphate transporter PitA	1.51133952527358	0.000417109288553965	Upregulated	309.090913949591	WP_000902780.1
C2566_RS08255	cydC	cydC	heme ABC transporter ATP-binding protein/permease CydC	1.48112225023303	1.97615684622042e-06	Upregulated	270.38783004788	WP_001202189.1
C2566_RS17975	yqfG	yqfG	protein YqfG	1.47508648113574	0.00349922177997988	Upregulated	18.2206847277133	WP_001050745.1
C2566_RS07420	ybgS	ybgS	YbgS-like family protein	1.4648076626063	0.000415167813663245	Upregulated	187.022361992846	WP_000784351.1
C2566_RS12040	sodB	sodB	superoxide dismutase [Fe]	1.45576878913284	6.86582702175205e-05	Upregulated	6210.73386826516	WP_000007283.1
C2566_RS20185	fic	fic	putative adenosine monophosphate-protein transferase Fic	1.44011717512677	2.3800985946875e-05	Upregulated	90.3052002459197	WP_000502522.1
C2566_RS13320	otsA	otsA	alpha,alpha-trehalose-phosphate synthase	1.43350746624713	1.61331248251547e-05	Upregulated	212.393710509846	WP_001295646.1
C2566_RS13130	mepM	mepM	murein DD-endopeptidase MepM	1.4316165314693	1.85801067107231e-05	Upregulated	316.925926389212	WP_001184045.1
C2566_RS13005	yebT	yebT	lipid-binding membrane homeostasis protein YebT	1.40887332769935	4.53038425650717e-07	Upregulated	149.245997051799	WP_001297532.1
C2566_RS18390	exbD	exbD	TonB system transport protein ExbD	1.40790098833156	0.000814800918712674	Upregulated	82.5672210192447	WP_001240712.1
C2566_RS16000	guaA	guaA	glutamine-hydrolyzing GMP synthase	1.40718024845478	9.25205523971925e-05	Upregulated	373.19988074551	WP_000138270.1
C2566_RS14550	ccmF	ccmF	cytochrome c-type biogenesis heme lyase CcmF	1.40416777860488	0.00261822674073347	Upregulated	51.7731381135475	WP_000982447.1
C2566_RS10040	oppF	oppF	murein tripeptide/oligopeptide ABC transporter ATP-binding protein OppF	1.39681001999769	0.00415267402154969	Upregulated	752.048247497881	WP_000994905.1
C2566_RS17690	yqeC	yqeC	selenium cofactor biosynthesis protein YqeC	1.38173494124797	0.00101616477238031	Upregulated	88.9901532427696	WP_001300448.1
C2566_RS14960	nuoK	nuoK	NADH-quinone oxidoreductase subunit NuoK	1.3733013130332	0.00884832327935185	Upregulated	111.602481604302	WP_000612644.1
C2566_RS18005	guaD	guaD	guanine deaminase	1.37268061687239	0.00233182954705086	Upregulated	65.1643849312943	WP_001301062.1
C2566_RS17685	yqeB	yqeB	selenium-dependent molybdenum cofactor biosynthesis protein YqeB	1.36108929461452	0.00370906804614204	Upregulated	138.08808323623	WP_001020381.1
C2566_RS10220	acnA	acnA	aconitate hydratase AcnA	1.36081126012002	0.000109346330240792	Upregulated	1152.09584402542	WP_000099534.1
C2566_RS05795	ppiD	ppiD	peptidylprolyl isomerase	1.35716345271381	7.1840245919142e-05	Upregulated	1000.64022265709	WP_000969378.1
C2566_RS05785	lon	lon	endopeptidase La	1.34478934474935	8.23681478266253e-07	Upregulated	152.60097548127	WP_001295325.1
C2566_RS06990	nagE	nagE	PTS N-acetyl glucosamine transporter subunit IIABC	1.33329094043303	0.00170351936511939	Upregulated	289.991872962051	WP_001023126.1
C2566_RS07240	sdhD	sdhD	succinate dehydrogenase membrane anchor subunit	1.32447210303513	0.0164384841742383	Upregulated	354.052641133813	WP_000254365.1
C2566_RS17920	trhA	trhA	PAQR family membrane homeostasis protein TrhA	1.32398429651667	0.00728180293932355	Upregulated	560.541926718671	WP_000250274.1
C2566_RS07570	moaA	moaA	GTP 3',8-cyclase MoaA	1.30703477289212	1.15006852229523e-05	Upregulated	398.342535552534	WP_001295301.1
C2566_RS16355	rseA	rseA	anti-sigma-E factor RseA	1.30431617803382	0.00428723246780639	Upregulated	1484.04046348881	WP_001168459.1
C2566_RS15165	usg	usg	aspartate-semialdehyde dehydrogenase	1.30382821879236	0.00220856814754234	Upregulated	143.810141188381	WP_001289167.1
C2566_RS08475	ompF	ompF	porin OmpF	1.30307224108184	0.00332828788447997	Upregulated	130227.461999142	WP_000977920.1
C2566_RS18875	yqjE	yqjE	phage holin family protein	1.30030839920327	0.00288920885642174	Upregulated	108.558664596117	WP_000785722.1
C2566_RS17305	sdaC	sdaC	HAAAP family serine/threonine permease SdaC	1.29825552085478	0.00346839515113387	Upregulated	605.802333498528	WP_000450476.1
C2566_RS18000	ghxQ	ghxQ	guanine/hypoxanthine transporter GhxQ	1.28964363825176	0.00505962055193804	Upregulated	63.2158153437466	WP_000012163.1
C2566_RS11980	ydhJ	ydhJ	HlyD family secretion protein	1.28889112584158	0.00942461785234066	Upregulated	25.2686148163839	WP_001301002.1
C2566_RS03870	fkpB	fkpB	FKBP-type peptidyl-prolyl cis-trans isomerase	1.27857404344945	0.00330531724328799	Upregulated	41.2355516811068	WP_000004655.1
C2566_RS16055	ndk	ndk	nucleoside-diphosphate kinase	1.27848658149503	0.00164317524881735	Upregulated	217.207242136818	WP_000963837.1
C2566_RS07325	tolQ	tolQ	Tol-Pal system protein TolQ	1.27560796969421	0.00012244679539684	Upregulated	137.385950225241	WP_000131314.1
C2566_RS03480	rimI	rimI	ribosomal protein S18-alanine N-acetyltransferase	1.26746945374808	0.00137902306200552	Upregulated	32.6426018634405	WP_001092461.1
C2566_RS14610	napF	napF	ferredoxin-type protein NapF	1.26299384313204	0.00385912947588162	Upregulated	42.0134056455169	WP_000686736.1
C2566_RS02485	asd	asd	archaetidylserine decarboxylase	1.26156161114819	0.000345319524978165	Upregulated	144.128124215438	WP_000934920.1
C2566_RS21480	mtlA	mtlA	PTS mannitol transporter subunit IICBA	1.25331654052547	0.000742340157491756	Upregulated	276.441968980813	WP_000093247.1
C2566_RS02555	hflK	hflK	FtsH protease activity modulator HflK	1.25292795716368	0.00375049742716968	Upregulated	433.960778768664	WP_000312488.1
C2566_RS03110	C2566_RS03110	C2566_RS03110	BCCT family transporter	1.25208140242617	8.0532337676482e-06	Upregulated	137.339042465206	WP_001293436.1
C2566_RS04015	lptD	lptD	LPS assembly protein LptD	1.24565006366116	2.3800985946875e-05	Upregulated	909.775513506217	WP_000746151.1
C2566_RS19810	rsmB	rsmB	16S rRNA (cytosine(967)-C(5))-methyltransferase RsmB	1.24450009776306	0.000150523812366422	Upregulated	107.586295368732	WP_000744778.1
C2566_RS18345	hybB	hybB	Ni/Fe-hydrogenase cytochrome b subunit	1.24449215301812	0.000105116295669958	Upregulated	197.05120784599	WP_000017703.1
C2566_RS13325	otsB	otsB	trehalose-phosphatase	1.23965286630821	0.00444675825328534	Upregulated	137.169554649818	WP_001295645.1
C2566_RS07850	bssR	bssR	biofilm formation regulator BssR	1.23632403895605	0.00406539988843958	Upregulated	137782.443277093	WP_000497137.1
C2566_RS08140	ybjP	ybjP	lipoprotein	1.2276248479224	0.000880091065911212	Upregulated	204.388755894993	WP_001270734.1
C2566_RS06900	lnt	lnt	apolipoprotein N-acyltransferase	1.22372084829461	8.9393928310135e-05	Upregulated	113.55472983267	WP_000853065.1
C2566_RS01865	dgkA	dgkA	diacylglycerol kinase	1.22162293734785	0.0085311332493096	Upregulated	39.6824835967034	WP_000002907.1
C2566_RS04565	degP	degP	serine endoprotease DegP	1.21568096754324	0.00428723246780639	Upregulated	609.789584725524	WP_000753946.1
C2566_RS07315	ybgE	ybgE	cyd operon protein YbgE	1.21545966393446	0.00931344900738523	Upregulated	614.178319453407	WP_000034602.1
C2566_RS11690	ynfG	ynfG	DMSO reductase like molybdoenzyme iron-sulfur subunit YnfG	1.20847002069319	0.00934057389827318	Upregulated	86.7471775142951	WP_000213028.1
C2566_RS06520	fepA	fepA	siderophore enterobactin receptor FepA	1.20683633689824	0.0125930015224921	Upregulated	233.058239540813	WP_001034916.1
C2566_RS10520	ynaJ	ynaJ	DUF2534 family protein	1.20475913897142	0.0148736289346685	Upregulated	1860.25655639098	WP_000605090.1
C2566_RS08300	dmsB	dmsB	dimethylsulfoxide reductase iron-sulfur subunit DmsB	1.20368496622166	0.0156510845970859	Upregulated	122.215733194355	WP_000213098.1
C2566_RS14310	mglB	mglB	galactose/glucose ABC transporter substrate-binding protein MglB	1.20344086275676	0.0125930015224921	Upregulated	644.011588027366	NA
C2566_RS15465	mntH	mntH	Nramp family divalent metal transporter	1.20332590311845	0.00889172554165861	Upregulated	311.975119478743	WP_000186384.1
C2566_RS18870	yqjD	yqjD	DUF883 family protein	1.20151267176614	0.000414140361322164	Upregulated	314.600158215376	WP_000031415.1
C2566_RS08260	cydD	cydD	heme ABC transporter permease/ATP-binding protein CydD	1.20102024769194	5.61063676355162e-06	Upregulated	279.494021929602	WP_001043577.1
C2566_RS16550	rpsP	rpsP	30S ribosomal protein S16	1.19796374336585	0.0150042350755081	Upregulated	904.029727467806	WP_000256450.1
C2566_RS15160	truA	truA	tRNA pseudouridine(38-40) synthase TruA	1.18592033975265	0.00262781037315281	Upregulated	131.657858711371	WP_001283585.1
C2566_RS16340	lepA	lepA	translation elongation factor 4	1.18069447294807	0.000224144492060819	Upregulated	484.563836159986	WP_000790168.1
C2566_RS03620	yjiH	yjiH	nucleoside recognition domain-containing protein	1.17984281193395	0.00233182954705086	Upregulated	327.644504661503	WP_001295597.1
C2566_RS07270	sucC	sucC	ADP-forming succinate--CoA ligase subunit beta	1.17740614532211	0.0154397978012264	Upregulated	1511.33499165092	WP_001048602.1
C2566_RS14995	nuoC	nuoC	NADH-quinone oxidoreductase subunit C/D	1.17567439243771	0.00208011022997652	Upregulated	757.408310583842	WP_000247878.1
C2566_RS20830	yhiI	yhiI	HlyD family secretion protein	1.17238656775986	0.00226201572471414	Upregulated	131.414236619024	WP_000361491.1
C2566_RS05570	proY	proY	proline-specific permease ProY	1.16045741927776	0.00289886769633415	Upregulated	93.0457359155827	WP_001295329.1
C2566_RS19855	rpsK	rpsK	30S ribosomal protein S11	1.15648706605438	0.014175117124116	Upregulated	868.471834784901	WP_001029684.1
C2566_RS09990	rssB	rssB	two-component system response regulator RssB	1.15461686224537	0.000863926239702492	Upregulated	96.3947561391083	WP_000193447.1
C2566_RS17310	sdaB	sdaB	L-serine ammonia-lyase II	1.15221125379489	0.0108608231405758	Upregulated	192.456524873988	WP_000626410.1
C2566_RS17055	rpoS	rpoS	RNA polymerase sigma factor RpoS	1.15064076517297	0.00304436517106618	Upregulated	1607.73475729565	WP_000081550.1
C2566_RS15830	ypfJ	ypfJ	neutral zinc metallopeptidase	1.14601819461131	0.00516596208239117	Upregulated	183.943902885428	WP_001267498.1
C2566_RS01940	yjbQ	yjbQ	secondary thiamine-phosphate synthase enzyme YjbQ	1.14580085326421	0.00265061373879808	Upregulated	428.29777903836	WP_000270375.1
C2566_RS11990	sodC	sodC	superoxide dismutase [Cu-Zn] SodC	1.14277360713366	0.00723290396934888	Upregulated	91.3497423154508	WP_001296937.1
C2566_RS01555	rplJ	rplJ	50S ribosomal protein L10	1.14151672730189	0.0200602110528094	Upregulated	1525.53082479344	WP_001207201.1
C2566_RS14975	nuoH	nuoH	NADH-quinone oxidoreductase subunit NuoH	1.13714264986841	0.0060456288278093	Upregulated	504.141404435382	WP_000118507.1
C2566_RS14305	mglA	mglA	galactose/methyl galactoside ABC transporter ATP-binding protein MglA	1.13693114386968	0.00892691860556554	Upregulated	150.789748131989	WP_000255051.1
C2566_RS03990	apaH	apaH	bis(5'-nucleosyl)-tetraphosphatase (symmetrical) ApaH	1.13573541796391	0.000995651500884185	Upregulated	61.8798966997139	WP_000257192.1
C2566_RS18350	hybA	hybA	hydrogenase 2 operon protein HybA	1.13442078596711	0.00703975448788776	Upregulated	217.168251590551	WP_001081870.1
C2566_RS12285	ppsA	ppsA	phosphoenolpyruvate synthase	1.13386643162927	0.0067548722468664	Upregulated	2189.52327612278	WP_000069410.1
C2566_RS09115	mdoH	mdoH	glucans biosynthesis glucosyltransferase MdoH	1.13209754937638	0.00269151102501326	Upregulated	427.474156367944	WP_001295445.1
C2566_RS21340	yiaL	yiaL	YhcH/YjgK/YiaL family protein	1.13103955199294	0.0581878209054738	Upregulated	3.70383294230232	WP_000576077.1
C2566_RS05595	yajC	yajC	preprotein translocase subunit YajC	1.12476200744845	0.00118686567649684	Upregulated	876.873612269084	WP_000007629.1
C2566_RS05630	nrdR	nrdR	transcriptional regulator NrdR	1.12268985626945	0.00683379217396649	Upregulated	67.377082983672	WP_000543535.1
C2566_RS17460	ptrA	ptrA	pitrilysin	1.11614247429594	2.23810070175852e-07	Upregulated	307.010569711628	WP_001138150.1
C2566_RS15005	nuoA	nuoA	NADH-quinone oxidoreductase subunit NuoA	1.11281452625659	0.000918171328610829	Upregulated	411.395854961735	WP_000062997.1
C2566_RS21765	gltS	gltS	sodium/glutamate symporter	1.10941443243646	0.00185697203829395	Upregulated	4419.45034239613	WP_000468833.1
C2566_RS02695	priB	priB	primosomal replication protein N	1.10844259908875	0.0379575761298642	Upregulated	716.197523057164	WP_001296681.1
C2566_RS14600	napA	napA	periplasmic nitrate reductase subunit alpha	1.10796849833671	0.00308414641442282	Upregulated	87.8133751546571	WP_000778078.1
C2566_RS12405	yniA	yniA	fructosamine kinase family protein	1.10376421574521	0.0051344686875905	Upregulated	967.359076781043	WP_000267650.1
C2566_RS05985	ybaL	ybaL	YbaL family putative K(+) efflux transporter	1.09749252217524	0.0029820266048203	Upregulated	169.747320928654	WP_000546237.1
C2566_RS17905	ygfF	ygfF	SDR family oxidoreductase	1.09474296240727	0.00884832327935185	Upregulated	25.2728470398999	WP_000951948.1
C2566_RS02905	mgtA	mgtA	magnesium-translocating P-type ATPase	1.09405562244911	0.0123719540568919	Upregulated	240.202595269478	WP_000471889.1
C2566_RS06040	qmcA	qmcA	SPFH domain-containing protein	1.09355162495109	0.00487834840294736	Upregulated	137.365163303927	WP_000904502.1
C2566_RS21140	dppC	dppC	dipeptide ABC transporter permease DppC	1.09002765330236	0.0246267942002398	Upregulated	20.4460602351447	WP_000084677.1
C2566_RS15180	yfcJ	yfcJ	arabinose transporter	1.08827158572845	0.00190098585546926	Upregulated	94.8963774891244	WP_000127751.1
C2566_RS04175	mraY	mraY	phospho-N-acetylmuramoyl-pentapeptide-transferase	1.08734520711621	0.00261822674073347	Upregulated	215.412678861194	WP_000964131.1
C2566_RS14585	napB	napB	nitrate reductase cytochrome c-type subunit	1.08729700580023	0.0439767876038244	Upregulated	16.4697316226605	WP_000835177.1
C2566_RS14470	yejE	yejE	ABC transporter permease	1.08374427243218	0.00583471528447722	Upregulated	31.9873041464835	WP_000088916.1
C2566_RS13040	copD	copD	copper homeostasis membrane protein CopD	1.08207433891222	2.87982647439896e-05	Upregulated	140.688651883876	WP_000879293.1
C2566_RS04630	cdsA	cdsA	phosphatidate cytidylyltransferase	1.08014553245078	0.00213569396563533	Upregulated	225.187177619017	WP_000922446.1
C2566_RS04075	thiB	thiB	thiamine ABC transporter substrate binding subunit	1.07917311029354	0.00716246902105148	Upregulated	35.6447093972011	WP_001301364.1
C2566_RS11370	tam	tam	trans-aconitate 2-methyltransferase	1.07862070347377	0.0465915105229877	Upregulated	34.4213062872632	WP_001286597.1
C2566_RS02360	dicD	dicD	transcriptional regulator	1.07740118057234	0.00202632816964378	Upregulated	149.304432921178	WP_001188520.1
C2566_RS09850	prfA	prfA	peptide chain release factor 1	1.07121490379663	4.32907498666961e-05	Upregulated	213.972067053394	WP_000804726.1
C2566_RS15390	yfdY	yfdY	YfdY family protein	1.06839587321984	0.0227706729263613	Upregulated	335.286653790725	WP_000639883.1
C2566_RS00520	hemX	hemX	uroporphyrinogen-III C-methyltransferase	1.06620110507765	0.00248183925822399	Upregulated	204.253435436091	WP_000139084.1
C2566_RS05465	iraP	iraP	anti-adapter protein IraP	1.06398434060681	0.0553443211194493	Upregulated	334.129873251183	WP_000792970.1
C2566_RS02480	mscM	mscM	miniconductance mechanosensitive channel MscM	1.06238494570902	0.00132284950548918	Upregulated	159.914134694761	WP_001236847.1
C2566_RS21660	waaA	waaA	lipid IV(A) 3-deoxy-D-manno-octulosonic acid transferase	1.05904031429851	5.35376456137445e-05	Upregulated	129.013974174696	WP_000891574.1
C2566_RS19850	rpsD	rpsD	30S ribosomal protein S4	1.05786296346625	0.0162201784872391	Upregulated	1981.86363169552	WP_000135224.1
C2566_RS02745	ytfB	ytfB	cell division protein YtfB	1.05513687759673	0.0190612050766017	Upregulated	229.377978661591	WP_001119458.1
C2566_RS12000	ydhL	ydhL	DUF1289 domain-containing protein	1.04860243950905	0.00884832327935185	Upregulated	55.3345675243215	WP_000840481.1
C2566_RS13545	cobS	cobS	adenosylcobinamide-GDP ribazoletransferase	1.04645647806629	0.0147939416679458	Upregulated	29.1797997270761	WP_012767739.1
C2566_RS16665	csiR	csiR	DNA-binding transcriptional regulator CsiR	1.04495485715683	0.00953459098190647	Upregulated	31.7437886997596	WP_000156811.1
C2566_RS07440	C2566_RS07440	C2566_RS07440	galactose-1-epimerase	1.04261198933584	0.00723290396934888	Upregulated	147.001366096448	NA
C2566_RS08395	msbA	msbA	lipid A ABC transporter ATP-binding protein/permease MsbA	1.04235237341245	0.00444675825328534	Upregulated	329.009947537528	WP_000551270.1
C2566_RS08865	agp	agp	bifunctional glucose-1-phosphatase/inositol phosphatase	1.04105212003995	0.0140593645608195	Upregulated	1678.18110555099	WP_001044279.1
C2566_RS03355	gpmB	gpmB	2,3-diphosphoglycerate-dependent phosphoglycerate mutase GpmB	1.03834053958884	0.0088248970441983	Upregulated	68.7666170778009	WP_000942344.1
C2566_RS17600	yqeF	yqeF	acetyl-CoA C-acetyltransferase	1.03341940359215	0.0150937283482071	Upregulated	197.027529704759	WP_000656029.1
C2566_RS07880	mdfA	mdfA	multidrug efflux MFS transporter MdfA	1.03330313535416	0.0152395139353062	Upregulated	32.6669356625618	WP_001180089.1
C2566_RS15930	bepA	bepA	beta-barrel assembly-enhancing protease	1.03291760615086	0.000859394140233089	Upregulated	267.933193587072	WP_000489667.1
C2566_RS08210	macA	macA	macrolide transporter subunit MacA	1.03221623072052	4.48886225723871e-05	Upregulated	92.0577309994282	WP_000746443.1
C2566_RS13335	araG	araG	arabinose ABC transporter ATP-binding protein AraG	1.0253605596748	0.0141701598724062	Upregulated	71.9719261562319	WP_001187819.1
C2566_RS16755	ygaH	ygaH	L-valine transporter subunit YgaH	1.02466812917809	0.00423339967357482	Upregulated	43.3810032906648	WP_000119763.1
C2566_RS08440	mukE	mukE	chromosome partition protein MukE	1.0192003952056	0.000426801642954434	Upregulated	81.0749204540937	WP_001295347.1
C2566_RS03800	sgcX	sgcX	M42 family metallopeptidase	1.01612439085504	0.00293053450008122	Upregulated	41.9943226343769	WP_000010829.1
C2566_RS12170	sufD	sufD	Fe-S cluster assembly protein SufD	1.01321591628602	0.00373119926436041	Upregulated	61.4758798448933	WP_000908013.1
C2566_RS07310	cydX	cydX	cytochrome bd-I oxidase subunit CydX	1.01294411080588	0.0129390010696073	Upregulated	352.515384530734	WP_000270282.1
C2566_RS01600	thiE	thiE	thiamine phosphate synthase	1.01139932775261	0.0442612893208953	Upregulated	18.1311339364767	WP_000284615.1
C2566_RS10105	yciG	yciG	general stress protein	1.00661848585171	0.0735543521299181	Upregulated	16.0911604806875	WP_000807651.1
C2566_RS16350	rseB	rseB	sigma-E factor regulatory protein RseB	1.0051722536879	0.00230471809517046	Upregulated	665.167158611989	WP_000812053.1
C2566_RS19895	rplF	rplF	50S ribosomal protein L6	1.00349310153362	0.0246267942002398	Upregulated	1282.37488278581	WP_000091945.1
C2566_RS12350	pheS	pheS	phenylalanine--tRNA ligase subunit alpha	1.00153388584258	0.00758327033970971	Upregulated	153.03077960589	WP_000018596.1
C2566_RS00020	yidC	yidC	membrane protein insertase YidC	1.00062369618593	0.0244769410822539	Upregulated	998.352282072432	WP_000378266.1
C2566_RS01880	yjbJ	yjbJ	CsbD family protein	0.996914384514036	NA	Upregulated	6948.08718011678	WP_001030593.1
C2566_RS08170	poxB	poxB	ubiquinone-dependent pyruvate dehydrogenase	0.995720025528078	0.000445016663015936	Upregulated	206.850747742194	WP_000815335.1
C2566_RS17505	rppH	rppH	RNA pyrophosphohydrolase	0.995574022843679	0.00305098456916004	Upregulated	474.956636646657	WP_000564489.1
C2566_RS12765	dgcP	dgcP	diguanylate cyclase DgcP	0.99419018900937	0.000257748695814976	Upregulated	492.147261376291	WP_001329055.1
C2566_RS10255	osmB	osmB	osmotically-inducible lipoprotein OsmB	0.993041568599009	0.00208414733643727	Upregulated	251.411210017548	WP_000498253.1
C2566_RS01985	yjcE	yjcE	Na+/H+ antiporter	0.992380529786075	0.00703975448788776	Upregulated	142.74830728412	WP_000402207.1
C2566_RS20735	zntA	zntA	Zn(II)/Cd(II)/Pb(II) translocating P-type ATPase ZntA	0.991958703045406	0.000544502368674173	Upregulated	340.198554658891	WP_000106517.1
C2566_RS14235	yohC	yohC	Yip1 family protein	0.991012863144339	0.00340483307029906	Upregulated	84.7315803234465	WP_001319944.1
C2566_RS09830	prs	prs	ribose-phosphate diphosphokinase	0.990986536625447	0.0139286760892208	Upregulated	699.926451785474	WP_001298109.1
C2566_RS21940	uhpC	uhpC	MFS transporter family glucose-6-phosphate receptor UhpC	0.989987953594433	0.026439372751573	Upregulated	43.3709221760679	WP_000936566.1
C2566_RS17990	ygfT	ygfT	formate-dependent uric acid utilization protein YgfT	0.98236731533976	0.0244769410822539	Upregulated	59.9917117161237	WP_001300605.1
C2566_RS00785	tatB	tatB	Sec-independent protein translocase protein TatB	0.980439625410229	0.00210341743202291	Upregulated	169.36144403595	WP_000459594.1
C2566_RS07275	sucD	sucD	succinate--CoA ligase subunit alpha	0.977583673271667	0.0590127109141778	Upregulated	1346.00459003874	WP_000025458.1
C2566_RS14745	nrdB	nrdB	class Ia ribonucleoside-diphosphate reductase subunit beta	0.974236791731616	0.00910868251731843	Upregulated	178.009222278885	WP_000332036.1
C2566_RS19920	rplN	rplN	50S ribosomal protein L14	0.973930631147889	0.0159219245657596	Upregulated	1650.97863725945	WP_000613955.1
C2566_RS07245	sdhA	sdhA	succinate dehydrogenase flavoprotein subunit	0.97331916222723	0.045760539455294	Upregulated	1989.42145878278	WP_000775540.1
C2566_RS05900	acrB	acrB	efflux RND transporter permease AcrB	0.972985425478358	0.00694480542087965	Upregulated	781.94103560514	WP_001132469.1
C2566_RS17900	gcvP	gcvP	aminomethyl-transferring glycine dehydrogenase	0.972868379314976	0.0157976364064647	Upregulated	700.846968709035	WP_000195061.1
C2566_RS02560	hflC	hflC	protease modulator HflC	0.968153843000707	0.0253656600407162	Upregulated	506.185686976264	WP_001232412.1
C2566_RS18340	hybC	hybC	hydrogenase 2 large subunit	0.967661637298489	0.0253790852300449	Upregulated	521.327554160907	WP_000083065.1
C2566_RS09810	ychF	ychF	redox-regulated ATPase YchF	0.967296046175902	0.00401033104037321	Upregulated	455.804072121399	WP_000505877.1
C2566_RS11865	add	add	adenosine deaminase	0.96485999171675	0.000956811955053581	Upregulated	136.846852922519	WP_000567490.1
C2566_RS10090	ompW	ompW	outer membrane protein OmpW	0.963544275730428	0.0137378854955317	Upregulated	5122.43452777624	WP_000737226.1
C2566_RS20050	bfr	bfr	bacterioferritin	0.960348178257737	0.052377523595583	Upregulated	7457.85310984729	WP_000675504.1
C2566_RS04885	dpaA	dpaA	peptidoglycan meso-diaminopimelic acid protein amidase	0.958519795990731	0.00253779653186837	Upregulated	242.141824365579	WP_001225679.1
C2566_RS09190	grxB	grxB	glutaredoxin 2	0.954528570330428	0.0147734397594414	Upregulated	747.872258242139	WP_000780912.1
C2566_RS15075	yfcF	yfcF	glutathione transferase	0.953894316309072	0.0245773181003362	Upregulated	21.2251344739743	WP_000042440.1
C2566_RS15145	folC	folC	bifunctional tetrahydrofolate synthase/dihydrofolate synthase	0.953831702147016	0.00631878794980207	Upregulated	117.307718409363	WP_000584546.1
C2566_RS12325	btuD	btuD	vitamin B12 ABC transporter ATP-binding protein BtuD	0.953541501466534	0.0128955701192011	Upregulated	49.7259406818464	WP_000029471.1
C2566_RS04625	ispU	ispU	(2E,6E)-farnesyl-diphosphate-specific ditrans,polycis-undecaprenyl-diphosphate synthase	0.951765766562775	0.00376351486424888	Upregulated	288.65654809599	WP_001295562.1
C2566_RS20630	ugpC	ugpC	sn-glycerol 3-phosphate ABC transporter ATP binding protein UgpC	0.951608271581632	0.0283462600623491	Upregulated	35.0386350590014	WP_000907792.1
C2566_RS12080	mdtK	mdtK	multidrug efflux MATE transporter MdtK	0.950787840196342	0.0146563672543376	Upregulated	44.9335783713717	WP_001174961.1
C2566_RS18660	bacA	bacA	undecaprenyl-diphosphate phosphatase	0.949526785440829	0.00707542645578905	Upregulated	144.029522124028	WP_001281927.1
C2566_RS18015	speA	speA	biosynthetic arginine decarboxylase	0.948771034154359	0.00589792207894364	Upregulated	197.723962454268	NA
C2566_RS12345	pheT	pheT	phenylalanine--tRNA ligase subunit beta	0.94789902968912	0.00911822863476879	Upregulated	456.888798647196	WP_000672380.1
C2566_RS02700	rpsR	rpsR	30S ribosomal protein S18	0.944819509031832	0.0659201388515682	Upregulated	466.462051639295	WP_000135199.1
C2566_RS09360	tmk	tmk	dTMP kinase	0.94303515361298	0.03998218846497	Upregulated	53.0131234786637	WP_001257000.1
C2566_RS09370	ycfH	ycfH	metal-dependent hydrolase	0.941815326420132	0.0181092424539572	Upregulated	227.935379595539	WP_000480255.1
C2566_RS04055	araC	araC	arabinose operon transcriptional regulator AraC	0.941688036970227	0.0442680250630658	Upregulated	119.461875437719	WP_001300811.1
C2566_RS05565	brnQ	brnQ	branched-chain amino acid transporter carrier protein BrnQ	0.940775078484049	0.00264458942513816	Upregulated	190.681711232237	WP_000149639.1
C2566_RS06395	ylcI	ylcI	YlcI/YnfO family protein	0.940062955724634	0.0906618311773402	Upregulated	7.12915926745573	WP_001415975.1
C2566_RS15765	tal	tal	transaldolase	0.939425175128947	0.00855403864786162	Upregulated	184.921112111181	WP_001003709.1
C2566_RS04530	hemL	hemL	glutamate-1-semialdehyde 2,1-aminomutase	0.939280459835206	0.0211144097150543	Upregulated	294.209298876932	WP_000045290.1
C2566_RS04165	murE	murE	UDP-N-acetylmuramoyl-L-alanyl-D-glutamate--2,6-diaminopimelate ligase	0.937504806764596	0.0263890802866986	Upregulated	372.481465287184	WP_000785116.1
C2566_RS18150	nupG	nupG	nucleoside permease NupG	0.936556313438036	0.0112618881794191	Upregulated	207.712437389079	WP_001049791.1
C2566_RS02525	tsaE	tsaE	tRNA (adenosine(37)-N6)-threonylcarbamoyltransferase complex ATPase subunit type 1 TsaE	0.936102026174742	0.0158489274267819	Upregulated	28.1000706643607	WP_000981977.1
C2566_RS14805	rhmD	rhmD	L-rhamnonate dehydratase	0.934902135033235	0.0129390010696073	Upregulated	54.2396516089865	WP_001319848.1
C2566_RS10480	ycjG	ycjG	L-Ala-D/L-Glu epimerase	0.934778115751722	0.0253656600407162	Upregulated	99.0209909836215	WP_001261211.1
C2566_RS06235	fimA	fimA	type 1 fimbrial major subunit FimA	0.932257755785172	0.102003873925177	Upregulated	6.68984295736042	WP_000776555.1
C2566_RS12200	ydiJ	ydiJ	FAD-binding and (Fe-S)-binding domain-containing protein	0.93150606718166	0.00109609184614491	Upregulated	198.995232139014	WP_000612953.1
C2566_RS09730	ycgB	ycgB	SpoVR family protein	0.931452046708514	0.0174705155264694	Upregulated	374.993003012898	WP_000190854.1
C2566_RS09325	fabH	fabH	beta-ketoacyl-ACP synthase III	0.930807208480913	0.0249535863212042	Upregulated	307.364255003085	WP_000288146.1
C2566_RS05880	ylaC	ylaC	YlaC family protein	0.9282417532936	0.0127849562654149	Upregulated	450.709231331977	WP_000136192.1
C2566_RS02995	lptF	lptF	LPS export ABC transporter permease LptF	0.928089378119779	0.00692337568746727	Upregulated	210.206117284823	WP_000584114.1
C2566_RS20435	feoB	feoB	Fe(2+) transporter permease subunit FeoB	0.927726021133083	0.00326003833772396	Upregulated	193.805140775026	WP_000737007.1
C2566_RS07765	ldtB	ldtB	L,D-transpeptidase	0.924808711054757	0.0140940408445177	Upregulated	305.262215463673	WP_001056384.1
C2566_RS01065	fdoI	fdoI	formate dehydrogenase cytochrome b556 subunit	0.924572456122314	0.030241432992841	Upregulated	333.187627765817	WP_000829013.1
C2566_RS16150	csiE	csiE	stationary phase inducible protein CsiE	0.923746818415599	0.0195275613816073	Upregulated	191.272548526181	WP_000982997.1
C2566_RS07710	glnQ	glnQ	glutamine ABC transporter ATP-binding protein GlnQ	0.921322606165585	0.0585366066964869	Upregulated	159.740726420047	WP_000569083.1
C2566_RS18385	yghA	yghA	NADP(+)-dependent aldehyde reductase	0.917681190924838	0.020241695055412	Upregulated	39.5968711432525	WP_000018760.1
C2566_RS05650	thiL	thiL	thiamine-phosphate kinase	0.914557995982658	0.00405954502532692	Upregulated	67.3382472462895	WP_000742109.1
C2566_RS13200	cmoA	cmoA	carboxy-S-adenosyl-L-methionine synthase CmoA	0.914304799158174	0.00051680947390879	Upregulated	89.5230661365443	WP_000019588.1
C2566_RS04635	rseP	rseP	sigma E protease regulator RseP	0.912839261993278	0.0020569602973188	Upregulated	718.88971562662	WP_001295561.1
C2566_RS06170	allD	allD	ureidoglycolate dehydrogenase	0.909327835101962	0.0849504986426948	Upregulated	22.599794701082	WP_000703906.1
C2566_RS07185	pxpC	pxpC	5-oxoprolinase subunit PxpC	0.908901943852612	0.0146915128964306	Upregulated	70.5266485283896	WP_000912724.1
C2566_RS22130	dnaA	dnaA	chromosomal replication initiator protein DnaA	0.904636600235116	0.000925844536389308	Upregulated	234.713705717252	WP_000059111.1
C2566_RS15985	yfgG	yfgG	YfgG family protein	0.903751003667637	0.0444102515402079	Upregulated	844.898910527442	WP_000076001.1
C2566_RS06165	allC	allC	allantoate deiminase	0.90269416460502	0.0232620948965028	Upregulated	55.8985069077667	WP_001301144.1
C2566_RS19885	rpsE	rpsE	30S ribosomal protein S5	0.899167263371756	0.0333505882028699	Upregulated	1682.47515781752	WP_000940120.1
C2566_RS10755	ynbE	ynbE	YnbE family lipoprotein	0.896582480772799	0.0585998221128029	Upregulated	29.0738455514615	WP_000698145.1
C2566_RS03540	dnaT	dnaT	primosomal protein DnaT	0.890971108369218	0.0418908660244588	Upregulated	54.8012898423326	WP_000098818.1
C2566_RS10750	ydbH	ydbH	YdbH family protein	0.889932463524067	0.0030785077764391	Upregulated	159.615739169867	WP_000900914.1
C2566_RS17970	idi	idi	isopentenyl-diphosphate Delta-isomerase	0.884713331487431	0.0400468509390794	Upregulated	97.5454537530496	WP_001192790.1
C2566_RS05500	yaiA	yaiA	protein YaiA	0.883912484744152	0.0684549859635697	Upregulated	840.600838604057	WP_001142439.1
C2566_RS12100	ydhR	ydhR	monooxygenase	0.882921711748511	0.0817830820695741	Upregulated	4308.70781251941	WP_000212680.1
C2566_RS04695	tilS	tilS	tRNA lysidine(34) synthetase TilS	0.87990614031114	0.00644531339208226	Upregulated	59.779427230402	WP_000176582.1
C2566_RS16535	rplS	rplS	50S ribosomal protein L19	0.876818023620084	0.0532882946279261	Upregulated	1746.20639288649	WP_000065253.1
C2566_RS03340	creB	creB	two-component system response regulator CreB	0.874542807699138	0.071120035830206	Upregulated	34.1917369782346	WP_001188654.1
C2566_RS08585	pqiB	pqiB	intermembrane transport protein PqiB	0.874018681430028	0.000655365425436036	Upregulated	218.226617702468	WP_000445533.1
C2566_RS12645	ydjF	ydjF	DeoR/GlpR family DNA-binding transcription regulator	0.873121130073435	0.0498315487196343	Upregulated	345.155933622529	WP_000719088.1
C2566_RS04380	yadH	yadH	ABC transporter permease	0.872435425825158	0.00931344900738523	Upregulated	102.017647296192	WP_000972203.1
C2566_RS09815	pth	pth	aminoacyl-tRNA hydrolase	0.868412699165439	0.0150042350755081	Upregulated	53.8941558099903	WP_000152933.1
C2566_RS21135	dppD	dppD	dipeptide ABC transporter ATP-binding protein	0.867432633631641	0.0479678434565255	Upregulated	25.1424465747808	WP_001196486.1
C2566_RS09840	lolB	lolB	lipoprotein insertase outer membrane protein LolB	0.865517523594391	0.0100522208671347	Upregulated	75.6573759392698	WP_001130692.1
C2566_RS09720	nhaB	nhaB	Na(+)/H(+) antiporter NhaB	0.865214459093361	0.0095490816865831	Upregulated	136.328774371399	WP_000406391.1
C2566_RS10975	ydcS	ydcS	putative ABC transporter substrate-binding protein YdcS	0.864841143235781	0.0817830820695741	Upregulated	37.9856262574042	WP_000047424.1
C2566_RS17750	cmtB	cmtB	PTS mannitol transporter subunit IIA	0.864027479702338	0.0829881809054666	Upregulated	15.0635426711165	WP_001239650.1
C2566_RS12460	chbA	chbA	PTS N,N'-diacetylchitobiose transporter subunit IIA	0.863410930515731	0.0730678387497226	Upregulated	18.6441258710104	WP_000968919.1
C2566_RS19190	deaD	deaD	ATP-dependent RNA helicase DeaD	0.862261257522886	0.0244809680756086	Upregulated	376.379330565452	WP_001295553.1
C2566_RS16375	trmN	trmN	tRNA(1)(Val) (adenine(37)-N(6))-methyltransferase TrmN	0.861637741789377	0.0333505882028699	Upregulated	44.2825752722718	WP_001295363.1
C2566_RS02690	rpsF	rpsF	30S ribosomal protein S6	0.861078341074714	0.0668395073717405	Upregulated	1161.32944149787	WP_001216675.1
C2566_RS19350	mlaE	mlaE	lipid asymmetry maintenance ABC transporter permease subunit MlaE	0.860862158763122	0.0366688104792549	Upregulated	87.6601034889892	WP_000925795.1
C2566_RS14630	yojI	yojI	microcin J25 efflux ABC transporter YojI	0.859119201689919	0.0322755119690732	Upregulated	70.6761177546971	WP_000422182.1
C2566_RS03485	holD	holD	DNA polymerase III subunit psi	0.856954761375392	0.0213385724978551	Upregulated	37.756932632465	WP_000204012.1
C2566_RS02705	rplI	rplI	50S ribosomal protein L9	0.856145012879545	0.0937728851653255	Upregulated	597.836740917056	WP_001196062.1
C2566_RS14980	nuoG	nuoG	NADH-quinone oxidoreductase subunit NuoG	0.851812975636747	0.037559167053499	Upregulated	1041.10047408217	WP_012767746.1
C2566_RS08675	rlmI	rlmI	23S rRNA (cytosine(1962)-C(5))-methyltransferase RlmI	0.849670326200914	0.00186619140563012	Upregulated	262.01392596097	WP_000116297.1
C2566_RS14740	nrdA	nrdA	class 1a ribonucleoside-diphosphate reductase subunit alpha	0.848917932527236	0.00212519857311159	Upregulated	244.675143205445	WP_001075164.1
C2566_RS24905	sufA	sufA	Fe-S cluster assembly scaffold SufA	0.848688730954298	0.0993125028167048	Upregulated	13.3601371152656	NA
C2566_RS11040	yncE	yncE	YncE family protein	0.848513056151691	0.00692337568746727	Upregulated	183.680317911131	WP_000550675.1
C2566_RS01995	actP	actP	cation/acetate symporter ActP	0.846806771664725	0.0783523173883397	Upregulated	235.688050350225	WP_000832570.1
C2566_RS05740	cyoA	cyoA	cytochrome o ubiquinol oxidase subunit II	0.844425437348493	0.0609084291875679	Upregulated	1213.35492827306	WP_001239440.1
C2566_RS19845	rpoA	rpoA	DNA-directed RNA polymerase subunit alpha	0.842177221991653	0.074387249789137	Upregulated	2940.10183379741	WP_001162094.1
C2566_RS09110	mdoG	mdoG	glucans biosynthesis protein MdoG	0.841514407005914	0.0024205805138903	Upregulated	448.033353817332	WP_001343212.1
C2566_RS09495	potD	potD	spermidine/putrescine ABC transporter substrate-binding protein PotD	0.839820037690647	0.0147939416679458	Upregulated	287.393637825073	WP_000759317.1
C2566_RS12625	sppA	sppA	signal peptide peptidase SppA	0.839663295411257	0.00251053994860866	Upregulated	250.868819079749	WP_001259822.1
C2566_RS05590	tgt	tgt	tRNA guanosine(34) transglycosylase Tgt	0.839462358122484	0.0522982593094684	Upregulated	470.292529210168	WP_000667319.1
C2566_RS13370	yecH	yecH	YecH family metal-binding protein	0.835151847574967	0.102804059859891	Upregulated	96.353567509986	WP_000377224.1
C2566_RS01075	fdnG	fdnG	formate dehydrogenase-N subunit alpha	0.829079716758566	0.0362464917691429	Upregulated	1651.80078606772	WP_010723259.1
C2566_RS00145	glmU	glmU	bifunctional UDP-N-acetylglucosamine diphosphorylase/glucosamine-1-phosphate N-acetyltransferase GlmU	0.827777765238849	0.0127188275377046	Upregulated	413.037660459269	WP_000933736.1
C2566_RS08220	cspD	cspD	cold shock-like protein CspD	0.826157649628883	0.0263890802866986	Upregulated	5019.16276349362	WP_000410785.1
C2566_RS14985	nuoF	nuoF	NADH-quinone oxidoreductase subunit NuoF	0.822863990154416	0.0519198496246167	Upregulated	538.830052131389	WP_000789500.1
C2566_RS16325	era	era	GTPase Era	0.820929014325964	0.0131143228674272	Upregulated	147.468015169859	WP_000020749.1
C2566_RS15025	yfbS	yfbS	SLC13 family permease	0.820621200140009	0.0167935879121662	Upregulated	250.714499761749	WP_001012899.1
C2566_RS10115	trpB	trpB	tryptophan synthase subunit beta	0.820409109317079	0.08997894516188	Upregulated	109.289841462718	WP_000209518.1
C2566_RS08600	fabA	fabA	bifunctional 3-hydroxydecanoyl-ACP dehydratase/trans-2-decenoyl-ACP isomerase	0.820194715643169	0.0643404736072397	Upregulated	320.403819128818	WP_000227927.1
C2566_RS02945	bdcR	bdcR	TetR/AcrR family transcriptional regulator	0.818381342247614	0.0693391964132489	Upregulated	31.3337130399801	WP_001319729.1
C2566_RS04715	arfB	arfB	alternative ribosome rescue aminoacyl-tRNA hydrolase ArfB	0.816300563678108	0.0787795849229296	Upregulated	16.7645439469598	WP_000635543.1
C2566_RS11905	rsxD	rsxD	electron transport complex subunit RsxD	0.81604442477128	0.0580042694101935	Upregulated	41.974195691914	WP_000231922.1
C2566_RS09675	pliG	pliG	g-type lysoyme inhibitor PliG	0.815514374641874	0.0949546703884366	Upregulated	751.453971786817	WP_000695218.1
C2566_RS10020	oppA	oppA	oligopeptide ABC transporter substrate-binding protein OppA	0.814385056080669	0.0658120008152155	Upregulated	7789.79336550327	WP_001297114.1
C2566_RS12175	sufC	sufC	Fe-S cluster assembly ATPase SufC	0.81343993121249	0.0131143228674272	Upregulated	62.3937420578562	WP_000948865.1
C2566_RS21985	emrD	emrD	multidrug efflux MFS transporter EmrD	0.81325066829127	0.0400125921126686	Upregulated	119.650378223027	WP_000828746.1
C2566_RS05980	gsk	gsk	inosine/guanosine kinase	0.812211696171197	0.035985281899842	Upregulated	134.951157584156	WP_000671574.1
C2566_RS12885	sdaA	sdaA	L-serine ammonia-lyase	0.809306757496103	0.00485631360211853	Upregulated	512.784451312017	WP_000624298.1
C2566_RS15850	dapA	dapA	4-hydroxy-tetrahydrodipicolinate synthase	0.807778629907653	0.00884832327935185	Upregulated	800.037202170158	WP_001295469.1
C2566_RS10310	sapC	sapC	peptide ABC transporter permease SapC	0.806351629808011	0.0406605509578331	Upregulated	34.4684207737469	WP_001146163.1
C2566_RS08990	pgaA	pgaA	poly-beta-1,6 N-acetyl-D-glucosamine export porin PgaA	0.805223192956392	0.0591429127265766	Upregulated	118.132157491203	WP_000287458.1
C2566_RS18865	yqjC	yqjC	DUF1090 family protein YqjC	0.804961268941447	0.0140593645608195	Upregulated	1124.29600712545	WP_001295543.1
C2566_RS05605	secF	secF	protein translocase subunit SecF	0.804608326490868	0.0726621674748559	Upregulated	669.599594638362	WP_000046637.1
C2566_RS03625	yjiG	yjiG	YjiG family protein	0.804447680043496	0.0435395560593417	Upregulated	185.670260802777	WP_000211971.1
C2566_RS09685	ycgM	ycgM	fumarylacetoacetate hydrolase family protein	0.802070361650683	0.042088951203049	Upregulated	142.292654326338	WP_000284277.1
C2566_RS19800	def	def	peptide deformylase	0.795502299252292	0.0288767029370559	Upregulated	1636.27156984073	WP_000114984.1
C2566_RS05730	cyoC	cyoC	cytochrome o ubiquinol oxidase subunit III	0.794862508829013	0.110089687102953	Upregulated	411.878973316339	WP_000179819.1
C2566_RS17400	ygdI	ygdI	YgdI/YgdR family lipoprotein	0.790708306908256	0.104910763517054	Upregulated	154.529806380819	WP_000750398.1
C2566_RS14565	ccmC	ccmC	heme exporter protein CcmC	0.78984419986396	0.072816984825205	Upregulated	34.4166946676852	WP_001295447.1
C2566_RS19465	nanK	nanK	N-acetylmannosamine kinase	0.786556990233639	0.0674212297082441	Upregulated	24.5779344934332	WP_000209020.1
C2566_RS03555	opgB	opgB	phosphatidylglycerol--membrane-oligosaccharide glycerophosphotransferase	0.783114474282796	0.00297950408642736	Upregulated	155.648192021081	NA
C2566_RS04615	frr	frr	ribosome recycling factor	0.782222901214084	0.0444962491224117	Upregulated	411.300858671741	WP_000622418.1
C2566_RS18655	cca	cca	fused tRNA nucleotidyltransferase/2',3'-cyclic phosphodiesterase/2' nucleotidase/phosphatase Cca	0.78103564700678	0.0240016046181204	Upregulated	94.1779142697354	WP_000708487.1
C2566_RS06210	ppiB	ppiB	peptidylprolyl isomerase B	0.778595875714383	0.0439337134285521	Upregulated	2574.87581731165	WP_000255997.1
C2566_RS17740	loiP	loiP	metalloprotease LoiP	0.776289967394826	0.00934057389827318	Upregulated	322.343157484994	WP_001326497.1
C2566_RS16380	srmB	srmB	ATP-dependent RNA helicase SrmB	0.775568706611151	0.0172833930256358	Upregulated	118.709281203482	WP_000219193.1
C2566_RS16035	hisS	hisS	histidine--tRNA ligase	0.775235130889217	0.00764799446923126	Upregulated	427.463491520656	WP_001107167.1
C2566_RS05725	cyoD	cyoD	cytochrome o ubiquinol oxidase subunit IV	0.773935964606129	0.126770520328956	Upregulated	262.185823125916	WP_000019869.1
C2566_RS19510	rplM	rplM	50S ribosomal protein L13	0.773811372126546	0.0757467928502946	Upregulated	1076.63950958948	WP_000847559.1
C2566_RS21175	eptB	eptB	kdo(2)-lipid A phosphoethanolamine 7''-transferase	0.773484458214686	0.0170657093228526	Upregulated	671.042995842841	WP_001269197.1
C2566_RS04375	yadG	yadG	ABC transporter ATP-binding protein	0.770977203067695	0.00884832327935185	Upregulated	95.8518641855658	WP_000150637.1
C2566_RS13085	yebG	yebG	DNA damage-inducible protein YebG	0.7701126433199	0.0836262648865664	Upregulated	545.260028054833	WP_000257738.1
C2566_RS09350	pabC	pabC	aminodeoxychorismate lyase	0.768779599799756	0.00652655827808412	Upregulated	81.7177009008673	WP_000478709.1
C2566_RS06815	holA	holA	DNA polymerase III subunit delta	0.767905267729706	0.0018715663306331	Upregulated	120.153744789866	WP_000620554.1
C2566_RS25015	yljB	yljB	protein YljB	0.767077180410797	0.108555716435503	Upregulated	85.4251142308404	WP_001406719.1
C2566_RS13045	yobA	yobA	CopC domain-containing protein YobA	0.76705196538521	0.0400125921126686	Upregulated	168.119654068243	WP_000168747.1
C2566_RS10100	yciF	yciF	ferritin-like domain-containing protein	0.76292199467211	0.13933653078993	Upregulated	44.2230035246294	WP_001056490.1
C2566_RS19085	yraH	yraH	fimbrial protein	0.761019717510544	0.107280464498406	Upregulated	100.783050341483	WP_001032614.1
C2566_RS01945	yjbR	yjbR	MmcQ/YjbR family DNA-binding protein	0.757237547474396	0.11383453754167	Upregulated	299.278792935176	WP_000155657.1
C2566_RS19890	rplR	rplR	50S ribosomal protein L18	0.757019760527383	0.100441508962002	Upregulated	690.465454993323	WP_000358960.1
C2566_RS17640	xdhA	xdhA	xanthine dehydrogenase molybdenum-binding subunit XdhA	0.756142028992017	0.045429539437318	Upregulated	172.319662982417	WP_000388174.1
C2566_RS00045	mdtL	mdtL	multidrug efflux MFS transporter MdtL	0.755792551651733	0.125622219530936	Upregulated	99.0806103496238	WP_000085987.1
C2566_RS10270	pdeR	pdeR	cyclic di-GMP phosphodiesterase	0.755651795329368	0.0548928096709413	Upregulated	117.605062453085	WP_000859981.1
C2566_RS19915	rplX	rplX	50S ribosomal protein L24	0.754868016840004	0.0616098540068685	Upregulated	1368.52186660973	WP_000729185.1
C2566_RS04640	bamA	bamA	outer membrane protein assembly factor BamA	0.753891585279858	0.0447301059017276	Upregulated	1085.75005622336	WP_001240896.1
C2566_RS18110	ansB	ansB	L-asparaginase 2	0.749262135202642	0.0352825729803526	Upregulated	3449.27374484415	WP_000394140.1
C2566_RS17495	lgt	lgt	prolipoprotein diacylglyceryl transferase	0.747332852151431	0.0305107982600271	Upregulated	154.802930016083	WP_000204658.1
C2566_RS15730	eutM	eutM	ethanolamine utilization microcompartment protein EutM	0.747224670469533	0.134651449617561	Upregulated	11.9424532979495	WP_000387713.1
C2566_RS19965	rplD	rplD	50S ribosomal protein L4	0.74591556609762	0.127697349088887	Upregulated	727.849485285084	WP_000424395.1
C2566_RS19805	fmt	fmt	methionyl-tRNA formyltransferase	0.744811817437742	0.0831988563169545	Upregulated	344.571213228601	WP_000004473.1
C2566_RS09395	lpoB	lpoB	penicillin-binding protein activator LpoB	0.744270743930018	0.0437343253279239	Upregulated	99.1968719983092	WP_000164439.1
C2566_RS04685	ldcC	ldcC	lysine decarboxylase LdcC	0.744186906151458	0.0252240747174387	Upregulated	95.6232131465959	WP_001020950.1
C2566_RS22125	dnaN	dnaN	DNA polymerase III subunit beta	0.742693069562568	0.0401256566494918	Upregulated	212.593874724625	WP_000673464.1
C2566_RS13430	hprR	hprR	response regulator transcription factor HprR	0.742264058111736	0.0980300124538119	Upregulated	88.6175998667174	WP_001339045.1
C2566_RS15200	epmC	epmC	elongation factor P hydroxylase	0.74161674728045	0.0673666792207602	Upregulated	40.8619855906161	WP_001089241.1
C2566_RS08125	artQ	artQ	arginine ABC transporter permease ArtQ	0.740799090376916	0.124195628205509	Upregulated	54.7701186689562	WP_001001691.1
C2566_RS04300	aroP	aroP	aromatic amino acid transporter AroP	0.740785944526134	0.0186659894789005	Upregulated	129.605191822992	WP_000969915.1
C2566_RS14970	nuoI	nuoI	NADH-quinone oxidoreductase subunit NuoI	0.738348498482006	0.0233217016201965	Upregulated	334.079205230904	WP_000172749.1
C2566_RS12710	yeaG	yeaG	protein kinase YeaG	0.73783625507458	0.0427330913989907	Upregulated	125.3601577992	WP_071819586.1
C2566_RS09365	holB	holB	DNA polymerase III subunit delta'	0.735970284570646	0.0600952813414065	Upregulated	82.3622547286927	WP_001267920.1
C2566_RS01040	fabY	fabY	fatty acid biosynthesis protein FabY	0.735084379338626	0.042088951203049	Upregulated	116.387958080976	WP_001297068.1
C2566_RS19840	rplQ	rplQ	50S ribosomal protein L17	0.734670209623997	0.121247251867878	Upregulated	676.452538728655	WP_001216368.1
C2566_RS12555	ynjB	ynjB	ABC transporter substrate-binding protein	0.734511045699276	0.0716715860757141	Upregulated	30.0874972598975	WP_001215339.1
C2566_RS12565	ynjD	ynjD	ATP-binding cassette domain-containing protein	0.732166841679007	0.0627623440824591	Upregulated	54.4801532731121	WP_001300558.1
C2566_RS12160	sufE	sufE	cysteine desulfuration protein SufE	0.731031130887181	0.0817830820695741	Upregulated	23.4044759466017	WP_001196530.1
C2566_RS04460	gluQRS	gluQRS	tRNA glutamyl-Q(34) synthetase GluQRS	0.72850598965968	0.0723986392560065	Upregulated	34.7286842220238	WP_000132715.1
C2566_RS16030	yfgM	yfgM	ancillary SecYEG translocon subunit YfgM	0.727677497868079	0.0387751108637292	Upregulated	184.471330763616	WP_000409205.1
C2566_RS10900	ydcK	ydcK	YdcK family protein	0.726434141862301	0.0954695363111502	Upregulated	61.1147959298921	WP_001234052.1
C2566_RS04085	sgrT	sgrT	glucose uptake inhibitor SgrT	0.726285180647171	0.112196816900644	Upregulated	27030.3772924092	WP_001248770.1
C2566_RS04195	murC	murC	UDP-N-acetylmuramate--L-alanine ligase	0.72428225278393	0.0276888167877831	Upregulated	317.888838142133	WP_001096048.1
C2566_RS11895	rsxB	rsxB	electron transport complex subunit RsxB	0.722828311388742	0.0436192638966903	Upregulated	49.29715712205	WP_000991805.1
C2566_RS15615	cysP	cysP	thiosulfate/sulfate ABC transporter substrate-binding protein CysP	0.721378671676763	0.152957075309685	Upregulated	163.05975244086	WP_000290224.1
C2566_RS21050	yhjJ	yhjJ	M16 family metallopeptidase	0.719613173895409	0.0540233826403821	Upregulated	240.081517275943	WP_001163141.1
C2566_RS19270	ftsH	ftsH	ATP-dependent zinc metalloprotease FtsH	0.719312230119246	0.0470217377578249	Upregulated	1335.06986501517	WP_001107467.1
C2566_RS01595	thiF	thiF	thiazole biosynthesis adenylyltransferase ThiF	0.71917394228273	0.127340376064448	Upregulated	21.5461970228644	WP_000999737.1
C2566_RS06780	rlpA	rlpA	endolytic peptidoglycan transglycosylase RlpA	0.717501810788398	0.0333811030282869	Upregulated	132.029292571841	WP_001231428.1
C2566_RS05715	C2566_RS05715	C2566_RS05715	DUF1778 domain-containing protein	0.715510248699309	0.107280464498406	Upregulated	39.953875340962	WP_001297137.1
C2566_RS13150	ruvB	ruvB	Holliday junction branch migration DNA helicase RuvB	0.715492693346919	0.0855661946069611	Upregulated	71.7002667275425	WP_000568519.1
C2566_RS19225	nusA	nusA	transcription termination factor NusA	0.71443829961298	0.022599063920174	Upregulated	395.298872411425	WP_001031057.1
C2566_RS14110	C2566_RS14110	C2566_RS14110	hypothetical protein	0.714102915448267	0.150199734988121	Upregulated	118.525151086469	WP_001268667.1
C2566_RS17200	queE	queE	7-carboxy-7-deazaguanine synthase QueE	0.713384727469154	0.0443118766909271	Upregulated	122.517991955722	WP_001199973.1
C2566_RS10875	ydcJ	ydcJ	VOC family protein	0.712794054077346	0.0345713972460979	Upregulated	82.3082695111141	WP_000013789.1
C2566_RS00155	atpD	atpD	F0F1 ATP synthase subunit beta	0.71040873506319	0.128434325101368	Upregulated	587.844082521811	WP_000190506.1
C2566_RS11870	ydgJ	ydgJ	oxidoreductase	0.709533599980631	0.0262998875076603	Upregulated	151.952230283721	WP_001282516.1
C2566_RS00175	atpF	atpF	F0F1 ATP synthase subunit B	0.708778155001905	0.100109028487077	Upregulated	688.922945297616	WP_001052219.1
C2566_RS17540	lplT	lplT	lysophospholipid transporter LplT	0.708756225667422	0.105573051447482	Upregulated	50.7735940020166	WP_000004616.1
C2566_RS12020	rnt	rnt	ribonuclease T	0.704124356573278	0.11531823288294	Upregulated	44.0097123534537	WP_001282281.1
C2566_RS15185	fabB	fabB	beta-ketoacyl-ACP synthase I	0.702870093898293	0.127615390947634	Upregulated	1186.29898319508	WP_000817178.1
C2566_RS15210	mepA	mepA	penicillin-insensitive murein endopeptidase	0.702771249830127	0.0637614810507115	Upregulated	37.8138949001599	WP_001043796.1
C2566_RS01550	rplA	rplA	50S ribosomal protein L1	0.701868635526488	0.146002579798778	Upregulated	1806.6617308666	WP_001096684.1
C2566_RS10535	ogt	ogt	methylated-DNA--[protein]-cysteine S-methyltransferase	0.700601057774133	0.073580056703446	Upregulated	45.1757022519983	WP_000945005.1
C2566_RS21315	avtA	avtA	valine--pyruvate transaminase	0.698227218512903	0.0112768556407471	Upregulated	159.149815420162	WP_000144361.1
C2566_RS23135	C2566_RS23135	C2566_RS23135	2-thiouracil desulfurase family protein	0.698188441668345	0.13378022041861	Upregulated	48.6942745360731	NA
C2566_RS07265	odhB	odhB	2-oxoglutarate dehydrogenase complex dihydrolipoyllysine-residue succinyltransferase	0.696886545640927	0.151813226917823	Upregulated	2549.92040103317	WP_000099823.1
C2566_RS19605	mreB	mreB	rod shape-determining protein MreB	0.696321288693619	0.066367331687709	Upregulated	232.526028180393	WP_000913396.1
C2566_RS19505	rpsI	rpsI	30S ribosomal protein S9	0.696022812013704	0.165231202939817	Upregulated	481.97064587676	WP_000829818.1
C2566_RS16100	fdx	fdx	ISC system 2Fe-2S type ferredoxin	0.695425771203751	0.0948505600648688	Upregulated	52.596009878769	WP_001124469.1
C2566_RS19200	pnp	pnp	polyribonucleotide nucleotidyltransferase	0.694040704813104	0.0783076022332306	Upregulated	1528.0038047404	WP_001295554.1
C2566_RS15110	hisQ	hisQ	histidine ABC transporter permease HisQ	0.692835133332345	0.124195628205509	Upregulated	95.6729231696952	WP_000965522.1
C2566_RS18565	zupT	zupT	zinc transporter ZupT	0.692636974593834	0.0966734714358483	Upregulated	102.290397955092	WP_001295627.1
C2566_RS05665	dxs	dxs	1-deoxy-D-xylulose-5-phosphate synthase	0.690977905823145	0.0244809680756086	Upregulated	260.200243834013	WP_000006818.1
C2566_RS21020	yhjD	yhjD	inner membrane protein YhjD	0.690769736679737	0.0736253081838829	Upregulated	74.9314283065825	WP_000191237.1
C2566_RS19295	cgtA	cgtA	Obg family GTPase CgtA	0.688747238984962	0.0225741550638325	Upregulated	165.031160527531	WP_000673561.1
C2566_RS09545	hflD	hflD	high frequency lysogenization protein HflD	0.688402251185771	0.135408426064121	Upregulated	74.0331659773183	WP_001297479.1
C2566_RS03305	thrA	thrA	bifunctional aspartate kinase/homoserine dehydrogenase I	0.688281864559004	0.0884995108225479	Upregulated	273.130452992358	WP_001264707.1
C2566_RS14545	dsbE	dsbE	thiol:disulfide interchange protein DsbE	0.687772607789284	0.137931334160704	Upregulated	25.5355930359431	WP_000824439.1
C2566_RS09070	csgA	csgA	curli major subunit CsgA	0.686552848040922	0.172632488672314	Upregulated	28.112614988632	WP_000771437.1
C2566_RS17735	speB	speB	agmatinase	0.68111918015617	0.113753161273543	Upregulated	71.1479747055039	WP_000105566.1
C2566_RS03260	satP	satP	acetate uptake transporter	0.679707404115839	0.0912647162834234	Upregulated	49.4564764474828	WP_000528538.1
C2566_RS15155	dedA	dedA	DedA family protein	0.679065146849717	0.0502624007179099	Upregulated	131.681762366881	WP_000364335.1
C2566_RS25040	yncP	yncP	protein YncP	0.677573599599245	0.189929010910662	Upregulated	25.8913688655175	WP_211180495.1
C2566_RS20635	ugpE	ugpE	sn-glycerol-3-phosphate ABC transporter permease UgpE	0.676315486192693	0.172172448734495	Upregulated	20.6703120848433	WP_000572176.1
C2566_RS21535	cysE	cysE	serine O-acetyltransferase	0.675833630538885	0.0849504986426948	Upregulated	153.569198481598	WP_001277561.1
C2566_RS19910	rplE	rplE	50S ribosomal protein L5	0.673847664947876	0.135278014511397	Upregulated	1812.76100474432	WP_001096200.1
C2566_RS21725	yicG	yicG	trimeric intracellular cation channel family protein	0.673328820135151	0.089599094825674	Upregulated	57.2693881447359	WP_000924289.1
C2566_RS18540	tolC	tolC	outer membrane channel protein TolC	0.672700543332379	0.0200453953349561	Upregulated	868.35873563451	WP_000735278.1
C2566_RS12475	osmE	osmE	osmotically-inducible lipoprotein OsmE	0.672109886165608	0.145606550881609	Upregulated	2434.5941629002	WP_001039044.1
C2566_RS07805	moeA	moeA	molybdopterin molybdotransferase MoeA	0.672012723850509	0.0800833047530471	Upregulated	81.9427263314581	WP_000397372.1
C2566_RS05990	fsr	fsr	fosmidomycin MFS transporter	0.671582883115069	0.0817830820695741	Upregulated	70.0973470719423	WP_001251610.1
C2566_RS17655	ygeV	ygeV	sigma-54 interaction domain-containing protein	0.670801224622302	0.0327209587611325	Upregulated	592.276100865999	WP_000417806.1
C2566_RS18160	yqgA	yqgA	DUF554 domain-containing protein	0.670509436146415	0.121247251867878	Upregulated	97.926123518767	WP_000234514.1
C2566_RS17895	gcvH	gcvH	glycine cleavage system protein GcvH	0.670252051318453	0.0658466243979597	Upregulated	408.826529461004	WP_001295377.1
C2566_RS15205	yfcA	yfcA	sulfite exporter TauE/SafE family protein	0.667613307516518	0.0467610769390137	Upregulated	44.0859244148861	WP_000447361.1
C2566_RS15670	hemF	hemF	oxygen-dependent coproporphyrinogen oxidase	0.667192470849309	0.035190153209916	Upregulated	48.3655012816561	WP_000801364.1
C2566_RS19905	rpsN	rpsN	30S ribosomal protein S14	0.667006821995838	0.113389271553209	Upregulated	1779.58856588193	WP_001118930.1
C2566_RS18095	rdgB	rdgB	RdgB/HAM1 family non-canonical purine NTP pyrophosphatase	0.666002191508512	0.134651449617561	Upregulated	30.0227175365678	WP_001174777.1
C2566_RS13015	yebV	yebV	YebV family protein	0.665911652511845	0.142774542098326	Upregulated	1946.28999938405	WP_001295499.1
C2566_RS07585	moaD	moaD	molybdopterin synthase sulfur carrier subunit	0.66487904435544	0.13434692066707	Upregulated	30.2390715036326	WP_000598612.1
C2566_RS09425	comR	comR	TetR family copper-responsive transcriptional repressor ComR	0.663654668419869	0.124195628205509	Upregulated	134.581391951256	WP_000179805.1
C2566_RS09410	ycfP	ycfP	alpha/beta hydrolase YcfP	0.663356994483276	0.0735543521299181	Upregulated	550.227223190982	WP_000587930.1
C2566_RS03640	iraD	iraD	anti-adapter protein IraD	0.661333400293505	0.121411946918001	Upregulated	108.037916210178	WP_001309187.1
C2566_RS00160	atpG	atpG	F0F1 ATP synthase subunit gamma	0.660344696577298	0.136118024744048	Upregulated	760.137820957987	WP_000896498.1
C2566_RS19955	rplB	rplB	50S ribosomal protein L2	0.659807911289151	0.150275706736752	Upregulated	1442.55737680143	WP_000301864.1
C2566_RS09140	lpxL	lpxL	kdo(2)-lipid IV(A) lauroyltransferase	0.659686468250721	0.109213789189888	Upregulated	85.0864145909057	WP_000183364.1
C2566_RS04600	rpsB	rpsB	30S ribosomal protein S2	0.659660682257698	0.147095542231114	Upregulated	2802.58025836341	WP_000246882.1
C2566_RS00275	rbsR	rbsR	ribose operon transcriptional repressor RbsR	0.659001485360195	0.0744790141317331	Upregulated	76.6100245456622	WP_000224456.1
C2566_RS19935	rplP	rplP	50S ribosomal protein L16	0.658789436538733	0.184372173670042	Upregulated	950.537392594908	WP_000941212.1
C2566_RS14330	folE	folE	GTP cyclohydrolase I FolE	0.657574877140542	0.066832975032405	Upregulated	194.261072708616	WP_001139613.1
C2566_RS11770	ydgH	ydgH	DUF1471 family protein YdgH	0.656986276391741	0.107110662467995	Upregulated	138.930875781901	WP_000769322.1
C2566_RS05640	ribE	ribE	6,7-dimethyl-8-ribityllumazine synthase	0.656552674669541	0.0774025804117589	Upregulated	200.935205497704	WP_001021161.1
C2566_RS00185	atpB	atpB	F0F1 ATP synthase subunit A	0.654953254314912	0.0792150187115895	Upregulated	1527.85360284254	WP_000135625.1
C2566_RS15450	yfeO	yfeO	ion channel protein	0.654843422331955	0.123892970436729	Upregulated	27.4645385213448	WP_000903148.1
C2566_RS06825	leuS	leuS	leucine--tRNA ligase	0.654788955978515	0.043821008783686	Upregulated	637.715462589507	WP_001157886.1
C2566_RS12105	ydhS	ydhS	FAD-NAD(P)-binding protein	0.654270616711234	0.122470767797905	Upregulated	59.1854803140976	WP_000716950.1
C2566_RS07340	tolB	tolB	Tol-Pal system beta propeller repeat protein TolB	0.653944865766963	0.075010258388128	Upregulated	1286.68126784173	WP_001295307.1
C2566_RS16105	hscA	hscA	Fe-S protein assembly chaperone HscA	0.653785955786944	0.0199648974484909	Upregulated	359.008564906435	WP_001196611.1
C2566_RS04880	yafJ	yafJ	class II glutamine amidotransferase	0.653470941042083	0.0991775811683326	Upregulated	56.7675734580491	WP_000333379.1
C2566_RS12850	yoaA	yoaA	ATP-dependent DNA helicase	0.653160445807571	0.0659201388515682	Upregulated	142.512851363797	WP_000128847.1
C2566_RS14515	yejM	yejM	LPS biosynthesis-modulating metalloenzyme YejM	0.65148532405403	0.0471157252155381	Upregulated	289.814105052003	WP_000256203.1
C2566_RS09505	potB	potB	spermidine/putrescine ABC transporter permease PotB	0.650287194662925	0.0992503698049451	Upregulated	82.4612968602414	WP_000799401.1
C2566_RS07235	sdhC	sdhC	succinate dehydrogenase cytochrome b556 subunit	0.649513536390067	0.180278935278512	Upregulated	498.815713182554	WP_000263347.1
C2566_RS21745	spoT	spoT	bifunctional GTP diphosphokinase/guanosine-3',5'-bis pyrophosphate 3'-pyrophosphohydrolase	0.648550718506946	0.0231168967365399	Upregulated	257.744326446108	WP_000280494.1
C2566_RS11450	eamA	eamA	O-acetylserine/cysteine exporter	0.64810259205104	0.0427330913989907	Upregulated	72.3949335582066	WP_000087210.1
C2566_RS24840	C2566_RS24840	C2566_RS24840	hypothetical protein	0.647414921529445	0.178254270036564	Upregulated	4204.98631541755	WP_000747329.1
C2566_RS17995	ygfS	ygfS	4Fe-4S dicluster domain-containing protein	0.646770809509654	0.215291760238145	Upregulated	8.77053575444885	WP_000838422.1
C2566_RS14870	pmrD	pmrD	signal transduction protein PmrD	0.646327388344934	0.120768490092265	Upregulated	220.974547982176	WP_001295285.1
C2566_RS24590	mcbA	mcbA	DUF1471 family periplasmic protein McbA	0.644830944452787	0.118076015199897	Upregulated	60.0013411104444	WP_000710619.1
C2566_RS15140	dedD	dedD	cell division protein DedD	0.642324606020628	0.132357690686591	Upregulated	152.80987894773	WP_000146992.1
C2566_RS03820	sgcA	sgcA	SgcA family PTS sugar transporter subunit IIA	0.641697854493732	0.188210938139681	Upregulated	15.0639505171984	WP_000606406.1
C2566_RS16765	emrA	emrA	multidrug efflux MFS transporter periplasmic adaptor subunit EmrA	0.641308491551571	0.042633315947755	Upregulated	64.3908131342279	WP_001295175.1
C2566_RS03000	lptG	lptG	LPS export ABC transporter permease LptG	0.640749223735913	0.0911097186618928	Upregulated	139.779187171061	WP_001295681.1
C2566_RS10950	rlhA	rlhA	23S rRNA 5-hydroxycytidine C2501 synthase	0.640360205017102	0.0697058557627201	Upregulated	103.472310594721	WP_001301045.1
C2566_RS19550	yhcO	yhcO	barstar family protein	0.638987719217088	0.143713550071928	Upregulated	380.100964499422	WP_001029005.1
C2566_RS17620	C2566_RS17620	C2566_RS17620	IS3-like element IS3 family transposase	0.638826174291612	0.181790745809073	Upregulated	40.5358383550236	WP_085947598.1
C2566_RS12330	btuE	btuE	bifunctional thioredoxin/glutathione peroxidase	0.638101992150796	0.075007296975758	Upregulated	38.6676976379673	WP_001154168.1
C2566_RS11840	uidR	uidR	DNA-binding transcriptional regulator UidR	0.636210388624945	0.121411946918001	Upregulated	390.896155354226	WP_000969092.1
C2566_RS01160	sodA	sodA	superoxide dismutase [Mn]	0.635596044436511	0.169607189847724	Upregulated	139.139383701182	WP_001297064.1
C2566_RS01710	aceA	aceA	isocitrate lyase	0.63518357820411	0.188886227699633	Upregulated	943.350806377594	WP_000857856.1
C2566_RS03600	ytiA	ytiA	DUF3343 domain-containing protein	0.635032946035512	0.16924923928773	Upregulated	15.9713880484577	WP_000657675.1
C2566_RS09525	roxA	roxA	[50S ribosomal protein L16]-arginine 3-hydroxylase	0.634546840934323	0.042088951203049	Upregulated	225.417660623243	WP_001295435.1
C2566_RS16045	rodZ	rodZ	cytoskeleton protein RodZ	0.634451031002379	0.0447934997428967	Upregulated	533.184973256683	WP_001090844.1
C2566_RS06160	allE	allE	(S)-ureidoglycine aminohydrolase	0.634369028574417	0.0498841858628815	Upregulated	108.185755477257	WP_000540946.1
C2566_RS03300	thrB	thrB	homoserine kinase	0.632147250339094	0.152453237047382	Upregulated	149.9485232082	WP_000241662.1
C2566_RS15130	purF	purF	amidophosphoribosyltransferase	0.632131744967536	0.037218395698661	Upregulated	93.5055889070469	WP_000334220.1
C2566_RS10290	fabI	fabI	enoyl-ACP reductase FabI	0.631113654266752	0.146956199263071	Upregulated	789.474381389544	WP_000506490.1
C2566_RS09375	ptsG	ptsG	PTS glucose transporter subunit IIBC	0.630492593279181	0.0876884469262022	Upregulated	368.250781704935	WP_000475719.1
C2566_RS00515	hemY	hemY	protoheme IX biogenesis protein HemY	0.630374964152674	0.113389271553209	Upregulated	325.806221438593	WP_000921791.1
C2566_RS15000	nuoB	nuoB	NADH-quinone oxidoreductase subunit NuoB	0.630345845094509	0.101459388768426	Upregulated	556.521362821717	WP_000386733.1
C2566_RS06390	iss	iss	increased serum survival lipoprotein Iss	0.628489522634986	0.169607189847724	Upregulated	641.191640946893	WP_000738423.1
C2566_RS03350	robA	robA	MDR efflux pump AcrAB transcriptional activator RobA	0.628217927589345	0.143050789992864	Upregulated	694.22849609632	WP_000371666.1
C2566_RS17645	xdhB	xdhB	xanthine dehydrogenase FAD-binding subunit XdhB	0.625704111551483	0.173643045235119	Upregulated	42.7607261900191	WP_000459182.1
C2566_RS04295	ampE	ampE	beta-lactamase regulator AmpE	0.624313573570002	0.0939156602265113	Upregulated	73.3791651486204	WP_000172005.1
C2566_RS07430	aroG	aroG	3-deoxy-7-phosphoheptulonate synthase AroG	0.623573243095736	0.0479698389577375	Upregulated	239.556441751447	WP_001109196.1
C2566_RS02570	purA	purA	adenylosuccinate synthase	0.622821652322628	0.11107451555524	Upregulated	1671.90307961103	WP_000527955.1
C2566_RS00455	rffA	rffA	dTDP-4-amino-4,6-dideoxygalactose transaminase	0.621111966258217	0.111005483716697	Upregulated	66.3315947856198	WP_000612043.1
C2566_RS15585	yfeK	yfeK	YfeK family protein	0.621017337674252	0.241508592681001	Upregulated	383.947674579016	WP_000719959.1
C2566_RS18125	yggL	yggL	YggL family protein	0.620588167491149	0.0190703215292021	Upregulated	189.09414660951	WP_001107564.1
C2566_RS15760	maeB	maeB	NADP-dependent oxaloacetate-decarboxylating malate dehydrogenase	0.620533953642877	0.148479715376386	Upregulated	814.333029753128	WP_000342648.1
C2566_RS20365	mrcA	mrcA	peptidoglycan glycosyltransferase/peptidoglycan DD-transpeptidase MrcA	0.620387193943447	0.0697058557627201	Upregulated	176.660499417764	WP_000673804.1
C2566_RS02805	msrA	msrA	peptide-methionine (S)-S-oxide reductase MsrA	0.618308913822066	0.191523551173094	Upregulated	110.016306249635	WP_001295196.1
C2566_RS20110	slyX	slyX	protein SlyX	0.615728839419361	0.123380233127026	Upregulated	60.176345348028	WP_001153615.1
C2566_RS03460	ytjA	ytjA	DUF1328 domain-containing protein	0.615191380771722	0.180384474972204	Upregulated	61.4288499146531	WP_000490275.1
C2566_RS05610	yajD	yajD	HNH nuclease YajD	0.61447974285999	0.0723985463493376	Upregulated	703.572778130387	WP_000974813.1
C2566_RS12300	aroH	aroH	3-deoxy-7-phosphoheptulonate synthase AroH	0.613632028229674	0.0828024593710077	Upregulated	128.708338489453	WP_001082229.1
C2566_RS08575	uup	uup	ABC transporter ATP-binding protein	0.612359175788251	0.014804472143798	Upregulated	406.631072819255	WP_000053099.1
C2566_RS20480	malT	malT	HTH-type transcriptional regulator MalT	0.611786972301926	0.14277849448281	Upregulated	300.523533899232	WP_000906955.1
C2566_RS09555	nudJ	nudJ	phosphatase NudJ	0.611388382609094	0.149085069649782	Upregulated	25.2040348721176	WP_000476096.1
C2566_RS14215	osmF	osmF	glycine betaine ABC transporter substrate-binding protein OsmF	0.611141651415585	0.0881761977685585	Upregulated	41.3108147299855	WP_001130308.1
C2566_RS14105	C2566_RS14105	C2566_RS14105	helix-turn-helix domain-containing protein	0.610668290251326	0.19936841496168	Upregulated	62.7260757177555	WP_000858919.1
C2566_RS04215	ftsZ	ftsZ	cell division protein FtsZ	0.609450055050194	0.10029055710269	Upregulated	919.292095574537	WP_000462776.1
C2566_RS21155	dppA	dppA	dipeptide ABC transporter substrate-binding protein DppA	0.608753751550057	0.186784718749832	Upregulated	237.987063346808	WP_001222883.1
C2566_RS21220	yiaG	yiaG	HTH-type transcriptional regulator	0.606560134012829	0.148289397172147	Upregulated	924.875197665995	WP_000455798.1
C2566_RS19670	fis	fis	DNA-binding transcriptional regulator Fis	0.606139782155026	0.215291760238145	Upregulated	283.704360106024	WP_000462905.1
C2566_RS11810	fumB	fumB	class I fumarate hydratase	0.604573195905196	0.176091966788229	Upregulated	2436.0746355389	WP_000066639.1
C2566_RS02990	pepA	pepA	leucyl aminopeptidase	0.603391625928932	0.128872256276389	Upregulated	306.694169313823	WP_000397144.1
C2566_RS11845	hdhA	hdhA	7-alpha-hydroxysteroid dehydrogenase	0.603303712760583	0.152708232280997	Upregulated	267.819199317774	WP_000483353.1
C2566_RS10980	ydcT	ydcT	ABC transporter ATP-binding protein	0.602827762505844	0.207420572713144	Upregulated	14.139381585637	WP_000220396.1
C2566_RS09090	clsC	clsC	cardiolipin synthase ClsC	0.602693861436282	0.0697058557627201	Upregulated	48.296264790073	WP_001307714.1
C2566_RS03375	ettA	ettA	energy-dependent translational throttle protein EttA	0.602335270855022	0.01276949115838	Upregulated	438.369951758163	WP_000046749.1
C2566_RS01585	thiG	thiG	thiazole synthase	0.599232147088913	0.189502865061535	Upregulated	32.4173936698323	WP_000944059.1
C2566_RS17960	prfB	prfB	peptide chain release factor 2	0.598387110418551	0.0700769842388205	Upregulated	309.219251885807	WP_001701073.1
C2566_RS02440	blc	blc	lipocalin Blc	0.596941609329717	0.198404398572306	Upregulated	59.0376939716687	WP_001238379.1
C2566_RS01545	rplK	rplK	50S ribosomal protein L11	0.596875405793208	0.182733061853615	Upregulated	1054.89070470387	WP_001085926.1
C2566_RS07615	ybhP	ybhP	endonuclease/exonuclease/phosphatase family protein	0.596684442658745	0.17419288384535	Upregulated	15.5654453871046	WP_001113347.1
C2566_RS02875	cybC	cybC	cytochrome b562	0.595641384626998	0.18569937779282	Upregulated	87.8586779129747	WP_001232240.1
C2566_RS21755	recG	recG	ATP-dependent DNA helicase RecG	0.595599897739318	0.0333505882028699	Upregulated	112.69379242116	WP_000678419.1
C2566_RS08355	ycaP	ycaP	DUF421 domain-containing protein	0.595284304185627	0.212030682758973	Upregulated	70.422974741401	WP_000642849.1
C2566_RS19210	truB	truB	tRNA pseudouridine(55) synthase TruB	0.595208390216846	0.138072560407501	Upregulated	141.202267411689	WP_000089698.1
C2566_RS18115	yggN	yggN	DUF2884 domain-containing protein	0.5950692393662	0.133446562080864	Upregulated	67.9697919596423	WP_000984796.1
C2566_RS19655	panF	panF	sodium/pantothenate symporter	0.594880907606782	0.134651449617561	Upregulated	36.1148034327123	WP_001175728.1
C2566_RS06425	cusS	cusS	Cu(+)/Ag(+) sensor histidine kinase CusS	0.593848168705926	0.0428897839657524	Upregulated	61.6868404844023	WP_000253837.1
C2566_RS11675	ynfD	ynfD	DUF1161 domain-containing protein	0.593591265311987	0.231086196882814	Upregulated	47.7768509937077	WP_001300836.1
C2566_RS00050	yidZ	yidZ	HTH-type transcriptional regulator YidZ	0.591072018115188	0.152453237047382	Upregulated	52.4793345109831	WP_000748502.1
C2566_RS04140	cra	cra	catabolite repressor/activator	0.590348036759804	0.168581559025866	Upregulated	198.177648070588	WP_000762401.1
C2566_RS06790	mrdA	mrdA	peptidoglycan DD-transpeptidase MrdA	0.589572717362396	0.0827081781451544	Upregulated	236.04234549989	WP_000776191.1
C2566_RS07410	pnuC	pnuC	nicotinamide riboside transporter PnuC	0.588844704422617	0.0687008788288469	Upregulated	99.9163679742341	WP_000345410.1
C2566_RS20315	rpe	rpe	ribulose-phosphate 3-epimerase	0.58849078185673	0.127615390947634	Upregulated	92.5439847863142	WP_000816280.1
C2566_RS16260	purL	purL	phosphoribosylformylglycinamidine synthase	0.587329623110131	0.11531823288294	Upregulated	140.518160668326	WP_000970117.1
C2566_RS10245	pyrF	pyrF	orotidine-5'-phosphate decarboxylase	0.587229612992134	0.10654856325732	Upregulated	66.7198040944225	WP_000176278.1
C2566_RS10080	yciB	yciB	septation protein A	0.586127490555541	0.19501048802368	Upregulated	84.7842457293415	WP_000808667.1
C2566_RS04550	btuF	btuF	vitamin B12 ABC transporter substrate-binding protein BtuF	0.585890483390134	0.137931334160704	Upregulated	35.9841198893192	WP_001319823.1
C2566_RS00180	atpE	atpE	F0F1 ATP synthase subunit C	0.585373854261075	0.162692183156264	Upregulated	670.541692184676	WP_000429386.1
C2566_RS21250	glyQ	glyQ	glycine--tRNA ligase subunit alpha	0.583576691964169	0.151806387029882	Upregulated	99.8773876103037	WP_001168544.1
C2566_RS09310	yceD	yceD	23S rRNA accumulation protein YceD	0.582482816712528	0.14622026555311	Upregulated	1660.16875267029	WP_001174481.1
C2566_RS08930	putA	putA	trifunctional transcriptional regulator/proline dehydrogenase/L-glutamate gamma-semialdehyde dehydrogenase	0.58121691734082	0.19021443006684	Upregulated	835.850994204752	WP_001703864.1
C2566_RS08425	elyC	elyC	envelope biogenesis factor ElyC	0.580760326070013	0.148069717734117	Upregulated	23.4153836333166	WP_000899600.1
C2566_RS08110	rlmC	rlmC	23S rRNA (uracil(747)-C(5))-methyltransferase RlmC	0.580069519414733	0.206629112151156	Upregulated	36.3823067315478	WP_001149743.1
C2566_RS21950	uhpA	uhpA	transcriptional regulator UhpA	0.578705192530696	0.206063784935182	Upregulated	20.0694323116265	WP_000633668.1
C2566_RS05530	rdgC	rdgC	recombination-associated protein RdgC	0.578604317644006	0.0682477780153931	Upregulated	75.3454928771247	WP_001298537.1
C2566_RS10910	tehB	tehB	tellurite resistance methyltransferase TehB	0.578099033527928	0.104538681514965	Upregulated	59.4790317924333	WP_000586744.1
C2566_RS02835	ytfQ	ytfQ	galactofuranose ABC transporter substrate-binding protein YtfQ	0.578044554583568	0.137781101610174	Upregulated	81.816960871301	WP_000265933.1
C2566_RS19495	sspB	sspB	ClpXP protease specificity-enhancing factor	0.577007228384752	0.125622219530936	Upregulated	152.973485584974	WP_000366129.1
C2566_RS21595	rfaF	rfaF	ADP-heptose--LPS heptosyltransferase RfaF	0.576342780374546	0.0811394492917766	Upregulated	114.062281228786	WP_000699242.1
C2566_RS19945	rplV	rplV	50S ribosomal protein L22	0.575323591302555	0.226765209147963	Upregulated	761.442940672151	WP_000447529.1
C2566_RS07590	moaE	moaE	molybdopterin synthase catalytic subunit MoaE	0.574465909078867	0.140522339479229	Upregulated	32.4092476873117	WP_000852290.1
C2566_RS05895	tomB	tomB	Hha toxicity modulator TomB	0.573971668426418	0.2160930219557	Upregulated	3674.11221724132	WP_000344800.1
C2566_RS14595	napG	napG	ferredoxin-type protein NapG	0.572921708093042	0.224973117169698	Upregulated	13.6700289062869	WP_000091291.1
C2566_RS10170	yciK	yciK	YciK family oxidoreductase	0.5723817907266	0.14367193205805	Upregulated	61.1470220102741	WP_000559286.1
C2566_RS18355	hybO	hybO	hydrogenase 2 small subunit	0.571693901093286	0.146669422708641	Upregulated	536.846704491531	WP_000145410.1
C2566_RS11755	tqsA	tqsA	AI-2 transporter TqsA	0.571682569782914	0.234009989155935	Upregulated	187.77553305455	WP_001118241.1
C2566_RS01650	zraS	zraS	two-component system sensor histidine kinase ZraS	0.569269453926521	0.146956199263071	Upregulated	83.4974363440485	WP_001211926.1
C2566_RS14535	narP	narP	nitrate/nitrite response regulator protein NarP	0.567717992427348	0.0966734714358483	Upregulated	72.6707956369457	WP_001113637.1
C2566_RS09825	dauA	dauA	C4-dicarboxylic acid transporter DauA	0.56653481572263	0.215556189966181	Upregulated	64.0690811420116	WP_001300632.1
C2566_RS02650	ulaA	ulaA	PTS ascorbate transporter subunit IIC	0.564258277361397	0.185543251060719	Upregulated	42.7485209847906	WP_001300695.1
C2566_RS10295	ycjD	ycjD	DUF559 domain-containing protein	0.563956441521324	0.250402275016958	Upregulated	23.0295505701891	WP_000565727.1
C2566_RS11430	C2566_RS11430	C2566_RS11430	type II toxin-antitoxin system RelE/ParE family toxin	0.563861866586327	0.239429133594176	Upregulated	163.039926486151	WP_000273128.1
C2566_RS01860	plsB	plsB	glycerol-3-phosphate 1-O-acyltransferase PlsB	0.562313611864951	0.0852106620506699	Upregulated	525.931668472634	WP_000017354.1
C2566_RS19340	mlaC	mlaC	phospholipid-binding protein MlaC	0.561646303035605	0.150199734988121	Upregulated	145.548149707449	WP_000476487.1
C2566_RS21960	ilvB	ilvB	acetolactate synthase large subunit	0.561556461050399	0.217423518724559	Upregulated	246.288220006973	WP_000168475.1
C2566_RS14555	ccmE	ccmE	cytochrome c maturation protein CcmE	0.561220583417833	0.25602076665549	Upregulated	16.4398603535696	WP_001026418.1
C2566_RS05830	mdlA	mdlA	SmdA family multidrug ABC transporter permease/ATP-binding protein	0.55825498243473	0.189929010910662	Upregulated	83.3902577336012	WP_001235579.1
C2566_RS19110	lpoA	lpoA	penicillin-binding protein activator LpoA	0.558247937217377	0.0687008788288469	Upregulated	140.918300808591	WP_000249099.1
C2566_RS16560	ypjD	ypjD	cytochrome C assembly family protein	0.558215437373147	0.089599094825674	Upregulated	311.026057311598	WP_001338897.1
C2566_RS12840	yeaY	yeaY	Slp family lipoprotein YeaY	0.557004019266034	0.215623700949375	Upregulated	174.199222335214	WP_000290581.1
C2566_RS01715	aceK	aceK	bifunctional isocitrate dehydrogenase kinase/phosphatase	0.55633017192491	0.253617365087948	Upregulated	460.657733753101	WP_001137223.1
C2566_RS17555	lysA	lysA	diaminopimelate decarboxylase	0.556257174387015	0.188210938139681	Upregulated	33.6600233483274	WP_001120711.1
C2566_RS14560	ccmD	ccmD	heme exporter protein CcmD	0.556250227310512	0.28310840570621	Upregulated	4.99520794017072	WP_000186540.1
C2566_RS09125	msyB	msyB	MysB family protein	0.555607370743156	0.185821114652348	Upregulated	275.209073322468	WP_000180056.1
C2566_RS12680	yeaC	yeaC	YeaC family protein	0.553635382061206	0.205704203773603	Upregulated	488.535125859942	WP_001301293.1
C2566_RS10645	sieB	sieB	superinfection exclusion B family protein	0.552992171158174	0.217561079094612	Upregulated	173.808168138989	WP_001312793.1
C2566_RS16050	rlmN	rlmN	bifunctional tRNA (adenosine(37)-C2)-methyltransferase TrmG/ribosomal RNA large subunit methyltransferase RlmN	0.550921377838542	0.152835326550795	Upregulated	151.46999864858	WP_000003317.1
C2566_RS09345	fabF	fabF	beta-ketoacyl-ACP synthase II	0.550724878870573	0.142022966904176	Upregulated	1517.68282539164	WP_000044679.1
C2566_RS11740	ydgD	ydgD	trypsin-like serine peptidase	0.550229910098484	0.207767694790742	Upregulated	384.849612384624	WP_001260835.1
C2566_RS01605	thiC	thiC	phosphomethylpyrimidine synthase ThiC	0.550212493461368	0.127686122429998	Upregulated	105.665575418333	WP_001276903.1
C2566_RS03810	sgcC	sgcC	PTS sugar transporter subunit IIC SgcC	0.549265681767168	0.237853463368734	Upregulated	24.6413816335806	WP_000460843.1
C2566_RS19970	rplC	rplC	50S ribosomal protein L3	0.549181507806632	0.212718638647751	Upregulated	1383.41633594167	WP_000579833.1
C2566_RS17405	csdA	csdA	cysteine desulfurase CsdA	0.548870455952622	0.162119773866494	Upregulated	139.549689111857	WP_001300698.1
C2566_RS20540	glgA	glgA	glycogen synthase GlgA	0.548515283348504	0.119399700383008	Upregulated	160.384251600576	WP_001197646.1
C2566_RS18895	yhaH	yhaH	DUF805 domain-containing protein	0.548341469256167	0.235541265088647	Upregulated	74.7008895562061	WP_000384145.1
C2566_RS06590	entH	entH	proofreading thioesterase EntH	0.54674458631575	0.277253940819796	Upregulated	8.53670835070629	WP_000637953.1
C2566_RS15655	yfeZ	yfeZ	DUF2919 domain-containing protein	0.545350583981172	0.175670512080518	Upregulated	29.8737737180694	WP_001300381.1
C2566_RS07260	sucA	sucA	2-oxoglutarate dehydrogenase E1 component	0.544488856707832	0.218949691540097	Upregulated	3100.46962672217	WP_001181473.1
C2566_RS21530	trmL	trmL	tRNA (uridine(34)/cytosine(34)/5-carboxymethylaminomethyluridine(34)-2'-O)-methyltransferase TrmL	0.544043561943187	0.237796386228626	Upregulated	40.0185859223657	WP_000932344.1
C2566_RS11165	yddM	yddM	HigA family addiction module antitoxin	0.543560760276588	0.1911008422059	Upregulated	92.5214424745051	WP_000781370.1
C2566_RS01645	zraP	zraP	zinc resistance sensor/chaperone ZraP	0.542669121125238	0.212290245789747	Upregulated	383.733622137504	WP_001296714.1
C2566_RS12935	rlmA	rlmA	23S rRNA (guanine(745)-N(1))-methyltransferase	0.542567246251159	0.186243193975689	Upregulated	522.717018844723	WP_000010149.1
C2566_RS05475	psiF	psiF	phosphate starvation-inducible protein PsiF	0.541835061263885	0.156425498085701	Upregulated	106.187563234252	WP_001301327.1
C2566_RS17875	pepP	pepP	Xaa-Pro aminopeptidase	0.541757019960075	0.16603276246111	Upregulated	231.241568052054	WP_001290123.1
C2566_RS18950	tdcC	tdcC	threonine/serine transporter TdcC	0.540493218795426	NA	Upregulated	457.827925617864	WP_000107723.1
C2566_RS05955	recR	recR	recombination mediator RecR	0.53978102496887	0.206772324512867	Upregulated	98.925278588646	WP_001195025.1
C2566_RS02220	proP	proP	glycine betaine/L-proline transporter ProP	0.539590757489949	0.0811394492917766	Upregulated	259.189994243638	WP_001298520.1
C2566_RS00390	gppA	gppA	guanosine-5'-triphosphate,3'-diphosphate diphosphatase	0.537982549317503	0.125084928055878	Upregulated	241.411320665243	WP_000535976.1
C2566_RS21640	waaO	waaO	lipopolysaccharide 3-alpha-galactosyltransferase	0.537838527433572	0.201359047096988	Upregulated	584.753206120744	WP_001272734.1
C2566_RS04510	fhuA	fhuA	ferrichrome porin FhuA	0.537713101444922	0.0509606808999753	Upregulated	115.569656766391	NA
C2566_RS03940	caiA	caiA	crotonobetainyl-CoA dehydrogenase	0.53713184347846	0.237428672688504	Upregulated	638.630295591097	WP_000347117.1
C2566_RS16040	ispG	ispG	flavodoxin-dependent (E)-4-hydroxy-3-methylbut-2-enyl-diphosphate synthase	0.537118549518018	0.114548295322789	Upregulated	474.652893441629	WP_000551807.1
C2566_RS18850	exuR	exuR	transcriptional regulator ExuR	0.536268955123488	0.197704895314593	Upregulated	529.607234218225	WP_000406493.1
C2566_RS07025	fldA	fldA	flavodoxin FldA	0.535421884244251	0.0306653766474169	Upregulated	835.157930392159	WP_001018618.1
C2566_RS04170	murF	murF	UDP-N-acetylmuramoyl-tripeptide--D-alanyl-D-alanine ligase	0.53525813793605	0.146418189259805	Upregulated	232.652969833339	WP_000626688.1
C2566_RS20645	ugpB	ugpB	sn-glycerol-3-phosphate ABC transporter substrate-binding protein UgpB	0.534727651511011	0.249625986170842	Upregulated	122.133308683072	WP_000803190.1
C2566_RS09030	ycdY	ycdY	molecular chaperone YcdY	0.534487691997129	0.0991775811683326	Upregulated	100.29404817334	WP_001001902.1
C2566_RS21680	rpmB	rpmB	50S ribosomal protein L28	0.534075487168079	0.230750572000652	Upregulated	2941.3780704376	WP_000091955.1
C2566_RS18630	hldE	hldE	bifunctional D-glycero-beta-D-manno-heptose-7-phosphate kinase/D-glycero-beta-D-manno-heptose 1-phosphate adenylyltransferase HldE	0.533761402975571	0.130876080765481	Upregulated	112.287504769881	WP_000869178.1
C2566_RS08955	efeO	efeO	iron uptake system protein EfeO	0.53255937546645	0.169607189847724	Upregulated	65.3749231565007	WP_000154398.1
C2566_RS14055	thiD	thiD	bifunctional hydroxymethylpyrimidine kinase/phosphomethylpyrimidine kinase	0.531577587205581	0.186288073933551	Upregulated	41.8115370938345	WP_000822257.1
C2566_RS02420	efp	efp	elongation factor P	0.531092414130092	0.164529121638183	Upregulated	490.802187197934	WP_000257278.1
C2566_RS12125	ydhW	ydhW	YdhW family putative oxidoreductase system protein	0.530288051476071	0.218642624495802	Upregulated	34.940941287587	WP_001301419.1
C2566_RS09335	fabG	fabG	3-oxoacyl-ACP reductase FabG	0.530165443431644	0.203756593687875	Upregulated	1473.71370664406	WP_001008532.1
C2566_RS18715	mug	mug	G/U mismatch-specific DNA glycosylase	0.529638778167866	0.203136568899019	Upregulated	159.218882968622	WP_000228937.1
C2566_RS03370	sltY	sltY	murein transglycosylase	0.52906594793096	0.17518131118094	Upregulated	321.164998255386	WP_000409451.1
C2566_RS00420	wecA	wecA	UDP-N-acetylglucosamine--undecaprenyl-phosphate N-acetylglucosaminephosphotransferase	0.528170669256031	0.16684723460985	Upregulated	291.816588321752	WP_001050960.1
C2566_RS05825	decR	decR	DNA-binding transcriptional regulator DecR	0.527681295615956	0.223949311200247	Upregulated	46.8198896722342	WP_000884589.1
C2566_RS15755	eutS	eutS	ethanolamine utilization microcompartment protein EutS	0.527646875372191	0.301588083023925	Upregulated	3.15780383757833	WP_000356956.1
C2566_RS01580	thiH	thiH	2-iminoacetate synthase ThiH	0.526901129948535	0.233515636476569	Upregulated	39.3994248295373	WP_000847462.1
C2566_RS06015	copA	copA	copper-exporting P-type ATPase CopA	0.526193868043051	0.218949691540097	Upregulated	549.908283806078	WP_000083955.1
C2566_RS07720	glnH	glnH	glutamine ABC transporter substrate-binding protein GlnH	0.52525237532967	0.273050784463277	Upregulated	1529.87458008959	WP_000843866.1
C2566_RS19880	rpmD	rpmD	50S ribosomal protein L30	0.523869563502091	0.224187146939008	Upregulated	359.763619905781	WP_001140433.1
C2566_RS19535	mdh	mdh	malate dehydrogenase	0.521978798616529	0.260529839566847	Upregulated	1452.72829249858	WP_001295272.1
C2566_RS20190	yhfG	yhfG	YhfG family protein	0.521566695844816	0.249087654737555	Upregulated	42.0649038538584	WP_000736861.1
C2566_RS20820	yhhJ	yhhJ	ABC transporter permease	0.52136082026312	0.194345985618492	Upregulated	57.3714451250392	WP_001216257.1
C2566_RS13205	cmoB	cmoB	tRNA 5-methoxyuridine(34)/uridine 5-oxyacetic acid(34) synthase CmoB	0.518839778136572	0.164239540031928	Upregulated	95.9673084412883	WP_000564726.1
C2566_RS04665	lpxB	lpxB	lipid-A-disaccharide synthase	0.518097561320314	0.0552826901638784	Upregulated	130.177048845557	WP_000139655.1
C2566_RS18265	lptG	lptG	LPS export ABC transporter permease LptG	0.517937312822416	0.170679231429287	Upregulated	90.1410647596674	WP_001318997.1
C2566_RS12615	ydjA	ydjA	NAD(P)H nitroreductase	0.51746903143195	0.272642731983089	Upregulated	149.41291318695	WP_000339283.1
C2566_RS19975	rpsJ	rpsJ	30S ribosomal protein S10	0.517322653190924	0.217148420511837	Upregulated	1211.22156568198	WP_001181004.1
C2566_RS08465	aspC	aspC	aspartate transaminase	0.517142509972925	0.193317311231941	Upregulated	951.692281385336	WP_000462687.1
C2566_RS09500	potC	potC	spermidine/putrescine ABC transporter permease PotC	0.516881599545727	0.25809324919576	Upregulated	78.7932135168827	WP_000580316.1
C2566_RS05265	codA	codA	cytosine/isoguanine deaminase	0.516262647873584	0.189929010910662	Upregulated	45.7246924171687	WP_001301240.1
C2566_RS04490	mrcB	mrcB	bifunctional glycosyl transferase/transpeptidase	0.516148040559229	0.0467041441262974	Upregulated	349.633001279714	WP_000918162.1
C2566_RS19220	infB	infB	translation initiation factor IF-2	0.515090919981042	0.118978500068404	Upregulated	1153.47271994307	WP_000133044.1
C2566_RS05720	cyoE	cyoE	heme o synthase	0.514986000387347	0.286319772511671	Upregulated	1137.87181820746	WP_000971336.1
C2566_RS07865	dacC	dacC	serine-type D-Ala-D-Ala carboxypeptidase	0.514126509942417	0.132905013110026	Upregulated	142.688596932917	WP_001300708.1
C2566_RS04000	rsmA	rsmA	16S rRNA (adenine(1518)-N(6)/adenine(1519)-N(6))-dimethyltransferase RsmA	0.512937264709084	0.189929010910662	Upregulated	145.358214254091	WP_001065381.1
C2566_RS14590	napH	napH	quinol dehydrogenase ferredoxin subunit NapH	0.512470826676905	0.270661780148096	Upregulated	30.4334383557264	WP_000013515.1
C2566_RS04595	map	map	type I methionyl aminopeptidase	0.512027221869799	0.144262358968497	Upregulated	1028.35576966528	WP_001018194.1
C2566_RS11420	marC	marC	NAAT family transporter MarC	0.511539285592132	0.148383804326623	Upregulated	41.8788990657017	WP_000885033.1
C2566_RS10855	C2566_RS10855	C2566_RS10855	periplasmic protein	0.511514746829907	0.298307040983759	Upregulated	455.275172914598	WP_000731833.1
C2566_RS09330	fabD	fabD	ACP S-malonyltransferase	0.510298171309454	0.238550942365324	Upregulated	326.923115386171	WP_000191372.1
C2566_RS18325	hypA	hypA	hydrogenase maturation nickel metallochaperone HypA	0.510062981683795	0.142617701365957	Upregulated	49.8824644937121	WP_000544952.1
C2566_RS15590	yfeS	yfeS	WGR domain-containing protein	0.509354622818034	0.289594796596243	Upregulated	578.373102622958	WP_000710495.1
C2566_RS12605	selD	selD	selenide, water dikinase SelD	0.508968216134841	0.215112475345813	Upregulated	373.785268937002	WP_001301298.1
C2566_RS19385	lptB	lptB	LPS export ABC transporter ATP-binding protein	0.508721294393025	0.144258914810316	Upregulated	84.1931980524995	WP_000224099.1
C2566_RS21590	rfaD	rfaD	ADP-glyceromanno-heptose 6-epimerase	0.508394192247755	0.164562873526903	Upregulated	302.508106007243	WP_000587764.1
C2566_RS19940	rpsC	rpsC	30S ribosomal protein S3	0.507965787032553	0.289594796596243	Upregulated	1347.00196023809	WP_000529945.1
C2566_RS14750	yfaE	yfaE	ferredoxin-like diferric-tyrosyl radical cofactor maintenance protein YfaE	0.505589621248413	0.253705173029396	Upregulated	24.3502949489051	WP_000135040.1
C2566_RS01265	rraA	rraA	ribonuclease E activity regulator RraA	0.505575346924437	0.238550942365324	Upregulated	982.342011070818	WP_000872908.1
C2566_RS09460	lolE	lolE	lipoprotein-releasing ABC transporter permease subunit LolE	0.503359413578076	0.0783805373754115	Upregulated	238.100817611375	WP_001251384.1
C2566_RS04980	proB	proB	glutamate 5-kinase	0.502956860083421	0.118606294474764	Upregulated	190.205499570112	WP_001285288.1
C2566_RS18445	ygiQ	ygiQ	YgiQ family radical SAM protein	0.499821257772884	0.220172393620121	Upregulated	91.0721141762839	WP_000095154.1
C2566_RS11910	rsxG	rsxG	electron transport complex subunit RsxG	0.499760928422369	0.299833027907722	Upregulated	15.8902802738979	WP_000920802.1
C2566_RS02790	ytfJ	ytfJ	YtfJ family protein	0.499146934926099	0.249310257376357	Upregulated	317.121122114463	WP_000175286.1
C2566_RS03590	yjiM	yjiM	double-cubane-cluster-containing anaerobic reductase	0.498785883769553	0.0991800683563449	Upregulated	214.924474408326	WP_001300012.1
C2566_RS02630	bsmA	bsmA	biofilm peroxide resistance protein BsmA	0.497988629264723	0.28310840570621	Upregulated	567.750085682892	WP_000254633.1
C2566_RS11140	yddG	yddG	aromatic amino acid efflux DMT transporter YddG	0.495925352460012	0.215269629823494	Upregulated	25.3953891489422	WP_000198214.1
C2566_RS06975	nagC	nagC	DNA-binding transcriptional regulator NagC	0.495916606952936	0.233515636476569	Upregulated	161.168643567744	WP_000187594.1
C2566_RS13500	yeeN	yeeN	YebC/PmpR family DNA-binding transcriptional regulator	0.49576252187448	0.228155803722534	Upregulated	1571.57171084501	WP_000532923.1
C2566_RS04345	speE	speE	polyamine aminopropyltransferase	0.495291187174505	0.143757251099644	Upregulated	287.824337172452	WP_000818411.1
C2566_RS04060	yabI	yabI	DedA family protein	0.49347842802341	0.295561210554217	Upregulated	185.984634189445	WP_001148410.1
C2566_RS05945	dnaX	dnaX	DNA polymerase III subunit gamma/tau	0.493068467566178	0.147038433715067	Upregulated	358.489716294054	WP_000122013.1
C2566_RS04610	pyrH	pyrH	UMP kinase	0.492992480741313	0.118793785885571	Upregulated	246.370447915251	WP_000224573.1
C2566_RS13950	yegP	yegP	YegP family protein	0.491735700877425	0.218949691540097	Upregulated	160.159635666277	WP_000929408.1
C2566_RS17420	mltA	mltA	murein transglycosylase A	0.491553350675946	0.186505273446436	Upregulated	328.595828916071	WP_000678646.1
C2566_RS12575	ynjF	ynjF	CDP-alcohol phosphatidyltransferase family protein	0.489118682560457	0.27028010450141	Upregulated	25.9272267010109	WP_001295484.1
C2566_RS07605	ybhN	ybhN	lysylphosphatidylglycerol synthase domain-containing protein	0.488172779546302	0.256998385301195	Upregulated	21.6814935217922	WP_000045472.1
C2566_RS14490	rsuA	rsuA	16S rRNA pseudouridine(516) synthase RsuA	0.487974260113635	0.184372173670042	Upregulated	172.130349286218	WP_001234850.1
C2566_RS14885	menB	menB	1,4-dihydroxy-2-naphthoyl-CoA synthase	0.486528472467947	0.205439087741857	Upregulated	101.881292992097	WP_000639996.1
C2566_RS08640	yccF	yccF	YccF domain-containing protein	0.486390133367426	0.287019427702918	Upregulated	24.2139093985985	WP_001261235.1
C2566_RS02910	ridA	ridA	2-iminobutanoate/2-iminopropanoate deaminase	0.485663224100395	0.321070720961152	Upregulated	647.797918235258	WP_000047539.1
C2566_RS17295	queF	queF	NADPH-dependent 7-cyano-7-deazaguanine reductase QueF	0.485595926491195	0.0949546703884366	Upregulated	149.253557688048	WP_000100420.1
C2566_RS02940	bdcA	bdcA	SDR family oxidoreductase	0.483844017103588	0.325413323843083	Upregulated	44.5548161052889	WP_000500685.1
C2566_RS08160	ybjT	ybjT	SDR family oxidoreductase	0.483435269811591	0.0921998413190922	Upregulated	74.4438364290663	WP_001136577.1
C2566_RS05315	lacI	lacI	DNA-binding transcriptional repressor LacI	0.483435202939381	0.291671264416966	Upregulated	58.7538115112033	WP_000805902.1
C2566_RS04180	murD	murD	UDP-N-acetylmuramoyl-L-alanine--D-glutamate ligase	0.483171138262182	0.215291760238145	Upregulated	261.324923350831	WP_000796481.1
C2566_RS06785	mrdB	mrdB	peptidoglycan glycosyltransferase MrdB	0.483134175004416	0.168394120397871	Upregulated	113.586091982051	WP_000131719.1
C2566_RS14340	yeiG	yeiG	S-formylglutathione hydrolase	0.482430983085879	0.226765209147963	Upregulated	102.855101622065	NA
C2566_RS15740	eutT	eutT	ethanolamine utilization cob(I)yrinic acid a,c-diamide adenosyltransferase EutT	0.482397499517771	0.353880605726777	Upregulated	4.97048133091493	WP_000651266.1
C2566_RS00920	yihI	yihI	Der GTPase-activating protein YihI	0.481982217032632	0.206313565072415	Upregulated	64.358052609878	WP_001295266.1
C2566_RS09660	minD	minD	septum site-determining protein MinD	0.481004677936323	0.0787397297698776	Upregulated	347.329609732636	WP_000101055.1
C2566_RS07450	C2566_RS07450	C2566_RS07450	tyrosine-type recombinase/integrase	0.480795762982151	0.203391881031092	Upregulated	251.639350874089	WP_000533643.1
C2566_RS03795	yjhP	yjhP	SAM-dependent methyltransferase	0.480651153613553	0.241691928919696	Upregulated	29.486150084847	WP_000354251.1
C2566_RS10990	ydcV	ydcV	ABC transporter permease	0.480373674040117	0.341428102015294	Upregulated	19.4340398503606	WP_000555458.1
C2566_RS14895	menD	menD	2-succinyl-5-enolpyruvyl-6-hydroxy-3-cyclohexene-1-carboxylic-acid synthase	0.480162111713319	0.201848248129384	Upregulated	153.393585724028	WP_001295284.1
C2566_RS07560	uvrB	uvrB	excinuclease ABC subunit UvrB	0.479784119994063	0.160338268139663	Upregulated	358.76940963333	WP_000042533.1
C2566_RS20580	gntR	gntR	gluconate operon transcriptional repressor GntR	0.478975893046432	0.217806915467671	Upregulated	311.502960601966	WP_000730249.1
C2566_RS11820	ydgA	ydgA	YdgA family protein	0.478084274725226	0.150199734988121	Upregulated	622.307801700491	WP_001043339.1
C2566_RS04290	ampD	ampD	1,6-anhydro-N-acetylmuramyl-L-alanine amidase AmpD	0.477887691762423	0.228631084683188	Upregulated	95.1593312125191	WP_000923721.1
C2566_RS05870	ybaA	ybaA	DUF1428 domain-containing protein	0.475887894065167	0.266543967210673	Upregulated	19.5081451394156	WP_000878140.1
C2566_RS11855	malX	malX	PTS maltose transporter subunit IICB	0.475187188732596	0.143050789992864	Upregulated	72.392211258782	WP_000125638.1
C2566_RS08635	yccS	yccS	YccS family putative transporter	0.472791766060075	0.165056481354839	Upregulated	133.232179755622	WP_000875061.1
C2566_RS14820	yfaZ	yfaZ	YfaZ family protein	0.472401709514787	0.325574600510094	Upregulated	13.6016737236539	WP_001300392.1
C2566_RS01200	pfkA	pfkA	6-phosphofructokinase	0.472094173235686	0.215505445653886	Upregulated	240.589379809569	WP_000591795.1
C2566_RS20895	rlmJ	rlmJ	23S rRNA (adenine(2030)-N(6))-methyltransferase	0.471952059513959	0.136643238283525	Upregulated	78.8459217916339	WP_000954225.1
C2566_RS12970	kdgR	kdgR	DNA-binding transcriptional regulator KdgR	0.471798489500565	0.124195628205509	Upregulated	215.049735771945	WP_001262182.1
C2566_RS14040	yegV	yegV	carbohydrate kinase family protein	0.470866913279532	0.335673041745821	Upregulated	14.9495672589846	WP_000011997.1
C2566_RS08605	ycbZ	ycbZ	AAA family ATPase	0.469455391684637	0.134651449617561	Upregulated	192.585939074215	WP_000156518.1
C2566_RS02885	nrdD	nrdD	anaerobic ribonucleoside-triphosphate reductase	0.468728535544384	0.236501854918199	Upregulated	393.176021174121	WP_000187778.1
C2566_RS12115	phsC	phsC	thiosulfate reductase cytochrome B subunit	0.466688000065692	0.244965248487071	Upregulated	39.2030987029961	WP_001069979.1
C2566_RS15955	purM	purM	phosphoribosylformylglycinamidine cyclo-ligase	0.465490543151589	0.252738354120071	Upregulated	38.4261982582666	WP_001295474.1
C2566_RS12440	katE	katE	catalase HPII	0.464682611330068	0.196569284370709	Upregulated	253.330266388228	WP_000077856.1
C2566_RS04185	ftsW	ftsW	cell division protein FtsW	0.464473112245914	0.171789706245481	Upregulated	298.689219261453	WP_001295532.1
C2566_RS06630	dsbG	dsbG	thiol:disulfide interchange protein DsbG	0.464439862137292	0.180278935278512	Upregulated	59.0060853589472	WP_000913828.1
C2566_RS09205	yceH	yceH	YceH family protein	0.464237165493209	0.217905103419474	Upregulated	76.2502889080747	WP_000877107.1
C2566_RS08665	yccU	yccU	CoA-binding protein	0.463819854608463	0.29220903699697	Upregulated	36.0060128141331	WP_001301418.1
C2566_RS08570	rlmKL	rlmKL	bifunctional 23S rRNA (guanine(2069)-N(7))-methyltransferase RlmK/23S rRNA (guanine(2445)-N(2))-methyltransferase RlmL	0.463676827564105	0.119580635784592	Upregulated	150.157113858041	WP_001086539.1
C2566_RS01535	secE	secE	preprotein translocase subunit SecE	0.463242020945373	0.2160930219557	Upregulated	252.055129201798	WP_001275702.1
C2566_RS08755	etp	etp	protein-tyrosine-phosphatase Etp	0.462740182487423	0.368013825701423	Upregulated	7.33156515656871	WP_000057871.1
C2566_RS00875	mobA	mobA	molybdenum cofactor guanylyltransferase MobA	0.462539340486997	0.22249580049577	Upregulated	43.7970468289188	WP_001052181.1
C2566_RS02640	ulaR	ulaR	HTH-type transcriptional regulator UlaR	0.462528184952024	0.210287923976077	Upregulated	80.9993331343166	WP_000133631.1
C2566_RS15135	cvpA	cvpA	colicin V production protein	0.461766129166139	0.284959786343022	Upregulated	57.1234291456536	WP_000262113.1
C2566_RS21285	xylF	xylF	D-xylose ABC transporter substrate-binding protein	0.461378265276646	0.309150039712583	Upregulated	34.2507644995334	WP_001300957.1
C2566_RS11475	ydeJ	ydeJ	2-oxo-tetronate isomerase	0.460813498538624	0.373226999069116	Upregulated	23.172926069187	WP_001024746.1
C2566_RS19660	prmA	prmA	50S ribosomal protein L11 methyltransferase	0.459184625243109	0.189929010910662	Upregulated	51.4236567919496	WP_001145827.1
C2566_RS14800	yfaV	yfaV	MFS transporter	0.458483325911907	0.332581368155688	Upregulated	36.3048737596185	WP_012767744.1
C2566_RS00810	fre	fre	NAD(P)H-flavin reductase	0.458282616173255	0.0908049218716829	Upregulated	506.36839562635	WP_000209826.1
C2566_RS08420	ycbJ	ycbJ	YcbJ family phosphotransferase	0.457829047097067	0.277450186991812	Upregulated	445.182974189211	WP_000436922.1
C2566_RS19400	ptsN	ptsN	PTS IIA-like nitrogen regulatory protein PtsN	0.457488070499334	0.113674210287842	Upregulated	113.568923396562	WP_000183676.1
C2566_RS20220	cysG	cysG	siroheme synthase CysG	0.457220877144786	0.134284565732287	Upregulated	75.3772041209046	WP_000349855.1
C2566_RS00410	rho	rho	transcription termination factor Rho	0.456392368650072	0.125622219530936	Upregulated	2119.5057160406	WP_012767773.1
C2566_RS20500	C2566_RS20500	C2566_RS20500	DeoR/GlpR family transcriptional regulator	0.455908197307891	0.252733215339373	Upregulated	66.9520561350313	WP_001300945.1
C2566_RS21540	gpsA	gpsA	NAD(P)H-dependent glycerol-3-phosphate dehydrogenase	0.455664468921958	0.212290245789747	Upregulated	225.549679147709	WP_001076194.1
C2566_RS01620	hemE	hemE	uroporphyrinogen decarboxylase	0.455639637978608	0.206313565072415	Upregulated	64.324464331014	WP_000137657.1
C2566_RS16430	patZ	patZ	peptidyl-lysine N-acetyltransferase PatZ	0.455297291631689	0.272194442486848	Upregulated	677.084094269107	WP_000083017.1
C2566_RS22115	gyrB	gyrB	DNA topoisomerase (ATP-hydrolyzing) subunit B	0.454953774221518	0.184046952027008	Upregulated	713.340446555161	WP_000072067.1
C2566_RS10160	rluB	rluB	23S rRNA pseudouridine(2605) synthase RluB	0.454169325243178	0.295561210554217	Upregulated	127.794694632745	WP_001291217.1
C2566_RS07405	nadA	nadA	quinolinate synthase NadA	0.453709146208884	0.129839990744979	Upregulated	70.0363932569551	WP_000115290.1
C2566_RS05655	pgpA	pgpA	phosphatidylglycerophosphatase A	0.453053773490385	0.322480100751252	Upregulated	290.997021814789	WP_000154044.1
C2566_RS09845	hemA	hemA	glutamyl-tRNA reductase	0.453053224689901	0.0967072336110501	Upregulated	425.586431414468	WP_001295619.1
C2566_RS13875	asmA	asmA	outer membrane assembly protein AsmA	0.452664903000039	0.16099892144281	Upregulated	371.683963291035	WP_001252324.1
C2566_RS01740	pepE	pepE	dipeptidase PepE	0.452308210738991	0.278804077297113	Upregulated	136.964273123841	WP_000421763.1
C2566_RS10130	trpE	trpE	anthranilate synthase component I	0.451633419562409	0.332309338875958	Upregulated	38.9150314516905	WP_001194647.1
C2566_RS01440	sthA	sthA	Si-specific NAD(P)(+) transhydrogenase	0.451304903790381	0.269999569453216	Upregulated	1077.48628193199	WP_001120798.1
C2566_RS03400	ytjB	ytjB	YtjB family periplasmic protein	0.451134034819689	0.271476142405035	Upregulated	41.2760820177482	WP_000124615.1
C2566_RS12410	yniB	yniB	YniB family protein	0.449091339707026	0.13671466852596	Upregulated	233.621198817434	WP_000222172.1
C2566_RS17380	fucR	fucR	L-fucose operon activator	0.448855034116678	0.127615390947634	Upregulated	169.280874516796	WP_000642343.1
C2566_RS03660	uxuR	uxuR	Uxu operon transcriptional regulator	0.448844879740699	0.189502865061535	Upregulated	74.7200245912643	WP_000833679.1
C2566_RS06740	C2566_RS06740	C2566_RS06740	deaminated glutathione amidase	0.448680522023191	0.292280869483045	Upregulated	27.8981116776954	WP_000959109.1
C2566_RS08520	elfA	elfA	fimbrial protein	0.44811969262159	0.28728810914327	Upregulated	153.687281760576	WP_000750293.1
C2566_RS05470	phoA	phoA	alkaline phosphatase	0.448044856512604	0.308119351128579	Upregulated	70.4750046386599	WP_001301326.1
C2566_RS05765	tig	tig	trigger factor	0.447398660154664	0.282885381687784	Upregulated	1492.22934475025	WP_001198386.1
C2566_RS01735	yjbB	yjbB	Na/Pi cotransporter family protein	0.446791664262037	0.235401462307336	Upregulated	72.9267008128752	WP_000956830.1
C2566_RS19300	yhbE	yhbE	DMT family transporter	0.446351247623598	0.138009071702067	Upregulated	158.529063564853	WP_000813037.1
C2566_RS07855	yliI	yliI	aldose sugar dehydrogenase YliI	0.445977377520427	0.2692941528181	Upregulated	224.164507325786	WP_000554966.1
C2566_RS06320	ybcL	ybcL	Raf kinase inhibitor-like protein YbcL	0.445634550217616	0.332581368155688	Upregulated	96.2660519931447	WP_001306955.1
C2566_RS17015	mutS	mutS	DNA mismatch repair protein MutS	0.445507878330067	0.234528381199121	Upregulated	113.394923793296	WP_001272928.1
C2566_RS03470	prfC	prfC	peptide chain release factor 3	0.444986297103112	0.270514276062556	Upregulated	155.914126317797	WP_000175940.1
C2566_RS00025	mnmE	mnmE	tRNA uridine-5-carboxymethylaminomethyl(34) synthesis GTPase MnmE	0.44461123457877	0.207303645545606	Upregulated	70.5679472572653	WP_001282347.1
C2566_RS05970	hemH	hemH	ferrochelatase	0.444556384226762	0.296197665568835	Upregulated	52.2572468914343	WP_001250117.1
C2566_RS06925	ubiF	ubiF	3-demethoxyubiquinol 3-hydroxylase	0.444136104267802	0.168157414223283	Upregulated	256.230938995089	WP_000184540.1
C2566_RS11425	C2566_RS11425	C2566_RS11425	helix-turn-helix domain-containing protein	0.443190453588421	0.31489358559444	Upregulated	360.4508143082	WP_000268704.1
C2566_RS09550	mnmA	mnmA	tRNA 2-thiouridine(34) synthase MnmA	0.442811480036747	0.197091839483016	Upregulated	214.594726165683	WP_001297484.1
C2566_RS06480	ybdK	ybdK	YbdK family carboxylate-amine ligase	0.44228139496553	0.282885381687784	Upregulated	49.4438176071761	WP_001130654.1
C2566_RS04025	rluA	rluA	bifunctional tRNA pseudouridine(32) synthase/23S rRNA pseudouridine(746) synthase RluA	0.441508318078792	0.293211276920502	Upregulated	48.1799351163017	WP_000525176.1
C2566_RS13180	aspS	aspS	aspartate--tRNA ligase	0.441047834541003	0.249747633582474	Upregulated	301.90449172199	WP_001258678.1
C2566_RS11805	fumC	fumC	class II fumarate hydratase	0.439899119325315	0.279103248870451	Upregulated	294.628737612423	WP_001099086.1
C2566_RS10995	patD	patD	aminobutyraldehyde dehydrogenase	0.439212897298323	0.277355159550334	Upregulated	41.1151350707032	WP_001163875.1
C2566_RS04730	proS	proS	proline--tRNA ligase	0.438931985096021	0.303094500185895	Upregulated	396.429081009593	WP_001260712.1
C2566_RS14460	yejA	yejA	extracellular solute-binding protein	0.438477874189992	0.178772215088799	Upregulated	231.765383106357	WP_000637035.1
C2566_RS10985	ydcU	ydcU	ABC transporter permease	0.438292595042548	0.322480100751252	Upregulated	25.7214308812183	WP_001251313.1
C2566_RS15040	yfbV	yfbV	terminus macrodomain insulation protein YfbV	0.438242356422284	0.252334334690858	Upregulated	396.785483777799	WP_000106627.1
C2566_RS14130	metG	metG	methionine--tRNA ligase	0.438004627471526	0.193963984849191	Upregulated	300.629650062595	WP_001300978.1
C2566_RS20640	ugpA	ugpA	sn-glycerol-3-phosphate ABC transporter permease UgpA	0.437704687913966	0.39170207283914	Upregulated	15.1373856974646	WP_000099289.1
C2566_RS16985	hypB	hypB	hydrogenase nickel incorporation protein HypB	0.437365547173714	0.294217145071604	Upregulated	87.6741278643996	WP_000337665.1
C2566_RS00395	rhlB	rhlB	ATP-dependent RNA helicase RhlB	0.43721595854457	0.25602076665549	Upregulated	466.451941555389	WP_000047499.1
C2566_RS14025	fbaB	fbaB	class I fructose-bisphosphate aldolase	0.436636128770593	0.206100209077598	Upregulated	158.714192172774	WP_000129551.1
C2566_RS11720	ynfL	ynfL	LysR family transcriptional regulator	0.43621410482779	0.392295167312707	Upregulated	11.4619617986569	WP_001019525.1
C2566_RS04660	lpxA	lpxA	acyl-ACP--UDP-N-acetylglucosamine O-acyltransferase	0.435324628287477	0.254171983270429	Upregulated	243.261909369985	WP_000565966.1
C2566_RS02045	gltP	gltP	glutamate/aspartate:proton symporter GltP	0.435297109600399	0.311027186268142	Upregulated	183.546978274844	WP_000835799.1
C2566_RS04830	rnhA	rnhA	ribonuclease HI	0.434906587086158	0.362172841803247	Upregulated	30.1408776591001	WP_000917883.1
C2566_RS11095	nhoA	nhoA	N-hydroxyarylamine O-acetyltransferase	0.434085638086082	0.373858398888436	Upregulated	21.3753043239118	WP_000187904.1
C2566_RS10050	cls	cls	cardiolipin synthase	0.433641378137775	0.257860403802804	Upregulated	149.08200719573	WP_000214516.1
C2566_RS05860	C2566_RS05860	C2566_RS05860	MGMT family protein	0.433289797931905	0.343232211854137	Upregulated	20.5702217313388	WP_000409911.1
C2566_RS00530	hemC	hemC	hydroxymethylbilane synthase	0.43279790697049	0.249310257376357	Upregulated	185.701706755136	WP_001354020.1
C2566_RS16255	qseE	qseE	two component system sensor histidine kinase QseE/GlrK	0.43231669949054	0.158977616570941	Upregulated	72.4644284163979	WP_001297612.1
C2566_RS01175	yiiM	yiiM	6-hydroxyaminopurine reductase	0.430429749829417	0.272304956828063	Upregulated	51.5885622370114	WP_001270260.1
C2566_RS18430	dkgA	dkgA	2,5-didehydrogluconate reductase DkgA	0.43013229097504	0.190779909765005	Upregulated	147.499179277319	WP_000013149.1
C2566_RS04575	yaeH	yaeH	DUF3461 family protein	0.429786145312536	0.25809324919576	Upregulated	1899.75279444691	WP_000272188.1
C2566_RS04320	lpdA	lpdA	dihydrolipoyl dehydrogenase	0.429150673240363	0.367510307488654	Upregulated	3343.47718073016	WP_000102485.1
C2566_RS05495	aroL	aroL	shikimate kinase AroL	0.429124742855255	0.240832109738862	Upregulated	161.555320353265	WP_000193393.1
C2566_RS05710	C2566_RS05710	C2566_RS05710	GNAT family N-acetyltransferase	0.428166303583423	0.28310840570621	Upregulated	51.1029706813246	WP_000227786.1
C2566_RS19395	hpf	hpf	ribosome hibernation promoting factor	0.426997751612686	0.217559290063969	Upregulated	866.228424298359	WP_001176599.1
C2566_RS03415	deoD	deoD	purine-nucleoside phosphorylase	0.42671461259967	0.290465920400944	Upregulated	312.238943145855	WP_000224877.1
C2566_RS09320	plsX	plsX	phosphate acyltransferase PlsX	0.426526200973396	0.259947977262847	Upregulated	309.979759279397	WP_000197578.1
C2566_RS13885	udk	udk	uridine kinase	0.426075111826188	0.26596413649153	Upregulated	65.2223641124794	WP_001295424.1
C2566_RS01035	dtd	dtd	D-aminoacyl-tRNA deacylase	0.42523527047487	0.254491610383392	Upregulated	75.5744988564226	WP_000560983.1
C2566_RS11800	tus	tus	DNA replication terminus site-binding protein	0.425005050193531	0.311489856876808	Upregulated	55.0338449123115	WP_001295399.1
C2566_RS12425	tcyP	tcyP	cystine/sulfocysteine:cation symporter	0.424661121903736	0.312288127881385	Upregulated	217.544815429988	WP_001010706.1
C2566_RS01460	btuB	btuB	TonB-dependent vitamin B12 receptor BtuB	0.424519830063036	0.132055839467731	Upregulated	291.367899806941	NA
C2566_RS15565	ptsH	ptsH	phosphocarrier protein Hpr	0.424311814629423	0.335524124149522	Upregulated	696.50434362255	WP_000487600.1
C2566_RS15115	hisJ	hisJ	histidine ABC transporter substrate-binding protein HisJ	0.423551670637874	0.338542920107165	Upregulated	304.354444058774	WP_000737621.1
C2566_RS08215	macB	macB	macrolide ABC transporter ATP-binding protein/permease MacB	0.423120568502176	0.249747633582474	Upregulated	176.907857641768	WP_000188180.1
C2566_RS21185	yhjY	yhjY	autotransporter outer membrane beta-barrel domain-containing protein	0.421135546376139	0.293746976011329	Upregulated	164.83742275413	WP_000584472.1
C2566_RS13230	argS	argS	arginine--tRNA ligase	0.420774757541086	0.270514276062556	Upregulated	323.643093324534	WP_001025322.1
C2566_RS17950	dsbC	dsbC	bifunctional protein-disulfide isomerase/oxidoreductase DsbC	0.420740290339015	0.13655716683921	Upregulated	133.24919156949	WP_000715216.1
C2566_RS03295	thrC	thrC	threonine synthase	0.420606994850701	0.277355159550334	Upregulated	118.979795361995	WP_000781074.1
C2566_RS09210	yceM	yceM	Gfo/Idh/MocA family protein	0.42033505454516	0.299833027907722	Upregulated	72.1197811863389	WP_000736158.1
C2566_RS10850	cybB	cybB	cytochrome b561	0.420085244116507	0.193991488541044	Upregulated	197.227084605915	WP_000428998.1
C2566_RS07700	rlmF	rlmF	23S rRNA (adenine(1618)-N(6))-methyltransferase RlmF	0.41960109332981	0.336281949453927	Upregulated	34.2625741546894	WP_001301285.1
C2566_RS15750	eutP	eutP	ethanolamine utilization acetate kinase EutP	0.419066734824952	0.408757026498544	Upregulated	8.86218208417332	WP_000820782.1
C2566_RS01695	yjaB	yjaB	acetyltransferase	0.417355968813568	0.290781770298138	Upregulated	65.0235740827285	WP_000237005.1
C2566_RS09455	lolD	lolD	lipoprotein-releasing ABC transporter ATP-binding protein LolD	0.415783452257532	0.310848323812036	Upregulated	46.7568258243845	WP_001033695.1
C2566_RS20475	malP	malP	maltodextrin phosphorylase	0.415258612603506	0.33403519613892	Upregulated	435.744980260695	WP_000081903.1
C2566_RS08270	lrp	lrp	leucine-responsive transcriptional regulator Lrp	0.414795376716125	0.228631084683188	Upregulated	445.68873957163	WP_000228473.1
C2566_RS09450	lolC	lolC	lipoprotein-releasing ABC transporter permease subunit LolC	0.413221119756502	0.277450186991812	Upregulated	90.0043394458183	WP_000284714.1
C2566_RS06195	purK	purK	5-(carboxyamino)imidazole ribonucleotide synthase	0.413098855834063	0.350591762459807	Upregulated	35.8478219180387	WP_000815553.1
C2566_RS12065	punC	punC	purine nucleoside transporter PunC	0.412904426663042	0.293517694049741	Upregulated	185.114855373241	WP_001182363.1
C2566_RS03405	lplA	lplA	lipoate--protein ligase LplA	0.41263165168342	0.26260600796823	Upregulated	69.3847660768629	WP_000105884.1
C2566_RS20545	glgC	glgC	glucose-1-phosphate adenylyltransferase	0.411834158588868	0.212030682758973	Upregulated	277.712562501384	WP_000253975.1
C2566_RS00190	atpI	atpI	F0F1 ATP synthase subunit I	0.411585477731183	0.156179251463443	Upregulated	589.106995592885	WP_000116695.1
C2566_RS14060	thiM	thiM	hydroxyethylthiazole kinase	0.411536960354476	0.357334743921514	Upregulated	346.026541356084	WP_001195564.1
C2566_RS09820	ychH	ychH	stress-induced protein YchH	0.411369367337936	0.400692463492795	Upregulated	3036.61320825345	WP_000823885.1
C2566_RS09135	mdtG	mdtG	multidrug efflux MFS transporter MdtG	0.410313976991246	0.214262895512972	Upregulated	105.30330277817	WP_000074172.1
C2566_RS09305	yceF	yceF	7-methyl-GTP pyrophosphatase	0.409909370750424	0.168681530735305	Upregulated	120.400098628742	WP_001125202.1
C2566_RS12130	ydhV	ydhV	aldehyde ferredoxin oxidoreductase	0.409125309750118	0.303328995613217	Upregulated	114.626417915054	WP_001273527.1
C2566_RS21030	yhjG	yhjG	AsmA family protein	0.408345877295373	0.263572809430332	Upregulated	74.7929434674745	WP_001296794.1
C2566_RS13080	yebF	yebF	protein YebF	0.406350630943638	0.360249459070588	Upregulated	86.5110401357041	WP_001295500.1
C2566_RS13215	torY	torY	NapC/NirT family cytochrome c	0.406346930281923	0.414954546094463	Upregulated	40.6518704080344	WP_001214323.1
C2566_RS21145	dppB	dppB	dipeptide ABC transporter permease DppB	0.406163664880843	0.410158251289539	Upregulated	27.4951050649465	WP_000938855.1
C2566_RS10825	hrpA	hrpA	ATP-dependent RNA helicase HrpA	0.406034046575042	0.14622026555311	Upregulated	368.063762690613	WP_000139585.1
C2566_RS16650	gabD	gabD	NADP-dependent succinate-semialdehyde dehydrogenase	0.405049510851129	0.307197638744984	Upregulated	43.2271722702737	WP_000772820.1
C2566_RS05890	hha	hha	HHA domain-containing protein	0.404161728322619	0.409320042840172	Upregulated	1434.83081537399	WP_001291435.1
C2566_RS14900	menF	menF	isochorismate synthase MenF	0.403888102006333	0.163973989155572	Upregulated	109.333568652554	WP_001191419.1
C2566_RS12365	rpmI	rpmI	50S ribosomal protein L35	0.402868711277179	0.362594495530921	Upregulated	2371.79693912274	WP_001124225.1
C2566_RS19380	lptA	lptA	lipopolysaccharide ABC transporter substrate-binding protein LptA	0.400340068198341	0.260529839566847	Upregulated	239.836401842751	WP_000669774.1
C2566_RS00170	atpH	atpH	F0F1 ATP synthase subunit delta	0.400274585890766	0.381616233076791	Upregulated	361.744770646087	WP_001288587.1
C2566_RS08380	rpsA	rpsA	30S ribosomal protein S1	0.400207586250906	0.394191008873219	Upregulated	6267.74410022694	WP_000140327.1
C2566_RS15220	prmB	prmB	50S ribosomal protein L3 N(5)-glutamine methyltransferase	0.400170858199668	0.121386448161468	Upregulated	104.066343467457	WP_001295704.1
C2566_RS13870	yegH	yegH	TerC family protein	0.398491393874585	0.200110666389186	Upregulated	143.565335503859	WP_001300971.1
C2566_RS12770	yoaK	yoaK	YoaK family small membrane protein	0.397962464719115	0.402464868993806	Upregulated	106.427204949799	WP_001219350.1
C2566_RS11470	ydeI	ydeI	YdeI family stress tolerance OB fold protein	0.397826402016566	0.407203284741778	Upregulated	15.7842651882657	WP_000671731.1
C2566_RS19145	yhbP	yhbP	YhbP family protein	0.397074988444999	0.293211276920502	Upregulated	38.8484360242935	WP_000449030.1
C2566_RS20755	yhhS	yhhS	MFS transporter	0.39696012030746	0.306192483870955	Upregulated	56.021697608193	WP_001300943.1
C2566_RS13655	hisH	hisH	imidazole glycerol phosphate synthase subunit HisH	0.395987014476393	0.388145111500641	Upregulated	19.087153514948	WP_001103550.1
C2566_RS03805	sgcB	sgcB	PTS sugar transporter subunit IIB SgcB	0.395394321244782	0.442888882835423	Upregulated	9.53522019054891	WP_000722973.1
C2566_RS06855	rihA	rihA	pyrimidine-specific ribonucleoside hydrolase RihA	0.395044735548456	0.286135753137763	Upregulated	269.859275281987	WP_001207520.1
C2566_RS13170	yebC	yebC	YebC/PmpR family DNA-binding transcriptional regulator	0.394905431002948	0.332581368155688	Upregulated	205.89158610103	WP_000907234.1
C2566_RS07485	C2566_RS07485	C2566_RS07485	hypothetical protein	0.394140615415299	0.387442262020413	Upregulated	51.5954634864722	WP_000762846.1
C2566_RS17925	ygfZ	ygfZ	tRNA-modifying protein YgfZ	0.394056661998658	0.335524124149522	Upregulated	236.371929351312	WP_000886062.1
C2566_RS09510	potA	potA	spermidine/putrescine ABC transporter ATP-binding protein PotA	0.393975621235787	0.286792947368953	Upregulated	78.5865939334676	WP_000531601.1
C2566_RS08580	pqiA	pqiA	membrane integrity-associated transporter subunit PqiA	0.393860876661613	0.0937728851653255	Upregulated	153.702137554609	WP_000333176.1
C2566_RS15665	amiA	amiA	N-acetylmuramoyl-L-alanine amidase AmiA	0.393598202077881	0.288402595654978	Upregulated	256.241392493071	WP_000102886.1
C2566_RS09465	C2566_RS09465	C2566_RS09465	ROK family protein	0.391626773548579	0.400525263538483	Upregulated	103.277944129867	NA
C2566_RS10860	hokB	hokB	type I toxin-antitoxin system toxin HokB	0.390827968153594	0.4434016084655	Upregulated	1410.52222866318	WP_001320773.1
C2566_RS13605	sbcB	sbcB	exodeoxyribonuclease I	0.390291952352303	0.216980970259936	Upregulated	118.611681054008	WP_000980563.1
C2566_RS19950	rpsS	rpsS	30S ribosomal protein S19	0.390217000030804	0.394249711302809	Upregulated	635.29368870559	WP_001138117.1
C2566_RS19595	mreD	mreD	rod shape-determining protein MreD	0.38933672774981	0.276960506514009	Upregulated	51.3901768429447	WP_000179409.1
C2566_RS17650	xdhC	xdhC	xanthine dehydrogenase iron sulfur-binding subunit XdhC	0.389213485681719	0.42203655434973	Upregulated	32.6024425371761	WP_001016605.1
C2566_RS06820	lptE	lptE	LPS assembly lipoprotein LptE	0.388939554515549	0.306599430086827	Upregulated	156.136091325175	WP_001269673.1
C2566_RS09670	ycgJ	ycgJ	YcgJ family protein	0.386877816348072	0.368934447121304	Upregulated	155.996495575747	WP_001056848.1
C2566_RS25380	yoaL	yoaL	protein YoaL	0.382845075896047	0.37034232973235	Upregulated	116.976729775646	WP_269212562.1
C2566_RS15925	yfgO	yfgO	AI-2E family transporter	0.382316831838859	0.316621030767835	Upregulated	77.6710978368518	WP_000892044.1
C2566_RS20170	yhfK	yhfK	YccS/YhfK family putative transporter	0.38201424529935	0.172848204808027	Upregulated	268.780314198706	WP_012775971.1
C2566_RS15640	yfeX	yfeX	porphyrinogen peroxidase	0.381499431372567	0.343828708275122	Upregulated	156.206176168511	WP_000084590.1
C2566_RS02300	dcuR	dcuR	two-component system response regulator DcuR	0.380780538207631	0.336456398820106	Upregulated	40.9613570830759	WP_000611288.1
C2566_RS01955	ssb1	ssb1	single-stranded DNA-binding protein SSB1	0.380357868637632	0.349835429682936	Upregulated	218.463190245007	WP_000168305.1
C2566_RS14485	bcr	bcr	multidrug efflux MFS transporter Bcr	0.37895614506189	0.299833027907722	Upregulated	121.035606823899	WP_000213361.1
C2566_RS01370	ptsP	ptsP	phosphoenolpyruvate--protein phosphotransferase	0.378187300385248	0.343828708275122	Upregulated	47.257928286615	WP_001185138.1
C2566_RS19860	rpsM	rpsM	30S ribosomal protein S13	0.377462494955085	0.343828708275122	Upregulated	2011.60600829828	WP_000090775.1
C2566_RS07810	iaaA	iaaA	beta-aspartyl-peptidase	0.376783279996728	0.310267037009826	Upregulated	113.637114634842	WP_000513775.1
C2566_RS21635	C2566_RS21635	C2566_RS21635	glycosyltransferase	0.375900155270658	0.467689287755099	Upregulated	172.519766158481	NA
C2566_RS12155	ldtE	ldtE	L,D-transpeptidase LdtE	0.375408689963546	0.291671264416966	Upregulated	203.788225450523	WP_000817105.1
C2566_RS10125	trpD	trpD	bifunctional anthranilate synthase glutamate amidotransferase component TrpG/anthranilate phosphoribosyltransferase TrpD	0.374682958209941	0.430651802767338	Upregulated	72.8315708559492	WP_000763511.1
C2566_RS19615	csrD	csrD	RNase E specificity factor CsrD	0.373914042680143	0.224973117169698	Upregulated	253.215283067321	WP_001241469.1
C2566_RS17360	C2566_RS17360	C2566_RS17360	sugar ABC transporter ATP-binding protein	0.372669198622144	0.460385749632733	Upregulated	214.412320051005	WP_000004944.1
C2566_RS10120	trpCF	trpCF	bifunctional indole-3-glycerol-phosphate synthase TrpC/phosphoribosylanthranilate isomerase TrpF	0.372228599410231	0.427137456347927	Upregulated	71.1437186362657	WP_000983912.1
C2566_RS17855	fau	fau	5-formyltetrahydrofolate cyclo-ligase	0.371446440280133	0.358764315715264	Upregulated	267.360345303276	WP_001298273.1
C2566_RS18955	tdcB	tdcB	bifunctional threonine ammonia-lyase/L-serine ammonia-lyase TdcB	0.370408743980299	NA	Upregulated	366.708762589835	WP_000548347.1
C2566_RS11935	gstA	gstA	glutathione transferase GstA	0.370364213958293	0.325027154228014	Upregulated	345.467560421127	WP_000765749.1
C2566_RS20750	dcrB	dcrB	phage sensitivity protein DcrB	0.370110785436351	0.432569246192563	Upregulated	432.219286485483	WP_001245295.1
C2566_RS05670	ispA	ispA	(2E,6E)-farnesyl diphosphate synthase	0.369905320812046	0.306599430086827	Upregulated	135.665392576061	WP_000347217.1
C2566_RS17965	lysS	lysS	lysine--tRNA ligase	0.36943980267297	0.296271602707764	Upregulated	316.799767717058	WP_000003071.1
C2566_RS09315	rpmF	rpmF	50S ribosomal protein L32	0.368682457586061	NA	Upregulated	617.681415271329	WP_000290727.1
C2566_RS18550	ygiB	ygiB	DUF1190 family protein	0.367025888446812	0.407807570614167	Upregulated	357.314944406606	WP_000831543.1
C2566_RS02580	rnr	rnr	ribonuclease R	0.366880502170284	0.215505445653886	Upregulated	626.598178259204	WP_000076332.1
C2566_RS20135	yheS	yheS	ABC transporter ATP-binding protein	0.365919885075546	0.244965248487071	Upregulated	117.51737969535	WP_000634798.1
C2566_RS25120	yhiY	yhiY	protein YhiY	0.365770425357269	0.394249711302809	Upregulated	102.930749321401	WP_001296785.1
C2566_RS02270	melA	melA	alpha-galactosidase	0.365348848161515	0.258583776576727	Upregulated	49.2373152048179	WP_000988027.1
C2566_RS06120	allR	allR	HTH-type transcriptional repressor AllR	0.364819961804016	0.453448869662826	Upregulated	1502.91917175725	WP_000141275.1
C2566_RS00795	tatD	tatD	3'-5' ssDNA/RNA exonuclease TatD	0.364153112331122	0.37241841914821	Upregulated	49.7182754814592	WP_001301305.1
C2566_RS06915	ybeZ	ybeZ	PhoH family protein	0.363900129274961	0.34751102622596	Upregulated	506.598105876014	WP_001018040.1
C2566_RS00545	lptM	lptM	LPS translocon maturation chaperone LptM	0.363332511446306	0.432181528320755	Upregulated	73.578623593383	WP_000799889.1
C2566_RS09025	ycdX	ycdX	zinc-binding phosphatase	0.362469166563351	0.209974981856965	Upregulated	195.818829986417	WP_000283664.1
C2566_RS18485	ygiW	ygiW	OB fold stress tolerance protein YgiW	0.361556479719989	0.407067596536289	Upregulated	1092.58329558161	WP_000712658.1
C2566_RS07760	ybiR	ybiR	anion transporter	0.361236541851109	0.372997027223961	Upregulated	76.0835349355581	WP_000056457.1
C2566_RS04030	rapA	rapA	RNA polymerase-associated protein RapA	0.361015644649753	0.273426792974804	Upregulated	94.546688548194	WP_001117011.1
C2566_RS19620	yhdH	yhdH	MDR family oxidoreductase	0.360467998775999	0.25597268276016	Upregulated	106.712556827232	WP_001148481.1
C2566_RS17500	ptsP	ptsP	phosphoenolpyruvate--protein phosphotransferase	0.359661737723163	0.244965248487071	Upregulated	251.755465176213	WP_000957907.1
C2566_RS07800	moeB	moeB	molybdopterin-synthase adenylyltransferase MoeB	0.35964396682717	0.296396485727769	Upregulated	39.6928814421322	WP_000829242.1
C2566_RS10895	rimL	rimL	50S ribosomal protein L7/L12-serine acetyltransferase	0.358964898379916	0.37997413577677	Upregulated	350.156616114074	WP_000140873.1
C2566_RS16580	nadK	nadK	NAD(+) kinase	0.35894851844999	0.190432900164234	Upregulated	134.776832002658	WP_001059169.1
C2566_RS04605	tsf	tsf	translation elongation factor Ts	0.358611760744362	0.394191008873219	Upregulated	2142.59708619417	WP_000818114.1
C2566_RS08250	aat	aat	leucyl/phenylalanyl-tRNA--protein transferase	0.358477925793905	0.444351155518401	Upregulated	26.0668257757625	WP_001241678.1
C2566_RS13535	ldtA	ldtA	L,D-transpeptidase	0.358443039704155	0.415823139683532	Upregulated	569.116476806338	WP_000986321.1
C2566_RS06010	ybaQ	ybaQ	HigA family addiction module antitoxin	0.357782541135539	0.397878277209466	Upregulated	86.5524775140847	WP_000806442.1
C2566_RS00775	ubiB	ubiB	ubiquinone biosynthesis regulatory protein kinase UbiB	0.357719276436848	0.358225986860553	Upregulated	376.088571113952	WP_000187530.1
C2566_RS03075	nanX	nanX	MFS transporter	0.357672566719285	0.435438388899179	Upregulated	128.36569269453	WP_000179691.1
C2566_RS13590	yeeA	yeeA	FUSC family protein	0.357570023750411	0.335673041745821	Upregulated	116.026917305103	WP_001200905.1
C2566_RS19275	rlmE	rlmE	23S rRNA (uridine(2552)-2'-O)-methyltransferase RlmE	0.356828376913421	0.167995428570437	Upregulated	1164.73724565667	WP_000145975.1
C2566_RS19255	secG	secG	preprotein translocase subunit SecG	0.356713139384744	0.355134279775886	Upregulated	494.54868815733	WP_001297427.1
C2566_RS15545	ligA	ligA	NAD-dependent DNA ligase LigA	0.356150147643139	0.205439087741857	Upregulated	123.045074918789	WP_000443700.1
C2566_RS21775	yicH	yicH	AsmA family protein	0.355994736198869	0.37001756927512	Upregulated	262.765973009001	WP_001300954.1
C2566_RS12535	ydjX	ydjX	TVP38/TMEM64 family protein	0.355847248274694	0.378738137824034	Upregulated	95.575190579698	WP_001299560.1
C2566_RS16850	mltB	mltB	lytic murein transglycosylase B	0.355033779525254	0.272304956828063	Upregulated	55.7341711650746	WP_001301333.1
C2566_RS15845	bamC	bamC	outer membrane protein assembly factor BamC	0.354957919068479	0.412120480065963	Upregulated	360.803712582134	WP_001297320.1
C2566_RS05940	apt	apt	adenine phosphoribosyltransferase	0.354717470153228	0.3515063648407	Upregulated	88.3708850811477	WP_000127356.1
C2566_RS07830	gsiD	gsiD	glutathione ABC transporter permease GsiD	0.353663613477429	0.423725807573368	Upregulated	55.3390583420932	WP_001236051.1
C2566_RS13145	znuB	znuB	zinc ABC transporter permease subunit ZnuB	0.35305797405552	0.362894493695072	Upregulated	44.1438931195825	WP_000571479.1
C2566_RS18890	yqjG	yqjG	glutathionyl-hydroquinone reductase YqjG	0.35289778520251	0.34751102622596	Upregulated	58.2822738174121	WP_000531205.1
C2566_RS03395	serB	serB	phosphoserine phosphatase	0.352844643948464	0.401119736504073	Upregulated	51.2309534563087	WP_001132955.1
C2566_RS00880	yihD	yihD	YihD family protein	0.352631927124236	0.351593901364043	Upregulated	359.559232147891	WP_001295263.1
C2566_RS08155	ybjS	ybjS	NAD-dependent epimerase/dehydratase family protein	0.351606511102045	0.347585579046372	Upregulated	55.4339877038992	WP_001338420.1
C2566_RS18670	plsY	plsY	glycerol-3-phosphate 1-O-acyltransferase PlsY	0.351363899704611	0.298041912895864	Upregulated	65.6329851499796	WP_001272796.1
C2566_RS11970	slyA	slyA	transcriptional regulator SlyA	0.351329164869413	0.453448869662826	Upregulated	976.825429952381	WP_001296943.1
C2566_RS20705	ftsE	ftsE	cell division ATP-binding protein FtsE	0.351105951523947	0.425266157208252	Upregulated	73.6295466906396	WP_000617726.1
C2566_RS15935	arsC	arsC	arsenate reductase (glutaredoxin)	0.350692869821015	0.411623721187389	Upregulated	98.446402255488	WP_000166449.1
C2566_RS07870	deoR	deoR	DNA-binding transcriptional repressor DeoR	0.350688072185592	0.34191237426115	Upregulated	57.4746175277152	WP_000450121.1
C2566_RS21645	rfaP	rfaP	lipopolysaccharide core heptose(I) kinase RfaP	0.350406119973745	0.321070720961152	Upregulated	203.476734277921	WP_001300933.1
C2566_RS18515	parE	parE	DNA topoisomerase IV subunit B	0.350102080489642	0.251113582003279	Upregulated	200.013930214976	WP_000195296.1
C2566_RS21325	ysaA	ysaA	4Fe-4S dicluster domain-containing protein	0.350050493466799	0.321070720961152	Upregulated	60.0819422285784	WP_001300918.1
C2566_RS09565	icd	icd	NADP-dependent isocitrate dehydrogenase	0.348599669988146	0.420327373941804	Upregulated	2330.25761295627	WP_000444487.1
C2566_RS21130	dppF	dppF	dipeptide ABC transporter ATP-binding subunit DppF	0.348075531274577	0.491558445175153	Upregulated	24.0604089252225	WP_000107012.1
C2566_RS05815	ybaE	ybaE	SgrR family transcriptional regulator	0.346307533743843	0.408757026498544	Upregulated	633.071512323858	WP_001238194.1
C2566_RS04355	cueO	cueO	multicopper oxidase CueO	0.345825235771821	0.424223487998612	Upregulated	92.3394167889812	WP_001189647.1
C2566_RS14725	ubiG	ubiG	bifunctional 2-polyprenyl-6-hydroxyphenol methylase/3-demethylubiquinol 3-O-methyltransferase UbiG	0.343093763123613	0.409839111447646	Upregulated	67.706589759053	WP_000990753.1
C2566_RS14125	apbC	apbC	iron-sulfur cluster carrier protein ApbC	0.34294746429322	0.363367794985387	Upregulated	241.441535388889	WP_001005448.1
C2566_RS12375	thrS	thrS	threonine--tRNA ligase	0.342479488247441	0.302542604449057	Upregulated	2806.40322875245	WP_001144202.1
C2566_RS18450	ftsP	ftsP	cell division protein FtsP	0.341759688998143	0.348560684092112	Upregulated	85.0090196054276	WP_000059388.1
C2566_RS20715	rsmD	rsmD	16S rRNA (guanine(966)-N(2))-methyltransferase	0.341574979687716	0.391574540039681	Upregulated	45.62502045749	WP_000743204.1
C2566_RS02370	cutA	cutA	divalent cation tolerance protein CutA	0.341563191905572	0.374660062000827	Upregulated	60.2108616618526	WP_000883400.1
C2566_RS20095	tusD	tusD	sulfurtransferase complex subunit TusD	0.341516555382064	0.40814118938242	Upregulated	21.7444059313541	WP_001209710.1
C2566_RS03790	yjhQ	yjhQ	GNAT family N-acetyltransferase	0.341515477641328	0.399759743113188	Upregulated	24.6322749815368	WP_001309181.1
C2566_RS04720	nlpE	nlpE	envelope stress response activation lipoprotein NlpE	0.340163425232468	0.407796912085655	Upregulated	181.719588954032	WP_000239183.1
C2566_RS04680	accA	accA	acetyl-CoA carboxylase carboxyl transferase subunit alpha	0.340162959911279	0.447956397941249	Upregulated	260.979518903671	WP_000055746.1
C2566_RS18635	glnE	glnE	bifunctional [glutamate--ammonia ligase]-adenylyl-L-tyrosine phosphorylase/[glutamate--ammonia-ligase] adenylyltransferase	0.338937350357466	0.264494357222616	Upregulated	174.020018064038	WP_012767764.1
C2566_RS08435	mukF	mukF	chromosome partition protein MukF	0.337863578114654	0.180278935278512	Upregulated	161.641285463085	WP_001288850.1
C2566_RS04145	mraZ	mraZ	division/cell wall cluster transcriptional repressor MraZ	0.337595830378088	0.411480496611347	Upregulated	727.9018108674	WP_001295770.1
C2566_RS13660	hisA	hisA	1-(5-phosphoribosyl)-5-[(5-phosphoribosylamino)methylideneamino]imidazole-4-carboxamide isomerase	0.337149746891675	0.473410458250332	Upregulated	81.5018766903344	WP_000586449.1
C2566_RS18395	exbB	exbB	tol-pal system-associated acyl-CoA thioesterase	0.336063529212611	0.476880829243749	Upregulated	189.944514739971	WP_000527844.1
C2566_RS19590	yhdE	yhdE	nucleoside triphosphate pyrophosphatase YhdE	0.335945261655211	0.391176987314607	Upregulated	78.6355492450296	WP_000203105.1
C2566_RS16825	alaS	alaS	alanine--tRNA ligase	0.335817862591144	0.287019427702918	Upregulated	1663.19122774335	WP_000047185.1
C2566_RS13125	lpxM	lpxM	lauroyl-Kdo(2)-lipid IV(A) myristoyltransferase	0.334979824220309	0.310718260072782	Upregulated	102.117582079867	WP_000448381.1
C2566_RS02830	ppa	ppa	inorganic diphosphatase	0.334208437021139	0.449472735155884	Upregulated	1536.25773799101	WP_000055072.1
C2566_RS02780	cpdB	cpdB	2',3'-cyclic-nucleotide 2'-phosphodiesterase	0.334068695652137	0.252334334690858	Upregulated	380.925600967423	WP_000589409.1
C2566_RS00540	cyaY	cyaY	iron donor protein CyaY	0.333812920812882	0.368013825701423	Upregulated	121.150747212609	WP_000999950.1
C2566_RS17355	C2566_RS17355	C2566_RS17355	ABC transporter permease	0.331890444297005	0.514850942544057	Upregulated	59.6951798798984	WP_000156205.1
C2566_RS06725	pagP	pagP	lipid IV(A) palmitoyltransferase PagP	0.330475338681214	0.474564948974646	Upregulated	15.5078267902703	WP_001103094.1
C2566_RS05160	pdeL	pdeL	DNA-binding transcriptional activator/c-di-GMP phosphodiesterase PdeL	0.329973671231364	0.370076166088971	Upregulated	89.0804850759529	WP_001301264.1
C2566_RS08275	ftsK	ftsK	DNA translocase FtsK	0.329895447036605	0.41154364129165	Upregulated	956.855610413285	WP_000077053.1
C2566_RS19870	secY	secY	preprotein translocase subunit SecY	0.328709220308451	0.37997413577677	Upregulated	6584.22930079229	WP_001118861.1
C2566_RS08400	lpxK	lpxK	tetraacyldisaccharide 4'-kinase	0.32822177746758	0.446401700613972	Upregulated	49.1019817034179	WP_000570539.1
C2566_RS16360	rpoE	rpoE	RNA polymerase sigma factor RpoE	0.327973582626201	0.448366144636987	Upregulated	4179.68108279402	WP_001295364.1
C2566_RS17790	fbaA	fbaA	class II fructose-bisphosphate aldolase	0.327363874703592	0.451316773688259	Upregulated	1440.27137781996	WP_000034372.1
C2566_RS19125	dolP	dolP	division/outer membrane stress-associated lipid-binding lipoprotein	0.327273928412131	0.400525263538483	Upregulated	86.2092871446057	WP_000646033.1
C2566_RS07755	mntR	mntR	manganese-binding transcriptional regulator MntR	0.326451084413597	0.363264057596451	Upregulated	121.861859525212	WP_000091016.1
C2566_RS19315	ispB	ispB	octaprenyl diphosphate synthase	0.325934329114808	0.341428102015294	Upregulated	269.673892484888	WP_001047336.1
C2566_RS21255	ysaB	ysaB	YsaB family lipoprotein	0.325678073088508	0.536115717828793	Upregulated	35.3027934312711	WP_000980109.1
C2566_RS09975	purU	purU	formyltetrahydrofolate deformylase	0.325642259579445	0.342766648065089	Upregulated	401.309981424107	WP_000555849.1
C2566_RS20950	hdeB	hdeB	acid-activated periplasmic chaperone HdeB	0.325363605788485	0.53604707130149	Upregulated	17.5291866886071	WP_001298717.1
C2566_RS07045	pgm	pgm	phosphoglucomutase (alpha-D-glucose-1,6-bisphosphate-dependent)	0.324990723405224	0.358764315715264	Upregulated	321.422930054323	WP_001320171.1
C2566_RS14575	ccmA	ccmA	cytochrome c biogenesis heme-transporting ATPase CcmA	0.324524013018006	0.404429418504124	Upregulated	82.2342502199339	WP_000525587.1
C2566_RS00035	tnaA	tnaA	tryptophanase	0.324512459640281	0.430616170824377	Upregulated	1631.00321428407	WP_001295247.1
C2566_RS17240	relA	relA	GTP diphosphokinase	0.323561180685365	0.29851459841158	Upregulated	461.842114430506	WP_000226815.1
C2566_RS19240	argG	argG	argininosuccinate synthase	0.323496312354406	0.41154364129165	Upregulated	153.671531382581	WP_000207665.1
C2566_RS03475	yjjG	yjjG	pyrimidine 5'-nucleotidase	0.322600883535112	0.424850494242545	Upregulated	52.4837709157593	WP_000870710.1
C2566_RS12400	ghoS	ghoS	type V toxin-antitoxin system endoribonuclease antitoxin GhoS	0.322578096352224	0.519517259117866	Upregulated	145.167170139219	WP_000146159.1
C2566_RS04005	pdxA	pdxA	4-hydroxythreonine-4-phosphate dehydrogenase PdxA	0.322156151966733	0.283598667788151	Upregulated	223.406808148681	WP_000241277.1
C2566_RS00200	mnmG	mnmG	tRNA uridine-5-carboxymethylaminomethyl(34) synthesis enzyme MnmG	0.320640162043519	0.335524124149522	Upregulated	184.801641491572	WP_000499751.1
C2566_RS17225	mazG	mazG	nucleoside triphosphate pyrophosphohydrolase	0.320352249429727	0.326395029255345	Upregulated	164.199871770462	WP_001071638.1
C2566_RS03050	C2566_RS03050	C2566_RS03050	phosphoethanolamine transferase	0.319946626411834	0.453448869662826	Upregulated	173.136848058419	NA
C2566_RS08350	ycaO	ycaO	30S ribosomal protein S12 methylthiotransferase accessory factor YcaO	0.318775228481306	0.45924398065866	Upregulated	105.561938443352	WP_001295344.1
C2566_RS19195	nlpI	nlpI	lipoprotein NlpI	0.318669568558608	0.449535769068419	Upregulated	7474.96887090468	WP_000802080.1
C2566_RS19500	sspA	sspA	stringent starvation protein SspA	0.318482080535266	0.42623978576533	Upregulated	283.326161480171	WP_000257293.1
C2566_RS04330	acnB	acnB	bifunctional aconitate hydratase 2/2-methylisocitrate dehydratase	0.317840605928427	0.506452210871463	Upregulated	2316.77460599485	WP_001307570.1
C2566_RS12120	ydhX	ydhX	4Fe-4S dicluster domain-containing protein	0.317294979166409	0.529448032640591	Upregulated	19.566959936169	WP_001310861.1
C2566_RS01270	menA	menA	1,4-dihydroxy-2-naphthoate polyprenyltransferase	0.317289116484702	0.428525911731594	Upregulated	39.0087628925963	WP_000139496.1
C2566_RS00445	rfbA	rfbA	glucose-1-phosphate thymidylyltransferase RfbA	0.315912789332722	0.441722211334571	Upregulated	41.5570145282007	WP_000676056.1
C2566_RS19020	agaR	agaR	aga operon transcriptional regulator AgaR	0.313557780218177	0.478192209099475	Upregulated	48.1429228408512	WP_000072187.1
C2566_RS14230	pbpG	pbpG	D-alanyl-D-alanine endopeptidase	0.31312838341758	0.376334015713094	Upregulated	95.8511216461517	WP_001319943.1
C2566_RS01070	fdoH	fdoH	formate dehydrogenase O subunit beta	0.313127344791996	0.420327373941804	Upregulated	417.549522060242	WP_000331377.1
C2566_RS07495	C2566_RS07495	C2566_RS07495	hypothetical protein	0.312697810011328	0.5371280314195	Upregulated	18.1491470160236	WP_001130801.1
C2566_RS00165	atpA	atpA	F0F1 ATP synthase subunit alpha	0.312693697826711	0.50737245839998	Upregulated	1235.15283417815	WP_001176745.1
C2566_RS10095	yciE	yciE	ferritin-like domain-containing protein	0.312415137400499	0.514850942544057	Upregulated	65.0019656030544	WP_001079505.1
C2566_RS05415	C2566_RS05415	C2566_RS05415	autotransporter outer membrane beta-barrel domain-containing protein	0.311745662069814	0.475902239609164	Upregulated	174.561192769538	WP_000556441.1
C2566_RS16610	ssrA	ssrA	hypothetical protein	0.3111607472313	0.497639357778582	Upregulated	870415.527638084	NA
C2566_RS17070	surE	surE	5'/3'-nucleotidase SurE	0.311032018601084	0.37997413577677	Upregulated	135.775417018786	WP_001295182.1
C2566_RS19230	rimP	rimP	ribosome maturation factor RimP	0.310996839552002	0.394191008873219	Upregulated	96.0197736727424	WP_001300397.1
C2566_RS09355	yceG	yceG	cell division protein YceG	0.310886502019729	0.322480100751252	Upregulated	88.2623790726946	WP_000756838.1
C2566_RS17745	tkt	tkt	transketolase	0.31043237144563	0.48536189116826	Upregulated	1104.34668360218	WP_000098614.1
C2566_RS10625	C2566_RS10625	C2566_RS10625	PD-(D/E)XK nuclease-like domain-containing protein	0.310332974153639	0.556322116006395	Upregulated	7.10235111940631	NA
C2566_RS12395	pfkB	pfkB	6-phosphofructokinase II	0.309722001665946	0.426529938250444	Upregulated	208.858822385056	WP_000251727.1
C2566_RS09690	ycgN	ycgN	YcgN family cysteine cluster protein	0.309410878048109	0.341825798495296	Upregulated	56.8120440451987	WP_012767724.1
C2566_RS19285	greA	greA	transcription elongation factor GreA	0.309370145486445	0.428458061034274	Upregulated	158.168995293401	WP_001148001.1
C2566_RS15795	acrD	acrD	multidrug efflux RND transporter permease AcrD	0.309135606725709	0.430651802767338	Upregulated	103.818193092537	WP_001273151.1
C2566_RS11355	lsrB	lsrB	autoinducer 2 ABC transporter substrate-binding protein LsrB	0.308904102203099	0.554834505925944	Upregulated	7.11411010328293	WP_000172488.1
C2566_RS18320	hybG	hybG	hydrogenase maturation factor HybG	0.308717864466801	0.523972290382762	Upregulated	32.2310801843914	WP_000334896.1
C2566_RS05885	maa	maa	maltose O-acetyltransferase	0.308426034524989	0.501800201408588	Upregulated	73.4218171108477	WP_000102564.1
C2566_RS06145	allB	allB	allantoinase AllB	0.308333790028226	0.528208776418013	Upregulated	57.1304344720325	WP_000006899.1
C2566_RS08950	efeU	efeU	iron uptake transporter permease EfeU	0.307898327043912	0.412357933385537	Upregulated	38.0716934219605	WP_000497942.1
C2566_RS19345	mlaD	mlaD	outer membrane lipid asymmetry maintenance protein MlaD	0.307609885479686	0.321070720961152	Upregulated	92.2118509477188	WP_001296448.1
C2566_RS12195	menI	menI	1,4-dihydroxy-2-naphthoyl-CoA hydrolase	0.307390786512054	0.389984591139004	Upregulated	87.217513802821	WP_000637982.1
C2566_RS21835	C2566_RS21835	C2566_RS21835	hypothetical protein	0.307283968728184	0.447001344882088	Upregulated	49.7092313490333	NA
C2566_RS01630	yjaG	yjaG	YjaG family protein	0.306972730419302	0.379884563436287	Upregulated	293.529220877995	WP_000940106.1
C2566_RS15170	pdxB	pdxB	4-phosphoerythronate dehydrogenase PdxB	0.305840771355278	0.358515412710387	Upregulated	149.823696445733	WP_000699145.1
C2566_RS19560	aaeA	aaeA	p-hydroxybenzoic acid efflux pump subunit AaeA	0.305715886569644	0.518206851680394	Upregulated	27.3424631862091	WP_000854033.1
C2566_RS11210	ddpB	ddpB	ABC transporter permease	0.305146963278219	0.554548941429856	Upregulated	10.5025035741309	WP_000145111.1
C2566_RS14005	gatA	gatA	PTS galactitol transporter subunit IIA	0.30483648889673	0.538860294092445	Upregulated	5.44305559798966	WP_000182921.1
C2566_RS10140	yciO	yciO	L-threonylcarbamoyladenylate synthase	0.304715320068459	0.294217145071604	Upregulated	163.990069608667	WP_001295575.1
C2566_RS08445	mukB	mukB	chromosome partition protein MukB	0.304451735414441	0.414445343450084	Upregulated	413.471558216234	WP_000572670.1
C2566_RS06905	corC	corC	CNNM family magnesium/cobalt transport protein CorC	0.304409388234122	0.441875348986531	Upregulated	389.308976893154	WP_001278605.1
C2566_RS19390	rpoN	rpoN	RNA polymerase factor sigma-54	0.304175904557891	0.441722211334571	Upregulated	965.246082922917	WP_000809051.1
C2566_RS13700	C2566_RS13700	C2566_RS13700	IS1-like element IS1A family transposase	0.303198760234397	0.55953856629116	Upregulated	18.6477922661267	WP_223290517.1
C2566_RS10840	gap	gap	type I glyceraldehyde-3-phosphate dehydrogenase	0.302876045395421	0.484596865189029	Upregulated	54.9320520929885	WP_000048667.1
C2566_RS12725	dgcJ	dgcJ	diguanylate cyclase DgcJ	0.30250509334096	0.483621532894632	Upregulated	181.810552753616	WP_000766131.1
C2566_RS00550	dapF	dapF	diaminopimelate epimerase	0.302116866293978	0.465118020213518	Upregulated	84.54592975873	WP_001160654.1
C2566_RS17455	recB	recB	exodeoxyribonuclease V subunit beta	0.301423703331889	0.251361174079673	Upregulated	153.242885661534	WP_001285992.1
C2566_RS14795	yfaU	yfaU	2-keto-3-deoxy-L-rhamnonate aldolase	0.301415159050347	0.501800201408588	Upregulated	27.7053367854629	WP_000992954.1
C2566_RS20105	fkpA	fkpA	FKBP-type peptidyl-prolyl cis-trans isomerase	0.301155509600098	0.48536189116826	Upregulated	2407.42388938662	WP_000838261.1
C2566_RS01195	fieF	fieF	CDF family cation-efflux transporter FieF	0.300498499560508	0.487495212467883	Upregulated	267.456449758218	WP_001076742.1
C2566_RS16110	hscB	hscB	co-chaperone HscB	0.300367530547793	0.388145111500641	Upregulated	81.9845566671988	WP_000384413.1
C2566_RS03685	gntP	gntP	gluconate permease GntP	0.299292251816387	0.534500571223451	Upregulated	35.4095242298692	WP_000558251.1
C2566_RS24375	yrbN	yrbN	protein YrbN	0.29860155985077	0.501800201408588	Upregulated	18.4337340580195	WP_010723222.1
C2566_RS10285	yciW	yciW	carboxymuconolactone decarboxylase family protein	0.298577782035539	0.534900278180281	Upregulated	27.1404792936124	WP_001301103.1
C2566_RS15575	crr	crr	PTS glucose transporter subunit IIA	0.297395150010738	0.450876213197152	Upregulated	831.195695378508	WP_000522247.1
C2566_RS19540	argR	argR	transcriptional regulator ArgR	0.29685224011199	0.513338736821729	Upregulated	285.520696167709	WP_001257842.1
C2566_RS14065	C2566_RS14065	C2566_RS14065	HTH-like domain-containing protein	0.296366078882628	0.568387240791912	Upregulated	796.610624639644	NA
C2566_RS10880	opgD	opgD	glucan biosynthesis protein OpgD	0.296085467741521	0.283453500923394	Upregulated	426.97892931974	WP_000375961.1
C2566_RS09215	murJ	murJ	murein biosynthesis integral membrane protein MurJ	0.295788052586261	0.422946484300243	Upregulated	80.838926765629	WP_001050683.1
C2566_RS00270	rbsK	rbsK	ribokinase	0.295591214484492	0.506452210871463	Upregulated	93.694779506109	WP_012767772.1
C2566_RS17390	ygdD	ygdD	DUF423 domain-containing protein	0.295225274363017	0.556357977566871	Upregulated	12.1616294338186	WP_000203905.1
C2566_RS09035	ycdZ	ycdZ	DUF1097 domain-containing protein	0.294856366708217	0.557315114734837	Upregulated	110.448396306055	WP_001300785.1
C2566_RS19960	rplW	rplW	50S ribosomal protein L23	0.294777519049879	0.506452210871463	Upregulated	1088.44332588226	WP_000617544.1
C2566_RS14395	psuG	psuG	pseudouridine-5'-phosphate glycosidase	0.294617966271165	0.568387240791912	Upregulated	6.73191244809784	WP_000040208.1
C2566_RS04500	C2566_RS04500	C2566_RS04500	IS3-like element IS2 family transposase	0.294318074885133	0.577654845659919	Upregulated	6.73731760230846	WP_088895425.1
C2566_RS13120	pyk	pyk	pyruvate kinase	0.293580597228574	0.496741476195447	Upregulated	1549.65144374025	WP_000091148.1
C2566_RS25275	C2566_RS25275	C2566_RS25275	cobalamin biosynthesis protein	0.292082655392058	0.560121400806582	Upregulated	9.62071871701591	NA
C2566_RS12590	gdhA	gdhA	NADP-specific glutamate dehydrogenase	0.291653895951639	0.296197665568835	Upregulated	203.005652000009	WP_000373021.1
C2566_RS02365	dsbD	dsbD	protein-disulfide reductase DsbD	0.291578576883929	0.383470320025796	Upregulated	123.22457541043	WP_000068928.1
C2566_RS04815	mltD	mltD	murein transglycosylase D	0.291069649900122	0.485477472643494	Upregulated	1135.46423176775	WP_000644685.1
C2566_RS20080	rpsL	rpsL	30S ribosomal protein S12	0.290882561745667	0.536187594842972	Upregulated	695.460024672699	WP_000246815.1
C2566_RS10830	ydcF	ydcF	DUF218 domain-containing protein YdcF	0.289855853016649	0.411480496611347	Upregulated	79.9295151647958	WP_001027964.1
C2566_RS04190	murG	murG	undecaprenyldiphospho-muramoylpentapeptide beta-N-acetylglucosaminyltransferase	0.289662748556896	0.420703022592526	Upregulated	234.638151028307	WP_000016560.1
C2566_RS17915	yqfB	yqfB	N(4)-acetylcytidine aminohydrolase	0.289303237684102	0.486162281183164	Upregulated	399.984014919069	WP_001182954.1
C2566_RS13630	yeeZ	yeeZ	SDR family oxidoreductase	0.288402109680029	0.407807570614167	Upregulated	182.896113894023	WP_000754737.1
C2566_RS12165	sufS	sufS	cysteine desulfurase SufS	0.288016430616785	0.373514826154245	Upregulated	114.001531748535	WP_000144539.1
C2566_RS08375	cmk	cmk	(d)CMP kinase	0.287602367109195	0.511558492921732	Upregulated	207.990811317712	WP_000125016.1
C2566_RS08960	efeB	efeB	iron uptake transporter deferrochelatase/peroxidase subunit	0.287587453089238	0.443506571050015	Upregulated	47.9105367442325	WP_001199471.1
C2566_RS09680	C2566_RS09680	C2566_RS09680	YcgL domain-containing protein	0.28717339141659	0.440170860648171	Upregulated	233.402002457587	WP_001297679.1
C2566_RS07435	gpmA	gpmA	2,3-diphosphoglycerate-dependent phosphoglycerate mutase	0.286865711529743	0.411480496611347	Upregulated	1050.34381326248	WP_001295305.1
C2566_RS18315	yghU	yghU	glutathione-dependent disulfide-bond oxidoreductase	0.286628039669606	0.506810555450547	Upregulated	73.0970218885952	WP_001295515.1
C2566_RS04360	gcd	gcd	quinoprotein glucose dehydrogenase	0.286195901477854	0.399487874492073	Upregulated	91.0591808457914	WP_001306211.1
C2566_RS03080	nanY	nanY	2,7-anhydro-N-acetylneuraminate hydratase	0.286049157135058	0.516850201598743	Upregulated	287.626596184712	WP_000611568.1
C2566_RS05675	xseB	xseB	exodeoxyribonuclease VII small subunit	0.286003722205057	0.528208776418013	Upregulated	147.407131899452	WP_001124935.1
C2566_RS13255	cheZ	cheZ	protein phosphatase CheZ	0.285922938466918	0.575128065873983	Upregulated	8.93621812642979	WP_000983609.1
C2566_RS11705	clcB	clcB	voltage-gated ClC-type chloride channel ClcB	0.285755728348331	0.530268954883993	Upregulated	33.5360079826732	WP_001315626.1
C2566_RS07565	ybhK	ybhK	YvcK family protein	0.28527171814701	0.421714185201094	Upregulated	102.592243800199	WP_001321368.1
C2566_RS13880	dcd	dcd	dCTP deaminase	0.285075001929703	0.5389195071356	Upregulated	306.253677759056	WP_001234777.1
C2566_RS15080	yfcG	yfcG	GSH-dependent disulfide bond oxidoreductase	0.284811502443123	0.57286190230236	Upregulated	15.0556831917213	WP_000566471.1
C2566_RS19310	rplU	rplU	50S ribosomal protein L21	0.284578136947187	0.487578576462954	Upregulated	1324.08837440777	WP_000271401.1
C2566_RS10110	trpA	trpA	tryptophan synthase subunit alpha	0.284139122671666	0.560121400806582	Upregulated	103.214402861984	WP_000443067.1
C2566_RS00040	tnaB	tnaB	low affinity tryptophan permease TnaB	0.283377830207789	0.569475063747311	Upregulated	232.001159648411	WP_000131911.1
C2566_RS03850	yaaY	yaaY	DUF2575 family protein	0.283325623080991	0.564086554533059	Upregulated	12.0102677520256	WP_001300728.1
C2566_RS20385	hslR	hslR	ribosome-associated heat shock protein Hsp15	0.282722834406512	0.467689287755099	Upregulated	55.6921592953113	WP_000660476.1
C2566_RS15235	C2566_RS15235	C2566_RS15235	fimbrial protein	0.282007531178404	0.526509748176234	Upregulated	58.5005958942405	WP_000197766.1
C2566_RS05375	frmR	frmR	formaldehyde-responsive transcriptional repressor FrmR	0.281987906433077	0.518359827719005	Upregulated	22.7629797964642	WP_001141271.1
C2566_RS04965	crl	crl	sigma factor-binding protein Crl	0.281206161901781	0.541805447667696	Upregulated	1383.05989329072	WP_000174677.1
C2566_RS01560	rplL	rplL	50S ribosomal protein L7/L12	0.280813004372417	0.536362848946814	Upregulated	1127.12024496318	WP_000028878.1
C2566_RS05635	ribD	ribD	bifunctional diaminohydroxyphosphoribosylaminopyrimidine deaminase/5-amino-6-(5-phosphoribosylamino)uracil reductase RibD	0.279606436630981	0.44980674311763	Upregulated	146.921736663345	WP_001150456.1
C2566_RS06075	ybbP	ybbP	putative ABC transporter permease subunit YbbP	0.279277813536013	0.469159470896021	Upregulated	74.0137876861747	WP_000561803.1
C2566_RS10195	topA	topA	type I DNA topoisomerase	0.279026883462964	0.443291871204586	Upregulated	572.138359639733	WP_001297122.1
C2566_RS04835	dnaQ	dnaQ	DNA polymerase III subunit epsilon	0.277820988113614	0.486554634083245	Upregulated	195.749543806387	WP_001300756.1
C2566_RS06565	fepB	fepB	Fe2+-enterobactin ABC transporter substrate-binding protein	0.277696990096035	0.561705730061042	Upregulated	25.9144772448272	WP_001234314.1
C2566_RS14480	yejG	yejG	YejG family protein	0.276739772800571	0.576704122510777	Upregulated	533.973706799039	WP_000202794.1
C2566_RS12490	cho	cho	excinuclease Cho	0.27641970676304	0.535655869563376	Upregulated	143.058799515311	WP_000252397.1
C2566_RS04010	surA	surA	peptidylprolyl isomerase SurA	0.276011583340177	0.493412660007036	Upregulated	1532.68537919938	WP_000800457.1
C2566_RS06450	cusA	cusA	Cu(+)/Ag(+) efflux RND transporter permease subunit CusA	0.27556923452975	0.458307910305867	Upregulated	168.530741456759	WP_000573928.1
C2566_RS10205	ymiA	ymiA	YmiA family putative membrane protein	0.275480883075074	0.578047629523572	Upregulated	24.2506982925005	WP_001300896.1
C2566_RS20140	yheT	yheT	hydrolase	0.273889311179435	0.518344934042595	Upregulated	35.1033679684829	WP_000057356.1
C2566_RS11340	hipB	hipB	type II toxin-antitoxin system antitoxin HipB	0.272794244792159	0.580591550601614	Upregulated	100.419211477748	WP_001301023.1
C2566_RS18085	yggT	yggT	osmotic shock tolerance protein YggT	0.272587763760057	0.454258965039837	Upregulated	72.0005495440495	WP_001094831.1
C2566_RS10665	C2566_RS10665	C2566_RS10665	hypothetical protein	0.272085093735266	0.564086554533059	Upregulated	512.848652254879	WP_000370546.1
C2566_RS14665	atoS	atoS	two-component system sensor histidine kinase AtoS	0.271868376891464	0.493453325696396	Upregulated	206.090746909776	WP_000559135.1
C2566_RS17880	ubiH	ubiH	2-octaprenyl-6-methoxyphenyl hydroxylase	0.271447101095451	0.534779938014989	Upregulated	157.916932603097	WP_000111199.1
C2566_RS20555	glgB	glgB	1,4-alpha-glucan branching enzyme	0.270485236430003	0.455906798347263	Upregulated	317.495866575432	WP_001283723.1
C2566_RS19600	mreC	mreC	rod shape-determining protein MreC	0.269587662206231	0.514850942544057	Upregulated	72.7329664395251	WP_000802511.1
C2566_RS00955	typA	typA	ribosome-dependent GTPase TypA	0.269083196425445	0.487402309999141	Upregulated	517.483748923998	WP_000570668.1
C2566_RS13310	flhD	flhD	flagellar transcriptional regulator FlhD	0.268993559319352	0.53936261706037	Upregulated	162.953521481197	WP_001295647.1
C2566_RS14175	yehS	yehS	DUF1456 family protein	0.26875769270808	0.341410448922884	Upregulated	170.327781799316	WP_001295430.1
C2566_RS14880	menC	menC	o-succinylbenzoate synthase	0.268583927106797	0.535841821267918	Upregulated	66.2299138533692	WP_001255628.1
C2566_RS24700	yoeI	yoeI	membrane protein YoeI	0.268287710534394	0.615887990153089	Upregulated	6.55620150384914	WP_010723108.1
C2566_RS17080	ispF	ispF	2-C-methyl-D-erythritol 2,4-cyclodiphosphate synthase	0.268194573303988	0.446360165114746	Upregulated	43.4640668566795	WP_001219242.1
C2566_RS08065	nfsA	nfsA	nitroreductase NfsA	0.267395699903608	0.492434669074382	Upregulated	87.3905871897721	WP_000189159.1
C2566_RS17315	xni	xni	flap endonuclease Xni	0.267115677176262	0.560121400806582	Upregulated	37.6601458845443	WP_000268232.1
C2566_RS18070	ruvX	ruvX	Holliday junction resolvase RuvX	0.266596114549994	0.467254035887886	Upregulated	41.084503284712	WP_000017106.1
C2566_RS12145	pykF	pykF	pyruvate kinase PykF	0.265744642285594	0.396278499958699	Upregulated	364.160125053328	WP_001295403.1
C2566_RS06580	entB	entB	enterobactin biosynthesis bifunctional isochorismatase/aryl carrier protein EntB	0.265724559688374	0.597790022366066	Upregulated	11.6122185513011	WP_001007155.1
C2566_RS18460	parC	parC	DNA topoisomerase IV subunit A	0.265321907446429	0.464950439797633	Upregulated	184.272208972388	WP_001281877.1
C2566_RS08740	cbdX	cbdX	cytochrome bd-II oxidase subunit CbdX	0.264608662133169	0.611898754660742	Upregulated	8.87297806542155	WP_000270305.1
C2566_RS20585	yhhW	yhhW	quercetin 2,3-dioxygenase	0.264495663514523	0.425770135331918	Upregulated	71.2046109600558	WP_000639811.1
C2566_RS03005	yjgR	yjgR	helicase HerA-like C-terminal domain-containing protein	0.264200085275731	0.45377909982889	Upregulated	77.8388422518393	WP_001294573.1
C2566_RS09400	thiK	thiK	thiamine kinase	0.263944076101481	0.486162281183164	Upregulated	60.247552634097	WP_001116560.1
C2566_RS04670	rnhB	rnhB	ribonuclease HII	0.263053397920489	0.510077786239868	Upregulated	45.1049403587695	WP_000569405.1
C2566_RS04050	araB	araB	ribulokinase	0.262672364329344	0.607904811086731	Upregulated	26.6429203038842	WP_000951777.1
C2566_RS18335	hybD	hybD	HyaD/HybD family hydrogenase maturation endopeptidase	0.262152378432197	0.536115717828793	Upregulated	117.848467267795	WP_001221946.1
C2566_RS13540	cobT	cobT	nicotinate-nucleotide--dimethylbenzimidazole phosphoribosyltransferase	0.261726951555465	0.455811395822345	Upregulated	57.5636014087328	WP_001166160.1
C2566_RS06030	cueR	cueR	Cu(I)-responsive transcriptional regulator	0.26117551945505	0.511063112543185	Upregulated	83.7068208601964	WP_001026747.1
C2566_RS07770	ybiT	ybiT	ABC-F family ATPase	0.261154341466446	0.514303234588197	Upregulated	218.749467089897	WP_000961458.1
C2566_RS00590	corA	corA	magnesium/cobalt transporter CorA	0.261044577005179	0.479032757241732	Upregulated	73.3901183957572	WP_000947159.1
C2566_RS00925	hemN	hemN	oxygen-independent coproporphyrinogen III oxidase	0.259812735133647	0.469641061618569	Upregulated	267.710852076893	WP_000116090.1
C2566_RS06810	nadD	nadD	nicotinate-nucleotide adenylyltransferase	0.259785225939934	0.46174529310096	Upregulated	54.9892120557448	WP_000838889.1
C2566_RS13615	tsuA	tsuA	thiosulfate utilization transporter TsuA/YeeE	0.259597314110294	0.543311615547882	Upregulated	85.1238441442059	WP_000492348.1
C2566_RS15910	hyfJ	hyfJ	hydrogenase 4 assembly chaperone HyfJ	0.259575740489544	0.619527263996149	Upregulated	7.98806677986261	WP_001300799.1
C2566_RS18710	rpoD	rpoD	RNA polymerase sigma factor RpoD	0.259346553721819	0.424480429772946	Upregulated	667.675860552148	WP_000437375.1
C2566_RS12990	proQ	proQ	RNA chaperone ProQ	0.257935684494303	0.539286741227095	Upregulated	362.261396575082	WP_000431370.1
C2566_RS20415	ompR	ompR	two-component system response regulator OmpR	0.25786851711217	0.549301296904519	Upregulated	234.034264618131	WP_001157756.1
C2566_RS02000	yjcH	yjcH	DUF485 domain-containing protein	0.257668885834447	0.60703814683663	Upregulated	25.0444729819496	WP_001014565.1
C2566_RS03420	deoB	deoB	phosphopentomutase	0.257628747454622	0.498517627428295	Upregulated	253.082576375147	WP_000816471.1
C2566_RS10250	yciH	yciH	stress response translation initiation inhibitor YciH	0.257114667148079	0.558467480265087	Upregulated	23.9206887247418	WP_001295580.1
C2566_RS03155	fecA	fecA	TonB-dependent Fe(3+) dicitrate receptor FecA	0.256759808323808	0.540224387376697	Upregulated	51.311705180981	WP_000188262.1
C2566_RS02520	nnr	nnr	bifunctional ADP-dependent NAD(P)H-hydrate dehydratase/NAD(P)H-hydrate epimerase	0.256617565657426	0.270514276062556	Upregulated	121.375306684841	WP_001329144.1
C2566_RS07575	moaB	moaB	molybdenum cofactor biosynthesis protein B	0.256276772559669	0.5030293170701	Upregulated	81.6346088273843	WP_000084627.1
C2566_RS00525	hemD	hemD	uroporphyrinogen-III synthase	0.256197524488565	0.491560048323449	Upregulated	161.762757953552	WP_000026063.1
C2566_RS18145	mltC	mltC	membrane-bound lytic murein transglycosylase MltC	0.256186422395582	0.473310109004837	Upregulated	61.977101898639	WP_024184295.1
C2566_RS18490	qseB	qseB	quorum sensing response regulator transcription factor QseB	0.25603926628211	0.55953856629116	Upregulated	66.0620214436147	WP_001221493.1
C2566_RS14640	ada	ada	bifunctional DNA-binding transcriptional regulator/O6-methylguanine-DNA methyltransferase Ada	0.255235437257472	0.546580502974915	Upregulated	36.3380024593626	WP_000710372.1
C2566_RS21910	yicS	yicS	protein YicS	0.255036529035173	0.624518767670953	Upregulated	18.6114495927945	WP_000805509.1
C2566_RS02205	yjdM	yjdM	zinc ribbon domain-containing protein YjdM	0.25491501783089	0.58211829048249	Upregulated	93.4801983901667	WP_001300891.1
C2566_RS09300	rluC	rluC	23S rRNA pseudouridine(955/2504/2580) synthase RluC	0.254780407907771	0.400525263538483	Upregulated	100.58916354143	WP_000846343.1
C2566_RS20870	uspB	uspB	universal stress protein UspB	0.254300946393601	NA	Upregulated	639.281180647127	WP_000626187.1
C2566_RS19650	yhdT	yhdT	YhdT family protein	0.253707611890077	0.635610098700632	Upregulated	4.22832660919527	WP_000381173.1
C2566_RS19035	agaW	agaW	PTS N-acetylgalactosamine transporter subunit IIC	0.253087713920419	0.637774031773841	Upregulated	8.650277996255	WP_000406214.1
C2566_RS11890	rsxA	rsxA	electron transport complex subunit RsxA	0.252573564908304	0.604221144791019	Upregulated	27.2586006247232	WP_000133193.1
C2566_RS01340	katG	katG	catalase/peroxidase HPI	0.252015711834215	0.529991532468103	Upregulated	791.55120400664	WP_012767778.1
C2566_RS13175	nudB	nudB	dihydroneopterin triphosphate diphosphatase	0.251216444639953	0.503276618604343	Upregulated	106.957957803831	WP_001300367.1
C2566_RS18575	ribB	ribB	3,4-dihydroxy-2-butanone-4-phosphate synthase	0.251021113583934	0.569705574745409	Upregulated	360.780915868944	WP_001076997.1
C2566_RS06035	ybbJ	ybbJ	NfeD family protein	0.250880789823423	0.626569329785427	Upregulated	49.1727745515754	WP_000970309.1
C2566_RS03615	kptA	kptA	RNA 2'-phosphotransferase	0.249866969155511	0.5389195071356	Upregulated	46.2590872332298	WP_001151855.1
C2566_RS16655	gabT	gabT	4-aminobutyrate--2-oxoglutarate transaminase	0.249595258600731	0.560541994946286	Upregulated	50.5071910022832	WP_000097642.1
C2566_RS04675	dnaE	dnaE	DNA polymerase III subunit alpha	0.249372169090771	0.470702995584036	Upregulated	649.705849316543	WP_001294774.1
C2566_RS01130	rhaA	rhaA	L-rhamnose isomerase	0.249138234529953	0.636137731280003	Upregulated	14.7379090146462	WP_000211500.1
C2566_RS20860	yhiN	yhiN	NAD(P)/FAD-dependent oxidoreductase	0.248817911450546	0.5389195071356	Upregulated	74.9177745165629	WP_000439197.1
C2566_RS12135	ydhY	ydhY	ferredoxin-like protein	0.247788159726187	0.595055674471783	Upregulated	63.9906434816017	WP_001070230.1
C2566_RS09665	minC	minC	septum site-determining protein MinC	0.24684154700349	0.535841821267918	Upregulated	483.488992169911	WP_001301105.1
C2566_RS09750	ldcA	ldcA	muramoyltetrapeptide carboxypeptidase	0.246535093559844	0.483284845159536	Upregulated	76.7298518709083	WP_000051560.1
C2566_RS15860	bcp	bcp	thioredoxin-dependent thiol peroxidase	0.246361799457219	0.418423858658781	Upregulated	193.063192710915	WP_001068682.1
C2566_RS02980	valS	valS	valine--tRNA ligase	0.244736994115064	0.493453325696396	Upregulated	388.521479289614	WP_000416403.1
C2566_RS20560	asd	asd	aspartate-semialdehyde dehydrogenase	0.244722293890671	0.588987236242583	Upregulated	387.008387128521	WP_000799969.1
C2566_RS07040	seqA	seqA	replication initiation negative regulator SeqA	0.244624924074709	0.38776181753244	Upregulated	476.319279883635	WP_000848387.1
C2566_RS08285	rarA	rarA	replication-associated recombination protein RarA	0.243883927330436	0.54945877929731	Upregulated	112.98335885266	WP_000067755.1
C2566_RS24400	ldrD	ldrD	type I toxin-antitoxin system toxic polypeptide LdrD	0.24365485748345	0.610054821998523	Upregulated	267.439435700808	WP_000141634.1
C2566_RS08045	ybjL	ybjL	aspartate:alanine antiporter	0.243402502273609	0.4243642973031	Upregulated	204.228016538087	WP_001024876.1
C2566_RS13100	edd	edd	phosphogluconate dehydratase	0.242180147380072	0.505988608455652	Upregulated	80.5627635006433	WP_001069467.1
C2566_RS06375	essD	essD	phage lysis protein EssD	0.241784920939743	0.635651588525283	Upregulated	8.30229415310903	WP_000839596.1
C2566_RS03530	yjjP	yjjP	threonine/serine ThrE exporter family protein	0.241419192177907	0.594536851108999	Upregulated	64.372452991516	WP_001338213.1
C2566_RS12205	ydiK	ydiK	AI-2E family transporter YdiK	0.240798664312272	0.549301296904519	Upregulated	92.5423724703818	WP_000248636.1
C2566_RS12250	ydiP	ydiP	AraC family transcriptional regulator	0.240735374687884	0.613449751394224	Upregulated	51.8789520868733	WP_000284782.1
C2566_RS00725	udp	udp	uridine phosphorylase	0.240528524589672	0.631690532561218	Upregulated	471.128388547707	WP_000045178.1
C2566_RS15190	mnmC	mnmC	bifunctional tRNA (5-methylaminomethyl-2-thiouridine)(34)-methyltransferase MnmD/FAD-dependent 5-carboxymethylaminomethyl-2-thiouridine(34) oxidoreductase MnmC	0.239943836570953	0.461233815401914	Upregulated	147.447731673783	WP_000683788.1
C2566_RS11195	ddpF	ddpF	oligopeptide/dipeptide ABC transporter ATP-binding protein	0.239092473054532	0.656841259032184	Upregulated	10.0607508117475	WP_001285557.1
C2566_RS25370	ynaL	ynaL	protein YnaL	0.238625239778371	0.660737621125825	Upregulated	6.47690374660773	WP_001296046.1
C2566_RS10135	rnm	rnm	RNase RNM	0.238612893690726	0.478210556113299	Upregulated	119.488380796125	WP_001285663.1
C2566_RS01180	cpxA	cpxA	envelope stress sensor histidine kinase CpxA	0.23804859893769	0.533576802240385	Upregulated	276.808895149118	WP_000580413.1
C2566_RS21710	rph	rph	ribonuclease PH	0.238008763095549	0.568387240791912	Upregulated	78.3520965014058	WP_001247089.1
C2566_RS14355	yieE	yieE	DNA-binding transcriptional regulator YeiE	0.237738682505109	0.579183400387144	Upregulated	89.9053475245874	WP_000548294.1
C2566_RS21585	kbl	kbl	glycine C-acetyltransferase	0.23762965622738	0.556322116006395	Upregulated	664.329587714029	WP_001213837.1
C2566_RS19050	nagA	nagA	N-acetylglucosamine-6-phosphate deacetylase	0.237449826207447	0.610167871303825	Upregulated	31.3229565575128	WP_012775972.1
C2566_RS05745	ampG	ampG	muropeptide MFS transporter AmpG	0.23743505987102	0.520662419982593	Upregulated	86.1582941397686	WP_000098413.1
C2566_RS17955	recJ	recJ	single-stranded-DNA-specific exonuclease RecJ	0.237316757587326	0.483284845159536	Upregulated	110.396323006688	WP_000813212.1
C2566_RS15570	ptsI	ptsI	phosphoenolpyruvate-protein phosphotransferase PtsI	0.236531331581989	0.533576802240385	Upregulated	3254.11976831697	WP_000623136.1
C2566_RS00910	polA	polA	DNA polymerase I	0.236525758655968	0.407067596536289	Upregulated	486.890798921254	WP_000250006.1
C2566_RS02375	dcuA	dcuA	anaerobic C4-dicarboxylate transporter DcuA	0.235362009995538	0.619567891491767	Upregulated	3355.24943352537	WP_000961959.1
C2566_RS04045	araA	araA	L-arabinose isomerase	0.235349782332092	0.631690532561218	Upregulated	28.1784052301257	WP_000151734.1
C2566_RS16140	suhB	suhB	inositol-1-monophosphatase	0.233770281143831	0.636480637436145	Upregulated	131.453934606272	WP_000553451.1
C2566_RS17270	yqcA	yqcA	flavodoxin	0.233540067062934	0.593095071093612	Upregulated	62.2087546453337	WP_000807751.1
C2566_RS17245	rlmD	rlmD	23S rRNA (uracil(1939)-C(5))-methyltransferase RlmD	0.233486083482432	0.453448869662826	Upregulated	224.326245235106	WP_000046810.1
C2566_RS18410	yghB	yghB	DedA family general envelope maintenance protein YghB	0.233217709011199	0.587051712825629	Upregulated	438.693913339279	WP_000268419.1
C2566_RS20130	kefG	kefG	glutathione-regulated potassium-efflux system ancillary protein KefG	0.233185646851461	0.617477463215768	Upregulated	90.8754152644077	WP_001297514.1
C2566_RS17280	yqcC	yqcC	YqcC family protein	0.231836566884453	0.66656659526855	Upregulated	7.85999504784292	WP_000207003.1
C2566_RS08590	pqiC	pqiC	membrane integrity-associated transporter subunit PqiC	0.231799428510977	0.54861089027093	Upregulated	206.640636977873	WP_000759120.1
C2566_RS03880	rihC	rihC	ribonucleoside hydrolase RihC	0.231769569974841	0.62431771240927	Upregulated	87.1170688399672	WP_001239155.1
C2566_RS04970	C2566_RS04970	C2566_RS04970	IS1-like element IS1A family transposase	0.231288653531883	0.661728483108745	Upregulated	9.18279388611211	WP_103215986.1
C2566_RS13955	yegQ	yegQ	tRNA 5-hydroxyuridine modification protein YegQ	0.230225384120334	0.550186341681658	Upregulated	91.1933637177153	WP_000476014.1
C2566_RS13985	C2566_RS13985	C2566_RS13985	DeoR family transcriptional regulator	0.230192686604988	0.62431771240927	Upregulated	25.8794464966676	NA
C2566_RS14720	gyrA	gyrA	DNA topoisomerase (ATP-hydrolyzing) subunit A	0.23011969673975	0.54491500736299	Upregulated	556.176481724054	WP_001281254.1
C2566_RS24975	C2566_RS24975	C2566_RS24975	VOC family protein	0.229833962014444	0.614934547511396	Upregulated	17.5029089959011	NA
C2566_RS03325	arcA	arcA	two-component system response regulator ArcA	0.228879935003619	0.562200302798505	Upregulated	1349.6397477002	WP_001194358.1
C2566_RS01125	rhaD	rhaD	rhamnulose-1-phosphate aldolase	0.227879408684999	0.664660196619788	Upregulated	19.76095972727	WP_001179759.1
C2566_RS05580	acpH	acpH	ACP phosphodiesterase	0.227269750377633	0.610054821998523	Upregulated	29.2720328707176	WP_001009885.1
C2566_RS12530	xthA	xthA	exodeoxyribonuclease III	0.226893792549219	0.532190331881115	Upregulated	66.6907441352587	WP_000673918.1
C2566_RS14115	C2566_RS14115	C2566_RS14115	IS1-like element IS1A family transposase	0.226785770863294	0.673358380759506	Upregulated	8.81474253563852	WP_094096600.1
C2566_RS01565	rpoB	rpoB	DNA-directed RNA polymerase subunit beta	0.226439182365811	0.5389195071356	Upregulated	1454.61858355537	WP_000263098.1
C2566_RS10280	rnb	rnb	exoribonuclease II	0.22592125096949	0.514850942544057	Upregulated	228.671016007525	WP_000484965.1
C2566_RS04495	C2566_RS04495	C2566_RS04495	TonB-dependent receptor plug domain-containing protein	0.225254763875832	0.660549679791656	Upregulated	30.6772555684976	NA
C2566_RS15595	cysM	cysM	cysteine synthase B	0.225170556724083	0.567560932955968	Upregulated	54.7495341194145	WP_001295461.1
C2566_RS11215	ddpA	ddpA	ABC transporter substrate-binding protein	0.225051501495901	0.560121400806582	Upregulated	40.2683643673726	WP_000830546.1
C2566_RS17250	barA	barA	two-component sensor histidine kinase BarA	0.225015885611494	0.518359827719005	Upregulated	154.443943995528	WP_000186439.1
C2566_RS24065	C2566_RS24065	C2566_RS24065	IS3-like element IS150 family transposase	0.224827877297909	0.675100595031287	Upregulated	9.0958715122848	WP_085947770.1
C2566_RS05995	ushA	ushA	bifunctional UDP-sugar hydrolase/5'-nucleotidase	0.224727447176398	0.497684785406654	Upregulated	287.813489255535	WP_000771748.1
C2566_RS09765	ymgE	ymgE	GlsB/YeaQ/YmgE family stress response membrane protein	0.224252950986612	0.681174186885728	Upregulated	6.43861988399141	WP_000511313.1
C2566_RS16500	pheA	pheA	bifunctional chorismate mutase/prephenate dehydratase	0.223614974254684	0.573677039022922	Upregulated	377.373561331284	WP_000200120.1
C2566_RS02055	fdhF	fdhF	formate dehydrogenase H subunit alpha, selenocysteine-containing	0.223542913208373	0.615887990153089	Upregulated	256.494821463263	WP_012767779.1
C2566_RS08935	C2566_RS08935	C2566_RS08935	hypothetical protein	0.223451536306874	0.678699837873655	Upregulated	7.58728613763667	WP_000979516.1
C2566_RS21920	yicN	yicN	DUF1198 domain-containing protein	0.223312320531659	0.66849193589341	Upregulated	9.84695985468984	WP_001300927.1
C2566_RS14120	C2566_RS14120	C2566_RS14120	DUF2574 family protein	0.222865664364963	0.621292941459347	Upregulated	97.243945695761	NA
C2566_RS25005	ybiE	ybiE	protein YbiE	0.222696805569667	0.666558908331959	Upregulated	10.513736390208	WP_211180490.1
C2566_RS12880	nudL	nudL	CoA pyrophosphatase	0.222507582622674	0.622458188071901	Upregulated	17.0766108864493	WP_000456720.1
C2566_RS15500	gltX	gltX	glutamate--tRNA ligase	0.222212945230906	0.424113905754355	Upregulated	561.091561901488	WP_000695655.1
C2566_RS16885	gutQ	gutQ	arabinose-5-phosphate isomerase GutQ	0.221822116496752	0.598117026930849	Upregulated	39.9160372034872	WP_001287420.1
C2566_RS15310	yfdC	yfdC	formate/nitrite transporter family protein	0.221360530842915	0.678693721256877	Upregulated	17.4720969316255	WP_000368117.1
C2566_RS10475	tpx	tpx	thiol peroxidase	0.220712658964882	0.673461621783015	Upregulated	757.275580246813	WP_000084387.1
C2566_RS17785	pgk	pgk	phosphoglycerate kinase	0.22040835060364	0.544125715873879	Upregulated	795.648597813941	WP_000111269.1
C2566_RS20180	pabA	pabA	aminodeoxychorismate synthase component 2	0.220085458861411	0.447278395171622	Upregulated	63.4598872472134	WP_000601847.1
C2566_RS11045	ansP	ansP	L-asparagine permease	0.218743809427687	0.541805447667696	Upregulated	64.3873230739138	WP_001295649.1
C2566_RS04065	thiQ	thiQ	thiamine ABC transporter ATP-binding protein ThiQ	0.218550587881377	0.681218850854919	Upregulated	12.359525504129	WP_000916325.1
C2566_RS14580	napC	napC	cytochrome c-type protein NapC	0.218446647491448	0.416443055564325	Upregulated	120.962879672719	WP_000528376.1
C2566_RS14260	dusC	dusC	tRNA dihydrouridine(16) synthase DusC	0.21797103545528	0.618883964590014	Upregulated	31.5261033852574	WP_001264861.1
C2566_RS08385	ihfB	ihfB	integration host factor subunit beta	0.217528657114135	0.637310492287234	Upregulated	677.207755171964	WP_000167336.1
C2566_RS10400	ycjM	ycjM	glucosylglycerate phosphorylase	0.21718027003457	0.684055204504446	Upregulated	22.5632840441513	WP_000810500.1
C2566_RS14510	yejL	yejL	YejL family protein	0.216729275358545	0.600146237111054	Upregulated	165.404381810162	WP_001135667.1
C2566_RS04450	folK	folK	2-amino-4-hydroxy-6-hydroxymethyldihydropteridine diphosphokinase	0.215551800349503	0.689973018383429	Upregulated	7.56878348130348	WP_000215139.1
C2566_RS12110	ydhT	ydhT	protein YdhT	0.215387347937228	0.672604632601228	Upregulated	20.0934446479995	WP_000587525.1
C2566_RS12685	msrB	msrB	peptide-methionine (R)-S-oxide reductase MsrB	0.215221648185496	0.639980596390126	Upregulated	1388.57342661824	WP_001284618.1
C2566_RS20700	ftsX	ftsX	permease-like cell division protein FtsX	0.214880448563359	0.582134994104264	Upregulated	219.439241176918	WP_001042003.1
C2566_RS16555	ffh	ffh	signal recognition particle protein	0.214850357840959	0.512886376272956	Upregulated	335.376988084296	WP_000460035.1
C2566_RS07160	ybgA	ybgA	YbgA family protein	0.214844398999364	0.661698489358417	Upregulated	36.9408717070422	WP_001076004.1
C2566_RS01850	ubiC	ubiC	chorismate lyase	0.213413936236787	0.674061528159456	Upregulated	222.980231860915	WP_001295693.1
C2566_RS10240	lapB	lapB	lipopolysaccharide assembly protein LapB	0.212836415822746	0.550037355775769	Upregulated	201.478295367981	WP_000891353.1
C2566_RS07945	C2566_RS07945	C2566_RS07945	retron St85 family effector protein	0.212266114542658	0.640696021305951	Upregulated	1504.17220367061	WP_001034589.1
C2566_RS15055	pta	pta	phosphate acetyltransferase	0.211035335208929	0.660560363044134	Upregulated	500.752993438336	WP_000086722.1
C2566_RS20470	malQ	malQ	4-alpha-glucanotransferase	0.21088693008277	0.62431771240927	Upregulated	205.359428131741	WP_000444361.1
C2566_RS02900	treR	treR	trehalose operon repressor TreR	0.210622735398445	0.620283279853208	Upregulated	36.9235893036807	WP_001181324.1
C2566_RS10820	azoR	azoR	FMN-dependent NADH-azoreductase	0.210442970798697	0.689510109213947	Upregulated	42.0192865532291	WP_000048939.1
C2566_RS11815	manA	manA	mannose-6-phosphate isomerase	0.210260587656879	0.514850942544057	Upregulated	232.150466751672	WP_001170661.1
C2566_RS11525	C2566_RS11525	C2566_RS11525	tail fiber domain-containing protein	0.210169622870404	0.686737361738757	Upregulated	41.7235603483741	WP_000235975.1
C2566_RS10070	tonB	tonB	TonB system transport protein TonB	0.209937872468258	0.588987236242583	Upregulated	40.3293481635882	WP_001300409.1
C2566_RS12985	prc	prc	carboxy terminal-processing peptidase	0.209270774863094	0.537528601090429	Upregulated	397.110828516224	WP_001315679.1
C2566_RS15065	yfcD	yfcD	NUDIX hydrolase YfcD	0.209270453280782	0.444754320116155	Upregulated	99.8497224171941	WP_000437935.1
C2566_RS00535	cyaA	cyaA	class I adenylate cyclase	0.208308876640543	0.583848716713318	Upregulated	1246.81699328588	WP_000281696.1
C2566_RS09430	bhsA	bhsA	multiple stress resistance protein BhsA	0.207829519083699	0.683396482153764	Upregulated	217.93022929769	WP_000800153.1
C2566_RS09065	csgB	csgB	curli minor subunit CsgB	0.207714185412416	0.698069091799336	Upregulated	6.96417002232412	WP_000791650.1
C2566_RS08780	gfcA	gfcA	threonine-rich inner membrane protein GfcA	0.207457554690199	0.689510109213947	Upregulated	35.5377149430238	WP_001295358.1
C2566_RS17550	galR	galR	HTH-type transcriptional regulator GalR	0.207143604102034	0.636137731280003	Upregulated	91.4459402867232	WP_000201048.1
C2566_RS18845	exuT	exuT	hexuronate transporter ExuT	0.206183606216481	0.627518000695846	Upregulated	79.1060562515931	WP_001226463.1
C2566_RS01745	rluF	rluF	23S rRNA pseudouridine(2604) synthase RluF	0.206055984580609	0.580591550601614	Upregulated	67.6072683251089	WP_000936377.1
C2566_RS04040	araD	araD	L-ribulose-5-phosphate 4-epimerase	0.205084109738582	0.695221747963394	Upregulated	13.4839732459449	WP_000888655.1
C2566_RS21740	rpoZ	rpoZ	DNA-directed RNA polymerase subunit omega	0.205059216380627	0.629398516414028	Upregulated	121.171478742795	WP_000135058.1
C2566_RS02425	ecnA	ecnA	lipoprotein antitoxin entericidin A	0.205030062126271	0.701310934514822	Upregulated	10.620824062075	WP_000977757.1
C2566_RS14220	bglX	bglX	beta-glucosidase BglX	0.204434231216101	0.500196095371568	Upregulated	180.975028962401	WP_000871512.1
C2566_RS17135	cysI	cysI	assimilatory sulfite reductase (NADPH) hemoprotein subunit	0.204238263168685	0.666558908331959	Upregulated	91.8070944572966	WP_001290699.1
C2566_RS03515	fhuF	fhuF	siderophore-iron reductase FhuF	0.203824717068743	0.689973018383429	Upregulated	28.2157994952431	WP_000331618.1
C2566_RS03860	ileS	ileS	isoleucine--tRNA ligase	0.203316437712706	0.619386529443036	Upregulated	602.028834602088	WP_001286879.1
C2566_RS11335	hipA	hipA	type II toxin-antitoxin system serine/threonine protein kinase toxin HipA	0.202856476687064	0.668559567184594	Upregulated	126.504209883299	WP_001125439.1
C2566_RS09870	kdsA	kdsA	3-deoxy-8-phosphooctulonate synthase	0.202433809589091	0.602183186773929	Upregulated	178.035905568978	WP_000811065.1
C2566_RS05790	hupB	hupB	nucleoid-associated protein HU-beta	0.202162855638683	0.697621610736851	Upregulated	905.901187570777	WP_001043542.1
C2566_RS19370	kdsC	kdsC	3-deoxy-manno-octulosonate-8-phosphatase KdsC	0.202040995357251	0.569832213936431	Upregulated	152.151175349488	WP_000030016.1
C2566_RS10695	C2566_RS10695	C2566_RS10695	hypothetical protein	0.201942430550554	0.7121368429746	Upregulated	12.4694569888387	WP_000654171.1
C2566_RS16025	bamB	bamB	outer membrane protein assembly factor BamB	0.200467141309221	0.664135456246753	Upregulated	607.471661560235	WP_001177048.1
C2566_RS01530	tuf	tuf	elongation factor Tu	0.200089855857322	0.671081263526407	Upregulated	1529.08718792071	WP_000031784.1
C2566_RS02465	frdA	frdA	fumarate reductase (quinol) flavoprotein subunit	0.199953709934646	0.659211120039218	Upregulated	658.989456721616	WP_001192973.1
C2566_RS04480	hrpB	hrpB	ATP-dependent helicase HrpB	0.199106608081066	0.505988608455652	Upregulated	96.132853913236	WP_001350480.1
C2566_RS12540	ydjY	ydjY	lipoprotein YdjY	0.199004904317462	0.689578463808961	Upregulated	27.6030507349732	NA
C2566_RS06555	fepD	fepD	Fe(3+)-siderophore ABC transporter permease	0.198455098385246	0.694365593118657	Upregulated	22.9973918441743	WP_001295314.1
C2566_RS02935	yjgH	yjgH	RidA family protein	0.198107128425749	0.682094622041249	Upregulated	30.6147268164883	WP_000230274.1
C2566_RS11915	rsxE	rsxE	electron transport complex subunit RsxE	0.196786250896981	0.673461621783015	Upregulated	23.6306510687548	WP_001289652.1
C2566_RS00620	rarD	rarD	EamA family transporter RarD	0.196456963483229	0.698069091799336	Upregulated	21.2427016891449	WP_000339104.1
C2566_RS12180	sufB	sufB	Fe-S cluster assembly protein SufB	0.195741623999088	0.637558812444892	Upregulated	82.9889437595539	NA
C2566_RS18555	ygiC	ygiC	glutathionylspermidine synthase family protein	0.19558264399552	0.617251464040938	Upregulated	580.939428552437	WP_000442860.1
C2566_RS04475	thpR	thpR	RNA 2',3'-cyclic phosphodiesterase	0.194937578494439	0.700852670964361	Upregulated	21.9016707395912	WP_001294700.1
C2566_RS19570	aaeR	aaeR	HTH-type transcriptional activator AaeR	0.1945800219446	0.611898754660742	Upregulated	55.0323491271279	WP_000440317.1
C2566_RS02750	fklB	fklB	FKBP-type peptidyl-prolyl cis-trans isomerase	0.193976477978945	0.707558256172515	Upregulated	149.364268966232	WP_000211237.1
C2566_RS14365	nfo	nfo	deoxyribonuclease IV	0.19374654265752	0.604221144791019	Upregulated	71.9679937945117	WP_000873881.1
C2566_RS08565	ycbX	ycbX	6-N-hydroxylaminopurine resistance protein YcbX	0.193271556562012	0.673314196379953	Upregulated	54.4223776813184	WP_000212426.1
C2566_RS11945	tyrS	tyrS	tyrosine--tRNA ligase	0.193192578023963	0.612516752646462	Upregulated	518.494879533675	WP_001301026.1
C2566_RS14315	galS	galS	HTH-type transcriptional regulator GalS	0.192611174145742	0.667584596162273	Upregulated	68.9673093689115	WP_000628661.1
C2566_RS20335	aroK	aroK	shikimate kinase AroK	0.191748879421517	0.60703814683663	Upregulated	249.034811359948	WP_000818618.1
C2566_RS03385	nadR	nadR	multifunctional transcriptional regulator/nicotinamide-nucleotide adenylyltransferase/ribosylnicotinamide kinase NadR	0.191558810833971	0.594536851108999	Upregulated	153.332523236256	WP_000093814.1
C2566_RS03630	iadA	iadA	beta-aspartyl-peptidase	0.191282795377818	0.701543442336992	Upregulated	375.741768269782	WP_000568432.1
C2566_RS18740	ygjG	ygjG	putrescine aminotransferase	0.191013172127036	0.672320673512212	Upregulated	106.765630898668	WP_001301395.1
C2566_RS17345	C2566_RS17345	C2566_RS17345	FGGY-family carbohydrate kinase	0.19057323918892	0.697744367730323	Upregulated	58.4259461999115	WP_000551482.1
C2566_RS05550	sbcD	sbcD	exonuclease subunit SbcD	0.189229727790721	0.636137731280003	Upregulated	41.1926567385431	WP_001221319.1
C2566_RS06460	ybdG	ybdG	mechanosensitive ion channel YbdG	0.188518264871925	0.514850942544057	Upregulated	134.511032383585	WP_001153155.1
C2566_RS05935	ybaN	ybaN	DUF454 family protein	0.186927480947787	0.706070903158786	Upregulated	15.6828699957043	WP_001188905.1
C2566_RS10260	yciT	yciT	DNA-binding transcriptional regulator YciT	0.186909920402341	0.538860294092445	Upregulated	218.408462769756	WP_001088621.1
C2566_RS06570	entC	entC	isochorismate synthase EntC	0.185820390089611	0.722021102779418	Upregulated	13.7689041478886	WP_001301140.1
C2566_RS15815	ypfN	ypfN	YpfN family protein	0.185814671531076	0.689179247566081	Upregulated	37.2558084265551	WP_000383836.1
C2566_RS05695	yajQ	yajQ	nucleotide binding protein YajQ	0.185536448035752	0.676300006810555	Upregulated	463.045383950889	WP_001138904.1
C2566_RS11670	ynfC	ynfC	YnfC family lipoprotein	0.185440322288267	0.660560363044134	Upregulated	109.200623648608	WP_001321287.1
C2566_RS21515	lldP	lldP	L-lactate permease	0.185330916211599	0.732893310273193	Upregulated	1218.92909123347	WP_001297977.1
C2566_RS19715	yhdX	yhdX	amino acid ABC transporter permease	0.185314315090897	0.739757832269241	Upregulated	10.5190110806069	WP_000019664.1
C2566_RS21830	C2566_RS21830	C2566_RS21830	transposase	0.185176816226157	0.698069091799336	Upregulated	23.9510442718444	NA
C2566_RS24295	C2566_RS24295	C2566_RS24295	IS3-like element ISEcB1 family transposase	0.184885899151568	0.737124440952373	Upregulated	7.22265873005169	WP_085950470.1
C2566_RS18800	rlmG	rlmG	23S rRNA (guanine(1835)-N(2))-methyltransferase RlmG	0.184275867108928	0.688854667154739	Upregulated	59.3991658510665	WP_000018695.1
C2566_RS05770	clpP	clpP	ATP-dependent Clp endopeptidase proteolytic subunit ClpP	0.183471653567162	0.637558812444892	Upregulated	661.185611510957	WP_000122253.1
C2566_RS02785	cysQ	cysQ	3'(2'),5'-bisphosphate nucleotidase CysQ	0.182709077314918	0.700087177594813	Upregulated	244.924681730227	WP_000886900.1
C2566_RS08175	hcr	hcr	NADH oxidoreductase	0.182471467135224	0.69361285596688	Upregulated	22.1410575349927	WP_000178677.1
C2566_RS18855	yqjA	yqjA	DedA family general envelope maintenance protein YqjA	0.181907969510134	0.695295390072396	Upregulated	146.908300903581	WP_000422149.1
C2566_RS24450	ilvX	ilvX	peptide IlvX	0.181802150551714	0.744532754347995	Upregulated	6.18733674213629	WP_001387183.1
C2566_RS10470	tyrR	tyrR	transcriptional regulator TyrR	0.181544558293486	0.584109977365097	Upregulated	237.779188393618	WP_001300658.1
C2566_RS17275	truC	truC	tRNA pseudouridine(65) synthase TruC	0.1815172571641	0.726674560507433	Upregulated	15.1418289941218	WP_000890001.1
C2566_RS02530	amiB	amiB	N-acetylmuramoyl-L-alanine amidase AmiB	0.181461369941396	0.617477463215768	Upregulated	342.613057327298	WP_000640382.1
C2566_RS07610	clsB	clsB	cardiolipin synthase ClsB	0.181067049031973	0.722153318550774	Upregulated	41.6552380914966	WP_000650315.1
C2566_RS08480	asnS	asnS	asparagine--tRNA ligase	0.180631747416509	0.667584596162273	Upregulated	807.594409369771	WP_000117881.1
C2566_RS21525	lldD	lldD	quinone-dependent L-lactate dehydrogenase	0.180551339054482	0.739407399867753	Upregulated	460.867025466334	WP_000586962.1
C2566_RS19260	glmM	glmM	phosphoglucosamine mutase	0.180392347489171	0.700963747537647	Upregulated	150.636764698577	WP_000071134.1
C2566_RS15535	yfeH	yfeH	bile acid:sodium symporter family protein	0.180017159322203	0.588931406338657	Upregulated	117.283186636971	WP_000765610.1
C2566_RS18825	sstT	sstT	serine/threonine transporter SstT	0.179800108425758	0.699404847523972	Upregulated	119.648131786541	WP_000211656.1
C2566_RS11385	C2566_RS11385	C2566_RS11385	diguanylate cyclase	0.179593873857339	0.68420418531096	Upregulated	132.56291454008	WP_000558032.1
C2566_RS19235	C2566_RS19235	C2566_RS19235	hypothetical protein	0.179523416969308	0.747162045186637	Upregulated	32.9871380314535	NA
C2566_RS19665	dusB	dusB	tRNA dihydrouridine synthase DusB	0.179332117312711	0.713943999452533	Upregulated	511.191734613896	WP_001219652.1
C2566_RS16790	yqaB	yqaB	fructose-1-phosphate/6-phosphogluconate phosphatase	0.178859739411854	0.631662761118605	Upregulated	54.3712129795227	WP_000273290.1
C2566_RS14465	yejB	yejB	microcin C ABC transporter permease YejB	0.178833126904153	0.618915731592113	Upregulated	56.7987292540407	WP_000501604.1
C2566_RS02965	rraB	rraB	ribonuclease E inhibitor RraB	0.17834783396984	0.715961808908609	Upregulated	2211.54125029907	WP_000002953.1
C2566_RS08290	serS	serS	serine--tRNA ligase	0.178317806070802	0.648558972860437	Upregulated	1196.85181827513	WP_000886683.1
C2566_RS22080	dgoA	dgoA	2-dehydro-3-deoxy-6-phosphogalactonate aldolase	0.178145251431599	0.73794892506408	Upregulated	11.7223873542641	WP_001198722.1
C2566_RS03825	sgcE	sgcE	ribulose-phosphate 3 epimerase family protein	0.177648054909611	0.720988626363867	Upregulated	16.5628199016546	WP_000600622.1
C2566_RS01145	rhaS	rhaS	HTH-type transcriptional activator RhaS	0.177476666818436	0.72208576840228	Upregulated	14.8350741484959	WP_000217165.1
C2566_RS11240	gadC	gadC	acid resistance gamma-aminobutyrate antiporter GadC	0.176944444971948	0.699404847523972	Upregulated	49.8931073311902	WP_000246019.1
C2566_RS18090	yggU	yggU	DUF167 family protein YggU	0.176605507226061	0.686737361738757	Upregulated	29.2835299271327	WP_000994920.1
C2566_RS20880	dtpB	dtpB	dipeptide/tripeptide permease DtpB	0.176519146155393	0.635015635027427	Upregulated	1833.44356978053	WP_001098647.1
C2566_RS03360	yjjX	yjjX	inosine/xanthosine triphosphatase	0.175814434330245	0.673189484224364	Upregulated	34.1328635712923	WP_001338221.1
C2566_RS16920	ascF	ascF	PTS cellobiose/arbutin/salicin transporter subunit IIBC	0.17573231899872	0.705629527276452	Upregulated	24.2282382272123	WP_001107835.1
C2566_RS08320	ycaM	ycaM	APC family permease	0.175640454549227	0.71525250150835	Upregulated	38.0825521321771	WP_000918506.1
C2566_RS08150	amiD	amiD	N-acetylmuramoyl-L-alanine amidase AmiD	0.175128784448299	0.644027220791415	Upregulated	273.158737962955	WP_001255168.1
C2566_RS04070	thiP	thiP	thiamine/thiamine pyrophosphate ABC transporter permease ThiP	0.175024071840183	0.742874295330944	Upregulated	31.721721983679	WP_000235723.1
C2566_RS05270	cynR	cynR	transcriptional regulator CynR	0.174376237874859	0.713943999452533	Upregulated	12.6104343954312	WP_000952503.1
C2566_RS02870	pmbA	pmbA	metalloprotease PmbA	0.17326388132246	0.549843477846949	Upregulated	218.78736652368	WP_001162160.1
C2566_RS05915	mscK	mscK	mechanosensitive channel MscK	0.172833146219686	0.598061707173855	Upregulated	312.518969566177	WP_000177732.1
C2566_RS16065	yfhM	yfhM	alpha2-macroglobulin	0.172049997712953	0.596355293747925	Upregulated	418.304629242487	WP_000736266.1
C2566_RS04455	pcnB	pcnB	polynucleotide adenylyltransferase PcnB	0.172045908856245	0.667584596162273	Upregulated	127.822186091104	WP_010723084.1
C2566_RS02260	melR	melR	transcriptional regulator MelR	0.172040330867999	0.737124440952373	Upregulated	138.69864358585	WP_001090758.1
C2566_RS19375	lptC	lptC	LPS export ABC transporter periplasmic protein LptC	0.171511410400793	0.689973018383429	Upregulated	284.635217875052	WP_000030530.1
C2566_RS00075	cbrB	cbrB	protein CbrB	0.171410872513153	0.728777282275047	Upregulated	23.33974331967	WP_000116772.1
C2566_RS22105	yidB	yidB	YidB family protein	0.171235274826408	0.742342587521646	Upregulated	35.4680817740973	WP_000522208.1
C2566_RS04960	frsA	frsA	esterase FrsA	0.171234513739532	0.594536851108999	Upregulated	140.081606843814	WP_000189541.1
C2566_RS10165	cobO	cobO	cob(I)yrinic acid a,c-diamide adenosyltransferase	0.169865060802873	0.648465352675623	Upregulated	68.0048745077937	WP_001278906.1
C2566_RS01980	ghxP	ghxP	guanine/hypoxanthine transporter GhxP	0.169681800843861	0.700963747537647	Upregulated	47.0929970701319	WP_000106882.1
C2566_RS01320	metB	metB	cystathionine gamma-synthase	0.1694403141736	0.698069091799336	Upregulated	52.3031935656749	WP_001301270.1
C2566_RS11985	ydhK	ydhK	FUSC family protein	0.169080908979712	0.714374708775937	Upregulated	47.5498024434855	WP_000994296.1
C2566_RS17465	recC	recC	exodeoxyribonuclease V subunit gamma	0.168790592301196	0.617477463215768	Upregulated	132.21937842509	WP_000946947.1
C2566_RS17590	C2566_RS17590	C2566_RS17590	SDR family NAD(P)-dependent oxidoreductase	0.168691624324648	0.708515726250451	Upregulated	27.4023340709907	NA
C2566_RS04690	yaeR	yaeR	VOC family protein	0.168080990896923	0.71525250150835	Upregulated	43.7472447469272	WP_000901106.1
C2566_RS17605	yqeG	yqeG	amino acid permease	0.167997952135567	0.65528033638727	Upregulated	99.8338447392095	WP_000065950.1
C2566_RS11695	ynfH	ynfH	selenate reductase membrane anchor subunit YnfH	0.166852466446864	0.703211148156514	Upregulated	331.605461158365	WP_000526503.1
C2566_RS05660	yajO	yajO	1-deoxyxylulose-5-phosphate synthase YajO	0.165580250048205	0.672731244398383	Upregulated	179.073663540365	WP_001199799.1
C2566_RS05755	bolA	bolA	transcriptional regulator BolA	0.165297177037651	0.747023137199988	Upregulated	991.927908962414	WP_000973448.1
C2566_RS14185	btsS	btsS	two-component regulatory system sensor histidine kinase BtsS	0.165293296348485	0.659288131338885	Upregulated	641.696623518613	WP_001295431.1
C2566_RS18520	yqiA	yqiA	esterase YqiA	0.165113296397048	0.664529272296344	Upregulated	175.228503832336	WP_000105733.1
C2566_RS09540	purB	purB	adenylosuccinate lyase	0.164824899094836	0.672075622971968	Upregulated	90.9846341002916	WP_000423729.1
C2566_RS17945	xerD	xerD	site-specific tyrosine recombinase XerD	0.163328232985008	0.706070903158786	Upregulated	119.287355483824	WP_000806638.1
C2566_RS20455	gntX	gntX	DNA utilization protein GntX	0.162270661968036	0.72453267008193	Upregulated	186.037520487949	WP_001297265.1
C2566_RS09855	prmC	prmC	peptide chain release factor N(5)-glutamine methyltransferase	0.160640545392481	0.698069091799336	Upregulated	177.174663637236	WP_000456454.1
C2566_RS08230	clpA	clpA	ATP-dependent Clp protease ATP-binding subunit ClpA	0.160456718090426	0.744532754347995	Upregulated	2589.80359810136	WP_000934045.1
C2566_RS03830	sgcR	sgcR	DeoR/GlpR family DNA-binding transcription regulator	0.160135687430873	0.705458424471826	Upregulated	49.4502933884381	WP_000082780.1
C2566_RS11185	bdm	bdm	biofilm-dependent modulation protein	0.157969045397619	0.782875073633354	Upregulated	6.66452549976765	WP_000495771.1
C2566_RS18725	nfeF	nfeF	NADPH-dependent ferric chelate reductase NfeF	0.15772325218505	0.732678403767294	Upregulated	30.0719610397824	WP_001059839.1
C2566_RS20325	damX	damX	cell division protein DamX	0.157454218714277	0.682715998117924	Upregulated	569.53725149685	WP_000343193.1
C2566_RS20745	yhhQ	yhhQ	7-cyano-7-deazaguanine/7-aminomethyl-7-deazaguanine transporter	0.157096075571126	0.72208576840228	Upregulated	63.190958962568	WP_001100469.1
C2566_RS13225	yecM	yecM	VOC family protein	0.156620225501923	0.711785286635356	Upregulated	38.5071762890873	WP_001295504.1
C2566_RS11050	yncG	yncG	glutathione S-transferase family protein	0.156456391484269	0.755368488653725	Upregulated	30.2081273084755	WP_000598851.1
C2566_RS10355	puuC	puuC	aldehyde dehydrogenase PuuC	0.155242596458766	0.787210344514874	Upregulated	12.3871409571731	WP_001009090.1
C2566_RS13650	hisB	hisB	bifunctional histidinol-phosphatase/imidazoleglycerol-phosphate dehydratase HisB	0.155177597765163	0.731099334678213	Upregulated	63.2877316161084	WP_000080085.1
C2566_RS07675	ybiJ	ybiJ	DUF1471 family protein YbiJ	0.154733960948779	0.744532754347995	Upregulated	95.9794172115683	WP_000849301.1
C2566_RS11900	rsxC	rsxC	electron transport complex subunit RsxC	0.154424292629678	0.727976650077408	Upregulated	82.2695451905116	WP_000915790.1
C2566_RS17045	ygbM	ygbM	HPr family phosphocarrier protein	0.154308787704695	0.75079028645403	Upregulated	16.5841609536783	WP_001136925.1
C2566_RS10200	cysB	cysB	HTH-type transcriptional regulator CysB	0.154181361743868	0.76076382464146	Upregulated	368.026383512759	WP_000776253.1
C2566_RS13425	hprS	hprS	two-component system sensor histidine kinase HprS	0.153506205802742	0.75696557393838	Upregulated	322.145233661074	WP_000826748.1
C2566_RS20195	ppiA	ppiA	peptidylprolyl isomerase A	0.152652001806646	0.68824838695473	Upregulated	320.649524109797	WP_000477227.1
C2566_RS10230	pgpB	pgpB	phosphatidylglycerophosphatase B	0.152239767829954	0.698908406048704	Upregulated	162.717451293228	WP_001256538.1
C2566_RS05620	tsx	tsx	nucleoside-specific channel-forming protein Tsx	0.15211435074332	0.740429656709847	Upregulated	324.459525876611	WP_001295328.1
C2566_RS21060	hmsP	hmsP	biofilm formation regulator HmsP	0.151331805411502	0.672632558836325	Upregulated	124.82604666708	WP_001266293.1
C2566_RS10365	puuE	puuE	4-aminobutyrate transaminase	0.151230864885961	0.789630750641772	Upregulated	12.3042106985263	WP_000069229.1
C2566_RS07705	ybiO	ybiO	mechanosensitive channel protein	0.15116093617007	0.749505044525273	Upregulated	46.3303562594759	WP_001267253.1
C2566_RS01290	cytR	cytR	DNA-binding transcriptional regulator CytR	0.15097719809989	0.645523656863618	Upregulated	116.15242157085	WP_000644904.1
C2566_RS21440	yibF	yibF	glutathione S-transferase	0.1504494721653	0.769943848601997	Upregulated	38.6842337863695	WP_000779792.1
C2566_RS11660	ynfB	ynfB	DUF1283 family protein	0.149680346322711	0.750571952338162	Upregulated	114.519768051735	WP_000705211.1
C2566_RS12360	rplT	rplT	50S ribosomal protein L20	0.149640013682429	0.758371742883485	Upregulated	2354.27330115117	WP_000124850.1
C2566_RS16230	glyA	glyA	serine hydroxymethyltransferase	0.149589033860252	0.7072897212417	Upregulated	889.105151338933	WP_000919159.1
C2566_RS08500	ssuC	ssuC	aliphatic sulfonate ABC transporter permease SsuC	0.149396206364937	0.795111733169683	Upregulated	6.6653372997938	WP_000235203.1
C2566_RS12910	manY	manY	PTS mannose transporter subunit IIC	0.149166888242844	0.749505044525273	Upregulated	193.782260200342	WP_000406926.1
C2566_RS17415	tcdA	tcdA	tRNA cyclic N6-threonylcarbamoyladenosine(37) synthase TcdA	0.148915604019116	0.725601155135889	Upregulated	41.0860301158765	WP_000117728.1
C2566_RS01665	purH	purH	bifunctional phosphoribosylaminoimidazolecarboxamide formyltransferase/IMP cyclohydrolase	0.148875346132374	0.772408271119727	Upregulated	28.8602335745785	WP_001187559.1
C2566_RS17770	fumE	fumE	fumarase E	0.148598305130139	0.706628588585186	Upregulated	53.7526054782702	WP_000224147.1
C2566_RS14095	C2566_RS14095	C2566_RS14095	HTH-like domain-containing protein	0.148396343592733	0.790553631976872	Upregulated	91.4850094110247	NA
C2566_RS12915	manZ	manZ	PTS mannose transporter subunit IID	0.147963575448473	0.760903414210194	Upregulated	269.968476140665	WP_000228655.1
C2566_RS11710	bioD	bioD	dethiobiotin synthase	0.147294155120645	0.756440611686608	Upregulated	409.177742643781	WP_000919231.1
C2566_RS09980	ychJ	ychJ	YchJ family protein	0.145800866790021	0.742874295330944	Upregulated	731.699308230309	WP_001362540.1
C2566_RS18945	tdcD	tdcD	propionate kinase	0.145684102628989	0.795708533140531	Upregulated	361.578668759856	WP_001295545.1
C2566_RS08940	putP	putP	sodium/proline symporter PutP	0.14555925347132	0.793841146167643	Upregulated	447.068096144486	WP_001018486.1
C2566_RS18455	plsC	plsC	1-acylglycerol-3-phosphate O-acyltransferase	0.1454944498114	0.706070903158786	Upregulated	106.836991543571	WP_000965712.1
C2566_RS15805	yffB	yffB	ArsC family reductase	0.145462994664572	0.75679708049671	Upregulated	52.0468342137071	WP_000258236.1
C2566_RS15605	cysW	cysW	sulfate/thiosulfate ABC transporter permease CysW	0.145234488717257	0.785890888546128	Upregulated	72.7518868619593	WP_000852696.1
C2566_RS00130	pstC	pstC	phosphate ABC transporter permease PstC	0.145120763110463	0.748618763962566	Upregulated	38.3290488616399	WP_000741620.1
C2566_RS09910	ychO	ychO	inverse autotransporter invasin YchO	0.144522266266256	0.794103377435981	Upregulated	46.0714184465205	WP_001400233.1
C2566_RS19485	nanR	nanR	transcriptional regulator NanR	0.14414136130207	0.770732271111848	Upregulated	114.949100048374	WP_000523844.1
C2566_RS07580	moaC	moaC	cyclic pyranopterin monophosphate synthase MoaC	0.144078034133808	0.739275241521347	Upregulated	61.5186455459615	WP_000080885.1
C2566_RS19325	murA	murA	UDP-N-acetylglucosamine 1-carboxyvinyltransferase	0.143885541342729	0.688854667154739	Upregulated	135.471242718399	WP_000357259.1
C2566_RS09775	treA	treA	alpha,alpha-trehalase	0.143785544610823	0.754631360783076	Upregulated	60.3849927671268	WP_000841714.1
C2566_RS14540	ccmH	ccmH	cytochrome c-type biogenesis thiol:disulfide oxidoreductase CcmH	0.143154450766816	0.731099334678213	Upregulated	72.7098445207137	WP_001211589.1
C2566_RS16435	pssA	pssA	CDP-diacylglycerol--serine O-phosphatidyltransferase	0.142997252035087	0.72208576840228	Upregulated	573.26724975604	WP_000949265.1
C2566_RS02545	hfq	hfq	RNA chaperone Hfq	0.142375784032883	0.676300006810555	Upregulated	1031.54924775592	WP_001051883.1
C2566_RS12310	selO	selO	protein adenylyltransferase SelO	0.141980429147438	0.758523680168066	Upregulated	68.3004542911007	WP_000175606.1
C2566_RS20275	yhfU	yhfU	DUF2620 domain-containing protein	0.141775877815413	0.795857720641178	Upregulated	14.901244285075	WP_000719728.1
C2566_RS17235	mazE	mazE	type II toxin-antitoxin system antitoxin MazE	0.141692263042429	0.747023137199988	Upregulated	82.829710261874	WP_000581937.1
C2566_RS02840	ytfR	ytfR	galactofuranose ABC transporter, ATP-binding protein YtfR	0.141445707134494	0.740327134015978	Upregulated	52.9588123027528	WP_000210558.1
C2566_RS06995	glnS	glnS	glutamine--tRNA ligase	0.140120139944053	0.725601155135889	Upregulated	325.712392000302	WP_001287154.1
C2566_RS06775	dacA	dacA	D-alanyl-D-alanine carboxypeptidase DacA	0.139875735588869	0.699404847523972	Upregulated	323.468944323411	WP_001092082.1
C2566_RS02550	hflX	hflX	ribosome rescue GTPase HflX	0.139403664774752	0.66849193589341	Upregulated	552.204922920998	WP_000460360.1
C2566_RS08190	aqpZ	aqpZ	aquaporin Z	0.137874093723775	0.790553631976872	Upregulated	18.604782797655	WP_001298299.1
C2566_RS11965	slyB	slyB	outer membrane lipoprotein SlyB	0.137114406385551	0.698069091799336	Upregulated	1833.0491004616	WP_000597196.1
C2566_RS20825	rbbA	rbbA	ribosome-associated ATPase/putative transporter RbbA	0.136536404974862	0.662345983371848	Upregulated	141.873265706385	WP_000149156.1
C2566_RS10740	hslJ	hslJ	heat shock protein HslJ	0.136032253354989	0.79051367916874	Upregulated	39.73760326501	WP_001298828.1
C2566_RS05700	yajR	yajR	MFS transporter	0.135773512102549	0.71183372083059	Upregulated	154.921300466481	WP_001000978.1
C2566_RS16605	smpB	smpB	SsrA-binding protein SmpB	0.135715528499651	0.691557499105478	Upregulated	85.1764539847628	WP_000162574.1
C2566_RS01445	fabR	fabR	HTH-type transcriptional repressor FabR	0.135665246744114	0.776620650749057	Upregulated	659.154216595232	WP_001309117.1
C2566_RS21700	slmA	slmA	nucleoid occlusion factor SlmA	0.134713663275868	0.742497645562544	Upregulated	55.9955561977658	WP_000818601.1
C2566_RS10570	smrA	smrA	DNA endonuclease SmrA	0.133888772562338	0.768418403924283	Upregulated	34.719523087954	WP_001046829.1
C2566_RS14505	yejK	yejK	nucleoid-associated protein YejK	0.133843542428202	0.756445339976606	Upregulated	150.226364796744	WP_000050798.1
C2566_RS17870	ygfB	ygfB	UPF0149 family protein YgfB	0.133658811068388	0.672632558836325	Upregulated	269.733814737137	WP_001295378.1
C2566_RS10525	uspE	uspE	universal stress protein UspE	0.133231115867199	0.747023137199988	Upregulated	1766.80321584368	WP_001262123.1
C2566_RS03125	C2566_RS03125	C2566_RS03125	IS3-like element ISEc52 family transposase	0.133115461719925	0.817857955207776	Upregulated	6.92156664875373	NA
C2566_RS12855	yoaB	yoaB	RidA family protein	0.132997598002001	0.76150570484526	Upregulated	159.385585399559	WP_001295493.1
C2566_RS15340	emrK	emrK	multidrug efflux MFS transporter periplasmic adaptor subunit EmrK	0.132789397129042	0.811571963498332	Upregulated	44.6479748266999	WP_000435167.1
C2566_RS16070	sseA	sseA	3-mercaptopyruvate sulfurtransferase	0.1325363160775	0.787390906343194	Upregulated	269.216355401349	WP_000108626.1
C2566_RS09745	cvrA	cvrA	potassium/proton antiporter	0.132421808099356	0.747794495668955	Upregulated	222.560881219066	WP_000340194.1
C2566_RS03265	mog	mog	molybdopterin adenylyltransferase	0.132352902889837	0.762071155684171	Upregulated	117.301598944649	WP_001094682.1
C2566_RS05855	ybaY	ybaY	YbaY family lipoprotein	0.132308351022899	0.795708533140531	Upregulated	205.117781153396	WP_000779826.1
C2566_RS13755	rfbD	rfbD	dTDP-4-dehydrorhamnose reductase	0.13210296128631	0.755368488653725	Upregulated	311.590976429831	WP_001023616.1
C2566_RS00840	hemG	hemG	menaquinone-dependent protoporphyrinogen IX dehydrogenase	0.132060053449342	0.742304125446663	Upregulated	63.0231012754114	WP_000853959.1
C2566_RS11960	anmK	anmK	anhydro-N-acetylmuramic acid kinase	0.131234026805466	0.745699496471297	Upregulated	355.681372485304	WP_000835077.1
C2566_RS04410	panB	panB	3-methyl-2-oxobutanoate hydroxymethyltransferase	0.131093226541416	0.748035853491755	Upregulated	93.381674863095	WP_000805497.1
C2566_RS21770	xanP	xanP	xanthine/proton symporter XanP	0.130712222134983	0.794920682790474	Upregulated	42.000114122001	WP_001295238.1
C2566_RS11255	pqqL	pqqL	M16 family metallopeptidase	0.130561605636225	0.80223912581673	Upregulated	57.6057991114638	WP_001244978.1
C2566_RS14035	yegU	yegU	ADP-ribosylglycohydrolase family protein	0.130101393590499	0.791614315346425	Upregulated	22.8818332133393	WP_000846243.1
C2566_RS16200	yphC	yphC	zinc-dependent alcohol dehydrogenase family protein	0.130060304001172	0.820526401099264	Upregulated	14.2715604810563	WP_000700812.1
C2566_RS14045	yegW	yegW	GntR family transcriptional regulator	0.12977673574799	0.804449259497124	Upregulated	16.4363071774684	WP_000434038.1
C2566_RS01220	yiiQ	yiiQ	YiiQ family protein	0.129761878713312	0.772408271119727	Upregulated	68.6798439560561	WP_000802226.1
C2566_RS22865	C2566_RS22865	C2566_RS22865	phage tail protein	0.129168035383346	0.825898295303332	Upregulated	5.68034685979543	WP_012767713.1
C2566_RS25405	yqgG	yqgG	protein YqgG	0.12916571998057	0.802997026081459	Upregulated	73.5623614934383	WP_001297404.1
C2566_RS02820	tamB	tamB	autotransporter assembly complex protein TamB	0.128895858600086	0.5736102941504	Upregulated	340.23000826234	WP_000060982.1
C2566_RS25395	ygdT	ygdT	protein YgdT	0.128668969129851	0.809435418920315	Upregulated	15.7593121638016	WP_000953278.1
C2566_RS08135	artP	artP	arginine ABC transporter ATP-binding protein ArtP	0.128010425186776	0.740327134015978	Upregulated	134.662380911318	WP_000027205.1
C2566_RS21855	C2566_RS21855	C2566_RS21855	transposase	0.127601753357292	0.826239913373455	Upregulated	12.1297613617367	NA
C2566_RS07415	zitB	zitB	CDF family zinc transporter ZitB	0.12744222746799	0.779696385060993	Upregulated	76.697542872625	WP_000951295.1
C2566_RS19160	ubiT	ubiT	ubiquinone anaerobic biosynthesis accessory factor UbiT	0.126807749045659	0.761334093479328	Upregulated	514.23401673091	WP_001295552.1
C2566_RS18290	C2566_RS18290	C2566_RS18290	ATP-binding protein	0.12655604507047	0.829483255924755	Upregulated	7.78197570763198	WP_000339531.1
C2566_RS00070	yieH	yieH	6-phosphogluconate phosphatase	0.126487535081224	0.77156178244092	Upregulated	47.3730824948982	WP_000078043.1
C2566_RS13595	sbmC	sbmC	DNA gyrase inhibitor SbmC	0.125242986225411	0.801628845085682	Upregulated	270.727867185396	WP_001105393.1
C2566_RS18885	yqjF	yqjF	DoxX family protein	0.125227529026942	0.81111254538123	Upregulated	40.9340146786784	WP_000732240.1
C2566_RS00780	tatA	tatA	Sec-independent protein translocase subunit TatA	0.123196334392781	0.790553631976872	Upregulated	1283.80860445419	WP_001295260.1
C2566_RS13050	holE	holE	DNA polymerase III subunit theta	0.122378420348272	0.807007057277654	Upregulated	60.6329239394052	WP_000916763.1
C2566_RS03280	yaaA	yaaA	peroxide stress protein YaaA	0.121804264858907	0.772408271119727	Upregulated	71.6809478231067	WP_000906197.1
C2566_RS01855	ubiA	ubiA	4-hydroxybenzoate octaprenyltransferase	0.121165928442625	0.803472815978997	Upregulated	330.882280097176	WP_000455227.1
C2566_RS11680	ynfE	ynfE	selenate/tellurate reductase subunit YnfE	0.120624520073557	0.794753930988859	Upregulated	263.014535122852	WP_000041695.1
C2566_RS18220	glcF	glcF	glycolate oxidase subunit GlcF	0.120472042042701	0.804519260161544	Upregulated	32.9238889310408	WP_001194661.1
C2566_RS18695	tsaD	tsaD	tRNA (adenosine(37)-N6)-threonylcarbamoyltransferase complex transferase subunit TsaD	0.120341926834396	0.746341898931154	Upregulated	89.8241845780941	WP_001264352.1
C2566_RS17125	C2566_RS17125	C2566_RS17125	Hok/Gef family protein	0.119109672446842	0.80910711832227	Upregulated	33.2443682857145	WP_000956460.1
C2566_RS18330	hybE	hybE	hydrogenase-2 assembly chaperone	0.118938515866479	0.795857720641178	Upregulated	100.970826026582	WP_000134014.1
C2566_RS12455	chbR	chbR	transcriptional regulator ChbR	0.118775639091685	0.81111254538123	Upregulated	52.7191548913365	WP_000983648.1
C2566_RS13210	torZ	torZ	trimethylamine N-oxide reductase TorZ	0.118176615681556	0.809788128290891	Upregulated	58.6736388883225	WP_000176795.1
C2566_RS13025	pphA	pphA	protein-serine/threonine phosphatase	0.117988874035214	0.821237330251606	Upregulated	40.977040951984	WP_000812724.1
C2566_RS20725	yhhM	yhhM	DUF2500 domain-containing protein	0.117951245976062	0.794294635365015	Upregulated	119.682934988789	WP_000042886.1
C2566_RS18535	nudF	nudF	ADP-ribose diphosphatase	0.117479437755925	0.826239913373455	Upregulated	93.8067770242391	WP_000917117.1
C2566_RS17065	pcm	pcm	protein-L-isoaspartate O-methyltransferase	0.116393779503935	0.706648362725031	Upregulated	121.729917795426	WP_000254708.1
C2566_RS01885	zur	zur	zinc uptake transcriptional repressor Zur	0.115433517790254	0.820526401099264	Upregulated	31.5461421732782	WP_001295691.1
C2566_RS21650	waaG	waaG	glycosyltransferase family 4 protein	0.115310581581958	0.763836333290555	Upregulated	92.5026101185397	WP_000634238.1
C2566_RS13365	ftnA	ftnA	non-heme ferritin	0.115057757317809	0.802997026081459	Upregulated	2934.96595122653	WP_000917208.1
C2566_RS21205	yiaD	yiaD	OmpA family lipoprotein	0.114566039862373	0.804449259497124	Upregulated	58.2374698712346	WP_000747636.1
C2566_RS13750	rfbA	rfbA	glucose-1-phosphate thymidylyltransferase RfbA	0.113749989914053	0.807007057277654	Upregulated	1116.08351061569	WP_000857508.1
C2566_RS19520	zapG	zapG	Z-ring associated protein ZapG	0.113619361196067	0.804449259497124	Upregulated	299.672087455563	WP_001295270.1
C2566_RS13640	hisD	hisD	histidinol dehydrogenase	0.113355926820816	0.829483255924755	Upregulated	40.5337463197987	WP_012767740.1
C2566_RS08490	pepN	pepN	aminopeptidase N	0.112678135029883	0.80223912581673	Upregulated	623.249610295737	WP_000193841.1
C2566_RS15105	hisM	hisM	ABC transporter permease	0.112185040512553	0.819801625422694	Upregulated	68.6419521540453	WP_000569958.1
C2566_RS20490	rtcB	rtcB	RNA-splicing ligase RtcB	0.112010960809692	0.83207301433647	Upregulated	31.7093773293424	WP_001105478.1
C2566_RS01950	uvrA	uvrA	excinuclease ABC subunit UvrA	0.111820766891384	0.772408271119727	Upregulated	204.328326324686	WP_000357744.1
C2566_RS15125	ubiX	ubiX	flavin prenyltransferase UbiX	0.111078718116449	0.829483255924755	Upregulated	34.4480136431163	WP_000825700.1
C2566_RS02850	yjfF	yjfF	galactofuranose ABC transporter, permease protein YjfF	0.11069053811477	0.815355695397839	Upregulated	37.566007122672	WP_000596015.1
C2566_RS03365	trpR	trpR	trp operon repressor	0.110103685592907	0.826239913373455	Upregulated	126.688670738578	WP_000068679.1
C2566_RS04250	zapD	zapD	cell division protein ZapD	0.109683982329248	0.795644531546342	Upregulated	84.0192131970299	WP_001194734.1
C2566_RS02880	nrdG	nrdG	anaerobic ribonucleoside-triphosphate reductase-activating protein	0.109336638500948	0.797303257929119	Upregulated	42.59954471775	WP_001106238.1
C2566_RS06585	entA	entA	2,3-dihydro-2,3-dihydroxybenzoate dehydrogenase EntA	0.109264459663492	0.847438788199607	Upregulated	10.802761156788	WP_000347664.1
C2566_RS01910	qorA	qorA	quinone oxidoreductase	0.109242013898065	0.782875073633354	Upregulated	122.657147225104	WP_000235509.1
C2566_RS07035	ybfF	ybfF	esterase	0.109087685424999	0.809442685248618	Upregulated	48.1808442560558	WP_000773301.1
C2566_RS11110	narW	narW	nitrate reductase molybdenum cofactor assembly chaperone	0.109044585194571	0.857349070315217	Upregulated	9.73761774624071	WP_001166353.1
C2566_RS11015	ydcZ	ydcZ	DMT family transporter	0.109011125960019	0.829483255924755	Upregulated	26.5457382746453	WP_001076521.1
C2566_RS15560	cysK	cysK	cysteine synthase A	0.108969339320472	0.848853898440192	Upregulated	748.428512844286	WP_000034402.1
C2566_RS14430	yeiP	yeiP	elongation factor P-like protein YeiP	0.108816420077633	0.820526401099264	Upregulated	51.527637715562	WP_001136827.1
C2566_RS12060	punR	punR	DNA-binding transcriptional activator PunR	0.108350377943569	0.802632690801966	Upregulated	73.4253092606116	WP_000269493.1
C2566_RS16715	nrdI	nrdI	class Ib ribonucleoside-diphosphate reductase assembly flavoprotein NrdI	0.107868330477352	0.86144850508334	Upregulated	6.13525599156693	WP_000080947.1
C2566_RS21260	wecH	wecH	O-acetyltransferase WecH	0.10783661262379	0.819801625422694	Upregulated	24.8160747681661	WP_001182642.1
C2566_RS03100	C2566_RS03100	C2566_RS03100	IS3-like element IS911 family transposase	0.107750938983344	0.789262898569331	Upregulated	208.021218495236	WP_085948656.1
C2566_RS03550	yjjA	yjjA	DUF2501 domain-containing protein YjjA	0.107430435234032	0.801772157739648	Upregulated	84.0267523087854	WP_001308243.1
C2566_RS20405	pckA	pckA	phosphoenolpyruvate carboxykinase (ATP)	0.107069905259606	0.851051315786526	Upregulated	2647.63542886308	WP_001265681.1
C2566_RS16930	hycI	hycI	hydrogenase maturation peptidase HycI	0.106481344389678	0.807079678984898	Upregulated	107.921650119475	WP_000132961.1
C2566_RS11085	pptA	pptA	tautomerase PptA	0.105600390006485	0.855226277173984	Upregulated	31.331495185156	WP_001120141.1
C2566_RS06795	rlmH	rlmH	23S rRNA (pseudouridine(1915)-N(3))-methyltransferase RlmH	0.105174822922357	0.842522398078736	Upregulated	35.3657746481692	WP_000776104.1
C2566_RS11105	narI	narI	respiratory nitrate reductase subunit gamma	0.105117072491983	0.856841548904095	Upregulated	11.9985577955254	WP_000617115.1
C2566_RS20900	gorA	gorA	glutathione-disulfide reductase	0.104236233458272	0.804449259497124	Upregulated	130.01934602821	WP_000160808.1
C2566_RS04425	yadL	yadL	fimbrial-like protein YadL	0.103018354165153	0.865784108123041	Upregulated	3.59751822549035	WP_001310526.1
C2566_RS22385	C2566_RS22385	C2566_RS22385	DUF2254 family protein	0.102502651486375	0.857349070315217	Upregulated	22.3044706231993	NA
C2566_RS19010	prlF	prlF	type II toxin-antitoxin system antitoxin PrlF	0.101145465327661	0.857829333418127	Upregulated	276.190013159559	WP_001300560.1
C2566_RS15150	accD	accD	acetyl-CoA carboxylase, carboxyltransferase subunit beta	0.101010409717349	0.826239913373455	Upregulated	824.890259455261	WP_000118404.1
C2566_RS02590	yjfI	yjfI	YjfI family protein	0.100989901933435	0.867110515982942	Upregulated	9.36673256387684	WP_000220128.1
C2566_RS06550	fepG	fepG	iron-enterobactin ABC transporter permease	0.100290638719537	0.861976552232871	Upregulated	20.9029332707003	WP_000640979.1
C2566_RS11175	maeA	maeA	malate dehydrogenase	0.100071749457072	0.782276064986321	Upregulated	428.073669944573	WP_000433476.1
C2566_RS19405	rapZ	rapZ	RNase adapter RapZ	0.0995508261462796	0.819805517368569	Upregulated	114.87758715059	WP_000243741.1
C2566_RS20115	slyD	slyD	peptidylprolyl isomerase	0.0988025244446802	0.856080416126425	Upregulated	605.880058148022	WP_000861334.1
C2566_RS09605	ariR	ariR	biofilm/acid-resistance regulator AriR	0.098773167725511	0.870791999636132	Upregulated	6.76216022627044	WP_000888772.1
C2566_RS11700	dmsD	dmsD	Tat proofreading chaperone DmsD	0.0986107226557271	0.804519260161544	Upregulated	134.542906496001	WP_000148710.1
C2566_RS02660	ulaC	ulaC	PTS ascorbate transporter subunit IIA	0.0982699556457087	0.864615091822149	Upregulated	13.6629960231679	WP_000776505.1
C2566_RS20055	bfd	bfd	bacterioferritin-associated ferredoxin	0.0980142985428812	0.866739360924804	Upregulated	63.2168298918381	WP_000289085.1
C2566_RS01135	rhaB	rhaB	rhamnulokinase	0.0971198140103098	0.864615091822149	Upregulated	20.0517354293376	WP_000144075.1
C2566_RS13065	ptrB	ptrB	oligopeptidase B	0.0969664182609537	0.798763666433597	Upregulated	105.648329472169	WP_000936922.1
C2566_RS06200	purE	purE	5-(carboxyamino)imidazole ribonucleotide mutase	0.0963626839228833	0.853527562795967	Upregulated	23.4258368989094	WP_001295318.1
C2566_RS11555	C2566_RS11555	C2566_RS11555	antiterminator Q family protein	0.0961048957460229	0.86144850508334	Upregulated	30.5601285907317	WP_001204787.1
C2566_RS15245	C2566_RS15245	C2566_RS15245	fimbrial protein	0.0960633878418591	0.875323547448755	Upregulated	7.20434391773884	WP_000789849.1
C2566_RS20330	aroB	aroB	3-dehydroquinate synthase	0.0955856852857224	0.783506104779996	Upregulated	308.822797319676	WP_000439846.1
C2566_RS03315	yjtD	yjtD	tRNA/rRNA methyltransferase	0.0950608747375179	0.843764247126719	Upregulated	61.4467191614158	WP_001223132.1
C2566_RS18255	C2566_RS18255	C2566_RS18255	acyl carrier protein	0.094982213179463	0.873476384765008	Upregulated	8.22381560062439	WP_000248097.1
C2566_RS21210	ghrB	ghrB	glyoxylate/hydroxypyruvate reductase GhrB	0.0948503365828416	0.828450894417009	Upregulated	88.2601607297424	WP_000805027.1
C2566_RS07225	gltA	gltA	citrate synthase	0.0947741331730102	0.86794430884477	Upregulated	3134.65854132633	WP_000785834.1
C2566_RS15175	flk	flk	flagella biosynthesis regulator Flk	0.0946528182056637	0.820526401099264	Upregulated	54.1730401650877	WP_000615834.1
C2566_RS02405	yjeI	yjeI	DUF4156 domain-containing protein	0.0945216026787658	0.857051201661395	Upregulated	154.677816405559	WP_001301120.1
C2566_RS12055	purR	purR	HTH-type transcriptional repressor PurR	0.0943541881426504	0.79577859291958	Upregulated	146.350027502584	WP_000190982.1
C2566_RS13495	amn	amn	AMP nucleosidase	0.094216559901706	0.787096128605465	Upregulated	176.995817613302	WP_001060244.1
C2566_RS10085	yciC	yciC	YciC family protein	0.0941654366257615	0.847566573185966	Upregulated	111.062567385217	WP_000028540.1
C2566_RS08630	sxy	sxy	CRP-S regulon transcriptional coactivator Sxy	0.0941434465205403	0.842522398078736	Upregulated	139.762549531969	WP_000839153.1
C2566_RS13060	exoX	exoX	exodeoxyribonuclease X	0.0940517949854161	0.826239913373455	Upregulated	70.8542817577242	WP_000944245.1
C2566_RS00005	rpmH	rpmH	50S ribosomal protein L34	0.0934822495796691	0.847916360520422	Upregulated	717.552124497517	WP_000831330.1
C2566_RS12445	chbG	chbG	chitin disaccharide deacetylase	0.0934541274534905	0.87138177803955	Upregulated	27.449044341823	WP_000440472.1
C2566_RS00425	wzzE	wzzE	ECA polysaccharide chain length modulation protein	0.0928314613837162	0.811571963498332	Upregulated	157.900538843298	WP_001295256.1
C2566_RS22055	yidQ	yidQ	YceK/YidQ family lipoprotein	0.0926021752251197	0.833331733705457	Upregulated	180.003855894226	WP_000620888.1
C2566_RS17340	C2566_RS17340	C2566_RS17340	LacI family DNA-binding transcriptional regulator	0.0924296279615566	0.864615091822149	Upregulated	62.8492123871181	WP_001140843.1
C2566_RS10890	ydcH	ydcH	YdcH family protein	0.0906816273188012	0.86794430884477	Upregulated	43805.9285546191	WP_001296778.1
C2566_RS10815	ynbD	ynbD	phosphatase PAP2/dual specificity phosphatase family protein	0.0903953145864897	0.876286245716663	Upregulated	36.4755410126574	WP_000627365.1
C2566_RS17695	mocA	mocA	molybdenum cofactor cytidylyltransferase	0.0903188484214093	0.857829333418127	Upregulated	152.476227807338	WP_001272850.1
C2566_RS14500	rplY	rplY	50S ribosomal protein L25	0.0902626696865471	0.875934608905489	Upregulated	717.327767328825	WP_000494183.1
C2566_RS05395	tauB	tauB	taurine ABC transporter ATP-binding subunit	0.0901061602163825	0.879320711120399	Upregulated	12.4758376843863	WP_000939399.1
C2566_RS03285	yaaX	yaaX	DUF2502 domain-containing protein	0.0899029446841839	0.854178891054921	Upregulated	37.4581102705644	WP_000738719.1
C2566_RS04125	ilvI	ilvI	acetolactate synthase 3 large subunit	0.0893155437380599	0.861716364620143	Upregulated	35.4853531365463	WP_000425661.1
C2566_RS04555	mtnN	mtnN	5'-methylthioadenosine/S-adenosylhomocysteine nucleosidase	0.087759008270505	0.847544535107812	Upregulated	313.05238402971	WP_000689844.1
C2566_RS16600	ratA	ratA	type II toxin-antitoxin system toxin RatA	0.0874275722545714	0.875563250310008	Upregulated	96.2383972387956	WP_001300750.1
C2566_RS07085	kdpD	kdpD	two-component system sensor histidine kinase KdpD	0.0873072515947975	0.813890709800891	Upregulated	120.92317496436	WP_001301349.1
C2566_RS05210	yahK	yahK	NADPH-dependent aldehyde reductase YahK	0.0861086542770561	0.864615091822149	Upregulated	73.5012827331486	WP_000692754.1
C2566_RS17215	eno	eno	phosphopyruvate hydratase	0.0853874903097591	0.87179729030875	Upregulated	1701.75510793972	WP_000036723.1
C2566_RS18225	glcE	glcE	glycolate oxidase subunit GlcE	0.0850730624422025	0.887784717604516	Upregulated	18.0472684916924	WP_000943100.1
C2566_RS21100	bcsF	bcsF	cellulose biosynthesis protein BcsF	0.0847763485588746	0.890667860236543	Upregulated	5.6168039545139	WP_000988308.1
C2566_RS17145	queD	queD	6-carboxytetrahydropterin synthase QueD	0.0845370327939608	0.870163539902899	Upregulated	33.0890639325209	WP_000108294.1
C2566_RS21380	C2566_RS21380	C2566_RS21380	AraC family transcriptional regulator	0.0843044135139556	0.884555408596443	Upregulated	24.8941562430537	WP_000891828.1
C2566_RS02415	epmB	epmB	EF-P beta-lysylation protein EpmB	0.0839442625996074	0.853624965857421	Upregulated	58.9944365603005	WP_000940522.1
C2566_RS12820	yeaW	yeaW	carnitine monooxygenase, oxygenase subunit YeaW	0.08391276226003	0.89074145113451	Upregulated	21.124712663383	WP_000067822.1
C2566_RS10065	yciI	yciI	YciI family protein	0.0836794154169766	0.86794430884477	Upregulated	450.770214449372	WP_000967595.1
C2566_RS20390	hslO	hslO	Hsp33 family molecular chaperone HslO	0.0835884712550608	0.820526401099264	Upregulated	112.02432007501	WP_001135574.1
C2566_RS17535	tas	tas	NADP(H)-dependent aldo-keto reductase	0.083103768616105	0.842522398078736	Upregulated	152.918257207978	WP_001199295.1
C2566_RS21925	adeQ	adeQ	adenine permease AdeQ	0.083042365446986	0.891977017608697	Upregulated	16.1573591048645	WP_012767770.1
C2566_RS04525	fhuB	fhuB	Fe(3+)-hydroxamate ABC transporter permease FhuB	0.082795567213232	0.884367825988801	Upregulated	31.5197591896877	WP_061057646.1
C2566_RS08165	ltaE	ltaE	low-specificity L-threonine aldolase	0.0825150861278195	0.804449259497124	Upregulated	165.717096512811	WP_000566356.1
C2566_RS16685	ygaP	ygaP	thiosulfate sulfurtransferase YgaP	0.0823911089412534	0.880090233145364	Upregulated	20.1657359639912	WP_001229445.1
C2566_RS02125	yjdP	yjdP	DDRRRQL repeat protein YjdP	0.0819507637962759	0.889466241352877	Upregulated	11.7550345804278	WP_000819750.1
C2566_RS18815	ygjR	ygjR	Gfo/Idh/MocA family protein	0.0813779779012161	0.829483255924755	Upregulated	268.906820458504	WP_012775974.1
C2566_RS15635	murP	murP	PTS N-acetylmuramic acid transporter subunit IIBC	0.0812894666570082	0.866739360924804	Upregulated	41.8052941268602	WP_001040449.1
C2566_RS15085	folX	folX	dihydroneopterin triphosphate 2'-epimerase	0.0810676209120935	0.829483255924755	Upregulated	91.1430412343995	WP_000068457.1
C2566_RS21125	yhjV	yhjV	aromatic amino acid transport family protein	0.0805236395378547	0.879320711120399	Upregulated	49.9003195403249	WP_001295225.1
C2566_RS01570	rpoC	rpoC	DNA-directed RNA polymerase subunit beta'	0.0803615236507486	0.879320711120399	Upregulated	1325.09724546753	WP_000653944.1
C2566_RS08980	pgaC	pgaC	poly-beta-1,6-N-acetyl-D-glucosamine synthase	0.0796216057858196	0.882286722789559	Upregulated	40.2821959108319	WP_000610451.1
C2566_RS12075	ribE	ribE	riboflavin synthase	0.0795838831484909	0.843658780483034	Upregulated	525.075928447289	WP_000493947.1
C2566_RS08085	potF	potF	spermidine/putrescine ABC transporter substrate-binding protein PotF	0.0795663122234522	0.891987263970756	Upregulated	17.454162935644	WP_000126069.1
C2566_RS10485	mpaA	mpaA	murein tripeptide amidase MpaA	0.0792175538726498	0.877660362181639	Upregulated	37.005292278675	WP_000219122.1
C2566_RS08415	kdsB	kdsB	3-deoxy-manno-octulosonate cytidylyltransferase	0.0789203714649	0.880822392677409	Upregulated	154.834338095597	WP_000011603.1
C2566_RS06650	ybdR	ybdR	zinc-dependent alcohol dehydrogenase	0.0787541056473087	0.896354098402193	Upregulated	24.5162071719817	WP_000646137.1
C2566_RS13035	yebY	yebY	YebY family protein	0.0784609927152149	0.845849085934483	Upregulated	282.958070326171	WP_000976472.1
C2566_RS06515	entD	entD	enterobactin synthase subunit EntD	0.07818876772068	0.891069434323859	Upregulated	85.1494523457276	WP_001749708.1
C2566_RS15490	yfeC	yfeC	YfeC-like transcriptional regulator	0.0776686688480876	0.88433080396395	Upregulated	196.218809129872	WP_000472021.1
C2566_RS18425	yqhD	yqhD	alcohol dehydrogenase	0.0773713643466149	0.863147829443543	Upregulated	109.252456632974	WP_001058802.1
C2566_RS11640	C2566_RS11640	C2566_RS11640	Arm DNA-binding domain-containing protein	0.0768136339429942	0.901736572499979	Upregulated	21.9690520857001	NA
C2566_RS03675	uxuA	uxuA	mannonate dehydratase	0.0755925903960437	0.875615678351551	Upregulated	50.3746682300343	WP_000438562.1
C2566_RS08715	hyaD	hyaD	hydrogenase 1 maturation protease	0.0748820737597895	0.886687401899964	Upregulated	60.72783196261	WP_000003671.1
C2566_RS12740	yeaL	yeaL	DUF441 domain-containing protein	0.0747679028329493	0.896386767350449	Upregulated	18.4771298748156	WP_000460707.1
C2566_RS20505	glpG	glpG	rhomboid family intramembrane serine protease GlpG	0.073932423577986	0.873959206739	Upregulated	63.9964534725411	WP_000928723.1
C2566_RS19765	yrdA	yrdA	gamma carbonic anhydrase family protein	0.0734935862518702	0.873476384765008	Upregulated	316.385679361839	WP_001286158.1
C2566_RS15355	yfdE	yfdE	CoA:oxalate CoA-transferase	0.073422550947375	0.905341718553216	Upregulated	9.88599283394288	WP_001296867.1
C2566_RS06455	pheP	pheP	phenylalanine transporter	0.0733449575117356	0.886510765478418	Upregulated	94.1793160171186	WP_000786310.1
C2566_RS12750	nimT	nimT	2-nitroimidazole transporter	0.0733103336012944	0.893743843667749	Upregulated	30.1614080559088	WP_000128491.1
C2566_RS08840	torA	torA	trimethylamine-N-oxide reductase TorA	0.0729952447565391	0.90453932847798	Upregulated	28.2078712903022	WP_001062091.1
C2566_RS00825	pepQ	pepQ	Xaa-Pro dipeptidase	0.0729710621844708	0.885467070160979	Upregulated	236.474087284349	WP_000444561.1
C2566_RS13020	yebW	yebW	YebW family protein	0.0728424820370132	0.881852374136263	Upregulated	106.757580725774	WP_001296140.1
C2566_RS06830	ybeL	ybeL	zinc ribbon-containing protein	0.072225197778285	0.890667860236543	Upregulated	878.263061663091	WP_001044880.1
C2566_RS20440	feoC	feoC	[Fe-S]-dependent transcriptional repressor FeoC	0.0719669623053122	0.90015797497776	Upregulated	45.4775891249281	WP_001295699.1
C2566_RS20875	uspA	uspA	universal stress protein UspA	0.071742651194304	0.875323547448755	Upregulated	2381.09157820406	WP_000323571.1
C2566_RS17035	otnK	otnK	3-oxo-tetronate kinase	0.070417390865736	0.89762101945921	Upregulated	27.0507621873225	WP_000590371.1
C2566_RS08750	etk	etk	tyrosine-protein kinase	0.0700078225265628	0.857051201661395	Upregulated	147.162043375444	WP_000208650.1
C2566_RS09740	dadX	dadX	catabolic alanine racemase DadX	0.0699227839059312	0.908584712509565	Upregulated	390.260528891014	WP_000197884.1
C2566_RS20890	prlC	prlC	oligopeptidase A	0.0696767633515565	0.86794430884477	Upregulated	220.245357248217	WP_001295214.1
C2566_RS15195	yfcL	yfcL	YfcL family protein	0.0693771081023258	0.891802922525626	Upregulated	130.029887668851	WP_000559764.1
C2566_RS14570	ccmB	ccmB	heme exporter protein CcmB	0.0681455597891136	0.907984903137877	Upregulated	25.5818634266421	WP_000971730.1
C2566_RS19015	yhaV	yhaV	type II toxin-antitoxin system ribonuclease toxin YhaV	0.0678020486283211	0.893594417964401	Upregulated	339.266597940281	NA
C2566_RS11995	ydhF	ydhF	aldo/keto reductase	0.0675047922219416	0.881852374136263	Upregulated	132.152500945724	WP_000250656.1
C2566_RS10590	dbpA	dbpA	ATP-dependent RNA helicase DbpA	0.0672800929296049	0.891069434323859	Upregulated	45.9708045613803	WP_000123737.1
C2566_RS20835	yhiJ	yhiJ	DUF4049 domain-containing protein	0.0672318258407183	0.909675475708502	Upregulated	63.4745850804512	WP_001329173.1
C2566_RS04975	phoE	phoE	phosphoporin PhoE	0.0668278261563115	0.912786278939127	Upregulated	7.73409009722884	WP_000749880.1
C2566_RS21510	C2566_RS21510	C2566_RS21510	YadA-like family protein	0.0661863032151709	0.873890200844065	Upregulated	138.724438585764	WP_001033182.1
C2566_RS13690	cpsG	cpsG	colanic acid biosynthesis phosphomannomutase CpsG	0.0656638080187158	0.876433061514384	Upregulated	85.5909764798273	WP_000954427.1
C2566_RS01920	alr	alr	alanine racemase	0.0655918791670195	0.878633965195538	Upregulated	132.03319702016	WP_001147328.1
C2566_RS15305	mlaA	mlaA	phospholipid-binding lipoprotein MlaA	0.065521631307809	0.870791999636132	Upregulated	131.426776303292	WP_000776768.1
C2566_RS01060	fdhE	fdhE	formate dehydrogenase accessory protein FdhE	0.065349860494386	0.888819829415747	Upregulated	149.226819453572	WP_000027705.1
C2566_RS07645	cecR	cecR	DNA-binding transcriptional regulator CecR	0.0647035999780921	0.904308606542392	Upregulated	66.3185296495279	WP_001296991.1
C2566_RS13670	hisIE	hisIE	bifunctional phosphoribosyl-AMP cyclohydrolase/phosphoribosyl-ATP diphosphatase HisIE	0.064377229110739	0.903892767793597	Upregulated	89.9544170596457	WP_000954911.1
C2566_RS11785	ydgC	ydgC	GlpM family protein	0.0639447190079824	0.908584712509565	Upregulated	54.9879581494097	WP_000524868.1
C2566_RS11850	malI	malI	mal regulon transcriptional regulator MalI	0.0631583037609903	0.918012144016611	Upregulated	57.6787018903809	WP_000179519.1
C2566_RS12960	mgrB	mgrB	PhoP/PhoQ regulator MgrB	0.0630006858366012	0.909414219695708	Upregulated	618.594375498517	WP_000714550.1
C2566_RS19045	agaF	agaF	PTS galactosamine/N-acetylgalactosamine transporter subunit IIA	0.06295583002512	0.91966102896279	Upregulated	8.16430283368861	WP_000948824.1
C2566_RS15050	ackA	ackA	acetate kinase	0.0627983127958463	0.903405272270225	Upregulated	664.897229496357	WP_000095707.1
C2566_RS16090	pepB	pepB	aminopeptidase PepB	0.0627363023809547	0.89762101945921	Upregulated	160.027239695964	WP_000133580.1
C2566_RS09150	yceI	yceI	YceI family protein	0.062664309256444	0.906033495728781	Upregulated	34.5223660392938	WP_000749261.1
C2566_RS20760	yhhT	yhhT	AI-2E family transporter	0.0625530818869103	0.891434624861072	Upregulated	55.1798554896954	WP_001300885.1
C2566_RS11600	C2566_RS11600	C2566_RS11600	helix-turn-helix domain-containing protein	0.0617409797925788	0.912353878271796	Upregulated	633.094950790029	WP_000381212.1
C2566_RS13935	mdtD	mdtD	MFS transporter	0.0605331778193649	0.909376205036668	Upregulated	21.9988903914865	WP_000130850.1
C2566_RS20920	arsB	arsB	arsenite/antimonite:H(+) antiporter ArsB	0.0599871365393496	0.911629466896095	Upregulated	46.4819280236559	WP_000922639.1
C2566_RS16875	gutM	gutM	transcriptional regulator GutM	0.0592303048378653	0.923802632304272	Upregulated	5.99906252135988	WP_000252907.1
C2566_RS08185	lysO	lysO	L-lysine exporter LysO	0.0584969455620996	0.922702064904215	Upregulated	23.5962836660528	WP_000491142.1
C2566_RS14345	cirA	cirA	catecholate siderophore receptor CirA	0.058428539758654	0.90453932847798	Upregulated	58.0206117828436	WP_000489227.1
C2566_RS07180	pxpB	pxpB	5-oxoprolinase subunit PxpB	0.0577124806945857	0.915889019455756	Upregulated	57.6305556672547	WP_001188343.1
C2566_RS08405	ycaQ	ycaQ	crosslink repair DNA glycosylase YcaQ	0.0574891053817351	0.904308606542392	Upregulated	52.5178171407675	WP_000056538.1
C2566_RS16015	yfgJ	yfgJ	zinc ribbon domain-containing protein	0.0574767451764331	0.890667860236543	Upregulated	78.4626615577145	WP_001301158.1
C2566_RS09800	ycgV	ycgV	autotransporter outer membrane beta-barrel domain-containing protein	0.057095961781652	0.914433584556076	Upregulated	67.2130058753237	WP_001328993.1
C2566_RS19290	dacB	dacB	serine-type D-Ala-D-Ala carboxypeptidase	0.0570344011420914	0.903892767793597	Upregulated	60.600370969841	WP_001212662.1
C2566_RS02475	yjeM	yjeM	glutamate/gamma-aminobutyrate family transporter YjeM	0.0568986038667017	0.896386767350449	Upregulated	100.431701324168	WP_001300174.1
C2566_RS08535	elfG	elfG	fimbrial protein	0.0568088445282426	0.919943383486626	Upregulated	18.7501476142913	WP_001165668.1
C2566_RS06910	ybeY	ybeY	rRNA maturation RNase YbeY	0.0562942870148398	0.910598108284269	Upregulated	213.413322729878	WP_000084473.1
C2566_RS15970	ppx	ppx	exopolyphosphatase	0.0562004496275139	0.897690532632462	Upregulated	197.728563167595	WP_001121363.1
C2566_RS08985	pgaB	pgaB	poly-beta-1,6-N-acetyl-D-glucosamine N-deacetylase PgaB	0.0561724470492827	0.925753926872188	Upregulated	88.1456129684966	WP_000945561.1
C2566_RS21895	yicL	yicL	carboxylate/amino acid/amine transporter	0.0560603563329276	0.897019730252113	Upregulated	67.7201767026655	WP_000535960.1
C2566_RS10730	nifJ	nifJ	pyruvate:ferredoxin (flavodoxin) oxidoreductase	0.0557588441851495	0.87769134244558	Upregulated	418.736210233491	WP_000628173.1
C2566_RS14030	yegT	yegT	nucleoside permease	0.0556947915293302	0.915889019455756	Upregulated	37.8857046282635	WP_000858501.1
C2566_RS12295	ppsR	ppsR	posphoenolpyruvate synthetase regulatory kinase/phosphorylase PpsR	0.0553870541347491	0.90015797497776	Upregulated	111.051241915079	WP_000368046.1
C2566_RS10915	ydcL	ydcL	DUF3313 domain-containing protein	0.0550814008154433	0.90453932847798	Upregulated	130.113119342867	WP_001261013.1
C2566_RS14930	yfbM	yfbM	YfbM family protein	0.054824978792843	0.931871463770128	Upregulated	72.1081918715692	WP_000525365.1
C2566_RS00210	asnC	asnC	transcriptional regulator AsnC	0.0545806527148357	0.921506332079992	Upregulated	31.8045839220137	WP_000432970.1
C2566_RS18905	yhaJ	yhaJ	DNA-binding transcriptional regulator YhaJ	0.0543425851741021	0.911613555128039	Upregulated	41.8346002343188	WP_001041010.1
C2566_RS04245	yacG	yacG	DNA gyrase inhibitor YacG	0.0536932805482978	0.9160999040124	Upregulated	40.4354266611045	WP_000005042.1
C2566_RS04955	gpt	gpt	xanthine phosphoribosyltransferase	0.0536408730250684	0.918012144016611	Upregulated	133.93988254776	WP_001291990.1
C2566_RS19460	nanQ	nanQ	N-acetylneuraminate anomerase	0.0530444899560816	0.925881184779485	Upregulated	36.5049445184365	WP_000979881.1
C2566_RS21665	coaD	coaD	pantetheine-phosphate adenylyltransferase	0.052507104944025	0.910598108284269	Upregulated	28.481076904789	WP_001171866.1
C2566_RS05965	adk	adk	adenylate kinase	0.0520974990509346	0.909330423705751	Upregulated	836.036867552873	WP_001220233.1
C2566_RS01655	zraR	zraR	sigma-54-dependent response regulator transcription factor ZraR	0.0520293122830548	0.923897024971413	Upregulated	66.1067540483678	WP_000148551.1
C2566_RS19720	yhdY	yhdY	amino acid ABC transporter permease	0.0517688811466045	0.934077631844339	Upregulated	13.6822050862311	WP_001301413.1
C2566_RS04515	fhuC	fhuC	Fe3+-hydroxamate ABC transporter ATP-binding protein FhuC	0.0516516807301345	0.925753926872188	Upregulated	24.1145531253888	WP_001158931.1
C2566_RS06895	C2566_RS06895	C2566_RS06895	rhomboid family intramembrane serine protease	0.0515562375728058	0.919011453029906	Upregulated	299.025664844374	WP_001276742.1
C2566_RS15745	eutQ	eutQ	ethanolamine utilization acetate kinase EutQ	0.0513561128173989	0.935805445406363	Upregulated	8.38154895066748	WP_000733916.1
C2566_RS13490	shiA	shiA	shikimate transporter	0.0512948874872785	0.909330423705751	Upregulated	94.9254235348218	WP_000378575.1
C2566_RS07845	rimO	rimO	30S ribosomal protein S12 methylthiotransferase RimO	0.0512762517573593	0.921211843935346	Upregulated	86.2755131541089	WP_000049367.1
C2566_RS03455	yjjU	yjjU	patatin-like phospholipase family protein	0.05107975257565	0.916861155467594	Upregulated	51.7425324267035	WP_038432742.1
C2566_RS21015	rcdB	rcdB	LysR family transcriptional regulator	0.050992631323025	0.925881184779485	Upregulated	30.5298270183673	WP_001343446.1
C2566_RS05490	yaiI	yaiI	YaiI/YqxD family protein	0.0505426934755817	0.928110235619486	Upregulated	40.1566411478504	WP_000158159.1
C2566_RS18375	gpr	gpr	L-glyceraldehyde 3-phosphate reductase	0.0502152106354148	0.928953992176885	Upregulated	261.911113633827	WP_000262172.1
C2566_RS08130	artI	artI	arginine ABC transporter substrate-binding protein ArtI	0.0499709048594779	0.928953992176885	Upregulated	182.564960829923	WP_000756569.1
C2566_RS21655	rfaQ	rfaQ	lipopolysaccharide core heptosyltransferase RfaQ	0.0498803785096543	0.890667860236543	Upregulated	194.105718612643	WP_000360401.1
C2566_RS02860	mpl	mpl	UDP-N-acetylmuramate:L-alanyl-gamma-D-glutamyl-meso-diaminopimelate ligase	0.0492322899810584	0.90015797497776	Upregulated	244.671238365057	WP_001219792.1
C2566_RS07550	bioC	bioC	malonyl-ACP O-methyltransferase BioC	0.0487453821177603	0.939883626389293	Upregulated	6.27187290629969	WP_000246761.1
C2566_RS18210	glcB	glcB	malate synthase G	0.0483811223616262	0.908584712509565	Upregulated	100.591840458625	WP_000084131.1
C2566_RS15780	nudK	nudK	GDP-mannose pyrophosphatase NudK	0.0483476342659282	0.918792328293404	Upregulated	128.939548124568	WP_001300814.1
C2566_RS23940	C2566_RS23940	C2566_RS23940	hypothetical protein	0.0481871122702379	0.922702064904215	Upregulated	174.040472120166	NA
C2566_RS04520	fhuD	fhuD	Fe(3+)-hydroxamate ABC transporter substrate-binding protein FhuD	0.0478861158362914	0.938235064514856	Upregulated	17.0633197713045	WP_001310529.1
C2566_RS09560	rluE	rluE	23S rRNA pseudouridine(2457) synthase RluE	0.0469362494716958	0.939883626389293	Upregulated	32.9228344393081	WP_001248685.1
C2566_RS06070	ybbA	ybbA	putative ABC transporter ATP-binding protein YbbA	0.0467940813237907	0.932673789377619	Upregulated	34.4473695794244	WP_001110573.1
C2566_RS19930	rpmC	rpmC	50S ribosomal protein L29	0.0463047647817281	0.940978044685645	Upregulated	983.82618347476	WP_000644741.1
C2566_RS13665	hisF	hisF	imidazole glycerol phosphate synthase subunit HisF	0.0461641729654257	0.928614816359463	Upregulated	42.689502288338	WP_000880195.1
C2566_RS02540	miaA	miaA	tRNA (adenosine(37)-N6)-dimethylallyltransferase MiaA	0.045847529354421	0.928953992176885	Upregulated	936.90743770498	WP_001280345.1
C2566_RS09200	rimJ	rimJ	ribosomal protein S5-alanine N-acetyltransferase	0.0456549492794338	0.905341718553216	Upregulated	127.996630740768	WP_000468186.1
C2566_RS16935	hycH	hycH	formate hydrogenlyase assembly protein HycH	0.0447972448680911	0.945213688761981	Upregulated	7.41856476875673	WP_001291921.1
C2566_RS13965	yegR	yegR	protein YegR	0.0446682647891585	0.935731360686694	Upregulated	72.2715907888731	WP_001318299.1
C2566_RS17935	ygfX	ygfX	protein YgfX	0.0434064948689302	0.937892178476957	Upregulated	89.2611652123209	WP_000244783.1
C2566_RS18525	cpdA	cpdA	3',5'-cyclic-AMP phosphodiesterase	0.0429756322276147	0.941105905816464	Upregulated	1231.45363896599	WP_000444752.1
C2566_RS03545	dnaC	dnaC	DNA replication protein DnaC	0.0429414515739238	0.938168633792015	Upregulated	62.6036307908439	WP_000799911.1
C2566_RS20595	yhhY	yhhY	N-acetyltransferase	0.042809963808142	0.947216519372899	Upregulated	11.5029075771018	WP_001295206.1
C2566_RS13470	mtfA	mtfA	DgsA anti-repressor MtfA	0.0427231365156177	0.937207232865742	Upregulated	885.494157601408	WP_001320474.1
C2566_RS08430	cmoM	cmoM	tRNA uridine 5-oxyacetic acid(34) methyltransferase CmoM	0.0422957222941798	0.93556117117381	Upregulated	70.5277378732354	WP_001298300.1
C2566_RS11575	hokD	hokD	type I toxin-antitoxin system toxin HokD	0.0420920618894249	0.938095255971602	Upregulated	17864.7117471433	WP_000813254.1
C2566_RS09520	pepT	pepT	peptidase T	0.0420395204941543	0.910598108284269	Upregulated	223.407543508014	WP_000359441.1
C2566_RS10305	sapD	sapD	peptide ABC transporter ATP-binding protein SapD	0.0415200032643751	0.927105699631244	Upregulated	64.8742658416985	WP_001128858.1
C2566_RS07090	kdpC	kdpC	K(+)-transporting ATPase subunit C	0.0413005836080191	0.948354958782274	Upregulated	8.61537563111033	WP_001297248.1
C2566_RS06560	entS	entS	enterobactin transporter EntS	0.0405099918638222	0.948525091799208	Upregulated	14.1331875177088	WP_001041789.1
C2566_RS05260	codB	codB	cytosine permease	0.0400996116209604	0.940712690321471	Upregulated	25.404241965803	WP_000076233.1
C2566_RS19470	nanE	nanE	N-acetylmannosamine-6-phosphate 2-epimerase	0.0396440150990982	0.940978044685645	Upregulated	20.2688733665999	WP_001300570.1
C2566_RS20655	livF	livF	high-affinity branched-chain amino acid ABC transporter ATP-binding protein LivF	0.0395974224213958	0.950061887608533	Upregulated	7.6356620731694	WP_000416895.1
C2566_RS05950	ybaB	ybaB	YbaB/EbfC family nucleoid-associated protein	0.0385947990807925	0.942319187069466	Upregulated	124.092277503116	WP_000467098.1
C2566_RS17020	pphB	pphB	protein-serine/threonine phosphatase	0.0384187604805767	0.950061887608533	Upregulated	27.1452582647355	WP_001141307.1
C2566_RS01295	priA	priA	primosomal protein N'	0.038270388924658	0.946554982371509	Upregulated	46.5428346957475	WP_001301269.1
C2566_RS20090	tusC	tusC	sulfurtransferase complex subunit TusC	0.0380059444755911	0.950438383563304	Upregulated	14.1055207566151	WP_000820720.1
C2566_RS22720	C2566_RS22720	C2566_RS22720	IS1-like element IS1A family transposase	0.0377061256737918	0.950438383563304	Upregulated	5.60003543206696	WP_103215986.1
C2566_RS07620	ybhQ	ybhQ	YbhQ family protein	0.0374900087607136	0.950360159385339	Upregulated	858.002235358267	WP_000871982.1
C2566_RS21520	lldR	lldR	transcriptional regulator LldR	0.0374073975039551	0.950631047003089	Upregulated	389.008835862299	WP_000636500.1
C2566_RS03855	ribF	ribF	bifunctional riboflavin kinase/FAD synthetase	0.0372315484256026	0.908584712509565	Upregulated	267.720673195872	WP_000767337.1
C2566_RS00560	xerC	xerC	tyrosine recombinase XerC	0.0365968144429341	0.942594507800308	Upregulated	52.2117573879886	WP_000130686.1
C2566_RS16880	srlR	srlR	glucitol operon DNA-binding transcriptional repressor SrlR	0.0364911982963935	0.94523878296783	Upregulated	78.7908158576161	WP_000804550.1
C2566_RS10320	sapA	sapA	ABC transporter substrate-binding protein SapA	0.0364772901008044	0.931483733166814	Upregulated	70.4005586253212	WP_001250216.1
C2566_RS03845	rpsT	rpsT	30S ribosomal protein S20	0.0362418061988651	0.950524589164378	Upregulated	4315.35997672682	WP_001274021.1
C2566_RS11030	mcbR	mcbR	colanic acid/biofilm transcriptional regulator McbR	0.0356035698021184	0.950438383563304	Upregulated	32.8860735153749	WP_001301034.1
C2566_RS01660	purD	purD	phosphoribosylamine--glycine ligase	0.0353753049477034	0.94523878296783	Upregulated	41.6619692255329	WP_000866792.1
C2566_RS19790	smg	smg	DUF494 family protein Smg	0.0352225156825079	0.950631047003089	Upregulated	319.379780834583	WP_000460680.1
C2566_RS04710	yaeQ	yaeQ	YaeQ family protein	0.0350320115035768	0.940683583645523	Upregulated	44.6402095167076	WP_001185290.1
C2566_RS17105	cysN	cysN	sulfate adenylyltransferase subunit CysN	0.034401027991688	0.947370885935972	Upregulated	53.8904314485244	WP_001090386.1
C2566_RS11405	ptrR	ptrR	putrescine utilization regulator PtrR	0.0343497841251967	0.956419974287746	Upregulated	12.5423278473145	WP_000366501.1
C2566_RS18135	mutY	mutY	A/G-specific adenine glycosylase	0.0342969752910736	0.938168633792015	Upregulated	84.4935919104114	WP_001321419.1
C2566_RS16120	iscU	iscU	Fe-S cluster assembly scaffold IscU	0.0335427856127853	0.945717658867078	Upregulated	179.548280965422	WP_000331707.1
C2566_RS01765	yjbE	yjbE	exopolysaccharide production protein YjbE	0.0333475913441719	0.958069252281282	Upregulated	4.21763514605191	WP_000757333.1
C2566_RS19795	dprA	dprA	DNA-protecting protein DprA	0.0331657045778385	0.949873616110529	Upregulated	211.073484106535	WP_000228551.1
C2566_RS00320	hdfR	hdfR	HTH-type transcriptional regulator HdfR	0.0329043254816348	0.949909752729725	Upregulated	278.993734418285	WP_000379245.1
C2566_RS01875	dinF	dinF	MATE family efflux transporter DinF	0.0325597447669164	0.951842928716817	Upregulated	38.2138821947564	WP_001301116.1
C2566_RS21200	bisC	bisC	biotin sulfoxide reductase	0.0325457511696392	0.938095255971602	Upregulated	119.259968703767	WP_000013961.1
C2566_RS15810	dapE	dapE	succinyl-diaminopimelate desuccinylase	0.0324799542953711	0.947593750332076	Upregulated	118.764448015633	WP_001277801.1
C2566_RS08830	torR	torR	two-component system response regulator TorR	0.0318933835595333	0.948354958782274	Upregulated	42.9942964015972	WP_001120125.1
C2566_RS08095	potH	potH	putrescine ABC transporter permease PotH	0.0308890920714358	0.959325543311671	Upregulated	8.90315585413977	WP_000105444.1
C2566_RS12705	mipA	mipA	scaffolding protein MipA	0.0292324216211903	0.948354958782274	Upregulated	290.636294305233	WP_000163771.1
C2566_RS15945	uraA	uraA	uracil permease	0.0289868792416167	0.956419974287746	Upregulated	39.8374135159016	WP_000198328.1
C2566_RS16250	qseG	qseG	two-component system QseEF-associated lipoprotein QseG	0.0286572765411258	0.947485340639517	Upregulated	61.6712503059809	WP_001215861.1
C2566_RS04365	hpt	hpt	hypoxanthine phosphoribosyltransferase	0.028618293966272	0.949909752729725	Upregulated	121.615355219215	WP_000683335.1
C2566_RS19120	diaA	diaA	DnaA initiator-associating protein DiaA	0.0283109940300335	0.949909752729725	Upregulated	213.717648621811	WP_001158034.1
C2566_RS06050	fetB	fetB	iron efflux ABC transporter permease subunit FetB	0.0281143103229654	0.955019281225856	Upregulated	53.4034276417551	WP_001295323.1
C2566_RS07820	gsiB	gsiB	glutathione ABC transporter substrate-binding protein GsiB	0.0280732814535797	0.94655509619678	Upregulated	105.466666622052	WP_000090140.1
C2566_RS21005	treF	treF	alpha,alpha-trehalase	0.02786602511705	0.95966343184796	Upregulated	61.2977989750548	WP_000934218.1
C2566_RS12865	yoaC	yoaC	DUF1889 family protein	0.0275108413376429	0.964750364482237	Upregulated	563.864912338367	WP_001111995.1
C2566_RS13790	wcaJ	wcaJ	undecaprenyl-phosphate glucose phosphotransferase	0.0267008975154308	0.96592118669489	Upregulated	7.18420809359946	WP_000183130.1
C2566_RS09340	acpP	acpP	acyl carrier protein	0.0265728211519702	0.945213688761981	Upregulated	2404.32410866716	WP_000103754.1
C2566_RS12745	nimR	nimR	DNA-binding transcriptional regulator NimR	0.0261446985212292	0.962436809857752	Upregulated	27.6011376984096	WP_000972240.1
C2566_RS11375	yneE	yneE	bestrophin family protein	0.0259955614196453	0.96609954992967	Upregulated	48.2946221754714	WP_000637082.1
C2566_RS20795	nikR	nikR	nickel-responsive transcriptional regulator NikR	0.0252474066119759	0.967064694859214	Upregulated	10.4839752601015	WP_001190062.1
C2566_RS09940	narH	narH	nitrate reductase subunit beta	0.0252054416776641	0.959325543311671	Upregulated	93.6494467526497	WP_000702660.1
C2566_RS08280	lolA	lolA	outer membrane lipoprotein chaperone LolA	0.0251681380547866	0.955796840965303	Upregulated	238.536731191395	WP_001295343.1
C2566_RS04750	metI	metI	methionine ABC transporter permease MetI	0.0251536221879075	0.959325543311671	Upregulated	49.0848788142576	WP_001294600.1
C2566_RS04820	gloB	gloB	hydroxyacylglutathione hydrolase	0.0242582177014899	0.963509281626251	Upregulated	337.008733937867	WP_001052717.1
C2566_RS07595	ybhL	ybhL	Bax inhibitor-1/YccA family protein	0.0228044742911171	0.968450589582753	Upregulated	991.595099360648	WP_000373624.1
C2566_RS03035	ahr	ahr	NADPH-dependent aldehyde reductase Ahr	0.022716465721886	0.969889763116968	Upregulated	29.8089547113755	WP_001318460.1
C2566_RS12600	topB	topB	DNA topoisomerase III	0.0213496938583711	0.966395912149796	Upregulated	178.683967900092	WP_001235800.1
C2566_RS06575	entE	entE	(2,3-dihydroxybenzoyl)adenylate synthase EntE	0.0212075318920776	0.974164529212879	Upregulated	14.3447255380189	WP_000026804.1
C2566_RS19580	yhdP	yhdP	AsmA2 domain-containing protein YhdP	0.02100773589883	0.956020759447329	Upregulated	315.631655836892	WP_001253612.1
C2566_RS20430	feoA	feoA	ferrous iron transporter A	0.0201443647076997	0.970439569970588	Upregulated	47.9999564230214	WP_001200455.1
C2566_RS15620	ucpA	ucpA	SDR family oxidoreductase UcpA	0.0199229790945475	0.973602256487858	Upregulated	1454.42147702373	WP_000517428.1
C2566_RS09735	dadA	dadA	D-amino acid dehydrogenase	0.0198076266670663	0.975283607758574	Upregulated	436.24183009899	WP_001266908.1
C2566_RS14635	alkB	alkB	DNA oxidative demethylase AlkB	0.0197833231003086	0.970950364802818	Upregulated	31.5120253901254	WP_000885006.1
C2566_RS04655	fabZ	fabZ	3-hydroxyacyl-ACP dehydratase FabZ	0.0195675910548149	0.966395912149796	Upregulated	356.139523034806	WP_000210739.1
C2566_RS02855	fbp	fbp	class 1 fructose-bisphosphatase	0.0193816624417091	0.966299021715255	Upregulated	521.095416065914	WP_000853753.1
C2566_RS04265	hofC	hofC	protein transport protein HofC	0.0189479983021893	0.975930063092725	Upregulated	26.1197089167538	WP_000157266.1
C2566_RS19330	ibaG	ibaG	BolA family iron metabolism protein IbaG	0.0184420349764396	0.969889763116968	Upregulated	58.9861621427204	WP_000429656.1
C2566_RS01490	murB	murB	UDP-N-acetylmuramate dehydrogenase	0.0178997682364932	0.966053958429247	Upregulated	289.578037091643	WP_001016666.1
C2566_RS14210	yehY	yehY	glycine betaine ABC transporter permease YehY	0.0177737935862625	0.977114927960371	Upregulated	19.8525475001984	WP_000220833.1
C2566_RS19475	nanT	nanT	sialic acid transporter NanT	0.0177673535324359	0.972916842578173	Upregulated	47.5821149510313	WP_000108459.1
C2566_RS04590	glnD	glnD	bifunctional uridylyltransferase/uridylyl-removing protein GlnD	0.0165302767600802	0.972916842578173	Upregulated	76.7908572959881	WP_001094566.1
C2566_RS19575	tldD	tldD	metalloprotease TldD	0.0162189099743967	0.964280879401449	Upregulated	402.065642043301	WP_000055909.1
C2566_RS18415	yqhC	yqhC	DNA-binding transcriptional regulator YqhC	0.0160849244246874	0.974164529212879	Upregulated	49.0031120708653	WP_001298382.1
C2566_RS17180	ygcU	ygcU	FAD-binding oxidoreductase	0.0160294534150724	0.980811186119926	Upregulated	16.9480569422349	WP_000059307.1
C2566_RS09755	emtA	emtA	membrane-bound lytic murein transglycosylase EmtA	0.0149224791623028	0.974320717685533	Upregulated	42.755824760396	WP_001301104.1
C2566_RS11275	ydeN	ydeN	sulfatase-like hydrolase/transferase	0.0143531494522986	0.975283607758574	Upregulated	540.036788871958	WP_001318307.1
C2566_RS19435	yhcC	yhcC	TIGR01212 family radical SAM protein	0.0139439266882697	0.979702945662641	Upregulated	37.8066771684675	WP_001299745.1
C2566_RS12890	pdeD	pdeD	EAL domain-containing protein	0.0137875984795473	0.979702945662641	Upregulated	26.02865087412	WP_001295494.1
C2566_RS16020	der	der	ribosome biogenesis GTPase Der	0.0134548170831145	0.975945356620691	Upregulated	234.069247855742	WP_000249410.1
C2566_RS00630	pldA	pldA	phospholipase A	0.0132990766846262	0.973974734192938	Upregulated	111.495766573936	WP_001259695.1
C2566_RS18705	dnaG	dnaG	DNA primase	0.0127987173720794	0.968450589582753	Upregulated	590.501175463878	WP_000918827.1
C2566_RS16725	nrdF	nrdF	class 1b ribonucleoside-diphosphate reductase subunit beta	0.0127086219245158	0.983663139009393	Upregulated	181.016561901479	WP_000777972.1
C2566_RS03230	mokC	mokC	type I toxin-antitoxin system toxin MokC	0.0124239007965796	0.983663139009393	Upregulated	23.5497331613307	WP_000809168.1
C2566_RS16700	ygaC	ygaC	DUF2002 family protein	0.0123952427994724	0.983663139009393	Upregulated	35.3630823533953	WP_000281320.1
C2566_RS17565	ygeA	ygeA	amino acid racemase	0.0121977094015841	0.982788466170887	Upregulated	48.7984905302618	WP_000848664.1
C2566_RS02275	melB	melB	melibiose:sodium transporter MelB	0.0116052626197789	0.982788466170887	Upregulated	74.5945191002099	WP_000028114.1
C2566_RS06005	ybaP	ybaP	TraB/GumN family protein	0.0115058657097899	0.983663139009393	Upregulated	50.3057492392103	WP_000365173.1
C2566_RS02815	tamA	tamA	autotransporter assembly complex protein TamA	0.0113256076600464	0.974157862706692	Upregulated	147.221758167813	WP_001269293.1
C2566_RS07625	ybhR	ybhR	ABC transporter permease	0.0113202415298631	0.981136871206537	Upregulated	79.4422105243911	WP_000469031.1
C2566_RS21500	yibL	yibL	YibL family ribosome-associated protein	0.0112452871642169	0.979084124167521	Upregulated	62.7903075910958	WP_000665676.1
C2566_RS15660	ypeA	ypeA	GNAT family acetyltransferase	0.0104349814330285	0.983663139009393	Upregulated	46.917533994481	WP_000406000.1
C2566_RS16410	yfiF	yfiF	tRNA/rRNA methyltransferase	0.00998333457488162	0.983663139009393	Upregulated	122.08744887117	WP_000997403.1
C2566_RS04315	aceF	aceF	pyruvate dehydrogenase complex dihydrolipoyllysine-residue acetyltransferase	0.00963037628343051	0.988369342179297	Upregulated	955.162731215046	WP_000963518.1
C2566_RS21945	uhpB	uhpB	signal transduction histidine-protein kinase/phosphatase UhpB	0.00933533074628932	0.988369342179297	Upregulated	25.3530924072647	WP_001295243.1
C2566_RS01435	oxyR	oxyR	DNA-binding transcriptional regulator OxyR	0.00906130922387776	0.987663486301988	Upregulated	169.956641323108	WP_001025939.1
C2566_RS15360	yfdV	yfdV	transporter YfdV	0.00905286938033113	0.989386649859686	Upregulated	8.07082339663898	WP_000955025.1
C2566_RS09390	ycfL	ycfL	YcfL family protein	0.00873820026603417	0.98565036749086	Upregulated	148.400716380735	WP_001225276.1
C2566_RS17940	fldB	fldB	flavodoxin FldB	0.00752288292513795	0.990567563065905	Upregulated	279.665634380795	WP_001055874.1
C2566_RS17255	gudD	gudD	glucarate dehydratase	0.00732078893262546	0.990665273653762	Upregulated	33.9145959668402	WP_000098247.1
C2566_RS12465	chbC	chbC	PTS N,N'-diacetylchitobiose transporter subunit IIC	0.00721605007396243	0.990395741363513	Upregulated	60.3521364324459	WP_000073041.1
C2566_RS15675	eutR	eutR	HTH-type transcriptional regulator EutR	0.00707467675376808	0.991967724883333	Upregulated	17.3544589485108	WP_000753690.1
C2566_RS20075	rpsG	rpsG	30S ribosomal protein S7	0.00652068383653073	0.989845367956438	Upregulated	710.210329161603	WP_001138043.1
C2566_RS17220	pyrG	pyrG	glutamine hydrolyzing CTP synthase	0.00646433611136247	0.985872220248274	Upregulated	878.245499703831	WP_000210878.1
C2566_RS13635	hisG	hisG	ATP phosphoribosyltransferase	0.00638536917749902	0.991629058346095	Upregulated	45.15290877961	WP_000131757.1
C2566_RS16320	recO	recO	DNA repair protein RecO	0.00634985973076175	0.990665273653762	Upregulated	45.3392755398411	WP_000399404.1
C2566_RS09705	umuD	umuD	translesion error-prone DNA polymerase V autoproteolytic subunit	0.00559068802908943	0.993043490769245	Upregulated	17.1180894670262	WP_000897378.1
C2566_RS09895	chaB	chaB	putative cation transport regulator ChaB	0.00546482742629204	0.993043490769245	Upregulated	43.7427955403407	WP_001146444.1
C2566_RS01965	pdeC	pdeC	c-di-GMP phosphodiesterase PdeC	0.00524385750539854	0.993043490769245	Upregulated	53.5679280756068	WP_000019548.1
C2566_RS01240	fpr	fpr	ferredoxin--NADP(+) reductase	0.00505262781877956	0.993043490769245	Upregulated	152.22274426748	WP_000796310.1
C2566_RS21400	yiaU	yiaU	LysR family transcriptional regulator	0.00503669824379372	0.993043490769245	Upregulated	76.3475581736363	WP_000164036.1
C2566_RS04110	leuA	leuA	2-isopropylmalate synthase	0.00456654271030649	0.993448492429681	Upregulated	33.8163421950397	WP_000082850.1
C2566_RS00260	rbsC	rbsC	ribose ABC transporter permease	0.00401322797623811	0.995163820964879	Upregulated	103.519908474468	WP_000211858.1
C2566_RS13055	yobB	yobB	carbon-nitrogen hydrolase family protein YobB	0.00327005836819664	0.995163820964879	Upregulated	232.164628399232	WP_000011657.1
C2566_RS03815	sgcQ	sgcQ	BtpA family protein SgcQ	0.0031565975641465	0.995329444353092	Upregulated	17.4858219218124	WP_000118626.1
C2566_RS06750	lipA	lipA	lipoyl synthase	0.00271978969450191	0.995163820964879	Upregulated	451.13058443833	WP_000042632.1
C2566_RS04740	rcsF	rcsF	Rcs stress response system protein RcsF	0.00268476417471138	0.995237606304401	Upregulated	63.9160816841195	WP_001202329.1
C2566_RS05545	sbcC	sbcC	exonuclease subunit SbcC	0.00237331056962687	0.995163820964879	Upregulated	120.756108446499	WP_000698951.1
C2566_RS08265	trxB	trxB	thioredoxin-disulfide reductase	0.00224523065112115	0.995329444353092	Upregulated	365.792375758309	WP_000537418.1
C2566_RS02585	rlmB	rlmB	23S rRNA (guanosine(2251)-2'-O)-methyltransferase RlmB	0.00189181659093685	0.995329444353092	Upregulated	60.3262779464906	WP_001293282.1
C2566_RS10935	insQ	insQ	RNA-guided endonuclease InsQ/TnpB family protein	0.00167572642205062	0.995968412548876	Upregulated	110.903610360663	WP_000826416.1
C2566_RS14225	dld	dld	D-lactate dehydrogenase	0.00150089049916674	0.995968412548876	Upregulated	444.516046582142	WP_000097403.1
C2566_RS11280	ydeO	ydeO	acid stress response transcriptional regulator YdeO	0.00114985013054327	0.998198801570886	Upregulated	21.2330751655625	WP_000060493.1
C2566_RS21695	dut	dut	dUTP diphosphatase	0.00107780559944826	0.998198801570886	Upregulated	2643.18647526045	WP_000976070.1
C2566_RS05435	sbmA	sbmA	peptide antibiotic transporter SbmA	0.000662115034816439	0.998724893090831	Upregulated	90.4597623971703	WP_001297134.1
C2566_RS25140	C2566_RS25140	C2566_RS25140	hypothetical protein	0.000159741554815622	0.999855735964154	Upregulated	24824.7170355896	NA
C2566_RS03595	yjiL	yjiL	putative 2-hydroxyacyl-CoA dehydratase activator YjiL	-3.91995182474583e-05	0.999879726880188	Downregulated	53.0770044285875	WP_000331745.1
C2566_RS04210	ftsA	ftsA	cell division protein FtsA	-0.000315163642393641	0.999417070335182	Downregulated	972.984878061129	WP_000588474.1
C2566_RS19775	aroE	aroE	shikimate dehydrogenase	-0.00127354925092148	0.995968412548876	Downregulated	110.693488053506	WP_000451243.1
C2566_RS09180	pyrC	pyrC	dihydroorotase	-0.001772959776637	0.995968412548876	Downregulated	59.6240572522306	WP_000126543.1
C2566_RS14670	atoC	atoC	acetoacetate metabolism transcriptional regulator AtoC	-0.00196713761659258	0.995677780510705	Downregulated	59.0832850821741	WP_000125282.1
C2566_RS19585	rng	rng	ribonuclease G	-0.00278658959492351	0.99402999056487	Downregulated	217.850572234079	WP_000123197.1
C2566_RS11615	C2566_RS11615	C2566_RS11615	hypothetical protein	-0.00293177356529722	0.995329444353092	Downregulated	195.640866854021	WP_000159335.1
C2566_RS16710	nrdH	nrdH	glutaredoxin-like protein NrdH	-0.00294352382957985	0.995650508074748	Downregulated	12.9096040374306	WP_001223227.1
C2566_RS15405	ypdA	ypdA	two-component system sensor histidine kinase YpdA	-0.00380074552719359	0.993043490769245	Downregulated	79.3870914109257	WP_000544359.1
C2566_RS08875	wrbA	wrbA	NAD(P)H:quinone oxidoreductase	-0.00385616200554907	0.993043490769245	Downregulated	1220.40172185253	WP_001151437.1
C2566_RS16515	yfiL	yfiL	DUF2799 domain-containing protein	-0.00388033108055204	0.995163820964879	Downregulated	23.8511002787784	WP_000976004.1
C2566_RS09865	sirB1	sirB1	invasion regulator SirB1	-0.00413036452268787	0.993043490769245	Downregulated	192.466076887102	WP_001257044.1
C2566_RS14270	yohK	yohK	CidB/LrgB family autolysis modulator	-0.00430986388106812	0.993119251120675	Downregulated	52.0526979012719	WP_000968208.1
C2566_RS05370	frmA	frmA	S-(hydroxymethyl)glutathione dehydrogenase	-0.0044218269544581	0.993043490769245	Downregulated	55.0360336769735	WP_000842100.1
C2566_RS24955	ytgA	ytgA	protein YtgA	-0.00461557355855413	0.993559213359556	Downregulated	233.075382018036	WP_211180521.1
C2566_RS06885	gltJ	gltJ	glutamate/aspartate ABC transporter permease GltJ	-0.00550484725476183	0.993043490769245	Downregulated	182.175271152878	WP_000020941.1
C2566_RS16190	yphA	yphA	DoxX family protein	-0.00559600524409148	0.99254532021397	Downregulated	85.8046417778109	WP_001094726.1
C2566_RS18495	qseC	qseC	quorum sensing histidine kinase QseC	-0.00572711529573254	0.993043490769245	Downregulated	57.5270448115135	WP_000673402.1
C2566_RS13095	kdgA	kdgA	bifunctional 4-hydroxy-2-oxoglutarate aldolase/2-dehydro-3-deoxy-phosphogluconate aldolase	-0.00582062801583157	0.993043490769245	Downregulated	66.9866406340894	WP_000800512.1
C2566_RS00770	ubiJ	ubiJ	ubiquinone biosynthesis protein UbiJ	-0.00610997231474638	0.99269761304785	Downregulated	72.4950812667035	WP_001295259.1
C2566_RS03390	radA	radA	DNA repair protein RadA	-0.00649964537273867	0.990462355838129	Downregulated	59.5284277446908	WP_001029687.1
C2566_RS00570	uvrD	uvrD	DNA helicase II	-0.00651117508281162	0.986707826823317	Downregulated	136.201564223476	WP_000383407.1
C2566_RS20070	fusA	fusA	elongation factor G	-0.00668344188663583	0.989845367956438	Downregulated	4919.6224506067	WP_000124700.1
C2566_RS05905	acrA	acrA	multidrug efflux RND transporter periplasmic adaptor subunit AcrA	-0.00757541267332105	0.986132243841194	Downregulated	463.040600573447	WP_001295324.1
C2566_RS10530	fnr	fnr	fumarate/nitrate reduction transcriptional regulator Fnr	-0.00759952656567012	0.988369342179297	Downregulated	1527.3960087567	NA
C2566_RS19105	rsmI	rsmI	16S rRNA (cytidine(1402)-2'-O)-methyltransferase	-0.00813407448762957	0.986285647637422	Downregulated	152.465915930977	WP_000809262.1
C2566_RS11100	yddE	yddE	PhzF family isomerase	-0.00876722361589609	0.982788466170887	Downregulated	95.2923152703505	NA
C2566_RS03670	uxuB	uxuB	fructuronate reductase	-0.00949992966308992	0.986707826823317	Downregulated	43.7127657101286	WP_000208176.1
C2566_RS08735	appB	appB	cytochrome d ubiquinol oxidase subunit II	-0.0096008774258992	0.986854361095227	Downregulated	81.4173167948204	WP_000460803.1
C2566_RS04105	leuB	leuB	3-isopropylmalate dehydrogenase	-0.00990693161932309	0.987663486301988	Downregulated	24.0112752334958	WP_000042353.1
C2566_RS07650	rhlE	rhlE	ATP-dependent RNA helicase RhlE	-0.0117874893671547	0.984402580130479	Downregulated	31.1383668727912	WP_000007101.1
C2566_RS16640	glaH	glaH	glutarate dioxygenase GlaH	-0.0122400625929115	0.982788466170887	Downregulated	32.410600447418	WP_000993087.1
C2566_RS00365	ilvY	ilvY	HTH-type transcriptional activator IlvY	-0.0130619865195813	0.981466562334637	Downregulated	40.4840634625326	WP_000365791.1
C2566_RS16315	pdxJ	pdxJ	pyridoxine 5'-phosphate synthase	-0.013205902258398	0.978375654901142	Downregulated	97.3009597825313	WP_001297412.1
C2566_RS17110	cysD	cysD	sulfate adenylyltransferase subunit CysD	-0.0136918684805362	0.982788466170887	Downregulated	34.9169852048205	WP_000372108.1
C2566_RS19165	ubiU	ubiU	ubiquinone anaerobic biosynthesis protein UbiU	-0.013884790029102	0.975346143967737	Downregulated	148.673894739882	WP_000421305.1
C2566_RS25540	C2566_RS25540	C2566_RS25540	protein YpeD	-0.014064792816068	0.982788466170887	Downregulated	33.6926951055496	WP_240811045.1
C2566_RS01300	rpmE	rpmE	50S ribosomal protein L31	-0.0140935086305798	0.979702945662641	Downregulated	922.421687404244	WP_000710769.1
C2566_RS01400	yijO	yijO	AraC family transcriptional regulator	-0.0143751876995396	0.980239554381926	Downregulated	15.1901174383342	WP_000274624.1
C2566_RS07320	ybgC	ybgC	tol-pal system-associated acyl-CoA thioesterase	-0.0146793291604129	0.975346143967737	Downregulated	186.0976275094	WP_001098384.1
C2566_RS13090	purT	purT	formate-dependent phosphoribosylglycinamide formyltransferase	-0.0147144580685479	0.981938437031793	Downregulated	21.3751676630485	WP_000173474.1
C2566_RS16295	shoB	shoB	type I toxin-antitoxin system toxin ShoB	-0.0147472676903407	0.977114927960371	Downregulated	98.1418104738189	WP_000128776.1
C2566_RS18130	trmB	trmB	tRNA (guanosine(46)-N7)-methyltransferase TrmB	-0.0148970699978883	0.972916842578173	Downregulated	146.917366635209	WP_000786911.1
C2566_RS15905	hyfI	hyfI	hydrogenase 4 catalytic subunit HyfI	-0.0150573862640215	0.982203022716792	Downregulated	6.01390089060839	WP_000075541.1
C2566_RS00635	recQ	recQ	ATP-dependent DNA helicase RecQ	-0.0153907822407195	0.975930063092725	Downregulated	113.002896859931	WP_012767774.1
C2566_RS14405	fruA	fruA	PTS fructose transporter subunit IIBC	-0.0154967906060488	0.972640703458643	Downregulated	149.676514631718	WP_000854467.1
C2566_RS20145	yheU	yheU	YheU family protein	-0.0156981834834403	0.976598523963315	Downregulated	41.0676197897816	WP_000907085.1
C2566_RS04925	yafN	yafN	type I toxin-antitoxin system antitoxin YafN	-0.0157006026103338	0.97884451165051	Downregulated	50.0377668604452	WP_000554757.1
C2566_RS15100	hisP	hisP	histidine ABC transporter ATP-binding protein HisP	-0.0160783905069949	0.975937496827389	Downregulated	91.0451591164401	WP_001293613.1
C2566_RS10905	tehA	tehA	dicarboxylate transporter/tellurite-resistance protein TehA	-0.0162766593118287	0.966796117995256	Downregulated	75.3072930696847	WP_001301046.1
C2566_RS20150	prkB	prkB	phosphoribulokinase	-0.0170013332675864	0.972916842578173	Downregulated	97.9695202943296	WP_001274680.1
C2566_RS01410	ppc	ppc	phosphoenolpyruvate carboxylase	-0.0177463498479043	0.968450589582753	Downregulated	290.075800265448	WP_001005579.1
C2566_RS09900	chaC	chaC	glutathione-specific gamma-glutamylcyclotransferase	-0.0180062529556868	0.963229976588528	Downregulated	112.740221972302	WP_012775986.1
C2566_RS05875	pdeB	pdeB	cyclic-guanylate-specific phosphodiesterase PdeB	-0.018247633414015	0.963723604938055	Downregulated	122.11411072814	WP_001319841.1
C2566_RS18665	folB	folB	bifunctional dihydroneopterin aldolase/7,8-dihydroneopterin epimerase	-0.018305541679009	0.973974734192938	Downregulated	60.3899568108385	WP_001295541.1
C2566_RS14245	yohF	yohF	SDR family oxidoreductase	-0.0188888708096088	0.975930063092725	Downregulated	23.236782248257	WP_000079538.1
C2566_RS13290	cheA	cheA	chemotaxis protein CheA	-0.0189032005197912	0.976331218712486	Downregulated	15.3805396116554	WP_012767737.1
C2566_RS02310	yjdI	yjdI	4Fe-4S mono-cluster protein YjdI	-0.0190801171819755	0.975480505835373	Downregulated	96.1924259061026	WP_001070602.1
C2566_RS12550	ynjA	ynjA	carboxymuconolactone decarboxylase family protein	-0.0190806319389589	0.975930063092725	Downregulated	18.5628999944424	WP_000524097.1
C2566_RS20310	gph	gph	phosphoglycolate phosphatase	-0.0194643196745529	0.966979058265629	Downregulated	120.926319432676	WP_001031729.1
C2566_RS20155	yhfA	yhfA	OsmC family protein	-0.0197228885663135	0.963723604938055	Downregulated	357.8924830355	WP_001148908.1
C2566_RS21065	bcsC	bcsC	cellulose synthase complex outer membrane protein BcsC	-0.020059246027334	0.963545860944356	Downregulated	112.087533092508	WP_001225168.1
C2566_RS18020	yqgB	yqgB	acid stress response protein YqgB	-0.0203970521053631	0.970950364802818	Downregulated	28.1385057272413	WP_001297406.1
C2566_RS19365	kdsD	kdsD	arabinose-5-phosphate isomerase KdsD	-0.020510789470705	0.956419974287746	Downregulated	352.959873470459	WP_001295557.1
C2566_RS00805	ubiD	ubiD	4-hydroxy-3-polyprenylbenzoate decarboxylase	-0.0212472429105669	0.967937980010889	Downregulated	708.587348186576	WP_000339805.1
C2566_RS10770	feaB	feaB	phenylacetaldehyde dehydrogenase	-0.0214470342368929	0.962436809857752	Downregulated	72.5508364006011	WP_000138605.1
C2566_RS21045	kdgK	kdgK	2-dehydro-3-deoxygluconokinase	-0.0217013006825834	0.965563416893608	Downregulated	43.6267810545966	WP_001300928.1
C2566_RS08730	appC	appC	cytochrome bd-II oxidase subunit 1	-0.0226803077523252	0.967937980010889	Downregulated	84.5222915303833	WP_000263582.1
C2566_RS21675	rpmG	rpmG	50S ribosomal protein L33	-0.0232431540388944	0.96592118669489	Downregulated	2297.71263697025	WP_001051798.1
C2566_RS13140	znuC	znuC	zinc ABC transporter ATP-binding protein ZnuC	-0.0239598909346978	0.966796117995256	Downregulated	190.694148616464	WP_000202990.1
C2566_RS14455	pdeN	pdeN	cyclic di-GMP phosphodiesterase	-0.0240793502502718	0.958901295250546	Downregulated	75.5185991423459	WP_000470561.1
C2566_RS13000	yebS	yebS	membrane integrity lipid transport subunit YebS	-0.0243025994169523	0.957319980323788	Downregulated	258.192844507079	WP_001301337.1
C2566_RS02145	phnM	phnM	alpha-D-ribose 1-methylphosphonate 5-triphosphate diphosphatase	-0.0243810523569691	0.96592118669489	Downregulated	10.1212378356978	WP_000586324.1
C2566_RS21385	C2566_RS21385	C2566_RS21385	MFS transporter	-0.0250801014557369	0.968450589582753	Downregulated	9.09015054893421	WP_000204810.1
C2566_RS06110	allS	allS	HTH-type transcriptional activator AllS	-0.0260113204351204	0.966053958429247	Downregulated	18.462031282145	WP_000460145.1
C2566_RS10265	yciZ	yciZ	protein YciZ	-0.0260853209398938	0.951888185519277	Downregulated	58.6682262921391	WP_001288368.1
C2566_RS05510	aroM	aroM	AroM family protein	-0.0261795335608596	0.962436809857752	Downregulated	30.2093890306072	WP_001276425.1
C2566_RS07730	dps	dps	DNA starvation/stationary phase protection protein Dps	-0.0262027750383325	0.956020759447329	Downregulated	5636.0414625953	WP_000100800.1
C2566_RS20370	nudE	nudE	ADP compounds hydrolase NudE	-0.0265666852415047	0.954860732190879	Downregulated	295.807793946641	WP_000045744.1
C2566_RS17190	yqcE	yqcE	MFS transporter	-0.0271758053191566	0.966299021715255	Downregulated	14.4541786833564	WP_001164543.1
C2566_RS11020	mnaT	mnaT	GNAT family N-acetyltransferase	-0.0273153622396374	0.962436809857752	Downregulated	39.1006526029307	WP_012767729.1
C2566_RS14410	fruK	fruK	1-phosphofructokinase	-0.0273828414799217	0.958901295250546	Downregulated	40.6774161516747	WP_000091263.1
C2566_RS19780	tsaC	tsaC	L-threonylcarbamoyladenylate synthase type 1 TsaC	-0.0275164800580052	0.950438383563304	Downregulated	70.4351190144643	WP_001301412.1
C2566_RS15825	tmcA	tmcA	tRNA cytosine(34) acetyltransferase TmcA	-0.0280530937212023	0.950438383563304	Downregulated	95.9032137470303	WP_000829360.1
C2566_RS17260	gudX	gudX	enolase C-terminal domain-like protein	-0.0280948626364742	0.959325543311671	Downregulated	21.8126112374435	WP_000211759.1
C2566_RS03995	apaG	apaG	Co2+/Mg2+ efflux protein ApaG	-0.0287283958559039	0.948411988334193	Downregulated	160.606865699961	WP_000610901.1
C2566_RS09985	rssA	rssA	patatin-like phospholipase RssA	-0.0288976267049523	0.948354958782274	Downregulated	83.4999111231607	WP_001295622.1
C2566_RS02435	sugE	sugE	quaternary ammonium compound efflux SMR transporter SugE	-0.0300483873469593	0.955019281225856	Downregulated	338.064281877448	WP_000118483.1
C2566_RS16180	hcaB	hcaB	3-phenylpropionate-dihydrodiol/cinnamic acid-dihydrodiol dehydrogenase	-0.030286528428292	0.959832067826686	Downregulated	7.57757210636751	WP_001281377.1
C2566_RS08510	ssuA	ssuA	aliphatic sulfonate ABC transporter substrate-binding protein SsuA	-0.0303843941783038	0.960247578488807	Downregulated	7.68356456752183	WP_001244308.1
C2566_RS20740	tusA	tusA	sulfurtransferase TusA	-0.0312100877503467	0.953758824827485	Downregulated	44.1405465665127	WP_000130621.1
C2566_RS17155	ygcO	ygcO	ferredoxin family protein	-0.0313220732201101	0.960488908922639	Downregulated	7.80650397722738	WP_000109526.1
C2566_RS05750	yajG	yajG	lipoprotein	-0.031334849412173	0.948980303797917	Downregulated	191.325318135118	WP_001300776.1
C2566_RS09145	trhO	trhO	rhodanese-related sulfurtransferase	-0.0314354043161531	0.947253144875481	Downregulated	114.21505695663	WP_001319625.1
C2566_RS14350	lysP	lysP	lysine-specific permease	-0.0324065220277919	0.94523878296783	Downregulated	136.329302299688	WP_000253273.1
C2566_RS16990	hypC	hypC	hydrogenase 3 maturation protein HypC	-0.0326993289036897	0.950438383563304	Downregulated	33.0348860375958	WP_000334881.1
C2566_RS14370	yeiI	yeiI	sugar kinase	-0.0331449438444252	0.944717567973845	Downregulated	100.72986786374	WP_001065002.1
C2566_RS14810	yfaX	yfaX	IclR family transcriptional regulator	-0.0333355975048311	0.955024242605562	Downregulated	19.6308939257688	WP_000894185.1
C2566_RS16645	lhgO	lhgO	L-2-hydroxyglutarate oxidase	-0.0337132632636143	0.950631047003089	Downregulated	38.7978462122028	WP_000271963.1
C2566_RS20240	frlC	frlC	fructoselysine 3-epimerase	-0.0346052490820079	0.955024242605562	Downregulated	12.354207941593	WP_000847837.1
C2566_RS00440	rffG	rffG	dTDP-glucose 4,6-dehydratase	-0.0346547923855613	0.945402340237776	Downregulated	79.2914269155384	WP_001226602.1
C2566_RS05455	ddlA	ddlA	D-alanine--D-alanine ligase	-0.0352972903284279	0.934077631844339	Downregulated	141.601473582051	WP_000413677.1
C2566_RS17085	ispD	ispD	2-C-methyl-D-erythritol 4-phosphate cytidylyltransferase	-0.0353840101558311	0.928953992176885	Downregulated	63.8648759617491	WP_000246144.1
C2566_RS18910	yhaK	yhaK	pirin family protein	-0.0353983757458522	0.955024242605562	Downregulated	7.67001131075796	WP_000633576.1
C2566_RS17410	csdE	csdE	cysteine desulfurase sulfur acceptor subunit CsdE	-0.0354236271634738	0.940745243960032	Downregulated	142.632187832404	WP_000184261.1
C2566_RS20840	C2566_RS20840	C2566_RS20840	YhiJ/YhiL family protein	-0.0355883790231894	0.948980303797917	Downregulated	65.4737389262703	WP_000643701.1
C2566_RS05035	ecpE	ecpE	fimbrial chaperone EcpE	-0.0357141357730294	0.947835613200878	Downregulated	20.4585649706464	WP_001301243.1
C2566_RS14325	yeiB	yeiB	DUF418 domain-containing protein YeiB	-0.036740002153613	0.942594507800308	Downregulated	26.7147209597695	WP_000440894.1
C2566_RS02625	yjfN	yjfN	DUF1471 family protease activator YjfN	-0.0367833311988878	0.950524589164378	Downregulated	191.981197582759	WP_000811566.1
C2566_RS02515	queG	queG	tRNA epoxyqueuosine(34) reductase QueG	-0.0368498001251458	0.948354958782274	Downregulated	209.225375189527	WP_001294219.1
C2566_RS01640	yjaH	yjaH	DUF1481 domain-containing protein	-0.0374504241566883	0.9463050636531	Downregulated	32.7780827488636	WP_001300651.1
C2566_RS07745	opgE	opgE	phosphoethanolamine transferase	-0.0375025341736213	0.940712690321471	Downregulated	66.6745606866134	WP_001054678.1
C2566_RS15030	hxpA	hxpA	hexitol phosphatase HxpA	-0.0379409714646386	0.948354958782274	Downregulated	153.981417728154	WP_001203392.1
C2566_RS11090	yddH	yddH	flavin reductase family protein	-0.0384317972062444	0.947593750332076	Downregulated	19.6670525884951	WP_000085912.1
C2566_RS02050	yjcO	yjcO	Sel1 family TPR-like repeat protein YjcO	-0.038565114143512	0.940978044685645	Downregulated	156.451582670399	WP_000719886.1
C2566_RS10940	ydcO	ydcO	BenE family transporter YdcO	-0.0385654387656401	0.945402340237776	Downregulated	20.6079672191277	WP_001326689.1
C2566_RS01360	gldA	gldA	bifunctional L-1,2-propanediol dehydrogenase/glycerol dehydrogenase	-0.0386429609686328	0.935731360686694	Downregulated	208.332775551418	WP_000374004.1
C2566_RS16235	hmpA	hmpA	NO-inducible flavohemoprotein	-0.0390114953132293	0.935774704547885	Downregulated	48.4984094650549	WP_000883122.1
C2566_RS20450	bioH	bioH	pimeloyl-ACP methyl ester esterase BioH	-0.0391111269952869	0.934251400298511	Downregulated	33.7859521247695	WP_001060071.1
C2566_RS06860	gltL	gltL	glutamate/aspartate ABC transporter ATP-binding protein GltL	-0.0399695807884373	0.949873616110529	Downregulated	11.6598789702074	NA
C2566_RS15645	yfeY	yfeY	RpoE-regulated lipoprotein	-0.0407406946365134	0.939036376840435	Downregulated	223.485292897957	WP_000838937.1
C2566_RS20620	yhhA	yhhA	DUF2756 family protein	-0.041056613664181	0.938168633792015	Downregulated	241.38339659221	WP_000825996.1
C2566_RS12415	hxpB	hxpB	hexitol phosphatase HxpB	-0.0411032826082929	0.928118244289158	Downregulated	53.6125056399681	WP_000106833.1
C2566_RS19420	mtgA	mtgA	monofunctional biosynthetic peptidoglycan transglycosylase	-0.0419329618184831	0.928953992176885	Downregulated	52.9345773246379	WP_000047091.1
C2566_RS03190	C2566_RS03190	C2566_RS03190	biofilm development regulator YmgB/AriR family protein	-0.0419531777869549	0.944717567973845	Downregulated	72.2112266894525	WP_000239862.1
C2566_RS21750	trmH	trmH	tRNA (guanosine(18)-2'-O)-methyltransferase TrmH	-0.0421432367025614	0.924154344987988	Downregulated	65.6868143986779	WP_001070177.1
C2566_RS04545	yadS	yadS	TRIC cation channel family protein	-0.043066419082746	0.932244173739298	Downregulated	33.4945321855586	WP_000964221.1
C2566_RS08820	torS	torS	TMAO reductase system sensor histidine kinase/response regulator TorS	-0.0431032219690118	0.942319187069466	Downregulated	53.099305660092	WP_001300633.1
C2566_RS15090	yfcH	yfcH	TIGR01777 family oxidoreductase	-0.0432460789395073	0.934553745484833	Downregulated	172.526512901727	WP_001028341.1
C2566_RS05930	priC	priC	primosomal replication protein N''	-0.0433457104709366	0.935042914422619	Downregulated	25.3170727396809	WP_000844874.1
C2566_RS18605	glgS	glgS	cell surface composition regulator GlgS	-0.0434061333551597	0.94523878296783	Downregulated	4504.90283239667	WP_000350095.1
C2566_RS20065	tuf	tuf	elongation factor Tu	-0.0434703718867764	0.93556117117381	Downregulated	3716.26032654526	WP_000031783.1
C2566_RS09950	narI	narI	respiratory nitrate reductase subunit gamma	-0.0436131284334091	0.932974068047501	Downregulated	47.7629987851526	WP_001160110.1
C2566_RS17775	yggC	yggC	nucleoside/nucleotide kinase family protein	-0.0438440712997565	0.928953992176885	Downregulated	32.8534214139605	WP_000687705.1
C2566_RS06360	C2566_RS06360	C2566_RS06360	porin	-0.0439285682720508	0.937250839705734	Downregulated	28.5872854944225	NA
C2566_RS03585	yjiN	yjiN	DUF445 domain-containing protein	-0.0447948658847443	0.925753926872188	Downregulated	68.1852913131459	WP_001037419.1
C2566_RS10760	ydbL	ydbL	YdbL family protein	-0.0448732369597499	0.940978044685645	Downregulated	51.7643025646857	WP_000752043.1
C2566_RS18880	yqjK	yqjK	YqjK-like family protein	-0.0450744735414113	0.937555934190998	Downregulated	119.06801750567	WP_000096086.1
C2566_RS13380	yecA	yecA	UPF0149 family protein YecA	-0.0458903922380289	0.919011453029906	Downregulated	316.351810051793	WP_000847880.1
C2566_RS20125	kefB	kefB	glutathione-regulated potassium-efflux system protein KefB	-0.0459273370269632	0.91090088249235	Downregulated	102.828592643978	WP_000399122.1
C2566_RS09380	fhuE	fhuE	ferric-rhodotorulic acid/ferric-coprogen receptor FhuE	-0.0468342681830804	0.919011453029906	Downregulated	70.7541271740297	WP_000953449.1
C2566_RS12025	lhr	lhr	ATP-dependent helicase	-0.0473713787966851	0.928456740673611	Downregulated	118.26779927955	WP_001301008.1
C2566_RS19815	trkA	trkA	Trk system potassium transporter TrkA	-0.0481003449214511	0.907984903137877	Downregulated	173.481641883876	WP_000691382.1
C2566_RS11780	folM	folM	dihydromonapterin reductase	-0.0490106487849053	0.928953992176885	Downregulated	24.4819289281972	WP_000520804.1
C2566_RS09165	solA	solA	N-methyl-L-tryptophan oxidase	-0.0495589313527052	0.908584712509565	Downregulated	96.3876847373279	WP_000872833.1
C2566_RS10350	puuR	puuR	HTH-type transcriptional regulator PuuR	-0.050148009712599	0.91966432000397	Downregulated	39.7003587948675	WP_001278727.1
C2566_RS17835	argP	argP	DNA-binding transcriptional regulator ArgP	-0.0501777903708951	0.9199211622357	Downregulated	131.238920959353	WP_000828351.1
C2566_RS03865	lspA	lspA	signal peptidase II	-0.050375344928741	0.913069097757835	Downregulated	66.1956055869596	WP_000083375.1
C2566_RS03320	yjjY	yjjY	protein YjjY	-0.0517288939553985	0.935746273185804	Downregulated	8.9444471868171	WP_001303782.1
C2566_RS01385	pflD	pflD	formate C-acetyltransferase	-0.0521238678080159	0.91966102896279	Downregulated	38.6355489896094	WP_000184830.1
C2566_RS02130	phnP	phnP	phosphonate metabolism protein PhnP	-0.0521766651107477	0.932673789377619	Downregulated	8.34265907489815	WP_000059908.1
C2566_RS06880	gltK	gltK	glutamate/aspartate ABC transporter permease GltK	-0.0525252464735199	0.931986244085117	Downregulated	112.617879210522	WP_000272824.1
[truncated: 1,997 more rows]
