# Supplementary material for: Transcriptome Profiling of Escherichia coli B During Sequential Adaptation to T4 Phage and Iron(III) Stress
Source: Antibiotics (Basel). 2026 Jul 13;15(7):684. doi: 10.3390/antibiotics15070684 (PMC13405929; doi:10.3390/antibiotics15070684)
Supplement: Supplementary file 1 [file antibiotics-15-00684-s001.zip › SUPPLEMENTARY FOLDER/analysis_noCON3/FE_vs_ANC_significant.csv]

gene_id	label	gene_name	product	log2FoldChange	padj	direction	baseMean	protein_id
C2566_RS02240	eptA	eptA	phosphoethanolamine transferase EptA	3.89293440667175	8.16257476997413e-14	Upregulated	454.780658311439	WP_001298860.1
C2566_RS17660	ygeW	ygeW	knotted carbamoyltransferase YgeW	3.52781586793784	8.93740173627223e-08	Upregulated	201.282040829092	WP_000859787.1
C2566_RS19180	mtr	mtr	tryptophan permease	3.49850660981951	2.94662242856996e-09	Upregulated	1317.29509001488	WP_000224351.1
C2566_RS17700	ygfK	ygfK	putative selenate reductase subunit YgfK	3.22781660534132	5.80538829405466e-09	Upregulated	305.452587959276	WP_000502388.1
C2566_RS17675	hyuA	hyuA	D-phenylhydantoinase	3.09003740384254	9.57788352881525e-07	Upregulated	109.057628725119	WP_001264452.1
C2566_RS08310	ycaC	ycaC	isochorismate family cysteine hydrolase YcaC	3.0235769889736	6.75832071449173e-14	Upregulated	206.676705211341	WP_000165879.1
C2566_RS21055	dctA	dctA	C4-dicarboxylate transporter DctC	2.98540833553009	2.13961100199541e-11	Upregulated	2929.21241711558	WP_000858210.1
C2566_RS05230	yahO	yahO	DUF1471 family periplasmic protein YahO	2.96111844812932	3.94045752147604e-08	Upregulated	2060.1483321989	WP_000691956.1
C2566_RS17710	ygfM	ygfM	molybdopterin-dependent oxidoreductase FAD-binding subunit	2.94272720182292	2.09673630444426e-05	Upregulated	51.8024502678134	WP_000572483.1
C2566_RS17715	xdhD	xdhD	molybdopterin-dependent oxidoreductase Mo/Fe-S-binding subunit	2.92255419861392	5.67326549568979e-07	Upregulated	349.779382230169	WP_000583631.1
C2566_RS08885	ymdF	ymdF	general stress protein	2.87595407502916	1.97615684622042e-06	Upregulated	1354.03260943936	WP_001273658.1
C2566_RS14835	arnB	arnB	UDP-4-amino-4-deoxy-L-arabinose aminotransferase	2.83980569962092	3.78495892429753e-05	Upregulated	1073.85069823542	WP_001295286.1
C2566_RS11190	osmC	osmC	peroxiredoxin OsmC	2.75455018786126	2.74308066722748e-15	Upregulated	247.549987244997	WP_000152305.1
C2566_RS21575	waaH	waaH	UDP-glucuronate:LPS(HepIII) glycosyltransferase	2.66724458890504	6.78814882747082e-05	Upregulated	300.924428308306	WP_000982115.1
C2566_RS17705	ssnA	ssnA	putative aminohydrolase SsnA	2.66231389115096	3.6329896816193e-05	Upregulated	70.3409992207368	WP_000906252.1
C2566_RS14845	arnA	arnA	bifunctional UDP-4-amino-4-deoxy-L-arabinose formyltransferase/UDP-glucuronic acid oxidase ArnA	2.50723878346066	4.03411558744971e-05	Upregulated	681.968998642612	WP_000860273.1
C2566_RS02235	basR	basR	two-component system response regulator BasR	2.47991307021265	8.46320141585381e-08	Upregulated	159.762109983369	WP_000697915.1
C2566_RS13455	yodB	yodB	cytochrome b	2.46748333202611	6.38446219927127e-05	Upregulated	490.32131466659	WP_001079074.1
C2566_RS13680	ugd	ugd	UDP-glucose 6-dehydrogenase	2.41608352267279	2.29445224914494e-05	Upregulated	424.341699862859	WP_000704860.1
C2566_RS21420	aldB	aldB	aldehyde dehydrogenase AldB	2.40717993969477	4.53038425650717e-07	Upregulated	238.290417136978	WP_001300944.1
C2566_RS17665	dpaL	dpaL	diaminopropionate ammonia-lyase	2.39930310367925	0.00076164091793628	Upregulated	110.216965597571	WP_000110501.1
C2566_RS13340	araF	araF	arabinose ABC transporter substrate-binding protein AraF	2.32140216202956	5.95060765207023e-09	Upregulated	140.776785501518	WP_000548675.1
C2566_RS23550	C2566_RS23550	C2566_RS23550	xanthine permease XanP	2.32019172331836	0.00202632816964378	Upregulated	13.2716033851569	NA
C2566_RS14860	arnE	arnE	4-amino-4-deoxy-L-arabinose-phosphoundecaprenol flippase subunit ArnE	2.26480480258062	0.000879922370535643	Upregulated	36.6671992901855	WP_000638031.1
C2566_RS07305	cydB	cydB	cytochrome d ubiquinol oxidase subunit II	2.2613551045476	5.00230486219779e-08	Upregulated	4196.50908853417	WP_000568275.1
C2566_RS10030	oppC	oppC	oligopeptide ABC transporter permease OppC	2.25337307604721	5.04947797315425e-06	Upregulated	1304.29990496696	WP_000979661.1
C2566_RS14850	arnD	arnD	4-deoxy-4-formamido-L-arabinose-phosphoundecaprenol deformylase	2.23590296411674	0.000573719286870948	Upregulated	257.121369229249	WP_000169728.1
C2566_RS14840	arnC	arnC	undecaprenyl-phosphate 4-deoxy-4-formamido-L-arabinose transferase	2.22059491999871	0.00106900716029166	Upregulated	453.425821125021	WP_000461657.1
C2566_RS14190	mlrA	mlrA	HTH-type transcriptional regulator MlrA	2.20875943353937	2.21149148359747e-06	Upregulated	114.665261950076	WP_001240403.1
C2566_RS16670	kbp	kbp	potassium binding protein Kbp	2.19262241780087	3.35286914709033e-05	Upregulated	1012.54760230906	WP_000522424.1
C2566_RS06365	C2566_RS06365	C2566_RS06365	IS1-like element IS1A family transposase	2.12522406964866	0.00146363150864259	Upregulated	22.3363148292525	WP_103215986.1
C2566_RS08305	dmsC	dmsC	dimethyl sulfoxide reductase anchor subunit DmsC	2.09486498947091	2.94393735991575e-05	Upregulated	227.015130193351	WP_000534631.1
C2566_RS02225	pmrR	pmrR	LpxT activity modulator PmrR	2.07351161475306	0.000217792922166423	Upregulated	258.862162562108	WP_000797657.1
C2566_RS07300	cydA	cydA	cytochrome ubiquinol oxidase subunit I	2.05591589678231	2.1339705320623e-07	Upregulated	5005.17321505196	WP_000884361.1
C2566_RS14830	ais	ais	lipopolysaccharide core heptose(II)-phosphate phosphatase Ais	2.0305736355834	0.0020416919343461	Upregulated	1204.62659460032	WP_000879113.1
C2566_RS11180	sra	sra	stationary-phase-induced ribosome-associated protein	2.01082393550608	1.35221164986437e-05	Upregulated	6284.43475391106	WP_000841554.1
C2566_RS02200	yjdN	yjdN	VOC family metalloprotein YjdN	2.00901108942812	1.38740804327514e-07	Upregulated	64.8205106195894	WP_001131339.1
C2566_RS17680	arcC	arcC	carbamate kinase	2.00134917708235	9.15322624968999e-07	Upregulated	70.1138320323059	WP_000038008.1
C2566_RS00015	yidD	yidD	membrane protein insertion efficiency factor YidD	1.97392043301929	4.64694584229845e-05	Upregulated	35.4731473236769	WP_001307474.1
C2566_RS15330	dsdA	dsdA	D-serine ammonia-lyase	1.95305280329401	5.99257644711489e-06	Upregulated	88.7924858231763	WP_000426426.1
C2566_RS17980	uacT	uacT	urate/proton symporter UacT	1.91821865935889	0.00197278673531928	Upregulated	86.5287772751238	WP_001295374.1
C2566_RS15325	dsdX	dsdX	D-serine transporter DsdX	1.89490811815909	6.62587270409872e-08	Upregulated	89.2295269526702	WP_000556048.1
C2566_RS14865	arnF	arnF	4-amino-4-deoxy-L-arabinose-phosphoundecaprenol flippase subunit ArnF	1.87806932598814	0.000757891249613536	Upregulated	54.0454024262404	WP_000523880.1
C2566_RS14855	arnT	arnT	lipid IV(A) 4-amino-4-deoxy-L-arabinosyltransferase	1.87655343206832	0.0024205805138903	Upregulated	355.854245661503	WP_000844057.1
C2566_RS15770	tkt	tkt	transketolase	1.86860537470858	2.94662242856996e-09	Upregulated	279.427015858161	WP_000087280.1
C2566_RS24910	C2566_RS24910	C2566_RS24910	hypothetical protein	1.84290492952977	0.0015592751825345	Upregulated	43.2828305349697	WP_000700140.1
C2566_RS02230	pmrB	pmrB	two-component system sensor histidine kinase PmrB	1.82689325885681	0.000177074149837861	Upregulated	136.836390575408	WP_001051094.1
C2566_RS19900	rpsH	rpsH	30S ribosomal protein S8	1.82672063221778	6.86582702175205e-05	Upregulated	1208.31554369528	WP_000062611.1
C2566_RS17720	C2566_RS17720	C2566_RS17720	nucleobase:cation symporter-2 family protein	1.81402130843323	0.00263809286401761	Upregulated	41.3664027331291	WP_061057655.1
C2566_RS06370	C2566_RS06370	C2566_RS06370	porin	1.7989490369	0.000206871972828354	Upregulated	847.484446055726	NA
C2566_RS01590	thiS	thiS	sulfur carrier protein ThiS	1.78409564639429	0.00626785024970593	Upregulated	14.8901642672741	WP_001166232.1
C2566_RS16545	rimM	rimM	ribosome maturation factor RimM	1.77806964469695	0.000684792545997262	Upregulated	1927.14124640103	WP_000043335.1
C2566_RS00140	glmS	glmS	glutamine--fructose-6-phosphate transaminase (isomerizing)	1.7435841755608	1.61331248251547e-05	Upregulated	838.63102838954	WP_000334099.1
C2566_RS13620	plaP	plaP	putrescine/proton symporter PlaP	1.7406814086809	0.00013996218001859	Upregulated	129.069837176672	WP_000019197.1
C2566_RS05600	secD	secD	protein translocase subunit SecD	1.73666532756044	8.38805510765371e-06	Upregulated	828.706113342964	WP_000934822.1
C2566_RS07875	ybjG	ybjG	undecaprenyl-diphosphate phosphatase	1.72010737158253	3.77424235524586e-05	Upregulated	56.963931711246	WP_001295291.1
C2566_RS14950	nuoM	nuoM	NADH-quinone oxidoreductase subunit M	1.71944669429848	0.000223795919935591	Upregulated	737.64427989312	WP_000926441.1
C2566_RS10735	ydbJ	ydbJ	DUF333 domain-containing protein	1.71580243485346	1.55308861130098e-05	Upregulated	123.603930903165	WP_001295715.1
C2566_RS21630	C2566_RS21630	C2566_RS21630	IS1-like element IS1A family transposase	1.70338298399924	0.00441116308379209	Upregulated	16.9339196510481	WP_094096600.1
C2566_RS17060	nlpD	nlpD	murein hydrolase activator NlpD	1.69821931098992	5.79653878977546e-05	Upregulated	2957.24748841779	WP_224692580.1
C2566_RS08460	gloC	gloC	hydroxyacylglutathione hydrolase GloC	1.68544553660555	1.00008968602018e-05	Upregulated	351.332987849	WP_001109486.1
C2566_RS11170	adhP	adhP	alcohol dehydrogenase AdhP	1.67708200365369	1.78194799162961e-05	Upregulated	33.8024138672451	WP_000642433.1
C2566_RS07445	ybhC	ybhC	putative acyl-CoA thioester hydrolase	1.67492562957473	4.1777872585236e-08	Upregulated	216.451671986679	WP_001091587.1
C2566_RS14955	nuoL	nuoL	NADH-quinone oxidoreductase subunit L	1.67271603069048	0.000925703559324755	Upregulated	1153.45757265638	WP_001056644.1
C2566_RS14965	nuoJ	nuoJ	NADH-quinone oxidoreductase subunit J	1.6587501882311	0.00014074080101095	Upregulated	290.632505980674	WP_000393511.1
C2566_RS18650	ygiM	ygiM	TIGR04211 family SH3 domain-containing protein	1.65296149213886	0.00109259488793641	Upregulated	233.246282093344	WP_001125331.1
C2566_RS08295	dmsA	dmsA	dimethylsulfoxide reductase subunit A	1.64572706679062	0.000144955555961411	Upregulated	540.179853532154	WP_000850303.1
C2566_RS14300	mglC	mglC	galactose/methyl galactoside ABC transporter permease MglC	1.64050778461422	0.000547585043279626	Upregulated	108.309555832779	WP_001275118.1
C2566_RS16540	trmD	trmD	tRNA (guanosine(37)-N1)-methyltransferase TrmD	1.63971470986857	0.00142353074476583	Upregulated	2765.0948748419	WP_000264777.1
C2566_RS08595	rmf	rmf	ribosome modulation factor	1.63503311721943	0.0050206729611527	Upregulated	125667.915219865	WP_000828648.1
C2566_RS12895	yoaE	yoaE	CNNM family cation transport protein YoaE	1.6250996251682	0.00019167731659896	Upregulated	166.486440701754	WP_000394983.1
C2566_RS11760	pntB	pntB	Re/Si-specific NAD(P)(+) transhydrogenase subunit beta	1.61166399032274	0.000136830591541065	Upregulated	401.672720087085	WP_000014036.1
C2566_RS19640	accB	accB	acetyl-CoA carboxylase biotin carboxyl carrier protein	1.61127093362554	9.41821344932227e-05	Upregulated	230.637292703478	WP_000354622.1
C2566_RS09290	rne	rne	ribonuclease E	1.60782721493875	4.34698711640243e-08	Upregulated	645.097007178744	WP_000827411.1
C2566_RS17890	gcvT	gcvT	glycine cleavage system aminomethyltransferase GcvT	1.59542574586385	3.8082874051103e-05	Upregulated	466.804658218921	WP_000068701.1
C2566_RS01405	eptC	eptC	phosphoethanolamine transferase CptA	1.5950584946664	0.000102536261844122	Upregulated	691.065111549148	WP_000556295.1
C2566_RS18370	yghX	yghX	YghX family hydrolase	1.59465143433863	0.000199261961835559	Upregulated	86.6521522504322	WP_001424373.1
C2566_RS14945	nuoN	nuoN	NADH-quinone oxidoreductase subunit NuoN	1.58717758637826	0.00127114072646409	Upregulated	672.075988935045	WP_000156701.1
C2566_RS14990	nuoE	nuoE	NADH-quinone oxidoreductase subunit NuoE	1.58046031586997	8.63225566368653e-05	Upregulated	301.783431743697	WP_000545042.1
C2566_RS16005	guaB	guaB	IMP dehydrogenase	1.57826468210583	0.000138957279150799	Upregulated	262.139427878154	WP_001299507.1
C2566_RS10025	oppB	oppB	oligopeptide ABC transporter permease OppB	1.56792291890592	0.00028057356092538	Upregulated	1417.89993592701	WP_000911112.1
C2566_RS19875	rplO	rplO	50S ribosomal protein L15	1.56403007610123	0.00269151102501326	Upregulated	1393.68432776955	WP_001238917.1
C2566_RS07715	glnP	glnP	glutamine ABC transporter permease GlnP	1.5617490832508	0.00175154717573929	Upregulated	146.295862150927	WP_001159065.1
C2566_RS11765	pntA	pntA	Re/Si-specific NAD(P)(+) transhydrogenase subunit alpha	1.56146445641807	0.000105329575678999	Upregulated	515.777048398523	WP_001353838.1
C2566_RS16335	lepB	lepB	signal peptidase I	1.55770022593187	3.01683688596041e-05	Upregulated	460.417383829503	WP_000002542.1
C2566_RS07250	sdhB	sdhB	succinate dehydrogenase iron-sulfur subunit SdhB	1.55409969953894	0.00428723246780639	Upregulated	888.153410487649	WP_001235264.1
C2566_RS03465	osmY	osmY	molecular chaperone OsmY	1.55287100159396	0.000414140361322164	Upregulated	296.695841525984	WP_001295748.1
C2566_RS17350	C2566_RS17350	C2566_RS17350	ABC transporter substrate-binding protein	1.54659067283406	0.00302046256048317	Upregulated	208.091678331832	WP_000857361.1
C2566_RS02800	paeA	paeA	hemolysin family protein	1.54117404985809	1.72168631469231e-08	Upregulated	275.127322010665	WP_000935036.1
C2566_RS00010	rnpA	rnpA	ribonuclease P protein component	1.54006142850767	0.00315868305388422	Upregulated	128.601315399945	WP_000239730.1
C2566_RS05735	cyoB	cyoB	cytochrome o ubiquinol oxidase subunit I	1.5379527324069	0.00478801803944241	Upregulated	1234.77667272315	WP_000467180.1
C2566_RS15215	aroC	aroC	chorismate synthase	1.53687375116895	2.09673630444426e-05	Upregulated	99.5653943587616	WP_001297933.1
C2566_RS16345	rseC	rseC	SoxR-reducing system protein RseC	1.53341484020784	0.000363084817424716	Upregulated	72.585831756821	WP_000589070.1
C2566_RS13330	araH	araH	arabinose ABC transporter permease AraH	1.53254661198351	0.000146821506861046	Upregulated	93.5107280177548	WP_000100205.1
C2566_RS10035	oppD	oppD	murein tripeptide/oligopeptide ABC transporter ATP-binding protein OppD	1.53232601945984	0.000143073125778358	Upregulated	1057.34105397191	WP_000110945.1
C2566_RS08455	mepK	mepK	YcbK family protein	1.51680320185518	4.94703775090533e-05	Upregulated	864.178301686177	WP_001295932.1
C2566_RS20865	pitA	pitA	inorganic phosphate transporter PitA	1.51133952527358	0.000417109288553965	Upregulated	309.090913949591	WP_000902780.1
C2566_RS08255	cydC	cydC	heme ABC transporter ATP-binding protein/permease CydC	1.48112225023303	1.97615684622042e-06	Upregulated	270.38783004788	WP_001202189.1
C2566_RS17975	yqfG	yqfG	protein YqfG	1.47508648113574	0.00349922177997988	Upregulated	18.2206847277133	WP_001050745.1
C2566_RS07420	ybgS	ybgS	YbgS-like family protein	1.4648076626063	0.000415167813663245	Upregulated	187.022361992846	WP_000784351.1
C2566_RS12040	sodB	sodB	superoxide dismutase [Fe]	1.45576878913284	6.86582702175205e-05	Upregulated	6210.73386826516	WP_000007283.1
C2566_RS20185	fic	fic	putative adenosine monophosphate-protein transferase Fic	1.44011717512677	2.3800985946875e-05	Upregulated	90.3052002459197	WP_000502522.1
C2566_RS13320	otsA	otsA	alpha,alpha-trehalose-phosphate synthase	1.43350746624713	1.61331248251547e-05	Upregulated	212.393710509846	WP_001295646.1
C2566_RS13130	mepM	mepM	murein DD-endopeptidase MepM	1.4316165314693	1.85801067107231e-05	Upregulated	316.925926389212	WP_001184045.1
C2566_RS13005	yebT	yebT	lipid-binding membrane homeostasis protein YebT	1.40887332769935	4.53038425650717e-07	Upregulated	149.245997051799	WP_001297532.1
C2566_RS18390	exbD	exbD	TonB system transport protein ExbD	1.40790098833156	0.000814800918712674	Upregulated	82.5672210192447	WP_001240712.1
C2566_RS16000	guaA	guaA	glutamine-hydrolyzing GMP synthase	1.40718024845478	9.25205523971925e-05	Upregulated	373.19988074551	WP_000138270.1
C2566_RS14550	ccmF	ccmF	cytochrome c-type biogenesis heme lyase CcmF	1.40416777860488	0.00261822674073347	Upregulated	51.7731381135475	WP_000982447.1
C2566_RS10040	oppF	oppF	murein tripeptide/oligopeptide ABC transporter ATP-binding protein OppF	1.39681001999769	0.00415267402154969	Upregulated	752.048247497881	WP_000994905.1
C2566_RS17690	yqeC	yqeC	selenium cofactor biosynthesis protein YqeC	1.38173494124797	0.00101616477238031	Upregulated	88.9901532427696	WP_001300448.1
C2566_RS14960	nuoK	nuoK	NADH-quinone oxidoreductase subunit NuoK	1.3733013130332	0.00884832327935185	Upregulated	111.602481604302	WP_000612644.1
C2566_RS18005	guaD	guaD	guanine deaminase	1.37268061687239	0.00233182954705086	Upregulated	65.1643849312943	WP_001301062.1
C2566_RS17685	yqeB	yqeB	selenium-dependent molybdenum cofactor biosynthesis protein YqeB	1.36108929461452	0.00370906804614204	Upregulated	138.08808323623	WP_001020381.1
C2566_RS10220	acnA	acnA	aconitate hydratase AcnA	1.36081126012002	0.000109346330240792	Upregulated	1152.09584402542	WP_000099534.1
C2566_RS05795	ppiD	ppiD	peptidylprolyl isomerase	1.35716345271381	7.1840245919142e-05	Upregulated	1000.64022265709	WP_000969378.1
C2566_RS05785	lon	lon	endopeptidase La	1.34478934474935	8.23681478266253e-07	Upregulated	152.60097548127	WP_001295325.1
C2566_RS06990	nagE	nagE	PTS N-acetyl glucosamine transporter subunit IIABC	1.33329094043303	0.00170351936511939	Upregulated	289.991872962051	WP_001023126.1
C2566_RS07240	sdhD	sdhD	succinate dehydrogenase membrane anchor subunit	1.32447210303513	0.0164384841742383	Upregulated	354.052641133813	WP_000254365.1
C2566_RS17920	trhA	trhA	PAQR family membrane homeostasis protein TrhA	1.32398429651667	0.00728180293932355	Upregulated	560.541926718671	WP_000250274.1
C2566_RS07570	moaA	moaA	GTP 3',8-cyclase MoaA	1.30703477289212	1.15006852229523e-05	Upregulated	398.342535552534	WP_001295301.1
C2566_RS16355	rseA	rseA	anti-sigma-E factor RseA	1.30431617803382	0.00428723246780639	Upregulated	1484.04046348881	WP_001168459.1
C2566_RS15165	usg	usg	aspartate-semialdehyde dehydrogenase	1.30382821879236	0.00220856814754234	Upregulated	143.810141188381	WP_001289167.1
C2566_RS08475	ompF	ompF	porin OmpF	1.30307224108184	0.00332828788447997	Upregulated	130227.461999142	WP_000977920.1
C2566_RS18875	yqjE	yqjE	phage holin family protein	1.30030839920327	0.00288920885642174	Upregulated	108.558664596117	WP_000785722.1
C2566_RS17305	sdaC	sdaC	HAAAP family serine/threonine permease SdaC	1.29825552085478	0.00346839515113387	Upregulated	605.802333498528	WP_000450476.1
C2566_RS18000	ghxQ	ghxQ	guanine/hypoxanthine transporter GhxQ	1.28964363825176	0.00505962055193804	Upregulated	63.2158153437466	WP_000012163.1
C2566_RS11980	ydhJ	ydhJ	HlyD family secretion protein	1.28889112584158	0.00942461785234066	Upregulated	25.2686148163839	WP_001301002.1
C2566_RS03870	fkpB	fkpB	FKBP-type peptidyl-prolyl cis-trans isomerase	1.27857404344945	0.00330531724328799	Upregulated	41.2355516811068	WP_000004655.1
C2566_RS16055	ndk	ndk	nucleoside-diphosphate kinase	1.27848658149503	0.00164317524881735	Upregulated	217.207242136818	WP_000963837.1
C2566_RS07325	tolQ	tolQ	Tol-Pal system protein TolQ	1.27560796969421	0.00012244679539684	Upregulated	137.385950225241	WP_000131314.1
C2566_RS03480	rimI	rimI	ribosomal protein S18-alanine N-acetyltransferase	1.26746945374808	0.00137902306200552	Upregulated	32.6426018634405	WP_001092461.1
C2566_RS14610	napF	napF	ferredoxin-type protein NapF	1.26299384313204	0.00385912947588162	Upregulated	42.0134056455169	WP_000686736.1
C2566_RS02485	asd	asd	archaetidylserine decarboxylase	1.26156161114819	0.000345319524978165	Upregulated	144.128124215438	WP_000934920.1
C2566_RS21480	mtlA	mtlA	PTS mannitol transporter subunit IICBA	1.25331654052547	0.000742340157491756	Upregulated	276.441968980813	WP_000093247.1
C2566_RS02555	hflK	hflK	FtsH protease activity modulator HflK	1.25292795716368	0.00375049742716968	Upregulated	433.960778768664	WP_000312488.1
C2566_RS03110	C2566_RS03110	C2566_RS03110	BCCT family transporter	1.25208140242617	8.0532337676482e-06	Upregulated	137.339042465206	WP_001293436.1
C2566_RS04015	lptD	lptD	LPS assembly protein LptD	1.24565006366116	2.3800985946875e-05	Upregulated	909.775513506217	WP_000746151.1
C2566_RS19810	rsmB	rsmB	16S rRNA (cytosine(967)-C(5))-methyltransferase RsmB	1.24450009776306	0.000150523812366422	Upregulated	107.586295368732	WP_000744778.1
C2566_RS18345	hybB	hybB	Ni/Fe-hydrogenase cytochrome b subunit	1.24449215301812	0.000105116295669958	Upregulated	197.05120784599	WP_000017703.1
C2566_RS13325	otsB	otsB	trehalose-phosphatase	1.23965286630821	0.00444675825328534	Upregulated	137.169554649818	WP_001295645.1
C2566_RS07850	bssR	bssR	biofilm formation regulator BssR	1.23632403895605	0.00406539988843958	Upregulated	137782.443277093	WP_000497137.1
C2566_RS08140	ybjP	ybjP	lipoprotein	1.2276248479224	0.000880091065911212	Upregulated	204.388755894993	WP_001270734.1
C2566_RS06900	lnt	lnt	apolipoprotein N-acyltransferase	1.22372084829461	8.9393928310135e-05	Upregulated	113.55472983267	WP_000853065.1
C2566_RS01865	dgkA	dgkA	diacylglycerol kinase	1.22162293734785	0.0085311332493096	Upregulated	39.6824835967034	WP_000002907.1
C2566_RS04565	degP	degP	serine endoprotease DegP	1.21568096754324	0.00428723246780639	Upregulated	609.789584725524	WP_000753946.1
C2566_RS07315	ybgE	ybgE	cyd operon protein YbgE	1.21545966393446	0.00931344900738523	Upregulated	614.178319453407	WP_000034602.1
C2566_RS11690	ynfG	ynfG	DMSO reductase like molybdoenzyme iron-sulfur subunit YnfG	1.20847002069319	0.00934057389827318	Upregulated	86.7471775142951	WP_000213028.1
C2566_RS06520	fepA	fepA	siderophore enterobactin receptor FepA	1.20683633689824	0.0125930015224921	Upregulated	233.058239540813	WP_001034916.1
C2566_RS10520	ynaJ	ynaJ	DUF2534 family protein	1.20475913897142	0.0148736289346685	Upregulated	1860.25655639098	WP_000605090.1
C2566_RS08300	dmsB	dmsB	dimethylsulfoxide reductase iron-sulfur subunit DmsB	1.20368496622166	0.0156510845970859	Upregulated	122.215733194355	WP_000213098.1
C2566_RS14310	mglB	mglB	galactose/glucose ABC transporter substrate-binding protein MglB	1.20344086275676	0.0125930015224921	Upregulated	644.011588027366	NA
C2566_RS15465	mntH	mntH	Nramp family divalent metal transporter	1.20332590311845	0.00889172554165861	Upregulated	311.975119478743	WP_000186384.1
C2566_RS18870	yqjD	yqjD	DUF883 family protein	1.20151267176614	0.000414140361322164	Upregulated	314.600158215376	WP_000031415.1
C2566_RS08260	cydD	cydD	heme ABC transporter permease/ATP-binding protein CydD	1.20102024769194	5.61063676355162e-06	Upregulated	279.494021929602	WP_001043577.1
C2566_RS16550	rpsP	rpsP	30S ribosomal protein S16	1.19796374336585	0.0150042350755081	Upregulated	904.029727467806	WP_000256450.1
C2566_RS15160	truA	truA	tRNA pseudouridine(38-40) synthase TruA	1.18592033975265	0.00262781037315281	Upregulated	131.657858711371	WP_001283585.1
C2566_RS16340	lepA	lepA	translation elongation factor 4	1.18069447294807	0.000224144492060819	Upregulated	484.563836159986	WP_000790168.1
C2566_RS03620	yjiH	yjiH	nucleoside recognition domain-containing protein	1.17984281193395	0.00233182954705086	Upregulated	327.644504661503	WP_001295597.1
C2566_RS07270	sucC	sucC	ADP-forming succinate--CoA ligase subunit beta	1.17740614532211	0.0154397978012264	Upregulated	1511.33499165092	WP_001048602.1
C2566_RS14995	nuoC	nuoC	NADH-quinone oxidoreductase subunit C/D	1.17567439243771	0.00208011022997652	Upregulated	757.408310583842	WP_000247878.1
C2566_RS20830	yhiI	yhiI	HlyD family secretion protein	1.17238656775986	0.00226201572471414	Upregulated	131.414236619024	WP_000361491.1
C2566_RS05570	proY	proY	proline-specific permease ProY	1.16045741927776	0.00289886769633415	Upregulated	93.0457359155827	WP_001295329.1
C2566_RS19855	rpsK	rpsK	30S ribosomal protein S11	1.15648706605438	0.014175117124116	Upregulated	868.471834784901	WP_001029684.1
C2566_RS09990	rssB	rssB	two-component system response regulator RssB	1.15461686224537	0.000863926239702492	Upregulated	96.3947561391083	WP_000193447.1
C2566_RS17310	sdaB	sdaB	L-serine ammonia-lyase II	1.15221125379489	0.0108608231405758	Upregulated	192.456524873988	WP_000626410.1
C2566_RS17055	rpoS	rpoS	RNA polymerase sigma factor RpoS	1.15064076517297	0.00304436517106618	Upregulated	1607.73475729565	WP_000081550.1
C2566_RS15830	ypfJ	ypfJ	neutral zinc metallopeptidase	1.14601819461131	0.00516596208239117	Upregulated	183.943902885428	WP_001267498.1
C2566_RS01940	yjbQ	yjbQ	secondary thiamine-phosphate synthase enzyme YjbQ	1.14580085326421	0.00265061373879808	Upregulated	428.29777903836	WP_000270375.1
C2566_RS11990	sodC	sodC	superoxide dismutase [Cu-Zn] SodC	1.14277360713366	0.00723290396934888	Upregulated	91.3497423154508	WP_001296937.1
C2566_RS01555	rplJ	rplJ	50S ribosomal protein L10	1.14151672730189	0.0200602110528094	Upregulated	1525.53082479344	WP_001207201.1
C2566_RS14975	nuoH	nuoH	NADH-quinone oxidoreductase subunit NuoH	1.13714264986841	0.0060456288278093	Upregulated	504.141404435382	WP_000118507.1
C2566_RS14305	mglA	mglA	galactose/methyl galactoside ABC transporter ATP-binding protein MglA	1.13693114386968	0.00892691860556554	Upregulated	150.789748131989	WP_000255051.1
C2566_RS03990	apaH	apaH	bis(5'-nucleosyl)-tetraphosphatase (symmetrical) ApaH	1.13573541796391	0.000995651500884185	Upregulated	61.8798966997139	WP_000257192.1
C2566_RS18350	hybA	hybA	hydrogenase 2 operon protein HybA	1.13442078596711	0.00703975448788776	Upregulated	217.168251590551	WP_001081870.1
C2566_RS12285	ppsA	ppsA	phosphoenolpyruvate synthase	1.13386643162927	0.0067548722468664	Upregulated	2189.52327612278	WP_000069410.1
C2566_RS09115	mdoH	mdoH	glucans biosynthesis glucosyltransferase MdoH	1.13209754937638	0.00269151102501326	Upregulated	427.474156367944	WP_001295445.1
C2566_RS05595	yajC	yajC	preprotein translocase subunit YajC	1.12476200744845	0.00118686567649684	Upregulated	876.873612269084	WP_000007629.1
C2566_RS05630	nrdR	nrdR	transcriptional regulator NrdR	1.12268985626945	0.00683379217396649	Upregulated	67.377082983672	WP_000543535.1
C2566_RS17460	ptrA	ptrA	pitrilysin	1.11614247429594	2.23810070175852e-07	Upregulated	307.010569711628	WP_001138150.1
C2566_RS15005	nuoA	nuoA	NADH-quinone oxidoreductase subunit NuoA	1.11281452625659	0.000918171328610829	Upregulated	411.395854961735	WP_000062997.1
C2566_RS21765	gltS	gltS	sodium/glutamate symporter	1.10941443243646	0.00185697203829395	Upregulated	4419.45034239613	WP_000468833.1
C2566_RS02695	priB	priB	primosomal replication protein N	1.10844259908875	0.0379575761298642	Upregulated	716.197523057164	WP_001296681.1
C2566_RS14600	napA	napA	periplasmic nitrate reductase subunit alpha	1.10796849833671	0.00308414641442282	Upregulated	87.8133751546571	WP_000778078.1
C2566_RS12405	yniA	yniA	fructosamine kinase family protein	1.10376421574521	0.0051344686875905	Upregulated	967.359076781043	WP_000267650.1
C2566_RS05985	ybaL	ybaL	YbaL family putative K(+) efflux transporter	1.09749252217524	0.0029820266048203	Upregulated	169.747320928654	WP_000546237.1
C2566_RS17905	ygfF	ygfF	SDR family oxidoreductase	1.09474296240727	0.00884832327935185	Upregulated	25.2728470398999	WP_000951948.1
C2566_RS02905	mgtA	mgtA	magnesium-translocating P-type ATPase	1.09405562244911	0.0123719540568919	Upregulated	240.202595269478	WP_000471889.1
C2566_RS06040	qmcA	qmcA	SPFH domain-containing protein	1.09355162495109	0.00487834840294736	Upregulated	137.365163303927	WP_000904502.1
C2566_RS21140	dppC	dppC	dipeptide ABC transporter permease DppC	1.09002765330236	0.0246267942002398	Upregulated	20.4460602351447	WP_000084677.1
C2566_RS15180	yfcJ	yfcJ	arabinose transporter	1.08827158572845	0.00190098585546926	Upregulated	94.8963774891244	WP_000127751.1
C2566_RS04175	mraY	mraY	phospho-N-acetylmuramoyl-pentapeptide-transferase	1.08734520711621	0.00261822674073347	Upregulated	215.412678861194	WP_000964131.1
C2566_RS14585	napB	napB	nitrate reductase cytochrome c-type subunit	1.08729700580023	0.0439767876038244	Upregulated	16.4697316226605	WP_000835177.1
C2566_RS14470	yejE	yejE	ABC transporter permease	1.08374427243218	0.00583471528447722	Upregulated	31.9873041464835	WP_000088916.1
C2566_RS13040	copD	copD	copper homeostasis membrane protein CopD	1.08207433891222	2.87982647439896e-05	Upregulated	140.688651883876	WP_000879293.1
C2566_RS04630	cdsA	cdsA	phosphatidate cytidylyltransferase	1.08014553245078	0.00213569396563533	Upregulated	225.187177619017	WP_000922446.1
C2566_RS04075	thiB	thiB	thiamine ABC transporter substrate binding subunit	1.07917311029354	0.00716246902105148	Upregulated	35.6447093972011	WP_001301364.1
C2566_RS11370	tam	tam	trans-aconitate 2-methyltransferase	1.07862070347377	0.0465915105229877	Upregulated	34.4213062872632	WP_001286597.1
C2566_RS02360	dicD	dicD	transcriptional regulator	1.07740118057234	0.00202632816964378	Upregulated	149.304432921178	WP_001188520.1
C2566_RS09850	prfA	prfA	peptide chain release factor 1	1.07121490379663	4.32907498666961e-05	Upregulated	213.972067053394	WP_000804726.1
C2566_RS15390	yfdY	yfdY	YfdY family protein	1.06839587321984	0.0227706729263613	Upregulated	335.286653790725	WP_000639883.1
C2566_RS00520	hemX	hemX	uroporphyrinogen-III C-methyltransferase	1.06620110507765	0.00248183925822399	Upregulated	204.253435436091	WP_000139084.1
C2566_RS02480	mscM	mscM	miniconductance mechanosensitive channel MscM	1.06238494570902	0.00132284950548918	Upregulated	159.914134694761	WP_001236847.1
C2566_RS21660	waaA	waaA	lipid IV(A) 3-deoxy-D-manno-octulosonic acid transferase	1.05904031429851	5.35376456137445e-05	Upregulated	129.013974174696	WP_000891574.1
C2566_RS19850	rpsD	rpsD	30S ribosomal protein S4	1.05786296346625	0.0162201784872391	Upregulated	1981.86363169552	WP_000135224.1
C2566_RS02745	ytfB	ytfB	cell division protein YtfB	1.05513687759673	0.0190612050766017	Upregulated	229.377978661591	WP_001119458.1
C2566_RS12000	ydhL	ydhL	DUF1289 domain-containing protein	1.04860243950905	0.00884832327935185	Upregulated	55.3345675243215	WP_000840481.1
C2566_RS13545	cobS	cobS	adenosylcobinamide-GDP ribazoletransferase	1.04645647806629	0.0147939416679458	Upregulated	29.1797997270761	WP_012767739.1
C2566_RS16665	csiR	csiR	DNA-binding transcriptional regulator CsiR	1.04495485715683	0.00953459098190647	Upregulated	31.7437886997596	WP_000156811.1
C2566_RS07440	C2566_RS07440	C2566_RS07440	galactose-1-epimerase	1.04261198933584	0.00723290396934888	Upregulated	147.001366096448	NA
C2566_RS08395	msbA	msbA	lipid A ABC transporter ATP-binding protein/permease MsbA	1.04235237341245	0.00444675825328534	Upregulated	329.009947537528	WP_000551270.1
C2566_RS08865	agp	agp	bifunctional glucose-1-phosphatase/inositol phosphatase	1.04105212003995	0.0140593645608195	Upregulated	1678.18110555099	WP_001044279.1
C2566_RS03355	gpmB	gpmB	2,3-diphosphoglycerate-dependent phosphoglycerate mutase GpmB	1.03834053958884	0.0088248970441983	Upregulated	68.7666170778009	WP_000942344.1
C2566_RS17600	yqeF	yqeF	acetyl-CoA C-acetyltransferase	1.03341940359215	0.0150937283482071	Upregulated	197.027529704759	WP_000656029.1
C2566_RS07880	mdfA	mdfA	multidrug efflux MFS transporter MdfA	1.03330313535416	0.0152395139353062	Upregulated	32.6669356625618	WP_001180089.1
C2566_RS15930	bepA	bepA	beta-barrel assembly-enhancing protease	1.03291760615086	0.000859394140233089	Upregulated	267.933193587072	WP_000489667.1
C2566_RS08210	macA	macA	macrolide transporter subunit MacA	1.03221623072052	4.48886225723871e-05	Upregulated	92.0577309994282	WP_000746443.1
C2566_RS13335	araG	araG	arabinose ABC transporter ATP-binding protein AraG	1.0253605596748	0.0141701598724062	Upregulated	71.9719261562319	WP_001187819.1
C2566_RS16755	ygaH	ygaH	L-valine transporter subunit YgaH	1.02466812917809	0.00423339967357482	Upregulated	43.3810032906648	WP_000119763.1
C2566_RS08440	mukE	mukE	chromosome partition protein MukE	1.0192003952056	0.000426801642954434	Upregulated	81.0749204540937	WP_001295347.1
C2566_RS03800	sgcX	sgcX	M42 family metallopeptidase	1.01612439085504	0.00293053450008122	Upregulated	41.9943226343769	WP_000010829.1
C2566_RS12170	sufD	sufD	Fe-S cluster assembly protein SufD	1.01321591628602	0.00373119926436041	Upregulated	61.4758798448933	WP_000908013.1
C2566_RS07310	cydX	cydX	cytochrome bd-I oxidase subunit CydX	1.01294411080588	0.0129390010696073	Upregulated	352.515384530734	WP_000270282.1
C2566_RS01600	thiE	thiE	thiamine phosphate synthase	1.01139932775261	0.0442612893208953	Upregulated	18.1311339364767	WP_000284615.1
C2566_RS16350	rseB	rseB	sigma-E factor regulatory protein RseB	1.0051722536879	0.00230471809517046	Upregulated	665.167158611989	WP_000812053.1
C2566_RS19895	rplF	rplF	50S ribosomal protein L6	1.00349310153362	0.0246267942002398	Upregulated	1282.37488278581	WP_000091945.1
C2566_RS12350	pheS	pheS	phenylalanine--tRNA ligase subunit alpha	1.00153388584258	0.00758327033970971	Upregulated	153.03077960589	WP_000018596.1
C2566_RS00020	yidC	yidC	membrane protein insertase YidC	1.00062369618593	0.0244769410822539	Upregulated	998.352282072432	WP_000378266.1
C2566_RS19735	C2566_RS19735	C2566_RS19735	hypothetical protein	-1.00382085328666	0.020208114099135	Downregulated	82.3323962770933	NA
C2566_RS21430	selB	selB	selenocysteine-specific translation elongation factor	-1.00931584214127	0.00175154717573929	Downregulated	121.183391715606	WP_000582441.1
C2566_RS01235	uspD	uspD	universal stress protein UspD	-1.00971506434045	0.0140593645608195	Downregulated	1414.38386544781	WP_000323556.1
C2566_RS20485	rtcA	rtcA	RNA 3'-terminal phosphate cyclase	-1.01472446732692	0.0122471900397755	Downregulated	36.9990970850102	WP_001300557.1
C2566_RS00965	yihM	yihM	sugar phosphate isomerase/epimerase family protein	-1.01668084432701	0.0419505378430966	Downregulated	13.1147494243481	WP_000256400.1
C2566_RS16705	ygaM	ygaM	DUF883 domain-containing protein	-1.01731238149112	0.0115289018975195	Downregulated	350.083849675242	WP_001295174.1
C2566_RS08050	ybjM	ybjM	inner membrane protein YbjM	-1.02046901472412	0.0416869828719349	Downregulated	17.4488755371906	WP_000681108.1
C2566_RS00500	C2566_RS00500	C2566_RS00500	hypothetical protein	-1.02054623072751	0.0401134372256609	Downregulated	46.9196698142937	NA
C2566_RS15775	ypfG	ypfG	DUF1176 domain-containing protein	-1.02204276649042	0.0149727343605163	Downregulated	42.6981503395243	WP_001270542.1
C2566_RS20295	yhfY	yhfY	PRD domain protein	-1.03387490818201	0.0475551308260181	Downregulated	34.5675202796307	WP_001295165.1
C2566_RS23895	C2566_RS23895	C2566_RS23895	periplasmic protein	-1.03441679379004	0.0387975892680746	Downregulated	21.9051693243291	WP_001295279.1
C2566_RS05165	yahB	yahB	LysR substrate-binding domain-containing protein	-1.03609270083107	0.0277172232059372	Downregulated	45.2019791220058	WP_001084399.1
C2566_RS13725	C2566_RS13725	C2566_RS13725	glycosyl transferase	-1.03892585676944	0.0306869647460571	Downregulated	2120.26340905574	WP_000690820.1
C2566_RS18785	higA	higA	type II toxin-antitoxin system antitoxin HigA	-1.04165065631467	0.0245523052356497	Downregulated	23.0811335840141	WP_000560266.1
C2566_RS13465	C2566_RS13465	C2566_RS13465	hypothetical protein	-1.0418558313522	0.0297305282764978	Downregulated	85.9641105522021	NA
C2566_RS07515	C2566_RS07515	C2566_RS07515	acyltransferase family protein	-1.04377292542758	0.0119015990659845	Downregulated	489.137465291794	WP_012777356.1
C2566_RS09080	ymdA	ymdA	protein YmdA	-1.04701707342598	0.0449375817208042	Downregulated	22.920103427144	WP_000489585.1
C2566_RS03875	ispH	ispH	4-hydroxy-3-methylbut-2-enyl diphosphate reductase	-1.04879720227374	0.000784419970290932	Downregulated	342.086389629712	WP_001166395.1
C2566_RS05030	ykgJ	ykgJ	YkgJ family cysteine cluster protein	-1.05370556457574	0.0246175190184721	Downregulated	21.8491744579919	WP_001303809.1
C2566_RS06000	ybaK	ybaK	Cys-tRNA(Pro)/Cys-tRNA(Cys) deacylase YbaK	-1.05522752276345	0.0140940408445177	Downregulated	39.1941634180303	WP_000186631.1
C2566_RS24455	C2566_RS24455	C2566_RS24455	type II toxin-antitoxin system PemK/MazF family toxin	-1.06625782182488	0.014661549281006	Downregulated	200.839439112945	NA
C2566_RS09435	ldtC	ldtC	L,D-transpeptidase LdtC	-1.06964297262446	0.00505962055193804	Downregulated	144.747597623797	WP_012767720.1
C2566_RS00315	C2566_RS00315	C2566_RS00315	hypothetical protein	-1.07341058382448	0.0426249176442284	Downregulated	44.5445185464746	NA
C2566_RS20785	nikD	nikD	nickel import ATP-binding protein NikD	-1.07854990280427	0.00758327033970971	Downregulated	165.481905840962	WP_001136236.1
C2566_RS01990	espX5	espX5	T3SS effector pentapeptide repeat protein EspX5	-1.07863033333405	0.0240016046181204	Downregulated	90.4442456952069	NA
C2566_RS03025	idnD	idnD	L-idonate 5-dehydrogenase	-1.08060652151829	0.027729941602333	Downregulated	27.1971722945093	WP_001197411.1
C2566_RS03085	C2566_RS03085	C2566_RS03085	surface-adhesin E family protein	-1.08072169149549	0.0380751877438482	Downregulated	7.8537369994349	WP_000254999.1
C2566_RS01190	cpxP	cpxP	cell-envelope stress modulator CpxP	-1.08479397225213	0.0188434302547267	Downregulated	7402.11217584809	WP_012767777.1
C2566_RS11235	digH	digH	family 10 glycosylhydrolase	-1.0892109490445	0.0001399971437161	Downregulated	87.7667373862813	WP_000350350.1
C2566_RS12815	yeaV	yeaV	BCCT family transporter YeaV	-1.08979494884019	0.0164063933073625	Downregulated	27.9696479280178	NA
C2566_RS17625	ygeQ	ygeQ	protein YgeQ	-1.09073165255953	0.0433215268513233	Downregulated	7.35645371797547	NA
C2566_RS02775	ytfH	ytfH	winged helix-turn-helix transcriptional regulator	-1.09202781991416	0.0155825822808807	Downregulated	89.0165013624661	WP_000084622.1
C2566_RS01230	yiiS	yiiS	DUF406 domain-containing protein	-1.09410685821539	0.0137313120384398	Downregulated	156.363579321022	WP_000655986.1
C2566_RS16810	C2566_RS16810	C2566_RS16810	hypothetical protein	-1.09875089080526	0.0118169610158938	Downregulated	135.728602112232	NA
C2566_RS13390	C2566_RS13390	C2566_RS13390	hypothetical protein	-1.10058755169087	0.011502962368844	Downregulated	409.470152909502	NA
C2566_RS19000	garP	garP	galactarate/glucarate/glycerate transporter GarP	-1.10173672616499	0.0368686508161202	Downregulated	19.4322563742477	WP_000599636.1
C2566_RS20300	yhfZ	yhfZ	GntR family transcriptional regulator YhfZ	-1.10393085885573	0.0285527218508739	Downregulated	167.366993025423	WP_001254790.1
C2566_RS15550	zipA	zipA	cell division protein ZipA	-1.10559196059712	0.00106900716029166	Downregulated	708.47562987646	WP_001297862.1
C2566_RS07885	ybjH	ybjH	protein YbjH	-1.11068799905562	0.0333811030282869	Downregulated	8.86447338304277	WP_000605480.1
C2566_RS18035	metK	metK	methionine adenosyltransferase	-1.11681549186679	0.000384735424063147	Downregulated	240.069581918974	WP_001062128.1
C2566_RS24505	yadW	yadW	small protein YadW	-1.1169402147589	0.0222783201540963	Downregulated	20.369057781003	WP_120795373.1
C2566_RS01100	frvX	frvX	aminopeptidase	-1.12168730586706	0.0113364308286086	Downregulated	30.0284794418654	WP_001019484.1
C2566_RS07000	chiP	chiP	chitoporin ChiP	-1.12205095568583	0.0269670766455957	Downregulated	34.7241015931166	WP_001258839.1
C2566_RS18835	uxaA	uxaA	altronate dehydratase	-1.12239171353717	0.00213569396563533	Downregulated	74.52729716666	WP_001199352.1
C2566_RS20675	livK	livK	high-affinity branched-chain amino acid ABC transporter substrate-binding protein LivK	-1.12241498294026	0.0442801697941594	Downregulated	17.1293566386612	WP_001300935.1
C2566_RS13345	ftnB	ftnB	non-heme ferritin-like protein	-1.12641281038228	9.25205523971925e-05	Downregulated	408.00177225889	WP_000179469.1
C2566_RS24755	pheL	pheL	pheA operon leader peptide PheL	-1.1270420447528	0.0444279148763229	Downregulated	64.1125510983339	WP_001386991.1
C2566_RS10010	adhE	adhE	bifunctional acetaldehyde-CoA/alcohol dehydrogenase	-1.12822754035333	0.00173927093305809	Downregulated	1499.2390584672	WP_000301651.1
C2566_RS06125	gcl	gcl	glyoxylate carboligase	-1.12959252956517	0.0368686508161202	Downregulated	28.9580560676082	WP_001096881.1
C2566_RS08890	rutG	rutG	pyrimidine utilization transport protein G	-1.13091427001623	0.017736061291236	Downregulated	61.8330153745125	WP_001301229.1
C2566_RS18780	fadH	fadH	NADPH-dependent 2,4-dienoyl-CoA reductase	-1.13112088174314	0.042633315947755	Downregulated	407.290122902413	WP_000121433.1
C2566_RS09250	flgE	flgE	flagellar hook protein FlgE	-1.13572362319198	0.0392414463990699	Downregulated	87.1868041021109	WP_000885878.1
C2566_RS01925	tyrB	tyrB	aromatic amino acid transaminase	-1.13638579779672	3.55314532602219e-05	Downregulated	74.1913571773393	WP_000486988.1
C2566_RS19455	C2566_RS19455	C2566_RS19455	transposase	-1.14084478173816	0.00840442968936689	Downregulated	1502.07191497532	WP_000639208.1
C2566_RS14440	yeiR	yeiR	zinc-binding GTPase YeiR	-1.14356081185363	0.0163180306566178	Downregulated	17.8938731859409	WP_000198822.1
C2566_RS21000	ccp	ccp	cytochrome c peroxidase	-1.1445971056399	0.000155789474961727	Downregulated	120.438158889267	WP_000784827.1
C2566_RS09420	ycfJ	ycfJ	glycine zipper 2TM domain-containing protein	-1.14734931838689	0.0240057990674651	Downregulated	20.7742081977203	WP_001043459.1
C2566_RS06610	ybdL	ybdL	methionine-oxo-acid transaminase	-1.14754159805584	0.012404602206847	Downregulated	36.4291427869076	WP_000183906.1
C2566_RS06955	C2566_RS06955	C2566_RS06955	hypothetical protein	-1.14806716223652	0.0487266212423027	Downregulated	812.008862594362	NA
C2566_RS20800	rhsB	rhsB	rhs element protein RhsB	-1.15937874905988	0.0050206729611527	Downregulated	161.213515841373	WP_000015099.1
C2566_RS09860	sirB2	sirB2	invasion regulator SirB2	-1.16498710441579	0.0116281105502556	Downregulated	22.3103211600125	WP_000200373.1
C2566_RS05910	acrR	acrR	multidrug efflux transporter transcriptional repressor AcrR	-1.16505508830616	0.00523808194725443	Downregulated	132.700857363098	WP_000101737.1
C2566_RS09285	flgL	flgL	flagellar hook-associated protein FlgL	-1.16514920326764	0.0240057990674651	Downregulated	85.9187466821374	WP_001212776.1
C2566_RS06355	quuD	quuD	antitermination protein QuuD	-1.16542436207129	0.036262244827219	Downregulated	16.7649901913549	WP_001204780.1
C2566_RS06245	sfmD	sfmD	fimbrial biogenesis usher protein	-1.16755839910671	0.0380751877438482	Downregulated	24.5810059915374	WP_001318685.1
C2566_RS14445	lpxT	lpxT	Kdo(2)-lipid A phosphotransferase	-1.17102985267209	0.00533273811782246	Downregulated	46.6192366313005	WP_001300998.1
C2566_RS14755	inaA	inaA	lipopolysaccharide kinase InaA	-1.17292056735589	0.00841323578240393	Downregulated	139.165728905926	WP_000301050.1
C2566_RS24235	azuC	azuC	stress response protein AzuC	-1.17308712990246	0.042088951203049	Downregulated	180.473914296023	WP_010723106.1
C2566_RS01255	glpF	glpF	glycerol uptake facilitator protein GlpF	-1.17357839195554	0.0179635885370601	Downregulated	340.971019530097	WP_000084268.1
C2566_RS25290	C2566_RS25290	C2566_RS25290	hypothetical protein	-1.17838252688487	0.0305360698633855	Downregulated	7.71294473156396	NA
C2566_RS01700	metA	metA	homoserine O-acetyltransferase MetA	-1.18001920399888	0.00626785024970593	Downregulated	46.3256061919462	WP_001122777.1
C2566_RS10345	puuD	puuD	gamma-glutamyl-gamma-aminobutyrate hydrolase	-1.18170254158021	0.0114397003054236	Downregulated	39.1314299278999	WP_012767726.1
C2566_RS24930	yqiD	yqiD	protein YqiD	-1.18325211461902	0.0095490816865831	Downregulated	241.00097166523	WP_000469266.1
C2566_RS07740	ompX	ompX	outer membrane protein OmpX	-1.18476253895641	0.00372145092404399	Downregulated	978.158452348206	WP_001295296.1
C2566_RS09240	flgC	flgC	flagellar basal body rod protein FlgC	-1.18627285630858	0.042633315947755	Downregulated	23.834308593343	WP_001196460.1
C2566_RS00670	metE	metE	5-methyltetrahydropteroyltriglutamate--homocysteine S-methyltransferase	-1.18654940205925	0.00106900716029166	Downregulated	65.8345684046041	WP_000153940.1
C2566_RS11035	pqqU	pqqU	TonB-dependent receptor PqqU	-1.19021097153103	0.00252176165241058	Downregulated	190.43196877528	WP_000689311.1
C2566_RS09280	flgK	flgK	flagellar hook-associated protein FlgK	-1.19199606822491	0.00520600036698447	Downregulated	68.9082498532121	WP_000096480.1
C2566_RS11400	sad	sad	succinate-semialdehyde dehydrogenase	-1.19386373626291	0.00185737702686298	Downregulated	71.326287659181	WP_000156615.1
C2566_RS02350	cadC	cadC	lysine decarboxylation/transport transcriptional activator CadC	-1.19818317095644	0.0164384841742383	Downregulated	40.4816446001256	WP_001187177.1
C2566_RS06765	lipB	lipB	lipoyl(octanoyl) transferase LipB	-1.20047030304584	0.000442436117651387	Downregulated	76.4129808156389	WP_000284027.1
C2566_RS20960	hdeD	hdeD	acid-resistance protein HdeD	-1.20116896213196	0.0298238905257831	Downregulated	23.857004294964	WP_000965672.1
C2566_RS15275	fadI	fadI	acetyl-CoA C-acyltransferase FadI	-1.20132998326026	0.0345713972460979	Downregulated	219.645042755831	WP_000531952.1
C2566_RS16795	C2566_RS16795	C2566_RS16795	hypothetical protein	-1.20521899852565	0.00491275221671293	Downregulated	44.1786892455972	NA
C2566_RS01690	rrf	rrf	hypothetical protein	-1.20744681104874	0.0436706716886061	Downregulated	109.834751018421	NA
C2566_RS09265	flgH	flgH	flagellar basal body L-ring protein FlgH	-1.21096725468198	0.0304332391842502	Downregulated	19.0499767754762	WP_001295442.1
C2566_RS19700	C2566_RS19700	C2566_RS19700	membrane protein	-1.2117726709407	0.0050801348941625	Downregulated	29.6207011555923	WP_000825639.1
C2566_RS09960	C2566_RS09960	C2566_RS09960	hypothetical protein	-1.21269591880266	0.013542080380383	Downregulated	63.0131575855578	NA
C2566_RS03160	fecR	fecR	ferric citrate uptake sigma factor regulator FecR	-1.21461837915746	0.0402233345415523	Downregulated	9.73547719673443	WP_001068910.1
C2566_RS21780	yicI	yicI	alpha-xylosidase	-1.21850786873423	0.000478049716667277	Downregulated	52.9562824290051	WP_000702882.1
C2566_RS22025	C2566_RS22025	C2566_RS22025	6-phospho-alpha-glucosidase	-1.21878339968169	0.00707542645578905	Downregulated	27.3523713721287	WP_000160104.1
C2566_RS18585	ygiL	ygiL	fimbrial-like protein	-1.21930575428317	0.0346742617158983	Downregulated	8.37631832351964	WP_001272145.1
C2566_RS19075	agaD	agaD	PTS galactosamine transporter subunit IID	-1.22064444942275	0.0426249176442284	Downregulated	7.89808695840345	WP_000534351.1
C2566_RS17630	C2566_RS17630	C2566_RS17630	hypothetical protein	-1.2222785696084	0.0250901618852212	Downregulated	154.925522830848	NA
C2566_RS07215	ybgQ	ybgQ	fimbria/pilus outer membrane usher protein	-1.22675219067132	0.0426249176442284	Downregulated	17.8112454272624	WP_000381918.1
C2566_RS05255	prpE	prpE	propionate--CoA ligase	-1.22827512799845	0.0147939416679458	Downregulated	28.6625191860482	WP_000010267.1
C2566_RS15270	fadJ	fadJ	fatty acid oxidation complex subunit alpha FadJ	-1.2348226751318	0.0238927900294436	Downregulated	498.18981908767	WP_000426175.1
C2566_RS00100	bglB	bglB	6-phospho-beta-glucosidase BglB	-1.2386520453291	0.042633315947755	Downregulated	14.0881132845395	WP_000643219.1
C2566_RS01335	metF	metF	methylenetetrahydrofolate reductase	-1.23911606790103	0.0189901865902582	Downregulated	23.1708629616718	WP_000007523.1
C2566_RS01260	zapB	zapB	septal ring assembly protein ZapB	-1.243869551538	0.00154023703218388	Downregulated	5077.5357456356	WP_001296623.1
C2566_RS03235	C2566_RS03235	C2566_RS03235	IS4-like element IS421 family transposase	-1.25099174195073	0.0200602110528094	Downregulated	9.07431074773662	WP_001300563.1
C2566_RS09095	mdoC	mdoC	glucans biosynthesis protein MdoC	-1.25485215845247	0.0223939951093925	Downregulated	28.5761071084205	WP_001070375.1
C2566_RS02955	C2566_RS02955	C2566_RS02955	hypothetical protein	-1.26620599476707	0.0207460989422562	Downregulated	143.351684244254	WP_000036440.1
C2566_RS25025	ychE	ychE	protein YchT	-1.26747844718489	0.00621156173179668	Downregulated	94.8438080302602	WP_211180492.1
C2566_RS24945	C2566_RS24945	C2566_RS24945	hypothetical protein	-1.26994612649951	0.00850989072270682	Downregulated	1463.68214562608	WP_000074142.1
C2566_RS04765	C2566_RS04765	C2566_RS04765	hypothetical protein	-1.27330457938835	0.0346742617158983	Downregulated	5940.80560788611	NA
C2566_RS15495	yfeD	yfeD	MerR family transcriptional regulator	-1.27563226795181	4.08837738203577e-05	Downregulated	166.237365069904	WP_000826513.1
C2566_RS16400	grcA	grcA	autonomous glycyl radical cofactor GrcA	-1.2826669973764	0.0158489274267819	Downregulated	28110.8319646174	WP_000627807.1
C2566_RS16405	ung	ung	uracil-DNA glycosylase	-1.28424756524828	0.0034127039845486	Downregulated	211.386632434886	WP_001262713.1
C2566_RS18775	ygjK	ygjK	alpha-glucosidase	-1.28638801398555	0.0179635885370601	Downregulated	31.5323844178827	WP_000695489.1
C2566_RS13315	uspC	uspC	universal stress protein UspC	-1.28810263591691	0.00153003288630518	Downregulated	293.919366210839	WP_000122426.1
C2566_RS08610	matP	matP	macrodomain Ter protein MatP	-1.29666629069717	0.00317256453948435	Downregulated	525.438809265516	WP_000877161.1
C2566_RS00700	fdrA	fdrA	acyl-CoA synthetase FdrA	-1.29683166656115	0.037218395698661	Downregulated	11.1180536347458	WP_000865639.1
C2566_RS16085	sseB	sseB	enhanced serine sensitivity protein SseB	-1.30169008075025	5.35431495342093e-06	Downregulated	241.981325589365	WP_001295479.1
C2566_RS21790	C2566_RS21790	C2566_RS21790	hypothetical protein	-1.30265450457042	0.018486628850806	Downregulated	104.951116327967	NA
C2566_RS06410	C2566_RS06410	C2566_RS06410	phage tail tip protein	-1.30497915878211	0.00485631360211853	Downregulated	195.712966754144	NA
C2566_RS02105	alsA	alsA	D-allose ABC transporter ATP-binding protein AlsA	-1.30512468304995	0.0244769410822539	Downregulated	13.1248941793458	WP_000235257.1
C2566_RS21395	yiaT	yiaT	MipA/OmpV family protein	-1.3083074720278	0.0121519699574663	Downregulated	16.7054276063171	WP_000906810.1
C2566_RS18270	lptF	lptF	LPS export ABC transporter permease LptF	-1.31254769549111	0.011996420094405	Downregulated	23.4383584846829	WP_000779636.1
C2566_RS13250	flhB	flhB	flagellar biosynthesis protein FlhB	-1.31536062205627	0.0093743671124918	Downregulated	21.1936878206949	WP_001278936.1
C2566_RS05220	yahM	yahM	protein YahM	-1.31676502847821	0.0183726596886012	Downregulated	16.9487323577397	WP_000290616.1
C2566_RS04370	can	can	carbonate dehydratase	-1.31702095468445	5.35376456137445e-05	Downregulated	623.459673458425	WP_000651599.1
C2566_RS07355	C2566_RS07355	C2566_RS07355	hypothetical protein	-1.32285378766056	0.00160326880161009	Downregulated	388.092723798605	NA
C2566_RS15525	C2566_RS15525	C2566_RS15525	FlxA-like family protein	-1.32566560439289	0.0325135683179084	Downregulated	8.31448346832501	WP_000201405.1
C2566_RS21445	C2566_RS21445	C2566_RS21445	polymorphic toxin type 34 domain-containing protein	-1.33648920135133	0.00348777118090681	Downregulated	98.0424965747385	WP_000015362.1
C2566_RS18235	glcC	glcC	transcriptional regulator GlcC	-1.34308266813639	0.0159219245657596	Downregulated	65.7401647160772	WP_001297764.1
C2566_RS17425	C2566_RS17425	C2566_RS17425	hypothetical protein	-1.34809021798848	0.00142353074476583	Downregulated	322.026358892245	NA
C2566_RS23055	yncL	yncL	stress response membrane protein YncL	-1.34812822576018	0.0106830925757782	Downregulated	916.568596059417	WP_001303494.1
C2566_RS02795	ytfK	ytfK	DUF1107 domain-containing protein	-1.36053111145291	0.00302046256048317	Downregulated	10476.8125282035	WP_000689228.1
C2566_RS13800	cpsB	cpsB	mannose-1-phosphate guanyltransferase	-1.36493312068923	0.0285698387767668	Downregulated	12.2216472683116	WP_000079313.1
C2566_RS06685	citF	citF	citrate lyase subunit alpha	-1.36515476151653	0.0312730892960712	Downregulated	10.1663954712649	WP_000192245.1
C2566_RS22155	C2566_RS22155	C2566_RS22155	DKNYY family protein	-1.36520675323299	0.00285761173102581	Downregulated	24.7308454520988	NA
C2566_RS24575	C2566_RS24575	C2566_RS24575	hypothetical protein	-1.36859061390565	0.0135648710513577	Downregulated	272.332562203099	WP_001305582.1
C2566_RS02505	C2566_RS02505	C2566_RS02505	hypothetical protein	-1.37267857996478	0.00516596208239117	Downregulated	121.835479240618	NA
C2566_RS02330	lysS	lysS	lysine--tRNA ligase	-1.37577775252943	2.50165122563997e-06	Downregulated	1659.34955007436	WP_001295090.1
C2566_RS02285	fumB	fumB	class I fumarate hydratase	-1.38131363176006	0.00308414641442282	Downregulated	84.5467236980285	WP_000066676.1
C2566_RS21610	C2566_RS21610	C2566_RS21610	glycosyltransferase family 2 protein	-1.38248851213323	0.00485192860662238	Downregulated	296.631898662736	WP_000064010.1
C2566_RS24595	C2566_RS24595	C2566_RS24595	protein YliM	-1.39016338182395	0.0017522726912394	Downregulated	397.712133375652	WP_120795379.1
C2566_RS00290	C2566_RS00290	C2566_RS00290	hypothetical protein	-1.3903796005969	0.0288767029370559	Downregulated	82.4003295446839	NA
C2566_RS07780	ybiV	ybiV	sugar-phosphatase YbiV	-1.39840310236903	0.00233729377014023	Downregulated	45.0592704239563	WP_000114272.1
C2566_RS05110	rclR	rclR	reactive chlorine-specific transcriptional regulator RclR	-1.39960220297429	0.0227706729263613	Downregulated	10.4102672995399	WP_000339594.1
C2566_RS21880	C2566_RS21880	C2566_RS21880	DUF4942 domain-containing protein	-1.4025176783885	0.0229883070001274	Downregulated	11.327935123057	WP_000065752.1
C2566_RS06620	C2566_RS06620	C2566_RS06620	phosphoadenosine phosphosulfate reductase	-1.40723437223642	0.012214602536845	Downregulated	11.3407381595998	NA
C2566_RS21090	bcsR	bcsR	cellulose biosynthesis protein BcsR	-1.41901557727265	0.000445016663015936	Downregulated	20.810429121171	WP_001063318.1
C2566_RS15060	yfcC	yfcC	putative basic amino acid antiporter YfcC	-1.42493345627182	0.00278434501705927	Downregulated	83.2063187811537	WP_001274501.1
C2566_RS04785	rrf	rrf	hypothetical protein	-1.42746683474393	0.0241554123480464	Downregulated	12.1226684931846	NA
C2566_RS22805	C2566_RS22805	C2566_RS22805	DUF6258 family protein	-1.44028980736893	0.0140013492925673	Downregulated	7.53351609823586	WP_230872760.1
C2566_RS20980	mdtF	mdtF	multidrug efflux pump RND permease MdtF	-1.44254058699686	0.00076164091793628	Downregulated	162.527396903798	WP_000024872.1
C2566_RS13515	C2566_RS13515	C2566_RS13515	hypothetical protein	-1.44689000288183	0.00408717345763304	Downregulated	58.0466382419736	NA
C2566_RS11570	rem	rem	protein Rem	-1.4475443527004	0.00971913478569799	Downregulated	14.5003512146849	WP_000981003.1
C2566_RS22035	C2566_RS22035	C2566_RS22035	GntR family transcriptional regulator	-1.45122876326043	0.0214494103626349	Downregulated	9.66104166611673	NA
C2566_RS06265	C2566_RS06265	C2566_RS06265	hypothetical protein	-1.45294547623418	0.0126767949848052	Downregulated	151.243542607801	NA
C2566_RS02245	adiC	adiC	arginine/agmatine antiporter	-1.4529901305284	0.00920360209187296	Downregulated	29.9171477061141	WP_000093154.1
C2566_RS06935	C2566_RS06935	C2566_RS06935	hypothetical protein	-1.45995260450155	0.0019201682860745	Downregulated	115.095693966729	NA
C2566_RS09235	flgB	flgB	flagellar basal body rod protein FlgB	-1.46197201785318	0.0140593645608195	Downregulated	67.3868663562975	WP_000884692.1
C2566_RS07120	rhsC	rhsC	rhs element protein RhsC	-1.46440498609806	0.00795973129378174	Downregulated	34.0631286972201	NA
C2566_RS05515	ppnP	ppnP	pyrimidine/purine nucleoside phosphorylase	-1.47178965345537	0.00811172058547809	Downregulated	404.956042321371	WP_000941942.1
C2566_RS21820	C2566_RS21820	C2566_RS21820	single-stranded DNA-binding protein	-1.47285798638801	0.0213385724978551	Downregulated	15.3554342239014	WP_000157061.1
C2566_RS16470	clpB	clpB	ATP-dependent chaperone ClpB	-1.47879755218052	1.6318413142959e-05	Downregulated	3612.21108653992	WP_001235102.1
C2566_RS24620	yciY	yciY	YciY family protein	-1.48466393554312	0.00511671038465142	Downregulated	991.108017430662	WP_001309467.1
C2566_RS02255	adiA	adiA	arginine decarboxylase	-1.48934195782286	0.00106900716029166	Downregulated	51.5998207262887	WP_012767781.1
C2566_RS20085	tusB	tusB	sulfurtransferase complex subunit TusB	-1.49638597752282	0.000273950243714863	Downregulated	91.0332791145911	WP_000903377.1
C2566_RS01960	yjcB	yjcB	YjcB family protein	-1.49660948571344	0.00911822863476879	Downregulated	9.28012112201317	WP_001295689.1
C2566_RS12390	ydiY	ydiY	DUF481 domain-containing protein	-1.49763075997293	0.0013951562582526	Downregulated	23.7551661056082	WP_000771391.1
C2566_RS03495	C2566_RS03495	C2566_RS03495	hypothetical protein	-1.5077285619513	0.00126867593417734	Downregulated	129.142966196986	NA
C2566_RS04790	C2566_RS04790	C2566_RS04790	hypothetical protein	-1.51362315598541	0.020241695055412	Downregulated	19.133908322853	NA
C2566_RS02710	C2566_RS02710	C2566_RS02710	MFS transporter	-1.51575654467501	0.0163989862025323	Downregulated	15.214670173057	WP_001033615.1
C2566_RS06960	C2566_RS06960	C2566_RS06960	hypothetical protein	-1.52437118819323	0.00444675825328534	Downregulated	116.505052310288	NA
C2566_RS04870	fadE	fadE	acyl-CoA dehydrogenase FadE	-1.52665707801578	0.0127888417361311	Downregulated	795.908500601776	WP_000973107.1
C2566_RS03020	idnO	idnO	gluconate 5-dehydrogenase	-1.52794755519191	0.00302046256048317	Downregulated	17.9538809012841	WP_000998695.1
C2566_RS03500	C2566_RS03500	C2566_RS03500	hypothetical protein	-1.53631628943098	0.00572183762195005	Downregulated	218.72413237613	NA
C2566_RS04845	C2566_RS04845	C2566_RS04845	hypothetical protein	-1.53951468681701	0.0127550198780214	Downregulated	11.6790223360195	WP_001053631.1
C2566_RS24520	C2566_RS24520	C2566_RS24520	hypothetical protein	-1.54323069983475	0.0059735819803579	Downregulated	10.7342780138777	WP_000998331.1
C2566_RS01120	rhaM	rhaM	L-rhamnose mutarotase	-1.55586920425509	0.00336198450404238	Downregulated	24.4135872534212	WP_000619495.1
C2566_RS13385	C2566_RS13385	C2566_RS13385	hypothetical protein	-1.55822266136692	0.00304255724247915	Downregulated	442.207733816964	NA
C2566_RS12690	gapA	gapA	glyceraldehyde-3-phosphate dehydrogenase	-1.56012944020167	0.00061614222359427	Downregulated	8397.89772095863	WP_000153502.1
C2566_RS07555	bioD	bioD	dethiobiotin synthase	-1.56528836868672	0.00702455999735815	Downregulated	8.33216199783006	WP_000044837.1
C2566_RS01095	frvR	frvR	putative frv operon regulatory protein	-1.5681749021736	0.00263809286401761	Downregulated	33.7440170672284	WP_000931298.1
C2566_RS21875	C2566_RS21875	C2566_RS21875	DUF957 domain-containing protein	-1.56897229383564	0.00879650749785293	Downregulated	20.5673593586887	WP_000839243.1
C2566_RS11440	marA	marA	MDR efflux pump AcrAB transcriptional activator MarA	-1.57179070525016	2.48900214539494e-05	Downregulated	353.623872217065	WP_000091199.1
C2566_RS01010	yihU	yihU	sulfolactaldehyde 3-reductase	-1.59224940133738	0.0155882277843869	Downregulated	12.91459127657	WP_000718889.1
C2566_RS12965	yobH	yobH	YobH family protein	-1.5979421249649	0.00190098585546926	Downregulated	19.5320850802433	WP_001211011.1
C2566_RS02765	ytfF	ytfF	DMT family transporter	-1.60380983859384	0.000231160699963633	Downregulated	33.6409741507581	WP_001295194.1
C2566_RS02890	treC	treC	alpha,alpha-phosphotrehalase	-1.61052290464728	0.000615087823270958	Downregulated	48.1604081639833	WP_001320168.1
C2566_RS22050	ibpA	ibpA	small heat shock chaperone IbpA	-1.61421565752804	0.000414140361322164	Downregulated	752.21190696615	WP_001243437.1
C2566_RS21425	yiaY	yiaY	L-threonine dehydrogenase	-1.6214932015636	0.00014074080101095	Downregulated	44.4498626021197	WP_000168700.1
C2566_RS00030	tnaC	tnaC	tryptophanase leader peptide	-1.62217892081054	0.00676866730150537	Downregulated	487.023284997085	WP_001364348.1
C2566_RS20255	C2566_RS20255	C2566_RS20255	hypothetical protein	-1.63513206284881	0.0158936092618416	Downregulated	6.6173807803311	NA
C2566_RS01510	C2566_RS01510	C2566_RS01510	hypothetical protein	-1.63549283728488	5.27582250303963e-06	Downregulated	229.505900903401	NA
C2566_RS16860	srlE	srlE	PTS glucitol/sorbitol transporter subunit IIB	-1.63747382445003	0.00629928389207939	Downregulated	9.85425083869682	WP_000148867.1
C2566_RS04840	C2566_RS04840	C2566_RS04840	hypothetical protein	-1.63995789494414	0.00366363327958821	Downregulated	64.8132315988135	NA
C2566_RS02915	pyrI	pyrI	aspartate carbamoyltransferase regulatory subunit	-1.64057870430862	6.24515242558893e-06	Downregulated	32.2105032328652	WP_000148581.1
C2566_RS18560	ygiD	ygiD	4,5-DOPA dioxygenase extradiol	-1.64444822530733	0.000125792792848685	Downregulated	33.7749200879297	WP_001320780.1
C2566_RS20225	yhfL	yhfL	YhfL family protein	-1.6558470839861	0.00450756635408764	Downregulated	75.4676802259283	WP_001031834.1
C2566_RS17435	C2566_RS17435	C2566_RS17435	hypothetical protein	-1.65819427451444	0.0119682095896644	Downregulated	8.91238450268817	NA
C2566_RS10395	pspE	pspE	thiosulfate sulfurtransferase PspE	-1.66595059779968	2.83932682173491e-07	Downregulated	305.014440918083	WP_000473109.1
C2566_RS04700	rof	rof	Rho-binding antiterminator	-1.66699399286229	3.65360574504965e-05	Downregulated	125.959214599115	WP_000062312.1
C2566_RS06680	citX	citX	citrate lyase holo-[acyl-carrier protein] synthase	-1.6696960070908	0.000123207514888635	Downregulated	36.666038124326	WP_000550422.1
C2566_RS11875	blr	blr	division septum protein Blr	-1.67108905851378	0.000143073125778358	Downregulated	205.495099359228	WP_001300888.1
C2566_RS01480	C2566_RS01480	C2566_RS01480	hypothetical protein	-1.68383583787807	0.0143784898816715	Downregulated	1409.4714434761	NA
C2566_RS19545	yhcN	yhcN	peroxide/acid stress response protein YhcN	-1.6882762651875	0.00345712415404099	Downregulated	849.919113800175	WP_001295273.1
C2566_RS05020	yagU	yagU	YagU family protein	-1.68861509852319	4.48886225723871e-05	Downregulated	82.2187802014849	WP_001019920.1
C2566_RS24325	ypfM	ypfM	protein YpfM	-1.69556765269282	0.00196212553756378	Downregulated	1213.59334105397	WP_001386977.1
C2566_RS24795	C2566_RS24795	C2566_RS24795	type I toxin-antitoxin system Ibs family toxin	-1.69870153878848	0.00879321657886713	Downregulated	9.77025533693609	WP_001387081.1
C2566_RS08685	tusE	tusE	sulfurtransferase TusE	-1.71190328720924	2.24778788101874e-06	Downregulated	102.962183755879	WP_000904442.1
C2566_RS13720	C2566_RS13720	C2566_RS13720	sugar polymerase	-1.71497815209111	0.00491275221671293	Downregulated	1638.34464117354	WP_000340445.1
C2566_RS09790	dhaK	dhaK	dihydroxyacetone kinase subunit DhaK	-1.72694220615138	1.75526777523461e-09	Downregulated	122.717685254606	WP_000733715.1
C2566_RS16805	C2566_RS16805	C2566_RS16805	hypothetical protein	-1.74435054079984	2.00387096544185e-05	Downregulated	207.205422379527	NA
C2566_RS01090	yiiG	yiiG	YiiG family protein	-1.75032014780896	0.00920360209187296	Downregulated	11.5873223248039	WP_001295677.1
C2566_RS08530	elfC	elfC	fimbrial biogenesis usher protein	-1.75886391186615	0.00453695742005298	Downregulated	32.7512212813587	WP_000286312.1
C2566_RS06640	ahpF	ahpF	alkyl hydroperoxide reductase subunit F	-1.75934920641406	3.65514269984676e-06	Downregulated	786.415626056219	WP_000887629.1
C2566_RS19680	yhdU	yhdU	DUF2556 family protein	-1.75983223870511	0.00113504936065798	Downregulated	67.6642184558618	WP_001295275.1
C2566_RS11435	marR	marR	multiple antibiotic resistance transcriptional regulator MarR	-1.77190766204223	6.86582702175205e-05	Downregulated	120.365290822896	WP_000843414.1
C2566_RS10955	yncJ	yncJ	YncJ family protein	-1.77270295295876	0.00013996218001859	Downregulated	62.268589421464	WP_000494244.1
C2566_RS09170	bssS	bssS	biofilm formation regulator BssS	-1.7747755979151	2.87982647439896e-05	Downregulated	1569.7069298127	WP_000414437.1
C2566_RS16950	hycE	hycE	formate hydrogenlyase subunit HycE	-1.77602989454242	0.00256395153168392	Downregulated	19.6019757253675	WP_001288122.1
C2566_RS08800	cspG	cspG	cold shock protein CspG	-1.77809854766115	0.00485631360211853	Downregulated	362.583013939324	WP_000066490.1
C2566_RS09175	dinI	dinI	DNA damage-inducible protein I	-1.78221521819834	0.00051760390818871	Downregulated	220.618238625558	WP_001217754.1
C2566_RS09580	ycgX	ycgX	DUF1398 domain-containing protein	-1.782618361023	0.00900921151409372	Downregulated	11.7384184243075	WP_000373101.1
C2566_RS00655	yigL	yigL	sugar/pyridoxal phosphate phosphatase YigL	-1.78776042888425	8.46280807549439e-07	Downregulated	168.306277562691	WP_000285349.1
C2566_RS06225	ybcJ	ybcJ	ribosome-associated protein YbcJ	-1.81321013959895	1.30128018537439e-05	Downregulated	24.9788552707448	WP_000190288.1
C2566_RS07140	C2566_RS07140	C2566_RS07140	NTF2 fold immunity protein	-1.82042264963336	0.0079801270405034	Downregulated	48.2835963730293	WP_012777349.1
C2566_RS02355	C2566_RS02355	C2566_RS02355	hypothetical protein	-1.82462833869036	0.00261822674073347	Downregulated	19.0325459663838	NA
C2566_RS05070	ykgO	ykgO	type B 50S ribosomal protein L36	-1.82515633682524	0.00872958259397102	Downregulated	5.43788666878836	WP_000866436.1
C2566_RS16145	yfhR	yfhR	alpha/beta hydrolase	-1.84806135700032	0.000565717951885646	Downregulated	28.2167460890028	WP_001299515.1
C2566_RS00755	C2566_RS00755	C2566_RS00755	IclR family transcriptional regulator	-1.85470180394621	0.00195997765569413	Downregulated	24.9296680006585	WP_000852398.1
C2566_RS22900	ymcF	ymcF	cold-shock protein	-1.85509393967608	0.00408815476317674	Downregulated	55.8548858759875	WP_071524879.1
C2566_RS20205	nirB	nirB	NADPH-nitrite reductase large subunit	-1.85707720486123	5.56286948672153e-10	Downregulated	112.802487741082	WP_000049208.1
C2566_RS09245	flgD	flgD	flagellar hook assembly protein FlgD	-1.87396490604377	0.0018546724544106	Downregulated	64.4933176576276	WP_000020467.1
C2566_RS00310	C2566_RS00310	C2566_RS00310	hypothetical protein	-1.878133106654	0.000192198863222974	Downregulated	151.92200017678	NA
C2566_RS08055	grxA	grxA	glutaredoxin 1	-1.87892598762867	2.5762546033366e-05	Downregulated	135.168048909298	WP_001195240.1
C2566_RS00090	yieL	yieL	esterase	-1.88006986162735	0.00589792207894364	Downregulated	9.7916488482816	WP_001300948.1
C2566_RS18310	gss	gss	bifunctional glutathionylspermidine amidase/synthase	-1.88915801086275	1.10827308893402e-13	Downregulated	363.675115973144	WP_001300624.1
C2566_RS01755	lysC	lysC	lysine-sensitive aspartokinase 3	-1.90431675528212	8.52841682022797e-07	Downregulated	74.563073076088	WP_001290310.1
C2566_RS07400	C2566_RS07400	C2566_RS07400	hypothetical protein	-1.90535503391834	0.00203463968964938	Downregulated	6.6986008642275	NA
C2566_RS05225	yahN	yahN	LysE family transporter	-1.91488576690925	2.58986291879165e-07	Downregulated	80.3080780910948	WP_000976975.1
C2566_RS21990	yidF	yidF	radical SAM protein	-1.92047629425244	4.06156265422722e-08	Downregulated	128.5677476852	WP_000148063.1
C2566_RS19250	C2566_RS19250	C2566_RS19250	hypothetical protein	-1.92912111576628	0.00289886769633415	Downregulated	44.7579323685353	NA
C2566_RS20965	gadE	gadE	acid resistance transcriptional activator GadE	-1.93410920869729	0.00322122904456059	Downregulated	2075.96684897917	WP_000576690.1
C2566_RS01250	glpK	glpK	glycerol kinase GlpK	-1.9360700991615	0.00040068835400017	Downregulated	498.902464978109	WP_000136788.1
C2566_RS19925	rpsQ	rpsQ	30S ribosomal protein S17	-1.93614725903257	3.15340083103522e-08	Downregulated	2335.75084380848	WP_000130100.1
C2566_RS02030	nrfE	nrfE	heme lyase CcmF/NrfE family subunit	-1.93722105292651	1.85494452026248e-05	Downregulated	74.0228698627482	WP_071586153.1
C2566_RS02500	C2566_RS02500	C2566_RS02500	hypothetical protein	-1.93773773546159	2.38578088315515e-05	Downregulated	712.308814151927	NA
C2566_RS15480	C2566_RS15480	C2566_RS15480	hypothetical protein	-1.95011398898779	0.000715236928233366	Downregulated	84.9892173456263	NA
C2566_RS00485	C2566_RS00485	C2566_RS00485	hypothetical protein	-1.9566903859652	9.10976570261913e-05	Downregulated	350.228555260675	NA
C2566_RS09785	dhaL	dhaL	dihydroxyacetone kinase subunit DhaL	-1.97400000278608	1.06900020899267e-06	Downregulated	67.3174027074182	WP_000059411.1
C2566_RS05075	ykgM	ykgM	type B 50S ribosomal protein L31	-1.99513634331992	0.000143073125778358	Downregulated	34.0013146659824	WP_000803998.1
C2566_RS01475	C2566_RS01475	C2566_RS01475	hypothetical protein	-2.00468256226098	0.00014074080101095	Downregulated	220.621655782613	NA
C2566_RS24935	C2566_RS24935	C2566_RS24935	hypothetical protein	-2.05064951173237	0.00219441036063676	Downregulated	8.56077318851955	WP_001066080.1
C2566_RS24850	nadS	nadS	NadS family protein	-2.06114886158402	1.80415463095793e-05	Downregulated	94.2537916943586	WP_000007444.1
C2566_RS08240	C2566_RS08240	C2566_RS08240	hypothetical protein	-2.0655869331215	0.00376694607016669	Downregulated	24.65237000373	NA
C2566_RS15280	yfcZ	yfcZ	YfcZ/YiiS family protein	-2.06871989447309	5.7641212446845e-06	Downregulated	1044.88182924784	WP_001296261.1
C2566_RS01905	pspG	pspG	envelope stress response protein PspG	-2.09833550499724	0.000307084028245701	Downregulated	22.8914043068413	WP_000891404.1
C2566_RS03040	C2566_RS03040	C2566_RS03040	hypothetical protein	-2.10554589112903	0.00253779653186837	Downregulated	9.08061281365013	NA
C2566_RS08695	C2566_RS08695	C2566_RS08695	hypothetical protein	-2.11445234467007	0.00285761173102581	Downregulated	46.4273675870324	NA
C2566_RS17130	cysH	cysH	phosphoadenosine phosphosulfate reductase	-2.11744440130742	5.04947797315425e-06	Downregulated	155.523557617041	WP_000039863.1
C2566_RS09780	dhaM	dhaM	dihydroxyacetone kinase phosphoryl donor subunit DhaM	-2.13057257402081	3.92510721210594e-11	Downregulated	183.651695151845	WP_001301101.1
C2566_RS17810	srsR	srsR	LysR family transcriptional regulator SrsR	-2.13877928033714	0.000326996187810778	Downregulated	16.7312697299992	WP_000350807.1
C2566_RS08315	ycaD	ycaD	MFS transporter	-2.16275175230893	1.14959311893414e-06	Downregulated	98.7574783797899	WP_000109259.1
C2566_RS00815	fadA	fadA	acetyl-CoA C-acyltransferase FadA	-2.16500238335866	0.00196212553756378	Downregulated	212.376443708235	WP_000438708.1
C2566_RS18040	galP	galP	galactose/proton symporter	-2.1734572279996	1.69202367315616e-08	Downregulated	65.1245978239126	WP_012775975.1
C2566_RS05420	iprA	iprA	hydrogen peroxide resistance inhibitor IprA	-2.18113008289655	2.87982647439896e-05	Downregulated	21.9633248139885	WP_012775994.1
C2566_RS16290	yfhL	yfhL	4Fe-4S dicluster ferredoxin YfhL	-2.18946498582985	1.69874069577548e-05	Downregulated	89.9254265167801	WP_001196283.1
C2566_RS02250	adiY	adiY	DNA-binding transcriptional activator AdiY	-2.20076760671223	0.000135167591795206	Downregulated	29.0505542798755	WP_001217060.1
C2566_RS13475	C2566_RS13475	C2566_RS13475	hypothetical protein	-2.21002181801964	8.05821238874064e-05	Downregulated	75.8297937275519	NA
C2566_RS11880	ydgT	ydgT	transcription modulator YdgT	-2.23396617499497	0.000578196071501661	Downregulated	12.5431552015228	WP_000217950.1
C2566_RS00495	C2566_RS00495	C2566_RS00495	hypothetical protein	-2.23805053641424	6.38446219927127e-05	Downregulated	238.63037998222	NA
C2566_RS13235	yecT	yecT	lysozyme inhibitor LprI family protein	-2.30128255851713	0.000171423139960306	Downregulated	21.1189802003192	WP_001320618.1
C2566_RS05300	lacZ	lacZ	beta-galactosidase	-2.30709252949378	2.10514397086063e-05	Downregulated	33.5997444138443	NA
C2566_RS15315	C2566_RS15315	C2566_RS15315	hypothetical protein	-2.33118609694525	7.55502023186989e-05	Downregulated	56.2454521488171	NA
C2566_RS12090	C2566_RS12090	C2566_RS12090	hypothetical protein	-2.33184299368751	0.000844549097302266	Downregulated	17.3762774538597	NA
C2566_RS02895	treB	treB	PTS trehalose transporter subunit IIBC	-2.34043634087588	1.18793176759117e-09	Downregulated	81.4608647098868	WP_001297258.1
C2566_RS18995	garL	garL	2-dehydro-3-deoxyglucarate aldolase	-2.38998530374856	8.81133535975038e-05	Downregulated	17.1416883833647	WP_001058209.1
C2566_RS03730	fimE	fimE	type 1 fimbria switch DNA invertase FimE	-2.4007194156967	1.5012125050846e-06	Downregulated	45.265803931877	WP_000044711.1
C2566_RS03695	C2566_RS03695	C2566_RS03695	fimbrial protein	-2.41240905272684	9.81469975791979e-05	Downregulated	17.2910769631803	WP_077897989.1
C2566_RS00195	rsmG	rsmG	16S rRNA (guanine(527)-N(7))-methyltransferase RsmG	-2.4437303119481	6.19610866917652e-10	Downregulated	310.849057619842	WP_000932839.1
C2566_RS02340	cadA	cadA	lysine decarboxylase CadA	-2.44476822214807	5.7641212446845e-06	Downregulated	60.7798465699388	WP_001295383.1
C2566_RS03310	thrL	thrL	thr operon leader peptide	-2.44529695918416	1.26398881678928e-05	Downregulated	2039.08534716203	WP_001386572.1
C2566_RS07455	C2566_RS07455	C2566_RS07455	excisionase	-2.47926391212288	0.00109259488793641	Downregulated	6.16184502494389	WP_001303849.1
C2566_RS18500	ygiZ	ygiZ	DUF2645 family protein	-2.49415464337849	9.9903726932745e-05	Downregulated	32.9524018016114	WP_000917684.1
C2566_RS00215	asnA	asnA	aspartate--ammonia ligase	-2.49641736411868	4.1777872585236e-08	Downregulated	409.804482426614	WP_000845101.1
C2566_RS11445	marB	marB	multiple antibiotic resistance protein MarB	-2.50634170101123	1.76440891293989e-09	Downregulated	31.8791366262268	WP_000803657.1
C2566_RS02510	C2566_RS02510	C2566_RS02510	hypothetical protein	-2.51185941754108	1.4226509339106e-06	Downregulated	21.8974949278134	NA
C2566_RS07965	C2566_RS07965	C2566_RS07965	GPO family capsid scaffolding protein	-2.53868180990751	2.48900214539494e-05	Downregulated	21.3899499102808	WP_000216259.1
C2566_RS03690	fimH	fimH	type 1 fimbria D-mannose specific adhesin FimH	-2.59031860254235	0.000136925195697367	Downregulated	44.6996581335517	WP_000832243.1
C2566_RS04990	C2566_RS04990	C2566_RS04990	hypothetical protein	-2.59592219821027	9.36270298966389e-05	Downregulated	163.789555049014	NA
C2566_RS24745	C2566_RS24745	C2566_RS24745	hypothetical protein	-2.60030232343027	0.000158038168067051	Downregulated	26.2021782086696	NA
C2566_RS00490	C2566_RS00490	C2566_RS00490	hypothetical protein	-2.61878174672831	2.30705643869526e-08	Downregulated	770.521707520077	NA
C2566_RS11730	asr	asr	acid resistance repetitive basic protein Asr	-2.62535468017757	4.50188291234518e-06	Downregulated	26.7413812754944	WP_001556621.1
C2566_RS15485	C2566_RS15485	C2566_RS15485	hypothetical protein	-2.64229792905429	3.65143563994063e-07	Downregulated	588.479464723493	NA
C2566_RS10380	pspB	pspB	envelope stress response membrane protein PspB	-2.65902354304973	4.51964600418833e-10	Downregulated	108.314171388812	WP_001274963.1
C2566_RS03520	bglJ	bglJ	DNA-binding transcriptional activator BglJ	-2.70419560858023	6.94170287332906e-08	Downregulated	34.3231965049254	WP_001301727.1
C2566_RS24950	ysgD	ysgD	protein YsgD	-2.75422156074179	6.34354381808962e-06	Downregulated	27.3595561626495	WP_211180520.1
C2566_RS16730	proV	proV	glycine betaine/L-proline ABC transporter ATP-binding protein ProV	-2.75608513264339	3.10004403120417e-05	Downregulated	503.235228852805	WP_000985494.1
C2566_RS18165	C2566_RS18165	C2566_RS18165	hypothetical protein	-2.79164227772391	4.78454719718447e-05	Downregulated	19.443072162875	NA
C2566_RS00820	fadB	fadB	fatty acid oxidation complex subunit alpha FadB	-2.84821712940122	0.000397923894049554	Downregulated	1012.89129547936	WP_000965952.1
C2566_RS20210	nirD	nirD	nitrite reductase small subunit NirD	-2.88555440943205	1.78194799162961e-05	Downregulated	11.6736635347419	WP_000084764.1
C2566_RS10385	pspC	pspC	envelope stress response membrane protein PspC	-2.90382927560878	2.63724015439538e-17	Downregulated	75.2580808447518	WP_000907385.1
C2566_RS21965	ivbL	ivbL	ilvB operon leader peptide IvbL	-2.92600856240771	3.882661316114e-06	Downregulated	744.574772615466	WP_001300753.1
C2566_RS23280	hisL	hisL	his operon leader peptide	-2.93233974245966	8.20975890388716e-06	Downregulated	176.899773128537	WP_001364200.1
C2566_RS14765	glpQ	glpQ	glycerophosphodiester phosphodiesterase	-2.93460208310305	7.12265592349119e-08	Downregulated	2215.41811184987	WP_000779102.1
C2566_RS20515	glpD	glpD	glycerol-3-phosphate dehydrogenase	-2.94533061863419	2.70455930415116e-06	Downregulated	421.402221379157	WP_000448135.1
C2566_RS14770	glpT	glpT	glycerol-3-phosphate transporter	-2.97776035971836	3.29217797203911e-06	Downregulated	873.746529983104	WP_000948732.1
C2566_RS17865	zapA	zapA	cell division protein ZapA	-3.00555342817747	4.4301773580783e-11	Downregulated	5257.10981490002	WP_001276008.1
C2566_RS10390	pspD	pspD	phage shock protein PspD	-3.03202378481235	1.76440891293989e-09	Downregulated	84.3700728558456	WP_001295585.1
C2566_RS01970	soxS	soxS	superoxide response transcriptional regulator SoxS	-3.03206505448141	1.46283589169941e-07	Downregulated	256.446163989337	WP_000019358.1
C2566_RS07110	ybfA	ybfA	YbfA family protein	-3.07272830949555	5.80538829405466e-09	Downregulated	3107.94951906869	WP_000424924.1
C2566_RS02320	ghoS	ghoS	type V toxin-antitoxin system endoribonuclease antitoxin GhoS	-3.07392850079816	2.05032685571423e-06	Downregulated	132.081801155724	WP_000398619.1
C2566_RS13505	C2566_RS13505	C2566_RS13505	hypothetical protein	-3.08341968121009	0.000144275586440572	Downregulated	56.7089252932243	NA
C2566_RS12095	C2566_RS12095	C2566_RS12095	hypothetical protein	-3.10009874031772	3.50732907241132e-05	Downregulated	16.6962389640489	NA
C2566_RS01470	C2566_RS01470	C2566_RS01470	hypothetical protein	-3.13745288237514	0.000159427985551005	Downregulated	13.0112144785909	NA
C2566_RS02325	ghoT	ghoT	type V toxin-antitoxin system toxin GhoT	-3.14407167448096	7.73099089973127e-07	Downregulated	31.6199597569086	WP_001173343.1
C2566_RS22045	ibpB	ibpB	small heat shock chaperone IbpB	-3.26289593912426	1.51606697006281e-08	Downregulated	806.851666414869	WP_001243431.1
C2566_RS04780	C2566_RS04780	C2566_RS04780	hypothetical protein	-3.30767910412091	0.000125286546347729	Downregulated	339.579085673745	NA
C2566_RS04915	lafU	lafU	putative lateral flagellar export/assembly protein LafU	-3.3487403622917	0.00038210818221831	Downregulated	6.7103849481831	WP_000207564.1
C2566_RS09015	C2566_RS09015	C2566_RS09015	hypothetical protein	-3.35706600432059	9.54055705294474e-06	Downregulated	28.706332157169	NA
C2566_RS03700	fimF	fimF	type 1 fimbria minor subunit FimF	-3.46853901427834	3.31853322276958e-07	Downregulated	23.8110042128663	WP_001244827.1
C2566_RS12500	spy	spy	ATP-independent periplasmic protein-refolding chaperone Spy	-3.50619073972303	2.22601568308012e-16	Downregulated	562.594575758768	WP_001228987.1
C2566_RS18365	yghW	yghW	DUF2623 family protein YghW	-3.53343433771304	4.13351628851256e-06	Downregulated	26.9024146094002	WP_001059139.1
C2566_RS24315	ypdK	ypdK	membrane protein YpdK	-3.71819439133487	7.27861677498088e-08	Downregulated	957.375473639334	WP_012767748.1
C2566_RS19415	yrbL	yrbL	PhoP regulatory network protein YrbL	-3.74885126712712	4.38367116197989e-09	Downregulated	768.371803475207	WP_000620405.1
C2566_RS14780	glpB	glpB	glycerol-3-phosphate dehydrogenase subunit GlpB	-3.75847264769221	9.61917072193088e-08	Downregulated	270.467577065559	WP_001209902.1
C2566_RS10375	pspA	pspA	phage shock protein PspA	-3.77218279015246	2.38930900313866e-14	Downregulated	1831.24029174961	WP_000511025.1
C2566_RS25480	ykgR	ykgR	small membrane protein YkgR	-3.93819729322675	1.9999736757226e-11	Downregulated	152.957768993705	WP_000662258.1
C2566_RS04115	leuL	leuL	leu operon leader peptide	-4.2747259343959	1.80664260936413e-09	Downregulated	62.8527714468925	WP_001300467.1
C2566_RS03705	fimD	fimD	fimbrial usher FimD	-4.90399794824597	4.38367116197989e-09	Downregulated	272.861442730758	WP_000121002.1
C2566_RS14775	glpA	glpA	anaerobic glycerol-3-phosphate dehydrogenase subunit A	-5.52769639673937	1.58487981372008e-12	Downregulated	325.103639263241	WP_000857257.1
C2566_RS03710	fimC	fimC	type 1 fimbria chaperone FimC	-6.86204775907024	2.38930900313866e-14	Downregulated	133.008587422013	WP_000066560.1
C2566_RS03715	fimI	fimI	fimbrial protein	-7.08739817105724	1.84106256244335e-07	Downregulated	117.116861616214	WP_000824114.1
C2566_RS03720	fimA	fimA	type 1 fimbrial major subunit FimA	-7.41128387178042	2.07203085611206e-08	Downregulated	2499.56272157072	WP_000695564.1
