# Supplementary material for: Transcriptome Profiling of Escherichia coli B During Sequential Adaptation to T4 Phage and Iron(III) Stress
Source: Antibiotics (Basel). 2026 Jul 13;15(7):684. doi: 10.3390/antibiotics15070684 (PMC13405929; doi:10.3390/antibiotics15070684)
Supplement: Supplementary file 1 [file antibiotics-15-00684-s001.zip › SUPPLEMENTARY FOLDER/analysis_noCON3/FE_vs_CON_all.csv]

gene_id	label	gene_name	product	log2FoldChange	padj	direction	baseMean	protein_id
C2566_RS15605	cysW	cysW	sulfate/thiosulfate ABC transporter permease CysW	3.64213030864585	1.47565049411691e-06	Upregulated	72.7518868619593	WP_000852696.1
C2566_RS13615	tsuA	tsuA	thiosulfate utilization transporter TsuA/YeeE	2.94464657533461	4.15187281985794e-07	Upregulated	85.1238441442059	WP_000492348.1
C2566_RS17135	cysI	cysI	assimilatory sulfite reductase (NADPH) hemoprotein subunit	2.74453527569467	1.08450273986213e-05	Upregulated	91.8070944572966	WP_001290699.1
C2566_RS17140	cysJ	cysJ	NADPH-dependent assimilatory sulfite reductase flavoprotein subunit	2.65740104897165	7.02455680183843e-06	Upregulated	124.299252733172	WP_000211907.1
C2566_RS05735	cyoB	cyoB	cytochrome o ubiquinol oxidase subunit I	2.5271305692478	0.000304024990135422	Upregulated	1234.77667272315	WP_000467180.1
C2566_RS17110	cysD	cysD	sulfate adenylyltransferase subunit CysD	2.3398831089989	0.00124560382945075	Upregulated	34.9169852048205	WP_000372108.1
C2566_RS01595	thiF	thiF	thiazole biosynthesis adenylyltransferase ThiF	2.28972135196083	0.00161815741915817	Upregulated	21.5461970228644	WP_000999737.1
C2566_RS05740	cyoA	cyoA	cytochrome o ubiquinol oxidase subunit II	2.2467038413736	0.000220790040570584	Upregulated	1213.35492827306	WP_001239440.1
C2566_RS02905	mgtA	mgtA	magnesium-translocating P-type ATPase	2.21820079944892	0.000147307028400485	Upregulated	240.202595269478	WP_000471889.1
C2566_RS02230	pmrB	pmrB	two-component system sensor histidine kinase PmrB	2.15477343701662	0.00035147047849681	Upregulated	136.836390575408	WP_001051094.1
C2566_RS02240	eptA	eptA	phosphoethanolamine transferase EptA	2.10592461243612	0.000497914380997067	Upregulated	454.780658311439	WP_001298860.1
C2566_RS02235	basR	basR	two-component system response regulator BasR	2.05348380467755	0.000204593771869369	Upregulated	159.762109983369	WP_000697915.1
C2566_RS21140	dppC	dppC	dipeptide ABC transporter permease DppC	1.92266915292946	0.0030703099774318	Upregulated	20.4460602351447	WP_000084677.1
C2566_RS15770	tkt	tkt	transketolase	1.90878308229621	1.29566421163447e-06	Upregulated	279.427015858161	WP_000087280.1
C2566_RS15615	cysP	cysP	thiosulfate/sulfate ABC transporter substrate-binding protein CysP	1.87494843143534	0.00525081618023708	Upregulated	163.05975244086	WP_000290224.1
C2566_RS10220	acnA	acnA	aconitate hydratase AcnA	1.78038999432296	7.16932896274532e-05	Upregulated	1152.09584402542	WP_000099534.1
C2566_RS04075	thiB	thiB	thiamine ABC transporter substrate binding subunit	1.77748955989789	0.000584507738082102	Upregulated	35.6447093972011	WP_001301364.1
C2566_RS07715	glnP	glnP	glutamine ABC transporter permease GlnP	1.76987393505868	0.00285312296362979	Upregulated	146.295862150927	WP_001159065.1
C2566_RS05730	cyoC	cyoC	cytochrome o ubiquinol oxidase subunit III	1.76295358980416	0.00583370018657293	Upregulated	411.878973316339	WP_000179819.1
C2566_RS04565	degP	degP	serine endoprotease DegP	1.7607922530576	0.00097530175160396	Upregulated	609.789584725524	WP_000753946.1
C2566_RS01710	aceA	aceA	isocitrate lyase	1.73488576716134	0.00583370018657293	Upregulated	943.350806377594	WP_000857856.1
C2566_RS05785	lon	lon	endopeptidase La	1.7296443489529	4.15187281985794e-07	Upregulated	152.60097548127	WP_001295325.1
C2566_RS08940	putP	putP	sodium/proline symporter PutP	1.68769671030543	0.00778795001020457	Upregulated	447.068096144486	WP_001018486.1
C2566_RS12520	astA	astA	arginine N-succinyltransferase	1.6870055286473	0.00996889697488207	Upregulated	50.1107441084586	WP_000989419.1
C2566_RS12200	ydiJ	ydiJ	FAD-binding and (Fe-S)-binding domain-containing protein	1.64995361119504	3.42624376313549e-06	Upregulated	198.995232139014	WP_000612953.1
C2566_RS21135	dppD	dppD	dipeptide ABC transporter ATP-binding protein	1.63411219906687	0.00419865960804738	Upregulated	25.1424465747808	WP_001196486.1
C2566_RS19640	accB	accB	acetyl-CoA carboxylase biotin carboxyl carrier protein	1.59132973963392	0.0013174304157265	Upregulated	230.637292703478	WP_000354622.1
C2566_RS06725	pagP	pagP	lipid IV(A) palmitoyltransferase PagP	1.58039767850454	0.00937413246646242	Upregulated	15.5078267902703	WP_001103094.1
C2566_RS02005	acs	acs	acetate--CoA ligase	1.57142785410082	0.0136818000372339	Upregulated	663.7672808368	WP_000078239.1
C2566_RS07270	sucC	sucC	ADP-forming succinate--CoA ligase subunit beta	1.48952964559017	0.0096035677384212	Upregulated	1511.33499165092	WP_001048602.1
C2566_RS16650	gabD	gabD	NADP-dependent succinate-semialdehyde dehydrogenase	1.45343675481271	0.0030703099774318	Upregulated	43.2271722702737	WP_000772820.1
C2566_RS20635	ugpE	ugpE	sn-glycerol-3-phosphate ABC transporter permease UgpE	1.4333756488947	0.0185788960071855	Upregulated	20.6703120848433	WP_000572176.1
C2566_RS01590	thiS	thiS	sulfur carrier protein ThiS	1.43327748632127	0.019286219045826	Upregulated	14.8901642672741	WP_001166232.1
C2566_RS12525	astC	astC	succinylornithine/acetylornithine transaminase	1.42138069177994	0.0173970519222577	Upregulated	103.697068910137	WP_000082032.1
C2566_RS08930	putA	putA	trifunctional transcriptional regulator/proline dehydrogenase/L-glutamate gamma-semialdehyde dehydrogenase	1.41474966555734	0.00901018935241774	Upregulated	835.850994204752	WP_001703864.1
C2566_RS01600	thiE	thiE	thiamine phosphate synthase	1.40853439078543	0.0185628829139857	Upregulated	18.1311339364767	WP_000284615.1
C2566_RS07875	ybjG	ybjG	undecaprenyl-diphosphate phosphatase	1.40355085656726	0.0030703099774318	Upregulated	56.963931711246	WP_001295291.1
C2566_RS14845	arnA	arnA	bifunctional UDP-4-amino-4-deoxy-L-arabinose formyltransferase/UDP-glucuronic acid oxidase ArnA	1.38250457335702	0.0185788960071855	Upregulated	681.968998642612	WP_000860273.1
C2566_RS08460	gloC	gloC	hydroxyacylglutathione hydrolase GloC	1.3413744097746	0.00285312296362979	Upregulated	351.332987849	WP_001109486.1
C2566_RS05725	cyoD	cyoD	cytochrome o ubiquinol oxidase subunit IV	1.30404689826376	0.0241783289639793	Upregulated	262.185823125916	WP_000019869.1
C2566_RS11170	adhP	adhP	alcohol dehydrogenase AdhP	1.30353055988262	0.00231391022695415	Upregulated	33.8024138672451	WP_000642433.1
C2566_RS00015	yidD	yidD	membrane protein insertion efficiency factor YidD	1.3020079268449	0.0102453709231793	Upregulated	35.4731473236769	WP_001307474.1
C2566_RS16110	hscB	hscB	co-chaperone HscB	1.29718667047337	0.00112403265364683	Upregulated	81.9845566671988	WP_000384413.1
C2566_RS21155	dppA	dppA	dipeptide ABC transporter substrate-binding protein DppA	1.29387117596582	0.0185628829139857	Upregulated	237.987063346808	WP_001222883.1
C2566_RS08170	poxB	poxB	ubiquinone-dependent pyruvate dehydrogenase	1.28159161225359	0.000209077264101096	Upregulated	206.850747742194	WP_000815335.1
C2566_RS07250	sdhB	sdhB	succinate dehydrogenase iron-sulfur subunit SdhB	1.27793710278764	0.0239811347611928	Upregulated	888.153410487649	WP_001235264.1
C2566_RS10035	oppD	oppD	murein tripeptide/oligopeptide ABC transporter ATP-binding protein OppD	1.2754786093137	0.00710372503782996	Upregulated	1057.34105397191	WP_000110945.1
C2566_RS09290	rne	rne	ribonuclease E	1.24161309008024	0.000523698974465158	Upregulated	645.097007178744	WP_000827411.1
C2566_RS20920	arsB	arsB	arsenite/antimonite:H(+) antiporter ArsB	1.22985476487134	0.0185628829139857	Upregulated	46.4819280236559	WP_000922639.1
C2566_RS19295	cgtA	cgtA	Obg family GTPase CgtA	1.22266017782806	0.000608262887249277	Upregulated	165.031160527531	WP_000673561.1
C2566_RS01425	argB	argB	acetylglutamate kinase	1.22213614821489	0.00721010567171819	Upregulated	39.3307449552251	WP_001302318.1
C2566_RS17130	cysH	cysH	phosphoadenosine phosphosulfate reductase	1.21632949979683	0.0185628829139857	Upregulated	155.523557617041	WP_000039863.1
C2566_RS12170	sufD	sufD	Fe-S cluster assembly protein SufD	1.19264513688489	0.0041709152350641	Upregulated	61.4758798448933	WP_000908013.1
C2566_RS09890	chaA	chaA	sodium-potassium/proton antiporter ChaA	1.18471577579308	0.00702636797826641	Upregulated	118.595394636464	WP_001295620.1
C2566_RS15610	cysT	cysT	sulfate/thiosulfate ABC transporter permease CysT	1.18054663556626	0.029455971816748	Upregulated	65.0898415006819	WP_000458418.1
C2566_RS13610	tsuB	tsuB	thiosulfate utilization sulfurtransferase TsuB/YeeD	1.17590334049737	0.0287819964147409	Upregulated	32.0347063102568	WP_000985273.1
C2566_RS16260	purL	purL	phosphoribosylformylglycinamidine synthase	1.16610653602658	0.00750589775797515	Upregulated	140.518160668326	WP_000970117.1
C2566_RS10030	oppC	oppC	oligopeptide ABC transporter permease OppC	1.16001909212353	0.0233577481969161	Upregulated	1304.29990496696	WP_000979661.1
C2566_RS15165	usg	usg	aspartate-semialdehyde dehydrogenase	1.15980104045086	0.0174934769689105	Upregulated	143.810141188381	WP_001289167.1
C2566_RS16640	glaH	glaH	glutarate dioxygenase GlaH	1.15537780308046	0.0262397536874448	Upregulated	32.410600447418	WP_000993087.1
C2566_RS15215	aroC	aroC	chorismate synthase	1.14731294787819	0.00641136639109903	Upregulated	99.5653943587616	WP_001297933.1
C2566_RS18000	ghxQ	ghxQ	guanine/hypoxanthine transporter GhxQ	1.13762729948779	0.0244867340155586	Upregulated	63.2158153437466	WP_000012163.1
C2566_RS19900	rpsH	rpsH	30S ribosomal protein S8	1.12578072775578	0.0233577481969161	Upregulated	1208.31554369528	WP_000062611.1
C2566_RS02555	hflK	hflK	FtsH protease activity modulator HflK	1.12311889526911	0.0220468364241186	Upregulated	433.960778768664	WP_000312488.1
C2566_RS17735	speB	speB	agmatinase	1.11548629661987	0.0239811347611928	Upregulated	71.1479747055039	WP_000105566.1
C2566_RS21130	dppF	dppF	dipeptide ABC transporter ATP-binding subunit DppF	1.11146458353956	0.043021422401307	Upregulated	24.0604089252225	WP_000107012.1
C2566_RS16005	guaB	guaB	IMP dehydrogenase	1.10963082533101	0.0185628829139857	Upregulated	262.139427878154	WP_001299507.1
C2566_RS17105	cysN	cysN	sulfate adenylyltransferase subunit CysN	1.10299227048652	0.0185628829139857	Upregulated	53.8904314485244	WP_001090386.1
C2566_RS07710	glnQ	glnQ	glutamine ABC transporter ATP-binding protein GlnQ	1.10236805444291	0.0372407858296851	Upregulated	159.740726420047	WP_000569083.1
C2566_RS20630	ugpC	ugpC	sn-glycerol 3-phosphate ABC transporter ATP binding protein UgpC	1.0946244976077	0.0262337438789884	Upregulated	35.0386350590014	WP_000907792.1
C2566_RS13640	hisD	hisD	histidinol dehydrogenase	1.08995541018132	0.0349114631776047	Upregulated	40.5337463197987	WP_012767740.1
C2566_RS00590	corA	corA	magnesium/cobalt transporter CorA	1.07206106625352	0.00933582203699686	Upregulated	73.3901183957572	WP_000947159.1
C2566_RS07305	cydB	cydB	cytochrome d ubiquinol oxidase subunit II	1.05427681729312	0.0217990848557762	Upregulated	4196.50908853417	WP_000568275.1
C2566_RS07275	sucD	sucD	succinate--CoA ligase subunit alpha	1.05392903571262	0.0490148263420799	Upregulated	1346.00459003874	WP_000025458.1
C2566_RS16735	proW	proW	glycine betaine/L-proline ABC transporter permease ProW	1.04603354947776	0.0505440841934063	Upregulated	61.5021601723272	WP_000774988.1
C2566_RS16100	fdx	fdx	ISC system 2Fe-2S type ferredoxin	1.04546630228107	0.0281802646145257	Upregulated	52.596009878769	WP_001124469.1
C2566_RS01615	nudC	nudC	NAD(+) diphosphatase	1.03529844194851	0.0290003256858613	Upregulated	36.1977314273928	WP_000373940.1
C2566_RS06165	allC	allC	allantoate deiminase	1.03173518140821	0.0239811347611928	Upregulated	55.8985069077667	WP_001301144.1
C2566_RS06880	gltK	gltK	glutamate/aspartate ABC transporter permease GltK	1.03099558687817	0.0515122628795543	Upregulated	112.617879210522	WP_000272824.1
C2566_RS07325	tolQ	tolQ	Tol-Pal system protein TolQ	1.01593186130377	0.0102453709231793	Upregulated	137.385950225241	WP_000131314.1
C2566_RS15955	purM	purM	phosphoribosylformylglycinamidine cyclo-ligase	1.0152473147311	0.0291454701573929	Upregulated	38.4261982582666	WP_001295474.1
C2566_RS10025	oppB	oppB	oligopeptide ABC transporter permease OppB	1.00485878046521	0.0342732538352728	Upregulated	1417.89993592701	WP_000911112.1
C2566_RS09735	dadA	dadA	D-amino acid dehydrogenase	1.00225534902433	0.0573211882274963	Upregulated	436.24183009899	WP_001266908.1
C2566_RS21515	lldP	lldP	L-lactate permease	1.00105901782607	0.0583740431942317	Upregulated	1218.92909123347	WP_001297977.1
C2566_RS17715	xdhD	xdhD	molybdopterin-dependent oxidoreductase Mo/Fe-S-binding subunit	1.00034534611406	0.0526798322484962	Upregulated	349.779382230169	WP_000583631.1
C2566_RS15595	cysM	cysM	cysteine synthase B	1.00007855359413	0.0210374212405676	Upregulated	54.7495341194145	WP_001295461.1
C2566_RS01160	sodA	sodA	superoxide dismutase [Mn]	0.995601289858724	0.049265348814192	Upregulated	139.139383701182	WP_001297064.1
C2566_RS20645	ugpB	ugpB	sn-glycerol-3-phosphate ABC transporter substrate-binding protein UgpB	0.993402130639819	0.0504061701245386	Upregulated	122.133308683072	WP_000803190.1
C2566_RS10020	oppA	oppA	oligopeptide ABC transporter substrate-binding protein OppA	0.991998165230262	0.0429225245017098	Upregulated	7789.79336550327	WP_001297114.1
C2566_RS21960	ilvB	ilvB	acetolactate synthase large subunit	0.987961424058108	0.049265348814192	Upregulated	246.288220006973	WP_000168475.1
C2566_RS16655	gabT	gabT	4-aminobutyrate--2-oxoglutarate transaminase	0.986840624136458	0.0349114631776047	Upregulated	50.5071910022832	WP_000097642.1
C2566_RS12175	sufC	sufC	Fe-S cluster assembly ATPase SufC	0.986620864808091	0.0102453709231793	Upregulated	62.3937420578562	WP_000948865.1
C2566_RS06555	fepD	fepD	Fe(3+)-siderophore ABC transporter permease	0.972240101754946	0.0584158697739052	Upregulated	22.9973918441743	WP_001295314.1
C2566_RS07245	sdhA	sdhA	succinate dehydrogenase flavoprotein subunit	0.971762330146659	0.0573211882274963	Upregulated	1989.42145878278	WP_000775540.1
C2566_RS25345	ytiD	ytiD	protein YtiD	0.970276521951746	0.0622560802898179	Upregulated	95.1433248416537	WP_001301448.1
C2566_RS21145	dppB	dppB	dipeptide ABC transporter permease DppB	0.962785540225191	0.0658745009976653	Upregulated	27.4951050649465	WP_000938855.1
C2566_RS16000	guaA	guaA	glutamine-hydrolyzing GMP synthase	0.961822243649224	0.0233577481969161	Upregulated	373.19988074551	WP_000138270.1
C2566_RS19885	rpsE	rpsE	30S ribosomal protein S5	0.960985342437245	0.0424075852803228	Upregulated	1682.47515781752	WP_000940120.1
C2566_RS02485	asd	asd	archaetidylserine decarboxylase	0.958179494048422	0.0212034228539343	Upregulated	144.128124215438	WP_000934920.1
C2566_RS11830	uidB	uidB	glucuronide transporter	0.956107475974985	0.068396473009874	Upregulated	20.4604887630346	WP_001075844.1
C2566_RS20385	hslR	hslR	ribosome-associated heat shock protein Hsp15	0.95471360623792	0.0274484360951175	Upregulated	55.6921592953113	WP_000660476.1
C2566_RS17890	gcvT	gcvT	glycine cleavage system aminomethyltransferase GcvT	0.953026887068794	0.0304632539485182	Upregulated	466.804658218921	WP_000068701.1
C2566_RS21630	C2566_RS21630	C2566_RS21630	IS1-like element IS1A family transposase	0.948036435853251	0.0677171171355949	Upregulated	16.9339196510481	WP_094096600.1
C2566_RS13620	plaP	plaP	putrescine/proton symporter PlaP	0.945009534636069	0.0464919246950545	Upregulated	129.069837176672	WP_000019197.1
C2566_RS10040	oppF	oppF	murein tripeptide/oligopeptide ABC transporter ATP-binding protein OppF	0.944945907038639	0.0573211882274963	Upregulated	752.048247497881	WP_000994905.1
C2566_RS17720	C2566_RS17720	C2566_RS17720	nucleobase:cation symporter-2 family protein	0.938105696659423	0.0705494538664752	Upregulated	41.3664027331291	WP_061057655.1
C2566_RS01405	eptC	eptC	phosphoethanolamine transferase CptA	0.936943289966928	0.0392255107511161	Upregulated	691.065111549148	WP_000556295.1
C2566_RS21575	waaH	waaH	UDP-glucuronate:LPS(HepIII) glycosyltransferase	0.931337954445425	0.0726049736278923	Upregulated	300.924428308306	WP_000982115.1
C2566_RS00355	ilvD	ilvD	dihydroxy-acid dehydratase	0.930726760657715	0.0298909365017088	Upregulated	90.4946431820718	WP_001127419.1
C2566_RS14970	nuoI	nuoI	NADH-quinone oxidoreductase subunit NuoI	0.920954437269301	0.0185628829139857	Upregulated	334.079205230904	WP_000172749.1
C2566_RS13635	hisG	hisG	ATP phosphoribosyltransferase	0.909573482121602	0.050308078176079	Upregulated	45.15290877961	WP_000131757.1
C2566_RS04870	fadE	fadE	acyl-CoA dehydrogenase FadE	0.906818191440101	0.0769657252994692	Upregulated	795.908500601776	WP_000973107.1
C2566_RS21480	mtlA	mtlA	PTS mannitol transporter subunit IICBA	0.906504146772395	0.0351244333618708	Upregulated	276.441968980813	WP_000093247.1
C2566_RS08310	ycaC	ycaC	isochorismate family cysteine hydrolase YcaC	0.904348309942864	0.0349114631776047	Upregulated	206.676705211341	WP_000165879.1
C2566_RS12350	pheS	pheS	phenylalanine--tRNA ligase subunit alpha	0.904296662119299	0.0369154556173927	Upregulated	153.03077960589	WP_000018596.1
C2566_RS09435	ldtC	ldtC	L,D-transpeptidase LdtC	0.901241950876504	0.0441813260487849	Upregulated	144.747597623797	WP_012767720.1
C2566_RS01580	thiH	thiH	2-iminoacetate synthase ThiH	0.900452692289696	0.0638565395417786	Upregulated	39.3994248295373	WP_000847462.1
C2566_RS13655	hisH	hisH	imidazole glycerol phosphate synthase subunit HisH	0.899440435111277	0.0698979822966573	Upregulated	19.087153514948	WP_001103550.1
C2566_RS14985	nuoF	nuoF	NADH-quinone oxidoreductase subunit NuoF	0.899173240248795	0.0554091097664239	Upregulated	538.830052131389	WP_000789500.1
C2566_RS21725	yicG	yicG	trimeric intracellular cation channel family protein	0.896751958351466	0.044848578168689	Upregulated	57.2693881447359	WP_000924289.1
C2566_RS05630	nrdR	nrdR	transcriptional regulator NrdR	0.893429086331175	0.0503596941315208	Upregulated	67.377082983672	WP_000543535.1
C2566_RS19850	rpsD	rpsD	30S ribosomal protein S4	0.888473595028402	0.0635154086096147	Upregulated	1981.86363169552	WP_000135224.1
C2566_RS18090	yggU	yggU	DUF167 family protein YggU	0.885724721124694	0.0503596941315208	Upregulated	29.2835299271327	WP_000994920.1
C2566_RS01205	sbp	sbp	sulfate/thiosulfate ABC transporter substrate-binding protein Sbp	0.881723873840929	0.0673756816065771	Upregulated	51.6842451441274	WP_001045689.1
C2566_RS14990	nuoE	nuoE	NADH-quinone oxidoreductase subunit NuoE	0.87954095697366	0.0490148263420799	Upregulated	301.783431743697	WP_000545042.1
C2566_RS14745	nrdB	nrdB	class Ia ribonucleoside-diphosphate reductase subunit beta	0.877674567964466	0.0423448772200148	Upregulated	178.009222278885	WP_000332036.1
C2566_RS01665	purH	purH	bifunctional phosphoribosylaminoimidazolecarboxamide formyltransferase/IMP cyclohydrolase	0.871800374194611	0.0780633423151394	Upregulated	28.8602335745785	WP_001187559.1
C2566_RS19855	rpsK	rpsK	30S ribosomal protein S11	0.870599448576992	0.074863936929315	Upregulated	868.471834784901	WP_001029684.1
C2566_RS05150	betT	betT	choline BCCT transporter BetT	0.868207530073976	0.0797474309479985	Upregulated	249.249557050836	WP_000131044.1
C2566_RS13455	yodB	yodB	cytochrome b	0.867311673684936	0.085912782288439	Upregulated	490.32131466659	WP_001079074.1
C2566_RS11760	pntB	pntB	Re/Si-specific NAD(P)(+) transhydrogenase subunit beta	0.863440259538438	0.0583740431942317	Upregulated	401.672720087085	WP_000014036.1
C2566_RS19915	rplX	rplX	50S ribosomal protein L24	0.86130325611839	0.0573211882274963	Upregulated	1368.52186660973	WP_000729185.1
C2566_RS19895	rplF	rplF	50S ribosomal protein L6	0.861209575867184	0.0726049736278923	Upregulated	1282.37488278581	WP_000091945.1
C2566_RS20315	rpe	rpe	ribulose-phosphate 3-epimerase	0.856818463572236	0.0495298000520319	Upregulated	92.5439847863142	WP_000816280.1
C2566_RS18015	speA	speA	biosynthetic arginine decarboxylase	0.853165999476844	0.0369154556173927	Upregulated	197.723962454268	NA
C2566_RS02700	rpsR	rpsR	30S ribosomal protein S18	0.852201982224138	0.0887601170946928	Upregulated	466.462051639295	WP_000135199.1
C2566_RS07240	sdhD	sdhD	succinate dehydrogenase membrane anchor subunit	0.851914347812138	0.0892728330362795	Upregulated	354.052641133813	WP_000254365.1
C2566_RS18070	ruvX	ruvX	Holliday junction resolvase RuvX	0.847764480879968	0.0373386567443905	Upregulated	41.084503284712	WP_000017106.1
C2566_RS07635	ybhF	ybhF	ATP-binding cassette domain-containing protein	0.847038512821624	0.0341053845795041	Upregulated	75.9607551626306	WP_012767712.1
C2566_RS14840	arnC	arnC	undecaprenyl-phosphate 4-deoxy-4-formamido-L-arabinose transferase	0.846347577598667	0.0901911419413752	Upregulated	453.425821125021	WP_000461657.1
C2566_RS16345	rseC	rseC	SoxR-reducing system protein RseC	0.84600876842743	0.0636777986930213	Upregulated	72.585831756821	WP_000589070.1
C2566_RS14800	yfaV	yfaV	MFS transporter	0.838531282611794	0.0887601170946928	Upregulated	36.3048737596185	WP_012767744.1
C2566_RS04105	leuB	leuB	3-isopropylmalate dehydrogenase	0.833565799081842	0.0916053338317595	Upregulated	24.0112752334958	WP_000042353.1
C2566_RS03540	dnaT	dnaT	primosomal protein DnaT	0.829910399593365	0.0780633423151394	Upregulated	54.8012898423326	WP_000098818.1
C2566_RS10285	yciW	yciW	carboxymuconolactone decarboxylase family protein	0.829864980815797	0.0890250420452366	Upregulated	27.1404792936124	WP_001301103.1
C2566_RS15120	argT	argT	lysine/arginine/ornithine ABC transporter substrate-binding protein ArgT	0.828774467985285	0.0954315750102925	Upregulated	330.213706562599	WP_000748271.1
C2566_RS04330	acnB	acnB	bifunctional aconitate hydratase 2/2-methylisocitrate dehydratase	0.828233246949659	0.0887601170946928	Upregulated	2316.77460599485	WP_001307570.1
C2566_RS01995	actP	actP	cation/acetate symporter ActP	0.824823222296789	0.0922673815810388	Upregulated	235.688050350225	WP_000832570.1
C2566_RS10480	ycjG	ycjG	L-Ala-D/L-Glu epimerase	0.821395912639044	0.074409262261922	Upregulated	99.0209909836215	WP_001261211.1
C2566_RS12345	pheT	pheT	phenylalanine--tRNA ligase subunit beta	0.820911348003215	0.0531063494597285	Upregulated	456.888798647196	WP_000672380.1
C2566_RS14965	nuoJ	nuoJ	NADH-quinone oxidoreductase subunit J	0.820494912415243	0.074863936929315	Upregulated	290.632505980674	WP_000393511.1
C2566_RS14055	thiD	thiD	bifunctional hydroxymethylpyrimidine kinase/phosphomethylpyrimidine kinase	0.819568472239256	0.068396473009874	Upregulated	41.8115370938345	WP_000822257.1
C2566_RS18005	guaD	guaD	guanine deaminase	0.81923337400216	0.0791931890566445	Upregulated	65.1643849312943	WP_001301062.1
C2566_RS14975	nuoH	nuoH	NADH-quinone oxidoreductase subunit NuoH	0.817438546267953	0.074409262261922	Upregulated	504.141404435382	WP_000118507.1
C2566_RS18825	sstT	sstT	serine/threonine transporter SstT	0.815461439094308	0.0797474309479985	Upregulated	119.648131786541	WP_000211656.1
C2566_RS06170	allD	allD	ureidoglycolate dehydrogenase	0.812331312599879	0.101194829090883	Upregulated	22.599794701082	WP_000703906.1
C2566_RS15160	truA	truA	tRNA pseudouridine(38-40) synthase TruA	0.812222563288201	0.0673756816065771	Upregulated	131.657858711371	WP_001283585.1
C2566_RS13545	cobS	cobS	adenosylcobinamide-GDP ribazoletransferase	0.806069236736505	0.0791286746317749	Upregulated	29.1797997270761	WP_012767739.1
C2566_RS14950	nuoM	nuoM	NADH-quinone oxidoreductase subunit M	0.804598078956744	0.0881162495946747	Upregulated	737.64427989312	WP_000926441.1
C2566_RS13150	ruvB	ruvB	Holliday junction branch migration DNA helicase RuvB	0.800543580896883	0.0797474309479985	Upregulated	71.7002667275425	WP_000568519.1
C2566_RS12885	sdaA	sdaA	L-serine ammonia-lyase	0.800482714535047	0.025211785922537	Upregulated	512.784451312017	WP_000624298.1
C2566_RS24375	yrbN	yrbN	protein YrbN	0.800434541233942	0.0881162495946747	Upregulated	18.4337340580195	WP_010723222.1
C2566_RS19220	infB	infB	translation initiation factor IF-2	0.797832908257674	0.0392255107511161	Upregulated	1153.47271994307	WP_000133044.1
C2566_RS11115	narH	narH	nitrate reductase subunit beta	0.796018674533971	0.10222897679224	Upregulated	13.9950314971838	WP_000702542.1
C2566_RS11220	ddpX	ddpX	D-alanyl-D-alanine dipeptidase	0.795469351487161	NA	Upregulated	8.59076372821121	WP_001285833.1
C2566_RS00520	hemX	hemX	uroporphyrinogen-III C-methyltransferase	0.793245132101968	0.0554091097664239	Upregulated	204.253435436091	WP_000139084.1
C2566_RS06780	rlpA	rlpA	endolytic peptidoglycan transglycosylase RlpA	0.792990728055611	0.0464919246950545	Upregulated	132.029292571841	WP_001231428.1
C2566_RS07440	C2566_RS07440	C2566_RS07440	galactose-1-epimerase	0.790349847126407	0.0726049736278923	Upregulated	147.001366096448	NA
C2566_RS13180	aspS	aspS	aspartate--tRNA ligase	0.789680417596746	0.0684658856225095	Upregulated	301.90449172199	WP_001258678.1
C2566_RS20435	feoB	feoB	Fe(2+) transporter permease subunit FeoB	0.78965441339	0.0392255107511161	Upregulated	193.805140775026	WP_000737007.1
C2566_RS12505	astE	astE	succinylglutamate desuccinylase	0.786271670877652	0.110408825094429	Upregulated	51.5960066492117	WP_000368506.1
C2566_RS06070	ybbA	ybbA	putative ABC transporter ATP-binding protein YbbA	0.78427010177775	0.0936059474849621	Upregulated	34.4473695794244	WP_001110573.1
C2566_RS03305	thrA	thrA	bifunctional aspartate kinase/homoserine dehydrogenase I	0.783979003407839	0.0805738155748443	Upregulated	273.130452992358	WP_001264707.1
C2566_RS17100	cysC	cysC	adenylyl-sulfate kinase	0.783893243513387	0.0992525570512815	Upregulated	12.9570299544225	WP_001173673.1
C2566_RS15330	dsdA	dsdA	D-serine ammonia-lyase	0.777802183372543	0.0799131080047159	Upregulated	88.7924858231763	WP_000426426.1
C2566_RS19445	gltD	gltD	glutamate synthase subunit GltD	0.776657196088238	0.0962731304025354	Upregulated	51.2960965555279	WP_000081664.1
C2566_RS17920	trhA	trhA	PAQR family membrane homeostasis protein TrhA	0.775462993020277	0.108217627877694	Upregulated	560.541926718671	WP_000250274.1
C2566_RS06990	nagE	nagE	PTS N-acetyl glucosamine transporter subunit IIABC	0.775022743974375	0.0887601170946928	Upregulated	289.991872962051	WP_001023126.1
C2566_RS14835	arnB	arnB	UDP-4-amino-4-deoxy-L-arabinose aminotransferase	0.772247717775854	0.114697041775901	Upregulated	1073.85069823542	WP_001295286.1
C2566_RS17310	sdaB	sdaB	L-serine ammonia-lyase II	0.770076422069833	0.0999948392001773	Upregulated	192.456524873988	WP_000626410.1
C2566_RS02045	gltP	gltP	glutamate/aspartate:proton symporter GltP	0.769709641782998	0.0965288764382632	Upregulated	183.546978274844	WP_000835799.1
C2566_RS25460	C2566_RS25460	C2566_RS25460	hypothetical protein	0.768319437412059	0.0887601170946928	Upregulated	33.4145064664654	WP_001144941.1
C2566_RS14010	gatZ	gatZ	tagatose-bisphosphate aldolase subunit GatZ	0.766308323948111	0.0369154556173927	Upregulated	12.1713722209426	WP_000853869.1
C2566_RS20545	glgC	glgC	glucose-1-phosphate adenylyltransferase	0.757133942976992	0.049265348814192	Upregulated	277.712562501384	WP_000253975.1
C2566_RS01400	yijO	yijO	AraC family transcriptional regulator	0.755488711383566	0.112140312292505	Upregulated	15.1901174383342	WP_000274624.1
C2566_RS19340	mlaC	mlaC	phospholipid-binding protein MlaC	0.755412706512032	0.085912782288439	Upregulated	145.548149707449	WP_000476487.1
C2566_RS11765	pntA	pntA	Re/Si-specific NAD(P)(+) transhydrogenase subunit alpha	0.75505408258742	0.0887601170946928	Upregulated	515.777048398523	WP_001353838.1
C2566_RS03870	fkpB	fkpB	FKBP-type peptidyl-prolyl cis-trans isomerase	0.752818321798746	0.0965288764382632	Upregulated	41.2355516811068	WP_000004655.1
C2566_RS07260	sucA	sucA	2-oxoglutarate dehydrogenase E1 component	0.75139609823172	0.111621836934066	Upregulated	3100.46962672217	WP_001181473.1
C2566_RS09350	pabC	pabC	aminodeoxychorismate lyase	0.750766069381002	0.029455971816748	Upregulated	81.7177009008673	WP_000478709.1
C2566_RS15910	hyfJ	hyfJ	hydrogenase 4 assembly chaperone HyfJ	0.749924465218693	NA	Upregulated	7.98806677986261	WP_001300799.1
C2566_RS18550	ygiB	ygiB	DUF1190 family protein	0.749118374204579	0.109124618679667	Upregulated	357.314944406606	WP_000831543.1
C2566_RS21590	rfaD	rfaD	ADP-glyceromanno-heptose 6-epimerase	0.748720476635517	0.074863936929315	Upregulated	302.508106007243	WP_000587764.1
C2566_RS19905	rpsN	rpsN	30S ribosomal protein S14	0.74772469314773	0.101194829090883	Upregulated	1779.58856588193	WP_001118930.1
C2566_RS06885	gltJ	gltJ	glutamate/aspartate ABC transporter permease GltJ	0.74763286783468	0.12069449200212	Upregulated	182.175271152878	WP_000020941.1
C2566_RS16355	rseA	rseA	anti-sigma-E factor RseA	0.7459626860137	0.112140312292505	Upregulated	1484.04046348881	WP_001168459.1
C2566_RS03390	radA	radA	DNA repair protein RadA	0.745658093727063	0.0797474309479985	Upregulated	59.5284277446908	WP_001029687.1
C2566_RS21520	lldR	lldR	transcriptional regulator LldR	0.744730205483438	0.124743461540123	Upregulated	389.008835862299	WP_000636500.1
C2566_RS21015	rcdB	rcdB	LysR family transcriptional regulator	0.743701548258918	0.112140312292505	Upregulated	30.5298270183673	WP_001343446.1
C2566_RS10170	yciK	yciK	YciK family oxidoreductase	0.743277793964993	0.0887601170946928	Upregulated	61.1470220102741	WP_000559286.1
C2566_RS12510	astB	astB	N-succinylarginine dihydrolase	0.742444572773068	0.124743461540123	Upregulated	45.3733795556243	WP_000995016.1
C2566_RS04360	gcd	gcd	quinoprotein glucose dehydrogenase	0.737567063281821	0.0554091097664239	Upregulated	91.0591808457914	WP_001306211.1
C2566_RS15850	dapA	dapA	4-hydroxy-tetrahydrodipicolinate synthase	0.737350915953571	0.0522698410226579	Upregulated	800.037202170158	WP_001295469.1
C2566_RS05570	proY	proY	proline-specific permease ProY	0.736828328869302	0.0895070046806074	Upregulated	93.0457359155827	WP_001295329.1
C2566_RS18430	dkgA	dkgA	2,5-didehydrogluconate reductase DkgA	0.730802354865027	0.0573211882274963	Upregulated	147.499179277319	WP_000013149.1
C2566_RS05135	betA	betA	choline dehydrogenase	0.730247442220749	0.119371594967098	Upregulated	110.999993133144	WP_001159087.1
C2566_RS02695	priB	priB	primosomal replication protein N	0.729966526350961	0.130227757827451	Upregulated	716.197523057164	WP_001296681.1
C2566_RS04375	yadG	yadG	ABC transporter ATP-binding protein	0.729774679821062	0.0423448772200148	Upregulated	95.8518641855658	WP_000150637.1
C2566_RS17055	rpoS	rpoS	RNA polymerase sigma factor RpoS	0.728930577298951	0.0965288764382632	Upregulated	1607.73475729565	WP_000081550.1
C2566_RS19875	rplO	rplO	50S ribosomal protein L15	0.728551159191946	0.1265613299415	Upregulated	1393.68432776955	WP_001238917.1
C2566_RS20895	rlmJ	rlmJ	23S rRNA (adenine(2030)-N(6))-methyltransferase	0.725364910415124	0.0508440088394273	Upregulated	78.8459217916339	WP_000954225.1
C2566_RS17875	pepP	pepP	Xaa-Pro aminopeptidase	0.724802172023452	0.096796281903964	Upregulated	231.241568052054	WP_001290123.1
C2566_RS08955	efeO	efeO	iron uptake system protein EfeO	0.72374461049022	0.0945658146977191	Upregulated	65.3749231565007	WP_000154398.1
C2566_RS03640	iraD	iraD	anti-adapter protein IraD	0.722628538196528	0.115216529513819	Upregulated	108.037916210178	WP_001309187.1
C2566_RS14625	mqo	mqo	malate dehydrogenase (quinone)	0.72168552203499	0.0490148263420799	Upregulated	82.4860742354927	WP_000758073.1
C2566_RS09740	dadX	dadX	catabolic alanine racemase DadX	0.718772296137812	0.135179775779059	Upregulated	390.260528891014	WP_000197884.1
C2566_RS14995	nuoC	nuoC	NADH-quinone oxidoreductase subunit C/D	0.71862937376223	0.0973344489280876	Upregulated	757.408310583842	WP_000247878.1
C2566_RS19190	deaD	deaD	ATP-dependent RNA helicase DeaD	0.715409857141165	0.0999948392001773	Upregulated	376.379330565452	WP_001295553.1
C2566_RS24910	C2566_RS24910	C2566_RS24910	hypothetical protein	0.714552423976391	0.135836980040883	Upregulated	43.2828305349697	WP_000700140.1
C2566_RS07185	pxpC	pxpC	5-oxoprolinase subunit PxpC	0.71388275443875	0.0928237335971829	Upregulated	70.5266485283896	WP_000912724.1
C2566_RS04100	leuC	leuC	3-isopropylmalate dehydratase large subunit	0.713132247569127	0.130702280175834	Upregulated	28.7160829681407	WP_001140652.1
C2566_RS18425	yqhD	yqhD	alcohol dehydrogenase	0.71102243560072	0.085912782288439	Upregulated	109.252456632974	WP_001058802.1
C2566_RS09565	icd	icd	NADP-dependent isocitrate dehydrogenase	0.710597373689636	0.122242113980724	Upregulated	2330.25761295627	WP_000444487.1
C2566_RS16545	rimM	rimM	ribosome maturation factor RimM	0.710154915871943	0.134628771984756	Upregulated	1927.14124640103	WP_000043335.1
C2566_RS08455	mepK	mepK	YcbK family protein	0.710114609908598	0.096796281903964	Upregulated	864.178301686177	WP_001295932.1
C2566_RS06520	fepA	fepA	siderophore enterobactin receptor FepA	0.707505832195116	0.133881961799121	Upregulated	233.058239540813	WP_001034916.1
C2566_RS09840	lolB	lolB	lipoprotein insertase outer membrane protein LolB	0.706177818241304	0.0769657252994692	Upregulated	75.6573759392698	WP_001130692.1
C2566_RS05395	tauB	tauB	taurine ABC transporter ATP-binding subunit	0.70493810827431	0.141676996010589	Upregulated	12.4758376843863	WP_000939399.1
C2566_RS07420	ybgS	ybgS	YbgS-like family protein	0.703014546611466	0.113862366305302	Upregulated	187.022361992846	WP_000784351.1
C2566_RS17200	queE	queE	7-carboxy-7-deazaguanine synthase QueE	0.700104896965832	0.0890250420452366	Upregulated	122.517991955722	WP_001199973.1
C2566_RS08500	ssuC	ssuC	aliphatic sulfonate ABC transporter permease SsuC	0.698292450013442	NA	Upregulated	6.6653372997938	WP_000235203.1
C2566_RS16380	srmB	srmB	ATP-dependent RNA helicase SrmB	0.698119434341579	0.0753034792376735	Upregulated	118.709281203482	WP_000219193.1
C2566_RS21420	aldB	aldB	aldehyde dehydrogenase AldB	0.697200035944167	0.1265613299415	Upregulated	238.290417136978	WP_001300944.1
C2566_RS10980	ydcT	ydcT	ABC transporter ATP-binding protein	0.697006388776297	0.146348665317684	Upregulated	14.139381585637	WP_000220396.1
C2566_RS16555	ffh	ffh	signal recognition particle protein	0.695837973171319	0.0583740431942317	Upregulated	335.376988084296	WP_000460035.1
C2566_RS21595	rfaF	rfaF	ADP-heptose--LPS heptosyltransferase RfaF	0.695651674261761	0.074863936929315	Upregulated	114.062281228786	WP_000699242.1
C2566_RS15560	cysK	cysK	cysteine synthase A	0.694327581458749	0.146774669220594	Upregulated	748.428512844286	WP_000034402.1
C2566_RS20695	rpoH	rpoH	RNA polymerase sigma factor RpoH	0.694183750562334	0.0554091097664239	Upregulated	1077.22569117799	WP_000130217.1
C2566_RS10250	yciH	yciH	stress response translation initiation inhibitor YciH	0.693637242594901	0.125909689141963	Upregulated	23.9206887247418	WP_001295580.1
C2566_RS05240	prpB	prpB	methylisocitrate lyase	0.693581894420992	NA	Upregulated	10.5280678311338	WP_000052206.1
C2566_RS03395	serB	serB	phosphoserine phosphatase	0.689963614538228	0.124743461540123	Upregulated	51.2309534563087	WP_001132955.1
C2566_RS14980	nuoG	nuoG	NADH-quinone oxidoreductase subunit NuoG	0.689168376024406	0.124743461540123	Upregulated	1041.10047408217	WP_012767746.1
C2566_RS13040	copD	copD	copper homeostasis membrane protein CopD	0.688885413926653	0.0369154556173927	Upregulated	140.688651883876	WP_000879293.1
C2566_RS05650	thiL	thiL	thiamine-phosphate kinase	0.688362662652771	0.0726049736278923	Upregulated	67.3382472462895	WP_000742109.1
C2566_RS05145	betI	betI	transcriptional regulator BetI	0.687362528520543	0.15031970795794	Upregulated	278.330098397951	WP_001301261.1
C2566_RS20680	panM	panM	aspartate 1-decarboxylase autocleavage activator PanM	0.686439268821224	0.133881961799121	Upregulated	17.803083794653	WP_000778795.1
C2566_RS00155	atpD	atpD	F0F1 ATP synthase subunit beta	0.685634664484919	0.147294845193768	Upregulated	587.844082521811	WP_000190506.1
C2566_RS09825	dauA	dauA	C4-dicarboxylic acid transporter DauA	0.682283536902995	0.147444732817424	Upregulated	64.0690811420116	WP_001300632.1
C2566_RS08885	ymdF	ymdF	general stress protein	0.682159010544824	0.153023809094397	Upregulated	1354.03260943936	WP_001273658.1
C2566_RS03420	deoB	deoB	phosphopentomutase	0.682043855830382	0.100104025762437	Upregulated	253.082576375147	WP_000816471.1
C2566_RS13540	cobT	cobT	nicotinate-nucleotide--dimethylbenzimidazole phosphoribosyltransferase	0.679452678025174	0.085912782288439	Upregulated	57.5636014087328	WP_001166160.1
C2566_RS20185	fic	fic	putative adenosine monophosphate-protein transferase Fic	0.676762118352708	0.0887601170946928	Upregulated	90.3052002459197	WP_000502522.1
C2566_RS14960	nuoK	nuoK	NADH-quinone oxidoreductase subunit NuoK	0.672100267299051	0.157952092793831	Upregulated	111.602481604302	WP_000612644.1
C2566_RS07650	rhlE	rhlE	ATP-dependent RNA helicase RhlE	0.671617009668224	0.156123365732567	Upregulated	31.1383668727912	WP_000007101.1
C2566_RS17010	ygbA	ygbA	nitrous oxide-stimulated promoter family protein	0.671431863660238	NA	Upregulated	8.61800190016615	WP_000015497.1
C2566_RS06650	ybdR	ybdR	zinc-dependent alcohol dehydrogenase	0.67038743358003	0.157987439048606	Upregulated	24.5162071719817	WP_000646137.1
C2566_RS02520	nnr	nnr	bifunctional ADP-dependent NAD(P)H-hydrate dehydratase/NAD(P)H-hydrate epimerase	0.669199595218204	0.0145559153079885	Upregulated	121.375306684841	WP_001329144.1
C2566_RS04345	speE	speE	polyamine aminopropyltransferase	0.668582467770139	0.092971709956001	Upregulated	287.824337172452	WP_000818411.1
C2566_RS01985	yjcE	yjcE	Na+/H+ antiporter	0.668311732048687	0.116096152767566	Upregulated	142.74830728412	WP_000402207.1
C2566_RS20890	prlC	prlC	oligopeptidase A	0.668136285904898	0.0887601170946928	Upregulated	220.245357248217	WP_001295214.1
C2566_RS18540	tolC	tolC	outer membrane channel protein TolC	0.667049315245018	0.0677171171355949	Upregulated	868.35873563451	WP_000735278.1
C2566_RS07590	moaE	moaE	molybdopterin synthase catalytic subunit MoaE	0.666860733676388	0.122819518813086	Upregulated	32.4092476873117	WP_000852290.1
C2566_RS17535	tas	tas	NADP(H)-dependent aldo-keto reductase	0.662572346918614	0.0959198008026856	Upregulated	152.918257207978	WP_001199295.1
C2566_RS16105	hscA	hscA	Fe-S protein assembly chaperone HscA	0.661860123592973	0.0611212247129091	Upregulated	359.008564906435	WP_001196611.1
C2566_RS09150	yceI	yceI	YceI family protein	0.66165761233649	0.148192515540836	Upregulated	34.5223660392938	WP_000749261.1
C2566_RS16740	proX	proX	glycine betaine/L-proline ABC transporter substrate-binding protein ProX	0.659476737049037	0.165108033960929	Upregulated	329.251381680369	WP_001216521.1
C2566_RS14805	rhmD	rhmD	L-rhamnonate dehydratase	0.658477834181108	0.122242113980724	Upregulated	54.2396516089865	WP_001319848.1
C2566_RS17900	gcvP	gcvP	aminomethyl-transferring glycine dehydrogenase	0.658281171193243	0.141676996010589	Upregulated	700.846968709035	WP_000195061.1
C2566_RS01660	purD	purD	phosphoribosylamine--glycine ligase	0.657860845620653	0.132593872205743	Upregulated	41.6619692255329	WP_000866792.1
C2566_RS05900	acrB	acrB	efflux RND transporter permease AcrB	0.656269537506396	0.122242113980724	Upregulated	781.94103560514	WP_001132469.1
C2566_RS09605	ariR	ariR	biofilm/acid-resistance regulator AriR	0.653455222065218	NA	Upregulated	6.76216022627044	WP_000888772.1
C2566_RS02220	proP	proP	glycine betaine/L-proline transporter ProP	0.651876516616125	0.0808237812481721	Upregulated	259.189994243638	WP_001298520.1
C2566_RS06875	gltL	gltL	glutamate/aspartate ABC transporter ATP-binding protein GltL	0.649713531193616	0.17252946196322	Upregulated	169.315925092943	NA
C2566_RS07805	moeA	moeA	molybdopterin molybdotransferase MoeA	0.649151425145179	0.131437815073742	Upregulated	81.9427263314581	WP_000397372.1
C2566_RS07225	gltA	gltA	citrate synthase	0.648048694128569	0.172730907465873	Upregulated	3134.65854132633	WP_000785834.1
C2566_RS00945	glnA	glnA	glutamate--ammonia ligase	0.64735391015161	0.146774669220594	Upregulated	378.353610070767	WP_001271717.1
C2566_RS17680	arcC	arcC	carbamate kinase	0.645491530907295	0.126303154953669	Upregulated	70.1138320323059	WP_000038008.1
C2566_RS16850	mltB	mltB	lytic murein transglycosylase B	0.643298627754451	0.0881162495946747	Upregulated	55.7341711650746	WP_001301333.1
C2566_RS00345	ilvM	ilvM	acetolactate synthase 2 small subunit	0.642988211866586	0.154917355898577	Upregulated	20.2071353824451	WP_000983255.1
C2566_RS01865	dgkA	dgkA	diacylglycerol kinase	0.640528151009162	0.166572674428575	Upregulated	39.6824835967034	WP_000002907.1
C2566_RS18630	hldE	hldE	bifunctional D-glycero-beta-D-manno-heptose-7-phosphate kinase/D-glycero-beta-D-manno-heptose 1-phosphate adenylyltransferase HldE	0.638772510719902	0.119903878173191	Upregulated	112.287504769881	WP_000869178.1
C2566_RS05260	codB	codB	cytosine permease	0.636982264323751	0.158917577106829	Upregulated	25.404241965803	WP_000076233.1
C2566_RS11190	osmC	osmC	peroxiredoxin OsmC	0.635452828536188	0.110231422008318	Upregulated	247.549987244997	WP_000152305.1
C2566_RS06040	qmcA	qmcA	SPFH domain-containing protein	0.633871339292134	0.146774669220594	Upregulated	137.365163303927	WP_000904502.1
C2566_RS00025	mnmE	mnmE	tRNA uridine-5-carboxymethylaminomethyl(34) synthesis GTPase MnmE	0.629067551682062	0.122242113980724	Upregulated	70.5679472572653	WP_001282347.1
C2566_RS02755	cycA	cycA	D-serine/D-alanine/glycine transporter	0.62862704163542	0.18688558925718	Upregulated	560.642611077475	WP_000228346.1
C2566_RS19440	gltB	gltB	glutamate synthase large subunit	0.628270730178616	0.171579335503066	Upregulated	98.5312597157862	WP_001406033.1
C2566_RS02560	hflC	hflC	protease modulator HflC	0.627485395708494	0.173500691461356	Upregulated	506.185686976264	WP_001232412.1
C2566_RS13045	yobA	yobA	CopC domain-containing protein YobA	0.627457875887661	0.143329844264612	Upregulated	168.119654068243	WP_000168747.1
C2566_RS01035	dtd	dtd	D-aminoacyl-tRNA deacylase	0.626411647090542	0.136474910338168	Upregulated	75.5744988564226	WP_000560983.1
C2566_RS18225	glcE	glcE	glycolate oxidase subunit GlcE	0.624243515802902	0.178889189168233	Upregulated	18.0472684916924	WP_000943100.1
C2566_RS15275	fadI	fadI	acetyl-CoA C-acyltransferase FadI	0.62300417488079	0.183492492267181	Upregulated	219.645042755831	WP_000531952.1
C2566_RS17185	ygcW	ygcW	SDR family oxidoreductase	0.621963580364382	NA	Upregulated	9.59406691430847	WP_000021321.1
C2566_RS03400	ytjB	ytjB	YtjB family periplasmic protein	0.621240428273073	0.164226066114073	Upregulated	41.2760820177482	WP_000124615.1
C2566_RS06190	ybcF	ybcF	carbamate kinase	0.6203335409494	NA	Upregulated	6.67853677149368	WP_000855388.1
C2566_RS19890	rplR	rplR	50S ribosomal protein L18	0.619693319577409	0.188913240656649	Upregulated	690.465454993323	WP_000358960.1
C2566_RS11910	rsxG	rsxG	electron transport complex subunit RsxG	0.617430195064296	0.196156896044183	Upregulated	15.8902802738979	WP_000920802.1
C2566_RS15115	hisJ	hisJ	histidine ABC transporter substrate-binding protein HisJ	0.616883497431505	0.184728553068839	Upregulated	304.354444058774	WP_000737621.1
C2566_RS14585	napB	napB	nitrate reductase cytochrome c-type subunit	0.616698247676966	0.196156896044183	Upregulated	16.4697316226605	WP_000835177.1
C2566_RS15110	hisQ	hisQ	histidine ABC transporter permease HisQ	0.612987233604466	0.190722789518355	Upregulated	95.6729231696952	WP_000965522.1
C2566_RS18115	yggN	yggN	DUF2884 domain-containing protein	0.612918837874722	0.163408396814881	Upregulated	67.9697919596423	WP_000984796.1
C2566_RS17670	ygeY	ygeY	YgeY family selenium metabolism-linked hydrolase	0.612601993789096	NA	Upregulated	243.609324573793	WP_001107125.1
C2566_RS14110	C2566_RS14110	C2566_RS14110	hypothetical protein	0.611918757342203	0.200167484669657	Upregulated	118.525151086469	WP_001268667.1
C2566_RS19290	dacB	dacB	serine-type D-Ala-D-Ala carboxypeptidase	0.611533429835217	0.148192515540836	Upregulated	60.600370969841	WP_001212662.1
C2566_RS14415	fruB	fruB	fused PTS fructose transporter subunit IIA/HPr protein	0.60966083843811	0.194309327003978	Upregulated	28.1865174753907	WP_000487267.1
C2566_RS11800	tus	tus	DNA replication terminus site-binding protein	0.609286533410322	0.178889189168233	Upregulated	55.0338449123115	WP_001295399.1
C2566_RS12040	sodB	sodB	superoxide dismutase [Fe]	0.608441238669724	0.154461777974731	Upregulated	6210.73386826516	WP_000007283.1
C2566_RS07045	pgm	pgm	phosphoglucomutase (alpha-D-glucose-1,6-bisphosphate-dependent)	0.607962803946007	0.132936542730509	Upregulated	321.422930054323	WP_001320171.1
C2566_RS14340	yeiG	yeiG	S-formylglutathione hydrolase	0.607734352128145	0.170849352572618	Upregulated	102.855101622065	NA
C2566_RS17345	C2566_RS17345	C2566_RS17345	FGGY-family carbohydrate kinase	0.607591968263345	0.197395813744025	Upregulated	58.4259461999115	WP_000551482.1
C2566_RS07880	mdfA	mdfA	multidrug efflux MFS transporter MdfA	0.606814512590179	0.177259847815593	Upregulated	32.6669356625618	WP_001180089.1
C2566_RS00160	atpG	atpG	F0F1 ATP synthase subunit gamma	0.606672383920813	0.19572346573175	Upregulated	760.137820957987	WP_000896498.1
C2566_RS15690	eutC	eutC	ethanolamine ammonia-lyase subunit beta	0.604283249177282	0.168385453292626	Upregulated	12.1333979152846	WP_000372364.1
C2566_RS02580	rnr	rnr	ribonuclease R	0.604178033167382	0.092971709956001	Upregulated	626.598178259204	WP_000076332.1
C2566_RS01280	hslV	hslV	ATP-dependent protease subunit HslV	0.603480556966287	0.0999948392001773	Upregulated	117.791593326471	WP_000208242.1
C2566_RS10115	trpB	trpB	tryptophan synthase subunit beta	0.603231730454423	0.205589993394953	Upregulated	109.289841462718	WP_000209518.1
C2566_RS16150	csiE	csiE	stationary phase inducible protein CsiE	0.601568954750823	0.17486951432153	Upregulated	191.272548526181	WP_000982997.1
C2566_RS13335	araG	araG	arabinose ABC transporter ATP-binding protein AraG	0.600945024161626	0.184728553068839	Upregulated	71.9719261562319	WP_001187819.1
C2566_RS01620	hemE	hemE	uroporphyrinogen decarboxylase	0.600910748496065	0.146812331061459	Upregulated	64.324464331014	WP_000137657.1
C2566_RS04045	araA	araA	L-arabinose isomerase	0.598154925925375	0.206784229794105	Upregulated	28.1784052301257	WP_000151734.1
C2566_RS02215	rdcB	rdcB	YjcZ-like family protein	0.597616616092566	NA	Upregulated	8.99240893480582	WP_000169194.1
C2566_RS01585	thiG	thiG	thiazole synthase	0.597221799863702	0.205589993394953	Upregulated	32.4173936698323	WP_000944059.1
C2566_RS19225	nusA	nusA	transcription termination factor NusA	0.596142863119936	0.123747376587208	Upregulated	395.298872411425	WP_001031057.1
C2566_RS07800	moeB	moeB	molybdopterin-synthase adenylyltransferase MoeB	0.595300941561095	0.131935087699946	Upregulated	39.6928814421322	WP_000829242.1
C2566_RS10405	ycjN	ycjN	ABC transporter substrate-binding protein	0.594591968770805	NA	Upregulated	7.22889041429019	WP_000597460.1
C2566_RS17650	xdhC	xdhC	xanthine dehydrogenase iron sulfur-binding subunit XdhC	0.593282637357007	0.212506289543877	Upregulated	32.6024425371761	WP_001016605.1
C2566_RS19920	rplN	rplN	50S ribosomal protein L14	0.591606599281338	0.190722789518355	Upregulated	1650.97863725945	WP_000613955.1
C2566_RS06825	leuS	leuS	leucine--tRNA ligase	0.591598951327067	0.133881961799121	Upregulated	637.715462589507	WP_001157886.1
C2566_RS03660	uxuR	uxuR	Uxu operon transcriptional regulator	0.591458845918602	0.13747520374532	Upregulated	74.7200245912643	WP_000833679.1
C2566_RS16755	ygaH	ygaH	L-valine transporter subunit YgaH	0.591303444730426	0.149193821629118	Upregulated	43.3810032906648	WP_000119763.1
C2566_RS12670	ydjK	ydjK	MFS transporter	0.590017233434686	0.203758573985484	Upregulated	14.8762255734386	WP_000435282.1
C2566_RS11195	ddpF	ddpF	oligopeptide/dipeptide ABC transporter ATP-binding protein	0.589798049467362	NA	Upregulated	10.0607508117475	WP_001285557.1
C2566_RS04110	leuA	leuA	2-isopropylmalate synthase	0.586889072966044	0.209494953083708	Upregulated	33.8163421950397	WP_000082850.1
C2566_RS19970	rplC	rplC	50S ribosomal protein L3	0.586349588135683	0.210120955652779	Upregulated	1383.41633594167	WP_000579833.1
C2566_RS16020	der	der	ribosome biogenesis GTPase Der	0.585871327888316	0.146774669220594	Upregulated	234.069247855742	WP_000249410.1
C2566_RS02200	yjdN	yjdN	VOC family metalloprotein YjdN	0.585294269675858	0.149783108345266	Upregulated	64.8205106195894	WP_001131339.1
C2566_RS04040	araD	araD	L-ribulose-5-phosphate 4-epimerase	0.584953948479433	0.220331374961485	Upregulated	13.4839732459449	WP_000888655.1
C2566_RS20690	livJ	livJ	branched chain amino acid ABC transporter substrate-binding protein LivJ	0.583133016674597	0.217945585538583	Upregulated	40.2625417358904	WP_001022007.1
C2566_RS01565	rpoB	rpoB	DNA-directed RNA polymerase subunit beta	0.582912153259716	0.153279627971113	Upregulated	1454.61858355537	WP_000263098.1
C2566_RS03670	uxuB	uxuB	fructuronate reductase	0.58234490354856	0.205637708474993	Upregulated	43.7127657101286	WP_000208176.1
C2566_RS03990	apaH	apaH	bis(5'-nucleosyl)-tetraphosphatase (symmetrical) ApaH	0.581337838219989	0.150505933043006	Upregulated	61.8798966997139	WP_000257192.1
C2566_RS16540	trmD	trmD	tRNA (guanosine(37)-N1)-methyltransferase TrmD	0.580891976061876	0.222285816162568	Upregulated	2765.0948748419	WP_000264777.1
C2566_RS02805	msrA	msrA	peptide-methionine (S)-S-oxide reductase MsrA	0.580272135576055	0.223387770748281	Upregulated	110.016306249635	WP_001295196.1
C2566_RS07700	rlmF	rlmF	23S rRNA (adenine(1618)-N(6))-methyltransferase RlmF	0.578489920304091	0.212394276907375	Upregulated	34.2625741546894	WP_001301285.1
C2566_RS19910	rplE	rplE	50S ribosomal protein L5	0.577365769302694	0.221686767589426	Upregulated	1812.76100474432	WP_001096200.1
C2566_RS18635	glnE	glnE	bifunctional [glutamate--ammonia ligase]-adenylyl-L-tyrosine phosphorylase/[glutamate--ammonia-ligase] adenylyltransferase	0.576678215336017	0.112711285099622	Upregulated	174.020018064038	WP_012767764.1
C2566_RS15600	cysA	cysA	sulfate/thiosulfate ABC transporter ATP-binding protein CysA	0.576472771637379	0.218777077231753	Upregulated	85.9121242591734	WP_000021019.1
C2566_RS14955	nuoL	nuoL	NADH-quinone oxidoreductase subunit L	0.576208858344339	0.224453683682489	Upregulated	1153.45757265638	WP_001056644.1
C2566_RS15765	tal	tal	transaldolase	0.574461765924681	0.1738884269109	Upregulated	184.921112111181	WP_001003709.1
C2566_RS09345	fabF	fabF	beta-ketoacyl-ACP synthase II	0.572503298098896	0.18688558925718	Upregulated	1517.68282539164	WP_000044679.1
C2566_RS19210	truB	truB	tRNA pseudouridine(55) synthase TruB	0.572361384032473	0.20514765828642	Upregulated	141.202267411689	WP_000089698.1
C2566_RS17060	nlpD	nlpD	murein hydrolase activator NlpD	0.572252314587944	0.208166166031942	Upregulated	2957.24748841779	WP_224692580.1
C2566_RS18870	yqjD	yqjD	DUF883 family protein	0.572192691472601	0.166572674428575	Upregulated	314.600158215376	WP_000031415.1
C2566_RS18840	uxaC	uxaC	glucuronate isomerase	0.570439229333602	0.208166166031942	Upregulated	81.2549653355318	WP_000187442.1
C2566_RS01605	thiC	thiC	phosphomethylpyrimidine synthase ThiC	0.570405106945195	0.173563060855091	Upregulated	105.665575418333	WP_001276903.1
C2566_RS16125	iscS	iscS	cysteine desulfurase	0.568015694930313	0.149783108345266	Upregulated	506.220144835279	WP_001295373.1
C2566_RS07720	glnH	glnH	glutamine ABC transporter substrate-binding protein GlnH	0.567873875577247	0.233505816428545	Upregulated	1529.87458008959	WP_000843866.1
C2566_RS13290	cheA	cheA	chemotaxis protein CheA	0.567255205394711	0.160869095247993	Upregulated	15.3805396116554	WP_012767737.1
C2566_RS15185	fabB	fabB	beta-ketoacyl-ACP synthase I	0.567174252415894	0.232161399398	Upregulated	1186.29898319508	WP_000817178.1
C2566_RS15675	eutR	eutR	HTH-type transcriptional regulator EutR	0.56645250325354	0.234149785965906	Upregulated	17.3544589485108	WP_000753690.1
C2566_RS06075	ybbP	ybbP	putative ABC transporter permease subunit YbbP	0.565687946105477	0.187290700979284	Upregulated	74.0137876861747	WP_000561803.1
C2566_RS04125	ilvI	ilvI	acetolactate synthase 3 large subunit	0.564182456966218	0.217945585538583	Upregulated	35.4853531365463	WP_000425661.1
C2566_RS13680	ugd	ugd	UDP-glucose 6-dehydrogenase	0.563035084597866	0.237502885482659	Upregulated	424.341699862859	WP_000704860.1
C2566_RS05325	mhpA	mhpA	bifunctional 3-(3-hydroxy-phenyl)propionate/3-hydroxycinnamic acid hydroxylase	0.563030549698639	NA	Upregulated	10.3317966177174	WP_001007410.1
C2566_RS00815	fadA	fadA	acetyl-CoA C-acyltransferase FadA	0.562506658977286	0.213941128112102	Upregulated	212.376443708235	WP_000438708.1
C2566_RS11110	narW	narW	nitrate reductase molybdenum cofactor assembly chaperone	0.562342752234295	NA	Upregulated	9.73761774624071	WP_001166353.1
C2566_RS19345	mlaD	mlaD	outer membrane lipid asymmetry maintenance protein MlaD	0.562158900048231	0.1257022272595	Upregulated	92.2118509477188	WP_001296448.1
C2566_RS19960	rplW	rplW	50S ribosomal protein L23	0.562014368740975	0.22591152479667	Upregulated	1088.44332588226	WP_000617544.1
C2566_RS09540	purB	purB	adenylosuccinate lyase	0.56166016988556	0.1738884269109	Upregulated	90.9846341002916	WP_000423729.1
C2566_RS08295	dmsA	dmsA	dimethylsulfoxide reductase subunit A	0.560598810907644	0.22356254852429	Upregulated	540.179853532154	WP_000850303.1
C2566_RS19495	sspB	sspB	ClpXP protease specificity-enhancing factor	0.55923717000301	0.199861986573666	Upregulated	152.973485584974	WP_000366129.1
C2566_RS20130	kefG	kefG	glutathione-regulated potassium-efflux system ancillary protein KefG	0.558417741251932	0.23393383300447	Upregulated	90.8754152644077	WP_001297514.1
C2566_RS19880	rpmD	rpmD	50S ribosomal protein L30	0.55800761491812	0.23226230450816	Upregulated	359.763619905781	WP_001140433.1
C2566_RS02000	yjcH	yjcH	DUF485 domain-containing protein	0.557751706835314	0.242439422715088	Upregulated	25.0444729819496	WP_001014565.1
C2566_RS08365	aroA	aroA	3-phosphoshikimate 1-carboxyvinyltransferase	0.556853180112274	0.0973344489280876	Upregulated	112.716581359621	WP_000445249.1
C2566_RS18710	rpoD	rpoD	RNA polymerase sigma factor RpoD	0.556500967323782	0.146348665317684	Upregulated	667.675860552148	WP_000437375.1
C2566_RS11215	ddpA	ddpA	ABC transporter substrate-binding protein	0.556464959287889	0.18848098917568	Upregulated	40.2683643673726	WP_000830546.1
C2566_RS04215	ftsZ	ftsZ	cell division protein FtsZ	0.555870976905464	0.202248138505948	Upregulated	919.292095574537	WP_000462776.1
C2566_RS02625	yjfN	yjfN	DUF1471 family protease activator YjfN	0.555307917038734	0.243325034722701	Upregulated	191.981197582759	WP_000811566.1
C2566_RS00785	tatB	tatB	Sec-independent protein translocase protein TatB	0.553985015136468	0.162459301993584	Upregulated	169.36144403595	WP_000459594.1
C2566_RS17390	ygdD	ygdD	DUF423 domain-containing protein	0.55346800042931	0.24360048764324	Upregulated	12.1616294338186	WP_000203905.1
C2566_RS20915	arsR	arsR	As(III)-sensing metalloregulatory transcriptional repressor ArsR	0.553069353199776	0.230188476116	Upregulated	30.6126146193607	WP_000008957.1
C2566_RS08205	ybjX	ybjX	VirK/YbjX family protein	0.552976170964745	0.102475930857988	Upregulated	128.280297868422	WP_001355621.1
C2566_RS05800	ybaV	ybaV	helix-hairpin-helix domain-containing protein	0.552879496897979	0.243325034722701	Upregulated	52.3527693736741	WP_000680290.1
C2566_RS05860	C2566_RS05860	C2566_RS05860	MGMT family protein	0.552577900691728	0.2428762515005	Upregulated	20.5702217313388	WP_000409911.1
C2566_RS01735	yjbB	yjbB	Na/Pi cotransporter family protein	0.551022978069546	0.20514765828642	Upregulated	72.9267008128752	WP_000956830.1
C2566_RS05955	recR	recR	recombination mediator RecR	0.549859498817396	0.237502885482659	Upregulated	98.925278588646	WP_001195025.1
C2566_RS12425	tcyP	tcyP	cystine/sulfocysteine:cation symporter	0.549684175383635	0.23393383300447	Upregulated	217.544815429988	WP_001010706.1
C2566_RS18885	yqjF	yqjF	DoxX family protein	0.549553192402615	0.246361827979646	Upregulated	40.9340146786784	WP_000732240.1
C2566_RS04730	proS	proS	proline--tRNA ligase	0.54953190782496	0.237502885482659	Upregulated	396.429081009593	WP_001260712.1
C2566_RS16670	kbp	kbp	potassium binding protein Kbp	0.549401116793319	0.246702365081744	Upregulated	1012.54760230906	WP_000522424.1
C2566_RS08090	potG	potG	putrescine ABC transporter ATP-binding subunit PotG	0.549073637853908	NA	Upregulated	8.88604777114033	WP_000996005.1
C2566_RS00175	atpF	atpF	F0F1 ATP synthase subunit B	0.548966790856393	0.240257589940425	Upregulated	688.922945297616	WP_001052219.1
C2566_RS12450	celF	celF	6-phospho-beta-glucosidase	0.548643712183042	0.248820625666687	Upregulated	16.2618337515056	WP_000078754.1
C2566_RS03470	prfC	prfC	peptide chain release factor 3	0.54733693568051	0.22591152479667	Upregulated	155.914126317797	WP_000175940.1
C2566_RS07640	hlyD	hlyD	secretion protein HlyD	0.546185724326781	0.146774669220594	Upregulated	134.787358846277	WP_000743444.1
C2566_RS20490	rtcB	rtcB	RNA-splicing ligase RtcB	0.544696806187742	0.24898730413198	Upregulated	31.7093773293424	WP_001105478.1
C2566_RS15760	maeB	maeB	NADP-dependent oxaloacetate-decarboxylating malate dehydrogenase	0.543910486017396	0.243448591861052	Upregulated	814.333029753128	WP_000342648.1
C2566_RS15845	bamC	bamC	outer membrane protein assembly factor BamC	0.542758533522923	0.24324126259473	Upregulated	360.803712582134	WP_001297320.1
C2566_RS06580	entB	entB	enterobactin biosynthesis bifunctional isochorismatase/aryl carrier protein EntB	0.541040772900969	0.253908194199953	Upregulated	11.6122185513011	WP_001007155.1
C2566_RS13070	yebE	yebE	tellurite resistance TerB family protein	0.539867264959642	0.246361827979646	Upregulated	344.966807795671	WP_000024745.1
C2566_RS21205	yiaD	yiaD	OmpA family lipoprotein	0.537613572859842	0.232817617964701	Upregulated	58.2374698712346	WP_000747636.1
C2566_RS13650	hisB	hisB	bifunctional histidinol-phosphatase/imidazoleglycerol-phosphate dehydratase HisB	0.536863533130435	0.239421584997164	Upregulated	63.2877316161084	WP_000080085.1
C2566_RS01895	C2566_RS01895	C2566_RS01895	DUF2713 family protein	0.536115265345067	0.149779672249621	Upregulated	17.3087493197764	NA
C2566_RS03370	sltY	sltY	murein transglycosylase	0.535145486282164	0.232161399398	Upregulated	321.164998255386	WP_000409451.1
C2566_RS11905	rsxD	rsxD	electron transport complex subunit RsxD	0.535101069772675	0.247780245624735	Upregulated	41.974195691914	WP_000231922.1
C2566_RS19350	mlaE	mlaE	lipid asymmetry maintenance ABC transporter permease subunit MlaE	0.533104808003681	0.243574804902901	Upregulated	87.6601034889892	WP_000925795.1
C2566_RS02940	bdcA	bdcA	SDR family oxidoreductase	0.53152225285501	0.261520029107626	Upregulated	44.5548161052889	WP_000500685.1
C2566_RS03790	yjhQ	yjhQ	GNAT family N-acetyltransferase	0.530239948401536	0.237502885482659	Upregulated	24.6322749815368	WP_001309181.1
C2566_RS02705	rplI	rplI	50S ribosomal protein L9	0.528797256505369	0.263417957094474	Upregulated	597.836740917056	WP_001196062.1
C2566_RS07405	nadA	nadA	quinolinate synthase NadA	0.527322699156728	0.146774669220594	Upregulated	70.0363932569551	WP_000115290.1
C2566_RS10195	topA	topA	type I DNA topoisomerase	0.526481290746519	0.210725707921344	Upregulated	572.138359639733	WP_001297122.1
C2566_RS11990	sodC	sodC	superoxide dismutase [Cu-Zn] SodC	0.526213490564764	0.253371465894317	Upregulated	91.3497423154508	WP_001296937.1
C2566_RS21770	xanP	xanP	xanthine/proton symporter XanP	0.526193512247088	0.261464530099528	Upregulated	42.000114122001	WP_001295238.1
C2566_RS16835	recX	recX	recombination regulator RecX	0.525692633858882	0.264184797844662	Upregulated	20.2265254333235	WP_000140508.1
C2566_RS03110	C2566_RS03110	C2566_RS03110	BCCT family transporter	0.525591097950073	0.146348665317684	Upregulated	137.339042465206	WP_001293436.1
C2566_RS13340	araF	araF	arabinose ABC transporter substrate-binding protein AraF	0.525585012038314	0.231147227693964	Upregulated	140.776785501518	WP_000548675.1
C2566_RS09765	ymgE	ymgE	GlsB/YeaQ/YmgE family stress response membrane protein	0.525328582218364	NA	Upregulated	6.43861988399141	WP_000511313.1
C2566_RS14035	yegU	yegU	ADP-ribosylglycohydrolase family protein	0.525241860414787	0.259843080064794	Upregulated	22.8818332133393	WP_000846243.1
C2566_RS19465	nanK	nanK	N-acetylmannosamine kinase	0.525053703378276	0.254338457969972	Upregulated	24.5779344934332	WP_000209020.1
C2566_RS06195	purK	purK	5-(carboxyamino)imidazole ribonucleotide synthase	0.524838651953033	0.262593741201907	Upregulated	35.8478219180387	WP_000815553.1
C2566_RS20540	glgA	glgA	glycogen synthase GlgA	0.521777359123556	0.214537406429638	Upregulated	160.384251600576	WP_001197646.1
C2566_RS00475	wecG	wecG	lipopolysaccharide N-acetylmannosaminouronosyltransferase	0.52132899556155	0.272005794238196	Upregulated	20.5012787527161	WP_001066626.1
C2566_RS15130	purF	purF	amidophosphoribosyltransferase	0.521190771953271	0.165108033960929	Upregulated	93.5055889070469	WP_000334220.1
C2566_RS18385	yghA	yghA	NADP(+)-dependent aldehyde reductase	0.520977642093183	0.24324126259473	Upregulated	39.5968711432525	WP_000018760.1
C2566_RS04055	araC	araC	arabinose operon transcriptional regulator AraC	0.520568832924137	0.272499057754779	Upregulated	119.461875437719	WP_001300811.1
C2566_RS21540	gpsA	gpsA	NAD(P)H-dependent glycerol-3-phosphate dehydrogenase	0.519265154806272	0.230188476116	Upregulated	225.549679147709	WP_001076194.1
C2566_RS05140	betB	betB	betaine-aldehyde dehydrogenase	0.519225687301443	0.274465253351527	Upregulated	186.672312975075	WP_000089084.1
C2566_RS06890	gltI	gltI	glutamate/aspartate ABC transporter substrate-binding protein GltI	0.51867030356663	0.274465253351527	Upregulated	2476.02249485391	WP_001301404.1
C2566_RS07100	kdpA	kdpA	potassium-transporting ATPase subunit KdpA	0.518596833940106	0.157571004640683	Upregulated	14.9355604110679	WP_000741131.1
C2566_RS22115	gyrB	gyrB	DNA topoisomerase (ATP-hydrolyzing) subunit B	0.517272900990138	0.210976765352827	Upregulated	713.340446555161	WP_000072067.1
C2566_RS09690	ycgN	ycgN	YcgN family cysteine cluster protein	0.517019699576502	0.176994174444343	Upregulated	56.8120440451987	WP_012767724.1
C2566_RS09025	ycdX	ycdX	zinc-binding phosphatase	0.516658447632376	0.147294845193768	Upregulated	195.818829986417	WP_000283664.1
C2566_RS21650	waaG	waaG	glycosyltransferase family 4 protein	0.51658821561014	0.205272093663471	Upregulated	92.5026101185397	WP_000634238.1
C2566_RS05600	secD	secD	protein translocase subunit SecD	0.515657535558751	0.248406629441495	Upregulated	828.706113342964	WP_000934822.1
C2566_RS19720	yhdY	yhdY	amino acid ABC transporter permease	0.515484304428843	0.273396087430113	Upregulated	13.6822050862311	WP_001301413.1
C2566_RS19840	rplQ	rplQ	50S ribosomal protein L17	0.515475924743498	0.276072720651464	Upregulated	676.452538728655	WP_001216368.1
C2566_RS16720	nrdE	nrdE	class 1b ribonucleoside-diphosphate reductase subunit alpha	0.513522588687355	0.276072720651464	Upregulated	28.5281559851124	WP_000246527.1
C2566_RS08950	efeU	efeU	iron uptake transporter permease EfeU	0.512456732033836	0.23226230450816	Upregulated	38.0716934219605	WP_000497942.1
C2566_RS18565	zupT	zupT	zinc transporter ZupT	0.512438715016097	0.26766438254134	Upregulated	102.290397955092	WP_001295627.1
C2566_RS02935	yjgH	yjgH	RidA family protein	0.511831090546829	0.276072720651464	Upregulated	30.6147268164883	WP_000230274.1
C2566_RS02875	cybC	cybC	cytochrome b562	0.511043349954697	0.276280057152127	Upregulated	87.8586779129747	WP_001232240.1
C2566_RS11175	maeA	maeA	malate dehydrogenase	0.510670961573298	0.177496165675452	Upregulated	428.073669944573	WP_000433476.1
C2566_RS18230	glcD	glcD	glycolate oxidase subunit GlcD	0.509409624762454	0.27970956043774	Upregulated	58.0501075024305	WP_000026083.1
C2566_RS00825	pepQ	pepQ	Xaa-Pro dipeptidase	0.509144008385868	0.268369405330329	Upregulated	236.474087284349	WP_000444561.1
C2566_RS04355	cueO	cueO	multicopper oxidase CueO	0.508176927118408	0.274801679563237	Upregulated	92.3394167889812	WP_001189647.1
C2566_RS17710	ygfM	ygfM	molybdopterin-dependent oxidoreductase FAD-binding subunit	0.507725127617215	0.27816960333835	Upregulated	51.8024502678134	WP_000572483.1
C2566_RS03905	carB	carB	carbamoyl-phosphate synthase large subunit	0.507611940279339	0.259460107121477	Upregulated	225.92345109183	WP_001126376.1
C2566_RS04530	hemL	hemL	glutamate-1-semialdehyde 2,1-aminomutase	0.50751769857504	0.269133049098031	Upregulated	294.209298876932	WP_000045290.1
C2566_RS04015	lptD	lptD	LPS assembly protein LptD	0.507370319164444	0.195970397428828	Upregulated	909.775513506217	WP_000746151.1
C2566_RS20135	yheS	yheS	ABC transporter ATP-binding protein	0.507343699814158	0.185019797777995	Upregulated	117.51737969535	WP_000634798.1
C2566_RS17600	yqeF	yqeF	acetyl-CoA C-acetyltransferase	0.506370243835014	0.275368792610903	Upregulated	197.027529704759	WP_000656029.1
C2566_RS07865	dacC	dacC	serine-type D-Ala-D-Ala carboxypeptidase	0.505578543638537	0.222615133617973	Upregulated	142.688596932917	WP_001300708.1
C2566_RS15375	yfdX	yfdX	YfdX family protein	0.504974131145276	0.253314358982479	Upregulated	14.254133494451	WP_000825604.1
C2566_RS07235	sdhC	sdhC	succinate dehydrogenase cytochrome b556 subunit	0.504592393010078	0.286768894638888	Upregulated	498.815713182554	WP_000263347.1
C2566_RS01040	fabY	fabY	fatty acid biosynthesis protein FabY	0.503763026387297	0.243574804902901	Upregulated	116.387958080976	WP_001297068.1
C2566_RS02525	tsaE	tsaE	tRNA (adenosine(37)-N6)-threonylcarbamoyltransferase complex ATPase subunit type 1 TsaE	0.501755284760749	0.253371465894317	Upregulated	28.1000706643607	WP_000981977.1
C2566_RS19240	argG	argG	argininosuccinate synthase	0.501432107551648	0.260848679869028	Upregulated	153.671531382581	WP_000207665.1
C2566_RS14630	yojI	yojI	microcin J25 efflux ABC transporter YojI	0.500802138301552	0.269133049098031	Upregulated	70.6761177546971	WP_000422182.1
C2566_RS19955	rplB	rplB	50S ribosomal protein L2	0.500509427617384	0.289325976997568	Upregulated	1442.55737680143	WP_000301864.1
C2566_RS08065	nfsA	nfsA	nitroreductase NfsA	0.499383560203982	0.253371465894317	Upregulated	87.3905871897721	WP_000189159.1
C2566_RS10360	puuB	puuB	gamma-glutamylputrescine oxidase	0.499286910235116	NA	Upregulated	6.9638208216242	WP_000134870.1
C2566_RS02400	groL	groL	chaperonin GroEL	0.499109402853188	0.277569804272776	Upregulated	3511.73188677983	WP_000729117.1
C2566_RS06565	fepB	fepB	Fe2+-enterobactin ABC transporter substrate-binding protein	0.498594204394128	0.290493600241672	Upregulated	25.9144772448272	WP_001234314.1
C2566_RS01570	rpoC	rpoC	DNA-directed RNA polymerase subunit beta'	0.498448633463729	0.286768894638888	Upregulated	1325.09724546753	WP_000653944.1
C2566_RS17665	dpaL	dpaL	diaminopropionate ammonia-lyase	0.497925278931132	0.274936102015437	Upregulated	110.216965597571	WP_000110501.1
C2566_RS01555	rplJ	rplJ	50S ribosomal protein L10	0.497883986012353	0.290493600241672	Upregulated	1525.53082479344	WP_001207201.1
C2566_RS07820	gsiB	gsiB	glutathione ABC transporter substrate-binding protein GsiB	0.49756326609882	0.202208483311232	Upregulated	105.466666622052	WP_000090140.1
C2566_RS19940	rpsC	rpsC	30S ribosomal protein S3	0.497458677989318	0.290493600241672	Upregulated	1347.00196023809	WP_000529945.1
C2566_RS04590	glnD	glnD	bifunctional uridylyltransferase/uridylyl-removing protein GlnD	0.496731494448277	0.251628085989976	Upregulated	76.7908572959881	WP_001094566.1
C2566_RS21250	glyQ	glyQ	glycine--tRNA ligase subunit alpha	0.495747738908454	0.277249264412128	Upregulated	99.8773876103037	WP_001168544.1
C2566_RS13755	rfbD	rfbD	dTDP-4-dehydrorhamnose reductase	0.495365708608225	0.261464530099528	Upregulated	311.590976429831	WP_001023616.1
C2566_RS19935	rplP	rplP	50S ribosomal protein L16	0.495354976026102	0.290493600241672	Upregulated	950.537392594908	WP_000941212.1
C2566_RS02750	fklB	fklB	FKBP-type peptidyl-prolyl cis-trans isomerase	0.494942441919925	0.292766620523877	Upregulated	149.364268966232	WP_000211237.1
C2566_RS18875	yqjE	yqjE	phage holin family protein	0.494391898028636	0.286768894638888	Upregulated	108.558664596117	WP_000785722.1
C2566_RS05830	mdlA	mdlA	SmdA family multidrug ABC transporter permease/ATP-binding protein	0.494105424040226	0.287703343300644	Upregulated	83.3902577336012	WP_001235579.1
C2566_RS06545	fepC	fepC	iron-enterobactin ABC transporter ATP-binding protein	0.493656666543418	0.251500742929726	Upregulated	13.2192913383692	WP_000140647.1
C2566_RS09850	prfA	prfA	peptide chain release factor 1	0.492775167671955	0.162619703784385	Upregulated	213.972067053394	WP_000804726.1
C2566_RS14405	fruA	fruA	PTS fructose transporter subunit IIBC	0.492634338193059	0.22591152479667	Upregulated	149.676514631718	WP_000854467.1
C2566_RS07520	C2566_RS07520	C2566_RS07520	hypothetical protein	0.492408091421877	0.290493600241672	Upregulated	28.7773536852555	WP_000394418.1
C2566_RS05485	proC	proC	pyrroline-5-carboxylate reductase	0.49240168786778	0.211420405461125	Upregulated	102.131508585376	WP_001295331.1
C2566_RS16505	tyrA	tyrA	bifunctional chorismate mutase/prephenate dehydrogenase	0.491618512540819	0.228824335501125	Upregulated	47.9792509795036	WP_000225221.1
C2566_RS11805	fumC	fumC	class II fumarate hydratase	0.491586563786199	0.27970956043774	Upregulated	294.628737612423	WP_001099086.1
C2566_RS09570	iraM	iraM	anti-adapter protein IraM	0.490012409515465	0.288885561042509	Upregulated	14.1738094676371	WP_001307134.1
C2566_RS12480	nadE	nadE	ammonia-dependent NAD(+) synthetase	0.48866901959932	0.206497829926469	Upregulated	90.4083481251712	WP_000175052.1
C2566_RS17905	ygfF	ygfF	SDR family oxidoreductase	0.488617656919478	0.276280057152127	Upregulated	25.2728470398999	WP_000951948.1
C2566_RS17745	tkt	tkt	transketolase	0.487502747059154	0.293871351432723	Upregulated	1104.34668360218	WP_000098614.1
C2566_RS14050	yegX	yegX	glycoside hydrolase family 25 protein	0.487321655100646	0.298588733570886	Upregulated	21.5936291226786	WP_001300994.1
C2566_RS22865	C2566_RS22865	C2566_RS22865	phage tail protein	0.486567464340113	NA	Upregulated	5.68034685979543	WP_012767713.1
C2566_RS17705	ssnA	ssnA	putative aminohydrolase SsnA	0.486428825850611	0.300424345714793	Upregulated	70.3409992207368	WP_000906252.1
C2566_RS09115	mdoH	mdoH	glucans biosynthesis glucosyltransferase MdoH	0.48637346210582	0.275844268845941	Upregulated	427.474156367944	WP_001295445.1
C2566_RS13065	ptrB	ptrB	oligopeptidase B	0.484582633187376	0.222285816162568	Upregulated	105.648329472169	WP_000936922.1
C2566_RS03465	osmY	osmY	molecular chaperone OsmY	0.484348682734284	0.293509992315402	Upregulated	296.695841525984	WP_001295748.1
C2566_RS05985	ybaL	ybaL	YbaL family putative K(+) efflux transporter	0.484213516502441	0.273396087430113	Upregulated	169.747320928654	WP_000546237.1
C2566_RS03820	sgcA	sgcA	SgcA family PTS sugar transporter subunit IIA	0.483991543665449	0.305461267532771	Upregulated	15.0639505171984	WP_000606406.1
C2566_RS19535	mdh	mdh	malate dehydrogenase	0.483967471841842	0.305461267532771	Upregulated	1452.72829249858	WP_001295272.1
C2566_RS19965	rplD	rplD	50S ribosomal protein L4	0.483772577574178	0.305461267532771	Upregulated	727.849485285084	WP_000424395.1
C2566_RS14550	ccmF	ccmF	cytochrome c-type biogenesis heme lyase CcmF	0.482762826298259	0.300787881045389	Upregulated	51.7731381135475	WP_000982447.1
C2566_RS19050	nagA	nagA	N-acetylglucosamine-6-phosphate deacetylase	0.482236365009314	0.30382073526533	Upregulated	31.3229565575128	WP_012775972.1
C2566_RS20900	gorA	gorA	glutathione-disulfide reductase	0.482123562550867	0.261706425330329	Upregulated	130.01934602821	WP_000160808.1
C2566_RS16030	yfgM	yfgM	ancillary SecYEG translocon subunit YfgM	0.481740901233563	0.261706425330329	Upregulated	184.471330763616	WP_000409205.1
C2566_RS09205	yceH	yceH	YceH family protein	0.480718448606554	0.275734982202633	Upregulated	76.2502889080747	WP_000877107.1
C2566_RS00410	rho	rho	transcription termination factor Rho	0.479588134345425	0.206784229794105	Upregulated	2119.5057160406	WP_012767773.1
C2566_RS16915	ascG	ascG	DNA-binding transcriptional regulator AscG	0.479357478246168	0.253371465894317	Upregulated	76.7014625803782	WP_001320117.1
C2566_RS21670	mutM	mutM	bifunctional DNA-formamidopyrimidine glycosylase/DNA-(apurinic or apyrimidinic site) lyase	0.478770730648759	0.309509856406625	Upregulated	29.7957200705624	WP_001114543.1
C2566_RS08305	dmsC	dmsC	dimethyl sulfoxide reductase anchor subunit DmsC	0.478766931074358	0.308242331312419	Upregulated	227.015130193351	WP_000534631.1
C2566_RS03245	dnaK	dnaK	molecular chaperone DnaK	0.477917197950291	0.259843080064794	Upregulated	3334.07822232933	WP_000516135.1
C2566_RS10130	trpE	trpE	anthranilate synthase component I	0.476023540949946	0.313209330786264	Upregulated	38.9150314516905	WP_001194647.1
C2566_RS19385	lptB	lptB	LPS export ABC transporter ATP-binding protein	0.475901794035494	0.259843080064794	Upregulated	84.1931980524995	WP_000224099.1
C2566_RS12165	sufS	sufS	cysteine desulfurase SufS	0.475633720051481	0.224453683682489	Upregulated	114.001531748535	WP_000144539.1
C2566_RS05905	acrA	acrA	multidrug efflux RND transporter periplasmic adaptor subunit AcrA	0.474696054296009	0.225844381088455	Upregulated	463.040600573447	WP_001295324.1
C2566_RS06575	entE	entE	(2,3-dihydroxybenzoyl)adenylate synthase EntE	0.474317609078212	0.259843080064794	Upregulated	14.3447255380189	WP_000026804.1
C2566_RS10870	ydcI	ydcI	LysR substrate-binding domain-containing protein	0.473899002546051	0.315519077979355	Upregulated	522.059838553563	WP_000414567.1
C2566_RS16730	proV	proV	glycine betaine/L-proline ABC transporter ATP-binding protein ProV	0.473553239610226	0.306642349796573	Upregulated	503.235228852805	WP_000985494.1
C2566_RS02900	treR	treR	trehalose operon repressor TreR	0.473401738675152	0.292766620523877	Upregulated	36.9235893036807	WP_001181324.1
C2566_RS14740	nrdA	nrdA	class 1a ribonucleoside-diphosphate reductase subunit alpha	0.472604287440207	0.202782860412512	Upregulated	244.675143205445	WP_001075164.1
C2566_RS09365	holB	holB	DNA polymerase III subunit delta'	0.47202983646944	0.292766620523877	Upregulated	82.3622547286927	WP_001267920.1
C2566_RS17965	lysS	lysS	lysine--tRNA ligase	0.471709873169575	0.268746047445132	Upregulated	316.799767717058	WP_000003071.1
C2566_RS13090	purT	purT	formate-dependent phosphoribosylglycinamide formyltransferase	0.471653414063622	0.313209330786264	Upregulated	21.3751676630485	WP_000173474.1
C2566_RS05795	ppiD	ppiD	peptidylprolyl isomerase	0.471315659408134	0.274465253351527	Upregulated	1000.64022265709	WP_000969378.1
C2566_RS18855	yqjA	yqjA	DedA family general envelope maintenance protein YqjA	0.470561159582608	0.310873785954691	Upregulated	146.908300903581	WP_000422149.1
C2566_RS03295	thrC	thrC	threonine synthase	0.469682306547932	0.290493600241672	Upregulated	118.979795361995	WP_000781074.1
C2566_RS19860	rpsM	rpsM	30S ribosomal protein S13	0.468161053219569	0.299937379307917	Upregulated	2011.60600829828	WP_000090775.1
C2566_RS21055	dctA	dctA	C4-dicarboxylate transporter DctC	0.467783931086926	0.310874013638057	Upregulated	2929.21241711558	WP_000858210.1
C2566_RS17555	lysA	lysA	diaminopimelate decarboxylase	0.467608117804446	0.310874013638057	Upregulated	33.6600233483274	WP_001120711.1
C2566_RS14365	nfo	nfo	deoxyribonuclease IV	0.466723905967296	0.269133049098031	Upregulated	71.9679937945117	WP_000873881.1
C2566_RS15145	folC	folC	bifunctional tetrahydrofolate synthase/dihydrofolate synthase	0.465311821669873	0.27720062540215	Upregulated	117.307718409363	WP_000584546.1
C2566_RS18095	rdgB	rdgB	RdgB/HAM1 family non-canonical purine NTP pyrophosphatase	0.465159716628485	0.320757067816267	Upregulated	30.0227175365678	WP_001174777.1
C2566_RS15930	bepA	bepA	beta-barrel assembly-enhancing protease	0.464662361340083	0.253248391004114	Upregulated	267.933193587072	WP_000489667.1
C2566_RS01275	hslU	hslU	HslU--HslV peptidase ATPase subunit	0.464635889113371	0.254338457969972	Upregulated	314.379118473895	WP_001293341.1
C2566_RS16090	pepB	pepB	aminopeptidase PepB	0.464607058926981	0.302000977943204	Upregulated	160.027239695964	WP_000133580.1
C2566_RS00445	rfbA	rfbA	glucose-1-phosphate thymidylyltransferase RfbA	0.464407208694458	0.305461267532771	Upregulated	41.5570145282007	WP_000676056.1
C2566_RS05720	cyoE	cyoE	heme o synthase	0.464218666141968	0.326356464434052	Upregulated	1137.87181820746	WP_000971336.1
C2566_RS07300	cydA	cydA	cytochrome ubiquinol oxidase subunit I	0.462599180847227	0.304671799207996	Upregulated	5005.17321505196	WP_000884361.1
C2566_RS20735	zntA	zntA	Zn(II)/Cd(II)/Pb(II) translocating P-type ATPase ZntA	0.461816904558272	0.23301487809759	Upregulated	340.198554658891	WP_000106517.1
C2566_RS08590	pqiC	pqiC	membrane integrity-associated transporter subunit PqiC	0.461385283504298	0.289325976997568	Upregulated	206.640636977873	WP_000759120.1
C2566_RS09440	mfd	mfd	transcription-repair coupling factor	0.461028051340393	0.146774669220594	Upregulated	307.049210957122	WP_012767721.1
C2566_RS15285	fadL	fadL	long-chain fatty acid transporter FadL	0.460351083393538	0.320121620698419	Upregulated	294.422071030474	WP_001295701.1
C2566_RS01715	aceK	aceK	bifunctional isocitrate dehydrogenase kinase/phosphatase	0.459821567949681	0.328787193381607	Upregulated	460.657733753101	WP_001137223.1
C2566_RS14555	ccmE	ccmE	cytochrome c maturation protein CcmE	0.459711913268029	0.32841221840441	Upregulated	16.4398603535696	WP_001026418.1
C2566_RS08425	elyC	elyC	envelope biogenesis factor ElyC	0.459542943573092	0.306642349796573	Upregulated	23.4153836333166	WP_000899600.1
C2566_RS03810	sgcC	sgcC	PTS sugar transporter subunit IIC SgcC	0.459248214678583	0.332341285848663	Upregulated	24.6413816335806	WP_000460843.1
C2566_RS11770	ydgH	ydgH	DUF1471 family protein YdgH	0.458346985260923	0.318036874664623	Upregulated	138.930875781901	WP_000769322.1
C2566_RS06055	cnoX	cnoX	chaperedoxin	0.457822563152804	0.299793597861597	Upregulated	168.764491896586	WP_001300573.1
C2566_RS13870	yegH	yegH	TerC family protein	0.456307698515797	0.24324126259473	Upregulated	143.565335503859	WP_001300971.1
C2566_RS16040	ispG	ispG	flavodoxin-dependent (E)-4-hydroxy-3-methylbut-2-enyl-diphosphate synthase	0.455961657330524	0.276296872571786	Upregulated	474.652893441629	WP_000551807.1
C2566_RS01980	ghxP	ghxP	guanine/hypoxanthine transporter GhxP	0.455837527991694	0.317337683838775	Upregulated	47.0929970701319	WP_000106882.1
C2566_RS16160	hcaR	hcaR	DNA-binding transcriptional regulator HcaR	0.455604784147247	0.332341285848663	Upregulated	313.770979850528	WP_000423257.1
C2566_RS16940	hycG	hycG	formate hydrogenlyase subunit HycG	0.455092985019056	NA	Upregulated	8.89268481765188	WP_000067401.1
C2566_RS11120	narZ	narZ	nitrate reductase Z subunit alpha	0.454932344260573	0.328787193381607	Upregulated	41.2388840962965	WP_000040458.1
C2566_RS14850	arnD	arnD	4-deoxy-4-formamido-L-arabinose-phosphoundecaprenol deformylase	0.454265652238567	0.327806058631775	Upregulated	257.121369229249	WP_000169728.1
C2566_RS21745	spoT	spoT	bifunctional GTP diphosphokinase/guanosine-3',5'-bis pyrophosphate 3'-pyrophosphohydrolase	0.453429238617242	0.231147227693964	Upregulated	257.744326446108	WP_000280494.1
C2566_RS01950	uvrA	uvrA	excinuclease ABC subunit UvrA	0.452329712447859	0.274801679563237	Upregulated	204.328326324686	WP_000357744.1
C2566_RS19655	panF	panF	sodium/pantothenate symporter	0.452301644901495	0.31402815322757	Upregulated	36.1148034327123	WP_001175728.1
C2566_RS16710	nrdH	nrdH	glutaredoxin-like protein NrdH	0.452216968752158	0.280845295555489	Upregulated	12.9096040374306	WP_001223227.1
C2566_RS17305	sdaC	sdaC	HAAAP family serine/threonine permease SdaC	0.451561374693302	0.336431980555544	Upregulated	605.802333498528	WP_000450476.1
C2566_RS05235	prpR	prpR	propionate catabolism operon regulatory protein PrpR	0.4512865144778	0.313209330786264	Upregulated	41.9524847755856	WP_000941027.1
C2566_RS00820	fadB	fadB	fatty acid oxidation complex subunit alpha FadB	0.450873579948681	0.283703640598333	Upregulated	1012.89129547936	WP_000965952.1
C2566_RS18535	nudF	nudF	ADP-ribose diphosphatase	0.450766781193393	0.342133717402672	Upregulated	93.8067770242391	WP_000917117.1
C2566_RS19950	rpsS	rpsS	30S ribosomal protein S19	0.449270637016691	0.342986250011352	Upregulated	635.29368870559	WP_001138117.1
C2566_RS15830	ypfJ	ypfJ	neutral zinc metallopeptidase	0.449209141249685	0.328787193381607	Upregulated	183.943902885428	WP_001267498.1
C2566_RS03515	fhuF	fhuF	siderophore-iron reductase FhuF	0.449157283113321	0.342986250011352	Upregulated	28.2157994952431	WP_000331618.1
C2566_RS19945	rplV	rplV	50S ribosomal protein L22	0.449092778987513	0.342986250011352	Upregulated	761.442940672151	WP_000447529.1
C2566_RS03415	deoD	deoD	purine-nucleoside phosphorylase	0.447753232553529	0.32841221840441	Upregulated	312.238943145855	WP_000224877.1
C2566_RS16255	qseE	qseE	two component system sensor histidine kinase QseE/GlrK	0.447257584046233	0.243448591861052	Upregulated	72.4644284163979	WP_001297612.1
C2566_RS11420	marC	marC	NAAT family transporter MarC	0.446973805540092	0.28930442753445	Upregulated	41.8788990657017	WP_000885033.1
C2566_RS19845	rpoA	rpoA	DNA-directed RNA polymerase subunit alpha	0.44677030348221	0.344893456925993	Upregulated	2940.10183379741	WP_001162094.1
C2566_RS16315	pdxJ	pdxJ	pyridoxine 5'-phosphate synthase	0.446276987370775	0.305786639531076	Upregulated	97.3009597825313	WP_001297412.1
C2566_RS07180	pxpB	pxpB	5-oxoprolinase subunit PxpB	0.445704799709238	0.342986250011352	Upregulated	57.6305556672547	WP_001188343.1
C2566_RS04715	arfB	arfB	alternative ribosome rescue aminoacyl-tRNA hydrolase ArfB	0.444611880198886	0.344893456925993	Upregulated	16.7645439469598	WP_000635543.1
C2566_RS05320	mhpR	mhpR	DNA-binding transcriptional regulator	0.444558807495403	0.344893456925993	Upregulated	225.860585876806	WP_001301325.1
C2566_RS09300	rluC	rluC	23S rRNA pseudouridine(955/2504/2580) synthase RluC	0.444466371504456	0.232817617964701	Upregulated	100.58916354143	WP_000846343.1
C2566_RS17645	xdhB	xdhB	xanthine dehydrogenase FAD-binding subunit XdhB	0.443908008860262	0.344893456925993	Upregulated	42.7607261900191	WP_000459182.1
C2566_RS15745	eutQ	eutQ	ethanolamine utilization acetate kinase EutQ	0.443867885735408	NA	Upregulated	8.38154895066748	WP_000733916.1
C2566_RS12500	spy	spy	ATP-independent periplasmic protein-refolding chaperone Spy	0.443550241345699	0.338173828212064	Upregulated	562.594575758768	WP_001228987.1
C2566_RS03485	holD	holD	DNA polymerase III subunit psi	0.443523754642396	0.309509856406625	Upregulated	37.756932632465	WP_000204012.1
C2566_RS14105	C2566_RS14105	C2566_RS14105	helix-turn-helix domain-containing protein	0.44337494647058	0.345213699199206	Upregulated	62.7260757177555	WP_000858919.1
C2566_RS10280	rnb	rnb	exoribonuclease II	0.441495722675673	0.27816960333835	Upregulated	228.671016007525	WP_000484965.1
C2566_RS20530	C2566_RS20530	C2566_RS20530	PstS family phosphate ABC transporter substrate-binding protein	0.441197569409846	0.237502885482659	Upregulated	18.3522419480963	WP_122987105.1
C2566_RS04295	ampE	ampE	beta-lactamase regulator AmpE	0.441135237885676	0.317025054181953	Upregulated	73.3791651486204	WP_000172005.1
C2566_RS02945	bdcR	bdcR	TetR/AcrR family transcriptional regulator	0.440423343470281	0.345213699199206	Upregulated	31.3337130399801	WP_001319729.1
C2566_RS01440	sthA	sthA	Si-specific NAD(P)(+) transhydrogenase	0.4403362895964	0.340459568070342	Upregulated	1077.48628193199	WP_001120798.1
C2566_RS04630	cdsA	cdsA	phosphatidate cytidylyltransferase	0.439733866277853	0.310873785954691	Upregulated	225.187177619017	WP_000922446.1
C2566_RS08160	ybjT	ybjT	SDR family oxidoreductase	0.439684421100615	0.228824335501125	Upregulated	74.4438364290663	WP_001136577.1
C2566_RS21525	lldD	lldD	quinone-dependent L-lactate dehydrogenase	0.439499994922099	0.344893456925993	Upregulated	460.867025466334	WP_000586962.1
C2566_RS08540	ycbU	ycbU	fimbrial protein	0.438994858780074	NA	Upregulated	8.74534101801912	WP_000730614.1
C2566_RS00390	gppA	gppA	guanosine-5'-triphosphate,3'-diphosphate diphosphatase	0.438781965972924	0.305461267532771	Upregulated	241.411320665243	WP_000535976.1
C2566_RS10735	ydbJ	ydbJ	DUF333 domain-containing protein	0.438639804978737	0.32841221840441	Upregulated	123.603930903165	WP_001295715.1
C2566_RS16120	iscU	iscU	Fe-S cluster assembly scaffold IscU	0.43846794607778	0.323784730557956	Upregulated	179.548280965422	WP_000331707.1
C2566_RS19810	rsmB	rsmB	16S rRNA (cytosine(967)-C(5))-methyltransferase RsmB	0.438337737162337	0.290493600241672	Upregulated	107.586295368732	WP_000744778.1
C2566_RS17030	ltnD	ltnD	L-threonate dehydrogenase	0.438078997834822	NA	Upregulated	10.1249542162445	WP_000847971.1
C2566_RS12285	ppsA	ppsA	phosphoenolpyruvate synthase	0.437677162984658	0.344893456925993	Upregulated	2189.52327612278	WP_000069410.1
C2566_RS10400	ycjM	ycjM	glucosylglycerate phosphorylase	0.437615675641566	0.344610975534325	Upregulated	22.5632840441513	WP_000810500.1
C2566_RS17960	prfB	prfB	peptide chain release factor 2	0.437468642700796	0.290493600241672	Upregulated	309.219251885807	WP_001701073.1
C2566_RS02365	dsbD	dsbD	protein-disulfide reductase DsbD	0.437009271305472	0.27816960333835	Upregulated	123.22457541043	WP_000068928.1
C2566_RS02690	rpsF	rpsF	30S ribosomal protein S6	0.436655702900769	0.355632520824348	Upregulated	1161.32944149787	WP_001216675.1
C2566_RS03795	yjhP	yjhP	SAM-dependent methyltransferase	0.436068862161253	0.342986250011352	Upregulated	29.486150084847	WP_000354251.1
C2566_RS22100	yidA	yidA	sugar-phosphatase	0.4345365125263	0.275368792610903	Upregulated	97.1918023377129	WP_000985549.1
C2566_RS01725	iclR	iclR	glyoxylate bypass operon transcriptional repressor IclR	0.43425088253074	0.356593942035812	Upregulated	194.724332048401	WP_000226403.1
C2566_RS07870	deoR	deoR	DNA-binding transcriptional repressor DeoR	0.434053498140374	0.315519077979355	Upregulated	57.4746175277152	WP_000450121.1
C2566_RS10200	cysB	cysB	HTH-type transcriptional regulator CysB	0.433977453079033	0.357606083328846	Upregulated	368.026383512759	WP_000776253.1
C2566_RS09325	fabH	fabH	beta-ketoacyl-ACP synthase III	0.433692852781963	0.347163391844901	Upregulated	307.364255003085	WP_000288146.1
C2566_RS14330	folE	folE	GTP cyclohydrolase I FolE	0.43366026419493	0.319942926454944	Upregulated	194.261072708616	WP_001139613.1
C2566_RS17675	hyuA	hyuA	D-phenylhydantoinase	0.432224914737787	0.357606083328846	Upregulated	109.057628725119	WP_001264452.1
C2566_RS21775	yicH	yicH	AsmA family protein	0.432124574501682	0.340883500026111	Upregulated	262.765973009001	WP_001300954.1
C2566_RS06595	cstA	cstA	pyruvate/proton symporter CstA	0.431274045557392	0.358446619319023	Upregulated	945.756789465711	NA
C2566_RS00140	glmS	glmS	glutamine--fructose-6-phosphate transaminase (isomerizing)	0.430931380513722	0.344893456925993	Upregulated	838.63102838954	WP_000334099.1
C2566_RS01705	aceB	aceB	malate synthase A	0.430205139685219	0.357606083328846	Upregulated	2425.04431836179	WP_000138915.1
C2566_RS04165	murE	murE	UDP-N-acetylmuramoyl-L-alanyl-D-glutamate--2,6-diaminopimelate ligase	0.429065958489417	0.357363529761905	Upregulated	372.481465287184	WP_000785116.1
C2566_RS11040	yncE	yncE	YncE family protein	0.428972970723647	0.29003730698197	Upregulated	183.680317911131	WP_000550675.1
C2566_RS11965	slyB	slyB	outer membrane lipoprotein SlyB	0.428231565308899	0.286768894638888	Upregulated	1833.0491004616	WP_000597196.1
C2566_RS07430	aroG	aroG	3-deoxy-7-phosphoheptulonate synthase AroG	0.428148396222283	0.29003730698197	Upregulated	239.556441751447	WP_001109196.1
C2566_RS20500	C2566_RS20500	C2566_RS20500	DeoR/GlpR family transcriptional regulator	0.428018167839667	0.344893456925993	Upregulated	66.9520561350313	WP_001300945.1
C2566_RS13130	mepM	mepM	murein DD-endopeptidase MepM	0.427210628877625	0.314160778164114	Upregulated	316.925926389212	WP_001184045.1
C2566_RS04175	mraY	mraY	phospho-N-acetylmuramoyl-pentapeptide-transferase	0.42689405075048	0.334854981427883	Upregulated	215.412678861194	WP_000964131.1
C2566_RS05960	htpG	htpG	molecular chaperone HtpG	0.425685136230376	0.338042943038439	Upregulated	1193.18327416721	WP_000678201.1
C2566_RS11945	tyrS	tyrS	tyrosine--tRNA ligase	0.424913191860872	0.326183538428925	Upregulated	518.494879533675	WP_001301026.1
C2566_RS02980	valS	valS	valine--tRNA ligase	0.424729041360672	0.312965759374668	Upregulated	388.521479289614	WP_000416403.1
C2566_RS14595	napG	napG	ferredoxin-type protein NapG	0.424625418709005	0.368529486366766	Upregulated	13.6700289062869	WP_000091291.1
C2566_RS07340	tolB	tolB	Tol-Pal system beta propeller repeat protein TolB	0.424072843418663	0.340883500026111	Upregulated	1286.68126784173	WP_001295307.1
C2566_RS17275	truC	truC	tRNA pseudouridine(65) synthase TruC	0.422372835059174	0.369968531002409	Upregulated	15.1418289941218	WP_000890001.1
C2566_RS03000	lptG	lptG	LPS export ABC transporter permease LptG	0.421477070666729	0.344893456925993	Upregulated	139.779187171061	WP_001295681.1
C2566_RS11475	ydeJ	ydeJ	2-oxo-tetronate isomerase	0.420717881460382	0.345199990846961	Upregulated	23.172926069187	WP_001024746.1
C2566_RS15075	yfcF	yfcF	glutathione transferase	0.419775229769896	0.35729101795724	Upregulated	21.2251344739743	WP_000042440.1
C2566_RS11855	malX	malX	PTS maltose transporter subunit IICB	0.419346505315241	0.29682825265857	Upregulated	72.392211258782	WP_000125638.1
C2566_RS21275	xylB	xylB	xylulokinase	0.419171223444469	0.359538222564019	Upregulated	54.3753834682636	WP_000275381.1
C2566_RS15820	ypfH	ypfH	esterase	0.419044533307142	0.349500452198957	Upregulated	60.3091979026924	WP_000679799.1
C2566_RS15670	hemF	hemF	oxygen-dependent coproporphyrinogen oxidase	0.418943649163197	0.288885561042509	Upregulated	48.3655012816561	WP_000801364.1
C2566_RS10100	yciF	yciF	ferritin-like domain-containing protein	0.418689435971581	0.36420445050613	Upregulated	44.2230035246294	WP_001056490.1
C2566_RS17950	dsbC	dsbC	bifunctional protein-disulfide isomerase/oxidoreductase DsbC	0.417880206852059	0.253314358982479	Upregulated	133.24919156949	WP_000715216.1
C2566_RS19145	yhbP	yhbP	YhbP family protein	0.417466455916221	0.344106749513723	Upregulated	38.8484360242935	WP_000449030.1
C2566_RS09330	fabD	fabD	ACP S-malonyltransferase	0.417328770832372	0.374951456204995	Upregulated	326.923115386171	WP_000191372.1
C2566_RS09165	solA	solA	N-methyl-L-tryptophan oxidase	0.416901028547789	0.31833542344135	Upregulated	96.3876847373279	WP_000872833.1
C2566_RS09720	nhaB	nhaB	Na(+)/H(+) antiporter NhaB	0.416383871080479	0.326356464434052	Upregulated	136.328774371399	WP_000406391.1
C2566_RS17270	yqcA	yqcA	flavodoxin	0.415705052278728	0.368529486366766	Upregulated	62.2087546453337	WP_000807751.1
C2566_RS04030	rapA	rapA	RNA polymerase-associated protein RapA	0.415668544957504	0.305761187746927	Upregulated	94.546688548194	WP_001117011.1
C2566_RS05265	codA	codA	cytosine/isoguanine deaminase	0.414506499192688	0.357816134340187	Upregulated	45.7246924171687	WP_001301240.1
C2566_RS19400	ptsN	ptsN	PTS IIA-like nitrogen regulatory protein PtsN	0.414468148949887	0.266122391139531	Upregulated	113.568923396562	WP_000183676.1
C2566_RS02960	argF	argF	ornithine carbamoyltransferase	0.413580338428789	0.357363529761905	Upregulated	43.9767985434887	WP_000012907.1
C2566_RS23550	C2566_RS23550	C2566_RS23550	xanthine permease XanP	0.4134924272501	0.365458950850395	Upregulated	13.2716033851569	NA
C2566_RS10120	trpCF	trpCF	bifunctional indole-3-glycerol-phosphate synthase TrpC/phosphoribosylanthranilate isomerase TrpF	0.413253253927371	0.383687573636903	Upregulated	71.1437186362657	WP_000983912.1
C2566_RS14820	yfaZ	yfaZ	YfaZ family protein	0.41319079001729	0.383040784148247	Upregulated	13.6016737236539	WP_001300392.1
C2566_RS20075	rpsG	rpsG	30S ribosomal protein S7	0.412245910952707	0.340883500026111	Upregulated	710.210329161603	WP_001138043.1
C2566_RS14720	gyrA	gyrA	DNA topoisomerase (ATP-hydrolyzing) subunit A	0.411798753163499	0.344893456925993	Upregulated	556.176481724054	WP_001281254.1
C2566_RS00130	pstC	pstC	phosphate ABC transporter permease PstC	0.411463875154572	0.369968531002409	Upregulated	38.3290488616399	WP_000741620.1
C2566_RS14355	yieE	yieE	DNA-binding transcriptional regulator YeiE	0.411063813928779	0.372355840505594	Upregulated	89.9053475245874	WP_000548294.1
C2566_RS22060	yidR	yidR	DUF3748 domain-containing protein	0.410881881415516	0.360565434446902	Upregulated	49.8489954718868	WP_001295245.1
C2566_RS09910	ychO	ychO	inverse autotransporter invasin YchO	0.409783303269709	0.383518743316055	Upregulated	46.0714184465205	WP_001400233.1
C2566_RS04685	ldcC	ldcC	lysine decarboxylase LdcC	0.409465238128131	0.32841221840441	Upregulated	95.6232131465959	WP_001020950.1
C2566_RS05400	tauC	tauC	taurine ABC transporter permease TauC	0.409065202322563	0.384080960136307	Upregulated	14.6773613771092	WP_000114585.1
C2566_RS17685	yqeB	yqeB	selenium-dependent molybdenum cofactor biosynthesis protein YqeB	0.408807477065514	0.388278621343906	Upregulated	138.08808323623	WP_001020381.1
C2566_RS15170	pdxB	pdxB	4-phosphoerythronate dehydrogenase PdxB	0.408685477378523	0.317337683838775	Upregulated	149.823696445733	WP_000699145.1
C2566_RS04340	speD	speD	adenosylmethionine decarboxylase	0.40867372910978	0.235062609643211	Upregulated	250.082493613324	WP_000734287.1
C2566_RS04705	yaeP	yaeP	YaeP family protein	0.408389549210522	0.389787149307382	Upregulated	139.588090418284	WP_000417058.1
C2566_RS14240	yohD	yohD	DedA family protein	0.408070423452007	0.385740630322732	Upregulated	46.1157362862001	WP_001296821.1
C2566_RS13105	zwf	zwf	glucose-6-phosphate dehydrogenase	0.407925286364498	0.277569804272776	Upregulated	242.525522521215	WP_000301720.1
C2566_RS12665	ydjJ	ydjJ	NAD(P)-dependent alcohol dehydrogenase	0.407777413885116	0.344893456925993	Upregulated	13.5789882975403	WP_000798110.1
C2566_RS03710	fimC	fimC	type 1 fimbria chaperone FimC	0.407615086018331	0.24898730413198	Upregulated	133.008587422013	WP_000066560.1
C2566_RS12310	selO	selO	protein adenylyltransferase SelO	0.40740137069765	0.380490744080206	Upregulated	68.3004542911007	WP_000175606.1
C2566_RS18735	aer	aer	aerotaxis sensor receptor Aer	0.406775514490955	0.333804728489504	Upregulated	66.1235248611738	WP_000094721.1
C2566_RS08840	torA	torA	trimethylamine-N-oxide reductase TorA	0.405958727231229	0.383518743316055	Upregulated	28.2078712903022	WP_001062091.1
C2566_RS18415	yqhC	yqhC	DNA-binding transcriptional regulator YqhC	0.405955900630545	0.358201977718751	Upregulated	49.0031120708653	WP_001298382.1
C2566_RS13955	yegQ	yegQ	tRNA 5-hydroxyuridine modification protein YegQ	0.40452038146112	0.356076982152344	Upregulated	91.1933637177153	WP_000476014.1
C2566_RS14945	nuoN	nuoN	NADH-quinone oxidoreductase subunit NuoN	0.404440381443162	0.39502547804885	Upregulated	672.075988935045	WP_000156701.1
C2566_RS08490	pepN	pepN	aminopeptidase N	0.404076003506519	0.369473616193702	Upregulated	623.249610295737	WP_000193841.1
C2566_RS06065	tesA	tesA	multifunctional acyl-CoA thioesterase I/protease I/lysophospholipase L1	0.403572140502442	0.39540895669533	Upregulated	20.7045553558663	WP_001295836.1
C2566_RS02550	hflX	hflX	ribosome rescue GTPase HflX	0.403008789039795	0.28930442753445	Upregulated	552.204922920998	WP_000460360.1
C2566_RS10465	ycjF	ycjF	YcjF family protein	0.402469733291248	0.367559885732212	Upregulated	54.5957947297292	WP_000138728.1
C2566_RS13320	otsA	otsA	alpha,alpha-trehalose-phosphate synthase	0.402133135617683	0.342986250011352	Upregulated	212.393710509846	WP_001295646.1
C2566_RS03405	lplA	lplA	lipoate--protein ligase LplA	0.40196477415272	0.35759521181197	Upregulated	69.3847660768629	WP_000105884.1
C2566_RS11980	ydhJ	ydhJ	HlyD family secretion protein	0.401374593500344	0.398711340495365	Upregulated	25.2686148163839	WP_001301002.1
C2566_RS20220	cysG	cysG	siroheme synthase CysG	0.401237852296212	0.29802404438357	Upregulated	75.3772041209046	WP_000349855.1
C2566_RS13685	gndA	gndA	NADP-dependent phosphogluconate dehydrogenase	0.40118141443778	0.342986250011352	Upregulated	526.254275209542	WP_000043460.1
C2566_RS04050	araB	araB	ribulokinase	0.400684805493357	0.394635453717354	Upregulated	26.6429203038842	WP_000951777.1
C2566_RS08570	rlmKL	rlmKL	bifunctional 23S rRNA (guanine(2069)-N(7))-methyltransferase RlmK/23S rRNA (guanine(2445)-N(2))-methyltransferase RlmL	0.400565770573951	0.295023569834646	Upregulated	150.157113858041	WP_001086539.1
C2566_RS14815	yfaY	yfaY	nicotinamide mononucleotide deamidase-related protein YfaY	0.400269629354422	0.349500452198957	Upregulated	47.8344554204771	WP_000921621.1
C2566_RS01180	cpxA	cpxA	envelope stress sensor histidine kinase CpxA	0.399123799387838	0.359583232175608	Upregulated	276.808895149118	WP_000580413.1
C2566_RS07765	ldtB	ldtB	L,D-transpeptidase	0.397937193800851	0.380134011260615	Upregulated	305.262215463673	WP_001056384.1
C2566_RS07560	uvrB	uvrB	excinuclease ABC subunit UvrB	0.397432693842371	0.347429338416799	Upregulated	358.76940963333	WP_000042533.1
C2566_RS08095	potH	potH	putrescine ABC transporter permease PotH	0.396958018217948	NA	Upregulated	8.90315585413977	WP_000105444.1
C2566_RS18910	yhaK	yhaK	pirin family protein	0.396838638929727	NA	Upregulated	7.67001131075796	WP_000633576.1
C2566_RS06525	fes	fes	enterochelin esterase	0.396814173143666	NA	Upregulated	9.89261683357037	WP_000125832.1
C2566_RS11915	rsxE	rsxE	electron transport complex subunit RsxE	0.396502252771729	0.400777575511185	Upregulated	23.6306510687548	WP_001289652.1
C2566_RS21900	nlpA	nlpA	lipoprotein NlpA	0.396494412989226	0.405342843400412	Upregulated	20.9354171040728	WP_000779417.1
C2566_RS01075	fdnG	fdnG	formate dehydrogenase-N subunit alpha	0.395872882862117	0.393096147963974	Upregulated	1651.80078606772	WP_010723259.1
C2566_RS16605	smpB	smpB	SsrA-binding protein SmpB	0.395495868169819	0.309578262145841	Upregulated	85.1764539847628	WP_000162574.1
C2566_RS04320	lpdA	lpdA	dihydrolipoyl dehydrogenase	0.394848259093717	0.40590723096388	Upregulated	3343.47718073016	WP_000102485.1
C2566_RS07550	bioC	bioC	malonyl-ACP O-methyltransferase BioC	0.394395121860537	NA	Upregulated	6.27187290629969	WP_000246761.1
C2566_RS12590	gdhA	gdhA	NADP-specific glutamate dehydrogenase	0.394175157541289	0.275368792610903	Upregulated	203.005652000009	WP_000373021.1
C2566_RS18260	spt	spt	serine palmitoyltransferase	0.393390635655705	0.39502547804885	Upregulated	16.6194821252227	WP_000524970.1
C2566_RS04290	ampD	ampD	1,6-anhydro-N-acetylmuramyl-L-alanine amidase AmpD	0.392788861918185	0.394265918615536	Upregulated	95.1593312125191	WP_000923721.1
C2566_RS10625	C2566_RS10625	C2566_RS10625	PD-(D/E)XK nuclease-like domain-containing protein	0.392663992385901	NA	Upregulated	7.10235111940631	NA
C2566_RS04975	phoE	phoE	phosphoporin PhoE	0.392448042916595	NA	Upregulated	7.73409009722884	WP_000749880.1
C2566_RS20865	pitA	pitA	inorganic phosphate transporter PitA	0.392331862962399	0.402134169155482	Upregulated	309.090913949591	WP_000902780.1
C2566_RS08565	ycbX	ycbX	6-N-hydroxylaminopurine resistance protein YcbX	0.391660272903579	0.404438820636402	Upregulated	54.4223776813184	WP_000212426.1
C2566_RS19800	def	def	peptide deformylase	0.389807172389223	0.384080960136307	Upregulated	1636.27156984073	WP_000114984.1
C2566_RS21310	malS	malS	alpha-amylase	0.389587085046372	0.414289171787979	Upregulated	41.200987901354	WP_000761228.1
C2566_RS02145	phnM	phnM	alpha-D-ribose 1-methylphosphonate 5-triphosphate diphosphatase	0.38920135534005	NA	Upregulated	10.1212378356978	WP_000586324.1
C2566_RS15640	yfeX	yfeX	porphyrinogen peroxidase	0.389082243769888	0.399805060761539	Upregulated	156.206176168511	WP_000084590.1
C2566_RS13910	pphC	pphC	PP2C family serine/threonine-protein phosphatase	0.387174085101851	0.36420445050613	Upregulated	11.8705245598527	WP_000119055.1
C2566_RS10730	nifJ	nifJ	pyruvate:ferredoxin (flavodoxin) oxidoreductase	0.387171795571507	0.304671799207996	Upregulated	418.736210233491	WP_000628173.1
C2566_RS19325	murA	murA	UDP-N-acetylglucosamine 1-carboxyvinyltransferase	0.387096552924635	0.344106749513723	Upregulated	135.471242718399	WP_000357259.1
C2566_RS01435	oxyR	oxyR	DNA-binding transcriptional regulator OxyR	0.386824727194285	0.413763599209493	Upregulated	169.956641323108	WP_001025939.1
C2566_RS11835	uidA	uidA	beta-glucuronidase	0.386715889006498	0.407706422489766	Upregulated	37.2097744144672	WP_000945901.1
C2566_RS20655	livF	livF	high-affinity branched-chain amino acid ABC transporter ATP-binding protein LivF	0.38644579529214	NA	Upregulated	7.6356620731694	WP_000416895.1
C2566_RS05270	cynR	cynR	transcriptional regulator CynR	0.386410591967789	0.414846254451825	Upregulated	12.6104343954312	WP_000952503.1
C2566_RS15180	yfcJ	yfcJ	arabinose transporter	0.38562548040188	0.372571255183386	Upregulated	94.8963774891244	WP_000127751.1
C2566_RS11720	ynfL	ynfL	LysR family transcriptional regulator	0.385478589597991	0.402732656742814	Upregulated	11.4619617986569	WP_001019525.1
C2566_RS01885	zur	zur	zinc uptake transcriptional repressor Zur	0.3852790239588	0.417976896826417	Upregulated	31.5461421732782	WP_001295691.1
C2566_RS12875	pabB	pabB	aminodeoxychorismate synthase component 1	0.384729401962357	0.34698495324306	Upregulated	48.446542188203	WP_000854972.1
C2566_RS15000	nuoB	nuoB	NADH-quinone oxidoreductase subunit NuoB	0.384591360202584	0.400991982912421	Upregulated	556.521362821717	WP_000386733.1
C2566_RS11690	ynfG	ynfG	DMSO reductase like molybdoenzyme iron-sulfur subunit YnfG	0.384548355759805	0.420959250771083	Upregulated	86.7471775142951	WP_000213028.1
C2566_RS00550	dapF	dapF	diaminopimelate epimerase	0.384455777467638	0.40590723096388	Upregulated	84.54592975873	WP_001160654.1
C2566_RS10070	tonB	tonB	TonB system transport protein TonB	0.384113520703992	0.380490744080206	Upregulated	40.3293481635882	WP_001300409.1
C2566_RS11295	ydeQ	ydeQ	fimbrial protein	0.383520075737868	NA	Upregulated	6.2134245449324	WP_000520676.1
C2566_RS12240	ydiF	ydiF	acyl CoA:acetate/3-ketoacid CoA transferase	0.382526919967291	NA	Upregulated	10.5699043809416	WP_000805638.1
C2566_RS08395	msbA	msbA	lipid A ABC transporter ATP-binding protein/permease MsbA	0.381605438071176	0.397854277543185	Upregulated	329.009947537528	WP_000551270.1
C2566_RS03900	carA	carA	glutamine-hydrolyzing carbamoyl-phosphate synthase small subunit	0.381540230510163	0.413877431359946	Upregulated	119.51008904667	WP_000597260.1
C2566_RS04500	C2566_RS04500	C2566_RS04500	IS3-like element IS2 family transposase	0.381117267746971	NA	Upregulated	6.73731760230846	WP_088895425.1
C2566_RS09110	mdoG	mdoG	glucans biosynthesis protein MdoG	0.380739271305442	0.322216480559826	Upregulated	448.033353817332	WP_001343212.1
C2566_RS09210	yceM	yceM	Gfo/Idh/MocA family protein	0.380666392839667	0.412872395420635	Upregulated	72.1197811863389	WP_000736158.1
C2566_RS12490	cho	cho	excinuclease Cho	0.379544282115738	0.422984905632385	Upregulated	143.058799515311	WP_000252397.1
C2566_RS07645	cecR	cecR	DNA-binding transcriptional regulator CecR	0.379457453782492	0.423341599135773	Upregulated	66.3185296495279	WP_001296991.1
C2566_RS12840	yeaY	yeaY	Slp family lipoprotein YeaY	0.379436066898566	0.428138163387581	Upregulated	174.199222335214	WP_000290581.1
C2566_RS03935	caiB	caiB	L-carnitine CoA-transferase	0.379210865050916	0.421752099349873	Upregulated	14.3386649582186	NA
C2566_RS12605	selD	selD	selenide, water dikinase SelD	0.378849022690979	0.42042530023972	Upregulated	373.785268937002	WP_001301298.1
C2566_RS02395	groS	groS	co-chaperone GroES	0.378749462381953	0.399335154476292	Upregulated	946.050333109858	WP_001026276.1
C2566_RS17880	ubiH	ubiH	2-octaprenyl-6-methoxyphenyl hydroxylase	0.377626281605803	0.422984905632385	Upregulated	157.916932603097	WP_000111199.1
C2566_RS15925	yfgO	yfgO	AI-2E family transporter	0.377077744514244	0.40330285383295	Upregulated	77.6710978368518	WP_000892044.1
C2566_RS09140	lpxL	lpxL	kdo(2)-lipid IV(A) lauroyltransferase	0.376857998642238	0.42154974162876	Upregulated	85.0864145909057	WP_000183364.1
C2566_RS18575	ribB	ribB	3,4-dihydroxy-2-butanone-4-phosphate synthase	0.376131404420774	0.427895471152628	Upregulated	360.780915868944	WP_001076997.1
C2566_RS17465	recC	recC	exodeoxyribonuclease V subunit gamma	0.376118548950932	0.344893456925993	Upregulated	132.21937842509	WP_000946947.1
C2566_RS21025	yhjE	yhjE	MFS transporter	0.375518727515775	0.425042077204023	Upregulated	29.0758460608854	WP_001149016.1
C2566_RS02990	pepA	pepA	leucyl aminopeptidase	0.375388898914436	0.419485061855727	Upregulated	306.694169313823	WP_000397144.1
C2566_RS17240	relA	relA	GTP diphosphokinase	0.374506952529982	0.345199990846961	Upregulated	461.842114430506	WP_000226815.1
C2566_RS17405	csdA	csdA	cysteine desulfurase CsdA	0.373461218476272	0.418574634536054	Upregulated	139.549689111857	WP_001300698.1
C2566_RS18800	rlmG	rlmG	23S rRNA (guanine(1835)-N(2))-methyltransferase RlmG	0.373035763702859	0.431217517052735	Upregulated	59.3991658510665	WP_000018695.1
C2566_RS21380	C2566_RS21380	C2566_RS21380	AraC family transcriptional regulator	0.37276853994184	0.435026807445023	Upregulated	24.8941562430537	WP_000891828.1
C2566_RS15210	mepA	mepA	penicillin-insensitive murein endopeptidase	0.372320405707043	0.405861876102801	Upregulated	37.8138949001599	WP_001043796.1
C2566_RS16645	lhgO	lhgO	L-2-hydroxyglutarate oxidase	0.371350878071394	0.43922584943021	Upregulated	38.7978462122028	WP_000271963.1
C2566_RS08110	rlmC	rlmC	23S rRNA (uracil(747)-C(5))-methyltransferase RlmC	0.37087262545812	0.440921265487047	Upregulated	36.3823067315478	WP_001149743.1
C2566_RS04060	yabI	yabI	DedA family protein	0.370042872374286	0.440921265487047	Upregulated	185.984634189445	WP_001148410.1
C2566_RS14190	mlrA	mlrA	HTH-type transcriptional regulator MlrA	0.369398836174008	0.435725248626742	Upregulated	114.665261950076	WP_001240403.1
C2566_RS12660	ydjI	ydjI	ketose-bisphosphate aldolase	0.369391678257756	NA	Upregulated	8.83311214082179	WP_000878903.1
C2566_RS02125	yjdP	yjdP	DDRRRQL repeat protein YjdP	0.36937731029002	0.437654893637192	Upregulated	11.7550345804278	WP_000819750.1
C2566_RS17700	ygfK	ygfK	putative selenate reductase subunit YgfK	0.369219174091736	0.442728169752562	Upregulated	305.452587959276	WP_000502388.1
C2566_RS00720	ysgA	ysgA	dienelactone hydrolase family protein	0.369144379640589	0.442728169752562	Upregulated	143.183449536435	WP_001298606.1
C2566_RS13665	hisF	hisF	imidazole glycerol phosphate synthase subunit HisF	0.369010194361973	0.427895471152628	Upregulated	42.689502288338	WP_000880195.1
C2566_RS16130	iscR	iscR	Fe-S cluster assembly transcriptional regulator IscR	0.368635735535401	0.439135105669318	Upregulated	177.959387381166	WP_001241357.1
C2566_RS10875	ydcJ	ydcJ	VOC family protein	0.368531470740319	0.384080960136307	Upregulated	82.3082695111141	WP_000013789.1
C2566_RS10840	gap	gap	type I glyceraldehyde-3-phosphate dehydrogenase	0.368392654998634	0.437654893637192	Upregulated	54.9320520929885	WP_000048667.1
C2566_RS04615	frr	frr	ribosome recycling factor	0.36834408480485	0.427895471152628	Upregulated	411.300858671741	WP_000622418.1
C2566_RS18085	yggT	yggT	osmotic shock tolerance protein YggT	0.367169155937229	0.398711340495365	Upregulated	72.0005495440495	WP_001094831.1
C2566_RS05775	clpX	clpX	ATP-dependent protease ATP-binding subunit ClpX	0.365763432696453	0.427895471152628	Upregulated	939.251705540179	WP_000130305.1
C2566_RS10245	pyrF	pyrF	orotidine-5'-phosphate decarboxylase	0.365314317260082	0.407706422489766	Upregulated	66.7198040944225	WP_000176278.1
C2566_RS08665	yccU	yccU	CoA-binding protein	0.365257346359811	0.446687142082925	Upregulated	36.0060128141331	WP_001301418.1
C2566_RS10140	yciO	yciO	L-threonylcarbamoyladenylate synthase	0.364082558083286	0.334051598729084	Upregulated	163.990069608667	WP_001295575.1
C2566_RS05825	decR	decR	DNA-binding transcriptional regulator DecR	0.363817984831864	0.448177725733516	Upregulated	46.8198896722342	WP_000884589.1
C2566_RS16035	hisS	hisS	histidine--tRNA ligase	0.363468963684177	0.357885941921527	Upregulated	427.463491520656	WP_001107167.1
C2566_RS05640	ribE	ribE	6,7-dimethyl-8-ribityllumazine synthase	0.362279929227233	0.425096778644355	Upregulated	200.935205497704	WP_001021161.1
C2566_RS20640	ugpA	ugpA	sn-glycerol-3-phosphate ABC transporter permease UgpA	0.361736462803497	0.435569584351917	Upregulated	15.1373856974646	WP_000099289.1
C2566_RS21535	cysE	cysE	serine O-acetyltransferase	0.361385757871781	0.437701664687001	Upregulated	153.569198481598	WP_001277561.1
C2566_RS06005	ybaP	ybaP	TraB/GumN family protein	0.360992682538409	0.453582311057099	Upregulated	50.3057492392103	WP_000365173.1
C2566_RS19670	fis	fis	DNA-binding transcriptional regulator Fis	0.360946479940704	0.449012970782139	Upregulated	283.704360106024	WP_000462905.1
C2566_RS12105	ydhS	ydhS	FAD-NAD(P)-binding protein	0.360436916642305	0.449012970782139	Upregulated	59.1854803140976	WP_000716950.1
C2566_RS13645	hisC	hisC	histidinol-phosphate transaminase	0.359421124566887	0.445236464249517	Upregulated	25.25302607969	WP_000108921.1
C2566_RS03135	fecE	fecE	Fe(3+) dicitrate ABC transporter ATP-binding protein FecE	0.359082488546187	0.377426223290511	Upregulated	12.4556340726824	WP_000175457.1
C2566_RS03155	fecA	fecA	TonB-dependent Fe(3+) dicitrate receptor FecA	0.359036139721101	0.442084329901036	Upregulated	51.311705180981	WP_000188262.1
C2566_RS20665	livM	livM	branched chain amino acid ABC transporter permease LivM	0.35847009681178	NA	Upregulated	8.5351891620946	WP_000803797.1
C2566_RS14860	arnE	arnE	4-amino-4-deoxy-L-arabinose-phosphoundecaprenol flippase subunit ArnE	0.358423514583411	0.440921265487047	Upregulated	36.6671992901855	WP_000638031.1
C2566_RS05575	malZ	malZ	maltodextrin glucosidase	0.357914450950564	0.42154974162876	Upregulated	69.2503925106964	WP_001310597.1
C2566_RS18450	ftsP	ftsP	cell division protein FtsP	0.357598702393321	0.417976896826417	Upregulated	85.0090196054276	WP_000059388.1
C2566_RS03300	thrB	thrB	homoserine kinase	0.356465316748944	0.462724986728052	Upregulated	149.9485232082	WP_000241662.1
C2566_RS13525	nac	nac	nitrogen assimilation transcriptional regulator NAC	0.356454105780303	0.43258265242977	Upregulated	16.9231090538511	WP_001011462.1
C2566_RS15105	hisM	hisM	ABC transporter permease	0.356418141202383	0.458096934905666	Upregulated	68.6419521540453	WP_000569958.1
C2566_RS00095	bglH	bglH	carbohydrate-specific porin BglH	0.356351550825441	0.289325976997568	Upregulated	12.304427253632	WP_000489868.1
C2566_RS21350	yiaN	yiaN	2,3-diketo-L-gulonate TRAP transporter large permease YiaN	0.356253795055881	NA	Upregulated	9.65757081226044	WP_000279599.1
C2566_RS02570	purA	purA	adenylosuccinate synthase	0.355348155987344	0.447801907043302	Upregulated	1671.90307961103	WP_000527955.1
C2566_RS04300	aroP	aroP	aromatic amino acid transporter AroP	0.355218743664236	0.392472342992109	Upregulated	129.605191822992	WP_000969915.1
C2566_RS13120	pyk	pyk	pyruvate kinase	0.355189069091522	0.458910299994002	Upregulated	1549.65144374025	WP_000091148.1
C2566_RS17785	pgk	pgk	phosphoglycerate kinase	0.354619670819453	0.413580842859502	Upregulated	795.648597813941	WP_000111269.1
C2566_RS14395	psuG	psuG	pseudouridine-5'-phosphate glycosidase	0.35443981871258	NA	Upregulated	6.73191244809784	WP_000040208.1
C2566_RS25000	C2566_RS25000	C2566_RS25000	hypothetical protein	0.353932309857663	NA	Upregulated	6.6720745126445	WP_225089326.1
C2566_RS13630	yeeZ	yeeZ	SDR family oxidoreductase	0.353533912595166	0.407706422489766	Upregulated	182.896113894023	WP_000754737.1
C2566_RS17350	C2566_RS17350	C2566_RS17350	ABC transporter substrate-binding protein	0.352545502293097	0.47005555367315	Upregulated	208.091678331832	WP_000857361.1
C2566_RS16665	csiR	csiR	DNA-binding transcriptional regulator CsiR	0.352421033454172	0.445023117125224	Upregulated	31.7437886997596	WP_000156811.1
C2566_RS00625	yigI	yigI	acyl-CoA thioesterase YigI	0.352150584890535	0.469697558372159	Upregulated	76.006825978602	WP_001277142.1
C2566_RS12855	yoaB	yoaB	RidA family protein	0.352126818165681	0.449013020879549	Upregulated	159.385585399559	WP_001295493.1
C2566_RS16325	era	era	GTPase Era	0.351836951115294	0.413580842859502	Upregulated	147.468015169859	WP_000020749.1
C2566_RS04640	bamA	bamA	outer membrane protein assembly factor BamA	0.351138685818299	0.448719802288469	Upregulated	1085.75005622336	WP_001240896.1
C2566_RS03755	nanC	nanC	N-acetylneuraminic acid outer membrane channel NanC	0.349992692347322	0.42154974162876	Upregulated	16.2379570921457	WP_001295734.1
C2566_RS07660	dinG	dinG	ATP-dependent DNA helicase DinG	0.349944603521787	0.462955575174203	Upregulated	113.402947520889	WP_001340191.1
C2566_RS19110	lpoA	lpoA	penicillin-binding protein activator LpoA	0.349475214740423	0.384080960136307	Upregulated	140.918300808591	WP_000249099.1
C2566_RS16845	pncC	pncC	nicotinamide-nucleotide amidase	0.348899419261371	0.459567029659897	Upregulated	53.1998711686848	WP_000132231.1
C2566_RS18205	glcA	glcA	glycolate permease GlcA	0.348775515438066	0.429813549123476	Upregulated	14.2667819529769	WP_000259318.1
C2566_RS18315	yghU	yghU	glutathione-dependent disulfide-bond oxidoreductase	0.348536832951403	0.468456781636442	Upregulated	73.0970218885952	WP_001295515.1
C2566_RS18395	exbB	exbB	tol-pal system-associated acyl-CoA thioesterase	0.348189270914476	0.476622698602523	Upregulated	189.944514739971	WP_000527844.1
C2566_RS01270	menA	menA	1,4-dihydroxy-2-naphthoate polyprenyltransferase	0.347558798271626	0.456708418464412	Upregulated	39.0087628925963	WP_000139496.1
C2566_RS02830	ppa	ppa	inorganic diphosphatase	0.347364044515229	0.476259595183194	Upregulated	1536.25773799101	WP_000055072.1
C2566_RS09775	treA	treA	alpha,alpha-trehalase	0.34716027638584	0.469697558372159	Upregulated	60.3849927671268	WP_000841714.1
C2566_RS15705	eutH	eutH	ethanolamine utilization protein EutH	0.347121120588362	NA	Upregulated	10.2019793731983	WP_000512382.1
C2566_RS07580	moaC	moaC	cyclic pyranopterin monophosphate synthase MoaC	0.346706048629405	0.455988474373861	Upregulated	61.5186455459615	WP_000080885.1
C2566_RS19660	prmA	prmA	50S ribosomal protein L11 methyltransferase	0.346261667728135	0.422984905632385	Upregulated	51.4236567919496	WP_001145827.1
C2566_RS11865	add	add	adenosine deaminase	0.345891764306949	0.383040784148247	Upregulated	136.846852922519	WP_000567490.1
C2566_RS14430	yeiP	yeiP	elongation factor P-like protein YeiP	0.345240853709701	0.472448480377908	Upregulated	51.527637715562	WP_001136827.1
C2566_RS17790	fbaA	fbaA	class II fructose-bisphosphate aldolase	0.344745988410373	0.478811618934134	Upregulated	1440.27137781996	WP_000034372.1
C2566_RS10710	pinR	pinR	recombinase family protein	0.344404606330571	0.384080960136307	Upregulated	14.6960847111891	WP_000078178.1
C2566_RS24170	C2566_RS24170	C2566_RS24170	hypothetical protein	0.343519181841448	0.484476097210911	Upregulated	29.8938444350638	WP_012775983.1
C2566_RS08960	efeB	efeB	iron uptake transporter deferrochelatase/peroxidase subunit	0.343392061217565	0.442728169752562	Upregulated	47.9105367442325	WP_001199471.1
C2566_RS13060	exoX	exoX	exodeoxyribonuclease X	0.34283306863388	0.442728169752562	Upregulated	70.8542817577242	WP_000944245.1
C2566_RS10345	puuD	puuD	gamma-glutamyl-gamma-aminobutyrate hydrolase	0.341790981546574	0.488108923113119	Upregulated	39.1314299278999	WP_012767726.1
C2566_RS08280	lolA	lolA	outer membrane lipoprotein chaperone LolA	0.341437513469888	0.440921265487047	Upregulated	238.536731191395	WP_001295343.1
C2566_RS09355	yceG	yceG	cell division protein YceG	0.340891509200453	0.394635453717354	Upregulated	88.2623790726946	WP_000756838.1
C2566_RS12880	nudL	nudL	CoA pyrophosphatase	0.339979748545235	0.484476097210911	Upregulated	17.0766108864493	WP_000456720.1
C2566_RS24525	C2566_RS24525	C2566_RS24525	aldo/keto reductase	0.339156415509787	NA	Upregulated	6.68009531390829	NA
C2566_RS13125	lpxM	lpxM	lauroyl-Kdo(2)-lipid IV(A) myristoyltransferase	0.339155530931035	0.417976896826417	Upregulated	102.117582079867	WP_000448381.1
C2566_RS19270	ftsH	ftsH	ATP-dependent zinc metalloprotease FtsH	0.338477809776358	0.462664420112503	Upregulated	1335.06986501517	WP_001107467.1
C2566_RS00340	ilvG	ilvG	acetolactate synthase 2 catalytic subunit	0.338004932512298	0.462061921409606	Upregulated	106.729061596099	WP_001012606.1
C2566_RS00010	rnpA	rnpA	ribonuclease P protein component	0.337330057363455	0.496321778860501	Upregulated	128.601315399945	WP_000239730.1
C2566_RS05870	ybaA	ybaA	DUF1428 domain-containing protein	0.336884775605836	0.487378583001176	Upregulated	19.5081451394156	WP_000878140.1
C2566_RS06590	entH	entH	proofreading thioesterase EntH	0.336704878411787	NA	Upregulated	8.53670835070629	WP_000637953.1
C2566_RS04495	C2566_RS04495	C2566_RS04495	TonB-dependent receptor plug domain-containing protein	0.334541999745345	0.500229821462614	Upregulated	30.6772555684976	NA
C2566_RS07685	ybiX	ybiX	PKHD-type hydroxylase YbiX	0.333927581511407	0.476517545037619	Upregulated	11.1297538942424	WP_000990177.1
C2566_RS04885	dpaA	dpaA	peptidoglycan meso-diaminopimelic acid protein amidase	0.333510200854943	0.436974113244929	Upregulated	242.141824365579	WP_001225679.1
C2566_RS15100	hisP	hisP	histidine ABC transporter ATP-binding protein HisP	0.333251579417745	0.496321778860501	Upregulated	91.0451591164401	WP_001293613.1
C2566_RS05880	ylaC	ylaC	YlaC family protein	0.33267949993977	0.478811618934134	Upregulated	450.709231331977	WP_000136192.1
C2566_RS18210	glcB	glcB	malate synthase G	0.332279745186718	0.434349042098354	Upregulated	100.591840458625	WP_000084131.1
C2566_RS09525	roxA	roxA	[50S ribosomal protein L16]-arginine 3-hydroxylase	0.33184905413253	0.425203839253626	Upregulated	225.417660623243	WP_001295435.1
C2566_RS19870	secY	secY	preprotein translocase subunit SecY	0.330534795893963	0.4742589449099	Upregulated	6584.22930079229	WP_001118861.1
C2566_RS03455	yjjU	yjjU	patatin-like phospholipase family protein	0.3305213651706	0.4830633413764	Upregulated	51.7425324267035	WP_038432742.1
C2566_RS10365	puuE	puuE	4-aminobutyrate transaminase	0.330030962843013	0.48561782682293	Upregulated	12.3042106985263	WP_000069229.1
C2566_RS11810	fumB	fumB	class I fumarate hydratase	0.330027463532417	0.509096898895514	Upregulated	2436.0746355389	WP_000066639.1
C2566_RS13205	cmoB	cmoB	tRNA 5-methoxyuridine(34)/uridine 5-oxyacetic acid(34) synthase CmoB	0.330010804239278	0.476259595183194	Upregulated	95.9673084412883	WP_000564726.1
C2566_RS13260	cheY	cheY	chemotaxis response regulator CheY	0.329837257069802	NA	Upregulated	10.3609566461564	WP_000763867.1
C2566_RS01855	ubiA	ubiA	4-hydroxybenzoate octaprenyltransferase	0.328862963879337	0.504836521154448	Upregulated	330.882280097176	WP_000455227.1
C2566_RS17165	ygcQ	ygcQ	electron transfer flavoprotein subunit alpha/FixB family protein	0.328648239234721	NA	Upregulated	9.75384278881299	WP_001299097.1
C2566_RS12615	ydjA	ydjA	NAD(P)H nitroreductase	0.328430840766001	0.510966779875709	Upregulated	149.41291318695	WP_000339283.1
C2566_RS00570	uvrD	uvrD	DNA helicase II	0.328214608577757	0.377619693589745	Upregulated	136.201564223476	WP_000383407.1
C2566_RS18390	exbD	exbD	TonB system transport protein ExbD	0.328191119655971	0.500392799610447	Upregulated	82.5672210192447	WP_001240712.1
C2566_RS06035	ybbJ	ybbJ	NfeD family protein	0.327984998454705	0.502085884201791	Upregulated	49.1727745515754	WP_000970309.1
C2566_RS02835	ytfQ	ytfQ	galactofuranose ABC transporter substrate-binding protein YtfQ	0.327643609788962	0.493450869356967	Upregulated	81.816960871301	WP_000265933.1
C2566_RS09305	yceF	yceF	7-methyl-GTP pyrophosphatase	0.32757078324845	0.402134169155482	Upregulated	120.400098628742	WP_001125202.1
C2566_RS21315	avtA	avtA	valine--pyruvate transaminase	0.326480390843017	0.393261960688418	Upregulated	159.149815420162	WP_000144361.1
C2566_RS07315	ybgE	ybgE	cyd operon protein YbgE	0.326421508580271	0.515906504381206	Upregulated	614.178319453407	WP_000034602.1
C2566_RS19605	mreB	mreB	rod shape-determining protein MreB	0.32642053562285	0.493450869356967	Upregulated	232.526028180393	WP_000913396.1
C2566_RS25045	C2566_RS25045	C2566_RS25045	fimbria/pilus outer membrane usher protein	0.326169103114113	0.440921265487047	Upregulated	21.3447487046121	NA
C2566_RS21360	lyxK	lyxK	L-xylulokinase	0.325850377727	0.442728169752562	Upregulated	14.8189106758509	WP_000196054.1
C2566_RS01955	ssb1	ssb1	single-stranded DNA-binding protein SSB1	0.325842283520899	0.503546218353588	Upregulated	218.463190245007	WP_000168305.1
C2566_RS18905	yhaJ	yhaJ	DNA-binding transcriptional regulator YhaJ	0.325522049209135	0.496321778860501	Upregulated	41.8346002343188	WP_001041010.1
C2566_RS04170	murF	murF	UDP-N-acetylmuramoyl-tripeptide--D-alanyl-D-alanine ligase	0.325521311354851	0.485950503499308	Upregulated	232.652969833339	WP_000626688.1
C2566_RS08990	pgaA	pgaA	poly-beta-1,6 N-acetyl-D-glucosamine export porin PgaA	0.325114637100829	0.513361786597589	Upregulated	118.132157491203	WP_000287458.1
C2566_RS09180	pyrC	pyrC	dihydroorotase	0.324799769724633	0.473489630278324	Upregulated	59.6240572522306	WP_000126543.1
C2566_RS05590	tgt	tgt	tRNA guanosine(34) transglycosylase Tgt	0.324299857261909	0.515906504381206	Upregulated	470.292529210168	WP_000667319.1
C2566_RS13495	amn	amn	AMP nucleosidase	0.323970668232131	0.407706422489766	Upregulated	176.995817613302	WP_001060244.1
C2566_RS21030	yhjG	yhjG	AsmA family protein	0.323659571514045	0.476259595183194	Upregulated	74.7929434674745	WP_001296794.1
C2566_RS18780	fadH	fadH	NADPH-dependent 2,4-dienoyl-CoA reductase	0.323515658817684	0.494700831421205	Upregulated	407.290122902413	WP_000121433.1
C2566_RS03210	C2566_RS03210	C2566_RS03210	fimbria/pilus outer membrane usher protein	0.322810757994919	0.367757336003236	Upregulated	12.7123009699474	NA
C2566_RS11290	ydeP	ydeP	acid resistance putative oxidoreductase YdeP	0.321552392509269	0.52298621502356	Upregulated	43.9742279463557	WP_000726691.1
C2566_RS05550	sbcD	sbcD	exonuclease subunit SbcD	0.321532749932103	0.487264149888071	Upregulated	41.1926567385431	WP_001221319.1
C2566_RS07165	phrB	phrB	deoxyribodipyrimidine photo-lyase	0.320533612726255	0.521311479483094	Upregulated	30.5788607754004	WP_000628034.1
C2566_RS05685	yajL	yajL	protein deglycase YajL	0.320520069956689	0.523619122648751	Upregulated	72.7274256599003	WP_001276309.1
C2566_RS00925	hemN	hemN	oxygen-independent coproporphyrinogen III oxidase	0.319994786941864	0.4742589449099	Upregulated	267.710852076893	WP_000116090.1
C2566_RS25545	C2566_RS25545	C2566_RS25545	RHS repeat-associated core domain-containing protein	0.319746904200392	NA	Upregulated	4.70412262546667	NA
C2566_RS03375	ettA	ettA	energy-dependent translational throttle protein EttA	0.319513211514525	0.357606083328846	Upregulated	438.369951758163	WP_000046749.1
C2566_RS16925	ascB	ascB	6-phospho-beta-glucosidase AscB	0.319494763781327	0.526149852547931	Upregulated	31.6926358667091	WP_000110340.1
C2566_RS09090	clsC	clsC	cardiolipin synthase ClsC	0.319280827738231	0.450144499820826	Upregulated	48.296264790073	WP_001307714.1
C2566_RS09500	potC	potC	spermidine/putrescine ABC transporter permease PotC	0.31920178144708	0.52641602369434	Upregulated	78.7932135168827	WP_000580316.1
C2566_RS24905	sufA	sufA	Fe-S cluster assembly scaffold SufA	0.318948747689098	0.52298621502356	Upregulated	13.3601371152656	NA
C2566_RS04195	murC	murC	UDP-N-acetylmuramate--L-alanine ligase	0.318742570433558	0.472132732629013	Upregulated	317.888838142133	WP_001096048.1
C2566_RS21640	waaO	waaO	lipopolysaccharide 3-alpha-galactosyltransferase	0.318654648444515	0.523619122648751	Upregulated	584.753206120744	WP_001272734.1
C2566_RS08210	macA	macA	macrolide transporter subunit MacA	0.317978550882159	0.363707869513806	Upregulated	92.0577309994282	WP_000746443.1
C2566_RS20820	yhhJ	yhhJ	ABC transporter permease	0.317868522970402	0.515906504381206	Upregulated	57.3714451250392	WP_001216257.1
C2566_RS00135	pstS	pstS	phosphate ABC transporter substrate-binding protein PstS	0.317823880425099	0.515906504381206	Upregulated	70.7134803884636	WP_000867146.1
C2566_RS01545	rplK	rplK	50S ribosomal protein L11	0.317627061032195	0.529475682325896	Upregulated	1054.89070470387	WP_001085926.1
C2566_RS01430	argH	argH	argininosuccinate lyase	0.317400646754543	0.513361786597589	Upregulated	81.5124748804615	WP_001230087.1
C2566_RS15200	epmC	epmC	elongation factor P hydroxylase	0.316762814531872	0.515906504381206	Upregulated	40.8619855906161	WP_001089241.1
C2566_RS02225	pmrR	pmrR	LpxT activity modulator PmrR	0.316427051587295	0.528549207743796	Upregulated	258.862162562108	WP_000797657.1
C2566_RS16715	nrdI	nrdI	class Ib ribonucleoside-diphosphate reductase assembly flavoprotein NrdI	0.316268582148894	NA	Upregulated	6.13525599156693	WP_000080947.1
C2566_RS17455	recB	recB	exodeoxyribonuclease V subunit beta	0.315923481336133	0.363820539259418	Upregulated	153.242885661534	WP_001285992.1
C2566_RS00910	polA	polA	DNA polymerase I	0.315605171377436	0.398711340495365	Upregulated	486.890798921254	WP_000250006.1
C2566_RS18065	yqgE	yqgE	YqgE/AlgH family protein	0.315269453548741	0.431217517052735	Upregulated	98.0420001837107	WP_001053178.1
C2566_RS09020	ghrA	ghrA	glyoxylate/hydroxypyruvate reductase GhrA	0.315106472332935	0.515906504381206	Upregulated	94.3147740448589	WP_000351315.1
C2566_RS12365	rpmI	rpmI	50S ribosomal protein L35	0.31491988050636	0.5338260593008	Upregulated	2371.79693912274	WP_001124225.1
C2566_RS20310	gph	gph	phosphoglycolate phosphatase	0.314376405522596	0.500392799610447	Upregulated	120.926319432676	WP_001031729.1
C2566_RS06965	asnB	asnB	asparagine synthase B	0.314247067729652	0.495665221399548	Upregulated	120.765347481499	WP_000337081.1
C2566_RS11390	yneG	yneG	DUF4186 domain-containing protein	0.313688889815444	NA	Upregulated	5.72250194006945	WP_001191027.1
C2566_RS11840	uidR	uidR	DNA-binding transcriptional regulator UidR	0.312961364441093	0.529848893302165	Upregulated	390.896155354226	WP_000969092.1
C2566_RS02845	ytfT	ytfT	galactofuranose ABC transporter, ATP-binding protein YtfT	0.312394273392066	0.534135495211631	Upregulated	16.3650700343786	WP_001297255.1
C2566_RS04490	mrcB	mrcB	bifunctional glycosyl transferase/transpeptidase	0.31218806070349	0.394265918615536	Upregulated	349.633001279714	WP_000918162.1
C2566_RS12810	dmlA	dmlA	multifunctional D-malate/3-isopropylmalate/tartarate dehydrogenase	0.311558032646168	0.541418487542334	Upregulated	22.0359814562072	WP_000978489.1
C2566_RS16955	hycD	hycD	formate hydrogenlyase subunit HycD	0.311166457337942	NA	Upregulated	10.4303551366797	WP_000115234.1
C2566_RS20425	yhgF	yhgF	Tex family protein	0.310349336732223	0.511290334753239	Upregulated	94.4513762089938	WP_000980709.1
C2566_RS11675	ynfD	ynfD	DUF1161 domain-containing protein	0.309873274697006	0.532451155818274	Upregulated	47.7768509937077	WP_001300836.1
C2566_RS12025	lhr	lhr	ATP-dependent helicase	0.309776461659681	0.534948525973067	Upregulated	118.26779927955	WP_001301008.1
C2566_RS00125	pstA	pstA	phosphate ABC transporter permease PstA	0.309699509769727	0.51943480508226	Upregulated	39.9125078870815	WP_001251978.1
C2566_RS01295	priA	priA	primosomal protein N'	0.309118590570823	0.54498569738189	Upregulated	46.5428346957475	WP_001301269.1
C2566_RS14040	yegV	yegV	carbohydrate kinase family protein	0.308898916896521	0.541129023983114	Upregulated	14.9495672589846	WP_000011997.1
C2566_RS15380	ypdI	ypdI	colanic acid biosynthesis lipoprotein YpdI	0.30871691625263	NA	Upregulated	10.1324228505651	WP_000867637.1
C2566_RS21050	yhjJ	yhjJ	M16 family metallopeptidase	0.308326435378638	0.52298621502356	Upregulated	240.081517275943	WP_001163141.1
C2566_RS11105	narI	narI	respiratory nitrate reductase subunit gamma	0.308060720131332	0.542689447349895	Upregulated	11.9985577955254	WP_000617115.1
C2566_RS08690	yccA	yccA	FtsH protease modulator YccA	0.308050554729003	0.534434061309294	Upregulated	827.528393625859	WP_000375136.1
C2566_RS12375	thrS	thrS	threonine--tRNA ligase	0.30715262690228	0.486183030966851	Upregulated	2806.40322875245	WP_001144202.1
C2566_RS14700	yfaQ	yfaQ	YfaQ family protein	0.307081455646532	0.529848893302165	Upregulated	13.2536949959459	WP_001104549.1
C2566_RS21920	yicN	yicN	DUF1198 domain-containing protein	0.306892169963569	NA	Upregulated	9.84695985468984	WP_001300927.1
C2566_RS08430	cmoM	cmoM	tRNA uridine 5-oxyacetic acid(34) methyltransferase CmoM	0.306706082746266	0.536405735038681	Upregulated	70.5277378732354	WP_001298300.1
C2566_RS02370	cutA	cutA	divalent cation tolerance protein CutA	0.306510176920455	0.522456609485643	Upregulated	60.2108616618526	WP_000883400.1
C2566_RS01200	pfkA	pfkA	6-phosphofructokinase	0.306493041578838	0.527154397407521	Upregulated	240.589379809569	WP_000591795.1
C2566_RS01550	rplA	rplA	50S ribosomal protein L1	0.306412007878801	0.546693697473057	Upregulated	1806.6617308666	WP_001096684.1
C2566_RS03800	sgcX	sgcX	M42 family metallopeptidase	0.305849995920311	0.486971674005625	Upregulated	41.9943226343769	WP_000010829.1
C2566_RS03625	yjiG	yjiG	YjiG family protein	0.305840257210687	0.54013801262493	Upregulated	185.670260802777	WP_000211971.1
C2566_RS06550	fepG	fepG	iron-enterobactin ABC transporter permease	0.305674526508056	0.549561779819201	Upregulated	20.9029332707003	WP_000640979.1
C2566_RS01390	pflC	pflC	[formate-C-acetyltransferase]-activating enzyme	0.305543740685372	0.473504084666958	Upregulated	14.5540841188373	WP_000204139.1
C2566_RS03050	C2566_RS03050	C2566_RS03050	phosphoethanolamine transferase	0.30547871222341	0.547141457378173	Upregulated	173.136848058419	NA
C2566_RS01910	qorA	qorA	quinone oxidoreductase	0.304690580910215	0.497020823313786	Upregulated	122.657147225104	WP_000235509.1
C2566_RS19460	nanQ	nanQ	N-acetylneuraminate anomerase	0.304550551204372	0.551600506810729	Upregulated	36.5049445184365	WP_000979881.1
C2566_RS11790	rstA	rstA	two-component system response regulator RstA	0.304240330399054	0.503546218353588	Upregulated	73.8755364267958	WP_001092508.1
C2566_RS06010	ybaQ	ybaQ	HigA family addiction module antitoxin	0.303732156076397	0.548768442221087	Upregulated	86.5524775140847	WP_000806442.1
C2566_RS01850	ubiC	ubiC	chorismate lyase	0.30309382533079	0.551600506810729	Upregulated	222.980231860915	WP_001295693.1
C2566_RS10385	pspC	pspC	envelope stress response membrane protein PspC	0.302816015547693	0.532451155818274	Upregulated	75.2580808447518	WP_000907385.1
C2566_RS07540	bioB	bioB	biotin synthase BioB	0.302592185578801	NA	Upregulated	9.21385667295666	WP_000951213.1
C2566_RS25040	yncP	yncP	protein YncP	0.302449199909463	0.533797662986755	Upregulated	25.8913688655175	WP_211180495.1
C2566_RS17750	cmtB	cmtB	PTS mannitol transporter subunit IIA	0.302247830821803	0.553667572212416	Upregulated	15.0635426711165	WP_001239650.1
C2566_RS17925	ygfZ	ygfZ	tRNA-modifying protein YgfZ	0.301504218406077	0.549561779819201	Upregulated	236.371929351312	WP_000886062.1
C2566_RS15400	alaC	alaC	alanine transaminase	0.301076753709003	0.549797174097464	Upregulated	135.826495138504	WP_000785931.1
C2566_RS00455	rffA	rffA	dTDP-4-amino-4,6-dideoxygalactose transaminase	0.300208908427351	0.542689447349895	Upregulated	66.3315947856198	WP_000612043.1
C2566_RS04625	ispU	ispU	(2E,6E)-farnesyl-diphosphate-specific ditrans,polycis-undecaprenyl-diphosphate synthase	0.29938558501018	0.513361786597589	Upregulated	288.65654809599	WP_001295562.1
C2566_RS17945	xerD	xerD	site-specific tyrosine recombinase XerD	0.298980520290332	0.548768442221087	Upregulated	119.287355483824	WP_000806638.1
C2566_RS09065	csgB	csgB	curli minor subunit CsgB	0.298253009524685	NA	Upregulated	6.96417002232412	WP_000791650.1
C2566_RS07435	gpmA	gpmA	2,3-diphosphoglycerate-dependent phosphoglycerate mutase	0.298209525911792	0.513361786597589	Upregulated	1050.34381326248	WP_001295305.1
C2566_RS15260	yfcV	yfcV	fimbrial protein	0.297433336748453	0.536405735038681	Upregulated	18.7861878118814	WP_000033316.1
C2566_RS10825	hrpA	hrpA	ATP-dependent RNA helicase HrpA	0.297242193215551	0.440921265487047	Upregulated	368.063762690613	WP_000139585.1
C2566_RS15740	eutT	eutT	ethanolamine utilization cob(I)yrinic acid a,c-diamide adenosyltransferase EutT	0.296670361665	NA	Upregulated	4.97048133091493	WP_000651266.1
C2566_RS07960	C2566_RS07960	C2566_RS07960	terminase ATPase subunit family protein	0.296282587600704	0.455988474373861	Upregulated	16.9021163672324	WP_001098413.1
C2566_RS04065	thiQ	thiQ	thiamine ABC transporter ATP-binding protein ThiQ	0.295712825939157	0.551600506810729	Upregulated	12.359525504129	WP_000916325.1
C2566_RS12515	astD	astD	succinylglutamate-semialdehyde dehydrogenase	0.295312797476493	0.566624279402888	Upregulated	63.083007519954	WP_000177202.1
C2566_RS11095	nhoA	nhoA	N-hydroxyarylamine O-acetyltransferase	0.295126236332807	0.562818574650335	Upregulated	21.3753043239118	WP_000187904.1
C2566_RS05530	rdgC	rdgC	recombination-associated protein RdgC	0.295020433018961	0.491080381692292	Upregulated	75.3454928771247	WP_001298537.1
C2566_RS06815	holA	holA	DNA polymerase III subunit delta	0.29494182120731	0.400991982912421	Upregulated	120.153744789866	WP_000620554.1
C2566_RS07735	rhtA	rhtA	threonine/homoserine exporter RhtA	0.294862305207195	0.561293776795929	Upregulated	24.7148235847585	WP_001295297.1
C2566_RS06015	copA	copA	copper-exporting P-type ATPase CopA	0.294177726649493	0.567120040054269	Upregulated	549.908283806078	WP_000083955.1
C2566_RS08380	rpsA	rpsA	30S ribosomal protein S1	0.294121362094293	0.568136671364164	Upregulated	6267.74410022694	WP_000140327.1
C2566_RS21045	kdgK	kdgK	2-dehydro-3-deoxygluconokinase	0.294118606159356	0.548352675307627	Upregulated	43.6267810545966	WP_001300928.1
C2566_RS18235	glcC	glcC	transcriptional regulator GlcC	0.29357404915266	0.551600506810729	Upregulated	65.7401647160772	WP_001297764.1
C2566_RS14300	mglC	mglC	galactose/methyl galactoside ABC transporter permease MglC	0.293251722636464	0.570930094507578	Upregulated	108.309555832779	WP_001275118.1
C2566_RS01130	rhaA	rhaA	L-rhamnose isomerase	0.292992868403478	0.553667572212416	Upregulated	14.7379090146462	WP_000211500.1
C2566_RS02440	blc	blc	lipocalin Blc	0.292904179919395	0.571721287457588	Upregulated	59.0376939716687	WP_001238379.1
C2566_RS19500	sspA	sspA	stringent starvation protein SspA	0.292857664393585	0.557552149926858	Upregulated	283.326161480171	WP_000257293.1
C2566_RS00515	hemY	hemY	protoheme IX biogenesis protein HemY	0.291996627275807	0.561293776795929	Upregulated	325.806221438593	WP_000921791.1
C2566_RS08265	trxB	trxB	thioredoxin-disulfide reductase	0.291907360235126	0.523051311201233	Upregulated	365.792375758309	WP_000537418.1
C2566_RS00065	adeP	adeP	adenine permease AdeP	0.291734600957695	0.558625855840275	Upregulated	194.133390615153	WP_000082693.1
C2566_RS20475	malP	malP	maltodextrin phosphorylase	0.291724077648275	0.571721287457588	Upregulated	435.744980260695	WP_000081903.1
C2566_RS16500	pheA	pheA	bifunctional chorismate mutase/prephenate dehydratase	0.290977095075189	0.551600506810729	Upregulated	377.373561331284	WP_000200120.1
C2566_RS19650	yhdT	yhdT	YhdT family protein	0.290652833015569	NA	Upregulated	4.22832660919527	WP_000381173.1
C2566_RS12830	rnd	rnd	ribonuclease D	0.290335600392055	0.565030404099617	Upregulated	45.8670172394312	WP_001318538.1
C2566_RS10975	ydcS	ydcS	putative ABC transporter substrate-binding protein YdcS	0.290320226293023	0.573140000006383	Upregulated	37.9856262574042	WP_000047424.1
C2566_RS00395	rhlB	rhlB	ATP-dependent RNA helicase RhlB	0.290209552765666	0.557934918131761	Upregulated	466.451941555389	WP_000047499.1
C2566_RS11240	gadC	gadC	acid resistance gamma-aminobutyrate antiporter GadC	0.289859996516117	0.571721287457588	Upregulated	49.8931073311902	WP_000246019.1
C2566_RS06105	mnmH	mnmH	tRNA 2-selenouridine(34) synthase MnmH	0.289201106589129	0.567120040054269	Upregulated	35.668736426455	WP_001157938.1
C2566_RS04460	gluQRS	gluQRS	tRNA glutamyl-Q(34) synthetase GluQRS	0.288915193083582	0.564444423559213	Upregulated	34.7286842220238	WP_000132715.1
C2566_RS19175	yhbW	yhbW	luciferase-like monooxygenase	0.288205813966444	0.580690095885148	Upregulated	51.7917787406875	WP_000130385.1
C2566_RS16770	emrB	emrB	multidrug efflux MFS transporter permease subunit EmrB	0.287125094901321	0.571738243435217	Upregulated	48.735924794851	WP_001295176.1
C2566_RS18650	ygiM	ygiM	TIGR04211 family SH3 domain-containing protein	0.286941212560608	0.583234456487202	Upregulated	233.246282093344	WP_001125331.1
C2566_RS04695	tilS	tilS	tRNA lysidine(34) synthetase TilS	0.286796823626245	0.515008908196847	Upregulated	59.779427230402	WP_000176582.1
C2566_RS08445	mukB	mukB	chromosome partition protein MukB	0.286545050076755	0.551922287792754	Upregulated	413.471558216234	WP_000572670.1
C2566_RS17445	argA	argA	amino-acid N-acetyltransferase	0.285761166206744	0.561293776795929	Upregulated	60.8806113818445	WP_000237947.1
C2566_RS20555	glgB	glgB	1,4-alpha-glucan branching enzyme	0.285129348696403	0.548768442221087	Upregulated	317.495866575432	WP_001283723.1
C2566_RS19230	rimP	rimP	ribosome maturation factor RimP	0.284904991890914	0.549561779819201	Upregulated	96.0197736727424	WP_001300397.1
C2566_RS06535	entF	entF	enterobactin non-ribosomal peptide synthetase EntF	0.284770777592559	0.581426332544841	Upregulated	40.672669742154	WP_000077809.1
C2566_RS18445	ygiQ	ygiQ	YgiQ family radical SAM protein	0.284148157049501	0.580670839656584	Upregulated	91.0721141762839	WP_000095154.1
C2566_RS05160	pdeL	pdeL	DNA-binding transcriptional activator/c-di-GMP phosphodiesterase PdeL	0.283647225814921	0.551600506810729	Upregulated	89.0804850759529	WP_001301264.1
C2566_RS08250	aat	aat	leucyl/phenylalanyl-tRNA--protein transferase	0.283564842285464	0.590567139958526	Upregulated	26.0668257757625	WP_001241678.1
C2566_RS07575	moaB	moaB	molybdenum cofactor biosynthesis protein B	0.283318573539498	0.555656743107405	Upregulated	81.6346088273843	WP_000084627.1
C2566_RS17065	pcm	pcm	protein-L-isoaspartate O-methyltransferase	0.282487167409938	0.455988474373861	Upregulated	121.729917795426	WP_000254708.1
C2566_RS07770	ybiT	ybiT	ABC-F family ATPase	0.281975306115974	0.571721287457588	Upregulated	218.749467089897	WP_000961458.1
C2566_RS08375	cmk	cmk	(d)CMP kinase	0.281570057596869	0.590567139958526	Upregulated	207.990811317712	WP_000125016.1
C2566_RS10105	yciG	yciG	general stress protein	0.280440756044691	0.571606260154347	Upregulated	16.0911604806875	WP_000807651.1
C2566_RS11370	tam	tam	trans-aconitate 2-methyltransferase	0.280040300532209	0.581476737499484	Upregulated	34.4213062872632	WP_001286597.1
C2566_RS09545	hflD	hflD	high frequency lysogenization protein HflD	0.279962203152048	0.598390240067073	Upregulated	74.0331659773183	WP_001297479.1
C2566_RS09935	narG	narG	nitrate reductase subunit alpha	0.279506967508421	0.536405735038681	Upregulated	150.256653307733	WP_000032935.1
C2566_RS19275	rlmE	rlmE	23S rRNA (uridine(2552)-2'-O)-methyltransferase RlmE	0.279419889756812	0.445023117125224	Upregulated	1164.73724565667	WP_000145975.1
C2566_RS16535	rplS	rplS	50S ribosomal protein L19	0.279123560962271	0.601055386486469	Upregulated	1746.20639288649	WP_000065253.1
C2566_RS13005	yebT	yebT	lipid-binding membrane homeostasis protein YebT	0.27896626306827	0.494745862851084	Upregulated	149.245997051799	WP_001297532.1
C2566_RS16360	rpoE	rpoE	RNA polymerase sigma factor RpoE	0.278944150979084	0.597326404932672	Upregulated	4179.68108279402	WP_001295364.1
C2566_RS14855	arnT	arnT	lipid IV(A) 4-amino-4-deoxy-L-arabinosyltransferase	0.278094157519375	0.580670839656584	Upregulated	355.854245661503	WP_000844057.1
C2566_RS09555	nudJ	nudJ	phosphatase NudJ	0.276998604245202	0.596454662835803	Upregulated	25.2040348721176	WP_000476096.1
C2566_RS16050	rlmN	rlmN	bifunctional tRNA (adenosine(37)-C2)-methyltransferase TrmG/ribosomal RNA large subunit methyltransferase RlmN	0.276734237318572	0.586503809170266	Upregulated	151.46999864858	WP_000003317.1
C2566_RS00525	hemD	hemD	uroporphyrinogen-III synthase	0.27648557507183	0.564444423559213	Upregulated	161.762757953552	WP_000026063.1
C2566_RS02130	phnP	phnP	phosphonate metabolism protein PhnP	0.276312471387035	NA	Upregulated	8.34265907489815	WP_000059908.1
C2566_RS03315	yjtD	yjtD	tRNA/rRNA methyltransferase	0.275598152911963	0.593521110912219	Upregulated	61.4467191614158	WP_001223132.1
C2566_RS17980	uacT	uacT	urate/proton symporter UacT	0.275423694103793	0.590567139958526	Upregulated	86.5287772751238	WP_001295374.1
C2566_RS01010	yihU	yihU	sulfolactaldehyde 3-reductase	0.274502902889781	0.462244246210434	Upregulated	12.91459127657	WP_000718889.1
C2566_RS17190	yqcE	yqcE	MFS transporter	0.274428268853878	0.534434061309294	Upregulated	14.4541786833564	WP_001164543.1
C2566_RS14470	yejE	yejE	ABC transporter permease	0.274264705826727	0.580670839656584	Upregulated	31.9873041464835	WP_000088916.1
C2566_RS17255	gudD	gudD	glucarate dehydratase	0.273910127174717	0.608194502138711	Upregulated	33.9145959668402	WP_000098247.1
C2566_RS01420	argC	argC	N-acetyl-gamma-glutamyl-phosphate reductase	0.273640284676648	0.601951279480978	Upregulated	39.1349195617172	WP_000935370.1
C2566_RS11525	C2566_RS11525	C2566_RS11525	tail fiber domain-containing protein	0.273401522720201	0.603262406051521	Upregulated	41.7235603483741	WP_000235975.1
C2566_RS07310	cydX	cydX	cytochrome bd-I oxidase subunit CydX	0.273144928915532	0.603834230939364	Upregulated	352.515384530734	WP_000270282.1
C2566_RS13775	wcaL	wcaL	colanic acid biosynthesis glycosyltransferase WcaL	0.272535681886162	NA	Upregulated	5.67378046518961	WP_000862635.1
C2566_RS02620	aidB	aidB	isovaleryl-CoA dehydrogenase	0.272021328165116	0.60900400414052	Upregulated	59.6566707830312	WP_001295190.1
C2566_RS14235	yohC	yohC	Yip1 family protein	0.271810879549959	0.561293776795929	Upregulated	84.7315803234465	WP_001319944.1
C2566_RS01125	rhaD	rhaD	rhamnulose-1-phosphate aldolase	0.271670340718752	0.603515498872688	Upregulated	19.76095972727	WP_001179759.1
C2566_RS20065	tuf	tuf	elongation factor Tu	0.271093765932304	0.608194502138711	Upregulated	3716.26032654526	WP_000031783.1
C2566_RS08860	yccE	yccE	YccE family protein	0.271087871571601	0.603262406051521	Upregulated	20.9334332284954	WP_000535346.1
C2566_RS09190	grxB	grxB	glutaredoxin 2	0.270213965241125	0.605104579107434	Upregulated	747.872258242139	WP_000780912.1
C2566_RS00365	ilvY	ilvY	HTH-type transcriptional activator IlvY	0.270152380375827	0.60900400414052	Upregulated	40.4840634625326	WP_000365791.1
C2566_RS09915	narL	narL	two-component system response regulator NarL	0.270126827316305	0.603262406051521	Upregulated	43.5435000241134	WP_000070491.1
C2566_RS20750	dcrB	dcrB	phage sensitivity protein DcrB	0.26995199418827	0.611399217238001	Upregulated	432.219286485483	WP_001245295.1
C2566_RS06750	lipA	lipA	lipoyl synthase	0.269780192466229	0.576576240816407	Upregulated	451.13058443833	WP_000042632.1
C2566_RS03355	gpmB	gpmB	2,3-diphosphoglycerate-dependent phosphoglycerate mutase GpmB	0.268814267931283	0.604397589501721	Upregulated	68.7666170778009	WP_000942344.1
C2566_RS03005	yjgR	yjgR	helicase HerA-like C-terminal domain-containing protein	0.268147051208912	0.565724365164427	Upregulated	77.8388422518393	WP_001294573.1
C2566_RS03035	ahr	ahr	NADPH-dependent aldehyde reductase Ahr	0.267918413104029	0.613991479315076	Upregulated	29.8089547113755	WP_001318460.1
C2566_RS15140	dedD	dedD	cell division protein DedD	0.266405995011184	0.616460763481544	Upregulated	152.80987894773	WP_000146992.1
C2566_RS11640	C2566_RS11640	C2566_RS11640	Arm DNA-binding domain-containing protein	0.266352246790859	0.574894712283379	Upregulated	21.9690520857001	NA
C2566_RS05930	priC	priC	primosomal replication protein N''	0.266064632549114	0.612345482326378	Upregulated	25.3170727396809	WP_000844874.1
C2566_RS08585	pqiB	pqiB	intermembrane transport protein PqiB	0.266053409489689	0.496827322543705	Upregulated	218.226617702468	WP_000445533.1
C2566_RS18730	nfeR	nfeR	DNA-binding transcriptional regulator NfeR	0.265628573861728	0.603262406051521	Upregulated	37.7422154428558	WP_000018003.1
C2566_RS12625	sppA	sppA	signal peptide peptidase SppA	0.265509300715447	0.526149852547931	Upregulated	250.868819079749	WP_001259822.1
C2566_RS05315	lacI	lacI	DNA-binding transcriptional repressor LacI	0.265440276017226	0.620406448243629	Upregulated	58.7538115112033	WP_000805902.1
C2566_RS12205	ydiK	ydiK	AI-2E family transporter YdiK	0.265341115685516	0.605104579107434	Upregulated	92.5423724703818	WP_000248636.1
C2566_RS11515	pinQ	pinQ	recombinase family protein	0.265192250752247	0.544062320983899	Upregulated	11.991052076582	WP_000086527.1
C2566_RS08400	lpxK	lpxK	tetraacyldisaccharide 4'-kinase	0.264795116936736	0.618187547585957	Upregulated	49.1019817034179	WP_000570539.1
C2566_RS08300	dmsB	dmsB	dimethylsulfoxide reductase iron-sulfur subunit DmsB	0.264721175581494	0.620320304069848	Upregulated	122.215733194355	WP_000213098.1
C2566_RS08005	C2566_RS08005	C2566_RS08005	baseplate assembly protein	0.264321539649354	NA	Upregulated	10.6740005361946	WP_000268294.1
C2566_RS14505	yejK	yejK	nucleoid-associated protein YejK	0.264260253294587	0.608353430750433	Upregulated	150.226364796744	WP_000050798.1
C2566_RS15835	purC	purC	phosphoribosylaminoimidazolesuccinocarboxamide synthase	0.264250754325434	0.620406448243629	Upregulated	48.764672973286	WP_001295467.1
C2566_RS10955	yncJ	yncJ	YncJ family protein	0.264173659072015	0.622665633103883	Upregulated	62.268589421464	WP_000494244.1
C2566_RS16875	gutM	gutM	transcriptional regulator GutM	0.263766672431627	NA	Upregulated	5.99906252135988	WP_000252907.1
C2566_RS16335	lepB	lepB	signal peptidase I	0.263422746142802	0.607993294911202	Upregulated	460.417383829503	WP_000002542.1
C2566_RS18695	tsaD	tsaD	tRNA (adenosine(37)-N6)-threonylcarbamoyltransferase complex transferase subunit TsaD	0.262576180878395	0.564879375902295	Upregulated	89.8241845780941	WP_001264352.1
C2566_RS10555	abgA	abgA	p-aminobenzoyl-glutamate hydrolase subunit AbgA	0.262566006356523	0.622486351714095	Upregulated	23.89742554737	WP_000444929.1
C2566_RS21985	emrD	emrD	multidrug efflux MFS transporter EmrD	0.262236289358947	0.614910529451847	Upregulated	119.650378223027	WP_000828746.1
C2566_RS16165	hcaE	hcaE	3-phenylpropionate/cinnamic acid dioxygenase subunit alpha	0.26197018627278	0.583642200682179	Upregulated	14.3916606014815	WP_000211172.1
C2566_RS19510	rplM	rplM	50S ribosomal protein L13	0.26140126766479	0.627275570836909	Upregulated	1076.63950958948	WP_000847559.1
C2566_RS19215	rbfA	rbfA	30S ribosome-binding factor RbfA	0.260924142498284	0.628412788608341	Upregulated	65.5493527231949	WP_001040205.1
C2566_RS00935	glnG	glnG	nitrogen regulation protein NR(I)	0.260842630062561	0.580670839656584	Upregulated	61.6532216101672	WP_001329395.1
C2566_RS19760	C2566_RS19760	C2566_RS19760	hypothetical protein	0.260483697164533	0.332341285848663	Upregulated	109.868887329386	NA
C2566_RS15945	uraA	uraA	uracil permease	0.259913313215383	0.626155875452983	Upregulated	39.8374135159016	WP_000198328.1
C2566_RS17910	bglA	bglA	6-phospho-beta-glucosidase BglA	0.259899181809875	0.553667572212416	Upregulated	145.831861750781	WP_012775976.1
C2566_RS10550	abgB	abgB	p-aminobenzoyl-glutamate hydrolase subunit AbgB	0.25932127129146	0.629876279328662	Upregulated	23.8851560011316	WP_001156451.1
C2566_RS01990	espX5	espX5	T3SS effector pentapeptide repeat protein EspX5	0.259296781749038	0.629736731057469	Upregulated	90.4442456952069	NA
C2566_RS02865	yjgA	yjgA	ribosome biogenesis factor YjgA	0.259248360456175	0.629246577883641	Upregulated	258.48758256084	WP_000166270.1
C2566_RS15055	pta	pta	phosphate acetyltransferase	0.259092214060591	0.629998033475831	Upregulated	500.752993438336	WP_000086722.1
C2566_RS11845	hdhA	hdhA	7-alpha-hydroxysteroid dehydrogenase	0.258795599998066	0.629471259368221	Upregulated	267.819199317774	WP_000483353.1
C2566_RS18515	parE	parE	DNA topoisomerase IV subunit B	0.257790665432027	0.551600506810729	Upregulated	200.013930214976	WP_000195296.1
C2566_RS22105	yidB	yidB	YidB family protein	0.256624947411777	0.633343606510066	Upregulated	35.4680817740973	WP_000522208.1
C2566_RS09830	prs	prs	ribose-phosphate diphosphokinase	0.256036995539206	0.629876279328662	Upregulated	699.926451785474	WP_001298109.1
C2566_RS03340	creB	creB	two-component system response regulator CreB	0.255721335535368	0.63649900146587	Upregulated	34.1917369782346	WP_001188654.1
C2566_RS20115	slyD	slyD	peptidylprolyl isomerase	0.255139947189634	0.638185699180869	Upregulated	605.880058148022	WP_000861334.1
C2566_RS20925	arsC	arsC	glutaredoxin-dependent arsenate reductase	0.254769466062707	0.60840545468163	Upregulated	16.0084731907283	WP_000065769.1
C2566_RS07510	C2566_RS07510	C2566_RS07510	tail fiber assembly protein	0.254248932444122	0.609908168028538	Upregulated	18.1398209165205	WP_001104982.1
C2566_RS09395	lpoB	lpoB	penicillin-binding protein activator LpoB	0.253543214509672	0.619534459703969	Upregulated	99.1968719983092	WP_000164439.1
C2566_RS13900	yegD	yegD	molecular chaperone	0.252831486361239	0.629876279328662	Upregulated	23.2281499646615	WP_000469743.1
C2566_RS13145	znuB	znuB	zinc ABC transporter permease subunit ZnuB	0.252779788953087	0.622308369417725	Upregulated	44.1438931195825	WP_000571479.1
C2566_RS02425	ecnA	ecnA	lipoprotein antitoxin entericidin A	0.252629553165647	NA	Upregulated	10.620824062075	WP_000977757.1
C2566_RS14830	ais	ais	lipopolysaccharide core heptose(II)-phosphate phosphatase Ais	0.251874251945596	0.616460763481544	Upregulated	1204.62659460032	WP_000879113.1
C2566_RS01870	lexA	lexA	transcriptional repressor LexA	0.251599211012907	0.642829912643159	Upregulated	281.378198438044	WP_000646078.1
C2566_RS22070	dgoT	dgoT	MFS transporter	0.250832465816441	0.609463134139056	Upregulated	15.4046316866249	WP_000253454.1
C2566_RS16340	lepA	lepA	translation elongation factor 4	0.250646353420837	0.607993294911202	Upregulated	484.563836159986	WP_000790168.1
C2566_RS11750	mdtJ	mdtJ	multidrug/spermidine efflux SMR transporter subunit MdtJ	0.250357709295263	0.63649900146587	Upregulated	20.0905569571467	WP_000276149.1
C2566_RS17820	scpB	scpB	methylmalonyl-CoA decarboxylase	0.250009129724318	NA	Upregulated	7.00268973864619	WP_000122080.1
C2566_RS24135	C2566_RS24135	C2566_RS24135	autotransporter outer membrane beta-barrel domain-containing protein	0.249545018130354	NA	Upregulated	9.54679040878854	NA
C2566_RS18245	C2566_RS18245	C2566_RS18245	fatty acyl-AMP ligase	0.249188134500722	NA	Upregulated	9.01922006865383	WP_001325883.1
C2566_RS17520	mutH	mutH	DNA mismatch repair endonuclease MutH	0.24855195201846	0.646925903893294	Upregulated	33.9581752352121	WP_000082201.1
C2566_RS19975	rpsJ	rpsJ	30S ribosomal protein S10	0.248375570191831	0.646925903893294	Upregulated	1211.22156568198	WP_001181004.1
C2566_RS11985	ydhK	ydhK	FUSC family protein	0.248245146889947	0.646925903893294	Upregulated	47.5498024434855	WP_000994296.1
C2566_RS04140	cra	cra	catabolite repressor/activator	0.248218751239088	0.647887635454075	Upregulated	198.177648070588	WP_000762401.1
C2566_RS07485	C2566_RS07485	C2566_RS07485	hypothetical protein	0.24820610615025	0.649510248552086	Upregulated	51.5954634864722	WP_000762846.1
C2566_RS21710	rph	rph	ribonuclease PH	0.247773883749166	0.639586305771687	Upregulated	78.3520965014058	WP_001247089.1
C2566_RS11025	curA	curA	NADPH-dependent curcumin/dihydrocurcumin reductase	0.24738233267994	0.638280937603185	Upregulated	120.707397512896	WP_001318466.1
C2566_RS05035	ecpE	ecpE	fimbrial chaperone EcpE	0.247163721680793	0.64755246573048	Upregulated	20.4585649706464	WP_001301243.1
C2566_RS20480	malT	malT	HTH-type transcriptional regulator MalT	0.247155324785745	0.647920900488419	Upregulated	300.523533899232	WP_000906955.1
C2566_RS07755	mntR	mntR	manganese-binding transcriptional regulator MntR	0.247059213103186	0.618233167064216	Upregulated	121.861859525212	WP_000091016.1
C2566_RS08865	agp	agp	bifunctional glucose-1-phosphatase/inositol phosphatase	0.246399900993715	0.649596201495276	Upregulated	1678.18110555099	WP_001044279.1
C2566_RS17660	ygeW	ygeW	knotted carbamoyltransferase YgeW	0.246271357986786	0.642829912643159	Upregulated	201.282040829092	WP_000859787.1
C2566_RS00620	rarD	rarD	EamA family transporter RarD	0.24617426371635	0.651056247778251	Upregulated	21.2427016891449	WP_000339104.1
C2566_RS12085	ydhQ	ydhQ	AIDA repeat-containing protein	0.245965086530166	0.646832913656941	Upregulated	183.33029870652	WP_000534307.1
C2566_RS11280	ydeO	ydeO	acid stress response transcriptional regulator YdeO	0.245827053352108	0.629876279328662	Upregulated	21.2330751655625	WP_000060493.1
C2566_RS18600	yqiI	yqiI	fimbrial protein	0.245485984806008	0.633922246746881	Upregulated	19.4363028464253	WP_001269802.1
C2566_RS12225	ydiN	ydiN	MFS transporter	0.244820620339298	NA	Upregulated	6.88805919593866	WP_001301286.1
C2566_RS07080	kdpE	kdpE	two-component system response regulator KdpE	0.244463806835666	NA	Upregulated	9.22551900982865	WP_000186074.1
C2566_RS05205	yahJ	yahJ	amidohydrolase family protein	0.244396436995848	0.651056247778251	Upregulated	42.7043423467302	WP_000665120.1
C2566_RS04425	yadL	yadL	fimbrial-like protein YadL	0.244261623726756	NA	Upregulated	3.59751822549035	WP_001310526.1
C2566_RS17550	galR	galR	HTH-type transcriptional regulator GalR	0.244128765594247	0.649596201495276	Upregulated	91.4459402867232	WP_000201048.1
C2566_RS00165	atpA	atpA	F0F1 ATP synthase subunit alpha	0.24353215552052	0.654296291313799	Upregulated	1235.15283417815	WP_001176745.1
C2566_RS17015	mutS	mutS	DNA mismatch repair protein MutS	0.243456226247453	0.638280937603185	Upregulated	113.394923793296	WP_001272928.1
C2566_RS15360	yfdV	yfdV	transporter YfdV	0.2434455350915	NA	Upregulated	8.07082339663898	WP_000955025.1
C2566_RS07810	iaaA	iaaA	beta-aspartyl-peptidase	0.243349766378058	0.63649900146587	Upregulated	113.637114634842	WP_000513775.1
C2566_RS04000	rsmA	rsmA	16S rRNA (adenine(1518)-N(6)/adenine(1519)-N(6))-dimethyltransferase RsmA	0.242961343600844	0.647302243512828	Upregulated	145.358214254091	WP_001065381.1
C2566_RS24975	C2566_RS24975	C2566_RS24975	VOC family protein	0.242661645110366	0.654296291313799	Upregulated	17.5029089959011	NA
C2566_RS09590	bluF	bluF	blue light-responsive regulator BluF	0.24227136325927	0.657245416195846	Upregulated	101.455718188524	WP_001353798.1
C2566_RS05330	mhpB	mhpB	2,3-dihydroxyphenylpropionate/2,3-dihydroxicinnamic acid 1,2-dioxygenase	0.241507504480841	NA	Upregulated	6.10042214607458	WP_000543457.1
C2566_RS20140	yheT	yheT	hydrolase	0.240935146827276	0.652410667631059	Upregulated	35.1033679684829	WP_000057356.1
C2566_RS01695	yjaB	yjaB	acetyltransferase	0.240597817637822	0.649596201495276	Upregulated	65.0235740827285	WP_000237005.1
C2566_RS12160	sufE	sufE	cysteine desulfuration protein SufE	0.240489412137267	0.652888332862717	Upregulated	23.4044759466017	WP_001196530.1
C2566_RS16550	rpsP	rpsP	30S ribosomal protein S16	0.240460172894864	0.658681610649823	Upregulated	904.029727467806	WP_000256450.1
C2566_RS06160	allE	allE	(S)-ureidoglycine aminohydrolase	0.240059606643223	0.612991590664833	Upregulated	108.185755477257	WP_000540946.1
C2566_RS18845	exuT	exuT	hexuronate transporter ExuT	0.239921009725378	0.652888332862717	Upregulated	79.1060562515931	WP_001226463.1
C2566_RS16825	alaS	alaS	alanine--tRNA ligase	0.239483787914889	0.608194502138711	Upregulated	1663.19122774335	WP_000047185.1
C2566_RS08935	C2566_RS08935	C2566_RS08935	hypothetical protein	0.239087381515872	NA	Upregulated	7.58728613763667	WP_000979516.1
C2566_RS11900	rsxC	rsxC	electron transport complex subunit RsxC	0.23896620537295	0.654296291313799	Upregulated	82.2695451905116	WP_000915790.1
C2566_RS10355	puuC	puuC	aldehyde dehydrogenase PuuC	0.238935898082711	0.60900400414052	Upregulated	12.3871409571731	WP_001009090.1
C2566_RS19160	ubiT	ubiT	ubiquinone anaerobic biosynthesis accessory factor UbiT	0.238897576388343	0.645794913705691	Upregulated	514.23401673091	WP_001295552.1
C2566_RS06775	dacA	dacA	D-alanyl-D-alanine carboxypeptidase DacA	0.23864289817429	0.616460763481544	Upregulated	323.468944323411	WP_001092082.1
C2566_RS05045	ecpC	ecpC	fimbrial usher EcpC	0.238386568489491	0.638280937603185	Upregulated	29.2720832731464	WP_001131058.1
C2566_RS04610	pyrH	pyrH	UMP kinase	0.238063146556703	0.610693325185657	Upregulated	246.370447915251	WP_000224573.1
C2566_RS00840	hemG	hemG	menaquinone-dependent protoporphyrinogen IX dehydrogenase	0.23735790275991	0.637482679977521	Upregulated	63.0231012754114	WP_000853959.1
C2566_RS08600	fabA	fabA	bifunctional 3-hydroxydecanoyl-ACP dehydratase/trans-2-decenoyl-ACP isomerase	0.237195386780245	0.666545728388784	Upregulated	320.403819128818	WP_000227927.1
C2566_RS17765	glpX	glpX	class II fructose-bisphosphatase	0.236693184203898	NA	Upregulated	7.28478630818342	WP_000987283.1
C2566_RS08905	rutD	rutD	pyrimidine utilization protein D	0.236542585864667	NA	Upregulated	6.24086015202585	WP_000777653.1
C2566_RS24450	ilvX	ilvX	peptide IlvX	0.235625298531208	NA	Upregulated	6.18733674213629	WP_001387183.1
C2566_RS21645	rfaP	rfaP	lipopolysaccharide core heptose(I) kinase RfaP	0.235364367001912	0.639586305771687	Upregulated	203.476734277921	WP_001300933.1
C2566_RS17470	ppdC	ppdC	prepilin-type N-terminal cleavage/methylation domain-containing protein	0.235005923404061	NA	Upregulated	7.94794671701888	WP_001276460.1
C2566_RS21200	bisC	bisC	biotin sulfoxide reductase	0.234710914395287	0.613158601257603	Upregulated	119.259968703767	WP_000013961.1
C2566_RS21210	ghrB	ghrB	glyoxylate/hydroxypyruvate reductase GhrB	0.234653495423572	0.649596201495276	Upregulated	88.2601607297424	WP_000805027.1
C2566_RS11935	gstA	gstA	glutathione transferase GstA	0.234304359308104	0.654204640822749	Upregulated	345.467560421127	WP_000765749.1
C2566_RS01005	yihT	yihT	sulfofructosephosphate aldolase	0.234219801078503	NA	Upregulated	9.19106953725195	WP_001046453.1
C2566_RS09455	lolD	lolD	lipoprotein-releasing ABC transporter ATP-binding protein LolD	0.23410155513558	0.665421831488734	Upregulated	46.7568258243845	WP_001033695.1
C2566_RS06925	ubiF	ubiF	3-demethoxyubiquinol 3-hydroxylase	0.233921766376454	0.62300900111734	Upregulated	256.230938995089	WP_000184540.1
C2566_RS21405	yiaV	yiaV	HlyD family secretion protein	0.233474665831634	0.60900400414052	Upregulated	13.8517720982419	WP_000364895.1
C2566_RS08230	clpA	clpA	ATP-dependent Clp protease ATP-binding subunit ClpA	0.232199548712014	0.675406607443062	Upregulated	2589.80359810136	WP_000934045.1
C2566_RS10475	tpx	tpx	thiol peroxidase	0.232066386184363	0.66598301011094	Upregulated	757.275580246813	WP_000084387.1
C2566_RS13210	torZ	torZ	trimethylamine N-oxide reductase TorZ	0.231904678783351	0.674346692352473	Upregulated	58.6736388883225	WP_000176795.1
C2566_RS00320	hdfR	hdfR	HTH-type transcriptional regulator HdfR	0.231665054027706	0.671831495933803	Upregulated	278.993734418285	WP_000379245.1
C2566_RS00865	rrf	rrf	hypothetical protein	0.23161989249129	0.400991982912421	Upregulated	15.6653355856313	NA
C2566_RS06130	hyi	hyi	hydroxypyruvate isomerase	0.23062817937792	NA	Upregulated	9.15334803704195	WP_000943544.1
C2566_RS07955	C2566_RS07955	C2566_RS07955	phage portal protein	0.230511485766703	0.62300900111734	Upregulated	11.9769012757814	WP_000520360.1
C2566_RS16350	rseB	rseB	sigma-E factor regulatory protein RseB	0.23051042247604	0.646925903893294	Upregulated	665.167158611989	WP_000812053.1
C2566_RS15265	sixA	sixA	phosphohistidine phosphatase SixA	0.230144149193994	0.6760650004087	Upregulated	277.070340024733	WP_001195819.1
C2566_RS05805	fadM	fadM	long-chain acyl-CoA thioesterase FadM	0.229535012022798	0.6760650004087	Upregulated	54.9316216931984	WP_001194534.1
C2566_RS13025	pphA	pphA	protein-serine/threonine phosphatase	0.228719944390052	0.680199362429186	Upregulated	40.977040951984	WP_000812724.1
C2566_RS07825	gsiC	gsiC	glutathione ABC transporter permease GsiC	0.228640858994619	0.60900400414052	Upregulated	54.5201698379196	WP_000936043.1
C2566_RS02540	miaA	miaA	tRNA (adenosine(37)-N6)-dimethylallyltransferase MiaA	0.228624951068259	0.675406607443062	Upregulated	936.90743770498	WP_001280345.1
C2566_RS14560	ccmD	ccmD	heme exporter protein CcmD	0.227629217335619	NA	Upregulated	4.99520794017072	WP_000186540.1
C2566_RS09685	ycgM	ycgM	fumarylacetoacetate hydrolase family protein	0.226818787684266	0.675406607443062	Upregulated	142.292654326338	WP_000284277.1
C2566_RS04005	pdxA	pdxA	4-hydroxythreonine-4-phosphate dehydrogenase PdxA	0.226363643432137	0.612991590664833	Upregulated	223.406808148681	WP_000241277.1
C2566_RS08350	ycaO	ycaO	30S ribosomal protein S12 methylthiotransferase accessory factor YcaO	0.226235945119337	0.682296071579337	Upregulated	105.561938443352	WP_001295344.1
C2566_RS17035	otnK	otnK	3-oxo-tetronate kinase	0.226204736125274	0.684520919761304	Upregulated	27.0507621873225	WP_000590371.1
C2566_RS05770	clpP	clpP	ATP-dependent Clp endopeptidase proteolytic subunit ClpP	0.224822607964777	0.665011371597025	Upregulated	661.185611510957	WP_000122253.1
C2566_RS14315	galS	galS	HTH-type transcriptional regulator GalS	0.22433991663881	0.683515465451455	Upregulated	68.9673093689115	WP_000628661.1
C2566_RS18255	C2566_RS18255	C2566_RS18255	acyl carrier protein	0.224125564096428	NA	Upregulated	8.22381560062439	WP_000248097.1
C2566_RS14600	napA	napA	periplasmic nitrate reductase subunit alpha	0.223318878004188	0.674346692352473	Upregulated	87.8133751546571	WP_000778078.1
C2566_RS07730	dps	dps	DNA starvation/stationary phase protection protein Dps	0.223285907561654	0.672880288333841	Upregulated	5636.0414625953	WP_000100800.1
C2566_RS14750	yfaE	yfaE	ferredoxin-like diferric-tyrosyl radical cofactor maintenance protein YfaE	0.222604756124598	0.688024429726751	Upregulated	24.3502949489051	WP_000135040.1
C2566_RS14220	bglX	bglX	beta-glucosidase BglX	0.222099090543724	0.60900400414052	Upregulated	180.975028962401	WP_000871512.1
C2566_RS06585	entA	entA	2,3-dihydro-2,3-dihydroxybenzoate dehydrogenase EntA	0.222097151270818	NA	Upregulated	10.802761156788	WP_000347664.1
C2566_RS08535	elfG	elfG	fimbrial protein	0.221746838882582	0.689583282783815	Upregulated	18.7501476142913	WP_001165668.1
C2566_RS03360	yjjX	yjjX	inosine/xanthosine triphosphatase	0.221506722091102	0.675406607443062	Upregulated	34.1328635712923	WP_001338221.1
C2566_RS04455	pcnB	pcnB	polynucleotide adenylyltransferase PcnB	0.221163426868094	0.672880288333841	Upregulated	127.822186091104	WP_010723084.1
C2566_RS18175	gspL	gspL	type II secretion system protein GspL	0.221124067140063	NA	Upregulated	6.33234898747282	NA
C2566_RS18160	yqgA	yqgA	DUF554 domain-containing protein	0.220717353107637	0.690372459058709	Upregulated	97.926123518767	WP_000234514.1
C2566_RS04365	hpt	hpt	hypoxanthine phosphoribosyltransferase	0.2205720519682	0.666545728388784	Upregulated	121.615355219215	WP_000683335.1
C2566_RS11870	ydgJ	ydgJ	oxidoreductase	0.220561551299959	0.651647026832098	Upregulated	151.952230283721	WP_001282516.1
C2566_RS19235	C2566_RS19235	C2566_RS19235	hypothetical protein	0.220543351197093	0.646925903893294	Upregulated	32.9871380314535	NA
C2566_RS20290	yhfX	yhfX	YhfX family PLP-dependent enzyme	0.220502554668248	0.665421831488734	Upregulated	13.6988255604437	WP_000497346.1
C2566_RS20270	yhfT	yhfT	YhfT family protein	0.220299357982667	0.684520919761304	Upregulated	16.1890014321321	WP_000366852.1
C2566_RS05815	ybaE	ybaE	SgrR family transcriptional regulator	0.220190478806895	0.688703784797327	Upregulated	633.071512323858	WP_001238194.1
C2566_RS12145	pykF	pykF	pyruvate kinase PykF	0.219609961565244	0.63649900146587	Upregulated	364.160125053328	WP_001295403.1
C2566_RS17460	ptrA	ptrA	pitrilysin	0.219329482972095	0.548768442221087	Upregulated	307.010569711628	WP_001138150.1
C2566_RS21585	kbl	kbl	glycine C-acetyltransferase	0.219131164004294	0.684520919761304	Upregulated	664.329587714029	WP_001213837.1
C2566_RS21600	rfaC	rfaC	lipopolysaccharide heptosyltransferase RfaC	0.218821942410626	0.675480725738429	Upregulated	67.6695621867624	WP_001264601.1
C2566_RS10270	pdeR	pdeR	cyclic di-GMP phosphodiesterase	0.218749821246752	0.687406879338088	Upregulated	117.605062453085	WP_000859981.1
C2566_RS17415	tcdA	tcdA	tRNA cyclic N6-threonylcarbamoyladenosine(37) synthase TcdA	0.218619709371652	0.681819189427746	Upregulated	41.0860301158765	WP_000117728.1
C2566_RS15635	murP	murP	PTS N-acetylmuramic acid transporter subunit IIBC	0.218390948932519	0.685708273591606	Upregulated	41.8052941268602	WP_001040449.1
C2566_RS09030	ycdY	ycdY	molecular chaperone YcdY	0.217279032011344	0.653696614222037	Upregulated	100.29404817334	WP_001001902.1
C2566_RS00185	atpB	atpB	F0F1 ATP synthase subunit A	0.217099371697293	0.685708273591606	Upregulated	1527.85360284254	WP_000135625.1
C2566_RS02785	cysQ	cysQ	3'(2'),5'-bisphosphate nucleotidase CysQ	0.216187683035672	0.698321889778753	Upregulated	244.924681730227	WP_000886900.1
C2566_RS17080	ispF	ispF	2-C-methyl-D-erythritol 2,4-cyclodiphosphate synthase	0.216022478563405	0.661549953197978	Upregulated	43.4640668566795	WP_001219242.1
C2566_RS11050	yncG	yncG	glutathione S-transferase family protein	0.21552927683698	0.699138161770542	Upregulated	30.2081273084755	WP_000598851.1
C2566_RS18660	bacA	bacA	undecaprenyl-diphosphate phosphatase	0.215483594243984	0.68025662427376	Upregulated	144.029522124028	WP_001281927.1
C2566_RS10380	pspB	pspB	envelope stress response membrane protein PspB	0.21465919920533	0.698321889778753	Upregulated	108.314171388812	WP_001274963.1
C2566_RS06975	nagC	nagC	DNA-binding transcriptional regulator NagC	0.214343867343573	0.698905995466085	Upregulated	161.168643567744	WP_000187594.1
C2566_RS15325	dsdX	dsdX	D-serine transporter DsdX	0.214043908597456	0.669916422579764	Upregulated	89.2295269526702	WP_000556048.1
C2566_RS04315	aceF	aceF	pyruvate dehydrogenase complex dihydrolipoyllysine-residue acetyltransferase	0.213838510690485	0.693125087391013	Upregulated	955.162731215046	WP_000963518.1
C2566_RS20755	yhhS	yhhS	MFS transporter	0.213183990459029	0.690901431429021	Upregulated	56.021697608193	WP_001300943.1
C2566_RS00020	yidC	yidC	membrane protein insertase YidC	0.212498387666999	0.703014116924025	Upregulated	998.352282072432	WP_000378266.1
C2566_RS07535	bioA	bioA	adenosylmethionine--8-amino-7-oxononanoate transaminase	0.212011264368273	0.675406607443062	Upregulated	12.7916413071289	WP_001515101.1
C2566_RS04230	secA	secA	preprotein translocase subunit SecA	0.211929495534767	0.688024429726751	Upregulated	727.234920098775	WP_000905789.1
C2566_RS03630	iadA	iadA	beta-aspartyl-peptidase	0.211748606779134	0.703014116924025	Upregulated	375.741768269782	WP_000568432.1
C2566_RS00665	metR	metR	HTH-type transcriptional regulator MetR	0.211653200328449	0.687847566450979	Upregulated	13.0105401911047	WP_000573618.1
C2566_RS13275	tap	tap	methyl-accepting chemotaxis protein IV	0.211166981291826	0.640219406159884	Upregulated	14.0621305477808	WP_000483187.1
C2566_RS04970	C2566_RS04970	C2566_RS04970	IS1-like element IS1A family transposase	0.21114314419242	NA	Upregulated	9.18279388611211	WP_103215986.1
C2566_RS10470	tyrR	tyrR	transcriptional regulator TyrR	0.210904338779763	0.654296291313799	Upregulated	237.779188393618	WP_001300658.1
C2566_RS06320	ybcL	ybcL	Raf kinase inhibitor-like protein YbcL	0.210531111316047	0.704775496546111	Upregulated	96.2660519931447	WP_001306955.1
C2566_RS11775	ydgI	ydgI	amino acid permease	0.210403727091003	0.704775496546111	Upregulated	22.4021145405724	WP_000412379.1
C2566_RS15795	acrD	acrD	multidrug efflux RND transporter permease AcrD	0.20998570572653	0.697735870906553	Upregulated	103.818193092537	WP_001273151.1
C2566_RS13255	cheZ	cheZ	protein phosphatase CheZ	0.209668598019783	NA	Upregulated	8.93621812642979	WP_000983609.1
C2566_RS08260	cydD	cydD	heme ABC transporter permease/ATP-binding protein CydD	0.209207554283101	0.638280937603185	Upregulated	279.494021929602	WP_001043577.1
C2566_RS12895	yoaE	yoaE	CNNM family cation transport protein YoaE	0.209189510802421	0.704775496546111	Upregulated	166.486440701754	WP_000394983.1
C2566_RS17540	lplT	lplT	lysophospholipid transporter LplT	0.208890525683331	0.707862691183362	Upregulated	50.7735940020166	WP_000004616.1
C2566_RS05355	mhpT	mhpT	3-(3-hydroxy-phenyl)propionate transporter	0.208791510781911	0.703170517881526	Upregulated	15.0949937528328	WP_000107627.1
C2566_RS16765	emrA	emrA	multidrug efflux MFS transporter periplasmic adaptor subunit EmrA	0.208511803042318	0.661673150488564	Upregulated	64.3908131342279	WP_001295175.1
C2566_RS20615	ggt	ggt	gamma-glutamyltransferase	0.208483991173223	0.690901431429021	Upregulated	16.5213910746923	WP_000595071.1
C2566_RS00770	ubiJ	ubiJ	ubiquinone biosynthesis protein UbiJ	0.208403045377444	0.709516581642484	Upregulated	72.4950812667035	WP_001295259.1
C2566_RS05945	dnaX	dnaX	DNA polymerase III subunit gamma/tau	0.207911566200472	0.685392396839218	Upregulated	358.489716294054	WP_000122013.1
C2566_RS04605	tsf	tsf	translation elongation factor Ts	0.207814565621869	0.707832380727436	Upregulated	2142.59708619417	WP_000818114.1
C2566_RS04995	C2566_RS04995	C2566_RS04995	LysR substrate-binding domain-containing protein	0.207679434179984	0.703014116924025	Upregulated	33.1333670164796	NA
C2566_RS14025	fbaB	fbaB	class I fructose-bisphosphate aldolase	0.207661071670856	0.685708273591606	Upregulated	158.714192172774	WP_000129551.1
C2566_RS22090	dgoR	dgoR	D-galactonate utilization transcriptional regulator DgoR	0.207561252795928	0.709625414446392	Upregulated	35.7010072158651	WP_000174305.1
C2566_RS04980	proB	proB	glutamate 5-kinase	0.207369095400108	0.674346692352473	Upregulated	190.205499570112	WP_001285288.1
C2566_RS01625	nfi	nfi	deoxyribonuclease V	0.207272070372043	0.704775496546111	Upregulated	34.5953153215077	WP_000362388.1
C2566_RS15935	arsC	arsC	arsenate reductase (glutaredoxin)	0.206729203531207	0.709625414446392	Upregulated	98.446402255488	WP_000166449.1
C2566_RS19260	glmM	glmM	phosphoglucosamine mutase	0.206474828688888	0.711017506702356	Upregulated	150.636764698577	WP_000071134.1
C2566_RS04450	folK	folK	2-amino-4-hydroxy-6-hydroxymethyldihydropteridine diphosphokinase	0.206426575055438	NA	Upregulated	7.56878348130348	WP_000215139.1
C2566_RS20285	yhfW	yhfW	phosphopentomutase	0.206405511592106	0.688024429726751	Upregulated	12.9096841256586	WP_000090611.1
C2566_RS12155	ldtE	ldtE	L,D-transpeptidase LdtE	0.206350181828221	0.690901431429021	Upregulated	203.788225450523	WP_000817105.1
C2566_RS12180	sufB	sufB	Fe-S cluster assembly protein SufB	0.206316297458273	0.70184900462291	Upregulated	82.9889437595539	NA
C2566_RS19560	aaeA	aaeA	p-hydroxybenzoic acid efflux pump subunit AaeA	0.206291966736025	0.71154561609363	Upregulated	27.3424631862091	WP_000854033.1
C2566_RS15450	yfeO	yfeO	ion channel protein	0.206249766112509	0.709516581642484	Upregulated	27.4645385213448	WP_000903148.1
C2566_RS20460	nfuA	nfuA	Fe-S biogenesis protein NfuA	0.205878463318833	0.703014116924025	Upregulated	306.638234107819	WP_000619389.1
C2566_RS01730	metH	metH	methionine synthase	0.205782800236828	0.70331294861885	Upregulated	326.661485856287	WP_000095995.1
C2566_RS12270	ydiS	ydiS	FAD-dependent oxidoreductase	0.205339012265684	NA	Upregulated	9.02067714183394	WP_001278501.1
C2566_RS00115	phoU	phoU	phosphate signaling complex protein PhoU	0.205224611288171	0.698321889778753	Upregulated	60.7414485892132	WP_000377786.1
C2566_RS15340	emrK	emrK	multidrug efflux MFS transporter periplasmic adaptor subunit EmrK	0.205197662716846	0.704775496546111	Upregulated	44.6479748266999	WP_000435167.1
C2566_RS15655	yfeZ	yfeZ	DUF2919 domain-containing protein	0.204899613210621	0.704231035521682	Upregulated	29.8737737180694	WP_001300381.1
C2566_RS01395	frwD	frwD	PTS fructose-like transporter subunit IIB	0.204815447991984	NA	Upregulated	8.10597900531275	WP_000323846.1
C2566_RS20280	php	php	phosphotriesterase-related protein	0.204631775606109	NA	Upregulated	9.53325791397799	WP_000007010.1
C2566_RS16200	yphC	yphC	zinc-dependent alcohol dehydrogenase family protein	0.204463066234732	0.700418292972624	Upregulated	14.2715604810563	WP_000700812.1
C2566_RS11455	ydeE	ydeE	efflux MFS transporter YdeE	0.204307186997393	0.714034170695561	Upregulated	17.7125670488232	WP_001054175.1
C2566_RS19725	yhdZ	yhdZ	amino acid ABC transporter ATP-binding protein	0.204289770584274	0.712642528320326	Upregulated	37.434706758467	WP_000078349.1
C2566_RS04985	proA	proA	glutamate-5-semialdehyde dehydrogenase	0.203648925581725	0.666545728388784	Upregulated	176.334100997063	WP_000893272.1
C2566_RS13970	yegS	yegS	lipid kinase YegS	0.202876836767488	0.713728506938632	Upregulated	29.5844097177409	WP_000807361.1
C2566_RS13670	hisIE	hisIE	bifunctional phosphoribosyl-AMP cyclohydrolase/phosphoribosyl-ATP diphosphatase HisIE	0.202724488192273	0.71592440959664	Upregulated	89.9544170596457	WP_000954911.1
C2566_RS17495	lgt	lgt	prolipoprotein diacylglyceryl transferase	0.202166855517918	0.698321889778753	Upregulated	154.802930016083	WP_000204658.1
C2566_RS07265	odhB	odhB	2-oxoglutarate dehydrogenase complex dihydrolipoyllysine-residue succinyltransferase	0.201489935464895	0.714034170695561	Upregulated	2549.92040103317	WP_000099823.1
C2566_RS15575	crr	crr	PTS glucose transporter subunit IIA	0.20117794360693	0.711017506702356	Upregulated	831.195695378508	WP_000522247.1
C2566_RS11820	ydgA	ydgA	YdgA family protein	0.20081193995605	0.691145277163308	Upregulated	622.307801700491	WP_001043339.1
C2566_RS03980	kefC	kefC	glutathione-regulated potassium-efflux system protein KefC	0.200581535163835	0.698321889778753	Upregulated	45.0028600682554	WP_000377129.1
C2566_RS01650	zraS	zraS	two-component system sensor histidine kinase ZraS	0.20052985903425	0.712230754639728	Upregulated	83.4974363440485	WP_001211926.1
C2566_RS24495	idlP	idlP	iraD leader peptide IdlP	0.199968898172272	0.723194070620801	Upregulated	49.3516329929549	WP_122999405.1
C2566_RS06185	ylbF	ylbF	DUF2877 domain-containing protein	0.19986745712257	NA	Upregulated	8.65793694750344	WP_001301143.1
C2566_RS04600	rpsB	rpsB	30S ribosomal protein S2	0.199788699561526	0.723287887532917	Upregulated	2802.58025836341	WP_000246882.1
C2566_RS20620	yhhA	yhhA	DUF2756 family protein	0.199398392859779	0.719346126172818	Upregulated	241.38339659221	WP_000825996.1
C2566_RS02480	mscM	mscM	miniconductance mechanosensitive channel MscM	0.1992523885244	0.698321889778753	Upregulated	159.914134694761	WP_001236847.1
C2566_RS10340	puuA	puuA	glutamate-putrescine ligase	0.199093604419963	0.723287887532917	Upregulated	48.7146359231782	WP_001300763.1
C2566_RS08255	cydC	cydC	heme ABC transporter ATP-binding protein/permease CydC	0.198870213051292	0.689583282783815	Upregulated	270.38783004788	WP_001202189.1
C2566_RS10125	trpD	trpD	bifunctional anthranilate synthase glutamate amidotransferase component TrpG/anthranilate phosphoribosyltransferase TrpD	0.198788488349559	0.723287887532917	Upregulated	72.8315708559492	WP_000763511.1
C2566_RS03805	sgcB	sgcB	PTS sugar transporter subunit IIB SgcB	0.198351225569325	NA	Upregulated	9.53522019054891	WP_000722973.1
C2566_RS14015	gatY	gatY	tagatose-bisphosphate aldolase subunit GatY	0.198144811353947	0.702340643412991	Upregulated	11.1013087243433	WP_001300977.1
C2566_RS01800	xylE	xylE	D-xylose transporter XylE	0.196808784706207	0.728006175821887	Upregulated	25.8779325900347	WP_001097274.1
C2566_RS20365	mrcA	mrcA	peptidoglycan glycosyltransferase/peptidoglycan DD-transpeptidase MrcA	0.196791253910921	0.702553498902867	Upregulated	176.660499417764	WP_000673804.1
C2566_RS08140	ybjP	ybjP	lipoprotein	0.196625224018394	0.714034170695561	Upregulated	204.388755894993	WP_001270734.1
C2566_RS20180	pabA	pabA	aminodeoxychorismate synthase component 2	0.196276915054884	0.645218387385298	Upregulated	63.4598872472134	WP_000601847.1
C2566_RS04665	lpxB	lpxB	lipid-A-disaccharide synthase	0.195910547243738	0.651056247778251	Upregulated	130.177048845557	WP_000139655.1
C2566_RS13330	araH	araH	arabinose ABC transporter permease AraH	0.195795824864111	0.722334459764561	Upregulated	93.5107280177548	WP_000100205.1
C2566_RS01460	btuB	btuB	TonB-dependent vitamin B12 receptor BtuB	0.195625726065087	0.663917250216383	Upregulated	291.367899806941	NA
C2566_RS13170	yebC	yebC	YebC/PmpR family DNA-binding transcriptional regulator	0.195423952550452	0.726338438288645	Upregulated	205.89158610103	WP_000907234.1
C2566_RS19805	fmt	fmt	methionyl-tRNA formyltransferase	0.195347137742358	0.729068915567221	Upregulated	344.571213228601	WP_000004473.1
C2566_RS15630	murQ	murQ	N-acetylmuramic acid 6-phosphate etherase	0.194680995079758	0.729068915567221	Upregulated	29.0796172461304	WP_001175605.1
C2566_RS04750	metI	metI	methionine ABC transporter permease MetI	0.194516616051181	0.719346126172818	Upregulated	49.0848788142576	WP_001294600.1
C2566_RS18555	ygiC	ygiC	glutathionylspermidine synthase family protein	0.194196174002779	0.714034170695561	Upregulated	580.939428552437	WP_000442860.1
C2566_RS15135	cvpA	cvpA	colicin V production protein	0.193575441888673	0.731191201600182	Upregulated	57.1234291456536	WP_000262113.1
C2566_RS20560	asd	asd	aspartate-semialdehyde dehydrogenase	0.19340357092115	0.732044434513397	Upregulated	387.008387128521	WP_000799969.1
C2566_RS21635	C2566_RS21635	C2566_RS21635	glycosyltransferase	0.193070612631964	0.660098042079845	Upregulated	172.519766158481	NA
C2566_RS09790	dhaK	dhaK	dihydroxyacetone kinase subunit DhaK	0.193042987652868	0.694802565513257	Upregulated	122.717685254606	WP_000733715.1
C2566_RS04680	accA	accA	acetyl-CoA carboxylase carboxyl transferase subunit alpha	0.19299578654388	0.733234995429936	Upregulated	260.979518903671	WP_000055746.1
C2566_RS18615	yqiK	yqiK	flotillin family protein	0.192736604321633	0.732774106789282	Upregulated	48.03472958546	WP_000341043.1
C2566_RS08480	asnS	asnS	asparagine--tRNA ligase	0.192678589543627	0.726145026938343	Upregulated	807.594409369771	WP_000117881.1
C2566_RS20335	aroK	aroK	shikimate kinase AroK	0.192651695191841	0.709625414446392	Upregulated	249.034811359948	WP_000818618.1
C2566_RS19200	pnp	pnp	polyribonucleotide nucleotidyltransferase	0.192142026506437	0.729068915567221	Upregulated	1528.0038047404	WP_001295554.1
C2566_RS01485	rrf	rrf	hypothetical protein	0.192065386667282	0.590567139958526	Upregulated	23.7113597481243	NA
C2566_RS01610	rsd	rsd	sigma D regulator	0.191489810910681	0.735116667585542	Upregulated	273.596012812067	WP_000934302.1
C2566_RS19765	yrdA	yrdA	gamma carbonic anhydrase family protein	0.191144504927488	0.723287887532917	Upregulated	316.385679361839	WP_001286158.1
C2566_RS07615	ybhP	ybhP	endonuclease/exonuclease/phosphatase family protein	0.191110810117933	0.734217246381756	Upregulated	15.5654453871046	WP_001113347.1
C2566_RS18495	qseC	qseC	quorum sensing histidine kinase QseC	0.190892106456138	0.735646046993031	Upregulated	57.5270448115135	WP_000673402.1
C2566_RS12430	ydjO	ydjO	protein YdjO	0.190500824813012	0.731191201600182	Upregulated	22.57583995015	WP_000493142.1
C2566_RS18215	glcG	glcG	GlcG family protein	0.189918527031174	0.734415837385042	Upregulated	20.2202468681112	WP_000853256.1
C2566_RS16750	ygaZ	ygaZ	L-valine exporter subunit YgaZ	0.189656214234217	0.71154561609363	Upregulated	212.76778844735	WP_000445651.1
C2566_RS12445	chbG	chbG	chitin disaccharide deacetylase	0.189570457251134	0.735116667585542	Upregulated	27.449044341823	WP_000440472.1
C2566_RS20150	prkB	prkB	phosphoribulokinase	0.189522800399156	0.726714093895946	Upregulated	97.9695202943296	WP_001274680.1
C2566_RS09070	csgA	csgA	curli major subunit CsgA	0.189506438640294	0.731191201600182	Upregulated	28.112614988632	WP_000771437.1
C2566_RS14210	yehY	yehY	glycine betaine ABC transporter permease YehY	0.189159338649852	0.731839168308903	Upregulated	19.8525475001984	WP_000220833.1
C2566_RS16045	rodZ	rodZ	cytoskeleton protein RodZ	0.18835364903877	0.707504748068229	Upregulated	533.184973256683	WP_001090844.1
C2566_RS04405	panC	panC	pantoate--beta-alanine ligase	0.18823895726823	0.717142049407482	Upregulated	99.8140801455061	WP_000905383.1
C2566_RS01535	secE	secE	preprotein translocase subunit SecE	0.188207281874856	0.729068915567221	Upregulated	252.055129201798	WP_001275702.1
C2566_RS09480	cobB	cobB	Sir2 family NAD+-dependent deacetylase	0.188164809930553	0.735899958659282	Upregulated	14.5804996147654	WP_000952737.1
C2566_RS16055	ndk	ndk	nucleoside-diphosphate kinase	0.187762325553341	0.735646046993031	Upregulated	217.207242136818	WP_000963837.1
C2566_RS16155	hcaT	hcaT	3-phenylpropionate MFS transporter	0.187560674777278	0.740464422313137	Upregulated	89.0525231938131	WP_000244174.1
C2566_RS10990	ydcV	ydcV	ABC transporter permease	0.187535796634893	0.731191201600182	Upregulated	19.4340398503606	WP_000555458.1
C2566_RS10995	patD	patD	aminobutyraldehyde dehydrogenase	0.187361269848489	0.734415837385042	Upregulated	41.1151350707032	WP_001163875.1
C2566_RS14160	yehP	yehP	vWA domain-containing protein	0.186696777074083	0.715599185729206	Upregulated	11.7917928937311	WP_001300968.1
C2566_RS06480	ybdK	ybdK	YbdK family carboxylate-amine ligase	0.186487216682719	0.73662486594428	Upregulated	49.4438176071761	WP_001130654.1
C2566_RS17795	mscS	mscS	small-conductance mechanosensitive channel MscS	0.186444851393459	0.699138161770542	Upregulated	186.693378605769	WP_000389818.1
C2566_RS08285	rarA	rarA	replication-associated recombination protein RarA	0.186282302853326	0.734955845047339	Upregulated	112.98335885266	WP_000067755.1
C2566_RS16985	hypB	hypB	hydrogenase nickel incorporation protein HypB	0.186278716716615	0.740238318539054	Upregulated	87.6741278643996	WP_000337665.1
C2566_RS02790	ytfJ	ytfJ	YtfJ family protein	0.186189335798977	0.741789619545154	Upregulated	317.121122114463	WP_000175286.1
C2566_RS16920	ascF	ascF	PTS cellobiose/arbutin/salicin transporter subunit IIBC	0.18569491233217	0.741006843106566	Upregulated	24.2282382272123	WP_001107835.1
C2566_RS21340	yiaL	yiaL	YhcH/YjgK/YiaL family protein	0.1856511759164	NA	Upregulated	3.70383294230232	WP_000576077.1
C2566_RS06900	lnt	lnt	apolipoprotein N-acyltransferase	0.185153884988672	0.709516581642484	Upregulated	113.55472983267	WP_000853065.1
C2566_RS18725	nfeF	nfeF	NADPH-dependent ferric chelate reductase NfeF	0.18494100840915	0.741006843106566	Upregulated	30.0719610397824	WP_001059839.1
C2566_RS01340	katG	katG	catalase/peroxidase HPI	0.184938532302002	0.735646046993031	Upregulated	791.55120400664	WP_012767778.1
C2566_RS14305	mglA	mglA	galactose/methyl galactoside ABC transporter ATP-binding protein MglA	0.184810473785173	0.743006548894144	Upregulated	150.789748131989	WP_000255051.1
C2566_RS00170	atpH	atpH	F0F1 ATP synthase subunit delta	0.183729422545923	0.746673365454957	Upregulated	361.744770646087	WP_001288587.1
C2566_RS18345	hybB	hybB	Ni/Fe-hydrogenase cytochrome b subunit	0.183162358141726	0.721092163060866	Upregulated	197.05120784599	WP_000017703.1
C2566_RS07815	gsiA	gsiA	glutathione ABC transporter ATP-binding protein GsiA	0.183029807529761	0.731191201600182	Upregulated	126.568122798406	WP_001301279.1
C2566_RS00510	aslA	aslA	arylsulfatase AslA	0.182692124528395	0.732024563476021	Upregulated	12.8082469866056	WP_000395844.1
C2566_RS14565	ccmC	ccmC	heme exporter protein CcmC	0.182575670833232	0.748279735246127	Upregulated	34.4166946676852	WP_001295447.1
C2566_RS18745	ygjH	ygjH	tRNA-binding protein	0.182221542421832	0.699138161770542	Upregulated	13.2038930294227	WP_000450594.1
C2566_RS00955	typA	typA	ribosome-dependent GTPase TypA	0.182187647051168	0.736251067349491	Upregulated	517.483748923998	WP_000570668.1
C2566_RS10770	feaB	feaB	phenylacetaldehyde dehydrogenase	0.181899915301568	0.726714093895946	Upregulated	72.5508364006011	WP_000138605.1
C2566_RS17355	C2566_RS17355	C2566_RS17355	ABC transporter permease	0.181579551178409	0.740238318539054	Upregulated	59.6951798798984	WP_000156205.1
C2566_RS14200	yehW	yehW	glycine betaine ABC transporter permease YehW	0.181193029612142	0.752601361188491	Upregulated	16.9882723099914	WP_000783120.1
C2566_RS06570	entC	entC	isochorismate synthase EntC	0.180885134546326	0.749668607024911	Upregulated	13.7689041478886	WP_001301140.1
C2566_RS17360	C2566_RS17360	C2566_RS17360	sugar ABC transporter ATP-binding protein	0.180336498833324	0.740238318539054	Upregulated	214.412320051005	WP_000004944.1
C2566_RS14645	apbE	apbE	FAD:protein FMN transferase ApbE	0.179873556639255	0.754635173968231	Upregulated	16.0585101466607	WP_000406064.1
C2566_RS04965	crl	crl	sigma factor-binding protein Crl	0.179726394927073	0.755027967296959	Upregulated	1383.05989329072	WP_000174677.1
C2566_RS08165	ltaE	ltaE	low-specificity L-threonine aldolase	0.1796935033156	0.688024429726751	Upregulated	165.717096512811	WP_000566356.1
C2566_RS11130	C2566_RS11130	C2566_RS11130	leucine-rich repeat domain-containing protein	0.179501462942067	0.701310095531529	Upregulated	13.2437048382081	NA
C2566_RS13055	yobB	yobB	carbon-nitrogen hydrolase family protein YobB	0.179451274387909	0.755027967296959	Upregulated	232.164628399232	WP_000011657.1
C2566_RS06260	fimZ	fimZ	fimbria biosynthesis transcriptional regulator FimZ	0.179402562557388	NA	Upregulated	8.53148702066899	WP_000805422.1
C2566_RS07345	pal	pal	peptidoglycan-associated lipoprotein Pal	0.178869841092986	0.755027967296959	Upregulated	1205.7482592723	WP_001295306.1
C2566_RS11210	ddpB	ddpB	ABC transporter permease	0.178867780527329	NA	Upregulated	10.5025035741309	WP_000145111.1
C2566_RS00600	C2566_RS00600	C2566_RS00600	YPO3983 family protein	0.178666198799198	0.740700478957608	Upregulated	28.5954662784641	WP_001066390.1
C2566_RS06450	cusA	cusA	Cu(+)/Ag(+) efflux RND transporter permease subunit CusA	0.178622466069463	0.737600729871503	Upregulated	168.530741456759	WP_000573928.1
C2566_RS15665	amiA	amiA	N-acetylmuramoyl-L-alanine amidase AmiA	0.178282605309212	0.741283939777166	Upregulated	256.241392493071	WP_000102886.1
C2566_RS01105	frvB	frvB	PTS fructose-like transporter subunit IIBC	0.177022349491956	0.738981354079119	Upregulated	14.7728673496663	WP_000446023.1
C2566_RS03460	ytjA	ytjA	DUF1328 domain-containing protein	0.176970593974469	0.757758971216707	Upregulated	61.4288499146531	WP_000490275.1
C2566_RS21265	yiaA	yiaA	inner membrane protein YiaA	0.175981074243441	0.756849829836895	Upregulated	22.7695367889076	WP_001296808.1
C2566_RS20255	C2566_RS20255	C2566_RS20255	hypothetical protein	0.175763562692212	NA	Upregulated	6.6173807803311	NA
C2566_RS04645	skp	skp	molecular chaperone Skp	0.175562202092951	0.756351378031642	Upregulated	685.322913570872	WP_000758956.1
C2566_RS14410	fruK	fruK	1-phosphofructokinase	0.175150438210112	0.757758971216707	Upregulated	40.6774161516747	WP_000091263.1
C2566_RS14005	gatA	gatA	PTS galactitol transporter subunit IIA	0.17452452691843	NA	Upregulated	5.44305559798966	WP_000182921.1
C2566_RS10255	osmB	osmB	osmotically-inducible lipoprotein OsmB	0.174372962321124	0.735116667585542	Upregulated	251.411210017548	WP_000498253.1
C2566_RS12400	ghoS	ghoS	type V toxin-antitoxin system endoribonuclease antitoxin GhoS	0.174287273877131	0.75656697235267	Upregulated	145.167170139219	WP_000146159.1
C2566_RS21765	gltS	gltS	sodium/glutamate symporter	0.174054807735543	0.75131162083277	Upregulated	4419.45034239613	WP_000468833.1
C2566_RS07095	kdpB	kdpB	potassium-transporting ATPase subunit KdpB	0.173944438930289	0.755840301531743	Upregulated	19.3838660945918	WP_000087944.1
C2566_RS14125	apbC	apbC	iron-sulfur cluster carrier protein ApbC	0.173372293849838	0.752601361188491	Upregulated	241.441535388889	WP_001005448.1
C2566_RS14885	menB	menB	1,4-dihydroxy-2-naphthoyl-CoA synthase	0.172943058395984	0.756496947838429	Upregulated	101.881292992097	WP_000639996.1
C2566_RS10835	aldA	aldA	aldehyde dehydrogenase	0.172891730000652	0.755027967296959	Upregulated	725.25931203592	WP_000115936.1
C2566_RS18350	hybA	hybA	hydrogenase 2 operon protein HybA	0.172626789160436	0.763548965741383	Upregulated	217.168251590551	WP_001081870.1
C2566_RS14310	mglB	mglB	galactose/glucose ABC transporter substrate-binding protein MglB	0.172362798906979	0.765654256604551	Upregulated	644.011588027366	NA
C2566_RS03860	ileS	ileS	isoleucine--tRNA ligase	0.171930231191496	0.757263600607215	Upregulated	602.028834602088	WP_001286879.1
C2566_RS10570	smrA	smrA	DNA endonuclease SmrA	0.171810212499125	0.760627385857489	Upregulated	34.719523087954	WP_001046829.1
C2566_RS24885	ycgH	ycgH	autotransporter YcgH	0.171165525337235	0.763548965741383	Upregulated	55.8501589251659	NA
C2566_RS09035	ycdZ	ycdZ	DUF1097 domain-containing protein	0.170977491689671	0.762669497231228	Upregulated	110.448396306055	WP_001300785.1
C2566_RS03825	sgcE	sgcE	ribulose-phosphate 3 epimerase family protein	0.170880249668693	0.768344028897794	Upregulated	16.5628199016546	WP_000600622.1
C2566_RS20265	C2566_RS20265	C2566_RS20265	aminotransferase class I/II-fold pyridoxal phosphate-dependent enzyme	0.170611278787923	NA	Upregulated	7.48759717048668	NA
C2566_RS05230	yahO	yahO	DUF1471 family periplasmic protein YahO	0.170303969245385	0.768344028897794	Upregulated	2060.1483321989	WP_000691956.1
C2566_RS14870	pmrD	pmrD	signal transduction protein PmrD	0.170243732434735	0.768344028897794	Upregulated	220.974547982176	WP_001295285.1
C2566_RS21370	sgbU	sgbU	L-ribulose-5-phosphate 3-epimerase	0.170235503475144	NA	Upregulated	6.64988794743987	WP_001296811.1
C2566_RS09430	bhsA	bhsA	multiple stress resistance protein BhsA	0.170163835166888	0.767768577590909	Upregulated	217.93022929769	WP_000800153.1
C2566_RS07895	ybjJ	ybjJ	MFS transporter	0.169799987935914	0.769682051779161	Upregulated	40.6147356690186	WP_000217859.1
C2566_RS20275	yhfU	yhfU	DUF2620 domain-containing protein	0.169714996618808	0.767768577590909	Upregulated	14.901244285075	WP_000719728.1
C2566_RS05715	C2566_RS05715	C2566_RS05715	DUF1778 domain-containing protein	0.169054446758095	0.769801494219245	Upregulated	39.953875340962	WP_001297137.1
C2566_RS04525	fhuB	fhuB	Fe(3+)-hydroxamate ABC transporter permease FhuB	0.168721324625324	0.769763189996253	Upregulated	31.5197591896877	WP_061057646.1
C2566_RS10390	pspD	pspD	phage shock protein PspD	0.168027585358098	0.772216602774164	Upregulated	84.3700728558456	WP_001295585.1
C2566_RS19300	yhbE	yhbE	DMT family transporter	0.167648348786731	0.728006175821887	Upregulated	158.529063564853	WP_000813037.1
C2566_RS03140	fecD	fecD	Fe(3+) dicitrate ABC transporter permease subunit FecD	0.167445184350847	0.745830954576783	Upregulated	12.749648603306	WP_000684856.1
C2566_RS01410	ppc	ppc	phosphoenolpyruvate carboxylase	0.167277661651388	0.753952387003426	Upregulated	290.075800265448	WP_001005579.1
C2566_RS20070	fusA	fusA	elongation factor G	0.167178931630211	0.758158655825926	Upregulated	4919.6224506067	WP_000124700.1
C2566_RS14810	yfaX	yfaX	IclR family transcriptional regulator	0.167130850866978	0.772216602774164	Upregulated	19.6308939257688	WP_000894185.1
C2566_RS01370	ptsP	ptsP	phosphoenolpyruvate--protein phosphotransferase	0.166233379665176	0.768344028897794	Upregulated	47.257928286615	WP_001185138.1
C2566_RS24065	C2566_RS24065	C2566_RS24065	IS3-like element IS150 family transposase	0.166181077221917	NA	Upregulated	9.0958715122848	WP_085947770.1
C2566_RS21495	yibT	yibT	protein YibT	0.166067568511204	0.772495681945238	Upregulated	294.441686499527	WP_000517100.1
C2566_RS04070	thiP	thiP	thiamine/thiamine pyrophosphate ABC transporter permease ThiP	0.165957709763436	0.770027934717187	Upregulated	31.721721983679	WP_000235723.1
C2566_RS08440	mukE	mukE	chromosome partition protein MukE	0.165857913430799	0.72756170538395	Upregulated	81.0749204540937	WP_001295347.1
C2566_RS16310	acpS	acpS	holo-ACP synthase	0.16572661720418	0.774248655357669	Upregulated	32.3594211272369	WP_000986023.1
C2566_RS20305	trpS	trpS	tryptophan--tRNA ligase	0.164668318865841	0.723194070620801	Upregulated	450.894410901187	WP_000165552.1
C2566_RS03445	yjjW	yjjW	YjjW family glycine radical enzyme activase	0.163486784826937	0.77666508172075	Upregulated	16.9916844517164	WP_001088415.1
C2566_RS10095	yciE	yciE	ferritin-like domain-containing protein	0.163455724350778	0.777614709942968	Upregulated	65.0019656030544	WP_001079505.1
C2566_RS11405	ptrR	ptrR	putrescine utilization regulator PtrR	0.162629052622918	0.760627385857489	Upregulated	12.5423278473145	WP_000366501.1
C2566_RS01645	zraP	zraP	zinc resistance sensor/chaperone ZraP	0.161995746388287	0.780401980218721	Upregulated	383.733622137504	WP_001296714.1
C2566_RS19125	dolP	dolP	division/outer membrane stress-associated lipid-binding lipoprotein	0.161838700418108	0.772314546655454	Upregulated	86.2092871446057	WP_000646033.1
C2566_RS01320	metB	metB	cystathionine gamma-synthase	0.161794200354463	0.774248655357669	Upregulated	52.3031935656749	WP_001301270.1
C2566_RS00180	atpE	atpE	F0F1 ATP synthase subunit C	0.161463496865159	0.78024905608703	Upregulated	670.541692184676	WP_000429386.1
C2566_RS06560	entS	entS	enterobactin transporter EntS	0.161338261437994	0.769801494219245	Upregulated	14.1331875177088	WP_001041789.1
C2566_RS13225	yecM	yecM	VOC family protein	0.161066058026916	0.772604998893645	Upregulated	38.5071762890873	WP_001295504.1
C2566_RS06795	rlmH	rlmH	23S rRNA (pseudouridine(1915)-N(3))-methyltransferase RlmH	0.161035500369942	0.782059205615459	Upregulated	35.3657746481692	WP_000776104.1
C2566_RS17480	ppdB	ppdB	prepilin peptidase-dependent protein	0.160555634667425	0.769682051779161	Upregulated	12.357941659172	WP_001144297.1
C2566_RS04310	aceE	aceE	pyruvate dehydrogenase (acetyl-transferring), homodimeric type	0.160529388284432	0.78239865732895	Upregulated	1354.46511790793	WP_000003829.1
C2566_RS00085	yieK	yieK	glucosamine-6-phosphate deaminase	0.159705135142923	NA	Upregulated	8.7766614542478	WP_000766900.1
C2566_RS04440	yadV	yadV	fimbrial chaperone	0.159643811375944	NA	Upregulated	7.09784090034192	WP_000465923.1
C2566_RS05005	paoC	paoC	aldehyde oxidoreductase molybdenum-binding subunit PaoC	0.159409344718063	0.75656697235267	Upregulated	25.3599167558289	WP_000667062.1
C2566_RS02780	cpdB	cpdB	2',3'-cyclic-nucleotide 2'-phosphodiesterase	0.159323293824894	0.735257146692333	Upregulated	380.925600967423	WP_000589409.1
C2566_RS13215	torY	torY	NapC/NirT family cytochrome c	0.159233159868723	0.777930894565997	Upregulated	40.6518704080344	WP_001214323.1
C2566_RS07035	ybfF	ybfF	esterase	0.159023568624664	0.777614709942968	Upregulated	48.1808442560558	WP_000773301.1
C2566_RS03190	C2566_RS03190	C2566_RS03190	biofilm development regulator YmgB/AriR family protein	0.158489143216242	0.785818197356397	Upregulated	72.2112266894525	WP_000239862.1
C2566_RS03545	dnaC	dnaC	DNA replication protein DnaC	0.158479002489886	0.785913670394326	Upregulated	62.6036307908439	WP_000799911.1
C2566_RS14130	metG	metG	methionine--tRNA ligase	0.158355287910256	0.765910917438086	Upregulated	300.629650062595	WP_001300978.1
C2566_RS12990	proQ	proQ	RNA chaperone ProQ	0.158278855957244	0.782090912319959	Upregulated	362.261396575082	WP_000431370.1
C2566_RS04595	map	map	type I methionyl aminopeptidase	0.157668410171867	0.772495681945238	Upregulated	1028.35576966528	WP_001018194.1
C2566_RS02055	fdhF	fdhF	formate dehydrogenase H subunit alpha, selenocysteine-containing	0.157583292210212	0.785913670394326	Upregulated	256.494821463263	WP_012767779.1
C2566_RS04265	hofC	hofC	protein transport protein HofC	0.157420173310162	0.78024905608703	Upregulated	26.1197089167538	WP_000157266.1
C2566_RS03815	sgcQ	sgcQ	BtpA family protein SgcQ	0.156901655211372	0.782059205615459	Upregulated	17.4858219218124	WP_000118626.1
C2566_RS12195	menI	menI	1,4-dihydroxy-2-naphthoyl-CoA hydrolase	0.156625279262837	0.769763189996253	Upregulated	87.217513802821	WP_000637982.1
C2566_RS05130	ykgH	ykgH	protein YkgH	0.155304451988903	0.78583414396166	Upregulated	15.0096193398719	WP_001209100.1
C2566_RS05565	brnQ	brnQ	branched-chain amino acid transporter carrier protein BrnQ	0.1552900148005	0.76532033971185	Upregulated	190.681711232237	WP_000149639.1
C2566_RS15205	yfcA	yfcA	sulfite exporter TauE/SafE family protein	0.155060409930796	0.765211140275116	Upregulated	44.0859244148861	WP_000447361.1
C2566_RS14165	yehQ	yehQ	SWIM zinc finger family protein	0.153944362624245	0.782059205615459	Upregulated	16.0222887559526	WP_001300967.1
C2566_RS05510	aroM	aroM	AroM family protein	0.153391468339086	0.79145997740804	Upregulated	30.2093890306072	WP_001276425.1
C2566_RS12395	pfkB	pfkB	6-phosphofructokinase II	0.153288426785628	0.785913670394326	Upregulated	208.858822385056	WP_000251727.1
C2566_RS07680	ybiI	ybiI	C4-type zinc finger protein YbiI	0.152874253100256	0.774248655357669	Upregulated	149.359340352994	WP_000146343.1
C2566_RS02105	alsA	alsA	D-allose ABC transporter ATP-binding protein AlsA	0.152521572172492	0.772808693087286	Upregulated	13.1248941793458	WP_000235257.1
C2566_RS01015	yihV	yihV	sulfofructose kinase	0.152413595160071	0.79145997740804	Upregulated	21.762252061241	WP_000621656.1
C2566_RS11165	yddM	yddM	HigA family addiction module antitoxin	0.152170715157404	0.792097436347942	Upregulated	92.5214424745051	WP_000781370.1
C2566_RS16070	sseA	sseA	3-mercaptopyruvate sulfurtransferase	0.152101735896306	0.79396115367218	Upregulated	269.216355401349	WP_000108626.1
C2566_RS02635	yjfP	yjfP	esterase	0.152064626006704	0.79396115367218	Upregulated	28.6092738118815	WP_000569679.1
C2566_RS13510	yeeO	yeeO	toxic metabolite efflux MATE transporter YeeO	0.151673057345575	0.794439377066851	Upregulated	37.6995783140876	WP_001323172.1
C2566_RS15500	gltX	gltX	glutamate--tRNA ligase	0.151605645067911	0.735116667585542	Upregulated	561.091561901488	WP_000695655.1
C2566_RS12805	dmlR	dmlR	DNA-binding transcriptional regulator DmlR	0.151290277371431	0.794439377066851	Upregulated	28.2919010021744	WP_001061578.1
C2566_RS15810	dapE	dapE	succinyl-diaminopimelate desuccinylase	0.150612288455206	0.788387774312523	Upregulated	118.764448015633	WP_001277801.1
C2566_RS15565	ptsH	ptsH	phosphocarrier protein Hpr	0.15013757381645	0.796962119208555	Upregulated	696.50434362255	WP_000487600.1
C2566_RS09675	pliG	pliG	g-type lysoyme inhibitor PliG	0.149833544502361	0.794439377066851	Upregulated	751.453971786817	WP_000695218.1
C2566_RS08855	cbpA	cbpA	curved DNA-binding protein	0.149545799438522	0.693175410294448	Upregulated	199.065072071628	WP_000420621.1
C2566_RS02420	efp	efp	elongation factor P	0.14951734433063	0.79145997740804	Upregulated	490.802187197934	WP_000257278.1
C2566_RS15880	hyfD	hyfD	hydrogenase 4 subunit HyfD	0.149446769145955	NA	Upregulated	9.43638260953435	NA
C2566_RS02675	ulaF	ulaF	L-ribulose-5-phosphate 4-epimerase UlaF	0.149336232272651	0.796962119208555	Upregulated	28.8416830403948	WP_001170843.1
C2566_RS05370	frmA	frmA	S-(hydroxymethyl)glutathione dehydrogenase	0.148433719603057	0.788022131682562	Upregulated	55.0360336769735	WP_000842100.1
C2566_RS16410	yfiF	yfiF	tRNA/rRNA methyltransferase	0.148381687763757	0.7902009934389	Upregulated	122.08744887117	WP_000997403.1
C2566_RS05250	prpD	prpD	2-methylcitrate dehydratase	0.14810116590268	NA	Upregulated	10.1523123359517	WP_001275862.1
C2566_RS13450	zinT	zinT	metal-binding protein ZinT	0.147973885529341	0.7914642591412	Upregulated	157.39136194998	WP_001007789.1
C2566_RS06700	citC	citC	[citrate (pro-3S)-lyase] ligase	0.147845210656607	NA	Upregulated	9.76526674576694	WP_000467700.1
C2566_RS21925	adeQ	adeQ	adenine permease AdeQ	0.147836858320128	0.772604998893645	Upregulated	16.1573591048645	WP_012767770.1
C2566_RS21390	C2566_RS21390	C2566_RS21390	glycoside hydrolase family 127 protein	0.14776418429745	0.786851615585436	Upregulated	21.7040894817492	WP_001026900.1
C2566_RS05185	fdrA	fdrA	acyl-CoA synthetase FdrA	0.147671266496004	0.769317031543553	Upregulated	11.3419500670718	WP_000111813.1
C2566_RS14205	yehX	yehX	glycine betaine ABC transporter ATP binding protein YehX	0.147509329010497	0.79145997740804	Upregulated	14.7109306096301	WP_000569344.1
C2566_RS01960	yjcB	yjcB	YjcB family protein	0.147178679842961	NA	Upregulated	9.28012112201317	WP_001295689.1
C2566_RS03240	dnaJ	dnaJ	molecular chaperone DnaJ	0.146704089776616	0.783443304539106	Upregulated	213.497320046646	WP_001118446.1
C2566_RS19595	mreD	mreD	rod shape-determining protein MreD	0.146694030407108	0.785913670394326	Upregulated	51.3901768429447	WP_000179409.1
C2566_RS09375	ptsG	ptsG	PTS glucose transporter subunit IIBC	0.145603195322833	0.794439377066851	Upregulated	368.250781704935	WP_000475719.1
C2566_RS11205	ddpC	ddpC	D,D-dipeptide ABC transporter permease	0.145506363174086	0.801461096252119	Upregulated	12.6851791559871	WP_000979608.1
C2566_RS21740	rpoZ	rpoZ	DNA-directed RNA polymerase subunit omega	0.145453993500635	0.80022099896049	Upregulated	121.171478742795	WP_000135058.1
C2566_RS21950	uhpA	uhpA	transcriptional regulator UhpA	0.145273053129929	0.803229075316917	Upregulated	20.0694323116265	WP_000633668.1
C2566_RS03440	yjjI	yjjI	YjjI family glycine radical enzyme	0.144758518150757	0.785818197356397	Upregulated	49.7304030882605	WP_001143253.1
C2566_RS10420	ycjQ	ycjQ	zinc-dependent alcohol dehydrogenase	0.144696027388759	0.75131162083277	Upregulated	11.3611097189526	WP_000737347.1
C2566_RS20930	C2566_RS20930	C2566_RS20930	hypothetical protein	0.14467441200243	0.75656697235267	Upregulated	16.4562265075242	WP_000020596.1
C2566_RS05555	phoB	phoB	phosphate response regulator transcription factor PhoB	0.144484264916771	0.794439377066851	Upregulated	41.3944278202363	WP_000113933.1
C2566_RS21500	yibL	yibL	YibL family ribosome-associated protein	0.14420070017707	0.774248655357669	Upregulated	62.7903075910958	WP_000665676.1
C2566_RS17070	surE	surE	5'/3'-nucleotidase SurE	0.144174971275499	0.788452907633998	Upregulated	135.775417018786	WP_001295182.1
C2566_RS16210	yphE	yphE	sugar ABC transporter ATP-binding protein	0.143816839724799	0.772495681945238	Upregulated	17.0992309112325	WP_000493466.1
C2566_RS01175	yiiM	yiiM	6-hydroxyaminopurine reductase	0.143659916453643	0.800407567211014	Upregulated	51.5885622370114	WP_001270260.1
C2566_RS00335	ilvL	ilvL	ilv operon leader peptide	0.143433828363092	0.803381183554971	Upregulated	880.220940019002	WP_001311244.1
C2566_RS04635	rseP	rseP	sigma E protease regulator RseP	0.143424220328505	0.78024905608703	Upregulated	718.88971562662	WP_001295561.1
C2566_RS04895	dinJ	dinJ	type II toxin-antitoxin system antitoxin DinJ	0.143383084521172	0.802472812935397	Upregulated	2590.35921683986	WP_000729704.1
C2566_RS04515	fhuC	fhuC	Fe3+-hydroxamate ABC transporter ATP-binding protein FhuC	0.143307661061407	0.804680301930538	Upregulated	24.1145531253888	WP_001158931.1
C2566_RS17995	ygfS	ygfS	4Fe-4S dicluster domain-containing protein	0.14305453632381	NA	Upregulated	8.77053575444885	WP_000838422.1
C2566_RS13885	udk	udk	uridine kinase	0.143024684732812	0.799541672283282	Upregulated	65.2223641124794	WP_001295424.1
C2566_RS03720	fimA	fimA	type 1 fimbrial major subunit FimA	0.142751916286492	0.726338438288645	Upregulated	2499.56272157072	WP_000695564.1
C2566_RS07790	ybiY	ybiY	glycyl-radical enzyme activating protein	0.142027175130828	NA	Upregulated	9.19358955425028	WP_001338400.1
C2566_RS05765	tig	tig	trigger factor	0.14194339721489	0.805864306574998	Upregulated	1492.22934475025	WP_001198386.1
C2566_RS18265	lptG	lptG	LPS export ABC transporter permease LptG	0.141758519012805	0.801048895484652	Upregulated	90.1410647596674	WP_001318997.1
C2566_RS11045	ansP	ansP	L-asparagine permease	0.141559506019866	0.788387774312523	Upregulated	64.3873230739138	WP_001295649.1
C2566_RS04880	yafJ	yafJ	class II glutamine amidotransferase	0.140953684505369	0.803655251635553	Upregulated	56.7675734580491	WP_000333379.1
C2566_RS21930	adeD	adeD	adenine deaminase	0.140896275085599	0.803655251635553	Upregulated	30.4183104766264	WP_001065718.1
C2566_RS11745	mdtI	mdtI	multidrug/spermidine efflux SMR transporter subunit MdtI	0.140833326450905	NA	Upregulated	4.73495651382789	WP_000046661.1
C2566_RS02800	paeA	paeA	hemolysin family protein	0.140480310389327	0.772314546655454	Upregulated	275.127322010665	WP_000935036.1
C2566_RS14730	yfaL	yfaL	AIDA-I family autotransporter adhesin YfaL/EhaC	0.140448202218889	0.803803312199851	Upregulated	67.9781355785383	WP_001220069.1
C2566_RS10205	ymiA	ymiA	YmiA family putative membrane protein	0.140008911572799	0.808881078491798	Upregulated	24.2506982925005	WP_001300896.1
C2566_RS18655	cca	cca	fused tRNA nucleotidyltransferase/2',3'-cyclic phosphodiesterase/2' nucleotidase/phosphatase Cca	0.139921287817599	0.796962119208555	Upregulated	94.1779142697354	WP_000708487.1
C2566_RS17595	kduI	kduI	5-dehydro-4-deoxy-D-glucuronate isomerase	0.139656903420603	0.805991717686842	Upregulated	23.410096345132	WP_000383233.1
C2566_RS13305	flhC	flhC	flagellar transcriptional regulator FlhC	0.139336643619148	0.802472812935397	Upregulated	107.192881246655	WP_001291603.1
C2566_RS05480	adrA	adrA	diguanylate cyclase AdrA	0.139276140407013	0.785818197356397	Upregulated	12.7307694782945	WP_000484048.1
C2566_RS03675	uxuA	uxuA	mannonate dehydratase	0.139206377909595	0.805468635678369	Upregulated	50.3746682300343	WP_000438562.1
C2566_RS11230	dosC	dosC	diguanylate cyclase DosC	0.139165572111256	0.768344028897794	Upregulated	14.9205051158428	WP_000426272.1
C2566_RS03970	yaaU	yaaU	MFS transporter	0.139126260772346	0.785818197356397	Upregulated	14.647513118199	WP_001183198.1
C2566_RS08290	serS	serS	serine--tRNA ligase	0.138801506472683	0.802206423046271	Upregulated	1196.85181827513	WP_000886683.1
C2566_RS10350	puuR	puuR	HTH-type transcriptional regulator PuuR	0.138211669651546	0.807391291344711	Upregulated	39.7003587948675	WP_001278727.1
C2566_RS06180	ylbE	ylbE	DUF1116 domain-containing protein	0.138178020809564	NA	Upregulated	9.9313228714348	WP_000495379.1
C2566_RS02745	ytfB	ytfB	cell division protein YtfB	0.138041995249009	0.814762854293262	Upregulated	229.377978661591	WP_001119458.1
C2566_RS13605	sbcB	sbcB	exodeoxyribonuclease I	0.137775066039875	0.786851615585436	Upregulated	118.611681054008	WP_000980563.1
C2566_RS18340	hybC	hybC	hydrogenase 2 large subunit	0.137000786806748	0.815776075461835	Upregulated	521.327554160907	WP_000083065.1
C2566_RS11895	rsxB	rsxB	electron transport complex subunit RsxB	0.136960273731628	0.802472812935397	Upregulated	49.29715712205	WP_000991805.1
C2566_RS14865	arnF	arnF	4-amino-4-deoxy-L-arabinose-phosphoundecaprenol flippase subunit ArnF	0.136846012422391	0.814899647433477	Upregulated	54.0454024262404	WP_000523880.1
C2566_RS04180	murD	murD	UDP-N-acetylmuramoyl-L-alanine--D-glutamate ligase	0.136724087968166	0.810900823063694	Upregulated	261.324923350831	WP_000796481.1
C2566_RS07605	ybhN	ybhN	lysylphosphatidylglycerol synthase domain-containing protein	0.13514104740019	0.817453729786453	Upregulated	21.6814935217922	WP_000045472.1
C2566_RS18490	qseB	qseB	quorum sensing response regulator transcription factor QseB	0.134996317649344	0.817453729786453	Upregulated	66.0620214436147	WP_001221493.1
C2566_RS11255	pqqL	pqqL	M16 family metallopeptidase	0.134878561086553	0.819480816448168	Upregulated	57.6057991114638	WP_001244978.1
C2566_RS20125	kefB	kefB	glutathione-regulated potassium-efflux system protein KefB	0.134559267145416	0.794439377066851	Upregulated	102.828592643978	WP_000399122.1
C2566_RS19505	rpsI	rpsI	30S ribosomal protein S9	0.134414173170118	0.813267743723351	Upregulated	481.97064587676	WP_000829818.1
C2566_RS14880	menC	menC	o-succinylbenzoate synthase	0.134299686477244	0.817618384064004	Upregulated	66.2299138533692	WP_001255628.1
C2566_RS21335	yiaK	yiaK	3-dehydro-L-gulonate 2-dehydrogenase	0.134270719042318	0.812064978169399	Upregulated	14.5216060721152	WP_000869037.1
C2566_RS17505	rppH	rppH	RNA pyrophosphohydrolase	0.134254013371429	0.804680301930538	Upregulated	474.956636646657	WP_000564489.1
C2566_RS20580	gntR	gntR	gluconate operon transcriptional repressor GntR	0.134137307783568	0.815776075461835	Upregulated	311.502960601966	WP_000730249.1
C2566_RS19405	rapZ	rapZ	RNase adapter RapZ	0.134136179364923	0.809826925972191	Upregulated	114.87758715059	WP_000243741.1
C2566_RS21915	nepI	nepI	purine ribonucleoside efflux pump NepI	0.1334900734955	0.806737234672261	Upregulated	19.2036841840647	WP_001401341.1
C2566_RS22010	yidJ	yidJ	sulfatase-like hydrolase/transferase	0.133388831248611	0.814899647433477	Upregulated	16.143352235452	WP_000828527.1
C2566_RS00370	ilvC	ilvC	ketol-acid reductoisomerase	0.133388587244309	0.800646010265527	Upregulated	172.240333220179	WP_000024939.1
C2566_RS17170	ygcR	ygcR	electron transfer flavoprotein subunit beta/FixA family protein	0.133345459044449	NA	Upregulated	7.39540556790945	WP_001299652.1
C2566_RS03125	C2566_RS03125	C2566_RS03125	IS3-like element ISEc52 family transposase	0.133313060312221	NA	Upregulated	6.92156664875373	NA
C2566_RS12580	nudG	nudG	CTP pyrophosphohydrolase	0.133045864739028	0.817453729786453	Upregulated	11.5822693922288	WP_000781888.1
C2566_RS19470	nanE	nanE	N-acetylmannosamine-6-phosphate 2-epimerase	0.13198602108646	0.822042275553636	Upregulated	20.2688733665999	WP_001300570.1
C2566_RS09335	fabG	fabG	3-oxoacyl-ACP reductase FabG	0.131777359651566	0.823407345348716	Upregulated	1473.71370664406	WP_001008532.1
C2566_RS21285	xylF	xylF	D-xylose ABC transporter substrate-binding protein	0.131641328992781	0.824593048812509	Upregulated	34.2507644995334	WP_001300957.1
C2566_RS24670	ynfT	ynfT	YnaM/YnfT family protein	0.1315653949353	0.802075639035116	Upregulated	62.3267560515402	WP_120795384.1
C2566_RS15365	oxc	oxc	oxalyl-CoA decarboxylase	0.131482869064776	0.80277118228431	Upregulated	17.1618494764981	WP_001283490.1
C2566_RS12980	htpX	htpX	protease HtpX	0.131310200497791	0.822980480588379	Upregulated	1300.27198634686	WP_000984500.1
C2566_RS17115	iap	iap	alkaline phosphatase isozyme conversion aminopeptidase	0.131123610073522	0.825410785356682	Upregulated	26.0680235091857	WP_000490430.1
C2566_RS21400	yiaU	yiaU	LysR family transcriptional regulator	0.13091272575692	0.825410785356682	Upregulated	76.3475581736363	WP_000164036.1
C2566_RS04960	frsA	frsA	esterase FrsA	0.130569130870461	0.79145997740804	Upregulated	140.081606843814	WP_000189541.1
C2566_RS25050	mgtT	mgtT	protein MgtT	0.13056315416977	NA	Upregulated	8.81611264232153	WP_211180496.1
C2566_RS21530	trmL	trmL	tRNA (uridine(34)/cytosine(34)/5-carboxymethylaminomethyluridine(34)-2'-O)-methyltransferase TrmL	0.130316883435725	0.826156950890021	Upregulated	40.0185859223657	WP_000932344.1
C2566_RS19790	smg	smg	DUF494 family protein Smg	0.129907519244068	0.826117219100591	Upregulated	319.379780834583	WP_000460680.1
C2566_RS01085	fdhD	fdhD	formate dehydrogenase accessory sulfurtransferase FdhD	0.129716343522493	0.803803312199851	Upregulated	69.5718241326501	WP_000753622.1
C2566_RS20415	ompR	ompR	two-component system response regulator OmpR	0.12943579316813	0.826117219100591	Upregulated	234.034264618131	WP_001157756.1
C2566_RS11550	C2566_RS11550	C2566_RS11550	lipocalin family protein	0.129096488137878	0.828096163968138	Upregulated	51.0371374884822	WP_000780584.1
C2566_RS21375	araD	araD	L-ribulose-5-phosphate 4-epimerase	0.128716725898599	NA	Upregulated	7.74928592514096	WP_000893118.1
C2566_RS09425	comR	comR	TetR family copper-responsive transcriptional repressor ComR	0.128618182903228	0.828370427178327	Upregulated	134.581391951256	WP_000179805.1
C2566_RS20855	yhiM	yhiM	DUF2776 domain-containing protein	0.128563402979168	0.821764507775999	Upregulated	16.991927798744	WP_001028905.1
C2566_RS20600	tssD	tssD	Hcp1 family type VI secretion system effector	0.128426707325159	0.802472812935397	Upregulated	15.0410072672089	WP_000065921.1
C2566_RS06365	C2566_RS06365	C2566_RS06365	IS1-like element IS1A family transposase	0.128298616946213	0.824011517173256	Upregulated	22.3363148292525	WP_103215986.1
C2566_RS03740	fimB	fimB	type 1 fimbria switch DNA invertase FimB	0.128042434355768	0.829368981239366	Upregulated	60.0040792011152	NA
C2566_RS05885	maa	maa	maltose O-acetyltransferase	0.127281029927243	0.831131867322598	Upregulated	73.4218171108477	WP_000102564.1
C2566_RS16775	luxS	luxS	S-ribosylhomocysteine lyase	0.127279776742119	0.823407345348716	Upregulated	387.970873330154	WP_001130211.1
C2566_RS09785	dhaL	dhaL	dihydroxyacetone kinase subunit DhaL	0.127221080727658	0.828370427178327	Upregulated	67.3174027074182	WP_000059411.1
C2566_RS05890	hha	hha	HHA domain-containing protein	0.127030870660384	0.826848954049425	Upregulated	1434.83081537399	WP_001291435.1
C2566_RS05475	psiF	psiF	phosphate starvation-inducible protein PsiF	0.126725550550188	0.825410785356682	Upregulated	106.187563234252	WP_001301327.1
C2566_RS09530	phoQ	phoQ	two-component system sensor histidine kinase PhoQ	0.126353515470534	0.806737234672261	Upregulated	102.757045087886	WP_000735411.1
C2566_RS19410	npr	npr	PTS phosphocarrier protein NPr	0.126151434371809	0.826679540106433	Upregulated	18.0561458421012	WP_000216791.1
C2566_RS07855	yliI	yliI	aldose sugar dehydrogenase YliI	0.126119219953259	0.829368981239366	Upregulated	224.164507325786	WP_000554966.1
C2566_RS14225	dld	dld	D-lactate dehydrogenase	0.126027211880628	0.805864306574998	Upregulated	444.516046582142	WP_000097403.1
C2566_RS10210	yciX	yciX	protein YciX	0.125601980140614	0.832822704985373	Upregulated	112.407579822049	WP_001297116.1
C2566_RS00875	mobA	mobA	molybdenum cofactor guanylyltransferase MobA	0.125513213753228	0.825391742150506	Upregulated	43.7970468289188	WP_001052181.1
C2566_RS12910	manY	manY	PTS mannose transporter subunit IIC	0.125175858211631	0.834278111207481	Upregulated	193.782260200342	WP_000406926.1
C2566_RS16890	norR	norR	nitric oxide reductase transcriptional regulator NorR	0.125155698884938	0.833287636689329	Upregulated	45.2484123469116	WP_000010749.1
C2566_RS12835	fadD	fadD	long-chain-fatty-acid--CoA ligase FadD	0.12510461087216	0.826353754551262	Upregulated	654.468042269728	WP_000758422.1
C2566_RS09495	potD	potD	spermidine/putrescine ABC transporter substrate-binding protein PotD	0.124995194357578	0.822980480588379	Upregulated	287.393637825073	WP_000759317.1
C2566_RS21845	C2566_RS21845	C2566_RS21845	autotransporter outer membrane beta-barrel domain-containing protein	0.124955503146155	0.828096163968138	Upregulated	245.729777204177	WP_001038839.1
C2566_RS04480	hrpB	hrpB	ATP-dependent helicase HrpB	0.124684554727525	0.789374080190576	Upregulated	96.132853913236	WP_001350480.1
C2566_RS11460	mgtS	mgtS	protein MgtS	0.124197433928271	0.822980480588379	Upregulated	1001.96990346779	WP_000901367.1
C2566_RS02660	ulaC	ulaC	PTS ascorbate transporter subunit IIA	0.12321994670743	0.837591608746017	Upregulated	13.6629960231679	WP_000776505.1
C2566_RS17085	ispD	ispD	2-C-methyl-D-erythritol 4-phosphate cytidylyltransferase	0.123046821072895	0.803655251635553	Upregulated	63.8648759617491	WP_000246144.1
C2566_RS14875	menE	menE	o-succinylbenzoate--CoA ligase	0.122375610296746	0.838996891446279	Upregulated	46.9166020600196	WP_000577625.1
C2566_RS07600	ybhM	ybhM	Bax inhibitor-1/YccA family protein	0.122369947069401	0.83951780316239	Upregulated	28.4540636013973	WP_000446894.1
C2566_RS00200	mnmG	mnmG	tRNA uridine-5-carboxymethylaminomethyl(34) synthesis enzyme MnmG	0.122100581459164	0.817618384064004	Upregulated	184.801641491572	WP_000499751.1
C2566_RS05125	ykgG	ykgG	LutC/YkgG family protein	0.121903815235674	0.838056701463117	Upregulated	51.3179320361838	WP_000370307.1
C2566_RS01170	kdgT	kdgT	2-keto-3-deoxygluconate transporter	0.121871640406365	0.83951780316239	Upregulated	26.9968631619163	WP_001166063.1
C2566_RS08715	hyaD	hyaD	hydrogenase 1 maturation protease	0.121416683001406	0.8411711238569	Upregulated	60.72783196261	WP_000003671.1
C2566_RS17755	cmtA	cmtA	PTS mannitol transporter subunit IICB	0.121254542816726	0.802472812935397	Upregulated	15.0589113823549	WP_000428805.1
C2566_RS03715	fimI	fimI	fimbrial protein	0.121076665841327	0.728876810177146	Upregulated	117.116861616214	WP_000824114.1
C2566_RS16115	iscA	iscA	iron-sulfur cluster assembly protein IscA	0.120884440868432	0.842284972876571	Upregulated	186.945097050079	WP_000028953.1
C2566_RS06150	ybbY	ybbY	uracil/xanthine transporter	0.120439936900346	NA	Upregulated	10.8243707319915	WP_001298987.1
C2566_RS17490	thyA	thyA	thymidylate synthase	0.120199851087727	0.796962119208555	Upregulated	189.976994307494	WP_000816234.1
C2566_RS02070	mdtO	mdtO	multidrug efflux transporter permease subunit MdtO	0.119504931236245	0.788022131682562	Upregulated	19.410785981575	WP_001275205.1
C2566_RS06375	essD	essD	phage lysis protein EssD	0.119233261312097	NA	Upregulated	8.30229415310903	WP_000839596.1
C2566_RS18690	ttdT	ttdT	L-tartrate/succinate antiporter	0.119077112303814	0.813340729504927	Upregulated	19.1244967912246	WP_000804967.1
C2566_RS20975	mdtE	mdtE	multidrug transporter subunit MdtE	0.118959288342972	0.846404751850292	Upregulated	35.2698668976581	WP_001340474.1
C2566_RS13230	argS	argS	arginine--tRNA ligase	0.11876533325381	0.839408475825481	Upregulated	323.643093324534	WP_001025322.1
C2566_RS21195	yiaC	yiaC	N-acetyltransferase	0.118538559714215	0.845025897346365	Upregulated	12.4323813879605	WP_000617485.1
C2566_RS06235	fimA	fimA	type 1 fimbrial major subunit FimA	0.118398555826384	NA	Upregulated	6.68984295736042	WP_000776555.1
C2566_RS15710	eutG	eutG	ethanolamine utilization ethanol dehydrogenase EutG	0.118357556921752	NA	Upregulated	9.29319205227292	WP_001300552.1
C2566_RS17260	gudX	gudX	enolase C-terminal domain-like protein	0.118326986072895	0.846631070298096	Upregulated	21.8126112374435	WP_000211759.1
C2566_RS05445	yaiY	yaiY	YaiY family protein	0.118148675443216	NA	Upregulated	6.3371346653815	WP_000763151.1
C2566_RS10290	fabI	fabI	enoyl-ACP reductase FabI	0.117979028058468	0.846842740606604	Upregulated	789.474381389544	WP_000506490.1
C2566_RS22720	C2566_RS22720	C2566_RS22720	IS1-like element IS1A family transposase	0.11793031799705	NA	Upregulated	5.60003543206696	WP_103215986.1
C2566_RS18220	glcF	glcF	glycolate oxidase subunit GlcF	0.117758828350121	0.846631070298096	Upregulated	32.9238889310408	WP_001194661.1
C2566_RS08450	ldtD	ldtD	L,D-transpeptidase	0.117749797990537	0.837591608746017	Upregulated	395.468432834016	WP_000925969.1
C2566_RS15585	yfeK	yfeK	YfeK family protein	0.117721545169561	0.80932317537978	Upregulated	383.947674579016	WP_000719959.1
C2566_RS15070	yfcE	yfcE	phosphodiesterase	0.117332803462179	0.803655251635553	Upregulated	85.8769949266298	WP_000772452.1
C2566_RS16320	recO	recO	DNA repair protein RecO	0.117217052168909	0.8411711238569	Upregulated	45.3392755398411	WP_000399404.1
C2566_RS02920	pyrB	pyrB	aspartate carbamoyltransferase	0.117049065209606	0.847085693140379	Upregulated	51.1035831439646	WP_000013046.1
C2566_RS14795	yfaU	yfaU	2-keto-3-deoxy-L-rhamnonate aldolase	0.116595071546796	0.847085693140379	Upregulated	27.7053367854629	WP_000992954.1
C2566_RS19645	accC	accC	acetyl-CoA carboxylase biotin carboxylase subunit	0.115987720283702	0.847085693140379	Upregulated	829.130984002819	WP_000884639.1
C2566_RS11995	ydhF	ydhF	aldo/keto reductase	0.115516791396135	0.84145988679698	Upregulated	132.152500945724	WP_000250656.1
C2566_RS10435	ycjT	ycjT	kojibiose phosphorylase	0.115398918800335	0.837768721607537	Upregulated	21.3441822992939	WP_000198030.1
C2566_RS17870	ygfB	ygfB	UPF0149 family protein YgfB	0.115285896830836	0.809826925972191	Upregulated	269.733814737137	WP_001295378.1
C2566_RS17885	ubiI	ubiI	FAD-dependent 2-octaprenylphenol hydroxylase	0.114495142218941	0.836540998463635	Upregulated	259.797025329759	WP_001192185.1
C2566_RS00860	C2566_RS00860	C2566_RS00860	hypothetical protein	0.11441453970172	0.717326399814893	Upregulated	46557.4672952673	NA
C2566_RS19485	nanR	nanR	transcriptional regulator NanR	0.114156411358655	0.853288417757738	Upregulated	114.949100048374	WP_000523844.1
C2566_RS13095	kdgA	kdgA	bifunctional 4-hydroxy-2-oxoglutarate aldolase/2-dehydro-3-deoxy-phosphogluconate aldolase	0.114089863866333	0.853024184493326	Upregulated	66.9866406340894	WP_000800512.1
C2566_RS00765	ubiE	ubiE	bifunctional demethylmenaquinone methyltransferase/2-methoxy-6-polyprenyl-1,4-benzoquinol methylase UbiE	0.113673370537323	0.853364799335591	Upregulated	195.606939684173	WP_000227950.1
C2566_RS12080	mdtK	mdtK	multidrug efflux MATE transporter MdtK	0.113609848359265	0.847085693140379	Upregulated	44.9335783713717	WP_001174961.1
C2566_RS17295	queF	queF	NADPH-dependent 7-cyano-7-deazaguanine reductase QueF	0.113365525041522	0.817618384064004	Upregulated	149.253557688048	WP_000100420.1
C2566_RS16580	nadK	nadK	NAD(+) kinase	0.113060444137286	0.805864306574998	Upregulated	134.776832002658	WP_001059169.1
C2566_RS08185	lysO	lysO	L-lysine exporter LysO	0.112595652222181	0.851966813218781	Upregulated	23.5962836660528	WP_000491142.1
C2566_RS08615	ompA	ompA	porin OmpA	0.112495253060373	0.854267589905962	Upregulated	3384.55677712612	WP_000750416.1
C2566_RS18770	ygjJ	ygjJ	protein YgjJ	0.112126491125895	NA	Upregulated	8.00979598718733	WP_000767652.1
C2566_RS01415	argE	argE	acetylornithine deacetylase	0.112102434709729	0.837768721607537	Upregulated	60.259750427916	WP_001301272.1
C2566_RS15155	dedA	dedA	DedA family protein	0.112050280246425	0.845025897346365	Upregulated	131.681762366881	WP_000364335.1
C2566_RS19930	rpmC	rpmC	50S ribosomal protein L29	0.111886642630711	0.849479363411859	Upregulated	983.82618347476	WP_000644741.1
C2566_RS03075	nanX	nanX	MFS transporter	0.111128991121054	0.856758651408522	Upregulated	128.36569269453	WP_000179691.1
C2566_RS21005	treF	treF	alpha,alpha-trehalase	0.110964847479617	0.856758651408522	Upregulated	61.2977989750548	WP_000934218.1
C2566_RS20390	hslO	hslO	Hsp33 family molecular chaperone HslO	0.110625555296922	0.829368981239366	Upregulated	112.02432007501	WP_001135574.1
C2566_RS17450	recD	recD	exodeoxyribonuclease V subunit alpha	0.11046949266444	0.846710143416958	Upregulated	65.5867487224431	WP_000775931.1
C2566_RS18860	mzrA	mzrA	EnvZ/OmpR regulon moderator MzrA	0.110448834806534	0.855740466652708	Upregulated	117.489229580698	WP_001166760.1
C2566_RS00560	xerC	xerC	tyrosine recombinase XerC	0.110208562586379	0.854267589905962	Upregulated	52.2117573879886	WP_000130686.1
C2566_RS05705	C2566_RS05705	C2566_RS05705	tetratricopeptide repeat protein	0.110003657044142	0.828096163968138	Upregulated	15.9377722985234	WP_001297127.1
C2566_RS20105	fkpA	fkpA	FKBP-type peptidyl-prolyl cis-trans isomerase	0.10955508533587	0.85791276730819	Upregulated	2407.42388938662	WP_000838261.1
C2566_RS13790	wcaJ	wcaJ	undecaprenyl-phosphate glucose phosphotransferase	0.109000234775389	NA	Upregulated	7.18420809359946	WP_000183130.1
C2566_RS00145	glmU	glmU	bifunctional UDP-N-acetylglucosamine diphosphorylase/glucosamine-1-phosphate N-acetyltransferase GlmU	0.108658555902493	0.847085693140379	Upregulated	413.037660459269	WP_000933736.1
C2566_RS05690	panE	panE	2-dehydropantoate 2-reductase	0.108506012564491	0.856086034742811	Upregulated	112.147938911803	WP_000705853.1
C2566_RS07890	ybjI	ybjI	5-amino-6-(5-phospho-D-ribitylamino)uracil phosphatase	0.108175616075019	0.859538813467007	Upregulated	32.1448827595493	WP_000023565.1
C2566_RS15355	yfdE	yfdE	CoA:oxalate CoA-transferase	0.108131284673739	NA	Upregulated	9.88599283394288	WP_001296867.1
C2566_RS09360	tmk	tmk	dTMP kinase	0.108038708066806	0.861010893632133	Upregulated	53.0131234786637	WP_001257000.1
C2566_RS19045	agaF	agaF	PTS galactosamine/N-acetylgalactosamine transporter subunit IIA	0.107912500352323	NA	Upregulated	8.16430283368861	WP_000948824.1
C2566_RS11815	manA	manA	mannose-6-phosphate isomerase	0.106938344537598	0.837767905180952	Upregulated	232.150466751672	WP_001170661.1
C2566_RS00385	rep	rep	DNA helicase Rep	0.106913301526299	0.847085693140379	Upregulated	97.0157489054387	WP_001238890.1
C2566_RS14725	ubiG	ubiG	bifunctional 2-polyprenyl-6-hydroxyphenol methylase/3-demethylubiquinol 3-O-methyltransferase UbiG	0.106657791491327	0.861010893632133	Upregulated	67.706589759053	WP_000990753.1
C2566_RS04245	yacG	yacG	DNA gyrase inhibitor YacG	0.106185683156809	0.861010893632133	Upregulated	40.4354266611045	WP_000005042.1
C2566_RS04410	panB	panB	3-methyl-2-oxobutanoate hydroxymethyltransferase	0.106038925916744	0.855740466652708	Upregulated	93.381674863095	WP_000805497.1
C2566_RS20505	glpG	glpG	rhomboid family intramembrane serine protease GlpG	0.105878304689106	0.85791276730819	Upregulated	63.9964534725411	WP_000928723.1
C2566_RS18460	parC	parC	DNA topoisomerase IV subunit A	0.105614266368304	0.854515009147775	Upregulated	184.272208972388	WP_001281877.1
C2566_RS01775	yjbG	yjbG	capsule biosynthesis GfcC family protein	0.105575573005601	NA	Upregulated	5.31627189553087	WP_000595505.1
C2566_RS07900	rcdA	rcdA	DNA-binding transcriptional regulator RcdA	0.105300605458767	0.864790485029275	Upregulated	39.2698030367024	WP_001295289.1
C2566_RS13265	cheB	cheB	protein-glutamate methylesterase/protein glutamine deamidase	0.10397198724261	NA	Upregulated	8.19171700987219	WP_000036371.1
C2566_RS14245	yohF	yohF	SDR family oxidoreductase	0.103905687010869	0.863500695761683	Upregulated	23.236782248257	WP_000079538.1
C2566_RS01145	rhaS	rhaS	HTH-type transcriptional activator RhaS	0.10328431379777	0.867989570611529	Upregulated	14.8350741484959	WP_000217165.1
C2566_RS16230	glyA	glyA	serine hydroxymethyltransferase	0.103238520697181	0.859538813467007	Upregulated	889.105151338933	WP_000919159.1
C2566_RS04380	yadH	yadH	ABC transporter permease	0.103109266200027	0.855740466652708	Upregulated	102.017647296192	WP_000972203.1
C2566_RS03480	rimI	rimI	ribosomal protein S18-alanine N-acetyltransferase	0.103039605545769	0.859538813467007	Upregulated	32.6426018634405	WP_001092461.1
C2566_RS04210	ftsA	ftsA	cell division protein FtsA	0.102975505455847	0.856761100198982	Upregulated	972.984878061129	WP_000588474.1
C2566_RS20000	gspE	gspE	type II secretion system ATPase GspE	0.102939537540874	0.857184026802323	Upregulated	11.2473173318226	WP_001219889.1
C2566_RS12045	ydhP	ydhP	MFS transporter	0.102801855523411	0.868725380697388	Upregulated	32.8873730704439	WP_000701040.1
C2566_RS20565	yhgN	yhgN	NAAT family transporter YhgN	0.102273196423844	0.865547999445255	Upregulated	86.1049145071732	WP_001002544.1
C2566_RS21730	ligB	ligB	NAD-dependent DNA ligase LigB	0.102207842674888	0.862510179231024	Upregulated	50.7581586383928	WP_000870047.1
C2566_RS24700	yoeI	yoeI	membrane protein YoeI	0.102157293602113	NA	Upregulated	6.55620150384914	WP_010723108.1
C2566_RS04080	sgrR	sgrR	DNA-binding transcriptional regulator SgrR	0.102085681058715	0.868725380697388	Upregulated	30.8838626849915	WP_001295535.1
C2566_RS06090	C2566_RS06090	C2566_RS06090	RHS repeat-associated core domain-containing protein	0.101741531052989	0.864075910760408	Upregulated	16.2277110345377	NA
C2566_RS21175	eptB	eptB	kdo(2)-lipid A phosphoethanolamine 7''-transferase	0.101505667385537	0.85791276730819	Upregulated	671.042995842841	WP_001269197.1
C2566_RS06810	nadD	nadD	nicotinate-nucleotide adenylyltransferase	0.101477265145873	0.855740466652708	Upregulated	54.9892120557448	WP_000838889.1
C2566_RS05660	yajO	yajO	1-deoxyxylulose-5-phosphate synthase YajO	0.101234081608121	0.861911897786586	Upregulated	179.073663540365	WP_001199799.1
C2566_RS08085	potF	potF	spermidine/putrescine ABC transporter substrate-binding protein PotF	0.100773980713066	0.868725380697388	Upregulated	17.454162935644	WP_000126069.1
C2566_RS05190	yahG	yahG	DUF1116 domain-containing protein	0.100088151765809	0.829608333068817	Upregulated	11.9123128600296	WP_000083450.1
C2566_RS20595	yhhY	yhhY	N-acetyltransferase	0.0996994737982687	0.862725867829354	Upregulated	11.5029075771018	WP_001295206.1
C2566_RS21940	uhpC	uhpC	MFS transporter family glucose-6-phosphate receptor UhpC	0.0996807450266882	0.872797541477106	Upregulated	43.3709221760679	WP_000936566.1
C2566_RS13785	wzxC	wzxC	colanic acid undecaprenyl disphosphate flippase WzxC	0.099677920670664	0.83951780316239	Upregulated	13.0578708682212	WP_000058488.1
C2566_RS12235	aroD	aroD	type I 3-dehydroquinate dehydratase	0.0991237866746961	0.872797541477106	Upregulated	37.9277076538733	WP_000860163.1
C2566_RS20340	hofQ	hofQ	DNA uptake porin HofQ	0.0979293095922746	0.872797541477106	Upregulated	18.3356632727427	WP_000815968.1
C2566_RS13820	gmd	gmd	GDP-mannose 4,6-dehydratase	0.0978635113527193	NA	Upregulated	6.52459628169558	WP_000048190.1
C2566_RS12935	rlmA	rlmA	23S rRNA (guanine(745)-N(1))-methyltransferase	0.097178369040043	0.874533035311799	Upregulated	522.717018844723	WP_000010149.1
C2566_RS04875	lpcA	lpcA	D-sedoheptulose 7-phosphate isomerase	0.0970276070219337	0.872797541477106	Upregulated	139.501641440243	WP_000284050.1
C2566_RS04095	leuD	leuD	3-isopropylmalate dehydratase small subunit	0.0969182311038046	0.872797541477106	Upregulated	35.604299646836	WP_000818228.1
C2566_RS09990	rssB	rssB	two-component system response regulator RssB	0.0966442857960783	0.866987808216835	Upregulated	96.3947561391083	WP_000193447.1
C2566_RS07840	dgcI	dgcI	GGDEF domain-containing protein	0.0965515278121918	0.856758651408522	Upregulated	13.2816727878052	WP_000086904.1
C2566_RS00965	yihM	yihM	sugar phosphate isomerase/epimerase family protein	0.0964770019391022	0.874510697849201	Upregulated	13.1147494243481	WP_000256400.1
C2566_RS09950	narI	narI	respiratory nitrate reductase subunit gamma	0.0963445452071632	0.874530993226869	Upregulated	47.7629987851526	WP_001160110.1
C2566_RS19285	greA	greA	transcription elongation factor GreA	0.0960972286767834	0.873764821135195	Upregulated	158.168995293401	WP_001148001.1
C2566_RS17970	idi	idi	isopentenyl-diphosphate Delta-isomerase	0.0954509936719605	0.879666696050273	Upregulated	97.5454537530496	WP_001192790.1
C2566_RS05170	yahC	yahC	DUF1097 domain-containing protein	0.0954120241886713	NA	Upregulated	7.46506163427989	WP_001013880.1
C2566_RS11160	fdnI	fdnI	formate dehydrogenase-N subunit gamma	0.0950916331889201	NA	Upregulated	6.38159240926054	WP_000045648.1
C2566_RS11400	sad	sad	succinate-semialdehyde dehydrogenase	0.0948163448706162	0.877649679966459	Upregulated	71.326287659181	WP_000156615.1
C2566_RS21355	yiaO	yiaO	2,3-diketo-L-gulonate TRAP transporter substrate-binding protein YiaO	0.0947452565061714	NA	Upregulated	9.31148698257893	WP_000776887.1
C2566_RS25370	ynaL	ynaL	protein YnaL	0.0946578697914806	NA	Upregulated	6.47690374660773	WP_001296046.1
C2566_RS08155	ybjS	ybjS	NAD-dependent epimerase/dehydratase family protein	0.09458636185358	0.872797541477106	Upregulated	55.4339877038992	WP_001338420.1
C2566_RS12870	yoaH	yoaH	YoaH family protein	0.0944646457835413	0.879666696050273	Upregulated	43.747683162648	WP_000457334.1
C2566_RS22900	ymcF	ymcF	cold-shock protein	0.0938960189791508	0.868725380697388	Upregulated	55.8548858759875	WP_071524879.1
C2566_RS16280	yfhb	yfhb	phosphatidylglycerophosphatase C	0.0938229063171003	0.873477983018602	Upregulated	88.7962967830461	WP_000190655.1
C2566_RS18595	yqiH	yqiH	molecular chaperone	0.09361657206925	NA	Upregulated	6.67109024544468	WP_001269824.1
C2566_RS01115	C2566_RS01115	C2566_RS01115	carbohydrate porin	0.0929986557539463	0.882751896630263	Upregulated	202.31944190184	WP_000749926.1
C2566_RS05925	rsmS	rsmS	pleiotropic regulatory protein RsmS	0.0920677240444642	NA	Upregulated	9.98579453993404	WP_000051153.1
C2566_RS04145	mraZ	mraZ	division/cell wall cluster transcriptional repressor MraZ	0.0916158256221965	0.883253515186173	Upregulated	727.9018108674	WP_001295770.1
C2566_RS05435	sbmA	sbmA	peptide antibiotic transporter SbmA	0.0911892591480907	0.882751896630263	Upregulated	90.4597623971703	WP_001297134.1
C2566_RS24955	ytgA	ytgA	protein YtgA	0.0907056562112982	0.884430596604771	Upregulated	233.075382018036	WP_211180521.1
C2566_RS15065	yfcD	yfcD	NUDIX hydrolase YfcD	0.090632875239147	0.846426462910598	Upregulated	99.8497224171941	WP_000437935.1
C2566_RS12820	yeaW	yeaW	carnitine monooxygenase, oxygenase subunit YeaW	0.090468948831604	0.874530993226869	Upregulated	21.124712663383	WP_000067822.1
C2566_RS08760	gfcE	gfcE	polysaccharide export protein	0.0902729001551243	0.874208035082604	Upregulated	11.1433391431872	WP_001295357.1
C2566_RS06670	citT	citT	citrate/succinate antiporter CitT	0.0897525725352503	0.87986193978195	Upregulated	19.7889896462541	WP_000050323.1
C2566_RS06715	dpiA	dpiA	two-component response regulator DpiA	0.0894345981295516	0.884430596604771	Upregulated	22.1808188861207	WP_000126500.1
C2566_RS18665	folB	folB	bifunctional dihydroneopterin aldolase/7,8-dihydroneopterin epimerase	0.0893714825390973	0.88505669041012	Upregulated	60.3899568108385	WP_001295541.1
C2566_RS20525	C2566_RS20525	C2566_RS20525	PstS family phosphate ABC transporter substrate-binding protein	0.0893166179982791	0.871427697547328	Upregulated	13.1405448496786	WP_001032214.1
C2566_RS07705	ybiO	ybiO	mechanosensitive channel protein	0.0892987116373638	0.88505669041012	Upregulated	46.3303562594759	WP_001267253.1
C2566_RS05665	dxs	dxs	1-deoxy-D-xylulose-5-phosphate synthase	0.0891208251216055	0.872797541477106	Upregulated	260.200243834013	WP_000006818.1
C2566_RS00480	thrP	thrP	bifunctional threonine/serine APC transporter ThrP	0.0888368514206714	0.877001216872953	Upregulated	123.723640159353	WP_000774729.1
C2566_RS06145	allB	allB	allantoinase AllB	0.0886952500434067	0.88529114893019	Upregulated	57.1304344720325	WP_000006899.1
C2566_RS11125	narU	narU	nitrate/nitrite transporter NarU	0.0886562402374	0.884430596604771	Upregulated	18.5242995787874	WP_001207896.1
C2566_RS01945	yjbR	yjbR	MmcQ/YjbR family DNA-binding protein	0.0885082447457845	0.88529114893019	Upregulated	299.278792935176	WP_000155657.1
C2566_RS20200	tsgA	tsgA	MFS transporter TsgA	0.0885019350892622	0.883619031868084	Upregulated	25.2380147969488	WP_000185257.1
C2566_RS01225	yiiR	yiiR	DUF805 domain-containing protein	0.0884897547598424	0.884430596604771	Upregulated	40.6541730454737	WP_000155257.1
C2566_RS11480	dcp	dcp	peptidyl-dipeptidase Dcp	0.0882682927138557	0.872797541477106	Upregulated	325.622751304057	WP_001300598.1
C2566_RS18890	yqjG	yqjG	glutathionyl-hydroquinone reductase YqjG	0.0881980947340883	0.882751896630263	Upregulated	58.2822738174121	WP_000531205.1
C2566_RS09125	msyB	msyB	MysB family protein	0.088053461519571	0.886983788827746	Upregulated	275.209073322468	WP_000180056.1
C2566_RS17440	amiC	amiC	N-acetylmuramoyl-L-alanine amidase AmiC	0.0880128602883522	0.883253515186173	Upregulated	121.428654944742	WP_000016907.1
C2566_RS15545	ligA	ligA	NAD-dependent DNA ligase LigA	0.087940759263472	0.859538813467007	Upregulated	123.045074918789	WP_000443700.1
C2566_RS08435	mukF	mukF	chromosome partition protein MukF	0.0873792555486223	0.847085693140379	Upregulated	161.641285463085	WP_001288850.1
C2566_RS03695	C2566_RS03695	C2566_RS03695	fimbrial protein	0.0873166742189214	0.882751896630263	Upregulated	17.2910769631803	WP_077897989.1
C2566_RS05465	iraP	iraP	anti-adapter protein IraP	0.0872514938727268	0.882751896630263	Upregulated	334.129873251183	WP_000792970.1
C2566_RS15970	ppx	ppx	exopolyphosphatase	0.0870676233550923	0.882751896630263	Upregulated	197.728563167595	WP_001121363.1
C2566_RS14500	rplY	rplY	50S ribosomal protein L25	0.0870271266303107	0.886983788827746	Upregulated	717.327767328825	WP_000494183.1
C2566_RS00695	C2566_RS00695	C2566_RS00695	DUF1116 domain-containing protein	0.0868602422068208	NA	Upregulated	9.36812826412569	WP_001093942.1
C2566_RS04435	htrE	htrE	Yad fimbria usher protein HtrE	0.0858147372823043	0.883434981006715	Upregulated	30.1704745373481	WP_000151605.1
C2566_RS01765	yjbE	yjbE	exopolysaccharide production protein YjbE	0.0855115280034182	NA	Upregulated	4.21763514605191	WP_000757333.1
C2566_RS16840	recA	recA	recombinase RecA	0.0853049881942855	0.892977695733615	Upregulated	550.09621325137	WP_000963143.1
C2566_RS16180	hcaB	hcaB	3-phenylpropionate-dihydrodiol/cinnamic acid-dihydrodiol dehydrogenase	0.0852569962442497	NA	Upregulated	7.57757210636751	WP_001281377.1
C2566_RS15625	murR	murR	HTH-type transcriptional regulator MurR	0.0852090344357913	0.890819855878881	Upregulated	14.7887652688964	WP_000966478.1
C2566_RS20470	malQ	malQ	4-alpha-glucanotransferase	0.0847303621200247	0.892337367870259	Upregulated	205.359428131741	WP_000444361.1
C2566_RS15870	hyfB	hyfB	hydrogenase 4 subunit B	0.0847298578397336	0.885274594946717	Upregulated	19.5295145361821	WP_000339481.1
C2566_RS21295	xylH	xylH	xylose ABC transporter permease XylH	0.0842495089018743	0.884430596604771	Upregulated	14.6139561684195	WP_000047004.1
C2566_RS07175	ybgI	ybgI	radiation resistance protein YbgI	0.0841107022642321	0.883368018282087	Upregulated	119.420075096815	WP_000798859.1
C2566_RS09410	ycfP	ycfP	alpha/beta hydrolase YcfP	0.0840268350941453	0.890011022479687	Upregulated	550.227223190982	WP_000587930.1
C2566_RS01720	C2566_RS01720	C2566_RS01720	ShET2/EspL2 family type III secretion system effector toxin	0.0837849005462789	0.879394714762088	Upregulated	12.328386347398	NA
C2566_RS06270	intD	intD	integrase	0.0831501102770438	0.895242778122243	Upregulated	109.844556409302	WP_001318654.1
C2566_RS18755	ebgA	ebgA	beta-galactosidase subunit alpha	0.0827984858486767	0.880167011746009	Upregulated	25.3260550088918	WP_001082928.1
C2566_RS05990	fsr	fsr	fosmidomycin MFS transporter	0.0826378970007692	0.892977695733615	Upregulated	70.0973470719423	WP_001251610.1
C2566_RS10660	C2566_RS10660	C2566_RS10660	YdfR family protein	0.0823933681763974	NA	Upregulated	8.83980569931735	WP_000193293.1
C2566_RS02335	dtpC	dtpC	dipeptide/tripeptide permease DtpC	0.0823743464553082	0.894299416677288	Upregulated	31.6578950796111	WP_000856841.1
C2566_RS13430	hprR	hprR	response regulator transcription factor HprR	0.0817958123274492	0.898118332563071	Upregulated	88.6175998667174	WP_001339045.1
C2566_RS05245	prpC	prpC	bifunctional 2-methylcitrate synthase/citrate synthase	0.0813585095134558	NA	Upregulated	8.72614687915622	WP_001285908.1
C2566_RS11275	ydeN	ydeN	sulfatase-like hydrolase/transferase	0.0812410972584024	0.889408113905689	Upregulated	540.036788871958	WP_001318307.1
C2566_RS15425	ypdE	ypdE	aminopeptidase	0.0810132109450487	0.895332953817465	Upregulated	13.7324095330374	WP_000366012.1
C2566_RS10530	fnr	fnr	fumarate/nitrate reduction transcriptional regulator Fnr	0.0805237413544175	0.895242778122243	Upregulated	1527.3960087567	NA
C2566_RS20830	yhiI	yhiI	HlyD family secretion protein	0.0804220612872776	0.896114901133425	Upregulated	131.414236619024	WP_000361491.1
C2566_RS18765	ygjI	ygjI	amino acid permease	0.0797155973137652	NA	Upregulated	10.4442413602615	WP_001285432.1
C2566_RS08755	etp	etp	protein-tyrosine-phosphatase Etp	0.0792740765966023	NA	Upregulated	7.33156515656871	WP_000057871.1
C2566_RS06905	corC	corC	CNNM family magnesium/cobalt transport protein CorC	0.0780522338254834	0.900811117445957	Upregulated	389.308976893154	WP_001278605.1
C2566_RS07210	ybgP	ybgP	molecular chaperone	0.0780498688017076	NA	Upregulated	7.75842129669868	WP_000143517.1
C2566_RS03880	rihC	rihC	ribonucleoside hydrolase RihC	0.0780497266512454	0.90335239251965	Upregulated	87.1170688399672	WP_001239155.1
C2566_RS21075	bcsB	bcsB	cellulose biosynthesis cyclic di-GMP-binding regulatory protein BcsB	0.0779563330550363	0.90335239251965	Upregulated	40.6881687948159	WP_001324588.1
C2566_RS04925	yafN	yafN	type I toxin-antitoxin system antitoxin YafN	0.0776969913617088	0.903533637674495	Upregulated	50.0377668604452	WP_000554757.1
C2566_RS13100	edd	edd	phosphogluconate dehydratase	0.0776937622156047	0.894317579572154	Upregulated	80.5627635006433	WP_001069467.1
C2566_RS18050	endA	endA	deoxyribonuclease I	0.0775556695845501	0.90335239251965	Upregulated	15.5230668731642	WP_000286501.1
C2566_RS02670	ulaE	ulaE	L-ribulose-5-phosphate 3-epimerase UlaE	0.0773757978336235	NA	Upregulated	10.6776950246259	WP_000949511.1
C2566_RS08340	pflB	pflB	formate C-acetyltransferase	0.0771840893641234	0.90362137751406	Upregulated	11758.8043065854	WP_001292822.1
C2566_RS18075	yggR	yggR	PilT/PilU family type 4a pilus ATPase	0.0768206989380634	NA	Upregulated	10.425617404686	WP_001326494.1
C2566_RS17760	yggP	yggP	zinc-binding dehydrogenase	0.0760300005827151	0.890802649839531	Upregulated	12.0311280619766	WP_000853247.1
C2566_RS16140	suhB	suhB	inositol-1-monophosphatase	0.0756702591547716	0.904098265293705	Upregulated	131.453934606272	WP_000553451.1
C2566_RS00565	yigB	yigB	5-amino-6-(5-phospho-D-ribitylamino)uracil phosphatase YigB	0.0753640465069332	0.902700426611358	Upregulated	44.9593054251291	WP_001213584.1
C2566_RS02715	C2566_RS02715	C2566_RS02715	FAD-binding protein	0.0751930354226246	0.902182418835113	Upregulated	24.0616401856009	WP_000080350.1
C2566_RS21625	C2566_RS21625	C2566_RS21625	glycosyltransferase family 8 protein	0.0750939539429094	0.905722496053526	Upregulated	161.005494597319	NA
C2566_RS15245	C2566_RS15245	C2566_RS15245	fimbrial protein	0.0748608356456326	NA	Upregulated	7.20434391773884	WP_000789849.1
C2566_RS04510	fhuA	fhuA	ferrichrome porin FhuA	0.0745836735785542	0.883368018282087	Upregulated	115.569656766391	NA
C2566_RS01880	yjbJ	yjbJ	CsbD family protein	0.0744216635214816	NA	Upregulated	6948.08718011678	WP_001030593.1
C2566_RS19620	yhdH	yhdH	MDR family oxidoreductase	0.074283962430296	0.892977695733615	Upregulated	106.712556827232	WP_001148481.1
C2566_RS14115	C2566_RS14115	C2566_RS14115	IS1-like element IS1A family transposase	0.0741381200701004	NA	Upregulated	8.81474253563852	WP_094096600.1
C2566_RS03325	arcA	arcA	two-component system response regulator ArcA	0.073752925576232	0.904098265293705	Upregulated	1349.6397477002	WP_001194358.1
C2566_RS11355	lsrB	lsrB	autoinducer 2 ABC transporter substrate-binding protein LsrB	0.0734248457579987	NA	Upregulated	7.11411010328293	WP_000172488.1
C2566_RS16790	yqaB	yqaB	fructose-1-phosphate/6-phosphogluconate phosphatase	0.0733444636102666	0.900448518850717	Upregulated	54.3712129795227	WP_000273290.1
C2566_RS20145	yheU	yheU	YheU family protein	0.0732562958826596	0.907474385692757	Upregulated	41.0676197897816	WP_000907085.1
C2566_RS17610	C2566_RS17610	C2566_RS17610	hypothetical protein	0.0731722052590914	0.908111854479164	Upregulated	51.1212034727741	WP_001389254.1
C2566_RS04950	pepD	pepD	cytosol nonspecific dipeptidase	0.0731130032106685	0.90362137751406	Upregulated	546.150407793573	WP_001293003.1
C2566_RS05495	aroL	aroL	shikimate kinase AroL	0.0729636089037974	0.90362137751406	Upregulated	161.555320353265	WP_000193393.1
C2566_RS01655	zraR	zraR	sigma-54-dependent response regulator transcription factor ZraR	0.0727925817349875	0.908111854479164	Upregulated	66.1067540483678	WP_000148551.1
C2566_RS03270	tal	tal	transaldolase	0.0727167804023679	0.907474385692757	Upregulated	1305.03269283951	WP_000130189.1
C2566_RS20450	bioH	bioH	pimeloyl-ACP methyl ester esterase BioH	0.0724356343275354	0.90362137751406	Upregulated	33.7859521247695	WP_001060071.1
C2566_RS16685	ygaP	ygaP	thiosulfate sulfurtransferase YgaP	0.0722458428718652	0.908551955337617	Upregulated	20.1657359639912	WP_001229445.1
C2566_RS00915	yihA	yihA	ribosome biogenesis GTP-binding protein YihA/YsxC	0.0718818189170289	0.908111854479164	Upregulated	136.671139612532	WP_000183349.1
C2566_RS08970	phoH	phoH	phosphate starvation-inducible protein PhoH	0.0718279087320374	0.90728583871375	Upregulated	177.147457130044	WP_000533522.1
C2566_RS19590	yhdE	yhdE	nucleoside triphosphate pyrophosphatase YhdE	0.0717288137835324	0.90728583871375	Upregulated	78.6355492450296	WP_000203105.1
C2566_RS21430	selB	selB	selenocysteine-specific translation elongation factor	0.0717276960096179	0.90362137751406	Upregulated	121.183391715606	WP_000582441.1
C2566_RS04520	fhuD	fhuD	Fe(3+)-hydroxamate ABC transporter substrate-binding protein FhuD	0.0712493585815666	0.908111854479164	Upregulated	17.0633197713045	WP_001310529.1
C2566_RS19600	mreC	mreC	rod shape-determining protein MreC	0.0709056013704015	0.908551955337617	Upregulated	72.7329664395251	WP_000802511.1
C2566_RS16600	ratA	ratA	type II toxin-antitoxin system toxin RatA	0.0707069365699727	0.91081277581281	Upregulated	96.2383972387956	WP_001300750.1
C2566_RS10715	ydfK	ydfK	cold shock protein YdfK	0.0704034392028442	0.904098265293705	Upregulated	53.0535008067342	WP_000836768.1
C2566_RS10080	yciB	yciB	septation protein A	0.070120635528324	0.911314330905907	Upregulated	84.7842457293415	WP_000808667.1
C2566_RS13435	hiuH	hiuH	hydroxyisourate hydrolase	0.0699758197728266	0.911314330905907	Upregulated	55.7324878260399	WP_000920127.1
C2566_RS01065	fdoI	fdoI	formate dehydrogenase cytochrome b556 subunit	0.0694326342066829	0.911718500280759	Upregulated	333.187627765817	WP_000829013.1
C2566_RS25140	C2566_RS25140	C2566_RS25140	hypothetical protein	0.0690142847544639	0.884430596604771	Upregulated	24824.7170355896	NA
C2566_RS03225	nhaA	nhaA	Na+/H+ antiporter NhaA	0.0689577677011817	0.908111854479164	Upregulated	436.514952136093	WP_000681360.1
C2566_RS06110	allS	allS	HTH-type transcriptional activator AllS	0.0686743179165306	0.911718500280759	Upregulated	18.462031282145	WP_000460145.1
C2566_RS04585	dapD	dapD	2,3,4,5-tetrahydropyridine-2,6-dicarboxylate N-succinyltransferase	0.0686361624818494	0.911718500280759	Upregulated	397.339479572551	WP_001186650.1
C2566_RS20360	hofM	hofM	DNA utilization protein HofM	0.0684693261411474	0.911718500280759	Upregulated	26.817899151668	WP_001297394.1
C2566_RS02860	mpl	mpl	UDP-N-acetylmuramate:L-alanyl-gamma-D-glutamyl-meso-diaminopimelate ligase	0.0683743417810634	0.902700426611358	Upregulated	244.671238365057	WP_001219792.1
C2566_RS17265	gudP	gudP	galactarate/glucarate/glycerate transporter GudP	0.0682818499010006	0.906754786403587	Upregulated	16.239990048158	WP_000097082.1
C2566_RS13080	yebF	yebF	protein YebF	0.068024715168278	0.914161569961701	Upregulated	86.5110401357041	WP_001295500.1
C2566_RS18100	hemW	hemW	radical SAM family heme chaperone HemW	0.0679945283385515	0.91081277581281	Upregulated	59.9414654463943	WP_000239943.1
C2566_RS09610	ymgC	ymgC	protein YmgC	0.0677067085051242	NA	Upregulated	7.32599176235712	WP_001065752.1
C2566_RS04020	djlA	djlA	co-chaperone DjlA	0.0671279763823293	0.908551955337617	Upregulated	106.806703354917	WP_001200578.1
C2566_RS05585	queA	queA	tRNA preQ1(34) S-adenosylmethionine ribosyltransferase-isomerase QueA	0.0667721903530931	0.91310600252961	Upregulated	113.519935497782	WP_001266503.1
C2566_RS10160	rluB	rluB	23S rRNA pseudouridine(2605) synthase RluB	0.0665751731818816	0.91573462522421	Upregulated	127.794694632745	WP_001291217.1
C2566_RS00690	arcC	arcC	carbamate kinase	0.0664265592407902	NA	Upregulated	6.92215061653315	WP_000240546.1
C2566_RS16455	C2566_RS16455	C2566_RS16455	hypothetical protein	0.0661959682437769	0.859538813467007	Upregulated	347.966426535511	NA
C2566_RS03760	nanM	nanM	N-acetylneuraminate epimerase	0.0657543832404183	0.917811335088816	Upregulated	33.3928495778406	WP_001309184.1
C2566_RS08180	hcp	hcp	hydroxylamine reductase	0.0656045177765894	0.913188045469081	Upregulated	24.6162318112439	WP_000458809.1
C2566_RS02535	mutL	mutL	DNA mismatch repair endonuclease MutL	0.0655444017299074	0.917811335088816	Upregulated	455.067921701892	WP_001122505.1
C2566_RS08100	potI	potI	putrescine ABC transporter permease PotI	0.0654371639724553	0.911142403575726	Upregulated	12.0979354189431	WP_001061667.1
C2566_RS06425	cusS	cusS	Cu(+)/Ag(+) sensor histidine kinase CusS	0.0654337438424843	0.902700426611358	Upregulated	61.6868404844023	WP_000253837.1
C2566_RS12455	chbR	chbR	transcriptional regulator ChbR	0.0649349135631342	0.918249246732784	Upregulated	52.7191548913365	WP_000983648.1
C2566_RS17220	pyrG	pyrG	glutamine hydrolyzing CTP synthase	0.0645510548236194	0.895242778122243	Upregulated	878.245499703831	WP_000210878.1
C2566_RS11860	malY	malY	bifunctional maltose regulon transcriptional repressor/cystathionine beta-lyase MalY	0.0645119148043519	0.904098265293705	Upregulated	54.5135082502083	WP_000459371.1
C2566_RS12890	pdeD	pdeD	EAL domain-containing protein	0.0643713088206289	0.917978910367587	Upregulated	26.02865087412	WP_001295494.1
C2566_RS02725	C2566_RS02725	C2566_RS02725	enoyl-CoA hydratase/isomerase family protein	0.0642884049655155	NA	Upregulated	9.97751278732349	WP_001283546.1
C2566_RS24295	C2566_RS24295	C2566_RS24295	IS3-like element ISEcB1 family transposase	0.0640461341632036	NA	Upregulated	7.22265873005169	WP_085950470.1
C2566_RS17180	ygcU	ygcU	FAD-binding oxidoreductase	0.0639331455988941	0.910012757112969	Upregulated	16.9480569422349	WP_000059307.1
C2566_RS01965	pdeC	pdeC	c-di-GMP phosphodiesterase PdeC	0.0637759560703585	0.919486262748125	Upregulated	53.5679280756068	WP_000019548.1
C2566_RS07160	ybgA	ybgA	YbgA family protein	0.063767687293076	0.919486262748125	Upregulated	36.9408717070422	WP_001076004.1
C2566_RS18610	yqiJ	yqiJ	OB-fold-containig protein	0.0636748936204653	0.918249246732784	Upregulated	232.231310824325	WP_000599926.1
C2566_RS05670	ispA	ispA	(2E,6E)-farnesyl diphosphate synthase	0.0635157145846504	0.915016350155809	Upregulated	135.665392576061	WP_000347217.1
C2566_RS05425	ampH	ampH	D-alanyl-D-alanine-carboxypeptidase/endopeptidase AmpH	0.063430088813438	0.908111854479164	Upregulated	95.2863563498133	WP_000830738.1
C2566_RS01905	pspG	pspG	envelope stress response protein PspG	0.0631963170294258	0.918249246732784	Upregulated	22.8914043068413	WP_000891404.1
C2566_RS02585	rlmB	rlmB	23S rRNA (guanosine(2251)-2'-O)-methyltransferase RlmB	0.0630164887315879	0.90362137751406	Upregulated	60.3262779464906	WP_001293282.1
C2566_RS10820	azoR	azoR	FMN-dependent NADH-azoreductase	0.0628602826237088	0.918476918315614	Upregulated	42.0192865532291	WP_000048939.1
C2566_RS21085	bcsQ	bcsQ	cellulose biosynthesis protein BcsQ	0.0627691465250012	0.918249246732784	Upregulated	14.7849355307872	WP_000279493.1
C2566_RS19835	yhdN	yhdN	DUF1992 domain-containing protein	0.0620951385050599	0.910521821648501	Upregulated	146.435297787188	WP_000266486.1
C2566_RS12715	yeaH	yeaH	YeaH/YhbH family protein	0.062019514365888	0.913188045469081	Upregulated	11.7897918796307	WP_000219686.1
C2566_RS08035	C2566_RS08035	C2566_RS08035	contractile injection system protein, VgrG/Pvc8 family	0.0615390322092948	NA	Upregulated	8.3884521509674	NA
C2566_RS05980	gsk	gsk	inosine/guanosine kinase	0.0615180484288939	0.920723003062636	Upregulated	134.951157584156	WP_000671574.1
C2566_RS08555	pyrD	pyrD	quinone-dependent dihydroorotate dehydrogenase	0.0611472820296129	0.922741654975853	Upregulated	35.2165286074614	WP_001295352.1
C2566_RS12280	fadK	fadK	medium-chain fatty-acid--CoA ligase	0.061006306145826	0.920567280136054	Upregulated	20.3011494807883	WP_001301294.1
C2566_RS15685	eutL	eutL	ethanolamine utilization microcompartment protein EutL	0.0604943777804162	NA	Upregulated	9.67271835032033	WP_001111037.1
C2566_RS18590	C2566_RS18590	C2566_RS18590	fimbria/pilus outer membrane usher protein	0.0602326641790859	0.914246491264898	Upregulated	22.0251394045076	WP_000277101.1
C2566_RS12460	chbA	chbA	PTS N,N'-diacetylchitobiose transporter subunit IIA	0.0593590842488684	0.926408616851424	Upregulated	18.6441258710104	WP_000968919.1
C2566_RS08505	ssuD	ssuD	FMNH2-dependent alkanesulfonate monooxygenase	0.0589674697464781	NA	Upregulated	9.02085101686353	WP_000056006.1
C2566_RS15420	ptsP	ptsP	phosphoenolpyruvate--protein phosphotransferase	0.058946493978768	0.918422742054437	Upregulated	21.0939111576662	WP_000955917.1
C2566_RS15530	yfeR	yfeR	LysR family transcriptional regulator	0.0587556226574628	0.919486262748125	Upregulated	45.6480624189799	WP_001109799.1
C2566_RS19575	tldD	tldD	metalloprotease TldD	0.0585384770587191	0.907909269727202	Upregulated	402.065642043301	WP_000055909.1
C2566_RS19130	yraQ	yraQ	permease	0.0585282745144193	0.926580088112783	Upregulated	36.3690630709768	WP_000147624.1
C2566_RS00985	yihP	yihP	MFS transporter	0.0582529465990941	NA	Upregulated	10.7333054325197	WP_000018393.1
C2566_RS17860	ssrS	ssrS	hypothetical protein	0.0581967909795881	0.926580088112783	Upregulated	688163.210116897	NA
C2566_RS03330	creD	creD	cell envelope integrity protein CreD	0.0579891590859039	0.926580088112783	Upregulated	32.8583293713457	WP_000920294.1
C2566_RS18290	C2566_RS18290	C2566_RS18290	ATP-binding protein	0.0579114629679163	NA	Upregulated	7.78197570763198	WP_000339531.1
C2566_RS16585	recN	recN	DNA repair protein RecN	0.0577726489010303	0.928866597787208	Upregulated	203.053047293676	WP_000880909.1
C2566_RS13375	tyrP	tyrP	tyrosine transporter TyrP	0.0574127789834555	0.926408616851424	Upregulated	41.830742339123	WP_000797573.1
C2566_RS07330	tolR	tolR	colicin uptake protein TolR	0.057380886916483	0.91071143571931	Upregulated	150.526967821307	WP_000090100.1
C2566_RS13580	C2566_RS13580	C2566_RS13580	EutP/PduV family microcompartment system protein	0.0572448207133156	NA	Upregulated	7.44523373290445	WP_001016348.1
C2566_RS04855	C2566_RS04855	C2566_RS04855	ISAs1 family transposase	0.0571843025206622	0.918422742054437	Upregulated	12.6406451721398	WP_000420821.1
C2566_RS06245	sfmD	sfmD	fimbrial biogenesis usher protein	0.0566721434387723	0.923054308370146	Upregulated	24.5810059915374	WP_001318685.1
C2566_RS19055	agaS	agaS	AgaS family sugar isomerase	0.056592794958417	NA	Upregulated	5.79826943181549	WP_001114873.1
C2566_RS01375	frwC	frwC	PTS fructose transporter subunit EIIC	0.0562745638871592	0.921098443223753	Upregulated	27.9534090549491	WP_001004446.1
C2566_RS17955	recJ	recJ	single-stranded-DNA-specific exonuclease RecJ	0.056229631652678	0.920567280136054	Upregulated	110.396323006688	WP_000813212.1
C2566_RS12700	yeaE	yeaE	methylglyoxal reductase YeaE	0.0561271438898554	0.926580088112783	Upregulated	62.0079093359928	WP_001186371.1
C2566_RS03145	fecC	fecC	iron-dicitrate ABC transporter permease FecC	0.0560684958884417	0.915657095153119	Upregulated	13.4055080732954	WP_000125187.1
C2566_RS08270	lrp	lrp	leucine-responsive transcriptional regulator Lrp	0.0556240155627049	0.925908783374155	Upregulated	445.68873957163	WP_000228473.1
C2566_RS08465	aspC	aspC	aspartate transaminase	0.0554012318403849	0.932868527559097	Upregulated	951.692281385336	WP_000462687.1
C2566_RS21070	bcsZ	bcsZ	cellulose synthase complex periplasmic endoglucanase BcsZ	0.0550051049383029	0.933441141175682	Upregulated	20.0438910380809	WP_001295222.1
C2566_RS18740	ygjG	ygjG	putrescine aminotransferase	0.0549593241607584	0.933441141175682	Upregulated	106.765630898668	WP_001301395.1
C2566_RS21935	uhpT	uhpT	hexose-6-phosphate:phosphate antiporter	0.0548606963673103	0.922818853240008	Upregulated	16.3194710878355	WP_000879194.1
C2566_RS12540	ydjY	ydjY	lipoprotein YdjY	0.0545163421604364	0.933441141175682	Upregulated	27.6030507349732	NA
C2566_RS06920	miaB	miaB	tRNA (N6-isopentenyl adenosine(37)-C2)-methylthiotransferase MiaB	0.0544247036174127	0.926580088112783	Upregulated	233.827846840478	WP_000162740.1
C2566_RS01560	rplL	rplL	50S ribosomal protein L7/L12	0.0542432815685526	0.933441141175682	Upregulated	1127.12024496318	WP_000028878.1
C2566_RS17640	xdhA	xdhA	xanthine dehydrogenase molybdenum-binding subunit XdhA	0.0538288721455694	0.933441141175682	Upregulated	172.319662982417	WP_000388174.1
C2566_RS01940	yjbQ	yjbQ	secondary thiamine-phosphate synthase enzyme YjbQ	0.0537233578376613	0.933441141175682	Upregulated	428.29777903836	WP_000270375.1
C2566_RS12600	topB	topB	DNA topoisomerase III	0.053563525630729	0.933441141175682	Upregulated	178.683967900092	WP_001235800.1
C2566_RS25015	yljB	yljB	protein YljB	0.0534519024777807	0.933441141175682	Upregulated	85.4251142308404	WP_001406719.1
C2566_RS05110	rclR	rclR	reactive chlorine-specific transcriptional regulator RclR	0.0534346098902672	NA	Upregulated	10.4102672995399	WP_000339594.1
C2566_RS08130	artI	artI	arginine ABC transporter substrate-binding protein ArtI	0.0533730713701761	0.933441141175682	Upregulated	182.564960829923	WP_000756569.1
C2566_RS20705	ftsE	ftsE	cell division ATP-binding protein FtsE	0.0531380447869554	0.933441141175682	Upregulated	73.6295466906396	WP_000617726.1
C2566_RS17045	ygbM	ygbM	HPr family phosphocarrier protein	0.0529577989529021	0.933441141175682	Upregulated	16.5841609536783	WP_001136925.1
C2566_RS20055	bfd	bfd	bacterioferritin-associated ferredoxin	0.052828250376938	0.933441141175682	Upregulated	63.2168298918381	WP_000289085.1
C2566_RS15700	eutA	eutA	ethanolamine ammonia-lyase reactivating factor EutA	0.0525759834459418	NA	Upregulated	10.3217995486893	WP_001097447.1
C2566_RS19665	dusB	dusB	tRNA dihydrouridine synthase DusB	0.0522837795665477	0.934224021119038	Upregulated	511.191734613896	WP_001219652.1
C2566_RS03255	msyB	msyB	acidic protein MsyB	0.052078535910349	0.933441141175682	Upregulated	13.6353833800734	WP_001102353.1
C2566_RS03335	creC	creC	two-component system sensor histidine kinase CreC	0.0512004307218657	0.933441141175682	Upregulated	50.2814996193928	WP_001219559.1
C2566_RS04150	rsmH	rsmH	16S rRNA (cytosine(1402)-N(4))-methyltransferase RsmH	0.0508647019376565	0.925908783374155	Upregulated	523.753807005237	WP_000970479.1
C2566_RS13750	rfbA	rfbA	glucose-1-phosphate thymidylyltransferase RfbA	0.0505653087516638	0.93544622390995	Upregulated	1116.08351061569	WP_000857508.1
C2566_RS14135	C2566_RS14135	C2566_RS14135	DUF4132 domain-containing protein	0.0505319733691133	0.933441141175682	Upregulated	57.9460983543987	WP_001215622.1
C2566_RS21580	tdh	tdh	L-threonine 3-dehydrogenase	0.0504356502050059	0.936148289753625	Upregulated	1161.64802960826	WP_000646014.1
C2566_RS09585	bluR	bluR	DNA-binding transcriptional repressor BluR	0.0504344035039666	0.933441141175682	Upregulated	41.1326849530018	WP_000332308.1
C2566_RS02840	ytfR	ytfR	galactofuranose ABC transporter, ATP-binding protein YtfR	0.0504241161237689	0.934224021119038	Upregulated	52.9588123027528	WP_000210558.1
C2566_RS20835	yhiJ	yhiJ	DUF4049 domain-containing protein	0.0502161698274804	0.93544622390995	Upregulated	63.4745850804512	WP_001329173.1
C2566_RS02415	epmB	epmB	EF-P beta-lysylation protein EpmB	0.0502109083468592	0.933441141175682	Upregulated	58.9944365603005	WP_000940522.1
C2566_RS13530	C2566_RS13530	C2566_RS13530	hypothetical protein	0.0495695373201781	NA	Upregulated	8.32295522621435	NA
C2566_RS05120	ykgF	ykgF	LutB/LldF family L-lactate oxidation iron-sulfur protein	0.0494330789631821	0.937532962443568	Upregulated	81.6390215927865	WP_000023927.1
C2566_RS05015	paoA	paoA	aldehyde dehydrogenase iron-sulfur subunit PaoA	0.0491846527495733	NA	Upregulated	8.50020152077783	WP_000070679.1
C2566_RS00845	C2566_RS00845	C2566_RS00845	hypothetical protein	0.04913899396356	0.934511671253503	Upregulated	12.5484404568469	NA
C2566_RS06785	mrdB	mrdB	peptidoglycan glycosyltransferase MrdB	0.0490860331300388	0.933851564581808	Upregulated	113.586091982051	WP_000131719.1
C2566_RS19775	aroE	aroE	shikimate dehydrogenase	0.0488126455318921	0.921116286128116	Upregulated	110.693488053506	WP_000451243.1
C2566_RS08060	ybjC	ybjC	DUF1418 family protein	0.0484787748503235	0.93544622390995	Upregulated	50.6025969669017	WP_001201560.1
C2566_RS20195	ppiA	ppiA	peptidylprolyl isomerase A	0.0481004859536768	0.935042219588317	Upregulated	320.649524109797	WP_000477227.1
C2566_RS16085	sseB	sseB	enhanced serine sensitivity protein SseB	0.048039563450889	0.933441141175682	Upregulated	241.981325589365	WP_001295479.1
C2566_RS11090	yddH	yddH	flavin reductase family protein	0.047645566201201	0.940395641638504	Upregulated	19.6670525884951	WP_000085912.1
C2566_RS02260	melR	melR	transcriptional regulator MelR	0.0475690142123105	0.940395641638504	Upregulated	138.69864358585	WP_001090758.1
C2566_RS10695	C2566_RS10695	C2566_RS10695	hypothetical protein	0.0474358851959071	0.933441141175682	Upregulated	12.4694569888387	WP_000654171.1
C2566_RS15805	yffB	yffB	ArsC family reductase	0.0468845820938566	0.940788322821333	Upregulated	52.0468342137071	WP_000258236.1
C2566_RS06915	ybeZ	ybeZ	PhoH family protein	0.0467979469274736	0.940367203424325	Upregulated	506.598105876014	WP_001018040.1
C2566_RS16245	glrR	glrR	two-component system response regulator GlrR	0.0464470524484875	0.933441141175682	Upregulated	67.4575511098066	WP_001295369.1
C2566_RS14045	yegW	yegW	GntR family transcriptional regulator	0.0462739279016743	0.941391489858607	Upregulated	16.4363071774684	WP_000434038.1
C2566_RS01925	tyrB	tyrB	aromatic amino acid transaminase	0.0459978177305573	0.933441141175682	Upregulated	74.1913571773393	WP_000486988.1
C2566_RS15305	mlaA	mlaA	phospholipid-binding lipoprotein MlaA	0.0458125636732182	0.93544622390995	Upregulated	131.426776303292	WP_000776768.1
C2566_RS15720	eutE	eutE	aldehyde dehydrogenase family protein	0.0457757344054006	NA	Upregulated	8.67284613519642	WP_001075690.1
C2566_RS08545	ycbV	ycbV	fimbrial protein	0.0457737057993915	NA	Upregulated	9.96609331821019	WP_000919497.1
C2566_RS00700	fdrA	fdrA	acyl-CoA synthetase FdrA	0.0456886451826487	0.932713968753949	Upregulated	11.1180536347458	WP_000865639.1
C2566_RS00360	ilvA	ilvA	threonine ammonia-lyase, biosynthetic	0.0455817108948899	0.940395641638504	Upregulated	92.6114509338295	WP_001338652.1
C2566_RS11660	ynfB	ynfB	DUF1283 family protein	0.0453317928988131	0.942749759860619	Upregulated	114.519768051735	WP_000705211.1
C2566_RS04325	yacH	yacH	DUF3300 domain-containing protein	0.0452650251044807	0.93544622390995	Upregulated	25.5289480413421	WP_000784470.1
C2566_RS00545	lptM	lptM	LPS translocon maturation chaperone LptM	0.0452068191658059	0.942784675428989	Upregulated	73.578623593383	WP_000799889.1
C2566_RS00990	yihQ	yihQ	sulfoquinovosidase	0.0449392119483926	0.925024272268257	Upregulated	12.1534764628678	NA
C2566_RS11375	yneE	yneE	bestrophin family protein	0.0446942565241056	0.942784675428989	Upregulated	48.2946221754714	WP_000637082.1
C2566_RS19715	yhdX	yhdX	amino acid ABC transporter permease	0.0439416956903367	NA	Upregulated	10.5190110806069	WP_000019664.1
C2566_RS11140	yddG	yddG	aromatic amino acid efflux DMT transporter YddG	0.043806336694958	0.942784675428989	Upregulated	25.3953891489422	WP_000198214.1
C2566_RS02995	lptF	lptF	LPS export ABC transporter permease LptF	0.0436772512534668	0.941391489858607	Upregulated	210.206117284823	WP_000584114.1
C2566_RS12595	ynjI	ynjI	DUF1266 domain-containing protein	0.0435366033227855	0.941391489858607	Upregulated	19.0624883928956	WP_000756910.1
C2566_RS16485	bamD	bamD	outer membrane protein assembly factor BamD	0.0428639714890209	0.943701836323172	Upregulated	1198.85881871633	WP_000197686.1
C2566_RS13155	ruvA	ruvA	Holliday junction branch migration protein RuvA	0.0427640047324407	0.933441141175682	Upregulated	157.212985548124	WP_000580332.1
C2566_RS10535	ogt	ogt	methylated-DNA--[protein]-cysteine S-methyltransferase	0.042565492999406	0.943787310353305	Upregulated	45.1757022519983	WP_000945005.1
C2566_RS00530	hemC	hemC	hydroxymethylbilane synthase	0.0424550027195342	0.943701836323172	Upregulated	185.701706755136	WP_001354020.1
C2566_RS06205	lpxH	lpxH	UDP-2,3-diacylglucosamine diphosphatase	0.0423469856248408	0.945035015042012	Upregulated	22.0005613516348	WP_000212242.1
C2566_RS24645	ynaM	ynaM	YnaM/YnfT family protein	0.0420334162911848	0.941391489858607	Upregulated	249.169245360854	WP_120795384.1
C2566_RS08580	pqiA	pqiA	membrane integrity-associated transporter subunit PqiA	0.0416875778554122	0.926580088112783	Upregulated	153.702137554609	WP_000333176.1
C2566_RS24890	C2566_RS24890	C2566_RS24890	hypothetical protein	0.0412595267176392	0.940788322821333	Upregulated	120.227844112284	WP_001157925.1
C2566_RS03855	ribF	ribF	bifunctional riboflavin kinase/FAD synthetase	0.0412142896479382	0.933441141175682	Upregulated	267.720673195872	WP_000767337.1
C2566_RS19335	mlaB	mlaB	lipid asymmetry maintenance protein MlaB	0.0411991205470366	0.94711668014778	Upregulated	84.8098546174945	WP_000004488.1
C2566_RS14215	osmF	osmF	glycine betaine ABC transporter substrate-binding protein OsmF	0.0406207623674158	0.943701836323172	Upregulated	41.3108147299855	WP_001130308.1
C2566_RS17690	yqeC	yqeC	selenium cofactor biosynthesis protein YqeC	0.0405801872014165	0.94719132806905	Upregulated	88.9901532427696	WP_001300448.1
C2566_RS14230	pbpG	pbpG	D-alanyl-D-alanine endopeptidase	0.0404201775384577	0.94387297472568	Upregulated	95.8511216461517	WP_001319943.1
C2566_RS09310	yceD	yceD	23S rRNA accumulation protein YceD	0.040296826426601	0.947842012862898	Upregulated	1660.16875267029	WP_001174481.1
C2566_RS02590	yjfI	yjfI	YjfI family protein	0.0401129888015494	NA	Upregulated	9.36673256387684	WP_000220128.1
C2566_RS01920	alr	alr	alanine racemase	0.0397590798554006	0.944778708003205	Upregulated	132.03319702016	WP_001147328.1
C2566_RS20715	rsmD	rsmD	16S rRNA (guanine(966)-N(2))-methyltransferase	0.0395752738478331	0.947827210202032	Upregulated	45.62502045749	WP_000743204.1
C2566_RS08495	ssuB	ssuB	aliphatic sulfonates ABC transporter ATP-binding protein	0.03919767648537	0.948706654696707	Upregulated	21.7981608209318	WP_001090506.1
C2566_RS16445	kgtP	kgtP	alpha-ketoglutarate permease	0.0381979348958527	0.951672796241521	Upregulated	431.096041163722	WP_000841103.1
C2566_RS03260	satP	satP	acetate uptake transporter	0.0381288079336744	0.951129119728561	Upregulated	49.4564764474828	WP_000528538.1
C2566_RS19985	gspA	gspA	type II secretion system protein GspA	0.0379228000690962	0.948706654696707	Upregulated	18.4357678004931	WP_000107574.1
C2566_RS18500	ygiZ	ygiZ	DUF2645 family protein	0.037580905083548	0.949253465823788	Upregulated	32.9524018016114	WP_000917684.1
C2566_RS06515	entD	entD	enterobactin synthase subunit EntD	0.0374466789380158	0.952406850784749	Upregulated	85.1494523457276	WP_001749708.1
C2566_RS19355	mlaF	mlaF	phospholipid ABC transporter ATP-binding protein MlaF	0.0371957314307768	0.950998777484243	Upregulated	189.859712398931	WP_000438245.1
C2566_RS05065	ykgL	ykgL	protein YkgL	0.0370714322894494	NA	Upregulated	9.99437750199841	WP_001147279.1
C2566_RS24595	C2566_RS24595	C2566_RS24595	protein YliM	0.0369530744605238	0.952938618411584	Upregulated	397.712133375652	WP_120795379.1
C2566_RS13740	wzx	wzx	O7 family O-antigen flippase	0.0368647992246502	0.952938618411584	Upregulated	5208.91256590548	WP_001060532.1
C2566_RS00980	yihO	yihO	MFS transporter	0.0362685085430047	0.952406850784749	Upregulated	23.8054593039874	WP_001279695.1
C2566_RS19155	yhbS	yhbS	GNAT family N-acetyltransferase	0.0359348390259294	0.953805478299145	Upregulated	253.779424647108	WP_000908554.1
C2566_RS06970	nagD	nagD	ribonucleotide monophosphatase NagD	0.0354691510740809	0.952406850784749	Upregulated	103.419212434039	WP_000153129.1
C2566_RS12555	ynjB	ynjB	ABC transporter substrate-binding protein	0.0353641943068027	0.953805478299145	Upregulated	30.0874972598975	WP_001215339.1
C2566_RS25515	C2566_RS25515	C2566_RS25515	hypothetical protein	0.0351062694256942	NA	Upregulated	8.33678791992019	NA
C2566_RS20625	ugpQ	ugpQ	glycerophosphodiester phosphodiesterase	0.0348650940019576	0.953805478299145	Upregulated	56.8203904942263	WP_000073599.1
C2566_RS11330	C2566_RS11330	C2566_RS11330	fimbrial protein	0.034726990652208	NA	Upregulated	6.31525404285597	WP_000931227.1
C2566_RS22080	dgoA	dgoA	2-dehydro-3-deoxy-6-phosphogalactonate aldolase	0.03470667234843	0.955909355182811	Upregulated	11.7223873542641	WP_001198722.1
C2566_RS07925	C2566_RS07925	C2566_RS07925	replication endonuclease	0.0345518687597093	0.945035015042012	Upregulated	15.3907148933234	NA
C2566_RS09985	rssA	rssA	patatin-like phospholipase RssA	0.0344274415656584	0.952406850784749	Upregulated	83.4999111231607	WP_001295622.1
C2566_RS16935	hycH	hycH	formate hydrogenlyase assembly protein HycH	0.0344272308287801	NA	Upregulated	7.41856476875673	WP_001291921.1
C2566_RS08275	ftsK	ftsK	DNA translocase FtsK	0.0343045245422586	0.956130146096886	Upregulated	956.855610413285	WP_000077053.1
C2566_RS09970	C2566_RS09970	C2566_RS09970	hypothetical protein	0.0342766490137187	0.956555035936887	Upregulated	44.4780746530047	NA
C2566_RS01975	soxR	soxR	redox-sensitive transcriptional activator SoxR	0.0336967374433118	0.95399163498134	Upregulated	18.0731867245659	WP_000412428.1
C2566_RS24785	C2566_RS24785	C2566_RS24785	hypothetical protein	0.0336923102472395	0.943415332134987	Upregulated	12.8536281940908	WP_122056850.1
C2566_RS11610	C2566_RS11610	C2566_RS11610	hypothetical protein	0.0335543921690302	NA	Upregulated	5.7110929816467	WP_001320327.1
C2566_RS02405	yjeI	yjeI	DUF4156 domain-containing protein	0.0332943236889288	0.959186429064192	Upregulated	154.677816405559	WP_001301120.1
C2566_RS04660	lpxA	lpxA	acyl-ACP--UDP-N-acetylglucosamine O-acyltransferase	0.033271046993924	0.957253665476614	Upregulated	243.261909369985	WP_000565966.1
C2566_RS19745	C2566_RS19745	C2566_RS19745	hypothetical protein	0.0329236702750413	0.933441141175682	Upregulated	12833.6327385174	NA
C2566_RS13695	C2566_RS13695	C2566_RS13695	mannose-1-phosphate guanylyltransferase/mannose-6-phosphate isomerase	0.0328053080268778	0.960351204222114	Upregulated	1130.3865589668	WP_000097983.1
C2566_RS20080	rpsL	rpsL	30S ribosomal protein S12	0.0316191281697788	0.961921219433239	Upregulated	695.460024672699	WP_000246815.1
C2566_RS06080	rhsD	rhsD	rhs element protein RhsD	0.0310919850311907	0.962486525810901	Upregulated	141.760638236982	WP_000014858.1
C2566_RS14170	yehR	yehR	YehR family lipoprotein	0.0309910382398008	NA	Upregulated	10.2664510467199	WP_001296231.1
C2566_RS11510	ydfK	ydfK	cold shock protein YdfK	0.0308429726431987	0.953805478299145	Upregulated	17.0373735419252	WP_000836768.1
C2566_RS13760	rfbB	rfbB	dTDP-glucose 4,6-dehydratase	0.0308178956576114	0.960351204222114	Upregulated	406.028221224493	WP_000699450.1
C2566_RS05060	ecpR	ecpR	ECP biosynthesis operon DNA-binding transcriptional regulator EcpR	0.0306530182348601	NA	Upregulated	6.95588171212418	WP_001301257.1
C2566_RS21560	gpmM	gpmM	2,3-bisphosphoglycerate-independent phosphoglycerate mutase	0.0305511090858913	0.960351204222114	Upregulated	139.435919936204	WP_000116565.1
C2566_RS07495	C2566_RS07495	C2566_RS07495	hypothetical protein	0.0302779197661016	0.962754886736679	Upregulated	18.1491470160236	WP_001130801.1
C2566_RS04765	C2566_RS04765	C2566_RS04765	hypothetical protein	0.0296280305463836	0.942749759860619	Upregulated	5940.80560788611	NA
C2566_RS14325	yeiB	yeiB	DUF418 domain-containing protein YeiB	0.0294219535172484	0.963293297360509	Upregulated	26.7147209597695	WP_000440894.1
C2566_RS13945	baeR	baeR	two-component system response regulator BaeR	0.0293558896645924	0.963826223158215	Upregulated	47.7575201581031	WP_000137877.1
C2566_RS15920	focB	focB	formate transporter FocB	0.028695256717744	0.963826223158215	Upregulated	27.2996591889693	WP_001244715.1
C2566_RS16220	yphG	yphG	DUF5107 domain-containing protein	0.0283282911977351	0.963826223158215	Upregulated	42.8547785950201	WP_001329228.1
C2566_RS17235	mazE	mazE	type II toxin-antitoxin system antitoxin MazE	0.02830062448876	0.963826223158215	Upregulated	82.829710261874	WP_000581937.1
C2566_RS16450	rrf	rrf	hypothetical protein	0.028110298988183	NA	Upregulated	174.992534138948	NA
C2566_RS15395	lpxP	lpxP	kdo(2)-lipid IV(A) palmitoleoyltransferase	0.028086188045587	0.963826223158215	Upregulated	244.113695271859	WP_000484404.1
C2566_RS19555	aaeB	aaeB	p-hydroxybenzoic acid efflux pump subunit AaeB	0.0276881303042563	0.963826223158215	Upregulated	36.7590775366956	WP_000510980.1
C2566_RS19330	ibaG	ibaG	BolA family iron metabolism protein IbaG	0.0276426775744591	0.963826223158215	Upregulated	58.9861621427204	WP_000429656.1
C2566_RS19515	zapE	zapE	cell division protein ZapE	0.0274444026967578	0.961237011079881	Upregulated	107.849543780842	WP_001192312.1
C2566_RS03705	fimD	fimD	fimbrial usher FimD	0.0270840896360748	0.962870767181556	Upregulated	272.861442730758	WP_000121002.1
C2566_RS16960	hycC	hycC	formate hydrogenlyase subunit 3	0.0268725538065318	0.963826223158215	Upregulated	17.4845197679718	WP_001274388.1
C2566_RS06685	citF	citF	citrate lyase subunit alpha	0.026685201519772	NA	Upregulated	10.1663954712649	WP_000192245.1
C2566_RS08595	rmf	rmf	ribosome modulation factor	0.0266244783310081	0.963826223158215	Upregulated	125667.915219865	WP_000828648.1
C2566_RS06620	C2566_RS06620	C2566_RS06620	phosphoadenosine phosphosulfate reductase	0.026621906490259	0.963826223158215	Upregulated	11.3407381595998	NA
C2566_RS21485	mtlD	mtlD	mannitol-1-phosphate 5-dehydrogenase	0.0265727429991652	0.960830703993635	Upregulated	86.0931570771404	WP_000645420.1
C2566_RS05290	lacA	lacA	galactoside O-acetyltransferase	0.0262920291981525	NA	Upregulated	10.2842317488542	WP_001320653.1
C2566_RS13595	sbmC	sbmC	DNA gyrase inhibitor SbmC	0.0259887060237876	0.965265064790342	Upregulated	270.727867185396	WP_001105393.1
C2566_RS10830	ydcF	ydcF	DUF218 domain-containing protein YdcF	0.025980965361133	0.963826223158215	Upregulated	79.9295151647958	WP_001027964.1
C2566_RS18505	mdaB	mdaB	NADPH:quinone oxidoreductase MdaB	0.0258524012080322	0.965265064790342	Upregulated	31.0620845291445	WP_000072420.1
C2566_RS22015	yidK	yidK	solute:sodium symporter family transporter	0.0256152918703218	0.961921219433239	Upregulated	14.7732991719249	WP_001087145.1
C2566_RS10045	yciU	yciU	HI1450 family dsDNA-mimic protein	0.0255708206546687	0.965265064790342	Upregulated	55.4767503354983	WP_000366959.1
C2566_RS17895	gcvH	gcvH	glycine cleavage system protein GcvH	0.0254422039202848	0.965265064790342	Upregulated	408.826529461004	WP_001295377.1
C2566_RS19615	csrD	csrD	RNase E specificity factor CsrD	0.0254296167368683	0.963826223158215	Upregulated	253.215283067321	WP_001241469.1
C2566_RS15240	C2566_RS15240	C2566_RS15240	fimbrial protein	0.024818019374748	0.965281992405518	Upregulated	30.3314933812062	WP_000809301.1
C2566_RS08510	ssuA	ssuA	aliphatic sulfonate ABC transporter substrate-binding protein SsuA	0.0245417886214397	NA	Upregulated	7.68356456752183	WP_001244308.1
C2566_RS11890	rsxA	rsxA	electron transport complex subunit RsxA	0.0244631543276576	0.967263838281867	Upregulated	27.2586006247232	WP_000133193.1
C2566_RS17775	yggC	yggC	nucleoside/nucleotide kinase family protein	0.0243360938168709	0.965970061924174	Upregulated	32.8534214139605	WP_000687705.1
C2566_RS25440	C2566_RS25440	C2566_RS25440	helix-turn-helix domain-containing protein	0.0242907924101151	NA	Upregulated	4.97432015525858	WP_223343795.1
C2566_RS01135	rhaB	rhaB	rhamnulokinase	0.0237888822422995	0.967883628131568	Upregulated	20.0517354293376	WP_000144075.1
C2566_RS12020	rnt	rnt	ribonuclease T	0.0233955925113559	0.967883628131568	Upregulated	44.0097123534537	WP_001282281.1
C2566_RS10810	ynbC	ynbC	bifunctional alpha/beta hydrolase/class I SAM-dependent methyltransferase	0.0233762892703095	0.967883628131568	Upregulated	24.3947769438564	WP_000431845.1
C2566_RS04930	yafO	yafO	type II toxin-antitoxin system mRNA interferase toxin YafO	0.0233717205135208	0.967883628131568	Upregulated	19.6163747324178	WP_001263493.1
C2566_RS20710	ftsY	ftsY	signal recognition particle-docking protein FtsY	0.0229091559506112	0.964690648464022	Upregulated	196.573921978959	WP_001040664.1
C2566_RS21255	ysaB	ysaB	YsaB family lipoprotein	0.0227818180689331	0.966874329777519	Upregulated	35.3027934312711	WP_000980109.1
C2566_RS03510	yjjZ	yjjZ	DUF1435 domain-containing protein	0.0224528614677817	NA	Upregulated	303.849772731539	WP_001393508.1
C2566_RS11020	mnaT	mnaT	GNAT family N-acetyltransferase	0.0221277516251852	0.969923543926538	Upregulated	39.1006526029307	WP_012767729.1
C2566_RS08135	artP	artP	arginine ABC transporter ATP-binding protein ArtP	0.0221053648070891	0.967883628131568	Upregulated	134.662380911318	WP_000027205.1
C2566_RS01060	fdhE	fdhE	formate dehydrogenase accessory protein FdhE	0.0218932342568002	0.968570821746777	Upregulated	149.226819453572	WP_000027705.1
C2566_RS12060	punR	punR	DNA-binding transcriptional activator PunR	0.0216705442595795	0.968570821746777	Upregulated	73.4253092606116	WP_000269493.1
C2566_RS12915	manZ	manZ	PTS mannose transporter subunit IID	0.0215065939659592	0.970755939210331	Upregulated	269.968476140665	WP_000228655.1
C2566_RS15310	yfdC	yfdC	formate/nitrite transporter family protein	0.0213285300947681	0.969923543926538	Upregulated	17.4720969316255	WP_000368117.1
C2566_RS06135	glxR	glxR	2-hydroxy-3-oxopropionate reductase	0.021122009541431	NA	Upregulated	8.91662309321488	WP_000765842.1
C2566_RS12985	prc	prc	carboxy terminal-processing peptidase	0.0208662288583085	0.967883628131568	Upregulated	397.110828516224	WP_001315679.1
C2566_RS21720	dinD	dinD	DNA damage-inducible protein D	0.0207600033459079	0.971535814757581	Upregulated	259.465585952425	WP_001300958.1
C2566_RS17225	mazG	mazG	nucleoside triphosphate pyrophosphohydrolase	0.0203958109260209	0.968570821746777	Upregulated	164.199871770462	WP_001071638.1
C2566_RS13445	msrQ	msrQ	protein-methionine-sulfoxide reductase heme-binding subunit MsrQ	0.0199728197881592	NA	Upregulated	10.2183535925199	WP_001240102.1
C2566_RS09200	rimJ	rimJ	ribosomal protein S5-alanine N-acetyltransferase	0.0199670910607184	0.967883628131568	Upregulated	127.996630740768	WP_000468186.1
C2566_RS04830	rnhA	rnhA	ribonuclease HI	0.0192158001539656	0.974485191899051	Upregulated	30.1408776591001	WP_000917883.1
C2566_RS02575	nsrR	nsrR	nitric oxide-sensing transcriptional repressor NsrR	0.0192150415297292	0.974485191899051	Upregulated	583.267782024885	WP_001177644.1
C2566_RS14250	mdtQ	mdtQ	multidrug resistance outer membrane protein MdtQ	0.019164247397276	0.97054422098738	Upregulated	15.4967902616123	WP_001078139.1
C2566_RS18640	ygiF	ygiF	inorganic triphosphatase	0.0189850525729738	0.971535814757581	Upregulated	132.030449623918	WP_000046281.1
C2566_RS12850	yoaA	yoaA	ATP-dependent DNA helicase	0.0188995310757934	0.973433410795184	Upregulated	142.512851363797	WP_000128847.1
C2566_RS00920	yihI	yihI	Der GTPase-activating protein YihI	0.0188786512926072	0.974245080912678	Upregulated	64.358052609878	WP_001295266.1
C2566_RS01090	yiiG	yiiG	YiiG family protein	0.0183460819989824	0.97054422098738	Upregulated	11.5873223248039	WP_001295677.1
C2566_RS12330	btuE	btuE	bifunctional thioredoxin/glutathione peroxidase	0.0182191664686538	0.974113232786707	Upregulated	38.6676976379673	WP_001154168.1
C2566_RS04760	gmhB	gmhB	D-glycero-beta-D-manno-heptose 1,7-bisphosphate 7-phosphatase	0.0182023945882011	0.975441530023391	Upregulated	111.506953494397	WP_001140174.1
C2566_RS15695	eutB	eutB	ethanolamine ammonia-lyase subunit alpha	0.0180516247958987	NA	Upregulated	10.3637544069891	WP_000769961.1
C2566_RS16475	yfiH	yfiH	purine nucleoside phosphorylase YfiH	0.0179580974937969	0.975429170478619	Upregulated	70.0954244204139	WP_000040127.1
C2566_RS00260	rbsC	rbsC	ribose ABC transporter permease	0.0174099884503922	0.976321933333998	Upregulated	103.519908474468	WP_000211858.1
C2566_RS18295	yghS	yghS	dTMP kinase	0.0172568175986318	NA	Upregulated	4.96714101504592	WP_001076243.1
C2566_RS01385	pflD	pflD	formate C-acetyltransferase	0.0168543762999544	0.978844496870854	Upregulated	38.6355489896094	WP_000184830.1
C2566_RS12645	ydjF	ydjF	DeoR/GlpR family DNA-binding transcription regulator	0.0164392123223277	0.979632746251161	Upregulated	345.155933622529	WP_000719088.1
C2566_RS05845	amtB	amtB	ammonium transporter AmtB	0.016047415053255	0.979632746251161	Upregulated	39.137552661968	WP_000685032.1
C2566_RS24870	C2566_RS24870	C2566_RS24870	hypothetical protein	0.0159098536105013	NA	Upregulated	7.77091303654568	WP_001297301.1
C2566_RS08850	cbpM	cbpM	chaperone modulator CbpM	0.01574291911621	0.979632746251161	Upregulated	31.8308850316313	WP_000024560.1
C2566_RS09660	minD	minD	septum site-determining protein MinD	0.0152121564858792	0.975840005631614	Upregulated	347.329609732636	WP_000101055.1
C2566_RS15590	yfeS	yfeS	WGR domain-containing protein	0.0151471684013993	0.980316961343671	Upregulated	578.373102622958	WP_000710495.1
C2566_RS20380	yrfG	yrfG	GMP/IMP nucleotidase	0.0151103646726487	0.979632746251161	Upregulated	135.551232183841	WP_001300440.1
C2566_RS08640	yccF	yccF	YccF domain-containing protein	0.0149533746339403	0.980997344417376	Upregulated	24.2139093985985	WP_001261235.1
C2566_RS19040	agaE	agaE	PTS N-acetylgalactosamine transporter subunit IID	0.0147258800998715	0.980997344417376	Upregulated	16.1453064850183	WP_001295548.1
C2566_RS25030	ymiD	ymiD	protein YmiD	0.0147109365620929	0.980997344417376	Upregulated	27.1481728935727	WP_211180493.1
C2566_RS08670	hspQ	hspQ	heat shock protein HspQ	0.0146824223702784	0.980997344417376	Upregulated	457.900265770115	WP_001295356.1
C2566_RS04815	mltD	mltD	murein transglycosylase D	0.014241355657523	0.981489675424508	Upregulated	1135.46423176775	WP_000644685.1
C2566_RS09510	potA	potA	spermidine/putrescine ABC transporter ATP-binding protein PotA	0.0140572709623415	0.980997344417376	Upregulated	78.5865939334676	WP_000531601.1
C2566_RS19730	rrf	rrf	hypothetical protein	0.0130950205454013	0.976055120835393	Upregulated	4253.83664976229	NA
C2566_RS14590	napH	napH	quinol dehydrogenase ferredoxin subunit NapH	0.0120861066697178	0.986685981932138	Upregulated	30.4334383557264	WP_000013515.1
C2566_RS14150	yehL	yehL	ATP-binding protein	0.012023757303016	NA	Upregulated	10.8291482417281	WP_001300974.1
C2566_RS12680	yeaC	yeaC	YeaC family protein	0.0110718534178709	0.988492278197508	Upregulated	488.535125859942	WP_001301293.1
C2566_RS17590	C2566_RS17590	C2566_RS17590	SDR family NAD(P)-dependent oxidoreductase	0.0105600458747338	0.988886772588932	Upregulated	27.4023340709907	NA
C2566_RS11970	slyA	slyA	transcriptional regulator SlyA	0.00996066577841053	0.98893717188122	Upregulated	976.825429952381	WP_001296943.1
C2566_RS07675	ybiJ	ybiJ	DUF1471 family protein YbiJ	0.00991111821338679	0.98893717188122	Upregulated	95.9794172115683	WP_000849301.1
C2566_RS17320	fucO	fucO	lactaldehyde reductase	0.00989743521953669	0.98893717188122	Upregulated	23.547562045239	WP_000013582.1
C2566_RS13855	wzc	wzc	tyrosine-protein kinase Wzc	0.00969411319960184	0.988492278197508	Upregulated	18.9463715391247	WP_000137133.1
C2566_RS10790	pdxI	pdxI	pyridoxine 4-dehydrogenase	0.00941831400210166	0.98893717188122	Upregulated	20.6482102244491	NA
[truncated: 1,997 more rows]
