# Supplementary material for: Transcriptome Profiling of Escherichia coli B During Sequential Adaptation to T4 Phage and Iron(III) Stress
Source: Antibiotics (Basel). 2026 Jul 13;15(7):684. doi: 10.3390/antibiotics15070684 (PMC13405929; doi:10.3390/antibiotics15070684)
Supplement: Supplementary file 1 [file antibiotics-15-00684-s001.zip › SUPPLEMENTARY FOLDER/analysis_noCON3/FE_vs_CON_significant.csv]

gene_id	label	gene_name	product	log2FoldChange	padj	direction	baseMean	protein_id
C2566_RS15605	cysW	cysW	sulfate/thiosulfate ABC transporter permease CysW	3.64213030864585	1.47565049411691e-06	Upregulated	72.7518868619593	WP_000852696.1
C2566_RS13615	tsuA	tsuA	thiosulfate utilization transporter TsuA/YeeE	2.94464657533461	4.15187281985794e-07	Upregulated	85.1238441442059	WP_000492348.1
C2566_RS17135	cysI	cysI	assimilatory sulfite reductase (NADPH) hemoprotein subunit	2.74453527569467	1.08450273986213e-05	Upregulated	91.8070944572966	WP_001290699.1
C2566_RS17140	cysJ	cysJ	NADPH-dependent assimilatory sulfite reductase flavoprotein subunit	2.65740104897165	7.02455680183843e-06	Upregulated	124.299252733172	WP_000211907.1
C2566_RS05735	cyoB	cyoB	cytochrome o ubiquinol oxidase subunit I	2.5271305692478	0.000304024990135422	Upregulated	1234.77667272315	WP_000467180.1
C2566_RS17110	cysD	cysD	sulfate adenylyltransferase subunit CysD	2.3398831089989	0.00124560382945075	Upregulated	34.9169852048205	WP_000372108.1
C2566_RS01595	thiF	thiF	thiazole biosynthesis adenylyltransferase ThiF	2.28972135196083	0.00161815741915817	Upregulated	21.5461970228644	WP_000999737.1
C2566_RS05740	cyoA	cyoA	cytochrome o ubiquinol oxidase subunit II	2.2467038413736	0.000220790040570584	Upregulated	1213.35492827306	WP_001239440.1
C2566_RS02905	mgtA	mgtA	magnesium-translocating P-type ATPase	2.21820079944892	0.000147307028400485	Upregulated	240.202595269478	WP_000471889.1
C2566_RS02230	pmrB	pmrB	two-component system sensor histidine kinase PmrB	2.15477343701662	0.00035147047849681	Upregulated	136.836390575408	WP_001051094.1
C2566_RS02240	eptA	eptA	phosphoethanolamine transferase EptA	2.10592461243612	0.000497914380997067	Upregulated	454.780658311439	WP_001298860.1
C2566_RS02235	basR	basR	two-component system response regulator BasR	2.05348380467755	0.000204593771869369	Upregulated	159.762109983369	WP_000697915.1
C2566_RS21140	dppC	dppC	dipeptide ABC transporter permease DppC	1.92266915292946	0.0030703099774318	Upregulated	20.4460602351447	WP_000084677.1
C2566_RS15770	tkt	tkt	transketolase	1.90878308229621	1.29566421163447e-06	Upregulated	279.427015858161	WP_000087280.1
C2566_RS15615	cysP	cysP	thiosulfate/sulfate ABC transporter substrate-binding protein CysP	1.87494843143534	0.00525081618023708	Upregulated	163.05975244086	WP_000290224.1
C2566_RS10220	acnA	acnA	aconitate hydratase AcnA	1.78038999432296	7.16932896274532e-05	Upregulated	1152.09584402542	WP_000099534.1
C2566_RS04075	thiB	thiB	thiamine ABC transporter substrate binding subunit	1.77748955989789	0.000584507738082102	Upregulated	35.6447093972011	WP_001301364.1
C2566_RS07715	glnP	glnP	glutamine ABC transporter permease GlnP	1.76987393505868	0.00285312296362979	Upregulated	146.295862150927	WP_001159065.1
C2566_RS05730	cyoC	cyoC	cytochrome o ubiquinol oxidase subunit III	1.76295358980416	0.00583370018657293	Upregulated	411.878973316339	WP_000179819.1
C2566_RS04565	degP	degP	serine endoprotease DegP	1.7607922530576	0.00097530175160396	Upregulated	609.789584725524	WP_000753946.1
C2566_RS01710	aceA	aceA	isocitrate lyase	1.73488576716134	0.00583370018657293	Upregulated	943.350806377594	WP_000857856.1
C2566_RS05785	lon	lon	endopeptidase La	1.7296443489529	4.15187281985794e-07	Upregulated	152.60097548127	WP_001295325.1
C2566_RS08940	putP	putP	sodium/proline symporter PutP	1.68769671030543	0.00778795001020457	Upregulated	447.068096144486	WP_001018486.1
C2566_RS12520	astA	astA	arginine N-succinyltransferase	1.6870055286473	0.00996889697488207	Upregulated	50.1107441084586	WP_000989419.1
C2566_RS12200	ydiJ	ydiJ	FAD-binding and (Fe-S)-binding domain-containing protein	1.64995361119504	3.42624376313549e-06	Upregulated	198.995232139014	WP_000612953.1
C2566_RS21135	dppD	dppD	dipeptide ABC transporter ATP-binding protein	1.63411219906687	0.00419865960804738	Upregulated	25.1424465747808	WP_001196486.1
C2566_RS19640	accB	accB	acetyl-CoA carboxylase biotin carboxyl carrier protein	1.59132973963392	0.0013174304157265	Upregulated	230.637292703478	WP_000354622.1
C2566_RS06725	pagP	pagP	lipid IV(A) palmitoyltransferase PagP	1.58039767850454	0.00937413246646242	Upregulated	15.5078267902703	WP_001103094.1
C2566_RS02005	acs	acs	acetate--CoA ligase	1.57142785410082	0.0136818000372339	Upregulated	663.7672808368	WP_000078239.1
C2566_RS07270	sucC	sucC	ADP-forming succinate--CoA ligase subunit beta	1.48952964559017	0.0096035677384212	Upregulated	1511.33499165092	WP_001048602.1
C2566_RS16650	gabD	gabD	NADP-dependent succinate-semialdehyde dehydrogenase	1.45343675481271	0.0030703099774318	Upregulated	43.2271722702737	WP_000772820.1
C2566_RS20635	ugpE	ugpE	sn-glycerol-3-phosphate ABC transporter permease UgpE	1.4333756488947	0.0185788960071855	Upregulated	20.6703120848433	WP_000572176.1
C2566_RS01590	thiS	thiS	sulfur carrier protein ThiS	1.43327748632127	0.019286219045826	Upregulated	14.8901642672741	WP_001166232.1
C2566_RS12525	astC	astC	succinylornithine/acetylornithine transaminase	1.42138069177994	0.0173970519222577	Upregulated	103.697068910137	WP_000082032.1
C2566_RS08930	putA	putA	trifunctional transcriptional regulator/proline dehydrogenase/L-glutamate gamma-semialdehyde dehydrogenase	1.41474966555734	0.00901018935241774	Upregulated	835.850994204752	WP_001703864.1
C2566_RS01600	thiE	thiE	thiamine phosphate synthase	1.40853439078543	0.0185628829139857	Upregulated	18.1311339364767	WP_000284615.1
C2566_RS07875	ybjG	ybjG	undecaprenyl-diphosphate phosphatase	1.40355085656726	0.0030703099774318	Upregulated	56.963931711246	WP_001295291.1
C2566_RS14845	arnA	arnA	bifunctional UDP-4-amino-4-deoxy-L-arabinose formyltransferase/UDP-glucuronic acid oxidase ArnA	1.38250457335702	0.0185788960071855	Upregulated	681.968998642612	WP_000860273.1
C2566_RS08460	gloC	gloC	hydroxyacylglutathione hydrolase GloC	1.3413744097746	0.00285312296362979	Upregulated	351.332987849	WP_001109486.1
C2566_RS05725	cyoD	cyoD	cytochrome o ubiquinol oxidase subunit IV	1.30404689826376	0.0241783289639793	Upregulated	262.185823125916	WP_000019869.1
C2566_RS11170	adhP	adhP	alcohol dehydrogenase AdhP	1.30353055988262	0.00231391022695415	Upregulated	33.8024138672451	WP_000642433.1
C2566_RS00015	yidD	yidD	membrane protein insertion efficiency factor YidD	1.3020079268449	0.0102453709231793	Upregulated	35.4731473236769	WP_001307474.1
C2566_RS16110	hscB	hscB	co-chaperone HscB	1.29718667047337	0.00112403265364683	Upregulated	81.9845566671988	WP_000384413.1
C2566_RS21155	dppA	dppA	dipeptide ABC transporter substrate-binding protein DppA	1.29387117596582	0.0185628829139857	Upregulated	237.987063346808	WP_001222883.1
C2566_RS08170	poxB	poxB	ubiquinone-dependent pyruvate dehydrogenase	1.28159161225359	0.000209077264101096	Upregulated	206.850747742194	WP_000815335.1
C2566_RS07250	sdhB	sdhB	succinate dehydrogenase iron-sulfur subunit SdhB	1.27793710278764	0.0239811347611928	Upregulated	888.153410487649	WP_001235264.1
C2566_RS10035	oppD	oppD	murein tripeptide/oligopeptide ABC transporter ATP-binding protein OppD	1.2754786093137	0.00710372503782996	Upregulated	1057.34105397191	WP_000110945.1
C2566_RS09290	rne	rne	ribonuclease E	1.24161309008024	0.000523698974465158	Upregulated	645.097007178744	WP_000827411.1
C2566_RS20920	arsB	arsB	arsenite/antimonite:H(+) antiporter ArsB	1.22985476487134	0.0185628829139857	Upregulated	46.4819280236559	WP_000922639.1
C2566_RS19295	cgtA	cgtA	Obg family GTPase CgtA	1.22266017782806	0.000608262887249277	Upregulated	165.031160527531	WP_000673561.1
C2566_RS01425	argB	argB	acetylglutamate kinase	1.22213614821489	0.00721010567171819	Upregulated	39.3307449552251	WP_001302318.1
C2566_RS17130	cysH	cysH	phosphoadenosine phosphosulfate reductase	1.21632949979683	0.0185628829139857	Upregulated	155.523557617041	WP_000039863.1
C2566_RS12170	sufD	sufD	Fe-S cluster assembly protein SufD	1.19264513688489	0.0041709152350641	Upregulated	61.4758798448933	WP_000908013.1
C2566_RS09890	chaA	chaA	sodium-potassium/proton antiporter ChaA	1.18471577579308	0.00702636797826641	Upregulated	118.595394636464	WP_001295620.1
C2566_RS15610	cysT	cysT	sulfate/thiosulfate ABC transporter permease CysT	1.18054663556626	0.029455971816748	Upregulated	65.0898415006819	WP_000458418.1
C2566_RS13610	tsuB	tsuB	thiosulfate utilization sulfurtransferase TsuB/YeeD	1.17590334049737	0.0287819964147409	Upregulated	32.0347063102568	WP_000985273.1
C2566_RS16260	purL	purL	phosphoribosylformylglycinamidine synthase	1.16610653602658	0.00750589775797515	Upregulated	140.518160668326	WP_000970117.1
C2566_RS10030	oppC	oppC	oligopeptide ABC transporter permease OppC	1.16001909212353	0.0233577481969161	Upregulated	1304.29990496696	WP_000979661.1
C2566_RS15165	usg	usg	aspartate-semialdehyde dehydrogenase	1.15980104045086	0.0174934769689105	Upregulated	143.810141188381	WP_001289167.1
C2566_RS16640	glaH	glaH	glutarate dioxygenase GlaH	1.15537780308046	0.0262397536874448	Upregulated	32.410600447418	WP_000993087.1
C2566_RS15215	aroC	aroC	chorismate synthase	1.14731294787819	0.00641136639109903	Upregulated	99.5653943587616	WP_001297933.1
C2566_RS18000	ghxQ	ghxQ	guanine/hypoxanthine transporter GhxQ	1.13762729948779	0.0244867340155586	Upregulated	63.2158153437466	WP_000012163.1
C2566_RS19900	rpsH	rpsH	30S ribosomal protein S8	1.12578072775578	0.0233577481969161	Upregulated	1208.31554369528	WP_000062611.1
C2566_RS02555	hflK	hflK	FtsH protease activity modulator HflK	1.12311889526911	0.0220468364241186	Upregulated	433.960778768664	WP_000312488.1
C2566_RS17735	speB	speB	agmatinase	1.11548629661987	0.0239811347611928	Upregulated	71.1479747055039	WP_000105566.1
C2566_RS21130	dppF	dppF	dipeptide ABC transporter ATP-binding subunit DppF	1.11146458353956	0.043021422401307	Upregulated	24.0604089252225	WP_000107012.1
C2566_RS16005	guaB	guaB	IMP dehydrogenase	1.10963082533101	0.0185628829139857	Upregulated	262.139427878154	WP_001299507.1
C2566_RS17105	cysN	cysN	sulfate adenylyltransferase subunit CysN	1.10299227048652	0.0185628829139857	Upregulated	53.8904314485244	WP_001090386.1
C2566_RS07710	glnQ	glnQ	glutamine ABC transporter ATP-binding protein GlnQ	1.10236805444291	0.0372407858296851	Upregulated	159.740726420047	WP_000569083.1
C2566_RS20630	ugpC	ugpC	sn-glycerol 3-phosphate ABC transporter ATP binding protein UgpC	1.0946244976077	0.0262337438789884	Upregulated	35.0386350590014	WP_000907792.1
C2566_RS13640	hisD	hisD	histidinol dehydrogenase	1.08995541018132	0.0349114631776047	Upregulated	40.5337463197987	WP_012767740.1
C2566_RS00590	corA	corA	magnesium/cobalt transporter CorA	1.07206106625352	0.00933582203699686	Upregulated	73.3901183957572	WP_000947159.1
C2566_RS07305	cydB	cydB	cytochrome d ubiquinol oxidase subunit II	1.05427681729312	0.0217990848557762	Upregulated	4196.50908853417	WP_000568275.1
C2566_RS07275	sucD	sucD	succinate--CoA ligase subunit alpha	1.05392903571262	0.0490148263420799	Upregulated	1346.00459003874	WP_000025458.1
C2566_RS16100	fdx	fdx	ISC system 2Fe-2S type ferredoxin	1.04546630228107	0.0281802646145257	Upregulated	52.596009878769	WP_001124469.1
C2566_RS01615	nudC	nudC	NAD(+) diphosphatase	1.03529844194851	0.0290003256858613	Upregulated	36.1977314273928	WP_000373940.1
C2566_RS06165	allC	allC	allantoate deiminase	1.03173518140821	0.0239811347611928	Upregulated	55.8985069077667	WP_001301144.1
C2566_RS07325	tolQ	tolQ	Tol-Pal system protein TolQ	1.01593186130377	0.0102453709231793	Upregulated	137.385950225241	WP_000131314.1
C2566_RS15955	purM	purM	phosphoribosylformylglycinamidine cyclo-ligase	1.0152473147311	0.0291454701573929	Upregulated	38.4261982582666	WP_001295474.1
C2566_RS10025	oppB	oppB	oligopeptide ABC transporter permease OppB	1.00485878046521	0.0342732538352728	Upregulated	1417.89993592701	WP_000911112.1
C2566_RS15595	cysM	cysM	cysteine synthase B	1.00007855359413	0.0210374212405676	Upregulated	54.7495341194145	WP_001295461.1
C2566_RS21490	mtlR	mtlR	mannitol operon repressor MtlR	-1.017979005803	0.00641136639109903	Downregulated	53.747447657353	WP_000228269.1
C2566_RS24945	C2566_RS24945	C2566_RS24945	hypothetical protein	-1.02677664688764	0.043021422401307	Downregulated	1463.68214562608	WP_000074142.1
C2566_RS03975	kefF	kefF	glutathione-regulated potassium-efflux system oxidoreductase KefF	-1.027992160196	0.0372407858296851	Downregulated	27.4855233174715	WP_000600725.1
C2566_RS02890	treC	treC	alpha,alpha-phosphotrehalase	-1.03444290660956	0.0352778611853115	Downregulated	48.1604081639833	WP_001320168.1
C2566_RS12150	lpp	lpp	murein lipoprotein Lpp	-1.03465673818224	0.0369154556173927	Downregulated	111271.568607545	WP_000648420.1
C2566_RS17425	C2566_RS17425	C2566_RS17425	hypothetical protein	-1.05311081760988	0.0262397536874448	Downregulated	322.026358892245	NA
C2566_RS12140	fumD	fumD	fumarate hydratase FumD	-1.05877374419024	0.0392255107511161	Downregulated	196.392326559621	WP_000528342.1
C2566_RS01260	zapB	zapB	septal ring assembly protein ZapB	-1.06206140565693	0.019286219045826	Downregulated	5077.5357456356	WP_001296623.1
C2566_RS03520	bglJ	bglJ	DNA-binding transcriptional activator BglJ	-1.07421351876421	0.0317304286899928	Downregulated	34.3231965049254	WP_001301727.1
C2566_RS06680	citX	citX	citrate lyase holo-[acyl-carrier protein] synthase	-1.0754698927552	0.0233577481969161	Downregulated	36.666038124326	WP_000550422.1
C2566_RS13235	yecT	yecT	lysozyme inhibitor LprI family protein	-1.08018157433068	0.0443632447373337	Downregulated	21.1189802003192	WP_001320618.1
C2566_RS09080	ymdA	ymdA	protein YmdA	-1.08802422930907	0.0429225245017098	Downregulated	22.920103427144	WP_000489585.1
C2566_RS07370	C2566_RS07370	C2566_RS07370	hypothetical protein	-1.09489286619356	0.0352778611853115	Downregulated	717.774618692993	NA
C2566_RS05300	lacZ	lacZ	beta-galactosidase	-1.09726767691286	0.0349114631776047	Downregulated	33.5997444138443	NA
C2566_RS19000	garP	garP	galactarate/glucarate/glycerate transporter GarP	-1.09773693222272	0.040922857860522	Downregulated	19.4322563742477	WP_000599636.1
C2566_RS21965	ivbL	ivbL	ilvB operon leader peptide IvbL	-1.10261896099385	0.0424075852803228	Downregulated	744.574772615466	WP_001300753.1
C2566_RS18605	glgS	glgS	cell surface composition regulator GlgS	-1.10318093600895	0.043021422401307	Downregulated	4504.90283239667	WP_000350095.1
C2566_RS14610	napF	napF	ferredoxin-type protein NapF	-1.10555779180466	0.0136818000372339	Downregulated	42.0134056455169	WP_000686736.1
C2566_RS17530	ygdR	ygdR	lipoprotein YgdR	-1.11101226663558	0.0263539936184215	Downregulated	698.42272098091	WP_000758655.1
C2566_RS15480	C2566_RS15480	C2566_RS15480	hypothetical protein	-1.11760629676988	0.0384141830390695	Downregulated	84.9892173456263	NA
C2566_RS08870	yccJ	yccJ	YccJ family protein	-1.11940138772602	0.0206409224843902	Downregulated	624.858794236717	WP_000107010.1
C2566_RS03310	thrL	thrL	thr operon leader peptide	-1.12495043099401	0.0347951642481861	Downregulated	2039.08534716203	WP_001386572.1
C2566_RS24820	C2566_RS24820	C2566_RS24820	type I toxin-antitoxin system toxin Ldr family protein	-1.12711855412134	0.0384141830390695	Downregulated	200.754037472522	WP_001295224.1
C2566_RS24965	ykiE	ykiE	protein YkiE	-1.12798137507275	0.0302221109596417	Downregulated	127.289481861098	WP_211180522.1
C2566_RS06765	lipB	lipB	lipoyl(octanoyl) transferase LipB	-1.12885318719191	0.00528490899053628	Downregulated	76.4129808156389	WP_000284027.1
C2566_RS12760	yoaF	yoaF	DUF333 domain-containing lipoprotein YoaF	-1.1310180903074	0.0049503721923026	Downregulated	102.128549142197	WP_000691934.1
C2566_RS16805	C2566_RS16805	C2566_RS16805	hypothetical protein	-1.15099350759092	0.0134575916489892	Downregulated	207.205422379527	NA
C2566_RS10065	yciI	yciI	YciI family protein	-1.15940953913512	0.0147259292115161	Downregulated	450.770214449372	WP_000967595.1
C2566_RS00490	C2566_RS00490	C2566_RS00490	hypothetical protein	-1.16132281560875	0.019286219045826	Downregulated	770.521707520077	NA
C2566_RS11085	pptA	pptA	tautomerase PptA	-1.16215331899482	0.0295913681680821	Downregulated	31.331495185156	WP_001120141.1
C2566_RS08685	tusE	tusE	sulfurtransferase TusE	-1.16936249598777	0.00583370018657293	Downregulated	102.962183755879	WP_000904442.1
C2566_RS24950	ysgD	ysgD	protein YsgD	-1.17644768316484	0.0321878726590006	Downregulated	27.3595561626495	WP_211180520.1
C2566_RS06410	C2566_RS06410	C2566_RS06410	phage tail tip protein	-1.18486978473705	0.021755466925358	Downregulated	195.712966754144	NA
C2566_RS00035	tnaA	tnaA	tryptophanase	-1.19364413254339	0.0109423775516168	Downregulated	1631.00321428407	WP_001295247.1
C2566_RS03500	C2566_RS03500	C2566_RS03500	hypothetical protein	-1.19772550298012	0.0318447371806259	Downregulated	218.72413237613	NA
C2566_RS03605	yjiK	yjiK	SdiA-regulated domain-containing protein	-1.22371948001995	0.0239909801145344	Downregulated	144.086659053219	WP_001318795.1
C2566_RS00470	wzyE	wzyE	ECA oligosaccharide polymerase	-1.22713349814058	0.000327105636225745	Downregulated	66.6618337229079	WP_000055131.1
C2566_RS00800	rfaH	rfaH	transcription/translation regulatory transformer protein RfaH	-1.22778142078347	0.00185025192773575	Downregulated	79.1075900686986	WP_001192396.1
C2566_RS11875	blr	blr	division septum protein Blr	-1.24818633254716	0.0121416299913055	Downregulated	205.495099359228	WP_001300888.1
C2566_RS19680	yhdU	yhdU	DUF2556 family protein	-1.26452590256902	0.022675522456227	Downregulated	67.6642184558618	WP_001295275.1
C2566_RS03915	caiF	caiF	carnitine metabolism transcriptional regulator CaiF	-1.26558489826182	0.000197086421164206	Downregulated	277.968825226827	WP_000333125.1
C2566_RS02500	C2566_RS02500	C2566_RS02500	hypothetical protein	-1.28338831568855	0.0114557976888175	Downregulated	712.308814151927	NA
C2566_RS15775	ypfG	ypfG	DUF1176 domain-containing protein	-1.29615774547696	0.00755608474748387	Downregulated	42.6981503395243	WP_001270542.1
C2566_RS15495	yfeD	yfeD	MerR family transcriptional regulator	-1.29961413625517	0.000523698974465158	Downregulated	166.237365069904	WP_000826513.1
C2566_RS12800	leuE	leuE	leucine efflux protein LeuE	-1.30835337356484	0.00818664569382111	Downregulated	58.1534965191227	WP_000457199.1
C2566_RS16295	shoB	shoB	type I toxin-antitoxin system toxin ShoB	-1.31543639960615	0.0041703657649242	Downregulated	98.1418104738189	WP_000128776.1
C2566_RS20935	slp	slp	outer membrane lipoprotein Slp	-1.32615146068828	0.00157564914946796	Downregulated	1156.56242350748	WP_001057453.1
C2566_RS24850	nadS	nadS	NadS family protein	-1.34521730011658	0.00999523784582586	Downregulated	94.2537916943586	WP_000007444.1
C2566_RS07375	C2566_RS07375	C2566_RS07375	hypothetical protein	-1.35473890659404	0.0185628829139857	Downregulated	310.887219095115	NA
C2566_RS20780	nikC	nikC	nickel ABC transporter permease subunit NikC	-1.36696657497725	0.00694587171803109	Downregulated	38.5342238333004	WP_001008963.1
C2566_RS02285	fumB	fumB	class I fumarate hydratase	-1.37104985475929	0.0101342385102176	Downregulated	84.5467236980285	WP_000066676.1
C2566_RS25480	ykgR	ykgR	small membrane protein YkgR	-1.40858792440959	0.015263096585726	Downregulated	152.957768993705	WP_000662258.1
C2566_RS09245	flgD	flgD	flagellar hook assembly protein FlgD	-1.41394693303481	0.0185628829139857	Downregulated	64.4933176576276	WP_000020467.1
C2566_RS14780	glpB	glpB	glycerol-3-phosphate dehydrogenase subunit GlpB	-1.42693591651132	0.0192560620907598	Downregulated	270.467577065559	WP_001209902.1
C2566_RS08245	infA	infA	translation initiation factor IF-1	-1.43795781323614	0.00458119252284202	Downregulated	2017.91671716359	WP_001040187.1
C2566_RS18470	mqsA	mqsA	type II toxin-antitoxin system antitoxin MqsA	-1.44195891930844	0.0138682995399795	Downregulated	638.151901895743	WP_000650107.1
C2566_RS15060	yfcC	yfcC	putative basic amino acid antiporter YfcC	-1.50028410640616	0.00674072614248354	Downregulated	83.2063187811537	WP_001274501.1
C2566_RS12090	C2566_RS12090	C2566_RS12090	hypothetical protein	-1.51890494167687	0.0158913129693454	Downregulated	17.3762774538597	NA
C2566_RS21990	yidF	yidF	radical SAM protein	-1.53344832178706	0.000266811595834848	Downregulated	128.5677476852	WP_000148063.1
C2566_RS09170	bssS	bssS	biofilm formation regulator BssS	-1.53516212789765	0.00224262241777102	Downregulated	1569.7069298127	WP_000414437.1
C2566_RS14775	glpA	glpA	anaerobic glycerol-3-phosphate dehydrogenase subunit A	-1.54205900967187	0.0147259292115161	Downregulated	325.103639263241	WP_000857257.1
C2566_RS23055	yncL	yncL	stress response membrane protein YncL	-1.56120614744412	0.00996889697488207	Downregulated	916.568596059417	WP_001303494.1
C2566_RS12035	mepH	mepH	peptidoglycan DD-endopeptidase MepH	-1.57029963353319	0.000168063483410081	Downregulated	157.185982211655	WP_000101193.1
C2566_RS01475	C2566_RS01475	C2566_RS01475	hypothetical protein	-1.57931881467353	0.00690651191517187	Downregulated	220.621655782613	NA
C2566_RS10395	pspE	pspE	thiosulfate sulfurtransferase PspE	-1.60661945401391	6.81959918594668e-05	Downregulated	305.014440918083	WP_000473109.1
C2566_RS19280	yhbY	yhbY	ribosome assembly RNA-binding protein YhbY	-1.63311130665577	0.000967876411061307	Downregulated	337.678860981689	WP_001054420.1
C2566_RS07965	C2566_RS07965	C2566_RS07965	GPO family capsid scaffolding protein	-1.63683524966859	0.00721010567171819	Downregulated	21.3899499102808	WP_000216259.1
C2566_RS16795	C2566_RS16795	C2566_RS16795	hypothetical protein	-1.66063731780463	0.00124560382945075	Downregulated	44.1786892455972	NA
C2566_RS02290	dcuB	dcuB	anaerobic C4-dicarboxylate transporter DcuB	-1.72068340333189	0.00108271463683457	Downregulated	82.8405311745651	WP_000899522.1
C2566_RS20790	nikE	nikE	nickel import ATP-binding protein NikE	-1.75343479539358	0.000403902286132924	Downregulated	27.4213030348089	WP_000173665.1
C2566_RS20210	nirD	nirD	nitrite reductase small subunit NirD	-1.78359683554685	0.00641136639109903	Downregulated	11.6736635347419	WP_000084764.1
C2566_RS05225	yahN	yahN	LysE family transporter	-1.78397999739063	7.3495367598881e-05	Downregulated	80.3080780910948	WP_000976975.1
C2566_RS06935	C2566_RS06935	C2566_RS06935	hypothetical protein	-1.78418733569476	0.00161815741915817	Downregulated	115.095693966729	NA
C2566_RS02450	frdD	frdD	fumarate reductase subunit FrdD	-1.95077765485885	2.64188281180493e-05	Downregulated	358.263161393888	WP_000609663.1
C2566_RS15485	C2566_RS15485	C2566_RS15485	hypothetical protein	-1.95925141563003	0.00108271463683457	Downregulated	588.479464723493	NA
C2566_RS12050	cydH	cydH	cytochrome bd-I accessory subunit CydH	-2.0637741873857	0.000632091437377555	Downregulated	1555.58783712398	WP_000102278.1
C2566_RS02340	cadA	cadA	lysine decarboxylase CadA	-2.06969774084771	0.000803550659812019	Downregulated	60.7798465699388	WP_001295383.1
C2566_RS16440	yfiM	yfiM	YfiM family lipoprotein	-2.10120090714239	8.32598441928058e-06	Downregulated	17.1721423457367	WP_012138968.1
C2566_RS09875	C2566_RS09875	C2566_RS09875	type I toxin-antitoxin system toxin Ldr family protein	-2.1068077572537	0.00161815741915817	Downregulated	141.267026704909	WP_000170951.1
C2566_RS20775	nikB	nikB	nickel ABC transporter permease subunit NikB	-2.13507294289465	0.0001417367170026	Downregulated	81.1843749911881	WP_000947068.1
C2566_RS24235	azuC	azuC	stress response protein AzuC	-2.2046118704849	0.00243615120258628	Downregulated	180.473914296023	WP_010723106.1
C2566_RS18995	garL	garL	2-dehydro-3-deoxyglucarate aldolase	-2.23259959342802	0.000786513818886866	Downregulated	17.1416883833647	WP_001058209.1
C2566_RS03495	C2566_RS03495	C2566_RS03495	hypothetical protein	-2.24016922403008	0.000165677107375295	Downregulated	129.142966196986	NA
C2566_RS07110	ybfA	ybfA	YbfA family protein	-2.28650235152413	0.000266811595834848	Downregulated	3107.94951906869	WP_000424924.1
C2566_RS20205	nirB	nirB	NADPH-nitrite reductase large subunit	-2.30590802244917	2.84948136710272e-10	Downregulated	112.802487741082	WP_000049208.1
C2566_RS20785	nikD	nikD	nickel import ATP-binding protein NikD	-2.32333164898056	8.74657303759115e-06	Downregulated	165.481905840962	WP_001136236.1
C2566_RS00040	tnaB	tnaB	low affinity tryptophan permease TnaB	-2.35785403230888	0.000506667416350135	Downregulated	232.001159648411	WP_000131911.1
C2566_RS18960	tdcA	tdcA	transcriptional regulator TdcA	-2.37012245368439	3.95168508580327e-06	Downregulated	1041.51965758037	WP_000104211.1
C2566_RS02895	treB	treB	PTS trehalose transporter subunit IIBC	-2.5705048191631	3.25074940112651e-08	Downregulated	81.4608647098868	WP_001297258.1
C2566_RS02030	nrfE	nrfE	heme lyase CcmF/NrfE family subunit	-2.66909066118981	1.47565049411691e-06	Downregulated	74.0228698627482	WP_071586153.1
C2566_RS00930	yshB	yshB	YshB family small membrane protein	-2.81100353783832	1.54037156841971e-09	Downregulated	465.750100965276	WP_000893994.1
C2566_RS19415	yrbL	yrbL	PhoP regulatory network protein YrbL	-3.0559399525493	3.48496347016745e-05	Downregulated	768.371803475207	WP_000620405.1
