# Supplementary material for: Transcriptome Profiling of Escherichia coli B During Sequential Adaptation to T4 Phage and Iron(III) Stress
Source: Antibiotics (Basel). 2026 Jul 13;15(7):684. doi: 10.3390/antibiotics15070684 (PMC13405929; doi:10.3390/antibiotics15070684)
Supplement: Supplementary file 1 [file antibiotics-15-00684-s001.zip › SUPPLEMENTARY FOLDER/analysis_noCON3/PF_vs_ANC_all.csv]

gene_id	label	gene_name	product	log2FoldChange	padj	direction	baseMean	protein_id
C2566_RS05230	yahO	yahO	DUF1471 family periplasmic protein YahO	3.99636861296806	6.36599821341207e-15	Upregulated	2060.1483321989	WP_000691956.1
C2566_RS02240	eptA	eptA	phosphoethanolamine transferase EptA	3.91820193296277	6.36599821341207e-15	Upregulated	454.780658311439	WP_001298860.1
C2566_RS01880	yjbJ	yjbJ	CsbD family protein	3.53233524147431	NA	Upregulated	6948.08718011678	WP_001030593.1
C2566_RS08885	ymdF	ymdF	general stress protein	3.51842686469382	2.24233996347655e-09	Upregulated	1354.03260943936	WP_001273658.1
C2566_RS19180	mtr	mtr	tryptophan permease	3.51271576854148	7.1998034360196e-10	Upregulated	1317.29509001488	WP_000224351.1
C2566_RS17660	ygeW	ygeW	knotted carbamoyltransferase YgeW	3.49240483233153	6.93983386817022e-08	Upregulated	201.282040829092	WP_000859787.1
C2566_RS08310	ycaC	ycaC	isochorismate family cysteine hydrolase YcaC	3.36514325530236	3.25295794618531e-18	Upregulated	206.676705211341	WP_000165879.1
C2566_RS11190	osmC	osmC	peroxiredoxin OsmC	3.17350962291082	7.70083597195008e-22	Upregulated	247.549987244997	WP_000152305.1
C2566_RS13455	yodB	yodB	cytochrome b	3.15544805981945	2.65539539064025e-07	Upregulated	490.32131466659	WP_001079074.1
C2566_RS13680	ugd	ugd	UDP-glucose 6-dehydrogenase	3.06233366830124	4.95833170044191e-08	Upregulated	424.341699862859	WP_000704860.1
C2566_RS21575	waaH	waaH	UDP-glucuronate:LPS(HepIII) glycosyltransferase	3.02883631523292	5.80169397099157e-06	Upregulated	300.924428308306	WP_000982115.1
C2566_RS21055	dctA	dctA	C4-dicarboxylate transporter DctC	2.91454380759918	9.25068885045929e-12	Upregulated	2929.21241711558	WP_000858210.1
C2566_RS17700	ygfK	ygfK	putative selenate reductase subunit YgfK	2.91423904334873	6.01611738471914e-08	Upregulated	305.452587959276	WP_000502388.1
C2566_RS14835	arnB	arnB	UDP-4-amino-4-deoxy-L-arabinose aminotransferase	2.90637259255737	1.93084785732957e-05	Upregulated	1073.85069823542	WP_001295286.1
C2566_RS14830	ais	ais	lipopolysaccharide core heptose(II)-phosphate phosphatase Ais	2.75744876186095	6.56651635281701e-05	Upregulated	1204.62659460032	WP_000879113.1
C2566_RS16670	kbp	kbp	potassium binding protein Kbp	2.74543282623782	1.31349124114198e-07	Upregulated	1012.54760230906	WP_000522424.1
C2566_RS11180	sra	sra	stationary-phase-induced ribosome-associated protein	2.60936587832483	6.50255150088698e-09	Upregulated	6284.43475391106	WP_000841554.1
C2566_RS17670	ygeY	ygeY	YgeY family selenium metabolism-linked hydrolase	2.58154513300006	NA	Upregulated	243.609324573793	WP_001107125.1
C2566_RS06370	C2566_RS06370	C2566_RS06370	porin	2.50997058036193	2.24072577826008e-07	Upregulated	847.484446055726	NA
C2566_RS17715	xdhD	xdhD	molybdopterin-dependent oxidoreductase Mo/Fe-S-binding subunit	2.47163780219194	1.0374159097036e-05	Upregulated	349.779382230169	WP_000583631.1
C2566_RS14850	arnD	arnD	4-deoxy-4-formamido-L-arabinose-phosphoundecaprenol deformylase	2.40429028477319	0.00019111728780754	Upregulated	257.121369229249	WP_000169728.1
C2566_RS02235	basR	basR	two-component system response regulator BasR	2.39045138148135	8.31070922081578e-08	Upregulated	159.762109983369	WP_000697915.1
C2566_RS07420	ybgS	ybgS	YbgS-like family protein	2.38492879290094	7.87180398187973e-09	Upregulated	187.022361992846	WP_000784351.1
C2566_RS23550	C2566_RS23550	C2566_RS23550	xanthine permease XanP	2.38248853071298	0.00147908816758309	Upregulated	13.2716033851569	NA
C2566_RS17710	ygfM	ygfM	molybdopterin-dependent oxidoreductase FAD-binding subunit	2.36578928107716	0.000319502362386374	Upregulated	51.8024502678134	WP_000572483.1
C2566_RS06365	C2566_RS06365	C2566_RS06365	IS1-like element IS1A family transposase	2.32392198258176	0.000535704030818732	Upregulated	22.3363148292525	WP_103215986.1
C2566_RS02225	pmrR	pmrR	LpxT activity modulator PmrR	2.2847880174219	3.79762916474418e-05	Upregulated	258.862162562108	WP_000797657.1
C2566_RS14840	arnC	arnC	undecaprenyl-phosphate 4-deoxy-4-formamido-L-arabinose transferase	2.26239906875076	0.000674475026996603	Upregulated	453.425821125021	WP_000461657.1
C2566_RS14845	arnA	arnA	bifunctional UDP-4-amino-4-deoxy-L-arabinose formyltransferase/UDP-glucuronic acid oxidase ArnA	2.26037730920576	0.000109669434343406	Upregulated	681.968998642612	WP_000860273.1
C2566_RS21420	aldB	aldB	aldehyde dehydrogenase AldB	2.25793001772775	7.54847863103157e-07	Upregulated	238.290417136978	WP_001300944.1
C2566_RS17675	hyuA	hyuA	D-phenylhydantoinase	2.22531371220482	0.000176476247931118	Upregulated	109.057628725119	WP_001264452.1
C2566_RS02200	yjdN	yjdN	VOC family metalloprotein YjdN	2.14474211278723	6.25654460510905e-09	Upregulated	64.8205106195894	WP_001131339.1
C2566_RS10105	yciG	yciG	general stress protein	2.1365045919346	0.00146210701284121	Upregulated	16.0911604806875	WP_000807651.1
C2566_RS10030	oppC	oppC	oligopeptide ABC transporter permease OppC	2.12213070656783	6.12469645169132e-06	Upregulated	1304.29990496696	WP_000979661.1
C2566_RS13015	yebV	yebV	YebV family protein	2.10904970229484	1.69767158518697e-05	Upregulated	1946.28999938405	WP_001295499.1
C2566_RS10520	ynaJ	ynaJ	DUF2534 family protein	2.10061868297224	6.19629703093345e-05	Upregulated	1860.25655639098	WP_000605090.1
C2566_RS14190	mlrA	mlrA	HTH-type transcriptional regulator MlrA	2.09197685270929	2.76876061064012e-06	Upregulated	114.665261950076	WP_001240403.1
C2566_RS21630	C2566_RS21630	C2566_RS21630	IS1-like element IS1A family transposase	2.06884407698427	0.000727124246844949	Upregulated	16.9339196510481	WP_094096600.1
C2566_RS08475	ompF	ompF	porin OmpF	2.02487466594559	5.91055129139157e-06	Upregulated	130227.461999142	WP_000977920.1
C2566_RS08595	rmf	rmf	ribosome modulation factor	1.99742302169701	0.000717629198183343	Upregulated	125667.915219865	WP_000828648.1
C2566_RS05500	yaiA	yaiA	protein YaiA	1.9882782652473	0.000156065439198914	Upregulated	840.600838604057	WP_001142439.1
C2566_RS13340	araF	araF	arabinose ABC transporter substrate-binding protein AraF	1.97321709772474	1.90694256125462e-07	Upregulated	140.776785501518	WP_000548675.1
C2566_RS18370	yghX	yghX	YghX family hydrolase	1.96550852419497	3.11102211911409e-06	Upregulated	86.6521522504322	WP_001424373.1
C2566_RS24910	C2566_RS24910	C2566_RS24910	hypothetical protein	1.94128750564998	0.000640790531871208	Upregulated	43.2828305349697	WP_000700140.1
C2566_RS14855	arnT	arnT	lipid IV(A) 4-amino-4-deoxy-L-arabinosyltransferase	1.93968378269463	0.00120884649954972	Upregulated	355.854245661503	WP_000844057.1
C2566_RS17665	dpaL	dpaL	diaminopropionate ammonia-lyase	1.93557610085447	0.0028643689372872	Upregulated	110.216965597571	WP_000110501.1
C2566_RS17705	ssnA	ssnA	putative aminohydrolase SsnA	1.93138468236772	0.00101599383921587	Upregulated	70.3409992207368	WP_000906252.1
C2566_RS12895	yoaE	yoaE	CNNM family cation transport protein YoaE	1.89183769700001	8.72234955932974e-06	Upregulated	166.486440701754	WP_000394983.1
C2566_RS10025	oppB	oppB	oligopeptide ABC transporter permease OppB	1.88535049778201	7.52348420173276e-06	Upregulated	1417.89993592701	WP_000911112.1
C2566_RS03465	osmY	osmY	molecular chaperone OsmY	1.84042343031376	1.73931396661575e-05	Upregulated	296.695841525984	WP_001295748.1
C2566_RS07300	cydA	cydA	cytochrome ubiquinol oxidase subunit I	1.83459525781372	8.6441714537979e-07	Upregulated	5005.17321505196	WP_000884361.1
C2566_RS20050	bfr	bfr	bacterioferritin	1.83137832093936	0.000542813265332781	Upregulated	7457.85310984729	WP_000675504.1
C2566_RS07445	ybhC	ybhC	putative acyl-CoA thioester hydrolase	1.81341686196417	4.70078075313731e-10	Upregulated	216.451671986679	WP_001091587.1
C2566_RS15770	tkt	tkt	transketolase	1.80345534344179	1.47149970269361e-09	Upregulated	279.427015858161	WP_000087280.1
C2566_RS13325	otsB	otsB	trehalose-phosphatase	1.784552295299	3.86580753285635e-05	Upregulated	137.169554649818	WP_001295645.1
C2566_RS05465	iraP	iraP	anti-adapter protein IraP	1.77942776482927	0.0033080689622928	Upregulated	334.129873251183	WP_000792970.1
C2566_RS14865	arnF	arnF	4-amino-4-deoxy-L-arabinose-phosphoundecaprenol flippase subunit ArnF	1.74044129248551	0.000938388922181873	Upregulated	54.0454024262404	WP_000523880.1
C2566_RS07305	cydB	cydB	cytochrome d ubiquinol oxidase subunit II	1.7106562716129	9.46219966420879e-06	Upregulated	4196.50908853417	WP_000568275.1
C2566_RS12040	sodB	sodB	superoxide dismutase [Fe]	1.67067393948722	1.74164732580066e-06	Upregulated	6210.73386826516	WP_000007283.1
C2566_RS17350	C2566_RS17350	C2566_RS17350	ABC transporter substrate-binding protein	1.66841181059779	0.000938388922181873	Upregulated	208.091678331832	WP_000857361.1
C2566_RS10755	ynbE	ynbE	YnbE family lipoprotein	1.60538804023923	0.000931275464787269	Upregulated	29.0738455514615	WP_000698145.1
C2566_RS13620	plaP	plaP	putrescine/proton symporter PlaP	1.58813757756327	0.000240479943467793	Upregulated	129.069837176672	WP_000019197.1
C2566_RS17680	arcC	arcC	carbamate kinase	1.56350550143066	4.53460332831771e-05	Upregulated	70.1138320323059	WP_000038008.1
C2566_RS00140	glmS	glmS	glutamine--fructose-6-phosphate transaminase (isomerizing)	1.55576857280682	4.06113306724199e-05	Upregulated	838.63102838954	WP_000334099.1
C2566_RS18485	ygiW	ygiW	OB fold stress tolerance protein YgiW	1.55272759626855	0.000240983193559243	Upregulated	1092.58329558161	WP_000712658.1
C2566_RS17400	ygdI	ygdI	YgdI/YgdR family lipoprotein	1.55150021998542	0.00223732048251296	Upregulated	154.529806380819	WP_000750398.1
C2566_RS16335	lepB	lepB	signal peptidase I	1.5506439598773	1.14753244516931e-05	Upregulated	460.417383829503	WP_000002542.1
C2566_RS15325	dsdX	dsdX	D-serine transporter DsdX	1.54406236548791	3.22136127844727e-06	Upregulated	89.2295269526702	WP_000556048.1
C2566_RS17060	nlpD	nlpD	murein hydrolase activator NlpD	1.53770470156789	0.000109453368803697	Upregulated	2957.24748841779	WP_224692580.1
C2566_RS10220	acnA	acnA	aconitate hydratase AcnA	1.53505031362613	4.57838705087377e-06	Upregulated	1152.09584402542	WP_000099534.1
C2566_RS07240	sdhD	sdhD	succinate dehydrogenase membrane anchor subunit	1.52807034946815	0.00504383244484647	Upregulated	354.052641133813	WP_000254365.1
C2566_RS02800	paeA	paeA	hemolysin family protein	1.52280133692391	4.16164940763982e-09	Upregulated	275.127322010665	WP_000935036.1
C2566_RS15985	yfgG	yfgG	YfgG family protein	1.5162926228689	0.000727124246844949	Upregulated	844.898910527442	WP_000076001.1
C2566_RS15330	dsdA	dsdA	D-serine ammonia-lyase	1.51468026654924	0.000159868147035435	Upregulated	88.7924858231763	WP_000426426.1
C2566_RS01405	eptC	eptC	phosphoethanolamine transferase CptA	1.51467872180394	9.691631134128e-05	Upregulated	691.065111549148	WP_000556295.1
C2566_RS13320	otsA	otsA	alpha,alpha-trehalose-phosphate synthase	1.51363534291007	1.46735593537681e-06	Upregulated	212.393710509846	WP_001295646.1
C2566_RS16545	rimM	rimM	ribosome maturation factor RimM	1.51252790733536	0.00166374401014503	Upregulated	1927.14124640103	WP_000043335.1
C2566_RS19900	rpsH	rpsH	30S ribosomal protein S8	1.51015652898042	0.00039995271395353	Upregulated	1208.31554369528	WP_000062611.1
C2566_RS17980	uacT	uacT	urate/proton symporter UacT	1.50403192522453	0.00660781664415804	Upregulated	86.5287772751238	WP_001295374.1
C2566_RS10100	yciF	yciF	ferritin-like domain-containing protein	1.50254104671451	0.00679307669168951	Upregulated	44.2230035246294	WP_001056490.1
C2566_RS07850	bssR	bssR	biofilm formation regulator BssR	1.49063392320878	0.000335983736847018	Upregulated	137782.443277093	WP_000497137.1
C2566_RS08305	dmsC	dmsC	dimethyl sulfoxide reductase anchor subunit DmsC	1.48286535595777	0.00106055120678189	Upregulated	227.015130193351	WP_000534631.1
C2566_RS05880	ylaC	ylaC	YlaC family protein	1.47300076132316	3.55758381209772e-05	Upregulated	450.709231331977	WP_000136192.1
C2566_RS25015	yljB	yljB	protein YljB	1.47136262785212	0.00248292258746907	Upregulated	85.4251142308404	WP_001406719.1
C2566_RS02230	pmrB	pmrB	two-component system sensor histidine kinase PmrB	1.4661928407202	0.00111149994638067	Upregulated	136.836390575408	WP_001051094.1
C2566_RS07875	ybjG	ybjG	undecaprenyl-diphosphate phosphatase	1.4655879753396	0.000192872015032418	Upregulated	56.963931711246	WP_001295291.1
C2566_RS09190	grxB	grxB	glutaredoxin 2	1.44926440469284	0.000118790607325484	Upregulated	747.872258242139	WP_000780912.1
C2566_RS00015	yidD	yidD	membrane protein insertion efficiency factor YidD	1.44686808007398	0.00114608276633467	Upregulated	35.4731473236769	WP_001307474.1
C2566_RS07315	ybgE	ybgE	cyd operon protein YbgE	1.43969938097064	0.00142062718649151	Upregulated	614.178319453407	WP_000034602.1
C2566_RS01590	thiS	thiS	sulfur carrier protein ThiS	1.43640552451291	0.0148394440355847	Upregulated	14.8901642672741	WP_001166232.1
C2566_RS16540	trmD	trmD	tRNA (guanosine(37)-N1)-methyltransferase TrmD	1.42491595345914	0.00252504616213525	Upregulated	2765.0948748419	WP_000264777.1
C2566_RS18480	ygiV	ygiV	AraC family transcriptional regulator	1.40980260211631	0.00870619767034012	Upregulated	103.832021721773	WP_000183505.1
C2566_RS11370	tam	tam	trans-aconitate 2-methyltransferase	1.40755002217965	0.0101093743183492	Upregulated	34.4213062872632	WP_001286597.1
C2566_RS11430	C2566_RS11430	C2566_RS11430	type II toxin-antitoxin system RelE/ParE family toxin	1.40283005949913	0.00483779544503398	Upregulated	163.039926486151	WP_000273128.1
C2566_RS01645	zraP	zraP	zinc resistance sensor/chaperone ZraP	1.39911915262022	0.00106690850524976	Upregulated	383.733622137504	WP_001296714.1
C2566_RS14860	arnE	arnE	4-amino-4-deoxy-L-arabinose-phosphoundecaprenol flippase subunit ArnE	1.39889514617067	0.0141611120242995	Upregulated	36.6671992901855	WP_000638031.1
C2566_RS17720	C2566_RS17720	C2566_RS17720	nucleobase:cation symporter-2 family protein	1.38876680445706	0.00991137999601439	Upregulated	41.3664027331291	WP_061057655.1
C2566_RS21220	yiaG	yiaG	HTH-type transcriptional regulator	1.38181479833446	0.00069162973054025	Upregulated	924.875197665995	WP_000455798.1
C2566_RS15390	yfdY	yfdY	YfdY family protein	1.37122586943053	0.00260961423567147	Upregulated	335.286653790725	WP_000639883.1
C2566_RS03110	C2566_RS03110	C2566_RS03110	BCCT family transporter	1.36008525063498	2.64809692697424e-07	Upregulated	137.339042465206	WP_001293436.1
C2566_RS18865	yqjC	yqjC	DUF1090 family protein YqjC	1.34270717348393	1.02747726096379e-05	Upregulated	1124.29600712545	WP_001295543.1
C2566_RS09990	rssB	rssB	two-component system response regulator RssB	1.33967543361501	4.53460332831771e-05	Upregulated	96.3947561391083	WP_000193447.1
C2566_RS11170	adhP	adhP	alcohol dehydrogenase AdhP	1.33318913724249	0.000305767110679202	Upregulated	33.8024138672451	WP_000642433.1
C2566_RS11740	ydgD	ydgD	trypsin-like serine peptidase	1.32942774535643	0.00185022596253194	Upregulated	384.849612384624	WP_001260835.1
C2566_RS13370	yecH	yecH	YecH family metal-binding protein	1.32931191724611	0.011055620435079	Upregulated	96.353567509986	WP_000377224.1
C2566_RS10255	osmB	osmB	osmotically-inducible lipoprotein OsmB	1.32868351478224	1.06502098554286e-05	Upregulated	251.411210017548	WP_000498253.1
C2566_RS07310	cydX	cydX	cytochrome bd-I oxidase subunit CydX	1.32598666713848	0.000680708363479517	Upregulated	352.515384530734	WP_000270282.1
C2566_RS11755	tqsA	tqsA	AI-2 transporter TqsA	1.32140592465945	0.00748362682806483	Upregulated	187.77553305455	WP_001118241.1
C2566_RS05600	secD	secD	protein translocase subunit SecD	1.31543360964398	0.000274947852256	Upregulated	828.706113342964	WP_000934822.1
C2566_RS18005	guaD	guaD	guanine deaminase	1.31239686754881	0.00190552111594877	Upregulated	65.1643849312943	WP_001301062.1
C2566_RS03620	yjiH	yjiH	nucleoside recognition domain-containing protein	1.31045829295198	0.000355485428659235	Upregulated	327.644504661503	WP_001295597.1
C2566_RS09370	ycfH	ycfH	metal-dependent hydrolase	1.30985364108238	0.000606682253450301	Upregulated	227.935379595539	WP_000480255.1
C2566_RS19875	rplO	rplO	50S ribosomal protein L15	1.3050217012037	0.00610562982475861	Upregulated	1393.68432776955	WP_001238917.1
C2566_RS15465	mntH	mntH	Nramp family divalent metal transporter	1.30179731772787	0.00286330649307156	Upregulated	311.975119478743	WP_000186384.1
C2566_RS12000	ydhL	ydhL	DUF1289 domain-containing protein	1.29949044769242	0.000680708363479517	Upregulated	55.3345675243215	WP_000840481.1
C2566_RS19550	yhcO	yhcO	barstar family protein	1.29855039485193	0.00226885302576295	Upregulated	380.100964499422	WP_001029005.1
C2566_RS12565	ynjD	ynjD	ATP-binding cassette domain-containing protein	1.2912772275571	0.000512761298399829	Upregulated	54.4801532731121	WP_001300558.1
C2566_RS05735	cyoB	cyoB	cytochrome o ubiquinol oxidase subunit I	1.28855686546674	0.00964842716939002	Upregulated	1234.77667272315	WP_000467180.1
C2566_RS14610	napF	napF	ferredoxin-type protein NapF	1.27789060755039	0.00210163292066692	Upregulated	42.0134056455169	WP_000686736.1
C2566_RS08355	ycaP	ycaP	DUF421 domain-containing protein	1.27393619428919	0.0084279352452107	Upregulated	70.422974741401	WP_000642849.1
C2566_RS13330	araH	araH	arabinose ABC transporter permease AraH	1.27089028082135	0.000808695747352303	Upregulated	93.5107280177548	WP_000100205.1
C2566_RS24905	sufA	sufA	Fe-S cluster assembly scaffold SufA	1.26613197519505	0.0151193497877149	Upregulated	13.3601371152656	NA
C2566_RS01940	yjbQ	yjbQ	secondary thiamine-phosphate synthase enzyme YjbQ	1.26292301509078	0.000468043957783984	Upregulated	428.29777903836	WP_000270375.1
C2566_RS18870	yqjD	yqjD	DUF883 family protein	1.26219413859264	8.93850932938024e-05	Upregulated	314.600158215376	WP_000031415.1
C2566_RS17890	gcvT	gcvT	glycine cleavage system aminomethyltransferase GcvT	1.24847291541425	0.00055659434595174	Upregulated	466.804658218921	WP_000068701.1
C2566_RS18650	ygiM	ygiM	TIGR04211 family SH3 domain-containing protein	1.24758465066362	0.00619599635049397	Upregulated	233.246282093344	WP_001125331.1
C2566_RS16005	guaB	guaB	IMP dehydrogenase	1.24644228218067	0.00118124334198767	Upregulated	262.139427878154	WP_001299507.1
C2566_RS15765	tal	tal	transaldolase	1.24608227283012	0.000210855352108129	Upregulated	184.921112111181	WP_001003709.1
C2566_RS09810	ychF	ychF	redox-regulated ATPase YchF	1.24529740362569	8.25215813591668e-05	Upregulated	455.804072121399	WP_000505877.1
C2566_RS06390	iss	iss	increased serum survival lipoprotein Iss	1.24005219163249	0.00590753999142848	Upregulated	641.191640946893	WP_000738423.1
C2566_RS03480	rimI	rimI	ribosomal protein S18-alanine N-acetyltransferase	1.23951898515083	0.000940761923558321	Upregulated	32.6426018634405	WP_001092461.1
C2566_RS21255	ysaB	ysaB	YsaB family lipoprotein	1.23950849060334	0.0251919327277659	Upregulated	35.3027934312711	WP_000980109.1
C2566_RS12175	sufC	sufC	Fe-S cluster assembly ATPase SufC	1.23414368112124	5.09861836159697e-05	Upregulated	62.3937420578562	WP_000948865.1
C2566_RS11990	sodC	sodC	superoxide dismutase [Cu-Zn] SodC	1.22677789766398	0.00232314616670943	Upregulated	91.3497423154508	WP_001296937.1
C2566_RS10035	oppD	oppD	murein tripeptide/oligopeptide ABC transporter ATP-binding protein OppD	1.22324727533652	0.00111380654814112	Upregulated	1057.34105397191	WP_000110945.1
C2566_RS17975	yqfG	yqfG	protein YqfG	1.2130460481593	0.00966179529278872	Upregulated	18.2206847277133	WP_001050745.1
C2566_RS16055	ndk	ndk	nucleoside-diphosphate kinase	1.21139487403651	0.0014070016919253	Upregulated	217.207242136818	WP_000963837.1
C2566_RS02360	dicD	dicD	transcriptional regulator	1.20590118710723	0.000242660904645728	Upregulated	149.304432921178	WP_001188520.1
C2566_RS06235	fimA	fimA	type 1 fimbrial major subunit FimA	1.18945196987937	0.0392405222492239	Upregulated	6.68984295736042	WP_000776555.1
C2566_RS07570	moaA	moaA	GTP 3',8-cyclase MoaA	1.18823038442354	2.36724436476581e-05	Upregulated	398.342535552534	WP_001295301.1
C2566_RS11765	pntA	pntA	Re/Si-specific NAD(P)(+) transhydrogenase subunit alpha	1.18424836060874	0.00148682833156579	Upregulated	515.777048398523	WP_001353838.1
C2566_RS08455	mepK	mepK	YcbK family protein	1.18382006374686	0.000703775773798482	Upregulated	864.178301686177	WP_001295932.1
C2566_RS14300	mglC	mglC	galactose/methyl galactoside ABC transporter permease MglC	1.18095042975523	0.00604433901855526	Upregulated	108.309555832779	WP_001275118.1
C2566_RS23135	C2566_RS23135	C2566_RS23135	2-thiouracil desulfurase family protein	1.17799208642703	0.00964842716939002	Upregulated	48.6942745360731	NA
C2566_RS01065	fdoI	fdoI	formate dehydrogenase cytochrome b556 subunit	1.17760967075568	0.00369662536210954	Upregulated	333.187627765817	WP_000829013.1
C2566_RS10735	ydbJ	ydbJ	DUF333 domain-containing protein	1.1627238934075	0.00144702086627015	Upregulated	123.603930903165	WP_001295715.1
C2566_RS07250	sdhB	sdhB	succinate dehydrogenase iron-sulfur subunit SdhB	1.16170434347262	0.0167700699495795	Upregulated	888.153410487649	WP_001235264.1
C2566_RS13215	torY	torY	NapC/NirT family cytochrome c	1.15970956376842	0.0215910869029631	Upregulated	40.6518704080344	WP_001214323.1
C2566_RS16550	rpsP	rpsP	30S ribosomal protein S16	1.15959484705868	0.0122878524017711	Upregulated	904.029727467806	WP_000256450.1
C2566_RS08295	dmsA	dmsA	dimethylsulfoxide reductase subunit A	1.1589466489122	0.00348464446113474	Upregulated	540.179853532154	WP_000850303.1
C2566_RS14950	nuoM	nuoM	NADH-quinone oxidoreductase subunit M	1.15631588755095	0.00596597838984859	Upregulated	737.64427989312	WP_000926441.1
C2566_RS15180	yfcJ	yfcJ	arabinose transporter	1.15215318728256	0.000482489406853968	Upregulated	94.8963774891244	WP_000127751.1
C2566_RS08255	cydC	cydC	heme ABC transporter ATP-binding protein/permease CydC	1.14489204170142	0.000101119297562889	Upregulated	270.38783004788	WP_001202189.1
C2566_RS05715	C2566_RS05715	C2566_RS05715	DUF1778 domain-containing protein	1.14372241747882	0.00728005851394443	Upregulated	39.953875340962	WP_001297137.1
C2566_RS12400	ghoS	ghoS	type V toxin-antitoxin system endoribonuclease antitoxin GhoS	1.13095241928355	0.0208749727573089	Upregulated	145.167170139219	WP_000146159.1
C2566_RS12475	osmE	osmE	osmotically-inducible lipoprotein OsmE	1.13078220405095	0.0122555327434813	Upregulated	2434.5941629002	WP_001039044.1
C2566_RS24840	C2566_RS24840	C2566_RS24840	hypothetical protein	1.12867642472788	0.017210144157791	Upregulated	4204.98631541755	WP_000747329.1
C2566_RS08990	pgaA	pgaA	poly-beta-1,6 N-acetyl-D-glucosamine export porin PgaA	1.12704747048317	0.00551382417630525	Upregulated	118.132157491203	WP_000287458.1
C2566_RS18490	qseB	qseB	quorum sensing response regulator transcription factor QseB	1.12225614434334	0.00402305403309672	Upregulated	66.0620214436147	WP_001221493.1
C2566_RS12405	yniA	yniA	fructosamine kinase family protein	1.12153532083131	0.00250031625961692	Upregulated	967.359076781043	WP_000267650.1
C2566_RS14235	yohC	yohC	Yip1 family protein	1.11730776643272	0.00047109941082497	Upregulated	84.7315803234465	WP_001319944.1
C2566_RS17690	yqeC	yqeC	selenium cofactor biosynthesis protein YqeC	1.11709224762301	0.0042691079500168	Upregulated	88.9901532427696	WP_001300448.1
C2566_RS10020	oppA	oppA	oligopeptide ABC transporter substrate-binding protein OppA	1.10788764777674	0.00870619767034012	Upregulated	7789.79336550327	WP_001297114.1
C2566_RS08140	ybjP	ybjP	lipoprotein	1.10774189592965	0.00139536624535629	Upregulated	204.388755894993	WP_001270734.1
C2566_RS20185	fic	fic	putative adenosine monophosphate-protein transferase Fic	1.10606638062246	0.00062160844995877	Upregulated	90.3052002459197	WP_000502522.1
C2566_RS05785	lon	lon	endopeptidase La	1.10548198548275	2.13509398288155e-05	Upregulated	152.60097548127	WP_001295325.1
C2566_RS11760	pntB	pntB	Re/Si-specific NAD(P)(+) transhydrogenase subunit beta	1.09896331568169	0.00456842284451479	Upregulated	401.672720087085	WP_000014036.1
C2566_RS14310	mglB	mglB	galactose/glucose ABC transporter substrate-binding protein MglB	1.09691019115114	0.0146353889584382	Upregulated	644.011588027366	NA
C2566_RS13500	yeeN	yeeN	YebC/PmpR family DNA-binding transcriptional regulator	1.09281484624951	0.00478444511869799	Upregulated	1571.57171084501	WP_000532923.1
C2566_RS05610	yajD	yajD	HNH nuclease YajD	1.09263518485633	0.00045951702532996	Upregulated	703.572778130387	WP_000974813.1
C2566_RS13005	yebT	yebT	lipid-binding membrane homeostasis protein YebT	1.09046739472081	4.53460332831771e-05	Upregulated	149.245997051799	WP_001297532.1
C2566_RS00420	wecA	wecA	UDP-N-acetylglucosamine--undecaprenyl-phosphate N-acetylglucosaminephosphotransferase	1.08935630616057	0.00190552111594877	Upregulated	291.816588321752	WP_001050960.1
C2566_RS21985	emrD	emrD	multidrug efflux MFS transporter EmrD	1.08866489883125	0.00339147664233254	Upregulated	119.650378223027	WP_000828746.1
C2566_RS20635	ugpE	ugpE	sn-glycerol-3-phosphate ABC transporter permease UgpE	1.08821436475797	0.0262732920240808	Upregulated	20.6703120848433	WP_000572176.1
C2566_RS10090	ompW	ompW	outer membrane protein OmpW	1.08741663015542	0.00308637377807282	Upregulated	5122.43452777624	WP_000737226.1
C2566_RS10900	ydcK	ydcK	YdcK family protein	1.08657072525944	0.00905050746111374	Upregulated	61.1147959298921	WP_001234052.1
C2566_RS05595	yajC	yajC	preprotein translocase subunit YajC	1.07124319870874	0.00101599383921587	Upregulated	876.873612269084	WP_000007629.1
C2566_RS08460	gloC	gloC	hydroxyacylglutathione hydrolase GloC	1.07031657838476	0.00232630688460918	Upregulated	351.332987849	WP_001109486.1
C2566_RS21530	trmL	trmL	tRNA (uridine(34)/cytosine(34)/5-carboxymethylaminomethyluridine(34)-2'-O)-methyltransferase TrmL	1.06361739911641	0.0174780740961442	Upregulated	40.0185859223657	WP_000932344.1
C2566_RS06210	ppiB	ppiB	peptidylprolyl isomerase B	1.06191901035644	0.00338075154051851	Upregulated	2574.87581731165	WP_000255997.1
C2566_RS05590	tgt	tgt	tRNA guanosine(34) transglycosylase Tgt	1.05539359822907	0.0102578279840294	Upregulated	470.292529210168	WP_000667319.1
C2566_RS08210	macA	macA	macrolide transporter subunit MacA	1.05482486813291	1.11649506649021e-05	Upregulated	92.0577309994282	WP_000746443.1
C2566_RS18875	yqjE	yqjE	phage holin family protein	1.05427729441825	0.00936780074709522	Upregulated	108.558664596117	WP_000785722.1
C2566_RS03460	ytjA	ytjA	DUF1328 domain-containing protein	1.05371742948924	0.0173917535103656	Upregulated	61.4288499146531	WP_000490275.1
C2566_RS09730	ycgB	ycgB	SpoVR family protein	1.05084251474224	0.00455372479410104	Upregulated	374.993003012898	WP_000190854.1
C2566_RS04380	yadH	yadH	ABC transporter permease	1.04968639713998	0.000835482257144493	Upregulated	102.017647296192	WP_000972203.1
C2566_RS12765	dgcP	dgcP	diguanylate cyclase DgcP	1.0460273587166	4.72931844455526e-05	Upregulated	492.147261376291	WP_001329055.1
C2566_RS10040	oppF	oppF	murein tripeptide/oligopeptide ABC transporter ATP-binding protein OppF	1.04195512707808	0.0183153479074138	Upregulated	752.048247497881	WP_000994905.1
C2566_RS14945	nuoN	nuoN	NADH-quinone oxidoreductase subunit NuoN	1.03796928277373	0.0175575030741546	Upregulated	672.075988935045	WP_000156701.1
C2566_RS19920	rplN	rplN	50S ribosomal protein L14	1.03481195726551	0.00667264262855625	Upregulated	1650.97863725945	WP_000613955.1
C2566_RS13950	yegP	yegP	YegP family protein	1.02729383934323	0.00596183126655516	Upregulated	160.159635666277	WP_000929408.1
C2566_RS15585	yfeK	yfeK	YfeK family protein	1.02644999485146	0.0607494843155926	Upregulated	383.947674579016	WP_000719959.1
C2566_RS11450	eamA	eamA	O-acetylserine/cysteine exporter	1.02632831736063	0.000447913530209389	Upregulated	72.3949335582066	WP_000087210.1
C2566_RS09290	rne	rne	ribonuclease E	1.02516653353251	0.000240983193559243	Upregulated	645.097007178744	WP_000827411.1
C2566_RS16340	lepA	lepA	translation elongation factor 4	1.02145802042032	0.000787732433418573	Upregulated	484.563836159986	WP_000790168.1
C2566_RS12135	ydhY	ydhY	ferredoxin-like protein	1.02030945653248	0.0160069721057625	Upregulated	63.9906434816017	WP_001070230.1
C2566_RS00010	rnpA	rnpA	ribonuclease P protein component	1.01927650421428	0.0269335999213209	Upregulated	128.601315399945	WP_000239730.1
C2566_RS11980	ydhJ	ydhJ	HlyD family secretion protein	1.01803603214384	0.0256468042459269	Upregulated	25.2686148163839	WP_001301002.1
C2566_RS00275	rbsR	rbsR	ribose operon transcriptional repressor RbsR	1.01789998255812	0.00280896814014419	Upregulated	76.6100245456622	WP_000224456.1
C2566_RS14965	nuoJ	nuoJ	NADH-quinone oxidoreductase subunit J	1.0177752061408	0.0103272967546295	Upregulated	290.632505980674	WP_000393511.1
C2566_RS18345	hybB	hybB	Ni/Fe-hydrogenase cytochrome b subunit	1.01392838135742	0.000903286830920076	Upregulated	197.05120784599	WP_000017703.1
C2566_RS13430	hprR	hprR	response regulator transcription factor HprR	1.00861132132657	0.0182508676601124	Upregulated	88.6175998667174	WP_001339045.1
C2566_RS12325	btuD	btuD	vitamin B12 ABC transporter ATP-binding protein BtuD	1.00483183437876	0.00563112421576383	Upregulated	49.7259406818464	WP_000029471.1
C2566_RS06160	allE	allE	(S)-ureidoglycine aminohydrolase	1.00329276637573	0.000692190763232973	Upregulated	108.185755477257	WP_000540946.1
C2566_RS18390	exbD	exbD	TonB system transport protein ExbD	1.00032110022921	0.0103175537494782	Upregulated	82.5672210192447	WP_001240712.1
C2566_RS25380	yoaL	yoaL	protein YoaL	0.999204299427935	0.0117218700250603	Upregulated	116.976729775646	WP_269212562.1
C2566_RS10270	pdeR	pdeR	cyclic di-GMP phosphodiesterase	0.993761461839946	0.00706579268003335	Upregulated	117.605062453085	WP_000859981.1
C2566_RS19395	hpf	hpf	ribosome hibernation promoting factor	0.989551769608272	0.00147908816758309	Upregulated	866.228424298359	WP_001176599.1
C2566_RS17920	trhA	trhA	PAQR family membrane homeostasis protein TrhA	0.989447638625543	0.0269335999213209	Upregulated	560.541926718671	WP_000250274.1
C2566_RS17990	ygfT	ygfT	formate-dependent uric acid utilization protein YgfT	0.987219029765046	0.0166032392234934	Upregulated	59.9917117161237	WP_001300605.1
C2566_RS19810	rsmB	rsmB	16S rRNA (cytosine(967)-C(5))-methyltransferase RsmB	0.98592796430108	0.00166374401014503	Upregulated	107.586295368732	WP_000744778.1
C2566_RS08300	dmsB	dmsB	dimethylsulfoxide reductase iron-sulfur subunit DmsB	0.980267779079909	0.0316950810976178	Upregulated	122.215733194355	WP_000213098.1
C2566_RS12710	yeaG	yeaG	protein kinase YeaG	0.979714507401567	0.00386817154782237	Upregulated	125.3601577992	WP_071819586.1
C2566_RS12460	chbA	chbA	PTS N,N'-diacetylchitobiose transporter subunit IIA	0.973853065884243	0.0329574178981586	Upregulated	18.6441258710104	WP_000968919.1
C2566_RS02440	blc	blc	lipocalin Blc	0.972820332795603	0.0296818993353798	Upregulated	59.0376939716687	WP_001238379.1
C2566_RS14120	C2566_RS14120	C2566_RS14120	DUF2574 family protein	0.971307832892066	0.0146693966611448	Upregulated	97.243945695761	NA
C2566_RS03605	yjiK	yjiK	SdiA-regulated domain-containing protein	0.970319545411867	0.0320347608721491	Upregulated	144.086659053219	WP_001318795.1
C2566_RS06990	nagE	nagE	PTS N-acetyl glucosamine transporter subunit IIABC	0.969920110915705	0.0135054546650184	Upregulated	289.991872962051	WP_001023126.1
C2566_RS14305	mglA	mglA	galactose/methyl galactoside ABC transporter ATP-binding protein MglA	0.963106723428196	0.0175525256477501	Upregulated	150.789748131989	WP_000255051.1
C2566_RS09675	pliG	pliG	g-type lysoyme inhibitor PliG	0.961460791902727	0.0384897047125827	Upregulated	751.453971786817	WP_000695218.1
C2566_RS13130	mepM	mepM	murein DD-endopeptidase MepM	0.960544642208613	0.00235113011667895	Upregulated	316.925926389212	WP_001184045.1
C2566_RS17750	cmtB	cmtB	PTS mannitol transporter subunit IIA	0.959099890229779	0.0424079030511796	Upregulated	15.0635426711165	WP_001239650.1
C2566_RS08865	agp	agp	bifunctional glucose-1-phosphatase/inositol phosphatase	0.957735453841981	0.016093494589875	Upregulated	1678.18110555099	WP_001044279.1
C2566_RS09110	mdoG	mdoG	glucans biosynthesis protein MdoG	0.957579854875885	0.000215028290922836	Upregulated	448.033353817332	WP_001343212.1
C2566_RS13700	C2566_RS13700	C2566_RS13700	IS1-like element IS1A family transposase	0.952168358585874	0.0561938428594498	Upregulated	18.6477922661267	WP_223290517.1
C2566_RS19800	def	def	peptide deformylase	0.95016252815055	0.00540112692357682	Upregulated	1636.27156984073	WP_000114984.1
C2566_RS13200	cmoA	cmoA	carboxy-S-adenosyl-L-methionine synthase CmoA	0.949338624589548	0.000139837744027206	Upregulated	89.5230661365443	WP_000019588.1
C2566_RS21340	yiaL	yiaL	YhcH/YjgK/YiaL family protein	0.947147776724891	0.0741913276330802	Upregulated	3.70383294230232	WP_000576077.1
C2566_RS16345	rseC	rseC	SoxR-reducing system protein RseC	0.946396690843602	0.0165466418618276	Upregulated	72.585831756821	WP_000589070.1
C2566_RS17505	rppH	rppH	RNA pyrophosphohydrolase	0.939807816795618	0.00303586930670607	Upregulated	474.956636646657	WP_000564489.1
C2566_RS02205	yjdM	yjdM	zinc ribbon domain-containing protein YjdM	0.938689025488519	0.0251568783682249	Upregulated	93.4801983901667	WP_001300891.1
C2566_RS09850	prfA	prfA	peptide chain release factor 1	0.93809894975144	0.000188204858093587	Upregulated	213.972067053394	WP_000804726.1
C2566_RS21640	waaO	waaO	lipopolysaccharide 3-alpha-galactosyltransferase	0.935688363858747	0.0182508676601124	Upregulated	584.753206120744	WP_001272734.1
C2566_RS16000	guaA	guaA	glutamine-hydrolyzing GMP synthase	0.935490665673185	0.00589662696936024	Upregulated	373.19988074551	WP_000138270.1
C2566_RS13085	yebG	yebG	DNA damage-inducible protein YebG	0.932533140174579	0.0268483330911462	Upregulated	545.260028054833	WP_000257738.1
C2566_RS18125	yggL	yggL	YggL family protein	0.930648618939444	0.000110035930232385	Upregulated	189.09414660951	WP_001107564.1
C2566_RS11690	ynfG	ynfG	DMSO reductase like molybdoenzyme iron-sulfur subunit YnfG	0.930072160357059	0.0298310203268426	Upregulated	86.7471775142951	WP_000213028.1
C2566_RS10975	ydcS	ydcS	putative ABC transporter substrate-binding protein YdcS	0.928585892911584	0.0467341074953847	Upregulated	37.9856262574042	WP_000047424.1
C2566_RS06320	ybcL	ybcL	Raf kinase inhibitor-like protein YbcL	0.927137155596496	0.0338104877925969	Upregulated	96.2660519931447	WP_001306955.1
C2566_RS06395	ylcI	ylcI	YlcI/YnfO family protein	0.926310714753837	0.0737807320972555	Upregulated	7.12915926745573	WP_001415975.1
C2566_RS12285	ppsA	ppsA	phosphoenolpyruvate synthase	0.923541330477084	0.0180259891990127	Upregulated	2189.52327612278	WP_000069410.1
C2566_RS16535	rplS	rplS	50S ribosomal protein L19	0.923147645874178	0.0304395661550716	Upregulated	1746.20639288649	WP_000065253.1
C2566_RS14630	yojI	yojI	microcin J25 efflux ABC transporter YojI	0.923002532919427	0.0149073770332775	Upregulated	70.6761177546971	WP_000422182.1
C2566_RS17305	sdaC	sdaC	HAAAP family serine/threonine permease SdaC	0.922841784506992	0.0242036688734209	Upregulated	605.802333498528	WP_000450476.1
C2566_RS03870	fkpB	fkpB	FKBP-type peptidyl-prolyl cis-trans isomerase	0.921242663124967	0.0228846193725945	Upregulated	41.2355516811068	WP_000004655.1
C2566_RS09815	pth	pth	aminoacyl-tRNA hydrolase	0.920489646451855	0.00639369198837843	Upregulated	53.8941558099903	WP_000152933.1
C2566_RS14955	nuoL	nuoL	NADH-quinone oxidoreductase subunit L	0.919505609929298	0.035930083250742	Upregulated	1153.45757265638	WP_001056644.1
C2566_RS03555	opgB	opgB	phosphatidylglycerol--membrane-oligosaccharide glycerophosphotransferase	0.919296301642263	0.000184851405609817	Upregulated	155.648192021081	NA
C2566_RS12680	yeaC	yeaC	YeaC family protein	0.919131755562684	0.0268919443644011	Upregulated	488.535125859942	WP_001301293.1
C2566_RS12105	ydhS	ydhS	FAD-NAD(P)-binding protein	0.918135228058534	0.0210432115118165	Upregulated	59.1854803140976	WP_000716950.1
C2566_RS11820	ydgA	ydgA	YdgA family protein	0.917363001339227	0.0022424246108644	Upregulated	622.307801700491	WP_001043339.1
C2566_RS17905	ygfF	ygfF	SDR family oxidoreductase	0.916626339619418	0.0201572440685116	Upregulated	25.2728470398999	WP_000951948.1
C2566_RS07410	pnuC	pnuC	nicotinamide riboside transporter PnuC	0.91636684744914	0.00178421036614284	Upregulated	99.9163679742341	WP_000345410.1
C2566_RS24590	mcbA	mcbA	DUF1471 family periplasmic protein McbA	0.915726165862798	0.0174780740961442	Upregulated	60.0013411104444	WP_000710619.1
C2566_RS15590	yfeS	yfeS	WGR domain-containing protein	0.915441971436487	0.0480599119061959	Upregulated	578.373102622958	WP_000710495.1
C2566_RS09495	potD	potD	spermidine/putrescine ABC transporter substrate-binding protein PotD	0.914509751193586	0.0047864989631276	Upregulated	287.393637825073	WP_000759317.1
C2566_RS07270	sucC	sucC	ADP-forming succinate--CoA ligase subunit beta	0.912120491408564	0.0401488857304453	Upregulated	1511.33499165092	WP_001048602.1
C2566_RS05795	ppiD	ppiD	peptidylprolyl isomerase	0.909869865167394	0.00504383244484647	Upregulated	1000.64022265709	WP_000969378.1
C2566_RS00180	atpE	atpE	F0F1 ATP synthase subunit C	0.905941734608191	0.0214879125158162	Upregulated	670.541692184676	WP_000429386.1
C2566_RS09685	ycgM	ycgM	fumarylacetoacetate hydrolase family protein	0.905828532679139	0.014828625174251	Upregulated	142.292654326338	WP_000284277.1
C2566_RS07245	sdhA	sdhA	succinate dehydrogenase flavoprotein subunit	0.901231477073198	0.0464558065739155	Upregulated	1989.42145878278	WP_000775540.1
C2566_RS14105	C2566_RS14105	C2566_RS14105	helix-turn-helix domain-containing protein	0.899636025073043	0.0480599119061959	Upregulated	62.7260757177555	WP_000858919.1
C2566_RS01265	rraA	rraA	ribonuclease E activity regulator RraA	0.898377908944146	0.0267415758720527	Upregulated	982.342011070818	WP_000872908.1
C2566_RS10080	yciB	yciB	septation protein A	0.895750633329157	0.037636989705182	Upregulated	84.7842457293415	WP_000808667.1
C2566_RS08395	msbA	msbA	lipid A ABC transporter ATP-binding protein/permease MsbA	0.893682285096386	0.0101093743183492	Upregulated	329.009947537528	WP_000551270.1
C2566_RS17055	rpoS	rpoS	RNA polymerase sigma factor RpoS	0.890770935203475	0.0149331816209192	Upregulated	1607.73475729565	WP_000081550.1
C2566_RS09375	ptsG	ptsG	PTS glucose transporter subunit IIBC	0.890371617028003	0.0094533813827816	Upregulated	368.250781704935	WP_000475719.1
C2566_RS03075	nanX	nanX	MFS transporter	0.886740522121352	0.0386324828364013	Upregulated	128.36569269453	WP_000179691.1
C2566_RS15005	nuoA	nuoA	NADH-quinone oxidoreductase subunit NuoA	0.886623628330655	0.00547869155128984	Upregulated	411.395854961735	WP_000062997.1
C2566_RS20645	ugpB	ugpB	sn-glycerol-3-phosphate ABC transporter substrate-binding protein UgpB	0.884645118959095	0.0452518342434227	Upregulated	122.133308683072	WP_000803190.1
C2566_RS05475	psiF	psiF	phosphate starvation-inducible protein PsiF	0.881075932275294	0.013290667355911	Upregulated	106.187563234252	WP_001301327.1
C2566_RS08260	cydD	cydD	heme ABC transporter permease/ATP-binding protein CydD	0.880416798261015	0.000574631900074587	Upregulated	279.494021929602	WP_001043577.1
C2566_RS15025	yfbS	yfbS	SLC13 family permease	0.879895255984557	0.00660715946653842	Upregulated	250.714499761749	WP_001012899.1
C2566_RS17740	loiP	loiP	metalloprotease LoiP	0.879136379012317	0.00161105083539378	Upregulated	322.343157484994	WP_001326497.1
C2566_RS16150	csiE	csiE	stationary phase inducible protein CsiE	0.878107809924542	0.0187813587986904	Upregulated	191.272548526181	WP_000982997.1
C2566_RS16665	csiR	csiR	DNA-binding transcriptional regulator CsiR	0.876718445249162	0.0218683084898381	Upregulated	31.7437886997596	WP_000156811.1
C2566_RS13040	copD	copD	copper homeostasis membrane protein CopD	0.875220696890445	0.000468043957783984	Upregulated	140.688651883876	WP_000879293.1
C2566_RS10750	ydbH	ydbH	YdbH family protein	0.87418520211739	0.00214164180347326	Upregulated	159.615739169867	WP_000900914.1
C2566_RS12645	ydjF	ydjF	DeoR/GlpR family DNA-binding transcription regulator	0.874183613165671	0.0365877977809493	Upregulated	345.155933622529	WP_000719088.1
C2566_RS12100	ydhR	ydhR	monooxygenase	0.874011175461814	0.064630174450905	Upregulated	4308.70781251941	WP_000212680.1
C2566_RS10895	rimL	rimL	50S ribosomal protein L7/L12-serine acetyltransferase	0.867929122091349	0.0198382067593386	Upregulated	350.156616114074	WP_000140873.1
C2566_RS20865	pitA	pitA	inorganic phosphate transporter PitA	0.865429467862163	0.0272840184364518	Upregulated	309.090913949591	WP_000902780.1
C2566_RS09500	potC	potC	spermidine/putrescine ABC transporter permease PotC	0.861318051120687	0.0461738016840067	Upregulated	78.7932135168827	WP_000580316.1
C2566_RS13045	yobA	yobA	CopC domain-containing protein YobA	0.859934383646143	0.0144360794902728	Upregulated	168.119654068243	WP_000168747.1
C2566_RS10645	sieB	sieB	superinfection exclusion B family protein	0.858169309345735	0.0442105916992203	Upregulated	173.808168138989	WP_001312793.1
C2566_RS12410	yniB	yniB	YniB family protein	0.857848227129773	0.00139536624535629	Upregulated	233.621198817434	WP_000222172.1
C2566_RS10980	ydcT	ydcT	ABC transporter ATP-binding protein	0.857641388999091	0.0612996470269027	Upregulated	14.139381585637	WP_000220396.1
C2566_RS20190	yhfG	yhfG	YhfG family protein	0.855738243913126	0.045115846201652	Upregulated	42.0649038538584	WP_000736861.1
C2566_RS08675	rlmI	rlmI	23S rRNA (cytosine(1962)-C(5))-methyltransferase RlmI	0.854427079527054	0.000884706637996178	Upregulated	262.01392596097	WP_000116297.1
C2566_RS10850	cybB	cybB	cytochrome b561	0.85385093630752	0.00320953740646013	Upregulated	197.227084605915	WP_000428998.1
C2566_RS16350	rseB	rseB	sigma-E factor regulatory protein RseB	0.852555763754005	0.0064005406970284	Upregulated	665.167158611989	WP_000812053.1
C2566_RS09325	fabH	fabH	beta-ketoacyl-ACP synthase III	0.851139226842277	0.0296818993353798	Upregulated	307.364255003085	WP_000288146.1
C2566_RS14110	C2566_RS14110	C2566_RS14110	hypothetical protein	0.847133047355138	0.0729771789564326	Upregulated	118.525151086469	WP_001268667.1
C2566_RS11865	add	add	adenosine deaminase	0.845443988177443	0.00242136692750721	Upregulated	136.846852922519	WP_000567490.1
C2566_RS06170	allD	allD	ureidoglycolate dehydrogenase	0.844952157283482	0.0829994049163834	Upregulated	22.599794701082	WP_000703906.1
C2566_RS02745	ytfB	ytfB	cell division protein YtfB	0.844179728948362	0.0437414292956468	Upregulated	229.377978661591	WP_001119458.1
C2566_RS10295	ycjD	ycjD	DUF559 domain-containing protein	0.84212258769062	0.0730629609450894	Upregulated	23.0295505701891	WP_000565727.1
C2566_RS07450	C2566_RS07450	C2566_RS07450	tyrosine-type recombinase/integrase	0.842040227252163	0.0160826076141057	Upregulated	251.639350874089	WP_000533643.1
C2566_RS17685	yqeB	yqeB	selenium-dependent molybdenum cofactor biosynthesis protein YqeB	0.841293047691495	0.0465643145079649	Upregulated	138.08808323623	WP_001020381.1
C2566_RS01195	fieF	fieF	CDF family cation-efflux transporter FieF	0.841209710569404	0.0312797587493763	Upregulated	267.456449758218	WP_001076742.1
C2566_RS18110	ansB	ansB	L-asparaginase 2	0.839143816759721	0.0121278834026674	Upregulated	3449.27374484415	WP_000394140.1
C2566_RS05565	brnQ	brnQ	branched-chain amino acid transporter carrier protein BrnQ	0.837542502806708	0.00496169596817659	Upregulated	190.681711232237	WP_000149639.1
C2566_RS04630	cdsA	cdsA	phosphatidate cytidylyltransferase	0.835234224069341	0.0127321937610627	Upregulated	225.187177619017	WP_000922446.1
C2566_RS21765	gltS	gltS	sodium/glutamate symporter	0.833410916856564	0.013738158097183	Upregulated	4419.45034239613	WP_000468833.1
C2566_RS15160	truA	truA	tRNA pseudouridine(38-40) synthase TruA	0.832098327209352	0.0250971567901503	Upregulated	131.657858711371	WP_001283585.1
C2566_RS16560	ypjD	ypjD	cytochrome C assembly family protein	0.83192382782014	0.00571929971571789	Upregulated	311.026057311598	WP_001338897.1
C2566_RS10310	sapC	sapC	peptide ABC transporter permease SapC	0.830104808574791	0.0260053708601457	Upregulated	34.4684207737469	WP_001146163.1
C2566_RS15215	aroC	aroC	chorismate synthase	0.828974906845871	0.0157802240097832	Upregulated	99.5653943587616	WP_001297933.1
C2566_RS19895	rplF	rplF	50S ribosomal protein L6	0.828293258350014	0.0461738016840067	Upregulated	1282.37488278581	WP_000091945.1
C2566_RS10985	ydcU	ydcU	ABC transporter permease	0.82750956686991	0.0461738016840067	Upregulated	25.7214308812183	WP_001251313.1
C2566_RS09125	msyB	msyB	MysB family protein	0.827082281476025	0.0354845011906703	Upregulated	275.209073322468	WP_000180056.1
C2566_RS18660	bacA	bacA	undecaprenyl-diphosphate phosphatase	0.821180166322194	0.0146693966611448	Upregulated	144.029522124028	WP_001281927.1
C2566_RS12200	ydiJ	ydiJ	FAD-binding and (Fe-S)-binding domain-containing protein	0.820222417862793	0.00254641622070156	Upregulated	198.995232139014	WP_000612953.1
C2566_RS14215	osmF	osmF	glycine betaine ABC transporter substrate-binding protein OsmF	0.820117434211524	0.0140717176998115	Upregulated	41.3108147299855	WP_001130308.1
C2566_RS06040	qmcA	qmcA	SPFH domain-containing protein	0.820015479993961	0.0261099318012199	Upregulated	137.365163303927	WP_000904502.1
C2566_RS21660	waaA	waaA	lipid IV(A) 3-deoxy-D-manno-octulosonic acid transferase	0.81925240323265	0.00131562075543043	Upregulated	129.013974174696	WP_000891574.1
C2566_RS04635	rseP	rseP	sigma E protease regulator RseP	0.818675589567397	0.00355755741349928	Upregulated	718.88971562662	WP_001295561.1
C2566_RS07880	mdfA	mdfA	multidrug efflux MFS transporter MdfA	0.81565904613439	0.0421186064066111	Upregulated	32.6669356625618	WP_001180089.1
C2566_RS14600	napA	napA	periplasmic nitrate reductase subunit alpha	0.815589630831918	0.0222781661865053	Upregulated	87.8133751546571	WP_000778078.1
C2566_RS04015	lptD	lptD	LPS assembly protein LptD	0.815100020969079	0.00420174638266974	Upregulated	909.775513506217	WP_000746151.1
C2566_RS18265	lptG	lptG	LPS export ABC transporter permease LptG	0.812360849988137	0.0202536928276958	Upregulated	90.1410647596674	WP_001318997.1
C2566_RS05895	tomB	tomB	Hha toxicity modulator TomB	0.810160677360265	0.0668015402922377	Upregulated	3674.11221724132	WP_000344800.1
C2566_RS05725	cyoD	cyoD	cytochrome o ubiquinol oxidase subunit IV	0.809667414386472	0.0873556629322731	Upregulated	262.185823125916	WP_000019869.1
C2566_RS20435	feoB	feoB	Fe(2+) transporter permease subunit FeoB	0.808937936072477	0.00728005851394443	Upregulated	193.805140775026	WP_000737007.1
C2566_RS12300	aroH	aroH	3-deoxy-7-phosphoheptulonate synthase AroH	0.808700756764603	0.0141611120242995	Upregulated	128.708338489453	WP_001082229.1
C2566_RS12160	sufE	sufE	cysteine desulfuration protein SufE	0.808028634621983	0.0411845534051648	Upregulated	23.4044759466017	WP_001196530.1
C2566_RS18000	ghxQ	ghxQ	guanine/hypoxanthine transporter GhxQ	0.806266291399075	0.054466452990283	Upregulated	63.2158153437466	WP_000012163.1
C2566_RS18890	yqjG	yqjG	glutathionyl-hydroquinone reductase YqjG	0.806229340624617	0.0174780740961442	Upregulated	58.2822738174121	WP_000531205.1
C2566_RS07715	glnP	glnP	glutamine ABC transporter permease GlnP	0.806084672337785	0.0639193035715925	Upregulated	146.295862150927	WP_001159065.1
C2566_RS05570	proY	proY	proline-specific permease ProY	0.804134644909186	0.0294459166849792	Upregulated	93.0457359155827	WP_001295329.1
C2566_RS14990	nuoE	nuoE	NADH-quinone oxidoreductase subunit NuoE	0.803468011335035	0.0309034623296518	Upregulated	301.783431743697	WP_000545042.1
C2566_RS16355	rseA	rseA	anti-sigma-E factor RseA	0.80035849439023	0.0535651779253514	Upregulated	1484.04046348881	WP_001168459.1
C2566_RS02945	bdcR	bdcR	TetR/AcrR family transcriptional regulator	0.799478860640619	0.0582029168303264	Upregulated	31.3337130399801	WP_001319729.1
C2566_RS06900	lnt	lnt	apolipoprotein N-acyltransferase	0.796139683250149	0.00896434245043676	Upregulated	113.55472983267	WP_000853065.1
C2566_RS21480	mtlA	mtlA	PTS mannitol transporter subunit IICBA	0.79316306503358	0.0244778169180059	Upregulated	276.441968980813	WP_000093247.1
C2566_RS03625	yjiG	yjiG	YjiG family protein	0.790798817009541	0.0354845011906703	Upregulated	185.670260802777	WP_000211971.1
C2566_RS09070	csgA	csgA	curli major subunit CsgA	0.790401099171185	0.0959996244125727	Upregulated	28.112614988632	WP_000771437.1
C2566_RS04625	ispU	ispU	(2E,6E)-farnesyl-diphosphate-specific ditrans,polycis-undecaprenyl-diphosphate synthase	0.789791060500253	0.0122605022790945	Upregulated	288.65654809599	WP_001295562.1
C2566_RS21020	yhjD	yhjD	inner membrane protein YhjD	0.789636321728202	0.0296818993353798	Upregulated	74.9314283065825	WP_000191237.1
C2566_RS08170	poxB	poxB	ubiquinone-dependent pyruvate dehydrogenase	0.788288678272601	0.00402305403309672	Upregulated	206.850747742194	WP_000815335.1
C2566_RS09720	nhaB	nhaB	Na(+)/H(+) antiporter NhaB	0.785200572930374	0.0140717176998115	Upregulated	136.328774371399	WP_000406391.1
C2566_RS08440	mukE	mukE	chromosome partition protein MukE	0.78398049872732	0.00542736904010918	Upregulated	81.0749204540937	WP_001295347.1
C2566_RS19885	rpsE	rpsE	30S ribosomal protein S5	0.783525796212807	0.0474974399785936	Upregulated	1682.47515781752	WP_000940120.1
C2566_RS02220	proP	proP	glycine betaine/L-proline transporter ProP	0.782118228376898	0.00571929971571789	Upregulated	259.189994243638	WP_001298520.1
C2566_RS19085	yraH	yraH	fimbrial protein	0.781903292820957	0.0770023871561964	Upregulated	100.783050341483	WP_001032614.1
C2566_RS19640	accB	accB	acetyl-CoA carboxylase biotin carboxyl carrier protein	0.781896381774781	0.0394634326846197	Upregulated	230.637292703478	WP_000354622.1
C2566_RS04075	thiB	thiB	thiamine ABC transporter substrate binding subunit	0.774657392164591	0.0418789115094833	Upregulated	35.6447093972011	WP_001301364.1
C2566_RS09505	potB	potB	spermidine/putrescine ABC transporter permease PotB	0.774375932626965	0.0366352740332452	Upregulated	82.4612968602414	WP_000799401.1
C2566_RS10910	tehB	tehB	tellurite resistance methyltransferase TehB	0.773193044215866	0.0194874485629242	Upregulated	59.4790317924333	WP_000586744.1
C2566_RS14995	nuoC	nuoC	NADH-quinone oxidoreductase subunit C/D	0.773182829840561	0.0317988911913771	Upregulated	757.408310583842	WP_000247878.1
C2566_RS19890	rplR	rplR	50S ribosomal protein L18	0.770370299018263	0.0748446079522298	Upregulated	690.465454993323	WP_000358960.1
C2566_RS09460	lolE	lolE	lipoprotein-releasing ABC transporter permease subunit LolE	0.769851525336828	0.00290373292414147	Upregulated	238.100817611375	WP_001251384.1
C2566_RS02695	priB	priB	primosomal replication protein N	0.769746306575506	0.103348201726624	Upregulated	716.197523057164	WP_001296681.1
C2566_RS19910	rplE	rplE	50S ribosomal protein L5	0.767947584388984	0.0704479344791616	Upregulated	1812.76100474432	WP_001096200.1
C2566_RS17460	ptrA	ptrA	pitrilysin	0.762449090838475	0.000335983736847018	Upregulated	307.010569711628	WP_001138150.1
C2566_RS05900	acrB	acrB	efflux RND transporter permease AcrB	0.761288428026248	0.0268662731653004	Upregulated	781.94103560514	WP_001132469.1
C2566_RS14255	yohP	yohP	small membrane protein YohP	0.760729474212495	0.124651578677448	Upregulated	10.5795987782134	WP_000691708.1
C2566_RS14470	yejE	yejE	ABC transporter permease	0.759947351294671	0.0426260970034907	Upregulated	31.9873041464835	WP_000088916.1
C2566_RS07235	sdhC	sdhC	succinate dehydrogenase cytochrome b556 subunit	0.758815914546339	0.0959996244125727	Upregulated	498.815713182554	WP_000263347.1
C2566_RS14805	rhmD	rhmD	L-rhamnonate dehydratase	0.758581887481323	0.0345944326050851	Upregulated	54.2396516089865	WP_001319848.1
C2566_RS08600	fabA	fabA	bifunctional 3-hydroxydecanoyl-ACP dehydratase/trans-2-decenoyl-ACP isomerase	0.758383138589096	0.0677467027056018	Upregulated	320.403819128818	WP_000227927.1
C2566_RS20830	yhiI	yhiI	HlyD family secretion protein	0.757652217360958	0.0371592140307439	Upregulated	131.414236619024	WP_000361491.1
C2566_RS14960	nuoK	nuoK	NADH-quinone oxidoreductase subunit NuoK	0.755988776557477	0.0964519881086413	Upregulated	111.602481604302	WP_000612644.1
C2566_RS10875	ydcJ	ydcJ	VOC family protein	0.753137764555446	0.0180259891990127	Upregulated	82.3082695111141	WP_000013789.1
C2566_RS24450	ilvX	ilvX	peptide IlvX	0.752992219598157	0.132257090817461	Upregulated	6.18733674213629	WP_001387183.1
C2566_RS15655	yfeZ	yfeZ	DUF2919 domain-containing protein	0.750050508871315	0.0460600350106198	Upregulated	29.8737737180694	WP_001300381.1
C2566_RS01865	dgkA	dgkA	diacylglycerol kinase	0.750022746465852	0.0767299319224479	Upregulated	39.6824835967034	WP_000002907.1
C2566_RS16755	ygaH	ygaH	L-valine transporter subunit YgaH	0.748455072346513	0.0302154486301791	Upregulated	43.3810032906648	WP_000119763.1
C2566_RS14975	nuoH	nuoH	NADH-quinone oxidoreductase subunit NuoH	0.74820837465562	0.0532115655127661	Upregulated	504.141404435382	WP_000118507.1
C2566_RS19225	nusA	nusA	transcription termination factor NusA	0.746814891580238	0.0118117714365009	Upregulated	395.298872411425	WP_001031057.1
C2566_RS10950	rlhA	rlhA	23S rRNA 5-hydroxycytidine C2501 synthase	0.744375063647646	0.0244903734729171	Upregulated	103.472310594721	WP_001301045.1
C2566_RS08740	cbdX	cbdX	cytochrome bd-II oxidase subunit CbdX	0.743949684017005	0.117223423478501	Upregulated	8.87297806542155	WP_000270305.1
C2566_RS19965	rplD	rplD	50S ribosomal protein L4	0.742073839766924	0.10364053123716	Upregulated	727.849485285084	WP_000424395.1
C2566_RS12170	sufD	sufD	Fe-S cluster assembly protein SufD	0.741270318683258	0.0281945805032421	Upregulated	61.4758798448933	WP_000908013.1
C2566_RS05730	cyoC	cyoC	cytochrome o ubiquinol oxidase subunit III	0.7412548894099	0.106658312110753	Upregulated	411.878973316339	WP_000179819.1
C2566_RS05985	ybaL	ybaL	YbaL family putative K(+) efflux transporter	0.740215223244842	0.035930083250742	Upregulated	169.747320928654	WP_000546237.1
C2566_RS02905	mgtA	mgtA	magnesium-translocating P-type ATPase	0.740050604595229	0.0683757098017833	Upregulated	240.202595269478	WP_000471889.1
C2566_RS18350	hybA	hybA	hydrogenase 2 operon protein HybA	0.737894286868456	0.0608795853866626	Upregulated	217.168251590551	WP_001081870.1
C2566_RS15165	usg	usg	aspartate-semialdehyde dehydrogenase	0.7377153142329	0.0611185241969013	Upregulated	143.810141188381	WP_001289167.1
C2566_RS19850	rpsD	rpsD	30S ribosomal protein S4	0.737479167052627	0.0723880887716606	Upregulated	1981.86363169552	WP_000135224.1
C2566_RS19805	fmt	fmt	methionyl-tRNA formyltransferase	0.735167037392085	0.0689698397992478	Upregulated	344.571213228601	WP_000004473.1
C2566_RS06830	ybeL	ybeL	zinc ribbon-containing protein	0.733421504199546	0.0658390811739058	Upregulated	878.263061663091	WP_001044880.1
C2566_RS04695	tilS	tilS	tRNA lysidine(34) synthetase TilS	0.732152273263647	0.0188023003004315	Upregulated	59.779427230402	WP_000176582.1
C2566_RS17310	sdaB	sdaB	L-serine ammonia-lyase II	0.731186854704814	0.0789158443961446	Upregulated	192.456524873988	WP_000626410.1
C2566_RS07275	sucD	sucD	succinate--CoA ligase subunit alpha	0.730126752608639	0.117223423478501	Upregulated	1346.00459003874	WP_000025458.1
C2566_RS10535	ogt	ogt	methylated-DNA--[protein]-cysteine S-methyltransferase	0.726637221134763	0.0483041251056869	Upregulated	45.1757022519983	WP_000945005.1
C2566_RS10995	patD	patD	aminobutyraldehyde dehydrogenase	0.726287084692347	0.0524831843565996	Upregulated	41.1151350707032	WP_001163875.1
C2566_RS12130	ydhV	ydhV	aldehyde ferredoxin oxidoreductase	0.72412120345028	0.0490868734789979	Upregulated	114.626417915054	WP_001273527.1
C2566_RS15075	yfcF	yfcF	glutathione transferase	0.721175172659203	0.0731843388765091	Upregulated	21.2251344739743	WP_000042440.1
C2566_RS10855	C2566_RS10855	C2566_RS10855	periplasmic protein	0.720488651647624	0.122446474753489	Upregulated	455.275172914598	WP_000731833.1
C2566_RS05740	cyoA	cyoA	cytochrome o ubiquinol oxidase subunit II	0.718628859453413	0.0874019280507218	Upregulated	1213.35492827306	WP_001239440.1
C2566_RS01200	pfkA	pfkA	6-phosphofructokinase	0.716990320543966	0.0437414292956468	Upregulated	240.589379809569	WP_000591795.1
C2566_RS11030	mcbR	mcbR	colanic acid/biofilm transcriptional regulator McbR	0.716462441868706	0.0960994668493251	Upregulated	32.8860735153749	WP_001301034.1
C2566_RS07025	fldA	fldA	flavodoxin FldA	0.716308525496088	0.00157222178687902	Upregulated	835.157930392159	WP_001018618.1
C2566_RS18430	dkgA	dkgA	2,5-didehydrogluconate reductase DkgA	0.716302516861304	0.0174264370391844	Upregulated	147.499179277319	WP_000013149.1
C2566_RS15155	dedA	dedA	DedA family protein	0.715703242058613	0.0295279310384926	Upregulated	131.681762366881	WP_000364335.1
C2566_RS06120	allR	allR	HTH-type transcriptional repressor AllR	0.715416192477932	0.115925085488796	Upregulated	1502.91917175725	WP_000141275.1
C2566_RS01715	aceK	aceK	bifunctional isocitrate dehydrogenase kinase/phosphatase	0.714933849835039	0.118876564959526	Upregulated	460.657733753101	WP_001137223.1
C2566_RS05160	pdeL	pdeL	DNA-binding transcriptional activator/c-di-GMP phosphodiesterase PdeL	0.713238741414264	0.0315992593299586	Upregulated	89.0804850759529	WP_001301264.1
C2566_RS17970	idi	idi	isopentenyl-diphosphate Delta-isomerase	0.712140427517885	0.0784929396725577	Upregulated	97.5454537530496	WP_001192790.1
C2566_RS06145	allB	allB	allantoinase AllB	0.710207826355882	0.110097986714028	Upregulated	57.1304344720325	WP_000006899.1
C2566_RS09115	mdoH	mdoH	glucans biosynthesis glucosyltransferase MdoH	0.706745586032648	0.0483041251056869	Upregulated	427.474156367944	WP_001295445.1
C2566_RS12350	pheS	pheS	phenylalanine--tRNA ligase subunit alpha	0.704425609265124	0.0483041251056869	Upregulated	153.03077960589	WP_000018596.1
C2566_RS02525	tsaE	tsaE	tRNA (adenosine(37)-N6)-threonylcarbamoyltransferase complex ATPase subunit type 1 TsaE	0.704386316746948	0.0585252660912798	Upregulated	28.1000706643607	WP_000981977.1
C2566_RS17895	gcvH	gcvH	glycine cleavage system protein GcvH	0.704369592689307	0.039920747364644	Upregulated	408.826529461004	WP_001295377.1
C2566_RS09840	lolB	lolB	lipoprotein insertase outer membrane protein LolB	0.702294211686342	0.0302154486301791	Upregulated	75.6573759392698	WP_001130692.1
C2566_RS20640	ugpA	ugpA	sn-glycerol-3-phosphate ABC transporter permease UgpA	0.700935341661702	0.146693882344748	Upregulated	15.1373856974646	WP_000099289.1
C2566_RS19855	rpsK	rpsK	30S ribosomal protein S11	0.700286428553431	0.102285537006089	Upregulated	868.471834784901	WP_001029684.1
C2566_RS14515	yejM	yejM	LPS biosynthesis-modulating metalloenzyme YejM	0.699463785045513	0.0244778169180059	Upregulated	289.814105052003	WP_000256203.1
C2566_RS03080	nanY	nanY	2,7-anhydro-N-acetylneuraminate hydratase	0.698261828724385	0.0789437950483577	Upregulated	287.626596184712	WP_000611568.1
C2566_RS19915	rplX	rplX	50S ribosomal protein L24	0.697985555894303	0.0669816804890717	Upregulated	1368.52186660973	WP_000729185.1
C2566_RS19955	rplB	rplB	50S ribosomal protein L2	0.697613598931909	0.105758362057184	Upregulated	1442.55737680143	WP_000301864.1
C2566_RS02875	cybC	cybC	cytochrome b562	0.697010719980967	0.0989005414084807	Upregulated	87.8586779129747	WP_001232240.1
C2566_RS02705	rplI	rplI	50S ribosomal protein L9	0.693878475936108	0.136023351859421	Upregulated	597.836740917056	WP_001196062.1
C2566_RS17915	yqfB	yqfB	N(4)-acetylcytidine aminohydrolase	0.693145188117136	0.0639193035715925	Upregulated	399.984014919069	WP_001182954.1
C2566_RS06480	ybdK	ybdK	YbdK family carboxylate-amine ligase	0.691288545525972	0.0719608120505079	Upregulated	49.4438176071761	WP_001130654.1
C2566_RS16375	trmN	trmN	tRNA(1)(Val) (adenine(37)-N(6))-methyltransferase TrmN	0.689780817061639	0.0731843388765091	Upregulated	44.2825752722718	WP_001295363.1
C2566_RS13590	yeeA	yeeA	FUSC family protein	0.689664033606623	0.0422065094255078	Upregulated	116.026917305103	WP_001200905.1
C2566_RS15830	ypfJ	ypfJ	neutral zinc metallopeptidase	0.687611229922853	0.0749662135543448	Upregulated	183.943902885428	WP_001267498.1
C2566_RS18895	yhaH	yhaH	DUF805 domain-containing protein	0.687338699643378	0.115176566824798	Upregulated	74.7008895562061	WP_000384145.1
C2566_RS14870	pmrD	pmrD	signal transduction protein PmrD	0.687312237303863	0.0786086656881862	Upregulated	220.974547982176	WP_001295285.1
C2566_RS17655	ygeV	ygeV	sigma-54 interaction domain-containing protein	0.686542180740126	0.021059706000733	Upregulated	592.276100865999	WP_000417806.1
C2566_RS17900	gcvP	gcvP	aminomethyl-transferring glycine dehydrogenase	0.686116669169121	0.0728471124489156	Upregulated	700.846968709035	WP_000195061.1
C2566_RS12970	kdgR	kdgR	DNA-binding transcriptional regulator KdgR	0.685762851028861	0.0150336187909223	Upregulated	215.049735771945	WP_001262182.1
C2566_RS12935	rlmA	rlmA	23S rRNA (guanine(745)-N(1))-methyltransferase	0.684455736653253	0.0754847988614996	Upregulated	522.717018844723	WP_000010149.1
C2566_RS13545	cobS	cobS	adenosylcobinamide-GDP ribazoletransferase	0.684383893904475	0.0901519017483581	Upregulated	29.1797997270761	WP_012767739.1
C2566_RS08220	cspD	cspD	cold shock-like protein CspD	0.684224640067138	0.0534856196276214	Upregulated	5019.16276349362	WP_000410785.1
C2566_RS05710	C2566_RS05710	C2566_RS05710	GNAT family N-acetyltransferase	0.683545374445631	0.0654880829117678	Upregulated	51.1029706813246	WP_000227786.1
C2566_RS13595	sbmC	sbmC	DNA gyrase inhibitor SbmC	0.682997310265941	0.0883274567270298	Upregulated	270.727867185396	WP_001105393.1
C2566_RS05890	hha	hha	HHA domain-containing protein	0.680624277839602	0.13623154944115	Upregulated	1434.83081537399	WP_001291435.1
C2566_RS02995	lptF	lptF	LPS export ABC transporter permease LptF	0.678770893892684	0.0404437169942677	Upregulated	210.206117284823	WP_000584114.1
C2566_RS02570	purA	purA	adenylosuccinate synthase	0.677455995111666	0.0653900723858184	Upregulated	1671.90307961103	WP_000527955.1
C2566_RS01995	actP	actP	cation/acetate symporter ActP	0.677279785259862	0.125983367210614	Upregulated	235.688050350225	WP_000832570.1
C2566_RS12440	katE	katE	catalase HPII	0.676532474311418	0.0434191726265917	Upregulated	253.330266388228	WP_000077856.1
C2566_RS04885	dpaA	dpaA	peptidoglycan meso-diaminopimelic acid protein amidase	0.67641858280942	0.0286462479468885	Upregulated	242.141824365579	WP_001225679.1
C2566_RS00260	rbsC	rbsC	ribose ABC transporter permease	0.676343717588719	0.148785537667202	Upregulated	103.519908474468	WP_000211858.1
C2566_RS08585	pqiB	pqiB	intermembrane transport protein PqiB	0.676162233032127	0.00689599731139703	Upregulated	218.226617702468	WP_000445533.1
C2566_RS12345	pheT	pheT	phenylalanine--tRNA ligase subunit beta	0.674847783350698	0.0525654752409151	Upregulated	456.888798647196	WP_000672380.1
C2566_RS01630	yjaG	yjaG	YjaG family protein	0.674304585605483	0.0315005051423945	Upregulated	293.529220877995	WP_000940106.1
C2566_RS12725	dgcJ	dgcJ	diguanylate cyclase DgcJ	0.673410151426927	0.0848840710624537	Upregulated	181.810552753616	WP_000766131.1
C2566_RS18340	hybC	hybC	hydrogenase 2 large subunit	0.672626648728523	0.0968362159100905	Upregulated	521.327554160907	WP_000083065.1
C2566_RS13335	araG	araG	arabinose ABC transporter ATP-binding protein AraG	0.6725847814418	0.0878635389924149	Upregulated	71.9719261562319	WP_001187819.1
C2566_RS07865	dacC	dacC	serine-type D-Ala-D-Ala carboxypeptidase	0.672092486170343	0.0345944326050851	Upregulated	142.688596932917	WP_001300708.1
C2566_RS08575	uup	uup	ABC transporter ATP-binding protein	0.670486145848653	0.00460361653312415	Upregulated	406.631072819255	WP_000053099.1
C2566_RS02835	ytfQ	ytfQ	galactofuranose ABC transporter substrate-binding protein YtfQ	0.669768688619317	0.0677714197256385	Upregulated	81.816960871301	WP_000265933.1
C2566_RS21030	yhjG	yhjG	AsmA family protein	0.669047068154603	0.0461738016840067	Upregulated	74.7929434674745	WP_001296794.1
C2566_RS00045	mdtL	mdtL	multidrug efflux MFS transporter MdtL	0.66875082046715	0.142273986846576	Upregulated	99.0806103496238	WP_000085987.1
C2566_RS17620	C2566_RS17620	C2566_RS17620	IS3-like element IS3 family transposase	0.663301149216059	0.137609801723829	Upregulated	40.5358383550236	WP_085947598.1
C2566_RS10290	fabI	fabI	enoyl-ACP reductase FabI	0.662740221403116	0.105628525285864	Upregulated	789.474381389544	WP_000506490.1
C2566_RS11385	C2566_RS11385	C2566_RS11385	diguanylate cyclase	0.662173118333245	0.0794237196771376	Upregulated	132.56291454008	WP_000558032.1
C2566_RS22130	dnaA	dnaA	chromosomal replication initiator protein DnaA	0.661588094951326	0.0137823208158576	Upregulated	234.713705717252	WP_000059111.1
C2566_RS09670	ycgJ	ycgJ	YcgJ family protein	0.660429440887446	0.0968362159100905	Upregulated	155.996495575747	WP_001056848.1
C2566_RS17295	queF	queF	NADPH-dependent 7-cyano-7-deazaguanine reductase QueF	0.660366650897043	0.0142305763644275	Upregulated	149.253557688048	WP_000100420.1
C2566_RS11425	C2566_RS11425	C2566_RS11425	helix-turn-helix domain-containing protein	0.659213841219504	0.11154436024441	Upregulated	360.4508143082	WP_000268704.1
C2566_RS11810	fumB	fumB	class I fumarate hydratase	0.6590298561303	0.115925085488796	Upregulated	2436.0746355389	WP_000066639.1
C2566_RS01600	thiE	thiE	thiamine phosphate synthase	0.657320492449081	0.14995130784674	Upregulated	18.1311339364767	WP_000284615.1
C2566_RS12865	yoaC	yoaC	DUF1889 family protein	0.656481553576876	0.151803163833647	Upregulated	563.864912338367	WP_001111995.1
C2566_RS02690	rpsF	rpsF	30S ribosomal protein S6	0.655781537915571	0.129560224036588	Upregulated	1161.32944149787	WP_001216675.1
C2566_RS12850	yoaA	yoaA	ATP-dependent DNA helicase	0.653548706184719	0.0512327549493716	Upregulated	142.512851363797	WP_000128847.1
C2566_RS05990	fsr	fsr	fosmidomycin MFS transporter	0.653318570758661	0.0737807320972555	Upregulated	70.0973470719423	WP_001251610.1
C2566_RS04375	yadG	yadG	ABC transporter ATP-binding protein	0.65321521498656	0.0219878201369106	Upregulated	95.8518641855658	WP_000150637.1
C2566_RS01070	fdoH	fdoH	formate dehydrogenase O subunit beta	0.651340666856362	0.0659312436583233	Upregulated	417.549522060242	WP_000331377.1
C2566_RS09820	ychH	ychH	stress-induced protein YchH	0.650555019211613	0.155123708477969	Upregulated	3036.61320825345	WP_000823885.1
C2566_RS07765	ldtB	ldtB	L,D-transpeptidase	0.650238205621717	0.0719860810094105	Upregulated	305.262215463673	WP_001056384.1
C2566_RS12195	menI	menI	1,4-dihydroxy-2-naphthoyl-CoA hydrolase	0.648688685037162	0.0442105916992203	Upregulated	87.217513802821	WP_000637982.1
C2566_RS05605	secF	secF	protein translocase subunit SecF	0.648291124365977	0.120641400419766	Upregulated	669.599594638362	WP_000046637.1
C2566_RS08520	elfA	elfA	fimbrial protein	0.645300218559715	0.101784344820249	Upregulated	153.687281760576	WP_000750293.1
C2566_RS04615	frr	frr	ribosome recycling factor	0.645072959227999	0.0824765145351517	Upregulated	411.300858671741	WP_000622418.1
C2566_RS21185	yhjY	yhjY	autotransporter outer membrane beta-barrel domain-containing protein	0.644729711948905	0.0857805830314702	Upregulated	164.83742275413	WP_000584472.1
C2566_RS10990	ydcV	ydcV	ABC transporter permease	0.644380530086766	0.174058275583467	Upregulated	19.4340398503606	WP_000555458.1
C2566_RS00020	yidC	yidC	membrane protein insertase YidC	0.642638894681414	0.119241584738218	Upregulated	998.352282072432	WP_000378266.1
C2566_RS03800	sgcX	sgcX	M42 family metallopeptidase	0.641627989804122	0.0553732816614204	Upregulated	41.9943226343769	WP_000010829.1
C2566_RS19905	rpsN	rpsN	30S ribosomal protein S14	0.641400343247113	0.104258687657962	Upregulated	1779.58856588193	WP_001118930.1
C2566_RS04685	ldcC	ldcC	lysine decarboxylase LdcC	0.640378470431471	0.0456124627125074	Upregulated	95.6232131465959	WP_001020950.1
C2566_RS10480	ycjG	ycjG	L-Ala-D/L-Glu epimerase	0.637952652830853	0.106184190865519	Upregulated	99.0209909836215	WP_001261211.1
C2566_RS14025	fbaB	fbaB	class I fructose-bisphosphate aldolase	0.637502804549355	0.0465643145079649	Upregulated	158.714192172774	WP_000129551.1
C2566_RS19935	rplP	rplP	50S ribosomal protein L16	0.636087098293128	0.168300068714362	Upregulated	950.537392594908	WP_000941212.1
C2566_RS00040	tnaB	tnaB	low affinity tryptophan permease TnaB	0.635382147542739	0.161426237072992	Upregulated	232.001159648411	WP_000131911.1
C2566_RS13535	ldtA	ldtA	L,D-transpeptidase	0.634585558461968	0.118764832507126	Upregulated	569.116476806338	WP_000986321.1
C2566_RS01985	yjcE	yjcE	Na+/H+ antiporter	0.633750292161103	0.0741913276330802	Upregulated	142.74830728412	WP_000402207.1
C2566_RS16030	yfgM	yfgM	ancillary SecYEG translocon subunit YfgM	0.633715631168909	0.0597167555475116	Upregulated	184.471330763616	WP_000409205.1
C2566_RS04600	rpsB	rpsB	30S ribosomal protein S2	0.633502576631753	0.137611514240206	Upregulated	2802.58025836341	WP_000246882.1
C2566_RS15205	yfcA	yfcA	sulfite exporter TauE/SafE family protein	0.633445356467847	0.0483041251056869	Upregulated	44.0859244148861	WP_000447361.1
C2566_RS11845	hdhA	hdhA	7-alpha-hydroxysteroid dehydrogenase	0.631122267807219	0.113254545805657	Upregulated	267.819199317774	WP_000483353.1
C2566_RS12075	ribE	ribE	riboflavin synthase	0.631063234280231	0.0365839239418159	Upregulated	525.075928447289	WP_000493947.1
C2566_RS17340	C2566_RS17340	C2566_RS17340	LacI family DNA-binding transcriptional regulator	0.62942993841929	0.127500261237139	Upregulated	62.8492123871181	WP_001140843.1
C2566_RS04355	cueO	cueO	multicopper oxidase CueO	0.627063107933299	0.116279514000394	Upregulated	92.3394167889812	WP_001189647.1
C2566_RS00185	atpB	atpB	F0F1 ATP synthase subunit A	0.626401668120045	0.0765747601821028	Upregulated	1527.85360284254	WP_000135625.1
C2566_RS09830	prs	prs	ribose-phosphate diphosphokinase	0.623828666014778	0.102443286471144	Upregulated	699.926451785474	WP_001298109.1
C2566_RS04595	map	map	type I methionyl aminopeptidase	0.623816702085088	0.0586450817903364	Upregulated	1028.35576966528	WP_001018194.1
C2566_RS12250	ydiP	ydiP	AraC family transcriptional regulator	0.623241710232215	0.139815207016291	Upregulated	51.8789520868733	WP_000284782.1
C2566_RS15200	epmC	epmC	elongation factor P hydroxylase	0.622319236637107	0.104818374546177	Upregulated	40.8619855906161	WP_001089241.1
C2566_RS07710	glnQ	glnQ	glutamine ABC transporter ATP-binding protein GlnQ	0.619919110807515	0.163428413581775	Upregulated	159.740726420047	WP_000569083.1
C2566_RS04550	btuF	btuF	vitamin B12 ABC transporter substrate-binding protein BtuF	0.619712485373229	0.0968362159100905	Upregulated	35.9841198893192	WP_001319823.1
C2566_RS01595	thiF	thiF	thiazole biosynthesis adenylyltransferase ThiF	0.616466044113522	0.161426237072992	Upregulated	21.5461970228644	WP_000999737.1
C2566_RS19845	rpoA	rpoA	DNA-directed RNA polymerase subunit alpha	0.6160657523665	0.158410803792278	Upregulated	2940.10183379741	WP_001162094.1
C2566_RS00250	rbsD	rbsD	D-ribose pyranase	0.61559220921546	0.204540602318744	Upregulated	270.910479239951	NA
C2566_RS03305	thrA	thrA	bifunctional aspartate kinase/homoserine dehydrogenase I	0.613574952276877	0.107755622967828	Upregulated	273.130452992358	WP_001264707.1
C2566_RS11040	yncE	yncE	YncE family protein	0.611974974670297	0.0460086548651255	Upregulated	183.680317911131	WP_000550675.1
C2566_RS14065	C2566_RS14065	C2566_RS14065	HTH-like domain-containing protein	0.611399677821441	0.199804399518582	Upregulated	796.610624639644	NA
C2566_RS09360	tmk	tmk	dTMP kinase	0.61123379735282	0.150809900890773	Upregulated	53.0131234786637	WP_001257000.1
C2566_RS07430	aroG	aroG	3-deoxy-7-phosphoheptulonate synthase AroG	0.610666053527361	0.0425263521203277	Upregulated	239.556441751447	WP_001109196.1
C2566_RS08465	aspC	aspC	aspartate transaminase	0.610600008096448	0.103178614962983	Upregulated	951.692281385336	WP_000462687.1
C2566_RS09315	rpmF	rpmF	50S ribosomal protein L32	0.608637618667414	NA	Upregulated	617.681415271329	WP_000290727.1
C2566_RS09410	ycfP	ycfP	alpha/beta hydrolase YcfP	0.605536526939307	0.0856413766985566	Upregulated	550.227223190982	WP_000587930.1
C2566_RS19975	rpsJ	rpsJ	30S ribosomal protein S10	0.60493272515541	0.125689613002362	Upregulated	1211.22156568198	WP_001181004.1
C2566_RS10115	trpB	trpB	tryptophan synthase subunit beta	0.603637249413167	0.175920359582887	Upregulated	109.289841462718	WP_000209518.1
C2566_RS05375	frmR	frmR	formaldehyde-responsive transcriptional repressor FrmR	0.60089323579135	0.12457723715799	Upregulated	22.7629797964642	WP_001141271.1
C2566_RS00255	rbsA	rbsA	ribose ABC transporter ATP-binding protein RbsA	0.600550327615673	NA	Upregulated	156.218320453709	WP_000387752.1
C2566_RS05495	aroL	aroL	shikimate kinase AroL	0.60053369383881	0.0794237196771376	Upregulated	161.555320353265	WP_000193393.1
C2566_RS19970	rplC	rplC	50S ribosomal protein L3	0.599451741872931	0.149716395562105	Upregulated	1383.41633594167	WP_000579833.1
C2566_RS09555	nudJ	nudJ	phosphatase NudJ	0.599374190876752	0.135171827429552	Upregulated	25.2040348721176	WP_000476096.1
C2566_RS15755	eutS	eutS	ethanolamine utilization microcompartment protein EutS	0.599191536368185	0.209934316855564	Upregulated	3.15780383757833	WP_000356956.1
C2566_RS13310	flhD	flhD	flagellar transcriptional regulator FlhD	0.598967876140795	0.126827439425871	Upregulated	162.953521481197	WP_001295647.1
C2566_RS02485	asd	asd	archaetidylserine decarboxylase	0.598401695217184	0.0825628698645912	Upregulated	144.128124215438	WP_000934920.1
C2566_RS14740	nrdA	nrdA	class 1a ribonucleoside-diphosphate reductase subunit alpha	0.596355269877875	0.0286987040301177	Upregulated	244.675143205445	WP_001075164.1
C2566_RS09665	minC	minC	septum site-determining protein MinC	0.59612534265303	0.0915913965591072	Upregulated	483.488992169911	WP_001301105.1
C2566_RS05885	maa	maa	maltose O-acetyltransferase	0.596100129855336	0.152104510225072	Upregulated	73.4218171108477	WP_000102564.1
C2566_RS12190	ydiH	ydiH	YdiH family protein	0.595468541486406	0.129251982271564	Upregulated	222.449510729875	WP_001296104.1
C2566_RS21635	C2566_RS21635	C2566_RS21635	glycosyltransferase	0.595283425469864	0.219205533226368	Upregulated	172.519766158481	NA
C2566_RS12145	pykF	pykF	pyruvate kinase PykF	0.595193431044112	0.0334512835547015	Upregulated	364.160125053328	WP_001295403.1
C2566_RS06815	holA	holA	DNA polymerase III subunit delta	0.594705673016554	0.0144497678851351	Upregulated	120.153744789866	WP_000620554.1
C2566_RS07340	tolB	tolB	Tol-Pal system beta propeller repeat protein TolB	0.593775276487673	0.0890771718104298	Upregulated	1286.68126784173	WP_001295307.1
C2566_RS12080	mdtK	mdtK	multidrug efflux MATE transporter MdtK	0.593590883526913	0.113254545805657	Upregulated	44.9335783713717	WP_001174961.1
C2566_RS16325	era	era	GTPase Era	0.593528039050384	0.0658269258996709	Upregulated	147.468015169859	WP_000020749.1
C2566_RS10760	ydbL	ydbL	YdbL family protein	0.593366894419495	0.184726080092703	Upregulated	51.7643025646857	WP_000752043.1
C2566_RS09545	hflD	hflD	high frequency lysogenization protein HflD	0.592966018659611	0.16959319364395	Upregulated	74.0331659773183	WP_001297479.1
C2566_RS09035	ycdZ	ycdZ	DUF1097 domain-containing protein	0.592920981648245	0.193310645804712	Upregulated	110.448396306055	WP_001300785.1
C2566_RS09030	ycdY	ycdY	molecular chaperone YcdY	0.592071357381174	0.0528260829344206	Upregulated	100.29404817334	WP_001001902.1
C2566_RS21285	xylF	xylF	D-xylose ABC transporter substrate-binding protein	0.588747165541454	0.168605561225789	Upregulated	34.2507644995334	WP_001300957.1
C2566_RS21895	yicL	yicL	carboxylate/amino acid/amine transporter	0.588676165724082	0.0640858482609827	Upregulated	67.7201767026655	WP_000535960.1
C2566_RS20110	slyX	slyX	protein SlyX	0.588578705536924	0.118459615658348	Upregulated	60.176345348028	WP_001153615.1
C2566_RS01555	rplJ	rplJ	50S ribosomal protein L10	0.587610368243081	0.182305390323974	Upregulated	1525.53082479344	WP_001207201.1
C2566_RS18015	speA	speA	biosynthetic arginine decarboxylase	0.585844337968621	0.0822223979894466	Upregulated	197.723962454268	NA
C2566_RS01550	rplA	rplA	50S ribosomal protein L1	0.585513418144695	0.192478053987266	Upregulated	1806.6617308666	WP_001096684.1
C2566_RS20055	bfd	bfd	bacterioferritin-associated ferredoxin	0.584065205868559	0.197290251936208	Upregulated	63.2168298918381	WP_000289085.1
C2566_RS07325	tolQ	tolQ	Tol-Pal system protein TolQ	0.58319273681516	0.0763463258517785	Upregulated	137.385950225241	WP_000131314.1
C2566_RS04605	tsf	tsf	translation elongation factor Ts	0.582328719715609	0.133254040152345	Upregulated	2142.59708619417	WP_000818114.1
C2566_RS21910	yicS	yicS	protein YicS	0.582285609946484	0.213394220752751	Upregulated	18.6114495927945	WP_000805509.1
C2566_RS04345	speE	speE	polyamine aminopropyltransferase	0.581965398230489	0.0687903290365824	Upregulated	287.824337172452	WP_000818411.1
C2566_RS08270	lrp	lrp	leucine-responsive transcriptional regulator Lrp	0.58158980728191	0.0719804185817085	Upregulated	445.68873957163	WP_000228473.1
C2566_RS11675	ynfD	ynfD	DUF1161 domain-containing protein	0.579840701789377	0.211488192463146	Upregulated	47.7768509937077	WP_001300836.1
C2566_RS01440	sthA	sthA	Si-specific NAD(P)(+) transhydrogenase	0.579836977540175	0.128265643544197	Upregulated	1077.48628193199	WP_001120798.1
C2566_RS08125	artQ	artQ	arginine ABC transporter permease ArtQ	0.578738051529081	0.194768557768162	Upregulated	54.7701186689562	WP_001001691.1
C2566_RS25275	C2566_RS25275	C2566_RS25275	cobalamin biosynthesis protein	0.577164072617348	0.20401086346063	Upregulated	9.62071871701591	NA
C2566_RS19960	rplW	rplW	50S ribosomal protein L23	0.576401475680987	0.151510040145499	Upregulated	1088.44332588226	WP_000617544.1
C2566_RS12535	ydjX	ydjX	TVP38/TMEM64 family protein	0.576334604816916	0.120989330673202	Upregulated	95.575190579698	WP_001299560.1
C2566_RS14585	napB	napB	nitrate reductase cytochrome c-type subunit	0.573532576200862	0.222026572010916	Upregulated	16.4697316226605	WP_000835177.1
C2566_RS14550	ccmF	ccmF	cytochrome c-type biogenesis heme lyase CcmF	0.573194883056454	0.172991541213033	Upregulated	51.7731381135475	WP_000982447.1
C2566_RS05980	gsk	gsk	inosine/guanosine kinase	0.573168117182199	0.120989330673202	Upregulated	134.951157584156	WP_000671574.1
C2566_RS12020	rnt	rnt	ribonuclease T	0.57310045332553	0.171975117187273	Upregulated	44.0097123534537	WP_001282281.1
C2566_RS02555	hflK	hflK	FtsH protease activity modulator HflK	0.57194894654986	0.15419141950759	Upregulated	433.960778768664	WP_000312488.1
C2566_RS15040	yfbV	yfbV	terminus macrodomain insulation protein YfbV	0.571731359883479	0.110282208551444	Upregulated	396.785483777799	WP_000106627.1
C2566_RS07720	glnH	glnH	glutamine ABC transporter substrate-binding protein GlnH	0.571586886232684	0.202708111928918	Upregulated	1529.87458008959	WP_000843866.1
C2566_RS14970	nuoI	nuoI	NADH-quinone oxidoreductase subunit NuoI	0.570990778193999	0.071145713047071	Upregulated	334.079205230904	WP_000172749.1
C2566_RS15760	maeB	maeB	NADP-dependent oxaloacetate-decarboxylating malate dehydrogenase	0.570016247552971	0.161092169757316	Upregulated	814.333029753128	WP_000342648.1
C2566_RS00410	rho	rho	transcription termination factor Rho	0.569787705619098	0.0403508924940858	Upregulated	2119.5057160406	WP_012767773.1
C2566_RS16440	yfiM	yfiM	YfiM family lipoprotein	0.569347211481101	0.14096514601151	Upregulated	17.1721423457367	WP_012138968.1
C2566_RS05650	thiL	thiL	thiamine-phosphate kinase	0.569126920870561	0.0719727697905866	Upregulated	67.3382472462895	WP_000742109.1
C2566_RS17600	yqeF	yqeF	acetyl-CoA C-acetyltransferase	0.569080816674082	0.155716145539653	Upregulated	197.027529704759	WP_000656029.1
C2566_RS02700	rpsR	rpsR	30S ribosomal protein S18	0.567289633059123	0.217120200373395	Upregulated	466.462051639295	WP_000135199.1
C2566_RS05415	C2566_RS05415	C2566_RS05415	autotransporter outer membrane beta-barrel domain-containing protein	0.566661551252741	0.156149585137923	Upregulated	174.561192769538	WP_000556441.1
C2566_RS21940	uhpC	uhpC	MFS transporter family glucose-6-phosphate receptor UhpC	0.564614141622575	0.176596414248645	Upregulated	43.3709221760679	WP_000936566.1
C2566_RS06630	dsbG	dsbG	thiol:disulfide interchange protein DsbG	0.56382407212591	0.08339901625805	Upregulated	59.0060853589472	WP_000913828.1
C2566_RS04970	C2566_RS04970	C2566_RS04970	IS1-like element IS1A family transposase	0.563128851030935	0.222026572010916	Upregulated	9.18279388611211	WP_103215986.1
C2566_RS22125	dnaN	dnaN	DNA polymerase III subunit beta	0.563117266990916	0.104858469544625	Upregulated	212.593874724625	WP_000673464.1
C2566_RS16765	emrA	emrA	multidrug efflux MFS transporter periplasmic adaptor subunit EmrA	0.562283651308008	0.0658269258996709	Upregulated	64.3908131342279	WP_001295175.1
C2566_RS11840	uidR	uidR	DNA-binding transcriptional regulator UidR	0.561091040093188	0.148520553631006	Upregulated	390.896155354226	WP_000969092.1
C2566_RS09395	lpoB	lpoB	penicillin-binding protein activator LpoB	0.560037941840886	0.115090221505101	Upregulated	99.1968719983092	WP_000164439.1
C2566_RS02560	hflC	hflC	protease modulator HflC	0.559874213311851	0.169199100618212	Upregulated	506.185686976264	WP_001232412.1
C2566_RS14535	narP	narP	nitrate/nitrite response regulator protein NarP	0.559311012357159	0.0860948200173846	Upregulated	72.6707956369457	WP_001113637.1
C2566_RS03355	gpmB	gpmB	2,3-diphosphoglycerate-dependent phosphoglycerate mutase GpmB	0.558092230513533	0.141277312640402	Upregulated	68.7666170778009	WP_000942344.1
C2566_RS19270	ftsH	ftsH	ATP-dependent zinc metalloprotease FtsH	0.556965167663491	0.109922253219022	Upregulated	1335.06986501517	WP_001107467.1
C2566_RS21175	eptB	eptB	kdo(2)-lipid A phosphoethanolamine 7''-transferase	0.552153392509402	0.0822223979894466	Upregulated	671.042995842841	WP_001269197.1
C2566_RS01535	secE	secE	preprotein translocase subunit SecE	0.551344879415509	0.118876564959526	Upregulated	252.055129201798	WP_001275702.1
C2566_RS12395	pfkB	pfkB	6-phosphofructokinase II	0.55057997947709	0.123785826523082	Upregulated	208.858822385056	WP_000251727.1
C2566_RS14745	nrdB	nrdB	class Ia ribonucleoside-diphosphate reductase subunit beta	0.549895190148189	0.126800819555456	Upregulated	178.009222278885	WP_000332036.1
C2566_RS01945	yjbR	yjbR	MmcQ/YjbR family DNA-binding protein	0.549871152476037	0.214153406085418	Upregulated	299.278792935176	WP_000155657.1
C2566_RS03940	caiA	caiA	crotonobetainyl-CoA dehydrogenase	0.548950000864382	0.200419262860758	Upregulated	638.630295591097	WP_000347117.1
C2566_RS04565	degP	degP	serine endoprotease DegP	0.547845621548613	0.168605561225789	Upregulated	609.789584725524	WP_000753946.1
C2566_RS05470	phoA	phoA	alkaline phosphatase	0.54779210158931	0.186306664660509	Upregulated	70.4750046386599	WP_001301326.1
C2566_RS08665	yccU	yccU	CoA-binding protein	0.547077696069154	0.187247292184447	Upregulated	36.0060128141331	WP_001301418.1
C2566_RS15110	hisQ	hisQ	histidine ABC transporter permease HisQ	0.546344367560044	0.196045210593705	Upregulated	95.6729231696952	WP_000965522.1
C2566_RS18850	exuR	exuR	transcriptional regulator ExuR	0.546108542894296	0.166438281920956	Upregulated	529.607234218225	WP_000406493.1
C2566_RS10245	pyrF	pyrF	orotidine-5'-phosphate decarboxylase	0.545279306889217	0.115414504829259	Upregulated	66.7198040944225	WP_000176278.1
C2566_RS10095	yciE	yciE	ferritin-like domain-containing protein	0.545059487161409	0.211903799344677	Upregulated	65.0019656030544	WP_001079505.1
C2566_RS03100	C2566_RS03100	C2566_RS03100	IS3-like element IS911 family transposase	0.544277748812857	0.0895594709318148	Upregulated	208.021218495236	WP_085948656.1
C2566_RS15235	C2566_RS15235	C2566_RS15235	fimbrial protein	0.542045028799414	0.176127497831128	Upregulated	58.5005958942405	WP_000197766.1
C2566_RS08640	yccF	yccF	YccF domain-containing protein	0.542042522236659	0.207886172764667	Upregulated	24.2139093985985	WP_001261235.1
C2566_RS19350	mlaE	mlaE	lipid asymmetry maintenance ABC transporter permease subunit MlaE	0.541907478620955	0.167305295194392	Upregulated	87.6601034889892	WP_000925795.1
C2566_RS12125	ydhW	ydhW	YdhW family putative oxidoreductase system protein	0.541800104887206	0.186257215236436	Upregulated	34.940941287587	WP_001301419.1
C2566_RS00520	hemX	hemX	uroporphyrinogen-III C-methyltransferase	0.541398335074953	0.11588552827076	Upregulated	204.253435436091	WP_000139084.1
C2566_RS19190	deaD	deaD	ATP-dependent RNA helicase DeaD	0.540491191836196	0.142273986846576	Upregulated	376.379330565452	WP_001295553.1
C2566_RS12115	phsC	phsC	thiosulfate reductase cytochrome B subunit	0.540107425916316	0.153979970879206	Upregulated	39.2030987029961	WP_001069979.1
C2566_RS19945	rplV	rplV	50S ribosomal protein L22	0.539767841854743	0.227590459391298	Upregulated	761.442940672151	WP_000447529.1
C2566_RS20835	yhiJ	yhiJ	DUF4049 domain-containing protein	0.539353215497735	0.23455295044577	Upregulated	63.4745850804512	WP_001329173.1
C2566_RS19820	mscL	mscL	large-conductance mechanosensitive channel protein MscL	0.536694281419376	0.17030377896198	Upregulated	519.622997666543	WP_000022442.1
C2566_RS06165	allC	allC	allantoate deiminase	0.535116602362587	0.1614649934912	Upregulated	55.8985069077667	WP_001301144.1
C2566_RS11165	yddM	yddM	HigA family addiction module antitoxin	0.535080311981761	0.174739731563634	Upregulated	92.5214424745051	WP_000781370.1
C2566_RS18495	qseC	qseC	quorum sensing histidine kinase QseC	0.534831223286149	0.201690057673873	Upregulated	57.5270448115135	WP_000673402.1
C2566_RS21315	avtA	avtA	valine--pyruvate transaminase	0.534729699996572	0.0472801379619875	Upregulated	159.149815420162	WP_000144361.1
C2566_RS13025	pphA	pphA	protein-serine/threonine phosphatase	0.533149677772337	0.208154776912439	Upregulated	40.977040951984	WP_000812724.1
C2566_RS05630	nrdR	nrdR	transcriptional regulator NrdR	0.532617675828743	0.175920359582887	Upregulated	67.377082983672	WP_000543535.1
C2566_RS00880	yihD	yihD	YihD family protein	0.531561752508835	0.129993326546043	Upregulated	359.559232147891	WP_001295263.1
C2566_RS04835	dnaQ	dnaQ	DNA polymerase III subunit epsilon	0.529749343038853	0.142273986846576	Upregulated	195.749543806387	WP_001300756.1
C2566_RS17200	queE	queE	7-carboxy-7-deazaguanine synthase QueE	0.529513905120178	0.122520601158659	Upregulated	122.517991955722	WP_001199973.1
C2566_RS16700	ygaC	ygaC	DUF2002 family protein	0.527177768467071	0.214194451129642	Upregulated	35.3630823533953	WP_000281320.1
C2566_RS06740	C2566_RS06740	C2566_RS06740	deaminated glutathione amidase	0.526084755342511	0.190849391921861	Upregulated	27.8981116776954	WP_000959109.1
C2566_RS09310	yceD	yceD	23S rRNA accumulation protein YceD	0.525655168194341	0.168300068714362	Upregulated	1660.16875267029	WP_001174481.1
C2566_RS09845	hemA	hemA	glutamyl-tRNA reductase	0.524660602848115	0.0411904071446378	Upregulated	425.586431414468	WP_001295619.1
C2566_RS08635	yccS	yccS	YccS family putative transporter	0.524480887634997	0.103178614962983	Upregulated	133.232179755622	WP_000875061.1
C2566_RS17540	lplT	lplT	lysophospholipid transporter LplT	0.522192711701596	0.207079616350015	Upregulated	50.7735940020166	WP_000004616.1
C2566_RS04430	yadM	yadM	fimbrial protein	0.521720743638963	0.228932943925226	Upregulated	15.8223887232843	WP_000598300.1
C2566_RS11670	ynfC	ynfC	YnfC family lipoprotein	0.520481684970013	0.150318376800344	Upregulated	109.200623648608	WP_001321287.1
C2566_RS09430	bhsA	bhsA	multiple stress resistance protein BhsA	0.520382295847991	0.24332231906336	Upregulated	217.93022929769	WP_000800153.1
C2566_RS13205	cmoB	cmoB	tRNA 5-methoxyuridine(34)/uridine 5-oxyacetic acid(34) synthase CmoB	0.52006338834028	0.141277312640402	Upregulated	95.9673084412883	WP_000564726.1
C2566_RS14485	bcr	bcr	multidrug efflux MFS transporter Bcr	0.51954835767798	0.12897523243777	Upregulated	121.035606823899	WP_000213361.1
C2566_RS00035	tnaA	tnaA	tryptophanase	0.519439611558257	0.173429653343175	Upregulated	1631.00321428407	WP_001295247.1
C2566_RS08605	ycbZ	ycbZ	AAA family ATPase	0.51896409804808	0.0805683217673291	Upregulated	192.585939074215	WP_000156518.1
C2566_RS04300	aroP	aroP	aromatic amino acid transporter AroP	0.518359883145575	0.0944448540147009	Upregulated	129.605191822992	WP_000969915.1
C2566_RS18385	yghA	yghA	NADP(+)-dependent aldehyde reductase	0.51677557020216	0.176596414248645	Upregulated	39.5968711432525	WP_000018760.1
C2566_RS08630	sxy	sxy	CRP-S regulon transcriptional coactivator Sxy	0.516176901323638	0.160229902603576	Upregulated	139.762549531969	WP_000839153.1
C2566_RS15930	bepA	bepA	beta-barrel assembly-enhancing protease	0.515622413800415	0.0959996244125727	Upregulated	267.933193587072	WP_000489667.1
C2566_RS03540	dnaT	dnaT	primosomal protein DnaT	0.515361751287435	0.211217852110771	Upregulated	54.8012898423326	WP_000098818.1
C2566_RS25120	yhiY	yhiY	protein YhiY	0.513712060708762	0.199175878961469	Upregulated	102.930749321401	WP_001296785.1
C2566_RS02965	rraB	rraB	ribonuclease E inhibitor RraB	0.51328524174202	0.226247571453582	Upregulated	2211.54125029907	WP_000002953.1
C2566_RS21680	rpmB	rpmB	50S ribosomal protein L28	0.513217918713011	0.223137356018305	Upregulated	2941.3780704376	WP_000091955.1
C2566_RS14175	yehS	yehS	DUF1456 family protein	0.512226428543574	0.044373982326241	Upregulated	170.327781799316	WP_001295430.1
C2566_RS02630	bsmA	bsmA	biofilm peroxide resistance protein BsmA	0.511446700279181	0.240502001640587	Upregulated	567.750085682892	WP_000254633.1
C2566_RS01710	aceA	aceA	isocitrate lyase	0.51058493557013	0.258408176238454	Upregulated	943.350806377594	WP_000857856.1
C2566_RS11970	slyA	slyA	transcriptional regulator SlyA	0.508145391725135	0.24332231906336	Upregulated	976.825429952381	WP_001296943.1
C2566_RS12575	ynjF	ynjF	CDP-alcohol phosphatidyltransferase family protein	0.50811847512755	0.222758400417959	Upregulated	25.9272267010109	WP_001295484.1
C2566_RS09660	minD	minD	septum site-determining protein MinD	0.506818056938225	0.0506103377737784	Upregulated	347.329609732636	WP_000101055.1
C2566_RS12365	rpmI	rpmI	50S ribosomal protein L35	0.505914937442466	0.220444535976161	Upregulated	2371.79693912274	WP_001124225.1
C2566_RS19195	nlpI	nlpI	lipoprotein NlpI	0.505681636981784	0.194337990969402	Upregulated	7474.96887090468	WP_000802080.1
C2566_RS19200	pnp	pnp	polyribonucleotide nucleotidyltransferase	0.505569493993552	0.179518239349605	Upregulated	1528.0038047404	WP_001295554.1
C2566_RS04735	tsaA	tsaA	tRNA (N6-threonylcarbamoyladenosine(37)-N6)-methyltransferase TrmO	0.50546209029069	0.228645190245278	Upregulated	194.417528799365	WP_000094031.1
C2566_RS07610	clsB	clsB	cardiolipin synthase ClsB	0.50488495238838	0.252325518354739	Upregulated	41.6552380914966	WP_000650315.1
C2566_RS04175	mraY	mraY	phospho-N-acetylmuramoyl-pentapeptide-transferase	0.503139583763218	0.154374361208792	Upregulated	215.412678861194	WP_000964131.1
C2566_RS03640	iraD	iraD	anti-adapter protein IraD	0.49975895881904	0.214755779911655	Upregulated	108.037916210178	WP_001309187.1
C2566_RS01075	fdnG	fdnG	formate dehydrogenase-N subunit alpha	0.499622702724362	0.187247292184447	Upregulated	1651.80078606772	WP_010723259.1
C2566_RS14055	thiD	thiD	bifunctional hydroxymethylpyrimidine kinase/phosphomethylpyrimidine kinase	0.498540778391564	0.192019548479921	Upregulated	41.8115370938345	WP_000822257.1
C2566_RS16380	srmB	srmB	ATP-dependent RNA helicase SrmB	0.497813189061906	0.120949188940133	Upregulated	118.709281203482	WP_000219193.1
C2566_RS12885	sdaA	sdaA	L-serine ammonia-lyase	0.497656717806783	0.0827777022312933	Upregulated	512.784451312017	WP_000624298.1
C2566_RS20870	uspB	uspB	universal stress protein UspB	0.497465182058904	NA	Upregulated	639.281180647127	WP_000626187.1
C2566_RS17045	ygbM	ygbM	HPr family phosphocarrier protein	0.497286676471466	0.226871913589339	Upregulated	16.5841609536783	WP_001136925.1
C2566_RS03300	thrB	thrB	homoserine kinase	0.495805309630295	0.236694643407768	Upregulated	149.9485232082	WP_000241662.1
C2566_RS04530	hemL	hemL	glutamate-1-semialdehyde 2,1-aminomutase	0.494609400753435	0.20419548104453	Upregulated	294.209298876932	WP_000045290.1
C2566_RS01745	rluF	rluF	23S rRNA pseudouridine(2604) synthase RluF	0.494189242884447	0.132758782881961	Upregulated	67.6072683251089	WP_000936377.1
C2566_RS01040	fabY	fabY	fatty acid biosynthesis protein FabY	0.492307334646613	0.160229902603576	Upregulated	116.387958080976	WP_001297068.1
C2566_RS18145	mltC	mltC	membrane-bound lytic murein transglycosylase MltC	0.491597090571346	0.125983367210614	Upregulated	61.977101898639	WP_024184295.1
C2566_RS11905	rsxD	rsxD	electron transport complex subunit RsxD	0.491256728623921	0.228645190245278	Upregulated	41.974195691914	WP_000231922.1
C2566_RS11420	marC	marC	NAAT family transporter MarC	0.489911233677639	0.148861903199919	Upregulated	41.8788990657017	WP_000885033.1
C2566_RS00780	tatA	tatA	Sec-independent protein translocase subunit TatA	0.489647859742511	0.196057909608528	Upregulated	1283.80860445419	WP_001295260.1
C2566_RS20475	malP	malP	maltodextrin phosphorylase	0.489221215246089	0.225213607398803	Upregulated	435.744980260695	WP_000081903.1
C2566_RS18160	yqgA	yqgA	DUF554 domain-containing protein	0.487628425763146	0.233447956596009	Upregulated	97.926123518767	WP_000234514.1
C2566_RS15340	emrK	emrK	multidrug efflux MFS transporter periplasmic adaptor subunit EmrK	0.487608442826986	0.29015555444039	Upregulated	44.6479748266999	WP_000435167.1
C2566_RS14330	folE	folE	GTP cyclohydrolase I FolE	0.487131210547337	0.158888914423864	Upregulated	194.261072708616	WP_001139613.1
C2566_RS25540	C2566_RS25540	C2566_RS25540	protein YpeD	0.486215136115822	0.303365118494497	Upregulated	33.6926951055496	WP_240811045.1
C2566_RS07945	C2566_RS07945	C2566_RS07945	retron St85 family effector protein	0.485021417990034	0.225213607398803	Upregulated	1504.17220367061	WP_001034589.1
C2566_RS02790	ytfJ	ytfJ	YtfJ family protein	0.483930705764861	0.237140546444614	Upregulated	317.121122114463	WP_000175286.1
C2566_RS09215	murJ	murJ	murein biosynthesis integral membrane protein MurJ	0.48354962843141	0.155123708477969	Upregulated	80.838926765629	WP_001050683.1
C2566_RS04320	lpdA	lpdA	dihydrolipoyl dehydrogenase	0.483402244373409	0.276116062776507	Upregulated	3343.47718073016	WP_000102485.1
C2566_RS12455	chbR	chbR	transcriptional regulator ChbR	0.483317675274546	0.23455295044577	Upregulated	52.7191548913365	WP_000983648.1
C2566_RS17640	xdhA	xdhA	xanthine dehydrogenase molybdenum-binding subunit XdhA	0.482923133030624	0.186736459074133	Upregulated	172.319662982417	WP_000388174.1
C2566_RS10915	ydcL	ydcL	DUF3313 domain-containing protein	0.482701556529376	0.15636427030967	Upregulated	130.113119342867	WP_001261013.1
C2566_RS19655	panF	panF	sodium/pantothenate symporter	0.482401491683513	0.20434302349069	Upregulated	36.1148034327123	WP_001175728.1
C2566_RS09595	ycgZ	ycgZ	regulatory protein YcgZ	0.481204373154062	0.271524813655875	Upregulated	34.3415424265529	WP_000554140.1
C2566_RS01605	thiC	thiC	phosphomethylpyrimidine synthase ThiC	0.480373501099328	0.164613214856213	Upregulated	105.665575418333	WP_001276903.1
C2566_RS13020	yebW	yebW	YebW family protein	0.479778670510299	0.20165023954294	Upregulated	106.757580725774	WP_001296140.1
C2566_RS14460	yejA	yejA	extracellular solute-binding protein	0.478280112428591	0.12061291106968	Upregulated	231.765383106357	WP_000637035.1
C2566_RS03990	apaH	apaH	bis(5'-nucleosyl)-tetraphosphatase (symmetrical) ApaH	0.47770978586785	0.16511482602835	Upregulated	61.8798966997139	WP_000257192.1
C2566_RS17420	mltA	mltA	murein transglycosylase A	0.476219288089172	0.178444828294954	Upregulated	328.595828916071	WP_000678646.1
C2566_RS15850	dapA	dapA	4-hydroxy-tetrahydrodipicolinate synthase	0.475971901547971	0.119241584738218	Upregulated	800.037202170158	WP_001295469.1
C2566_RS09825	dauA	dauA	C4-dicarboxylic acid transporter DauA	0.475322113863136	0.273642631013523	Upregulated	64.0690811420116	WP_001300632.1
C2566_RS19220	infB	infB	translation initiation factor IF-2	0.474561891862061	0.130200389271007	Upregulated	1153.47271994307	WP_000133044.1
C2566_RS21140	dppC	dppC	dipeptide ABC transporter permease DppC	0.47342702896931	0.285518735519619	Upregulated	20.4460602351447	WP_000084677.1
C2566_RS14270	yohK	yohK	CidB/LrgB family autolysis modulator	0.472619640218065	0.199599857180136	Upregulated	52.0526979012719	WP_000968208.1
C2566_RS09350	pabC	pabC	aminodeoxychorismate lyase	0.472338715829057	0.0960994668493251	Upregulated	81.7177009008673	WP_000478709.1
C2566_RS22105	yidB	yidB	YidB family protein	0.471172473497727	0.288211790317922	Upregulated	35.4680817740973	WP_000522208.1
C2566_RS09680	C2566_RS09680	C2566_RS09680	YcgL domain-containing protein	0.471141193875152	0.168401889058929	Upregulated	233.402002457587	WP_001297679.1
C2566_RS02785	cysQ	cysQ	3'(2'),5'-bisphosphate nucleotidase CysQ	0.470873230634683	0.25384672283937	Upregulated	244.924681730227	WP_000886900.1
C2566_RS19295	cgtA	cgtA	Obg family GTPase CgtA	0.470666150891638	0.113746784298745	Upregulated	165.031160527531	WP_000673561.1
C2566_RS19380	lptA	lptA	lipopolysaccharide ABC transporter substrate-binding protein LptA	0.469213850268597	0.161426237072992	Upregulated	239.836401842751	WP_000669774.1
C2566_RS13425	hprS	hprS	two-component system sensor histidine kinase HprS	0.468338687075885	0.268973131272733	Upregulated	322.145233661074	WP_000826748.1
C2566_RS08735	appB	appB	cytochrome d ubiquinol oxidase subunit II	0.466768614060236	0.252657753018031	Upregulated	81.4173167948204	WP_000460803.1
C2566_RS04575	yaeH	yaeH	DUF3461 family protein	0.465864998178399	0.194164827015142	Upregulated	1899.75279444691	WP_000272188.1
C2566_RS15575	crr	crr	PTS glucose transporter subunit IIA	0.46516994989857	0.202068302185632	Upregulated	831.195695378508	WP_000522247.1
C2566_RS06895	C2566_RS06895	C2566_RS06895	rhomboid family intramembrane serine protease	0.464854899719338	0.219201785972209	Upregulated	299.025664844374	WP_001276742.1
C2566_RS04820	gloB	gloB	hydroxyacylglutathione hydrolase	0.464340810156284	0.22489625696887	Upregulated	337.008733937867	WP_001052717.1
C2566_RS20735	zntA	zntA	Zn(II)/Cd(II)/Pb(II) translocating P-type ATPase ZntA	0.464150750469536	0.111932299185632	Upregulated	340.198554658891	WP_000106517.1
C2566_RS05870	ybaA	ybaA	DUF1428 domain-containing protein	0.463922892764951	0.253077537944603	Upregulated	19.5081451394156	WP_000878140.1
C2566_RS03375	ettA	ettA	energy-dependent translational throttle protein EttA	0.463902211438342	0.0511519056085353	Upregulated	438.369951758163	WP_000046749.1
C2566_RS07590	moaE	moaE	molybdopterin synthase catalytic subunit MoaE	0.463098374574234	0.214924943751888	Upregulated	32.4092476873117	WP_000852290.1
C2566_RS08930	putA	putA	trifunctional transcriptional regulator/proline dehydrogenase/L-glutamate gamma-semialdehyde dehydrogenase	0.46108941360696	0.273786381830769	Upregulated	835.850994204752	WP_001703864.1
C2566_RS15670	hemF	hemF	oxygen-dependent coproporphyrinogen oxidase	0.460560417591606	0.139061748391767	Upregulated	48.3655012816561	WP_000801364.1
C2566_RS07755	mntR	mntR	manganese-binding transcriptional regulator MntR	0.460376486637283	0.167911739466985	Upregulated	121.861859525212	WP_000091016.1
C2566_RS02310	yjdI	yjdI	4Fe-4S mono-cluster protein YjdI	0.459709763101632	0.309369327392952	Upregulated	96.1924259061026	WP_001070602.1
C2566_RS11475	ydeJ	ydeJ	2-oxo-tetronate isomerase	0.459602599583553	0.335744618150263	Upregulated	23.172926069187	WP_001024746.1
C2566_RS04640	bamA	bamA	outer membrane protein assembly factor BamA	0.458320001467891	0.208329813052726	Upregulated	1085.75005622336	WP_001240896.1
C2566_RS16515	yfiL	yfiL	DUF2799 domain-containing protein	0.458064172381722	0.327278369456812	Upregulated	23.8511002787784	WP_000976004.1
C2566_RS09985	rssA	rssA	patatin-like phospholipase RssA	0.457974446532979	0.14995130784674	Upregulated	83.4999111231607	WP_001295622.1
C2566_RS04610	pyrH	pyrH	UMP kinase	0.457959488997688	0.127276312225662	Upregulated	246.370447915251	WP_000224573.1
C2566_RS11340	hipB	hipB	type II toxin-antitoxin system antitoxin HipB	0.457651631156129	0.305895332209047	Upregulated	100.419211477748	WP_001301023.1
C2566_RS11770	ydgH	ydgH	DUF1471 family protein YdgH	0.45756166561877	0.24038492714226	Upregulated	138.930875781901	WP_000769322.1
C2566_RS08780	gfcA	gfcA	threonine-rich inner membrane protein GfcA	0.457499872369499	0.312085315733401	Upregulated	35.5377149430238	WP_001295358.1
C2566_RS14900	menF	menF	isochorismate synthase MenF	0.457446818282129	0.0959085405109708	Upregulated	109.333568652554	WP_001191419.1
C2566_RS13080	yebF	yebF	protein YebF	0.45733739716278	0.273642631013523	Upregulated	86.5110401357041	WP_001295500.1
C2566_RS11600	C2566_RS11600	C2566_RS11600	helix-turn-helix domain-containing protein	0.457173965487749	0.28444824013614	Upregulated	633.094950790029	WP_000381212.1
C2566_RS09465	C2566_RS09465	C2566_RS09465	ROK family protein	0.45668651651615	0.292308190161729	Upregulated	103.277944129867	NA
C2566_RS02430	ecnB	ecnB	lipoprotein toxin entericidin B	0.45557316659477	0.310814125534118	Upregulated	1349.54848068611	WP_000239596.1
C2566_RS19940	rpsC	rpsC	30S ribosomal protein S3	0.455446038238768	0.311741280766861	Upregulated	1347.00196023809	WP_000529945.1
C2566_RS19010	prlF	prlF	type II toxin-antitoxin system antitoxin PrlF	0.452565937419056	0.301724805781925	Upregulated	276.190013159559	WP_001300560.1
C2566_RS19275	rlmE	rlmE	23S rRNA (uridine(2552)-2'-O)-methyltransferase RlmE	0.452140706766332	0.0624012681138414	Upregulated	1164.73724565667	WP_000145975.1
C2566_RS18540	tolC	tolC	outer membrane channel protein TolC	0.450750064239323	0.115090221505101	Upregulated	868.35873563451	WP_000735278.1
C2566_RS15750	eutP	eutP	ethanolamine utilization acetate kinase EutP	0.448984649538088	0.338791583209824	Upregulated	8.86218208417332	WP_000820782.1
C2566_RS06825	leuS	leuS	leucine--tRNA ligase	0.44833228097016	0.158410803792278	Upregulated	637.715462589507	WP_001157886.1
C2566_RS15130	purF	purF	amidophosphoribosyltransferase	0.448061826773404	0.131886795467554	Upregulated	93.5055889070469	WP_000334220.1
C2566_RS15210	mepA	mepA	penicillin-insensitive murein endopeptidase	0.44800199188806	0.222026572010916	Upregulated	37.8138949001599	WP_001043796.1
C2566_RS05720	cyoE	cyoE	heme o synthase	0.447278271990842	0.323314320122335	Upregulated	1137.87181820746	WP_000971336.1
C2566_RS02480	mscM	mscM	miniconductance mechanosensitive channel MscM	0.447063430143876	0.176786057695551	Upregulated	159.914134694761	WP_001236847.1
C2566_RS16260	purL	purL	phosphoribosylformylglycinamidine synthase	0.445789135410914	0.211903799344677	Upregulated	140.518160668326	WP_000970117.1
C2566_RS21725	yicG	yicG	trimeric intracellular cation channel family protein	0.443918062372244	0.244912929761687	Upregulated	57.2693881447359	WP_000924289.1
C2566_RS16015	yfgJ	yfgJ	zinc ribbon domain-containing protein	0.44389725053587	0.153549259824241	Upregulated	78.4626615577145	WP_001301158.1
C2566_RS12490	cho	cho	excinuclease Cho	0.443481165916708	0.273517075764616	Upregulated	143.058799515311	WP_000252397.1
C2566_RS17360	C2566_RS17360	C2566_RS17360	sugar ABC transporter ATP-binding protein	0.442036742496404	0.343596909056701	Upregulated	214.412320051005	WP_000004944.1
C2566_RS11870	ydgJ	ydgJ	oxidoreductase	0.440058933164378	0.163428413581775	Upregulated	151.952230283721	WP_001282516.1
C2566_RS08985	pgaB	pgaB	poly-beta-1,6-N-acetyl-D-glucosamine N-deacetylase PgaB	0.439987518454139	0.329923226379813	Upregulated	88.1456129684966	WP_000945561.1
C2566_RS09975	purU	purU	formyltetrahydrofolate deformylase	0.439763182375923	0.170001988423624	Upregulated	401.309981424107	WP_000555849.1
C2566_RS20105	fkpA	fkpA	FKBP-type peptidyl-prolyl cis-trans isomerase	0.438857919893601	0.268885080908199	Upregulated	2407.42388938662	WP_000838261.1
C2566_RS18115	yggN	yggN	DUF2884 domain-containing protein	0.438621554032071	0.24855989495033	Upregulated	67.9697919596423	WP_000984796.1
C2566_RS09895	chaB	chaB	putative cation transport regulator ChaB	0.436504738157261	0.274720457896622	Upregulated	43.7427955403407	WP_001146444.1
C2566_RS10065	yciI	yciI	YciI family protein	0.436008753491265	0.264354056213234	Upregulated	450.770214449372	WP_000967595.1
C2566_RS10260	yciT	yciT	DNA-binding transcriptional regulator YciT	0.435801428433669	0.102443286471144	Upregulated	218.408462769756	WP_001088621.1
C2566_RS20950	hdeB	hdeB	acid-activated periplasmic chaperone HdeB	0.435576916466232	0.358565996907183	Upregulated	17.5291866886071	WP_001298717.1
C2566_RS09320	plsX	plsX	phosphate acyltransferase PlsX	0.434869870902665	0.225213607398803	Upregulated	309.979759279397	WP_000197578.1
C2566_RS25005	ybiE	ybiE	protein YbiE	0.434353481371582	0.335774659696647	Upregulated	10.513736390208	WP_211180490.1
C2566_RS02680	yjfY	yjfY	DUF1471 family protein YjfY	0.433876250137489	0.356490092531772	Upregulated	32.6649541554959	WP_000492914.1
C2566_RS19210	truB	truB	tRNA pseudouridine(55) synthase TruB	0.433712953672967	0.260570524341568	Upregulated	141.202267411689	WP_000089698.1
C2566_RS09330	fabD	fabD	ACP S-malonyltransferase	0.433501478456862	0.291574269233807	Upregulated	326.923115386171	WP_000191372.1
C2566_RS02910	ridA	ridA	2-iminobutanoate/2-iminopropanoate deaminase	0.433201367473498	0.344504655662422	Upregulated	647.797918235258	WP_000047539.1
C2566_RS00050	yidZ	yidZ	HTH-type transcriptional regulator YidZ	0.432981233068436	0.275341008296038	Upregulated	52.4793345109831	WP_000748502.1
C2566_RS19230	rimP	rimP	ribosome maturation factor RimP	0.432339596915916	0.202068302185632	Upregulated	96.0197736727424	WP_001300397.1
C2566_RS05655	pgpA	pgpA	phosphatidylglycerophosphatase A	0.43180836460298	0.317373771247612	Upregulated	290.997021814789	WP_000154044.1
C2566_RS04085	sgrT	sgrT	glucose uptake inhibitor SgrT	0.430092085832223	0.315312777046815	Upregulated	27030.3772924092	WP_001248770.1
C2566_RS19015	yhaV	yhaV	type II toxin-antitoxin system ribonuclease toxin YhaV	0.428342760469804	0.273642631013523	Upregulated	339.266597940281	NA
C2566_RS05665	dxs	dxs	1-deoxy-D-xylulose-5-phosphate synthase	0.427901574024547	0.160006617111987	Upregulated	260.200243834013	WP_000006818.1
C2566_RS12625	sppA	sppA	signal peptide peptidase SppA	0.426826350598473	0.128574127848611	Upregulated	250.868819079749	WP_001259822.1
C2566_RS07405	nadA	nadA	quinolinate synthase NadA	0.426400967165081	0.136816029329242	Upregulated	70.0363932569551	WP_000115290.1
C2566_RS15135	cvpA	cvpA	colicin V production protein	0.424960889299984	0.298715384367257	Upregulated	57.1234291456536	WP_000262113.1
C2566_RS10230	pgpB	pgpB	phosphatidylglycerophosphatase B	0.423841248891301	0.208329813052726	Upregulated	162.717451293228	WP_001256538.1
C2566_RS07415	zitB	zitB	CDF family zinc transporter ZitB	0.422297384086482	0.261518023787771	Upregulated	76.697542872625	WP_000951295.1
C2566_RS12770	yoaK	yoaK	YoaK family small membrane protein	0.422070821325378	0.341555194550155	Upregulated	106.427204949799	WP_001219350.1
C2566_RS03340	creB	creB	two-component system response regulator CreB	0.421050153039587	0.344688346536626	Upregulated	34.1917369782346	WP_001188654.1
C2566_RS01460	btuB	btuB	TonB-dependent vitamin B12 receptor BtuB	0.419881111012598	0.117932786176803	Upregulated	291.367899806941	NA
C2566_RS05970	hemH	hemH	ferrochelatase	0.417675661586625	0.302170535339992	Upregulated	52.2572468914343	WP_001250117.1
C2566_RS11045	ansP	ansP	L-asparagine permease	0.417602937335887	0.194337990969402	Upregulated	64.3873230739138	WP_001295649.1
C2566_RS15185	fabB	fabB	beta-ketoacyl-ACP synthase I	0.417247950578406	0.335774659696647	Upregulated	1186.29898319508	WP_000817178.1
C2566_RS14005	gatA	gatA	PTS galactitol transporter subunit IIA	0.417056307014205	0.347506436250145	Upregulated	5.44305559798966	WP_000182921.1
C2566_RS04055	araC	araC	arabinose operon transcriptional regulator AraC	0.416365118561248	0.33794348745651	Upregulated	119.461875437719	WP_001300811.1
C2566_RS01650	zraS	zraS	two-component system sensor histidine kinase ZraS	0.415546837372569	0.273439078762758	Upregulated	83.4974363440485	WP_001211926.1
C2566_RS07760	ybiR	ybiR	anion transporter	0.414929313944521	0.275341008296038	Upregulated	76.0835349355581	WP_000056457.1
C2566_RS19510	rplM	rplM	50S ribosomal protein L13	0.41470144173759	0.31534032066228	Upregulated	1076.63950958948	WP_000847559.1
C2566_RS00005	rpmH	rpmH	50S ribosomal protein L34	0.414133205897263	0.276374745646038	Upregulated	717.552124497517	WP_000831330.1
C2566_RS07265	odhB	odhB	2-oxoglutarate dehydrogenase complex dihydrolipoyllysine-residue succinyltransferase	0.413246241840912	0.361476190413429	Upregulated	2549.92040103317	WP_000099823.1
C2566_RS02050	yjcO	yjcO	Sel1 family TPR-like repeat protein YjcO	0.412692834489904	0.280649267473243	Upregulated	156.451582670399	WP_000719886.1
C2566_RS15080	yfcG	yfcG	GSH-dependent disulfide bond oxidoreductase	0.412379681682898	0.367832979975212	Upregulated	15.0556831917213	WP_000566471.1
C2566_RS16580	nadK	nadK	NAD(+) kinase	0.412205244769727	0.11228631190174	Upregulated	134.776832002658	WP_001059169.1
C2566_RS03685	gntP	gntP	gluconate permease GntP	0.411436079350499	0.345954797268208	Upregulated	35.4095242298692	WP_000558251.1
C2566_RS21155	dppA	dppA	dipeptide ABC transporter substrate-binding protein DppA	0.411352513161803	0.344303679953531	Upregulated	237.987063346808	WP_001222883.1
C2566_RS21135	dppD	dppD	dipeptide ABC transporter ATP-binding protein	0.411305286713486	0.326713378377011	Upregulated	25.1424465747808	WP_001196486.1
C2566_RS00540	cyaY	cyaY	iron donor protein CyaY	0.410753840043879	0.236061579675578	Upregulated	121.150747212609	WP_000999950.1
C2566_RS08755	etp	etp	protein-tyrosine-phosphatase Etp	0.410471637376428	0.386001184722806	Upregulated	7.33156515656871	WP_000057871.1
C2566_RS03050	C2566_RS03050	C2566_RS03050	phosphoethanolamine transferase	0.40903019584233	0.303715088072406	Upregulated	173.136848058419	NA
C2566_RS07990	C2566_RS07990	C2566_RS07990	DUF6216 family protein	0.408659745840701	0.317023583896625	Upregulated	997.833053582168	WP_000115390.1
C2566_RS11210	ddpB	ddpB	ABC transporter permease	0.408157030632175	0.381973318738629	Upregulated	10.5025035741309	WP_000145111.1
C2566_RS03295	thrC	thrC	threonine synthase	0.407857498353502	0.268885080908199	Upregulated	118.979795361995	WP_000781074.1
C2566_RS08045	ybjL	ybjL	aspartate:alanine antiporter	0.407847728441459	0.143605650417604	Upregulated	204.228016538087	WP_001024876.1
C2566_RS17605	yqeG	yqeG	amino acid permease	0.407839141967774	0.208329813052726	Upregulated	99.8338447392095	WP_000065950.1
C2566_RS09425	comR	comR	TetR family copper-responsive transcriptional repressor ComR	0.407096814498329	0.32079825018082	Upregulated	134.581391951256	WP_000179805.1
C2566_RS10890	ydcH	ydcH	YdcH family protein	0.406862764150813	0.336798031677112	Upregulated	43805.9285546191	WP_001296778.1
C2566_RS07585	moaD	moaD	molybdopterin synthase sulfur carrier subunit	0.406299262572721	0.335774659696647	Upregulated	30.2390715036326	WP_000598612.1
C2566_RS11935	gstA	gstA	glutathione transferase GstA	0.406184152779311	0.25469170138421	Upregulated	345.467560421127	WP_000765749.1
C2566_RS09135	mdtG	mdtG	multidrug efflux MFS transporter MdtG	0.405882843350584	0.199251999939162	Upregulated	105.30330277817	WP_000074172.1
C2566_RS07440	C2566_RS07440	C2566_RS07440	galactose-1-epimerase	0.40569308545823	0.284051483076109	Upregulated	147.001366096448	NA
C2566_RS21645	rfaP	rfaP	lipopolysaccharide core heptose(I) kinase RfaP	0.404216273994373	0.225213607398803	Upregulated	203.476734277921	WP_001300933.1
C2566_RS01580	thiH	thiH	2-iminoacetate synthase ThiH	0.40390064372295	0.338106313821842	Upregulated	39.3994248295373	WP_000847462.1
C2566_RS19880	rpmD	rpmD	50S ribosomal protein L30	0.403338243386781	0.327455721669325	Upregulated	359.763619905781	WP_001140433.1
C2566_RS10825	hrpA	hrpA	ATP-dependent RNA helicase HrpA	0.403172511680245	0.130712822399516	Upregulated	368.063762690613	WP_000139585.1
C2566_RS03475	yjjG	yjjG	pyrimidine 5'-nucleotidase	0.402687622429031	0.286898501670911	Upregulated	52.4837709157593	WP_000870710.1
C2566_RS00875	mobA	mobA	molybdenum cofactor guanylyltransferase MobA	0.400733468153804	0.273439078762758	Upregulated	43.7970468289188	WP_001052181.1
C2566_RS14480	yejG	yejG	YejG family protein	0.400506479506936	0.371883888393411	Upregulated	533.973706799039	WP_000202794.1
C2566_RS06010	ybaQ	ybaQ	HigA family addiction module antitoxin	0.40007686884357	0.31242861876511	Upregulated	86.5524775140847	WP_000806442.1
C2566_RS18950	tdcC	tdcC	threonine/serine transporter TdcC	0.400034959412768	NA	Upregulated	457.827925617864	WP_000107723.1
C2566_RS17855	fau	fau	5-formyltetrahydrofolate cyclo-ligase	0.39996579024893	0.292494377621797	Upregulated	267.360345303276	WP_001298273.1
C2566_RS12685	msrB	msrB	peptide-methionine (R)-S-oxide reductase MsrB	0.399818931361965	0.327455721669325	Upregulated	1388.57342661824	WP_001284618.1
C2566_RS00170	atpH	atpH	F0F1 ATP synthase subunit delta	0.399658650374124	0.350064379787542	Upregulated	361.744770646087	WP_001288587.1
C2566_RS09565	icd	icd	NADP-dependent isocitrate dehydrogenase	0.398795866550839	0.32485000337561	Upregulated	2330.25761295627	WP_000444487.1
C2566_RS15190	mnmC	mnmC	bifunctional tRNA (5-methylaminomethyl-2-thiouridine)(34)-methyltransferase MnmD/FAD-dependent 5-carboxymethylaminomethyl-2-thiouridine(34) oxidoreductase MnmC	0.398686906706336	0.180492402023517	Upregulated	147.447731673783	WP_000683788.1
C2566_RS10815	ynbD	ynbD	phosphatase PAP2/dual specificity phosphatase family protein	0.398678194270373	0.377553531234152	Upregulated	36.4755410126574	WP_000627365.1
C2566_RS18535	nudF	nudF	ADP-ribose diphosphatase	0.398535666468361	0.357006417559854	Upregulated	93.8067770242391	WP_000917117.1
C2566_RS06520	fepA	fepA	siderophore enterobactin receptor FepA	0.398186854423644	0.361476190413429	Upregulated	233.058239540813	WP_001034916.1
C2566_RS19375	lptC	lptC	LPS export ABC transporter periplasmic protein LptC	0.397686171952865	0.287154707605379	Upregulated	284.635217875052	WP_000030530.1
C2566_RS14980	nuoG	nuoG	NADH-quinone oxidoreductase subunit NuoG	0.39760266090454	0.311741280766861	Upregulated	1041.10047408217	WP_012767746.1
C2566_RS06905	corC	corC	CNNM family magnesium/cobalt transport protein CorC	0.397328443369167	0.281503538544534	Upregulated	389.308976893154	WP_001278605.1
C2566_RS04460	gluQRS	gluQRS	tRNA glutamyl-Q(34) synthetase GluQRS	0.396957458596366	0.310420365296247	Upregulated	34.7286842220238	WP_000132715.1
C2566_RS20470	malQ	malQ	4-alpha-glucanotransferase	0.396749564932293	0.300320057145871	Upregulated	205.359428131741	WP_000444361.1
C2566_RS17495	lgt	lgt	prolipoprotein diacylglyceryl transferase	0.396511640104658	0.24507049705766	Upregulated	154.802930016083	WP_000204658.1
C2566_RS05370	frmA	frmA	S-(hydroxymethyl)glutathione dehydrogenase	0.395778245055827	0.25663903263221	Upregulated	55.0360336769735	WP_000842100.1
C2566_RS10160	rluB	rluB	23S rRNA pseudouridine(2605) synthase RluB	0.395607066344973	0.338106313821842	Upregulated	127.794694632745	WP_001291217.1
C2566_RS00525	hemD	hemD	uroporphyrinogen-III synthase	0.394057849828286	0.246932712328076	Upregulated	161.762757953552	WP_000026063.1
C2566_RS02420	efp	efp	elongation factor P	0.392720134587477	0.285013578920722	Upregulated	490.802187197934	WP_000257278.1
C2566_RS10140	yciO	yciO	L-threonylcarbamoyladenylate synthase	0.392280159679029	0.150840623714867	Upregulated	163.990069608667	WP_001295575.1
C2566_RS16825	alaS	alaS	alanine--tRNA ligase	0.391635288307742	0.188031926301345	Upregulated	1663.19122774335	WP_000047185.1
C2566_RS14340	yeiG	yeiG	S-formylglutathione hydrolase	0.39113001969886	0.306659773723269	Upregulated	102.855101622065	NA
C2566_RS15665	amiA	amiA	N-acetylmuramoyl-L-alanine amidase AmiA	0.391008465893034	0.268885080908199	Upregulated	256.241392493071	WP_000102886.1
C2566_RS10740	hslJ	hslJ	heat shock protein HslJ	0.39090841034863	0.35405976816563	Upregulated	39.73760326501	WP_001298828.1
C2566_RS07260	sucA	sucA	2-oxoglutarate dehydrogenase E1 component	0.389633303727848	0.355717696915666	Upregulated	3100.46962672217	WP_001181473.1
C2566_RS07935	C2566_RS07935	C2566_RS07935	DinI-like family protein	0.388931212726238	0.400128694221952	Upregulated	23.6986677359185	WP_001217575.1
C2566_RS09150	yceI	yceI	YceI family protein	0.388379906349541	0.335744618150263	Upregulated	34.5223660392938	WP_000749261.1
C2566_RS06790	mrdA	mrdA	peptidoglycan DD-transpeptidase MrdA	0.388310363092172	0.240486906491483	Upregulated	236.04234549989	WP_000776191.1
C2566_RS21535	cysE	cysE	serine O-acetyltransferase	0.388155205136629	0.305304750293478	Upregulated	153.569198481598	WP_001277561.1
C2566_RS19860	rpsM	rpsM	30S ribosomal protein S13	0.387640001913271	0.303365118494497	Upregulated	2011.60600829828	WP_000090775.1
C2566_RS11615	C2566_RS11615	C2566_RS11615	hypothetical protein	0.38697909339242	0.363180794345365	Upregulated	195.640866854021	WP_000159335.1
C2566_RS00075	cbrB	cbrB	protein CbrB	0.38675503896134	0.363180794345365	Upregulated	23.33974331967	WP_000116772.1
C2566_RS14115	C2566_RS14115	C2566_RS14115	IS1-like element IS1A family transposase	0.386660676700777	0.411717923210213	Upregulated	8.81474253563852	WP_094096600.1
C2566_RS21325	ysaA	ysaA	4Fe-4S dicluster domain-containing protein	0.386582555637933	0.247734899854969	Upregulated	60.0819422285784	WP_001300918.1
C2566_RS06475	ybdJ	ybdJ	DUF1158 domain-containing protein	0.386417672035407	0.337330712732374	Upregulated	50.6984510090131	WP_000682514.1
C2566_RS11895	rsxB	rsxB	electron transport complex subunit RsxB	0.385834721163605	0.275341008296038	Upregulated	49.29715712205	WP_000991805.1
C2566_RS19285	greA	greA	transcription elongation factor GreA	0.385215182589736	0.291278244794529	Upregulated	158.168995293401	WP_001148001.1
C2566_RS15780	nudK	nudK	GDP-mannose pyrophosphatase NudK	0.384927394378442	0.275026883483722	Upregulated	128.939548124568	WP_001300814.1
C2566_RS13540	cobT	cobT	nicotinate-nucleotide--dimethylbenzimidazole phosphoribosyltransferase	0.384611777424586	0.235781313803374	Upregulated	57.5636014087328	WP_001166160.1
C2566_RS06785	mrdB	mrdB	peptidoglycan glycosyltransferase MrdB	0.38334555951218	0.256743012229454	Upregulated	113.586091982051	WP_000131719.1
C2566_RS14060	thiM	thiM	hydroxyethylthiazole kinase	0.382296821804968	0.363180794345365	Upregulated	346.026541356084	WP_001195564.1
C2566_RS12120	ydhX	ydhX	4Fe-4S dicluster domain-containing protein	0.381500642895832	0.405490272943347	Upregulated	19.566959936169	WP_001310861.1
C2566_RS00270	rbsK	rbsK	ribokinase	0.37993261298071	0.350515310019359	Upregulated	93.694779506109	WP_012767772.1
C2566_RS02315	yjdJ	yjdJ	GNAT family N-acetyltransferase	0.379403563866738	0.419835475044798	Upregulated	172.835501378911	WP_000405651.1
C2566_RS13750	rfbA	rfbA	glucose-1-phosphate thymidylyltransferase RfbA	0.37922491975399	0.321846186228903	Upregulated	1116.08351061569	WP_000857508.1
C2566_RS18020	yqgB	yqgB	acid stress response protein YqgB	0.378932092809786	0.350064379787542	Upregulated	28.1385057272413	WP_001297406.1
C2566_RS17215	eno	eno	phosphopyruvate hydratase	0.378699279195675	0.356509516290389	Upregulated	1701.75510793972	WP_000036723.1
C2566_RS19840	rplQ	rplQ	50S ribosomal protein L17	0.37867552258857	0.391208671220038	Upregulated	676.452538728655	WP_001216368.1
C2566_RS15345	evgA	evgA	acid-sensing system DNA-binding response regulator EvgA	0.378521398867	0.382598854387825	Upregulated	685.207574288221	WP_000991370.1
C2566_RS02580	rnr	rnr	ribonuclease R	0.377989999282999	0.181166623794421	Upregulated	626.598178259204	WP_000076332.1
C2566_RS05755	bolA	bolA	transcriptional regulator BolA	0.377885720093454	0.389097213952997	Upregulated	991.927908962414	WP_000973448.1
C2566_RS05825	decR	decR	DNA-binding transcriptional regulator DecR	0.377509304683558	0.363180794345365	Upregulated	46.8198896722342	WP_000884589.1
C2566_RS07855	yliI	yliI	aldose sugar dehydrogenase YliI	0.377364922005516	0.325123392907793	Upregulated	224.164507325786	WP_000554966.1
C2566_RS15000	nuoB	nuoB	NADH-quinone oxidoreductase subunit NuoB	0.377317418643552	0.310420365296247	Upregulated	556.521362821717	WP_000386733.1
C2566_RS14895	menD	menD	2-succinyl-5-enolpyruvyl-6-hydroxy-3-cyclohexene-1-carboxylic-acid synthase	0.377081110428364	0.29676013535504	Upregulated	153.393585724028	WP_001295284.1
C2566_RS05210	yahK	yahK	NADPH-dependent aldehyde reductase YahK	0.376281888651483	0.335571506216277	Upregulated	73.5012827331486	WP_000692754.1
C2566_RS16035	hisS	hisS	histidine--tRNA ligase	0.376255573432252	0.199804399518582	Upregulated	427.463491520656	WP_001107167.1
C2566_RS13440	msrP	msrP	protein-methionine-sulfoxide reductase catalytic subunit MsrP	0.375832043339609	0.369965343108741	Upregulated	32.8351575971915	WP_000740094.1
C2566_RS07560	uvrB	uvrB	excinuclease ABC subunit UvrB	0.375238249731665	0.255029255529953	Upregulated	358.76940963333	WP_000042533.1
C2566_RS14545	dsbE	dsbE	thiol:disulfide interchange protein DsbE	0.374414965185734	0.393747099414335	Upregulated	25.5355930359431	WP_000824439.1
C2566_RS11720	ynfL	ynfL	LysR family transcriptional regulator	0.373916637580592	0.429687482006106	Upregulated	11.4619617986569	WP_001019525.1
C2566_RS19950	rpsS	rpsS	30S ribosomal protein S19	0.373863382259588	0.382647915176592	Upregulated	635.29368870559	WP_001138117.1
C2566_RS02365	dsbD	dsbD	protein-disulfide reductase DsbD	0.37377505818272	0.229191488559269	Upregulated	123.22457541043	WP_000068928.1
C2566_RS04880	yafJ	yafJ	class II glutamine amidotransferase	0.373765209538439	0.33073324735478	Upregulated	56.7675734580491	WP_000333379.1
C2566_RS14750	yfaE	yfaE	ferredoxin-like diferric-tyrosyl radical cofactor maintenance protein YfaE	0.373376161243806	0.374579229996078	Upregulated	24.3502949489051	WP_000135040.1
C2566_RS18565	zupT	zupT	zinc transporter ZupT	0.372869745614584	0.350515310019359	Upregulated	102.290397955092	WP_001295627.1
C2566_RS25185	C2566_RS25185	C2566_RS25185	hypothetical protein	0.372764555756073	0.390477592494523	Upregulated	25.5507526804627	NA
C2566_RS00800	rfaH	rfaH	transcription/translation regulatory transformer protein RfaH	0.372537862807711	0.276116062776507	Upregulated	79.1075900686986	WP_001192396.1
C2566_RS09305	yceF	yceF	7-methyl-GTP pyrophosphatase	0.371539600622106	0.193041635687213	Upregulated	120.400098628742	WP_001125202.1
C2566_RS19620	yhdH	yhdH	MDR family oxidoreductase	0.370929712683988	0.217658029118387	Upregulated	106.712556827232	WP_001148481.1
C2566_RS04715	arfB	arfB	alternative ribosome rescue aminoacyl-tRNA hydrolase ArfB	0.370119215015015	0.397869833744765	Upregulated	16.7645439469598	WP_000635543.1
C2566_RS19390	rpoN	rpoN	RNA polymerase factor sigma-54	0.369333106592276	0.315672975659521	Upregulated	965.246082922917	WP_000809051.1
C2566_RS18410	yghB	yghB	DedA family general envelope maintenance protein YghB	0.369197248230828	0.341555194550155	Upregulated	438.693913339279	WP_000268419.1
C2566_RS17735	speB	speB	agmatinase	0.369062620438224	0.368062257855559	Upregulated	71.1479747055039	WP_000105566.1
C2566_RS02990	pepA	pepA	leucyl aminopeptidase	0.369020403088385	0.335589898824881	Upregulated	306.694169313823	WP_000397144.1
C2566_RS12590	gdhA	gdhA	NADP-specific glutamate dehydrogenase	0.368315170812381	0.161092169757316	Upregulated	203.005652000009	WP_000373021.1
C2566_RS18715	mug	mug	G/U mismatch-specific DNA glycosylase	0.367711200887057	0.356224751706031	Upregulated	159.218882968622	WP_000228937.1
C2566_RS00920	yihI	yihI	Der GTPase-activating protein YihI	0.367541747555958	0.317111708862469	Upregulated	64.358052609878	WP_001295266.1
C2566_RS11805	fumC	fumC	class II fumarate hydratase	0.367534034587837	0.342495097257968	Upregulated	294.628737612423	WP_001099086.1
C2566_RS25450	C2566_RS25450	C2566_RS25450	hypothetical protein	0.367212998609139	0.442539361365078	Upregulated	15.4199257497351	WP_113705808.1
C2566_RS24400	ldrD	ldrD	type I toxin-antitoxin system toxic polypeptide LdrD	0.366965189523025	0.393766000762745	Upregulated	267.439435700808	WP_000141634.1
C2566_RS10665	C2566_RS10665	C2566_RS10665	hypothetical protein	0.365463031030922	0.396761173576106	Upregulated	512.848652254879	WP_000370546.1
C2566_RS14030	yegT	yegT	nucleoside permease	0.365140581246949	0.354837640627915	Upregulated	37.8857046282635	WP_000858501.1
C2566_RS09690	ycgN	ycgN	YcgN family cysteine cluster protein	0.3639997929792	0.23455295044577	Upregulated	56.8120440451987	WP_012767724.1
C2566_RS15570	ptsI	ptsI	phosphoenolpyruvate-protein phosphotransferase PtsI	0.363650237388504	0.289849329662922	Upregulated	3254.11976831697	WP_000623136.1
C2566_RS17080	ispF	ispF	2-C-methyl-D-erythritol 2,4-cyclodiphosphate synthase	0.362520318305621	0.268318834917538	Upregulated	43.4640668566795	WP_001219242.1
C2566_RS13000	yebS	yebS	membrane integrity lipid transport subunit YebS	0.361269595705856	0.281775994053833	Upregulated	258.192844507079	WP_001301337.1
C2566_RS16360	rpoE	rpoE	RNA polymerase sigma factor RpoE	0.360941852626943	0.370524560433064	Upregulated	4179.68108279402	WP_001295364.1
C2566_RS18095	rdgB	rdgB	RdgB/HAM1 family non-canonical purine NTP pyrophosphatase	0.36023158244813	0.396541309413695	Upregulated	30.0227175365678	WP_001174777.1
C2566_RS04250	zapD	zapD	cell division protein ZapD	0.360102697042762	0.295183752095615	Upregulated	84.0192131970299	WP_001194734.1
C2566_RS17950	dsbC	dsbC	bifunctional protein-disulfide isomerase/oxidoreductase DsbC	0.36004153089707	0.186306664660509	Upregulated	133.24919156949	WP_000715216.1
C2566_RS12615	ydjA	ydjA	NAD(P)H nitroreductase	0.359847087766645	0.419835475044798	Upregulated	149.41291318695	WP_000339283.1
C2566_RS07905	C2566_RS07905	C2566_RS07905	hypothetical protein	0.359403877125528	0.437017980223876	Upregulated	1413.13606873093	WP_000974872.1
C2566_RS21595	rfaF	rfaF	ADP-heptose--LPS heptosyltransferase RfaF	0.359115031111243	0.267973647677053	Upregulated	114.062281228786	WP_000699242.1
C2566_RS02885	nrdD	nrdD	anaerobic ribonucleoside-triphosphate reductase	0.359025053457113	0.344508844574024	Upregulated	393.176021174121	WP_000187778.1
C2566_RS11800	tus	tus	DNA replication terminus site-binding protein	0.358882318177586	0.370524560433064	Upregulated	55.0338449123115	WP_001295399.1
C2566_RS11085	pptA	pptA	tautomerase PptA	0.357786566036505	0.429084569169877	Upregulated	31.331495185156	WP_001120141.1
C2566_RS24375	yrbN	yrbN	protein YrbN	0.356797736174275	0.380849147442117	Upregulated	18.4337340580195	WP_010723222.1
C2566_RS07565	ybhK	ybhK	YvcK family protein	0.356178193976835	0.282496031910475	Upregulated	102.592243800199	WP_001321368.1
C2566_RS19660	prmA	prmA	50S ribosomal protein L11 methyltransferase	0.355600613816666	0.292226860941285	Upregulated	51.4236567919496	WP_001145827.1
C2566_RS11555	C2566_RS11555	C2566_RS11555	antiterminator Q family protein	0.355518267281351	0.400761824431171	Upregulated	30.5601285907317	WP_001204787.1
C2566_RS25370	ynaL	ynaL	protein YnaL	0.355227568702359	0.456033207324346	Upregulated	6.47690374660773	WP_001296046.1
C2566_RS18880	yqjK	yqjK	YqjK-like family protein	0.3550290879443	0.400955960678878	Upregulated	119.06801750567	WP_000096086.1
C2566_RS14985	nuoF	nuoF	NADH-quinone oxidoreductase subunit NuoF	0.354931572073865	0.380550141373985	Upregulated	538.830052131389	WP_000789500.1
C2566_RS08150	amiD	amiD	N-acetylmuramoyl-L-alanine amidase AmiD	0.354193873042779	0.286290207749105	Upregulated	273.158737962955	WP_001255168.1
C2566_RS00160	atpG	atpG	F0F1 ATP synthase subunit gamma	0.35396170277189	0.400388472502324	Upregulated	760.137820957987	WP_000896498.1
C2566_RS08380	rpsA	rpsA	30S ribosomal protein S1	0.353882538110514	0.422281024488996	Upregulated	6267.74410022694	WP_000140327.1
C2566_RS04290	ampD	ampD	1,6-anhydro-N-acetylmuramyl-L-alanine amidase AmpD	0.353027085888284	0.355116227875073	Upregulated	95.1593312125191	WP_000923721.1
C2566_RS12375	thrS	thrS	threonine--tRNA ligase	0.352493640412959	0.266396957279623	Upregulated	2806.40322875245	WP_001144202.1
C2566_RS12065	punC	punC	purine nucleoside transporter PunC	0.351237420005809	0.349469066116125	Upregulated	185.114855373241	WP_001182363.1
C2566_RS09025	ycdX	ycdX	zinc-binding phosphatase	0.350188042161085	0.205239014134394	Upregulated	195.818829986417	WP_000283664.1
C2566_RS07605	ybhN	ybhN	lysylphosphatidylglycerol synthase domain-containing protein	0.34986282510721	0.396108865584549	Upregulated	21.6814935217922	WP_000045472.1
C2566_RS05640	ribE	ribE	6,7-dimethyl-8-ribityllumazine synthase	0.34952235611033	0.335571506216277	Upregulated	200.935205497704	WP_001021161.1
C2566_RS09090	clsC	clsC	cardiolipin synthase ClsC	0.348808451638241	0.286549905593288	Upregulated	48.296264790073	WP_001307714.1
C2566_RS19505	rpsI	rpsI	30S ribosomal protein S9	0.34670338218829	0.456033207324346	Upregulated	481.97064587676	WP_000829818.1
C2566_RS01545	rplK	rplK	50S ribosomal protein L11	0.345577361218908	0.418407427534422	Upregulated	1054.89070470387	WP_001085926.1
C2566_RS20170	yhfK	yhfK	YccS/YhfK family putative transporter	0.344571954965268	0.199804399518582	Upregulated	268.780314198706	WP_012775971.1
C2566_RS02000	yjcH	yjcH	DUF485 domain-containing protein	0.343504597278871	0.450276999529151	Upregulated	25.0444729819496	WP_001014565.1
C2566_RS03260	satP	satP	acetate uptake transporter	0.343237837651318	0.377806741887648	Upregulated	49.4564764474828	WP_000528538.1
C2566_RS09340	acpP	acpP	acyl carrier protein	0.342093835410193	0.207886172764667	Upregulated	2404.32410866716	WP_000103754.1
C2566_RS10695	C2566_RS10695	C2566_RS10695	hypothetical protein	0.340914481718084	0.478447688452806	Upregulated	12.4694569888387	WP_000654171.1
C2566_RS11470	ydeI	ydeI	YdeI family stress tolerance OB fold protein	0.340604517320351	0.451533272565635	Upregulated	15.7842651882657	WP_000671731.1
C2566_RS11525	C2566_RS11525	C2566_RS11525	tail fiber domain-containing protein	0.33943484573744	0.459846947350013	Upregulated	41.7235603483741	WP_000235975.1
C2566_RS10205	ymiA	ymiA	YmiA family putative membrane protein	0.338650491126895	0.456018486336039	Upregulated	24.2506982925005	WP_001300896.1
C2566_RS17410	csdE	csdE	cysteine desulfurase sulfur acceptor subunit CsdE	0.338491907756605	0.328660245447319	Upregulated	142.632187832404	WP_000184261.1
C2566_RS12155	ldtE	ldtE	L,D-transpeptidase LdtE	0.338372984916284	0.31931483797527	Upregulated	203.788225450523	WP_000817105.1
C2566_RS00785	tatB	tatB	Sec-independent protein translocase protein TatB	0.338247896474674	0.295424473478202	Upregulated	169.36144403595	WP_000459594.1
C2566_RS20480	malT	malT	HTH-type transcriptional regulator MalT	0.338237977205002	0.399066316544549	Upregulated	300.523533899232	WP_000906955.1
C2566_RS11855	malX	malX	PTS maltose transporter subunit IICB	0.337573285692343	0.285180535199268	Upregulated	72.392211258782	WP_000125638.1
C2566_RS03805	sgcB	sgcB	PTS sugar transporter subunit IIB SgcB	0.33701872619768	0.483112065997262	Upregulated	9.53522019054891	WP_000722973.1
C2566_RS09525	roxA	roxA	[50S ribosomal protein L16]-arginine 3-hydroxylase	0.335867719288722	0.277637497330332	Upregulated	225.417660623243	WP_001295435.1
C2566_RS02640	ulaR	ulaR	HTH-type transcriptional regulator UlaR	0.335584665357255	0.345831936729527	Upregulated	80.9993331343166	WP_000133631.1
C2566_RS08375	cmk	cmk	(d)CMP kinase	0.335497640857131	0.403959895435316	Upregulated	207.990811317712	WP_000125016.1
C2566_RS06855	rihA	rihA	pyrimidine-specific ribonucleoside hydrolase RihA	0.335450959528984	0.342495097257968	Upregulated	269.859275281987	WP_001207520.1
C2566_RS20335	aroK	aroK	shikimate kinase AroK	0.334724743935869	0.313292311343476	Upregulated	249.034811359948	WP_000818618.1
C2566_RS13870	yegH	yegH	TerC family protein	0.334029860183137	0.266396957279623	Upregulated	143.565335503859	WP_001300971.1
C2566_RS00175	atpF	atpF	F0F1 ATP synthase subunit B	0.333624584380208	0.419835475044798	Upregulated	688.922945297616	WP_001052219.1
C2566_RS14510	yejL	yejL	YejL family protein	0.333411124964925	0.370524560433064	Upregulated	165.404381810162	WP_001135667.1
C2566_RS14565	ccmC	ccmC	heme exporter protein CcmC	0.333096026647849	0.42986747008071	Upregulated	34.4166946676852	WP_001295447.1
C2566_RS05765	tig	tig	trigger factor	0.332526295968057	0.402071428956274	Upregulated	1492.22934475025	WP_001198386.1
C2566_RS17235	mazE	mazE	type II toxin-antitoxin system antitoxin MazE	0.332253558779422	0.372884308849852	Upregulated	82.829710261874	WP_000581937.1
C2566_RS12330	btuE	btuE	bifunctional thioredoxin/glutathione peroxidase	0.33206573688079	0.345831936729527	Upregulated	38.6676976379673	WP_001154168.1
C2566_RS04010	surA	surA	peptidylprolyl isomerase SurA	0.332060616257366	0.369965343108741	Upregulated	1532.68537919938	WP_000800457.1
C2566_RS07160	ybgA	ybgA	YbgA family protein	0.330839531043432	0.44594482943509	Upregulated	36.9408717070422	WP_001076004.1
C2566_RS03610	yjiJ	yjiJ	MFS transporter	0.330372049974183	0.395782101256866	Upregulated	45.9344088180566	WP_001141220.1
C2566_RS21960	ilvB	ilvB	acetolactate synthase large subunit	0.329418895146058	0.451699639787775	Upregulated	246.288220006973	WP_000168475.1
C2566_RS15815	ypfN	ypfN	YpfN family protein	0.329159781575832	0.419520535042384	Upregulated	37.2558084265551	WP_000383836.1
C2566_RS08955	efeO	efeO	iron uptake system protein EfeO	0.327367454617726	0.381627750645117	Upregulated	65.3749231565007	WP_000154398.1
C2566_RS14930	yfbM	yfbM	YfbM family protein	0.326932510244046	0.497062599538096	Upregulated	72.1081918715692	WP_000525365.1
C2566_RS16045	rodZ	rodZ	cytoskeleton protein RodZ	0.326558668933921	0.297044909356602	Upregulated	533.184973256683	WP_001090844.1
C2566_RS04710	yaeQ	yaeQ	YaeQ family protein	0.325347707127473	0.336931887370863	Upregulated	44.6402095167076	WP_001185290.1
C2566_RS04815	mltD	mltD	murein transglycosylase D	0.325338528762522	0.398914779202075	Upregulated	1135.46423176775	WP_000644685.1
C2566_RS25040	yncP	yncP	protein YncP	0.325213759301641	0.497062599538096	Upregulated	25.8913688655175	WP_211180495.1
C2566_RS16105	hscA	hscA	Fe-S protein assembly chaperone HscA	0.32517162260221	0.251741551788688	Upregulated	359.008564906435	WP_001196611.1
C2566_RS08385	ihfB	ihfB	integration host factor subunit beta	0.324631422454818	0.432392165067683	Upregulated	677.207755171964	WP_000167336.1
C2566_RS18150	nupG	nupG	nucleoside permease NupG	0.324261419099588	0.372775399462598	Upregulated	207.712437389079	WP_001049791.1
C2566_RS07485	C2566_RS07485	C2566_RS07485	hypothetical protein	0.324246154143801	0.452464656067343	Upregulated	51.5954634864722	WP_000762846.1
C2566_RS06425	cusS	cusS	Cu(+)/Ag(+) sensor histidine kinase CusS	0.323981801645055	0.271295269751882	Upregulated	61.6868404844023	WP_000253837.1
C2566_RS02275	melB	melB	melibiose:sodium transporter MelB	0.323818783363814	0.398927620929384	Upregulated	74.5945191002099	WP_000028114.1
C2566_RS15490	yfeC	yfeC	YfeC-like transcriptional regulator	0.323681538827789	0.437475007909369	Upregulated	196.218809129872	WP_000472021.1
C2566_RS04965	crl	crl	sigma factor-binding protein Crl	0.323476283013019	0.447964967814101	Upregulated	1383.05989329072	WP_000174677.1
C2566_RS07730	dps	dps	DNA starvation/stationary phase protection protein Dps	0.323412599523197	0.360645838928741	Upregulated	5636.0414625953	WP_000100800.1
C2566_RS03590	yjiM	yjiM	double-cubane-cluster-containing anaerobic reductase	0.323079155216306	0.275341008296038	Upregulated	214.924474408326	WP_001300012.1
C2566_RS16500	pheA	pheA	bifunctional chorismate mutase/prephenate dehydratase	0.322377968130512	0.370524560433064	Upregulated	377.373561331284	WP_000200120.1
C2566_RS24700	yoeI	yoeI	membrane protein YoeI	0.32227337067862	0.5039241216298	Upregulated	6.55620150384914	WP_010723108.1
C2566_RS20580	gntR	gntR	gluconate operon transcriptional repressor GntR	0.321734774262707	0.391997780132559	Upregulated	311.502960601966	WP_000730249.1
C2566_RS07040	seqA	seqA	replication initiation negative regulator SeqA	0.321140780539804	0.219205533226368	Upregulated	476.319279883635	WP_000848387.1
C2566_RS09600	ymgA	ymgA	two-component-system connector protein YmgA	0.321057948747244	0.503210960305023	Upregulated	16.5679581618214	WP_000858002.1
C2566_RS19400	ptsN	ptsN	PTS IIA-like nitrogen regulatory protein PtsN	0.320943638391385	0.25422290278715	Upregulated	113.568923396562	WP_000183676.1
C2566_RS22055	yidQ	yidQ	YceK/YidQ family lipoprotein	0.320196069219638	0.363099267987233	Upregulated	180.003855894226	WP_000620888.1
C2566_RS00145	glmU	glmU	bifunctional UDP-N-acetylglucosamine diphosphorylase/glucosamine-1-phosphate N-acetyltransferase GlmU	0.319621920793877	0.336798031677112	Upregulated	413.037660459269	WP_000933736.1
C2566_RS15310	yfdC	yfdC	formate/nitrite transporter family protein	0.31911945577026	0.501395890720879	Upregulated	17.4720969316255	WP_000368117.1
C2566_RS18580	ubiK	ubiK	ubiquinone biosynthesis accessory factor UbiK	0.318893048042206	0.290949967623806	Upregulated	106.252106260987	WP_001295626.1
C2566_RS11125	narU	narU	nitrate/nitrite transporter NarU	0.318847685466286	0.492512399556958	Upregulated	18.5242995787874	WP_001207896.1
C2566_RS19870	secY	secY	preprotein translocase subunit SecY	0.318550045367907	0.364631441384326	Upregulated	6584.22930079229	WP_001118861.1
C2566_RS18255	C2566_RS18255	C2566_RS18255	acyl carrier protein	0.317897490082214	0.496730366554649	Upregulated	8.22381560062439	WP_000248097.1
C2566_RS16725	nrdF	nrdF	class 1b ribonucleoside-diphosphate reductase subunit beta	0.317533894963649	0.491683948749656	Upregulated	181.016561901479	WP_000777972.1
C2566_RS12165	sufS	sufS	cysteine desulfurase SufS	0.317315672495041	0.292725613993028	Upregulated	114.001531748535	WP_000144539.1
C2566_RS01490	murB	murB	UDP-N-acetylmuramate dehydrogenase	0.317110556110212	0.292226860941285	Upregulated	289.578037091643	WP_001016666.1
C2566_RS04165	murE	murE	UDP-N-acetylmuramoyl-L-alanyl-D-glutamate--2,6-diaminopimelate ligase	0.316988382635489	0.437168234568806	Upregulated	372.481465287184	WP_000785116.1
C2566_RS12205	ydiK	ydiK	AI-2E family transporter YdiK	0.316372033310336	0.388513247766749	Upregulated	92.5423724703818	WP_000248636.1
C2566_RS15145	folC	folC	bifunctional tetrahydrofolate synthase/dihydrofolate synthase	0.315886591023172	0.367414022166179	Upregulated	117.307718409363	WP_000584546.1
C2566_RS03350	robA	robA	MDR efflux pump AcrAB transcriptional activator RobA	0.315385858464975	0.447389894486431	Upregulated	694.22849609632	WP_000371666.1
C2566_RS01035	dtd	dtd	D-aminoacyl-tRNA deacylase	0.314679214620448	0.37841430299217	Upregulated	75.5744988564226	WP_000560983.1
C2566_RS12180	sufB	sufB	Fe-S cluster assembly protein SufB	0.314498369089105	0.39554646264525	Upregulated	82.9889437595539	NA
C2566_RS18655	cca	cca	fused tRNA nucleotidyltransferase/2',3'-cyclic phosphodiesterase/2' nucleotidase/phosphatase Cca	0.314326326620269	0.362005317178154	Upregulated	94.1779142697354	WP_000708487.1
C2566_RS17695	mocA	mocA	molybdenum cofactor cytidylyltransferase	0.313906902052472	0.425178145581777	Upregulated	152.476227807338	WP_001272850.1
C2566_RS17250	barA	barA	two-component sensor histidine kinase BarA	0.313276368585825	0.322991022100547	Upregulated	154.443943995528	WP_000186439.1
C2566_RS02780	cpdB	cpdB	2',3'-cyclic-nucleotide 2'-phosphodiesterase	0.313244589638445	0.259389183439102	Upregulated	380.925600967423	WP_000589409.1
C2566_RS24750	rseD	rseD	rpoE leader peptide RseD	0.312876238228712	0.497062599538096	Upregulated	681.027073029319	WP_001303621.1
C2566_RS08420	ycbJ	ycbJ	YcbJ family phosphotransferase	0.31279119634778	0.439765383361008	Upregulated	445.182974189211	WP_000436922.1
C2566_RS05695	yajQ	yajQ	nucleotide binding protein YajQ	0.31247298650155	0.425178145581777	Upregulated	463.045383950889	WP_001138904.1
C2566_RS05830	mdlA	mdlA	SmdA family multidrug ABC transporter permease/ATP-binding protein	0.312437264534538	0.449429404618608	Upregulated	83.3902577336012	WP_001235579.1
C2566_RS04490	mrcB	mrcB	bifunctional glycosyl transferase/transpeptidase	0.312223414845991	0.225213607398803	Upregulated	349.633001279714	WP_000918162.1
C2566_RS15795	acrD	acrD	multidrug efflux RND transporter permease AcrD	0.311449439755289	0.398914779202075	Upregulated	103.818193092537	WP_001273151.1
C2566_RS19020	agaR	agaR	aga operon transcriptional regulator AgaR	0.311118086588853	0.451917313821772	Upregulated	48.1429228408512	WP_000072187.1
C2566_RS10680	trkG	trkG	Trk system potassium transporter TrkG	0.310578892911063	0.452464656067343	Upregulated	392.092881773395	WP_001097897.1
C2566_RS18955	tdcB	tdcB	bifunctional threonine ammonia-lyase/L-serine ammonia-lyase TdcB	0.310078037933509	NA	Upregulated	366.708762589835	WP_000548347.1
C2566_RS06115	allA	allA	ureidoglycolate lyase	0.309876645798117	0.456018486336039	Upregulated	30.3280878751839	WP_000776388.1
C2566_RS11015	ydcZ	ydcZ	DMT family transporter	0.309492543005115	0.452464656067343	Upregulated	26.5457382746453	WP_001076521.1
C2566_RS20840	C2566_RS20840	C2566_RS20840	YhiJ/YhiL family protein	0.30931091762347	0.458627220722161	Upregulated	65.4737389262703	WP_000643701.1
C2566_RS14575	ccmA	ccmA	cytochrome c biogenesis heme-transporting ATPase CcmA	0.308636113635896	0.399066316544549	Upregulated	82.2342502199339	WP_000525587.1
C2566_RS12050	cydH	cydH	cytochrome bd-I accessory subunit CydH	0.308158421733451	0.478596622265024	Upregulated	1555.58783712398	WP_000102278.1
C2566_RS11660	ynfB	ynfB	DUF1283 family protein	0.307770800475905	0.451291875708521	Upregulated	114.519768051735	WP_000705211.1
C2566_RS17790	fbaA	fbaA	class II fructose-bisphosphate aldolase	0.307217673580312	0.455344248828642	Upregulated	1440.27137781996	WP_000034372.1
C2566_RS18355	hybO	hybO	hydrogenase 2 small subunit	0.306193526493196	0.423993382288669	Upregulated	536.846704491531	WP_000145410.1
C2566_RS07705	ybiO	ybiO	mechanosensitive channel protein	0.306005667227551	0.456018486336039	Upregulated	46.3303562594759	WP_001267253.1
C2566_RS14245	yohF	yohF	SDR family oxidoreductase	0.305263976594916	0.51382293379455	Upregulated	23.236782248257	WP_000079538.1
C2566_RS04720	nlpE	nlpE	envelope stress response activation lipoprotein NlpE	0.304477119837128	0.432392165067683	Upregulated	181.719588954032	WP_000239183.1
C2566_RS11530	C2566_RS11530	C2566_RS11530	hypothetical protein	0.304396938553285	0.525193896202902	Upregulated	32.579874369006	WP_001205170.1
C2566_RS01145	rhaS	rhaS	HTH-type transcriptional activator RhaS	0.30421376130894	0.488956664441747	Upregulated	14.8350741484959	WP_000217165.1
C2566_RS19605	mreB	mreB	rod shape-determining protein MreB	0.304210311011821	0.410564523000094	Upregulated	232.526028180393	WP_000913396.1
C2566_RS17355	C2566_RS17355	C2566_RS17355	ABC transporter permease	0.303876912649343	0.521268053744458	Upregulated	59.6951798798984	WP_000156205.1
C2566_RS09980	ychJ	ychJ	YchJ family protein	0.303002407289204	0.426877738214143	Upregulated	731.699308230309	WP_001362540.1
C2566_RS09855	prmC	prmC	peptide chain release factor N(5)-glutamine methyltransferase	0.302664950895246	0.400761824431171	Upregulated	177.174663637236	WP_000456454.1
C2566_RS16430	patZ	patZ	peptidyl-lysine N-acetyltransferase PatZ	0.30206860938816	0.449717341722721	Upregulated	677.084094269107	WP_000083017.1
C2566_RS13230	argS	argS	arginine--tRNA ligase	0.301970949791554	0.407807842728865	Upregulated	323.643093324534	WP_001025322.1
C2566_RS01740	pepE	pepE	dipeptidase PepE	0.301678371019229	0.453196329863557	Upregulated	136.964273123841	WP_000421763.1
C2566_RS15860	bcp	bcp	thioredoxin-dependent thiol peroxidase	0.301672236264809	0.285518735519619	Upregulated	193.063192710915	WP_001068682.1
C2566_RS15350	evgS	evgS	acid-sensing system histidine kinase EvgS	0.301307394589881	0.47535394182453	Upregulated	1011.62574723858	WP_001326970.1
C2566_RS24140	hlyE	hlyE	hemolysin HlyE	0.300313607189093	0.532012625377967	Upregulated	19.4481395485175	NA
C2566_RS17225	mazG	mazG	nucleoside triphosphate pyrophosphohydrolase	0.299668021437945	0.335146888623493	Upregulated	164.199871770462	WP_001071638.1
C2566_RS09550	mnmA	mnmA	tRNA 2-thiouridine(34) synthase MnmA	0.299160436021276	0.367832979975212	Upregulated	214.594726165683	WP_001297484.1
C2566_RS20630	ugpC	ugpC	sn-glycerol 3-phosphate ABC transporter ATP binding protein UgpC	0.29873886771196	0.478536913927356	Upregulated	35.0386350590014	WP_000907792.1
C2566_RS18315	yghU	yghU	glutathione-dependent disulfide-bond oxidoreductase	0.29848536903202	0.456033207324346	Upregulated	73.0970218885952	WP_001295515.1
C2566_RS06725	pagP	pagP	lipid IV(A) palmitoyltransferase PagP	0.298191855486549	0.494127681175872	Upregulated	15.5078267902703	WP_001103094.1
C2566_RS11005	ortT	ortT	orphan toxin OrtT	0.298044282588362	0.45842460532203	Upregulated	39.3283772333462	WP_000061178.1
C2566_RS05875	pdeB	pdeB	cyclic-guanylate-specific phosphodiesterase PdeB	0.297910668817558	0.299166975143041	Upregulated	122.11411072814	WP_001319841.1
C2566_RS05995	ushA	ushA	bifunctional UDP-sugar hydrolase/5'-nucleotidase	0.297744433442666	0.323944055597734	Upregulated	287.813489255535	WP_000771748.1
C2566_RS11915	rsxE	rsxE	electron transport complex subunit RsxE	0.297203186055053	0.474365049113139	Upregulated	23.6306510687548	WP_001289652.1
C2566_RS21655	rfaQ	rfaQ	lipopolysaccharide core heptosyltransferase RfaQ	0.29690350142473	0.276116062776507	Upregulated	194.105718612643	WP_000360401.1
C2566_RS04195	murC	murC	UDP-N-acetylmuramate--L-alanine ligase	0.296372021847074	0.366313119060558	Upregulated	317.888838142133	WP_001096048.1
C2566_RS00535	cyaA	cyaA	class I adenylate cyclase	0.294564195215878	0.392661886202543	Upregulated	1246.81699328588	WP_000281696.1
C2566_RS11710	bioD	bioD	dethiobiotin synthase	0.293481190314467	0.47535394182453	Upregulated	409.177742643781	WP_000919231.1
C2566_RS11910	rsxG	rsxG	electron transport complex subunit RsxG	0.293399835346479	0.528390325667165	Upregulated	15.8902802738979	WP_000920802.1
C2566_RS20990	gadX	gadX	acid resistance transcriptional activator GadX	0.293369632635149	0.514675200206724	Upregulated	1346.82347891271	WP_001191059.1
C2566_RS04215	ftsZ	ftsZ	cell division protein FtsZ	0.292444750781658	0.419835475044798	Upregulated	919.292095574537	WP_000462776.1
C2566_RS03600	ytiA	ytiA	DUF3343 domain-containing protein	0.292334382093527	0.51382293379455	Upregulated	15.9713880484577	WP_000657675.1
C2566_RS24480	C2566_RS24480	C2566_RS24480	MFS transporter	0.291485720040517	0.456033207324346	Upregulated	33.7794752027964	WP_000355616.1
C2566_RS10485	mpaA	mpaA	murein tripeptide amidase MpaA	0.291143386973539	0.471150346155575	Upregulated	37.005292278675	WP_000219122.1
C2566_RS07845	rimO	rimO	30S ribosomal protein S12 methylthiotransferase RimO	0.291106309731989	0.462270215924725	Upregulated	86.2755131541089	WP_000049367.1
C2566_RS10935	insQ	insQ	RNA-guided endonuclease InsQ/TnpB family protein	0.2907027521037	0.3865479366002	Upregulated	110.903610360663	WP_000826416.1
C2566_RS00155	atpD	atpD	F0F1 ATP synthase subunit beta	0.289982010656973	0.51698052665117	Upregulated	587.844082521811	WP_000190506.1
C2566_RS00480	thrP	thrP	bifunctional threonine/serine APC transporter ThrP	0.289533855791442	0.551976091543273	Upregulated	123.723640159353	WP_000774729.1
C2566_RS15935	arsC	arsC	arsenate reductase (glutaredoxin)	0.288590449390013	0.478596622265024	Upregulated	98.446402255488	WP_000166449.1
C2566_RS19300	yhbE	yhbE	DMT family transporter	0.288363816110295	0.325123392907793	Upregulated	158.529063564853	WP_000813037.1
C2566_RS00190	atpI	atpI	F0F1 ATP synthase subunit I	0.288198811068471	0.304993026748724	Upregulated	589.106995592885	WP_000116695.1
C2566_RS03370	sltY	sltY	murein transglycosylase	0.287716489670352	0.449116690812172	Upregulated	321.164998255386	WP_000409451.1
C2566_RS09065	csgB	csgB	curli minor subunit CsgB	0.286123293422779	0.543529740692238	Upregulated	6.96417002232412	WP_000791650.1
C2566_RS12555	ynjB	ynjB	ABC transporter substrate-binding protein	0.285743444903096	0.476294209822677	Upregulated	30.0874972598975	WP_001215339.1
C2566_RS11185	bdm	bdm	biofilm-dependent modulation protein	0.285313273816561	0.560514133686731	Upregulated	6.66452549976765	WP_000495771.1
C2566_RS08160	ybjT	ybjT	SDR family oxidoreductase	0.28508861246146	0.312269493787521	Upregulated	74.4438364290663	WP_001136577.1
C2566_RS16140	suhB	suhB	inositol-1-monophosphatase	0.284967604964997	0.527363772208824	Upregulated	131.453934606272	WP_000553451.1
C2566_RS12750	nimT	nimT	2-nitroimidazole transporter	0.284950776558198	0.512561195314078	Upregulated	30.1614080559088	WP_000128491.1
C2566_RS03325	arcA	arcA	two-component system response regulator ArcA	0.284185128179984	0.432634033740426	Upregulated	1349.6397477002	WP_001194358.1
C2566_RS10305	sapD	sapD	peptide ABC transporter ATP-binding protein SapD	0.284032214088832	0.396761173576106	Upregulated	64.8742658416985	WP_001128858.1
C2566_RS03530	yjjP	yjjP	threonine/serine ThrE exporter family protein	0.284031385471879	0.497479969648524	Upregulated	64.372452991516	WP_001338213.1
C2566_RS15730	eutM	eutM	ethanolamine utilization microcompartment protein EutM	0.282752041418233	0.551401961703776	Upregulated	11.9424532979495	WP_000387713.1
C2566_RS01965	pdeC	pdeC	c-di-GMP phosphodiesterase PdeC	0.282660014616554	0.5039241216298	Upregulated	53.5679280756068	WP_000019548.1
C2566_RS12530	xthA	xthA	exodeoxyribonuclease III	0.282477948965514	0.391208671220038	Upregulated	66.6907441352587	WP_000673918.1
C2566_RS03320	yjjY	yjjY	protein YjjY	0.282422700161076	0.56400013500446	Upregulated	8.9444471868171	WP_001303782.1
C2566_RS18670	plsY	plsY	glycerol-3-phosphate 1-O-acyltransferase PlsY	0.282007375610055	0.382647915176592	Upregulated	65.6329851499796	WP_001272796.1
C2566_RS08415	kdsB	kdsB	3-deoxy-manno-octulosonate cytidylyltransferase	0.281983081430069	0.500793763396272	Upregulated	154.834338095597	WP_000011603.1
C2566_RS05860	C2566_RS05860	C2566_RS05860	MGMT family protein	0.281599463684558	0.523556435809295	Upregulated	20.5702217313388	WP_000409911.1
C2566_RS08580	pqiA	pqiA	membrane integrity-associated transporter subunit PqiA	0.281368290976204	0.219205533226368	Upregulated	153.702137554609	WP_000333176.1
C2566_RS05750	yajG	yajG	lipoprotein	0.280839979320253	0.443469244811683	Upregulated	191.325318135118	WP_001300776.1
C2566_RS13435	hiuH	hiuH	hydroxyisourate hydrolase	0.280664704355235	0.519264152190891	Upregulated	55.7324878260399	WP_000920127.1
C2566_RS11050	yncG	yncG	glutathione S-transferase family protein	0.280299617991924	0.523196589259736	Upregulated	30.2081273084755	WP_000598851.1
C2566_RS16255	qseE	qseE	two component system sensor histidine kinase QseE/GlrK	0.279914628526551	0.347417840387772	Upregulated	72.4644284163979	WP_001297612.1
C2566_RS05530	rdgC	rdgC	recombination-associated protein RdgC	0.279469040563701	0.370524560433064	Upregulated	75.3454928771247	WP_001298537.1
C2566_RS00545	lptM	lptM	LPS translocon maturation chaperone LptM	0.276615734015666	0.53237734237047	Upregulated	73.578623593383	WP_000799889.1
C2566_RS17960	prfB	prfB	peptide chain release factor 2	0.275621053584494	0.396630524035275	Upregulated	309.219251885807	WP_001701073.1
C2566_RS02805	msrA	msrA	peptide-methionine (S)-S-oxide reductase MsrA	0.275365366232387	0.548378710913028	Upregulated	110.016306249635	WP_001295196.1
C2566_RS01850	ubiC	ubiC	chorismate lyase	0.274825586681559	0.549742709857008	Upregulated	222.980231860915	WP_001295693.1
C2566_RS13365	ftnA	ftnA	non-heme ferritin	0.274222011669217	0.473837778911941	Upregulated	2934.96595122653	WP_000917208.1
C2566_RS07185	pxpC	pxpC	5-oxoprolinase subunit PxpC	0.274214606335435	0.462659723224108	Upregulated	70.5266485283896	WP_000912724.1
C2566_RS16050	rlmN	rlmN	bifunctional tRNA (adenosine(37)-C2)-methyltransferase TrmG/ribosomal RNA large subunit methyltransferase RlmN	0.274168144548284	0.468123968891329	Upregulated	151.46999864858	WP_000003317.1
C2566_RS13470	mtfA	mtfA	DgsA anti-repressor MtfA	0.272415773260598	0.501375230524162	Upregulated	885.494157601408	WP_001320474.1
C2566_RS19670	fis	fis	DNA-binding transcriptional regulator Fis	0.271217491916012	0.56807406010637	Upregulated	283.704360106024	WP_000462905.1
C2566_RS12995	msrC	msrC	L-methionine (R)-S-oxide reductase	0.270003809449891	0.438432254240723	Upregulated	319.625974557611	WP_001043882.1
C2566_RS11245	gadB	gadB	glutamate decarboxylase	0.269981412484443	0.492763653304222	Upregulated	27.5938175347084	WP_000358930.1
C2566_RS21260	wecH	wecH	O-acetyltransferase WecH	0.269696831392534	0.49025614732851	Upregulated	24.8160747681661	WP_001182642.1
C2566_RS18790	higB	higB	type II toxin-antitoxin system toxin HigB	0.269645235410108	0.583071084906387	Upregulated	45.5164263318696	WP_000550189.1
C2566_RS17380	fucR	fucR	L-fucose operon activator	0.26948020439658	0.346173350783747	Upregulated	169.280874516796	WP_000642343.1
C2566_RS21050	yhjJ	yhjJ	M16 family metallopeptidase	0.269327037036838	0.466414989587096	Upregulated	240.081517275943	WP_001163141.1
C2566_RS13755	rfbD	rfbD	dTDP-4-dehydrorhamnose reductase	0.268962761766151	0.459846947350013	Upregulated	311.590976429831	WP_001023616.1
C2566_RS11240	gadC	gadC	acid resistance gamma-aminobutyrate antiporter GadC	0.268758665021195	0.509774720967924	Upregulated	49.8931073311902	WP_000246019.1
C2566_RS19255	secG	secG	preprotein translocase subunit SecG	0.268372479914052	0.467997342119551	Upregulated	494.54868815733	WP_001297427.1
C2566_RS03415	deoD	deoD	purine-nucleoside phosphorylase	0.267285558872736	0.496730366554649	Upregulated	312.238943145855	WP_000224877.1
C2566_RS16100	fdx	fdx	ISC system 2Fe-2S type ferredoxin	0.266696196316522	0.51524863935507	Upregulated	52.596009878769	WP_001124469.1
C2566_RS10840	gap	gap	type I glyceraldehyde-3-phosphate dehydrogenase	0.266385003657491	0.514675200206724	Upregulated	54.9320520929885	WP_000048667.1
C2566_RS19370	kdsC	kdsC	3-deoxy-manno-octulosonate-8-phosphatase KdsC	0.265847047880344	0.4089139614611	Upregulated	152.151175349488	WP_000030016.1
C2566_RS03550	yjjA	yjjA	DUF2501 domain-containing protein YjjA	0.265558567840116	0.449717341722721	Upregulated	84.0267523087854	WP_001308243.1
C2566_RS02300	dcuR	dcuR	two-component system response regulator DcuR	0.265517452033209	0.49025614732851	Upregulated	40.9613570830759	WP_000611288.1
C2566_RS13875	asmA	asmA	outer membrane assembly protein AsmA	0.265004825250995	0.397692540396661	Upregulated	371.683963291035	WP_001252324.1
C2566_RS20940	dctR	dctR	helix-turn-helix transcriptional regulator	0.264031925015103	0.572867703816122	Upregulated	41.9941998948076	WP_000478619.1
C2566_RS20875	uspA	uspA	universal stress protein UspA	0.264019788738342	0.456677533672503	Upregulated	2381.09157820406	WP_000323571.1
C2566_RS15615	cysP	cysP	thiosulfate/sulfate ABC transporter substrate-binding protein CysP	0.263948626209789	0.584573447638562	Upregulated	163.05975244086	WP_000290224.1
C2566_RS16195	yphB	yphB	aldose 1-epimerase	0.263523693857971	0.563723906186673	Upregulated	14.9391087006473	WP_000158547.1
C2566_RS18945	tdcD	tdcD	propionate kinase	0.262963380213805	0.586865184075466	Upregulated	361.578668759856	WP_001295545.1
C2566_RS09140	lpxL	lpxL	kdo(2)-lipid IV(A) lauroyltransferase	0.262857883553109	0.516559409635234	Upregulated	85.0864145909057	WP_000183364.1
C2566_RS11700	dmsD	dmsD	Tat proofreading chaperone DmsD	0.262824305684105	0.420226414078299	Upregulated	134.542906496001	WP_000148710.1
C2566_RS19035	agaW	agaW	PTS N-acetylgalactosamine transporter subunit IIC	0.262524177895793	0.593022597786435	Upregulated	8.650277996255	WP_000406214.1
C2566_RS11075	C2566_RS11075	C2566_RS11075	ISAs1 family transposase	0.260485671765197	0.591422949249744	Upregulated	50.0541307889908	NA
C2566_RS01560	rplL	rplL	50S ribosomal protein L7/L12	0.25999942538267	0.541899023339632	Upregulated	1127.12024496318	WP_000028878.1
C2566_RS06195	purK	purK	5-(carboxyamino)imidazole ribonucleotide synthase	0.259786425770064	0.547657171421117	Upregulated	35.8478219180387	WP_000815553.1
C2566_RS11255	pqqL	pqqL	M16 family metallopeptidase	0.259773828138718	0.558271100067808	Upregulated	57.6057991114638	WP_001244978.1
C2566_RS09365	holB	holB	DNA polymerase III subunit delta'	0.259411107877014	0.504393765485218	Upregulated	82.3622547286927	WP_001267920.1
C2566_RS11750	mdtJ	mdtJ	multidrug/spermidine efflux SMR transporter subunit MdtJ	0.25910296855546	0.584388490262314	Upregulated	20.0905569571467	WP_000276149.1
C2566_RS15910	hyfJ	hyfJ	hydrogenase 4 assembly chaperone HyfJ	0.258770444053534	0.593833424906963	Upregulated	7.98806677986261	WP_001300799.1
C2566_RS20745	yhhQ	yhhQ	7-cyano-7-deazaguanine/7-aminomethyl-7-deazaguanine transporter	0.25851511953623	0.506861759043465	Upregulated	63.190958962568	WP_001100469.1
C2566_RS19145	yhbP	yhbP	YhbP family protein	0.257663360933252	0.485389202296394	Upregulated	38.8484360242935	WP_000449030.1
C2566_RS16295	shoB	shoB	type I toxin-antitoxin system toxin ShoB	0.25749947239949	0.505917627704894	Upregulated	98.1418104738189	WP_000128776.1
C2566_RS17550	galR	galR	HTH-type transcriptional regulator GalR	0.257337205622631	0.518457983479919	Upregulated	91.4459402867232	WP_000201048.1
C2566_RS11745	mdtI	mdtI	multidrug/spermidine efflux SMR transporter subunit MdtI	0.256873728420745	0.593612928910049	Upregulated	4.73495651382789	WP_000046661.1
C2566_RS17125	C2566_RS17125	C2566_RS17125	Hok/Gef family protein	0.256854954855365	0.537620228718592	Upregulated	33.2443682857145	WP_000956460.1
C2566_RS10880	opgD	opgD	glucan biosynthesis protein OpgD	0.255734554830159	0.328141316106179	Upregulated	426.97892931974	WP_000375961.1
C2566_RS09390	ycfL	ycfL	YcfL family protein	0.254649096107418	0.452464656067343	Upregulated	148.400716380735	WP_001225276.1
C2566_RS13150	ruvB	ruvB	Holliday junction branch migration DNA helicase RuvB	0.254298699165495	0.536881096078039	Upregulated	71.7002667275425	WP_000568519.1
C2566_RS13065	ptrB	ptrB	oligopeptidase B	0.253912159621899	0.409405134090114	Upregulated	105.648329472169	WP_000936922.1
C2566_RS04980	proB	proB	glutamate 5-kinase	0.253872164655302	0.419835475044798	Upregulated	190.205499570112	WP_001285288.1
C2566_RS14130	metG	metG	methionine--tRNA ligase	0.253808428829918	0.440237087174427	Upregulated	300.629650062595	WP_001300978.1
C2566_RS05265	codA	codA	cytosine/isoguanine deaminase	0.253770152475238	0.514675200206724	Upregulated	45.7246924171687	WP_001301240.1
C2566_RS05945	dnaX	dnaX	DNA polymerase III subunit gamma/tau	0.253724302145935	0.447964967814101	Upregulated	358.489716294054	WP_000122013.1
C2566_RS08425	elyC	elyC	envelope biogenesis factor ElyC	0.252985489920442	0.527363772208824	Upregulated	23.4153836333166	WP_000899600.1
C2566_RS22385	C2566_RS22385	C2566_RS22385	DUF2254 family protein	0.252128749182047	0.585940718512093	Upregulated	22.3044706231993	NA
C2566_RS14820	yfaZ	yfaZ	YfaZ family protein	0.251704647674314	0.593682173497301	Upregulated	13.6016737236539	WP_001300392.1
C2566_RS07700	rlmF	rlmF	23S rRNA (adenine(1618)-N(6))-methyltransferase RlmF	0.251356908514616	0.558703514785943	Upregulated	34.2625741546894	WP_001301285.1
C2566_RS19385	lptB	lptB	LPS export ABC transporter ATP-binding protein	0.251339374063698	0.46394325903527	Upregulated	84.1931980524995	WP_000224099.1
C2566_RS03535	yjjB	yjjB	threonine/serine exporter	0.251088779809933	0.586797240726179	Upregulated	16.5214612092461	WP_000538191.1
C2566_RS06810	nadD	nadD	nicotinate-nucleotide adenylyltransferase	0.250576378611894	0.449717341722721	Upregulated	54.9892120557448	WP_000838889.1
C2566_RS11140	yddG	yddG	aromatic amino acid efflux DMT transporter YddG	0.250532236818875	0.527363772208824	Upregulated	25.3953891489422	WP_000198214.1
C2566_RS17645	xdhB	xdhB	xanthine dehydrogenase FAD-binding subunit XdhB	0.249809629640656	0.583071084906387	Upregulated	42.7607261900191	WP_000459182.1
C2566_RS05915	mscK	mscK	mechanosensitive channel MscK	0.249745472456262	0.394256612096072	Upregulated	312.518969566177	WP_000177732.1
C2566_RS10590	dbpA	dbpA	ATP-dependent RNA helicase DbpA	0.249486597628115	0.520007044002019	Upregulated	45.9708045613803	WP_000123737.1
C2566_RS01025	yihX	yihX	glucose-1-phosphatase	0.249326824662593	0.469625897864821	Upregulated	161.698648897099	WP_001295269.1
C2566_RS03280	yaaA	yaaA	peroxide stress protein YaaA	0.248459213129331	0.488497024838063	Upregulated	71.6809478231067	WP_000906197.1
C2566_RS06015	copA	copA	copper-exporting P-type ATPase CopA	0.24821681830828	0.560514133686731	Upregulated	549.908283806078	WP_000083955.1
C2566_RS17500	ptsP	ptsP	phosphoenolpyruvate--protein phosphotransferase	0.248010876820204	0.402699709254036	Upregulated	251.755465176213	WP_000957907.1
C2566_RS20935	slp	slp	outer membrane lipoprotein Slp	0.24788814910642	0.481383918608834	Upregulated	1156.56242350748	WP_001057453.1
C2566_RS18130	trmB	trmB	tRNA (guanosine(46)-N7)-methyltransferase TrmB	0.247783712927071	0.425178145581777	Upregulated	146.917366635209	WP_000786911.1
C2566_RS10050	cls	cls	cardiolipin synthase	0.247586900141682	0.508352665117776	Upregulated	149.08200719573	WP_000214516.1
C2566_RS00775	ubiB	ubiB	ubiquinone biosynthesis regulatory protein kinase UbiB	0.247581354762747	0.509774720967924	Upregulated	376.088571113952	WP_000187530.1
C2566_RS06025	ybaT	ybaT	APC family permease	0.247160863950181	0.523543583639135	Upregulated	208.084619251247	WP_000982170.1
C2566_RS12425	tcyP	tcyP	cystine/sulfocysteine:cation symporter	0.246906714228705	0.551712462368347	Upregulated	217.544815429988	WP_001010706.1
C2566_RS20080	rpsL	rpsL	30S ribosomal protein S12	0.246698643157366	0.581638754560126	Upregulated	695.460024672699	WP_000246815.1
C2566_RS24975	C2566_RS24975	C2566_RS24975	VOC family protein	0.245686199952263	0.563723906186673	Upregulated	17.5029089959011	NA
C2566_RS02545	hfq	hfq	RNA chaperone Hfq	0.245127923483839	0.405713796377638	Upregulated	1031.54924775592	WP_001051883.1
C2566_RS11215	ddpA	ddpA	ABC transporter substrate-binding protein	0.244818523367152	0.492763653304222	Upregulated	40.2683643673726	WP_000830546.1
C2566_RS20715	rsmD	rsmD	16S rRNA (guanine(966)-N(2))-methyltransferase	0.24471228780638	0.523556435809295	Upregulated	45.62502045749	WP_000743204.1
C2566_RS07435	gpmA	gpmA	2,3-diphosphoglycerate-dependent phosphoglycerate mutase	0.243676460924472	0.459144629687961	Upregulated	1050.34381326248	WP_001295305.1
C2566_RS09510	potA	potA	spermidine/putrescine ABC transporter ATP-binding protein PotA	0.242634454822173	0.501172494504746	Upregulated	78.5865939334676	WP_000531601.1
C2566_RS13660	hisA	hisA	1-(5-phosphoribosyl)-5-[(5-phosphoribosylamino)methylideneamino]imidazole-4-carboxamide isomerase	0.242457973221109	0.593612928910049	Upregulated	81.5018766903344	WP_000586449.1
C2566_RS19315	ispB	ispB	octaprenyl diphosphate synthase	0.241928410554274	0.459144629687961	Upregulated	269.673892484888	WP_001047336.1
C2566_RS11680	ynfE	ynfE	selenate/tellurate reductase subunit YnfE	0.241685544887313	0.536984623960245	Upregulated	263.014535122852	WP_000041695.1
C2566_RS20195	ppiA	ppiA	peptidylprolyl isomerase A	0.24121737372009	0.468287080691189	Upregulated	320.649524109797	WP_000477227.1
C2566_RS04475	thpR	thpR	RNA 2',3'-cyclic phosphodiesterase	0.240923642705648	0.603193205915571	Upregulated	21.9016707395912	WP_001294700.1
C2566_RS08980	pgaC	pgaC	poly-beta-1,6-N-acetyl-D-glucosamine synthase	0.240697488038579	0.581919875168162	Upregulated	40.2821959108319	WP_000610451.1
C2566_RS14045	yegW	yegW	GntR family transcriptional regulator	0.240126417769715	0.593833424906963	Upregulated	16.4363071774684	WP_000434038.1
C2566_RS13675	wzzB	wzzB	LPS O-antigen chain length determinant protein WzzB	0.23998487681168	0.442035363080101	Upregulated	930.321790983261	WP_001319146.1
C2566_RS04330	acnB	acnB	bifunctional aconitate hydratase 2/2-methylisocitrate dehydratase	0.239851850288419	0.60078947664725	Upregulated	2316.77460599485	WP_001307570.1
C2566_RS14185	btsS	btsS	two-component regulatory system sensor histidine kinase BtsS	0.239755855827017	0.465662329443444	Upregulated	641.696623518613	WP_001295431.1
C2566_RS10130	trpE	trpE	anthranilate synthase component I	0.239689900706916	0.601857339147269	Upregulated	38.9150314516905	WP_001194647.1
C2566_RS08350	ycaO	ycaO	30S ribosomal protein S12 methylthiotransferase accessory factor YcaO	0.239471328363856	0.567290326170987	Upregulated	105.561938443352	WP_001295344.1
C2566_RS09750	ldcA	ldcA	muramoyltetrapeptide carboxypeptidase	0.238785138540275	0.463632275585458	Upregulated	76.7298518709083	WP_000051560.1
C2566_RS05090	C2566_RS05090	C2566_RS05090	helix-turn-helix domain-containing protein	0.23862954618797	0.523556435809295	Upregulated	46.8020502460004	WP_000621009.1
C2566_RS19465	nanK	nanK	N-acetylmannosamine kinase	0.238512631681469	0.580375898460137	Upregulated	24.5779344934332	WP_000209020.1
C2566_RS20555	glgB	glgB	1,4-alpha-glucan branching enzyme	0.238028678208475	0.489703091201218	Upregulated	317.495866575432	WP_001283723.1
C2566_RS21540	gpsA	gpsA	NAD(P)H-dependent glycerol-3-phosphate dehydrogenase	0.23774194396923	0.508540807396649	Upregulated	225.549679147709	WP_001076194.1
C2566_RS13985	C2566_RS13985	C2566_RS13985	DeoR family transcriptional regulator	0.237437308516618	0.589269485264205	Upregulated	25.8794464966676	NA
C2566_RS13695	C2566_RS13695	C2566_RS13695	mannose-1-phosphate guanylyltransferase/mannose-6-phosphate isomerase	0.237210051868765	0.587268097699573	Upregulated	1130.3865589668	WP_000097983.1
C2566_RS02650	ulaA	ulaA	PTS ascorbate transporter subunit IIC	0.237013589819374	0.577964379771881	Upregulated	42.7485209847906	WP_001300695.1
C2566_RS11105	narI	narI	respiratory nitrate reductase subunit gamma	0.236859024149067	0.618524184297611	Upregulated	11.9985577955254	WP_000617115.1
C2566_RS04295	ampE	ampE	beta-lactamase regulator AmpE	0.23680956250226	0.524112553124658	Upregulated	73.3791651486204	WP_000172005.1
C2566_RS21625	C2566_RS21625	C2566_RS21625	glycosyltransferase family 8 protein	0.236529821067179	0.585019894371022	Upregulated	161.005494597319	NA
C2566_RS12140	fumD	fumD	fumarate hydratase FumD	0.235630006157663	0.605291513326815	Upregulated	196.392326559621	WP_000528342.1
C2566_RS13170	yebC	yebC	YebC/PmpR family DNA-binding transcriptional regulator	0.233723550844064	0.560514133686731	Upregulated	205.89158610103	WP_000907234.1
C2566_RS00165	atpA	atpA	F0F1 ATP synthase subunit alpha	0.233560100422114	0.605291513326815	Upregulated	1235.15283417815	WP_001176745.1
C2566_RS17965	lysS	lysS	lysine--tRNA ligase	0.232798795766214	0.4997745641411	Upregulated	316.799767717058	WP_000003071.1
C2566_RS03795	yjhP	yjhP	SAM-dependent methyltransferase	0.230925743787666	0.574541409255821	Upregulated	29.486150084847	WP_000354251.1
C2566_RS20315	rpe	rpe	ribulose-phosphate 3-epimerase	0.229807156353696	0.551555541463161	Upregulated	92.5439847863142	WP_000816280.1
C2566_RS09400	thiK	thiK	thiamine kinase	0.228826523108973	0.521268053744458	Upregulated	60.247552634097	WP_001116560.1
C2566_RS19540	argR	argR	transcriptional regulator ArgR	0.228634982835297	0.599333060471162	Upregulated	285.520696167709	WP_001257842.1
C2566_RS03125	C2566_RS03125	C2566_RS03125	IS3-like element ISEc52 family transposase	0.227844495716688	0.647185596935413	Upregulated	6.92156664875373	NA
C2566_RS08110	rlmC	rlmC	23S rRNA (uracil(747)-C(5))-methyltransferase RlmC	0.227701539769909	0.619716601923064	Upregulated	36.3823067315478	WP_001149743.1
C2566_RS17020	pphB	pphB	protein-serine/threonine phosphatase	0.227669613102696	0.639598689978624	Upregulated	27.1452582647355	WP_001141307.1
C2566_RS20430	feoA	feoA	ferrous iron transporter A	0.227489644827149	0.584047479158682	Upregulated	47.9999564230214	WP_001200455.1
C2566_RS19310	rplU	rplU	50S ribosomal protein L21	0.226395355591437	0.564475735728889	Upregulated	1324.08837440777	WP_000271401.1
C2566_RS01695	yjaB	yjaB	acetyltransferase	0.224480947127474	0.569208801589068	Upregulated	65.0235740827285	WP_000237005.1
C2566_RS00265	rbsB	rbsB	ribose ABC transporter substrate-binding protein RbsB	0.223471965886509	NA	Upregulated	19151.6862247219	WP_001056273.1
C2566_RS15220	prmB	prmB	50S ribosomal protein L3 N(5)-glutamine methyltransferase	0.223397364707907	0.370524560433064	Upregulated	104.066343467457	WP_001295704.1
C2566_RS11640	C2566_RS11640	C2566_RS11640	Arm DNA-binding domain-containing protein	0.221244773244391	0.661082653787943	Upregulated	21.9690520857001	NA
C2566_RS19535	mdh	mdh	malate dehydrogenase	0.220850039138054	0.632155536948189	Upregulated	1452.72829249858	WP_001295272.1
C2566_RS14580	napC	napC	cytochrome c-type protein NapC	0.220755062980971	0.370524560433064	Upregulated	120.962879672719	WP_000528376.1
C2566_RS15115	hisJ	hisJ	histidine ABC transporter substrate-binding protein HisJ	0.22067171365047	0.616036366823445	Upregulated	304.354444058774	WP_000737621.1
C2566_RS13140	znuC	znuC	zinc ABC transporter ATP-binding protein ZnuC	0.219836411392011	0.624640215932438	Upregulated	190.694148616464	WP_000202990.1
C2566_RS10285	yciW	yciW	carboxymuconolactone decarboxylase family protein	0.218771946532815	0.636175114972921	Upregulated	27.1404792936124	WP_001301103.1
C2566_RS05855	ybaY	ybaY	YbaY family lipoprotein	0.218620605370436	0.622568801226628	Upregulated	205.117781153396	WP_000779826.1
C2566_RS17610	C2566_RS17610	C2566_RS17610	hypothetical protein	0.218582273341425	0.624444266339233	Upregulated	51.1212034727741	WP_001389254.1
C2566_RS01290	cytR	cytR	DNA-binding transcriptional regulator CytR	0.21829054321782	0.447964967814101	Upregulated	116.15242157085	WP_000644904.1
C2566_RS21845	C2566_RS21845	C2566_RS21845	autotransporter outer membrane beta-barrel domain-containing protein	0.217979997866476	0.657661143221385	Upregulated	245.729777204177	WP_001038839.1
C2566_RS09560	rluE	rluE	23S rRNA pseudouridine(2457) synthase RluE	0.217384589393627	0.656174952282432	Upregulated	32.9228344393081	WP_001248685.1
C2566_RS18335	hybD	hybD	HyaD/HybD family hydrogenase maturation endopeptidase	0.216839189284588	0.591422949249744	Upregulated	117.848467267795	WP_001221946.1
C2566_RS05580	acpH	acpH	ACP phosphodiesterase	0.216755326860629	0.605291513326815	Upregulated	29.2720328707176	WP_001009885.1
C2566_RS21125	yhjV	yhjV	aromatic amino acid transport family protein	0.216597481328064	0.61895416813791	Upregulated	49.9003195403249	WP_001295225.1
C2566_RS06540	wzz(fepE)	wzz(fepE)	LPS O-antigen length regulator Wzz(fepE)	0.216156750320232	0.668278384743172	Upregulated	13.1054797787984	WP_000096701.1
C2566_RS04450	folK	folK	2-amino-4-hydroxy-6-hydroxymethyldihydropteridine diphosphokinase	0.216156070414783	0.667776967316923	Upregulated	7.56878348130348	WP_000215139.1
C2566_RS06460	ybdG	ybdG	mechanosensitive ion channel YbdG	0.21536908999179	0.407202219334361	Upregulated	134.511032383585	WP_001153155.1
C2566_RS07525	C2566_RS07525	C2566_RS07525	acyltransferase family protein	0.215240456770105	0.632747346694643	Upregulated	462.849514838777	WP_000603805.1
C2566_RS02435	sugE	sugE	quaternary ammonium compound efflux SMR transporter SugE	0.215129881029963	0.605291513326815	Upregulated	338.064281877448	WP_000118483.1
C2566_RS04730	proS	proS	proline--tRNA ligase	0.215081722607891	0.614756939094168	Upregulated	396.429081009593	WP_001260712.1
C2566_RS11655	ynfA	ynfA	YnfA family protein	0.214944037885547	0.666236358819131	Upregulated	14.5652785740646	WP_000598292.1
C2566_RS07770	ybiT	ybiT	ABC-F family ATPase	0.214043276395569	0.574360564690154	Upregulated	218.749467089897	WP_000961458.1
C2566_RS12540	ydjY	ydjY	lipoprotein YdjY	0.213987822523486	0.642807456920491	Upregulated	27.6030507349732	NA
C2566_RS00515	hemY	hemY	protoheme IX biogenesis protein HemY	0.212858799695093	0.593833424906963	Upregulated	325.806221438593	WP_000921791.1
C2566_RS12315	ydiV	ydiV	anti-FlhDC factor	0.21275117353911	0.61881322826343	Upregulated	249.700295479351	NA
C2566_RS16660	gabP	gabP	GABA permease	0.212389814364442	0.657663234939597	Upregulated	31.6261831728831	WP_001301367.1
C2566_RS16930	hycI	hycI	hydrogenase maturation peptidase HycI	0.212174833563522	0.569224608357036	Upregulated	107.921650119475	WP_000132961.1
C2566_RS14800	yfaV	yfaV	MFS transporter	0.21215016716692	0.655915972289545	Upregulated	36.3048737596185	WP_012767744.1
C2566_RS10575	dgcM	dgcM	diguanylate cyclase DgcM	0.211880532484942	0.502811952151154	Upregulated	123.210444173232	WP_001301114.1
C2566_RS12465	chbC	chbC	PTS N,N'-diacetylchitobiose transporter subunit IIC	0.211854891105565	0.604932799664716	Upregulated	60.3521364324459	WP_000073041.1
C2566_RS14665	atoS	atoS	two-component system sensor histidine kinase AtoS	0.211523330050324	0.578633135136224	Upregulated	206.090746909776	WP_000559135.1
C2566_RS16040	ispG	ispG	flavodoxin-dependent (E)-4-hydroxy-3-methylbut-2-enyl-diphosphate synthase	0.211397454481935	0.531231444184016	Upregulated	474.652893441629	WP_000551807.1
C2566_RS10770	feaB	feaB	phenylacetaldehyde dehydrogenase	0.210577521215776	0.532012625377967	Upregulated	72.5508364006011	WP_000138605.1
C2566_RS00070	yieH	yieH	6-phosphogluconate phosphatase	0.210571364043549	0.57963614584418	Upregulated	47.3730824948982	WP_000078043.1
C2566_RS13885	udk	udk	uridine kinase	0.210445487786733	0.581919875168162	Upregulated	65.2223641124794	WP_001295424.1
C2566_RS13605	sbcB	sbcB	exodeoxyribonuclease I	0.21044330564205	0.498000013358304	Upregulated	118.611681054008	WP_000980563.1
C2566_RS11355	lsrB	lsrB	autoinducer 2 ABC transporter substrate-binding protein LsrB	0.210415070149964	0.668740770419817	Upregulated	7.11411010328293	WP_000172488.1
C2566_RS20895	rlmJ	rlmJ	23S rRNA (adenine(2030)-N(6))-methyltransferase	0.209363043146502	0.505596874807383	Upregulated	78.8459217916339	WP_000954225.1
C2566_RS21835	C2566_RS21835	C2566_RS21835	hypothetical protein	0.209345577083905	0.595509939420385	Upregulated	49.7092313490333	NA
C2566_RS04680	accA	accA	acetyl-CoA carboxylase carboxyl transferase subunit alpha	0.208993106548275	0.636557747562833	Upregulated	260.979518903671	WP_000055746.1
C2566_RS14125	apbC	apbC	iron-sulfur cluster carrier protein ApbC	0.208717846512759	0.573180799112668	Upregulated	241.441535388889	WP_001005448.1
C2566_RS10120	trpCF	trpCF	bifunctional indole-3-glycerol-phosphate synthase TrpC/phosphoribosylanthranilate isomerase TrpF	0.20832711661312	0.657183956431285	Upregulated	71.1437186362657	WP_000983912.1
C2566_RS20415	ompR	ompR	two-component system response regulator OmpR	0.208263621026864	0.614369682389461	Upregulated	234.034264618131	WP_001157756.1
C2566_RS10195	topA	topA	type I DNA topoisomerase	0.207939867732889	0.551976091543273	Upregulated	572.138359639733	WP_001297122.1
C2566_RS12840	yeaY	yeaY	Slp family lipoprotein YeaY	0.207771038885024	0.647509093969449	Upregulated	174.199222335214	WP_000290581.1
C2566_RS21590	rfaD	rfaD	ADP-glyceromanno-heptose 6-epimerase	0.206951071873706	0.573201283205779	Upregulated	302.508106007243	WP_000587764.1
C2566_RS11345	C2566_RS11345	C2566_RS11345	autotransporter outer membrane beta-barrel domain-containing protein	0.206646409805656	0.676967751467409	Upregulated	30.0128171764431	NA
C2566_RS00200	mnmG	mnmG	tRNA uridine-5-carboxymethylaminomethyl(34) synthesis enzyme MnmG	0.206361765815807	0.521074448439919	Upregulated	184.801641491572	WP_000499751.1
C2566_RS09725	fadR	fadR	fatty acid metabolism transcriptional regulator FadR	0.206059745591127	0.644096406538051	Upregulated	141.264721784676	WP_000234823.1
C2566_RS15620	ucpA	ucpA	SDR family oxidoreductase UcpA	0.204578384348984	0.657663234939597	Upregulated	1454.42147702373	WP_000517428.1
C2566_RS15450	yfeO	yfeO	ion channel protein	0.204156332086277	0.636557747562833	Upregulated	27.4645385213448	WP_000903148.1
C2566_RS07225	gltA	gltA	citrate synthase	0.204042868389793	0.66841744723278	Upregulated	3134.65854132633	WP_000785834.1
C2566_RS09335	fabG	fabG	3-oxoacyl-ACP reductase FabG	0.203597449931555	0.629057381820301	Upregulated	1473.71370664406	WP_001008532.1
C2566_RS14635	alkB	alkB	DNA oxidative demethylase AlkB	0.20334455692268	0.625687448595786	Upregulated	31.5120253901254	WP_000885006.1
C2566_RS20140	yheT	yheT	hydrolase	0.20299609804595	0.619716601923064	Upregulated	35.1033679684829	WP_000057356.1
C2566_RS15535	yfeH	yfeH	bile acid:sodium symporter family protein	0.202447724539676	0.503210960305023	Upregulated	117.283186636971	WP_000765610.1
C2566_RS25315	C2566_RS25315	C2566_RS25315	protein YnhH	0.201552703065801	0.66420405218354	Upregulated	43.0639922165016	WP_240806354.1
C2566_RS08805	ymcE	ymcE	protein YmcE	0.201427542611875	0.67894932901853	Upregulated	16.4852350264118	WP_001309400.1
C2566_RS01565	rpoB	rpoB	DNA-directed RNA polymerase subunit beta	0.201154229304807	0.561720665509811	Upregulated	1454.61858355537	WP_000263098.1
C2566_RS06820	lptE	lptE	LPS assembly lipoprotein LptE	0.201053582092001	0.595512420641159	Upregulated	156.136091325175	WP_001269673.1
C2566_RS15805	yffB	yffB	ArsC family reductase	0.200974798430807	0.635375422424707	Upregulated	52.0468342137071	WP_000258236.1
C2566_RS16625	C2566_RS16625	C2566_RS16625	ParB/RepB/Spo0J family partition protein	0.200317874515802	0.691234767648178	Upregulated	1551.03790197162	WP_000936465.1
C2566_RS09885	C2566_RS09885	C2566_RS09885	type I toxin-antitoxin system toxin Ldr family protein	0.200308762401587	0.689625509574242	Upregulated	14.6836302016573	WP_000170965.1
C2566_RS14220	bglX	bglX	beta-glucosidase BglX	0.200005539537962	0.468134620357592	Upregulated	180.975028962401	WP_000871512.1
C2566_RS03790	yjhQ	yjhQ	GNAT family N-acetyltransferase	0.199176975792535	0.619716601923064	Upregulated	24.6322749815368	WP_001309181.1
C2566_RS09995	galU	galU	UTP--glucose-1-phosphate uridylyltransferase GalU	0.198422412122201	0.430612711796308	Upregulated	149.354438444439	WP_000718995.1
C2566_RS02850	yjfF	yjfF	galactofuranose ABC transporter, permease protein YjfF	0.198345166779601	0.627501519909055	Upregulated	37.566007122672	WP_000596015.1
C2566_RS03035	ahr	ahr	NADPH-dependent aldehyde reductase Ahr	0.198325901692694	0.675474670248705	Upregulated	29.8089547113755	WP_001318460.1
C2566_RS01860	plsB	plsB	glycerol-3-phosphate 1-O-acyltransferase PlsB	0.198091741585727	0.54640049124	Upregulated	525.931668472634	WP_000017354.1
C2566_RS12605	selD	selD	selenide, water dikinase SelD	0.197781671295669	0.63453113331607	Upregulated	373.785268937002	WP_001301298.1
C2566_RS21980	tisB	tisB	type I toxin-antitoxin system toxin TisB	0.197747925418946	0.689625509574242	Upregulated	938.344929653505	WP_000060506.1
C2566_RS09450	lolC	lolC	lipoprotein-releasing ABC transporter permease subunit LolC	0.197205646280553	0.604687694177846	Upregulated	90.0043394458183	WP_000284714.1
C2566_RS06915	ybeZ	ybeZ	PhoH family protein	0.196680157070452	0.60913497006878	Upregulated	506.598105876014	WP_001018040.1
C2566_RS18605	glgS	glgS	cell surface composition regulator GlgS	0.196615610468495	0.691081698025212	Upregulated	4504.90283239667	WP_000350095.1
C2566_RS19460	nanQ	nanQ	N-acetylneuraminate anomerase	0.196553677417369	0.668740770419817	Upregulated	36.5049445184365	WP_000979881.1
C2566_RS05315	lacI	lacI	DNA-binding transcriptional repressor LacI	0.196516673854519	0.673074514124047	Upregulated	58.7538115112033	WP_000805902.1
C2566_RS03315	yjtD	yjtD	tRNA/rRNA methyltransferase	0.195383395102842	0.625687448595786	Upregulated	61.4467191614158	WP_001223132.1
C2566_RS04145	mraZ	mraZ	division/cell wall cluster transcriptional repressor MraZ	0.195140780917009	0.630794460684166	Upregulated	727.9018108674	WP_001295770.1
C2566_RS02935	yjgH	yjgH	RidA family protein	0.195070945402701	0.668278384743172	Upregulated	30.6147268164883	WP_000230274.1
C2566_RS14885	menB	menB	1,4-dihydroxy-2-naphthoyl-CoA synthase	0.194123956188864	0.618606455088998	Upregulated	101.881292992097	WP_000639996.1
C2566_RS19765	yrdA	yrdA	gamma carbonic anhydrase family protein	0.194053265159199	0.601527167292778	Upregulated	316.385679361839	WP_001286158.1
C2566_RS10320	sapA	sapA	ABC transporter substrate-binding protein SapA	0.193060465458172	0.539507177271536	Upregulated	70.4005586253212	WP_001250216.1
C2566_RS12295	ppsR	ppsR	posphoenolpyruvate synthetase regulatory kinase/phosphorylase PpsR	0.190501192555729	0.584189640712333	Upregulated	111.051241915079	WP_000368046.1
C2566_RS02045	gltP	gltP	glutamate/aspartate:proton symporter GltP	0.189290507592436	0.66707329667057	Upregulated	183.546978274844	WP_000835799.1
C2566_RS10525	uspE	uspE	universal stress protein UspE	0.189162585630803	0.605291513326815	Upregulated	1766.80321584368	WP_001262123.1
C2566_RS03230	mokC	mokC	type I toxin-antitoxin system toxin MokC	0.189155522675199	0.689625509574242	Upregulated	23.5497331613307	WP_000809168.1
C2566_RS10470	tyrR	tyrR	transcriptional regulator TyrR	0.188962372690007	0.53237734237047	Upregulated	237.779188393618	WP_001300658.1
C2566_RS02940	bdcA	bdcA	SDR family oxidoreductase	0.188827655349774	0.701448510091059	Upregulated	44.5548161052889	WP_000500685.1
C2566_RS05940	apt	apt	adenine phosphoribosyltransferase	0.188674338027556	0.619072159812784	Upregulated	88.3708850811477	WP_000127356.1
C2566_RS10720	uspF	uspF	universal stress protein UspF	0.188301780700578	0.639082298713179	Upregulated	1825.61138141326	WP_001300461.1
C2566_RS21450	yibA	yibA	HEAT repeat domain-containing protein	0.188095352764404	0.701448510091059	Upregulated	581.207136025633	WP_000072850.1
C2566_RS06975	nagC	nagC	DNA-binding transcriptional regulator NagC	0.188052619064219	0.660015681495922	Upregulated	161.168643567744	WP_000187594.1
C2566_RS09605	ariR	ariR	biofilm/acid-resistance regulator AriR	0.187861782241712	0.708820172435586	Upregulated	6.76216022627044	WP_000888772.1
C2566_RS09745	cvrA	cvrA	potassium/proton antiporter	0.187847645881014	0.608089003674206	Upregulated	222.560881219066	WP_000340194.1
C2566_RS08730	appC	appC	cytochrome bd-II oxidase subunit 1	0.18775327059265	0.674500657602848	Upregulated	84.5222915303833	WP_000263582.1
C2566_RS07800	moeB	moeB	molybdopterin-synthase adenylyltransferase MoeB	0.187075771549792	0.587268097699573	Upregulated	39.6928814421322	WP_000829242.1
C2566_RS00810	fre	fre	NAD(P)H-flavin reductase	0.186806280684589	0.485915590668646	Upregulated	506.36839562635	WP_000209826.1
C2566_RS04510	fhuA	fhuA	ferrichrome porin FhuA	0.186052318745715	0.5039241216298	Upregulated	115.569656766391	NA
C2566_RS20880	dtpB	dtpB	dipeptide/tripeptide permease DtpB	0.185860348453519	0.586177852530473	Upregulated	1833.44356978053	WP_001098647.1
C2566_RS14905	elaB	elaB	stress response protein ElaB	0.185639279730766	0.643422798781313	Upregulated	111.217415534141	WP_000070621.1
C2566_RS12055	purR	purR	HTH-type transcriptional repressor PurR	0.183352764481728	0.544488684439012	Upregulated	146.350027502584	WP_000190982.1
C2566_RS10110	trpA	trpA	tryptophan synthase subunit alpha	0.183246864376873	0.699982855176904	Upregulated	103.214402861984	WP_000443067.1
C2566_RS03850	yaaY	yaaY	DUF2575 family protein	0.182941120662573	0.702952932915634	Upregulated	12.0102677520256	WP_001300728.1
C2566_RS18215	glcG	glcG	GlcG family protein	0.18243372531154	0.702888993603716	Upregulated	20.2202468681112	WP_000853256.1
C2566_RS18630	hldE	hldE	bifunctional D-glycero-beta-D-manno-heptose-7-phosphate kinase/D-glycero-beta-D-manno-heptose 1-phosphate adenylyltransferase HldE	0.182426585462053	0.611924038638559	Upregulated	112.287504769881	WP_000869178.1
C2566_RS11335	hipA	hipA	type II toxin-antitoxin system serine/threonine protein kinase toxin HipA	0.181916814303055	0.684406350782593	Upregulated	126.504209883299	WP_001125439.1
C2566_RS12635	pncA	pncA	bifunctional nicotinamidase/pyrazinamidase	0.181913960527991	0.702888993603716	Upregulated	71.3280397331793	WP_001135066.1
C2566_RS20180	pabA	pabA	aminodeoxychorismate synthase component 2	0.181721475577047	0.501172494504746	Upregulated	63.4598872472134	WP_000601847.1
C2566_RS17145	queD	queD	6-carboxytetrahydropterin synthase QueD	0.18171180716515	0.6726229775673	Upregulated	33.0890639325209	WP_000108294.1
C2566_RS06110	allS	allS	HTH-type transcriptional activator AllS	0.181706886791625	0.703908108601032	Upregulated	18.462031282145	WP_000460145.1
C2566_RS10475	tpx	tpx	thiol peroxidase	0.181133707983954	0.713140541271547	Upregulated	757.275580246813	WP_000084387.1
C2566_RS20725	yhhM	yhhM	DUF2500 domain-containing protein	0.181062065385588	0.645534354481055	Upregulated	119.682934988789	WP_000042886.1
C2566_RS11095	nhoA	nhoA	N-hydroxyarylamine O-acetyltransferase	0.180916458693154	0.710899243662387	Upregulated	21.3753043239118	WP_000187904.1
C2566_RS13970	yegS	yegS	lipid kinase YegS	0.180831106891838	0.705658076926332	Upregulated	29.5844097177409	WP_000807361.1
C2566_RS05965	adk	adk	adenylate kinase	0.180623705188532	0.618606455088998	Upregulated	836.036867552873	WP_001220233.1
C2566_RS03000	lptG	lptG	LPS export ABC transporter permease LptG	0.179258323995166	0.646348245322067	Upregulated	139.779187171061	WP_001295681.1
C2566_RS20720	yhhL	yhhL	DUF1145 family protein	0.178147668702866	0.692698089987048	Upregulated	22.2404991746198	WP_001295207.1
C2566_RS14590	napH	napH	quinol dehydrogenase ferredoxin subunit NapH	0.177554054087779	0.705658076926332	Upregulated	30.4334383557264	WP_000013515.1
C2566_RS16620	C2566_RS16620	C2566_RS16620	recombinase family protein	0.176041800648094	0.727166513655591	Upregulated	2602.09767651191	WP_000135616.1
C2566_RS18635	glnE	glnE	bifunctional [glutamate--ammonia ligase]-adenylyl-L-tyrosine phosphorylase/[glutamate--ammonia-ligase] adenylyltransferase	0.175618253801591	0.554471803371863	Upregulated	174.020018064038	WP_012767764.1
C2566_RS18555	ygiC	ygiC	glutathionylspermidine synthase family protein	0.175169737969596	0.632747346694643	Upregulated	580.939428552437	WP_000442860.1
C2566_RS08185	lysO	lysO	L-lysine exporter LysO	0.174436602993624	0.723382210490773	Upregulated	23.5962836660528	WP_000491142.1
C2566_RS06325	ybcM	ybcM	helix-turn-helix transcriptional regulator	0.174297590187334	0.695134622065904	Upregulated	781.004702495376	WP_000881075.1
C2566_RS06035	ybbJ	ybbJ	NfeD family protein	0.173801289163284	0.727166513655591	Upregulated	49.1727745515754	WP_000970309.1
C2566_RS14490	rsuA	rsuA	16S rRNA pseudouridine(516) synthase RsuA	0.173739723520962	0.64248182286277	Upregulated	172.130349286218	WP_001234850.1
C2566_RS05455	ddlA	ddlA	D-alanine--D-alanine ligase	0.173393488967229	0.588667708008649	Upregulated	141.601473582051	WP_000413677.1
C2566_RS20730	yhhN	yhhN	lysoplasmalogenase	0.173136201370117	0.594487871941493	Upregulated	127.596255710068	WP_000964718.1
C2566_RS15955	purM	purM	phosphoribosylformylglycinamidine cyclo-ligase	0.172893817710521	0.680056882544617	Upregulated	38.4261982582666	WP_001295474.1
C2566_RS04895	dinJ	dinJ	type II toxin-antitoxin system antitoxin DinJ	0.172506814861224	0.724642247934014	Upregulated	2590.35921683986	WP_000729704.1
C2566_RS21400	yiaU	yiaU	LysR family transcriptional regulator	0.172076750635853	0.701659247657284	Upregulated	76.3475581736363	WP_000164036.1
C2566_RS11375	yneE	yneE	bestrophin family protein	0.171810482203255	0.724000875753028	Upregulated	48.2946221754714	WP_000637082.1
C2566_RS03405	lplA	lplA	lipoate--protein ligase LplA	0.171781900906226	0.645193811660952	Upregulated	69.3847660768629	WP_000105884.1
C2566_RS17245	rlmD	rlmD	23S rRNA (uracil(1939)-C(5))-methyltransferase RlmD	0.171596434310042	0.563723906186673	Upregulated	224.326245235106	WP_000046810.1
C2566_RS17220	pyrG	pyrG	glutamine hydrolyzing CTP synthase	0.171545753978211	0.489660187489186	Upregulated	878.245499703831	WP_000210878.1
C2566_RS13690	cpsG	cpsG	colanic acid biosynthesis phosphomannomutase CpsG	0.170196783789275	0.616342884497523	Upregulated	85.5909764798273	WP_000954427.1
C2566_RS18525	cpdA	cpdA	3',5'-cyclic-AMP phosphodiesterase	0.170131824345343	0.713951019324037	Upregulated	1231.45363896599	WP_000444752.1
C2566_RS01175	yiiM	yiiM	6-hydroxyaminopurine reductase	0.169480375016494	0.673074514124047	Upregulated	51.5885622370114	WP_001270260.1
C2566_RS13880	dcd	dcd	dCTP deaminase	0.169307570813918	0.708842307309689	Upregulated	306.253677759056	WP_001234777.1
C2566_RS09865	sirB1	sirB1	invasion regulator SirB1	0.168839123233653	0.611924038638559	Upregulated	192.466076887102	WP_001257044.1
C2566_RS03345	creA	creA	protein CreA	0.168718161271454	0.618606455088998	Upregulated	63.1747657083131	WP_000875487.1
C2566_RS15095	rpnB	rpnB	recombination-promoting nuclease RpnB	0.168655434524812	0.738777855131149	Upregulated	241.609498312005	WP_000156140.1
C2566_RS04890	yafQ	yafQ	type II toxin-antitoxin system mRNA interferase toxin YafQ	0.168029231120477	0.689625509574242	Upregulated	102.171541553301	WP_000615981.1
C2566_RS11695	ynfH	ynfH	selenate reductase membrane anchor subunit YnfH	0.167707688545264	0.681031077499622	Upregulated	331.605461158365	WP_000526503.1
C2566_RS14265	yohJ	yohJ	CidA/LrgA family protein	0.167491752080049	0.71914843694881	Upregulated	22.7663599954797	WP_001295452.1
C2566_RS17875	pepP	pepP	Xaa-Pro aminopeptidase	0.167002439936118	0.679666844034967	Upregulated	231.241568052054	WP_001290123.1
C2566_RS22720	C2566_RS22720	C2566_RS22720	IS1-like element IS1A family transposase	0.166973076788974	0.73917780593303	Upregulated	5.60003543206696	WP_103215986.1
C2566_RS13120	pyk	pyk	pyruvate kinase	0.16661827222595	0.694056472456462	Upregulated	1549.65144374025	WP_000091148.1
C2566_RS09870	kdsA	kdsA	3-deoxy-8-phosphooctulonate synthase	0.166361126987823	0.654855287146589	Upregulated	178.035905568978	WP_000811065.1
C2566_RS05675	xseB	xseB	exodeoxyribonuclease VII small subunit	0.166304866149586	0.707182724373847	Upregulated	147.407131899452	WP_001124935.1
C2566_RS04185	ftsW	ftsW	cell division protein FtsW	0.165576664276937	0.630794460684166	Upregulated	298.689219261453	WP_001295532.1
C2566_RS14040	yegV	yegV	carbohydrate kinase family protein	0.164731479984903	0.741395992916124	Upregulated	14.9495672589846	WP_000011997.1
C2566_RS10510	mppA	mppA	murein tripeptide ABC transporter substrate-binding protein MppA	0.164723029820539	0.596520721621246	Upregulated	100.343040457715	WP_000683020.1
C2566_RS14725	ubiG	ubiG	bifunctional 2-polyprenyl-6-hydroxyphenol methylase/3-demethylubiquinol 3-O-methyltransferase UbiG	0.164554152288386	0.693199540684375	Upregulated	67.706589759053	WP_000990753.1
C2566_RS19795	dprA	dprA	DNA-protecting protein DprA	0.164425677282007	0.692698089987048	Upregulated	211.073484106535	WP_000228551.1
C2566_RS16435	pssA	pssA	CDP-diacylglycerol--serine O-phosphatidyltransferase	0.163867446279428	0.655959067424783	Upregulated	573.26724975604	WP_000949265.1
C2566_RS00630	pldA	pldA	phospholipase A	0.163601547113933	0.577964379771881	Upregulated	111.495766573936	WP_001259695.1
C2566_RS01980	ghxP	ghxP	guanine/hypoxanthine transporter GhxP	0.163377692886719	0.691686223757539	Upregulated	47.0929970701319	WP_000106882.1
C2566_RS20565	yhgN	yhgN	NAAT family transporter YhgN	0.163023964705754	0.682721724036098	Upregulated	86.1049145071732	WP_001002544.1
C2566_RS03485	holD	holD	DNA polymerase III subunit psi	0.162902353617109	0.681688513039541	Upregulated	37.756932632465	WP_000204012.1
C2566_RS01130	rhaA	rhaA	L-rhamnose isomerase	0.162546051040599	0.750544983519059	Upregulated	14.7379090146462	WP_000211500.1
C2566_RS16640	glaH	glaH	glutarate dioxygenase GlaH	0.16248412981078	0.706388477958021	Upregulated	32.410600447418	WP_000993087.1
C2566_RS06030	cueR	cueR	Cu(I)-responsive transcriptional regulator	0.162345821248884	0.676967751467409	Upregulated	83.7068208601964	WP_001026747.1
C2566_RS19345	mlaD	mlaD	outer membrane lipid asymmetry maintenance protein MlaD	0.162331468239944	0.593833424906963	Upregulated	92.2118509477188	WP_001296448.1
C2566_RS02415	epmB	epmB	EF-P beta-lysylation protein EpmB	0.162271352178437	0.666236358819131	Upregulated	58.9944365603005	WP_000940522.1
C2566_RS06085	ybbC	ybbC	YbbC/YhhH family protein	0.162113062748596	0.749846980150766	Upregulated	30.1154811127526	WP_000877768.1
C2566_RS18190	pppA	pppA	prepilin peptidase PppA	0.161731597240844	0.743759619061075	Upregulated	14.2703593472187	WP_001333829.1
C2566_RS11280	ydeO	ydeO	acid stress response transcriptional regulator YdeO	0.161286305045865	0.753199425053912	Upregulated	21.2330751655625	WP_000060493.1
C2566_RS19600	mreC	mreC	rod shape-determining protein MreC	0.160641515553694	0.691925372048924	Upregulated	72.7329664395251	WP_000802511.1
C2566_RS20820	yhhJ	yhhJ	ABC transporter permease	0.15986185131672	0.700801475786417	Upregulated	57.3714451250392	WP_001216257.1
C2566_RS13380	yecA	yecA	UPF0149 family protein YecA	0.159147251163567	0.657663234939597	Upregulated	316.351810051793	WP_000847880.1
C2566_RS16320	recO	recO	DNA repair protein RecO	0.158934427324581	0.684406350782593	Upregulated	45.3392755398411	WP_000399404.1
C2566_RS04180	murD	murD	UDP-N-acetylmuramoyl-L-alanine--D-glutamate ligase	0.158390616150897	0.692698089987048	Upregulated	261.324923350831	WP_000796481.1
C2566_RS12705	mipA	mipA	scaffolding protein MipA	0.157855910458632	0.649905316740316	Upregulated	290.636294305233	WP_000163771.1
C2566_RS19320	sfsB	sfsB	DNA-binding transcriptional regulator SfsB	0.157788840222737	0.758312799655627	Upregulated	8.19444604875277	WP_000445413.1
C2566_RS24965	ykiE	ykiE	protein YkiE	0.157648540560372	0.73917780593303	Upregulated	127.289481861098	WP_211180522.1
C2566_RS17180	ygcU	ygcU	FAD-binding oxidoreductase	0.157243312267738	0.75970196278842	Upregulated	16.9480569422349	WP_000059307.1
C2566_RS08750	etk	etk	tyrosine-protein kinase	0.156612437731691	0.6109990534602	Upregulated	147.162043375444	WP_000208650.1
C2566_RS11785	ydgC	ydgC	GlpM family protein	0.156378989509969	0.736969716358999	Upregulated	54.9879581494097	WP_000524868.1
C2566_RS01575	yjaZ	yjaZ	heat-shock protein C	0.156300923291983	0.713975805293447	Upregulated	111.853674620618	WP_001307500.1
C2566_RS10135	rnm	rnm	RNase RNM	0.156126687565249	0.629057381820301	Upregulated	119.488380796125	WP_001285663.1
C2566_RS13955	yegQ	yegQ	tRNA 5-hydroxyuridine modification protein YegQ	0.156073636863014	0.677277775187198	Upregulated	91.1933637177153	WP_000476014.1
C2566_RS21710	rph	rph	ribonuclease PH	0.156038202020407	0.701448510091059	Upregulated	78.3520965014058	WP_001247089.1
C2566_RS12990	proQ	proQ	RNA chaperone ProQ	0.15546271850386	0.704013984740104	Upregulated	362.261396575082	WP_000431370.1
C2566_RS15355	yfdE	yfdE	CoA:oxalate CoA-transferase	0.15478896882958	0.758795096491927	Upregulated	9.88599283394288	WP_001296867.1
C2566_RS11945	tyrS	tyrS	tyrosine--tRNA ligase	0.154717533023944	0.669846246099764	Upregulated	518.494879533675	WP_001301026.1
C2566_RS21770	xanP	xanP	xanthine/proton symporter XanP	0.153152507398219	0.735968171957322	Upregulated	42.000114122001	WP_001295238.1
C2566_RS01125	rhaD	rhaD	rhamnulose-1-phosphate aldolase	0.15279025524793	0.761205046383244	Upregulated	19.76095972727	WP_001179759.1
C2566_RS09355	yceG	yceG	cell division protein YceG	0.152730513883615	0.624444266339233	Upregulated	88.2623790726946	WP_000756838.1
C2566_RS25395	ygdT	ygdT	protein YgdT	0.152636296782666	0.751947137681554	Upregulated	15.7593121638016	WP_000953278.1
C2566_RS09455	lolD	lolD	lipoprotein-releasing ABC transporter ATP-binding protein LolD	0.15241981451107	0.71914843694881	Upregulated	46.7568258243845	WP_001033695.1
C2566_RS21995	yidG	yidG	DUF202 domain-containing protein	0.152400590943925	0.693199540684375	Upregulated	32.3819402753316	WP_001113432.1
C2566_RS06515	entD	entD	enterobactin synthase subunit EntD	0.152022918211661	0.754313670501667	Upregulated	85.1494523457276	WP_001749708.1
C2566_RS00910	polA	polA	DNA polymerase I	0.151992017349096	0.574470276672563	Upregulated	486.890798921254	WP_000250006.1
C2566_RS07320	ybgC	ybgC	tol-pal system-associated acyl-CoA thioesterase	0.15192489672611	0.676967751467409	Upregulated	186.0976275094	WP_001098384.1
C2566_RS10350	puuR	puuR	HTH-type transcriptional regulator PuuR	0.151078721698075	0.706426314220082	Upregulated	39.7003587948675	WP_001278727.1
C2566_RS08680	yccX	yccX	acylphosphatase	0.150731203446783	0.74241844504602	Upregulated	72.500748313806	WP_000048252.1
C2566_RS20540	glgA	glgA	glycogen synthase GlgA	0.150552325569562	0.680068014360139	Upregulated	160.384251600576	WP_001197646.1
C2566_RS07680	ybiI	ybiI	C4-type zinc finger protein YbiI	0.150544747526325	0.773111038304988	Upregulated	149.359340352994	WP_000146343.1
C2566_RS04060	yabI	yabI	DedA family protein	0.15045037431261	0.757443938889497	Upregulated	185.984634189445	WP_001148410.1
C2566_RS04660	lpxA	lpxA	acyl-ACP--UDP-N-acetylglucosamine O-acyltransferase	0.150389295030319	0.70029155850537	Upregulated	243.261909369985	WP_000565966.1
C2566_RS07180	pxpB	pxpB	5-oxoprolinase subunit PxpB	0.14996344068668	0.738969484649322	Upregulated	57.6305556672547	WP_001188343.1
C2566_RS06450	cusA	cusA	Cu(+)/Ag(+) efflux RND transporter permease subunit CusA	0.149566127715591	0.686724062134528	Upregulated	168.530741456759	WP_000573928.1
C2566_RS17650	xdhC	xdhC	xanthine dehydrogenase iron sulfur-binding subunit XdhC	0.149210742152246	0.763619641867593	Upregulated	32.6024425371761	WP_001016605.1
C2566_RS18575	ribB	ribB	3,4-dihydroxy-2-butanone-4-phosphate synthase	0.148852333068019	0.7352822076426	Upregulated	360.780915868944	WP_001076997.1
C2566_RS19110	lpoA	lpoA	penicillin-binding protein activator LpoA	0.1470587227826	0.642601706562558	Upregulated	140.918300808591	WP_000249099.1
C2566_RS25035	ydaN	ydaN	protein YnaN	0.147011417950706	0.779717871019404	Upregulated	8.86386774090279	WP_211180494.1
C2566_RS16590	bamE	bamE	outer membrane protein assembly factor BamE	0.145602570788126	0.756699823577463	Upregulated	1369.45317330976	WP_001203437.1
C2566_RS20070	fusA	fusA	elongation factor G	0.145497534164791	0.691427566300251	Upregulated	4919.6224506067	WP_000124700.1
C2566_RS13410	uvrY	uvrY	UvrY/SirA/GacA family response regulator transcription factor	0.145466308225188	0.723709001732722	Upregulated	720.853868255496	NA
C2566_RS16265	mltF	mltF	membrane-bound lytic murein transglycosylase MltF	0.144455351038265	0.7207746469885	Upregulated	53.1325198977548	WP_000734213.1
C2566_RS12915	manZ	manZ	PTS mannose transporter subunit IID	0.143982547118954	0.751069648768062	Upregulated	269.968476140665	WP_000228655.1
C2566_RS14230	pbpG	pbpG	D-alanyl-D-alanine endopeptidase	0.143833686135677	0.686282417214039	Upregulated	95.8511216461517	WP_001319943.1
C2566_RS00025	mnmE	mnmE	tRNA uridine-5-carboxymethylaminomethyl(34) synthesis GTPase MnmE	0.14351861066258	0.692698089987048	Upregulated	70.5679472572653	WP_001282347.1
C2566_RS01920	alr	alr	alanine racemase	0.143480223334504	0.685010255955142	Upregulated	132.03319702016	WP_001147328.1
C2566_RS20330	aroB	aroB	3-dehydroquinate synthase	0.143478152259099	0.62493146034876	Upregulated	308.822797319676	WP_000439846.1
C2566_RS20805	yhhH	yhhH	protein YhhH	0.14337634723562	0.784634482520454	Upregulated	29.3286939611039	WP_001271690.1
C2566_RS08950	efeU	efeU	iron uptake transporter permease EfeU	0.142980821533342	0.704013984740104	Upregulated	38.0716934219605	WP_000497942.1
C2566_RS17955	recJ	recJ	single-stranded-DNA-specific exonuclease RecJ	0.142976809817209	0.664882934411553	Upregulated	110.396323006688	WP_000813212.1
C2566_RS06645	uspG	uspG	universal stress protein UspG	0.142232546568498	0.702888993603716	Upregulated	323.351090266053	WP_000278509.1
C2566_RS17530	ygdR	ygdR	lipoprotein YgdR	0.142204322204013	0.755194832371836	Upregulated	698.42272098091	WP_000758655.1
C2566_RS09345	fabF	fabF	beta-ketoacyl-ACP synthase II	0.142141535337057	0.713975805293447	Upregulated	1517.68282539164	WP_000044679.1
C2566_RS17785	pgk	pgk	phosphoglycerate kinase	0.141874323477241	0.687288020011179	Upregulated	795.648597813941	WP_000111269.1
C2566_RS20095	tusD	tusD	sulfurtransferase complex subunit TusD	0.141820838819245	0.738777855131149	Upregulated	21.7444059313541	WP_001209710.1
C2566_RS15085	folX	folX	dihydroneopterin triphosphate 2'-epimerase	0.141443198380308	0.654855287146589	Upregulated	91.1430412343995	WP_000068457.1
C2566_RS21855	C2566_RS21855	C2566_RS21855	transposase	0.141202303938924	0.788485741642895	Upregulated	12.1297613617367	NA
C2566_RS12800	leuE	leuE	leucine efflux protein LeuE	0.140835490426042	0.749846980150766	Upregulated	58.1534965191227	WP_000457199.1
C2566_RS16615	C2566_RS16615	C2566_RS16615	integrase domain-containing protein	0.140704466036366	0.702888993603716	Upregulated	315.249109351181	WP_001062342.1
C2566_RS04140	cra	cra	catabolite repressor/activator	0.140685493158632	0.754313670501667	Upregulated	198.177648070588	WP_000762401.1
C2566_RS18530	yqiB	yqiB	DUF1249 family protein	0.140676875974774	0.737866871488809	Upregulated	369.950908828289	WP_000833393.1
C2566_RS11780	folM	folM	dihydromonapterin reductase	0.140593244716115	0.754768129066131	Upregulated	24.4819289281972	WP_000520804.1
C2566_RS10280	rnb	rnb	exoribonuclease II	0.140225662346075	0.67571430092043	Upregulated	228.671016007525	WP_000484965.1
C2566_RS11275	ydeN	ydeN	sulfatase-like hydrolase/transferase	0.139626818621889	0.690267211046346	Upregulated	540.036788871958	WP_001318307.1
C2566_RS15970	ppx	ppx	exopolyphosphatase	0.139583332034448	0.693199540684375	Upregulated	197.728563167595	WP_001121363.1
C2566_RS04190	murG	murG	undecaprenyldiphospho-muramoylpentapeptide beta-N-acetylglucosaminyltransferase	0.139090443388975	0.697497977347262	Upregulated	234.638151028307	WP_000016560.1
C2566_RS11930	dtpA	dtpA	dipeptide/tripeptide permease DtpA	0.138772700862837	0.67894932901853	Upregulated	178.148020319381	WP_000100932.1
C2566_RS13180	aspS	aspS	aspartate--tRNA ligase	0.138511037002047	0.726737182052728	Upregulated	301.90449172199	WP_001258678.1
C2566_RS03830	sgcR	sgcR	DeoR/GlpR family DNA-binding transcription regulator	0.138338389489013	0.727717776179093	Upregulated	49.4502933884381	WP_000082780.1
C2566_RS14395	psuG	psuG	pseudouridine-5'-phosphate glycosidase	0.138261598969567	0.784608533494822	Upregulated	6.73191244809784	WP_000040208.1
C2566_RS12360	rplT	rplT	50S ribosomal protein L20	0.138222728669593	0.761205046383244	Upregulated	2354.27330115117	WP_000124850.1
C2566_RS02865	yjgA	yjgA	ribosome biogenesis factor YjgA	0.137848881222577	0.780023138271461	Upregulated	258.48758256084	WP_000166270.1
C2566_RS05635	ribD	ribD	bifunctional diaminohydroxyphosphoribosylaminopyrimidine deaminase/5-amino-6-(5-phosphoribosylamino)uracil reductase RibD	0.137318258353857	0.709426138000301	Upregulated	146.921736663345	WP_001150456.1
C2566_RS13195	yecN	yecN	MAPEG family protein	0.137174200215046	0.733703754630895	Upregulated	80.6618223404138	WP_000252980.1
C2566_RS03815	sgcQ	sgcQ	BtpA family protein SgcQ	0.137115585894213	0.790208530906872	Upregulated	17.4858219218124	WP_000118626.1
C2566_RS19500	sspA	sspA	stringent starvation protein SspA	0.137066929551026	0.738777855131149	Upregulated	283.326161480171	WP_000257293.1
C2566_RS17925	ygfZ	ygfZ	tRNA-modifying protein YgfZ	0.136907080524985	0.747708880312266	Upregulated	236.371929351312	WP_000886062.1
C2566_RS02530	amiB	amiB	N-acetylmuramoyl-L-alanine amidase AmiB	0.136647397189355	0.690218267890232	Upregulated	342.613057327298	WP_000640382.1
C2566_RS05620	tsx	tsx	nucleoside-specific channel-forming protein Tsx	0.135999724459612	0.751566217388107	Upregulated	324.459525876611	WP_001295328.1
C2566_RS04360	gcd	gcd	quinoprotein glucose dehydrogenase	0.135242876862085	0.689625509574242	Upregulated	91.0591808457914	WP_001306211.1
C2566_RS14370	yeiI	yeiI	sugar kinase	0.135115885311345	0.71305302505647	Upregulated	100.72986786374	WP_001065002.1
C2566_RS01530	tuf	tuf	elongation factor Tu	0.134521606748823	0.767838865118622	Upregulated	1529.08718792071	WP_000031784.1
C2566_RS06375	essD	essD	phage lysis protein EssD	0.13441536548697	0.792516233099154	Upregulated	8.30229415310903	WP_000839596.1
C2566_RS05660	yajO	yajO	1-deoxyxylulose-5-phosphate synthase YajO	0.134348543587925	0.712807611442561	Upregulated	179.073663540365	WP_001199799.1
C2566_RS20755	yhhS	yhhS	MFS transporter	0.134013320357313	0.740310306436484	Upregulated	56.021697608193	WP_001300943.1
C2566_RS16840	recA	recA	recombinase RecA	0.133876839909824	0.776336115498921	Upregulated	550.09621325137	WP_000963143.1
C2566_RS19325	murA	murA	UDP-N-acetylglucosamine 1-carboxyvinyltransferase	0.133842918706744	0.684859804739862	Upregulated	135.471242718399	WP_000357259.1
C2566_RS24785	C2566_RS24785	C2566_RS24785	hypothetical protein	0.133835281532928	0.794076923085999	Upregulated	12.8536281940908	WP_122056850.1
C2566_RS08215	macB	macB	macrolide ABC transporter ATP-binding protein/permease MacB	0.133503970760702	0.725345393569642	Upregulated	176.907857641768	WP_000188180.1
C2566_RS03575	C2566_RS03575	C2566_RS03575	Rpn family recombination-promoting nuclease/putative transposase	0.132583601067973	0.801890974194983	Upregulated	35.566177875776	NA
C2566_RS08435	mukF	mukF	chromosome partition protein MukF	0.132270566214751	0.593310660971751	Upregulated	161.641285463085	WP_001288850.1
C2566_RS07830	gsiD	gsiD	glutathione ABC transporter permease GsiD	0.131669513658674	0.776336115498921	Upregulated	55.3390583420932	WP_001236051.1
C2566_RS16585	recN	recN	DNA repair protein RecN	0.131594656279591	0.783652068146846	Upregulated	203.053047293676	WP_000880909.1
C2566_RS08935	C2566_RS08935	C2566_RS08935	hypothetical protein	0.131552143453509	0.803029629892089	Upregulated	7.58728613763667	WP_000979516.1
C2566_RS02375	dcuA	dcuA	anaerobic C4-dicarboxylate transporter DcuA	0.131512919570262	0.78275823845676	Upregulated	3355.24943352537	WP_000961959.1
C2566_RS06590	entH	entH	proofreading thioesterase EntH	0.130850289749758	0.802847875705758	Upregulated	8.53670835070629	WP_000637953.1
C2566_RS20490	rtcB	rtcB	RNA-splicing ligase RtcB	0.130720306093066	0.784634482520454	Upregulated	31.7093773293424	WP_001105478.1
C2566_RS01220	yiiQ	yiiQ	YiiQ family protein	0.130657457826098	0.751069648768062	Upregulated	68.6798439560561	WP_000802226.1
C2566_RS14015	gatY	gatY	tagatose-bisphosphate aldolase subunit GatY	0.130205856684602	0.803350820643142	Upregulated	11.1013087243433	WP_001300977.1
C2566_RS17995	ygfS	ygfS	4Fe-4S dicluster domain-containing protein	0.129993278298323	0.805268435090254	Upregulated	8.77053575444885	WP_000838422.1
C2566_RS18805	ygjP	ygjP	M48 family metallopeptidase	0.129380084077212	0.784634482520454	Upregulated	37.7685918634429	WP_001300832.1
C2566_RS18320	hybG	hybG	hydrogenase maturation factor HybG	0.129286548057593	0.794528918105943	Upregulated	32.2310801843914	WP_000334896.1
C2566_RS13965	yegR	yegR	protein YegR	0.128365154219806	0.777972447699296	Upregulated	72.2715907888731	WP_001318299.1
C2566_RS19240	argG	argG	argininosuccinate synthase	0.128225065987833	0.751069648768062	Upregulated	153.671531382581	WP_000207665.1
C2566_RS02590	yjfI	yjfI	YjfI family protein	0.127506314050372	0.806995326512502	Upregulated	9.36673256387684	WP_000220128.1
C2566_RS03070	insG	insG	IS4-like element IS4 family transposase	0.126818230014447	0.783679435822955	Upregulated	110.726428866488	WP_000483767.1
C2566_RS16480	rluD	rluD	23S rRNA pseudouridine(1911/1915/1917) synthase RluD	0.126728489698468	0.740629176978513	Upregulated	147.232131075522	WP_000079100.1
C2566_RS01030	yihY	yihY	virulence factor BrkB family protein	0.126046595325915	0.6726229775673	Upregulated	258.624311752154	WP_000920762.1
C2566_RS04500	C2566_RS04500	C2566_RS04500	IS3-like element IS2 family transposase	0.125902997616505	0.810600505083738	Upregulated	6.73731760230846	WP_088895425.1
C2566_RS05790	hupB	hupB	nucleoid-associated protein HU-beta	0.125866308335217	0.803758397743792	Upregulated	905.901187570777	WP_001043542.1
C2566_RS14350	lysP	lysP	lysine-specific permease	0.125802056577003	0.735179970667357	Upregulated	136.329302299688	WP_000253273.1
C2566_RS11270	ydeM	ydeM	anaerobic sulfatase maturase	0.125478620204873	0.776336115498921	Upregulated	83.2927779705353	WP_001301030.1
C2566_RS11110	narW	narW	nitrate reductase molybdenum cofactor assembly chaperone	0.125364349533378	0.81078995017586	Upregulated	9.73761774624071	WP_001166353.1
C2566_RS09900	chaC	chaC	glutathione-specific gamma-glutamylcyclotransferase	0.125309923620892	0.668557575064279	Upregulated	112.740221972302	WP_012775986.1
C2566_RS00390	gppA	gppA	guanosine-5'-triphosphate,3'-diphosphate diphosphatase	0.124369968141179	0.736969716358999	Upregulated	241.411320665243	WP_000535976.1
C2566_RS08810	gnsA	gnsA	GnsA/GnsB family addiction module toxin	0.124347532956013	0.807496596638584	Upregulated	80.4832004823232	WP_001019197.1
C2566_RS21950	uhpA	uhpA	transcriptional regulator UhpA	0.124160213019982	0.800860695620155	Upregulated	20.0694323116265	WP_000633668.1
C2566_RS10500	pgrR	pgrR	DNA-binding transcriptional regulator PgrR	0.123631645004173	0.804785791543416	Upregulated	37.7547596406514	WP_000817708.1
C2566_RS10200	cysB	cysB	HTH-type transcriptional regulator CysB	0.122705865734774	0.80072416446176	Upregulated	368.026383512759	WP_000776253.1
C2566_RS19330	ibaG	ibaG	BolA family iron metabolism protein IbaG	0.121840866828242	0.754313670501667	Upregulated	58.9861621427204	WP_000429656.1
C2566_RS08960	efeB	efeB	iron uptake transporter deferrochelatase/peroxidase subunit	0.121637842882456	0.751069648768062	Upregulated	47.9105367442325	WP_001199471.1
C2566_RS24065	C2566_RS24065	C2566_RS24065	IS3-like element IS150 family transposase	0.121145309206375	0.815424731491403	Upregulated	9.0958715122848	WP_085947770.1
C2566_RS21775	yicH	yicH	AsmA family protein	0.120997969108498	0.76960656106494	Upregulated	262.765973009001	WP_001300954.1
C2566_RS04995	C2566_RS04995	C2566_RS04995	LysR substrate-binding domain-containing protein	0.120922345900131	0.812354593208069	Upregulated	33.1333670164796	NA
C2566_RS04005	pdxA	pdxA	4-hydroxythreonine-4-phosphate dehydrogenase PdxA	0.120875289673466	0.689625509574242	Upregulated	223.406808148681	WP_000241277.1
C2566_RS06780	rlpA	rlpA	endolytic peptidoglycan transglycosylase RlpA	0.119625605930249	0.742453014483166	Upregulated	132.029292571841	WP_001231428.1
C2566_RS03820	sgcA	sgcA	SgcA family PTS sugar transporter subunit IIA	0.119381855677065	0.814016612881045	Upregulated	15.0639505171984	WP_000606406.1
C2566_RS17240	relA	relA	GTP diphosphokinase	0.119116815896027	0.703908108601032	Upregulated	461.842114430506	WP_000226815.1
C2566_RS03630	iadA	iadA	beta-aspartyl-peptidase	0.119043492163945	0.807027666303561	Upregulated	375.741768269782	WP_000568432.1
C2566_RS04690	yaeR	yaeR	VOC family protein	0.118919666633268	0.792516233099154	Upregulated	43.7472447469272	WP_000901106.1
C2566_RS14095	C2566_RS14095	C2566_RS14095	HTH-like domain-containing protein	0.118636978832767	0.816377543237601	Upregulated	91.4850094110247	NA
C2566_RS04025	rluA	rluA	bifunctional tRNA pseudouridine(32) synthase/23S rRNA pseudouridine(746) synthase RluA	0.118085791182636	0.794076923085999	Upregulated	48.1799351163017	WP_000525176.1
C2566_RS12880	nudL	nudL	CoA pyrophosphatase	0.117233674705702	0.798047910997867	Upregulated	17.0766108864493	WP_000456720.1
C2566_RS15645	yfeY	yfeY	RpoE-regulated lipoprotein	0.117125863473436	0.78977279652	Upregulated	223.485292897957	WP_000838937.1
C2566_RS18435	yqhG	yqhG	YbjP/YqhG family protein	0.1167212159595	0.811110525897037	Upregulated	26.7486331195539	WP_000691619.1
C2566_RS21380	C2566_RS21380	C2566_RS21380	AraC family transcriptional regulator	0.116594657480169	0.816337148942802	Upregulated	24.8941562430537	WP_000891828.1
C2566_RS05270	cynR	cynR	transcriptional regulator CynR	0.116261706626259	0.803054352035423	Upregulated	12.6104343954312	WP_000952503.1
C2566_RS05770	clpP	clpP	ATP-dependent Clp endopeptidase proteolytic subunit ClpP	0.116055249415697	0.756739236015504	Upregulated	661.185611510957	WP_000122253.1
C2566_RS13490	shiA	shiA	shikimate transporter	0.115813287282416	0.754313670501667	Upregulated	94.9254235348218	WP_000378575.1
C2566_RS12775	yeaQ	yeaQ	GlsB/YeaQ/YmgE family stress response membrane protein	0.115801294494546	0.813051558649744	Upregulated	2314.06453915836	WP_000512153.1
C2566_RS00640	rhtC	rhtC	threonine export protein RhtC	0.115540647863575	0.801890974194983	Upregulated	22.5564825546321	WP_000928828.1
C2566_RS15050	ackA	ackA	acetate kinase	0.1154279040454	0.792516233099154	Upregulated	664.897229496357	WP_000095707.1
C2566_RS00235	rbsD	rbsD	D-ribose pyranase	0.115390797233738	0.803054352035423	Upregulated	13062.9600148223	NA
C2566_RS04555	mtnN	mtnN	5'-methylthioadenosine/S-adenosylhomocysteine nucleosidase	0.114275422839988	0.77099002214348	Upregulated	313.05238402971	WP_000689844.1
C2566_RS16850	mltB	mltB	lytic murein transglycosylase B	0.113495851786559	0.734978731666586	Upregulated	55.7341711650746	WP_001301333.1
C2566_RS07670	hcxB	hcxB	hydroxycarboxylate dehydrogenase HcXB	0.113264387974098	0.789155723562766	Upregulated	253.544449219339	WP_000443530.1
C2566_RS11705	clcB	clcB	voltage-gated ClC-type chloride channel ClcB	0.112822104692276	0.807891377669416	Upregulated	33.5360079826732	WP_001315626.1
C2566_RS13745	rfbC	rfbC	dTDP-4-dehydrorhamnose 3,5-epimerase	0.112778990581676	0.822138742762414	Upregulated	1909.27790022603	WP_001100801.1
C2566_RS20365	mrcA	mrcA	peptidoglycan glycosyltransferase/peptidoglycan DD-transpeptidase MrcA	0.112754646536059	0.756739236015504	Upregulated	176.660499417764	WP_000673804.1
C2566_RS05490	yaiI	yaiI	YaiI/YqxD family protein	0.112668956275294	0.807891377669416	Upregulated	40.1566411478504	WP_000158159.1
C2566_RS20440	feoC	feoC	[Fe-S]-dependent transcriptional repressor FeoC	0.111959715891961	0.817296003444321	Upregulated	45.4775891249281	WP_001295699.1
C2566_RS19160	ubiT	ubiT	ubiquinone anaerobic biosynthesis accessory factor UbiT	0.111932727105629	0.77577186428785	Upregulated	514.23401673091	WP_001295552.1
C2566_RS17000	hypE	hypE	hydrogenase maturation carbamoyl dehydratase HypE	0.111917361894325	0.814607489409132	Upregulated	825.708228025331	WP_001059922.1
C2566_RS12870	yoaH	yoaH	YoaH family protein	0.111653080248156	0.820466787303094	Upregulated	43.747683162648	WP_000457334.1
C2566_RS19715	yhdX	yhdX	amino acid ABC transporter permease	0.111088427597627	0.827902665393425	Upregulated	10.5190110806069	WP_000019664.1
C2566_RS19495	sspB	sspB	ClpXP protease specificity-enhancing factor	0.110961245872253	0.784634482520454	Upregulated	152.973485584974	WP_000366129.1
C2566_RS21515	lldP	lldP	L-lactate permease	0.110555215252436	0.827667031472855	Upregulated	1218.92909123347	WP_001297977.1
C2566_RS00955	typA	typA	ribosome-dependent GTPase TypA	0.110439489640299	0.780932099100099	Upregulated	517.483748923998	WP_000570668.1
C2566_RS15545	ligA	ligA	NAD-dependent DNA ligase LigA	0.110110345600407	0.69872551503895	Upregulated	123.045074918789	WP_000443700.1
C2566_RS11090	yddH	yddH	flavin reductase family protein	0.110102514042386	0.816610953866454	Upregulated	19.6670525884951	WP_000085912.1
C2566_RS07810	iaaA	iaaA	beta-aspartyl-peptidase	0.110079426914116	0.780932099100099	Upregulated	113.637114634842	WP_000513775.1
C2566_RS10085	yciC	yciC	YciC family protein	0.109958435893382	0.800141157453573	Upregulated	111.062567385217	WP_000028540.1
C2566_RS14385	yeiL	yeiL	transcriptional regulator YeiL	0.108306812536194	0.822359286563731	Upregulated	29.4219151443666	WP_000658583.1
C2566_RS21250	glyQ	glyQ	glycine--tRNA ligase subunit alpha	0.108203781655063	0.805715905423504	Upregulated	99.8773876103037	WP_001168544.1
C2566_RS09910	ychO	ychO	inverse autotransporter invasin YchO	0.108183431995973	0.827926179263408	Upregulated	46.0714184465205	WP_001400233.1
C2566_RS18455	plsC	plsC	1-acylglycerol-3-phosphate O-acyltransferase	0.10811380854954	0.76733588782973	Upregulated	106.836991543571	WP_000965712.1
C2566_RS10180	sohB	sohB	protease SohB	0.107642083381778	0.702952932915634	Upregulated	318.110131542081	WP_000422045.1
C2566_RS03005	yjgR	yjgR	helicase HerA-like C-terminal domain-containing protein	0.10750363331058	0.764531882597282	Upregulated	77.8388422518393	WP_001294573.1
C2566_RS11550	C2566_RS11550	C2566_RS11550	lipocalin family protein	0.107398121863715	0.817296003444321	Upregulated	51.0371374884822	WP_000780584.1
C2566_RS10070	tonB	tonB	TonB system transport protein TonB	0.106701311327633	0.784662193630242	Upregulated	40.3293481635882	WP_001300409.1
C2566_RS17405	csdA	csdA	cysteine desulfurase CsdA	0.106579750315135	0.801890974194983	Upregulated	139.549689111857	WP_001300698.1
C2566_RS21745	spoT	spoT	bifunctional GTP diphosphokinase/guanosine-3',5'-bis pyrophosphate 3'-pyrophosphohydrolase	0.105730708728097	0.731274056587928	Upregulated	257.744326446108	WP_000280494.1
C2566_RS07805	moeA	moeA	molybdopterin molybdotransferase MoeA	0.105669316277532	0.800895710451943	Upregulated	81.9427263314581	WP_000397372.1
C2566_RS18330	hybE	hybE	hydrogenase-2 assembly chaperone	0.10522483469799	0.803758397743792	Upregulated	100.970826026582	WP_000134014.1
C2566_RS22115	gyrB	gyrB	DNA topoisomerase (ATP-hydrolyzing) subunit B	0.105043850762625	0.772004909028684	Upregulated	713.340446555161	WP_000072067.1
C2566_RS07745	opgE	opgE	phosphoethanolamine transferase	0.104979863936408	0.800141157453573	Upregulated	66.6745606866134	WP_001054678.1
C2566_RS07615	ybhP	ybhP	endonuclease/exonuclease/phosphatase family protein	0.104534471822077	0.820891502775056	Upregulated	15.5654453871046	WP_001113347.1
C2566_RS21585	kbl	kbl	glycine C-acetyltransferase	0.104362331691824	0.800153642993356	Upregulated	664.329587714029	WP_001213837.1
C2566_RS04410	panB	panB	3-methyl-2-oxobutanoate hydroxymethyltransferase	0.10432690904067	0.787348869537589	Upregulated	93.381674863095	WP_000805497.1
C2566_RS09775	treA	treA	alpha,alpha-trehalase	0.103929753222622	0.812354593208069	Upregulated	60.3849927671268	WP_000841714.1
C2566_RS21815	C2566_RS21815	C2566_RS21815	glycoside hydrolase family 31 protein	0.103628827482438	0.794464509227195	Upregulated	176.136026615045	WP_001313395.1
C2566_RS20750	dcrB	dcrB	phage sensitivity protein DcrB	0.103612504444468	0.829944373711814	Upregulated	432.219286485483	WP_001245295.1
C2566_RS21755	recG	recG	ATP-dependent DNA helicase RecG	0.103552708070375	0.731234715199126	Upregulated	112.69379242116	WP_000678419.1
C2566_RS09765	ymgE	ymgE	GlsB/YeaQ/YmgE family stress response membrane protein	0.103382683886891	0.842292071211759	Upregulated	6.43861988399141	WP_000511313.1
C2566_RS20700	ftsX	ftsX	permease-like cell division protein FtsX	0.103114697530482	0.794076923085999	Upregulated	219.439241176918	WP_001042003.1
C2566_RS20560	asd	asd	aspartate-semialdehyde dehydrogenase	0.103037797030815	0.819565089104825	Upregulated	387.008387128521	WP_000799969.1
C2566_RS09705	umuD	umuD	translesion error-prone DNA polymerase V autoproteolytic subunit	0.10238013859805	0.842292071211759	Upregulated	17.1180894670262	WP_000897378.1
C2566_RS11955	mliC	mliC	C-type lysozyme inhibitor	0.102057394537903	0.776336115498921	Upregulated	73.0300402529775	WP_000178042.1
C2566_RS20075	rpsG	rpsG	30S ribosomal protein S7	0.101622200546842	0.786742795037425	Upregulated	710.210329161603	WP_001138043.1
C2566_RS14810	yfaX	yfaX	IclR family transcriptional regulator	0.10115530148294	0.835239447243723	Upregulated	19.6308939257688	WP_000894185.1
C2566_RS04535	clcA	clcA	H(+)/Cl(-) exchange transporter ClcA	0.101012935136176	0.765868793082236	Upregulated	227.583053428846	WP_000845394.1
C2566_RS06745	tatE	tatE	twin-arginine translocase subunit TatE	0.100948030043321	0.81078995017586	Upregulated	190.162792697989	WP_000503930.1
C2566_RS15855	gcvR	gcvR	glycine cleavage system transcriptional repressor	0.100860636152328	0.747708880312266	Upregulated	187.399732867448	WP_000176187.1
C2566_RS02370	cutA	cutA	divalent cation tolerance protein CutA	0.100835315004109	0.803452173451673	Upregulated	60.2108616618526	WP_000883400.1
C2566_RS13495	amn	amn	AMP nucleosidase	0.100212034301411	0.739985935825191	Upregulated	176.995817613302	WP_001060244.1
C2566_RS21860	C2566_RS21860	C2566_RS21860	IS30-like element IS30 family transposase	0.100166597321274	0.821206706040975	Upregulated	86.6570172065933	NA
C2566_RS14640	ada	ada	bifunctional DNA-binding transcriptional regulator/O6-methylguanine-DNA methyltransferase Ada	0.100130417259862	0.815424731491403	Upregulated	36.3380024593626	WP_000710372.1
C2566_RS13125	lpxM	lpxM	lauroyl-Kdo(2)-lipid IV(A) myristoyltransferase	0.0981015510787061	0.77859292597891	Upregulated	102.117582079867	WP_000448381.1
C2566_RS21005	treF	treF	alpha,alpha-trehalase	0.0979800389728894	0.827025292606005	Upregulated	61.2977989750548	WP_000934218.1
C2566_RS07575	moaB	moaB	molybdenum cofactor biosynthesis protein B	0.0971472703798936	0.803350820643142	Upregulated	81.6346088273843	WP_000084627.1
C2566_RS16650	gabD	gabD	NADP-dependent succinate-semialdehyde dehydrogenase	0.0971256460113594	0.817296003444321	Upregulated	43.2271722702737	WP_000772820.1
C2566_RS18610	yqiJ	yqiJ	OB-fold-containig protein	0.0969865276539279	0.848097079361435	Upregulated	232.231310824325	WP_000599926.1
C2566_RS17870	ygfB	ygfB	UPF0149 family protein YgfB	0.0965261660950736	0.738777855131149	Upregulated	269.733814737137	WP_001295378.1
C2566_RS01160	sodA	sodA	superoxide dismutase [Mn]	0.0963677456162155	0.841568850105594	Upregulated	139.139383701182	WP_001297064.1
C2566_RS01735	yjbB	yjbB	Na/Pi cotransporter family protein	0.0957785723687697	0.812434219475411	Upregulated	72.9267008128752	WP_000956830.1
C2566_RS00620	rarD	rarD	EamA family transporter RarD	0.0955428150192784	0.846852543544584	Upregulated	21.2427016891449	WP_000339104.1
C2566_RS00210	asnC	asnC	transcriptional regulator AsnC	0.0951829391411478	0.835455878572229	Upregulated	31.8045839220137	WP_000432970.1
C2566_RS00395	rhlB	rhlB	ATP-dependent RNA helicase RhlB	0.0950426831698119	0.815424731491403	Upregulated	466.451941555389	WP_000047499.1
C2566_RS01315	metJ	metJ	met regulon transcriptional regulator MetJ	0.0946845409745165	0.776881489789896	Upregulated	248.267020991241	WP_000852812.1
C2566_RS16330	rnc	rnc	ribonuclease III	0.0944519259015498	0.813528910015163	Upregulated	185.659282564488	WP_001068343.1
C2566_RS12110	ydhT	ydhT	protein YdhT	0.0944137897520103	0.849998495559321	Upregulated	20.0934446479995	WP_000587525.1
C2566_RS03810	sgcC	sgcC	PTS sugar transporter subunit IIC SgcC	0.0937234033734393	0.849589439880005	Upregulated	24.6413816335806	WP_000460843.1
C2566_RS10165	cobO	cobO	cob(I)yrinic acid a,c-diamide adenosyltransferase	0.0936778982344481	0.796569948170556	Upregulated	68.0048745077937	WP_001278906.1
C2566_RS03470	prfC	prfC	peptide chain release factor 3	0.0936490312084394	0.822650026869286	Upregulated	155.914126317797	WP_000175940.1
C2566_RS19420	mtgA	mtgA	monofunctional biosynthetic peptidoglycan transglycosylase	0.0933303121830013	0.809569215208252	Upregulated	52.9345773246379	WP_000047091.1
C2566_RS10570	smrA	smrA	DNA endonuclease SmrA	0.0932116656421352	0.822650026869286	Upregulated	34.719523087954	WP_001046829.1
C2566_RS21665	coaD	coaD	pantetheine-phosphate adenylyltransferase	0.0925566724759034	0.813531284315245	Upregulated	28.481076904789	WP_001171866.1
C2566_RS10860	hokB	hokB	type I toxin-antitoxin system toxin HokB	0.0924107870330041	0.86023722184875	Upregulated	1410.52222866318	WP_001320773.1
C2566_RS19365	kdsD	kdsD	arabinose-5-phosphate isomerase KdsD	0.0923351075148446	0.754383554662462	Upregulated	352.959873470459	WP_001295557.1
C2566_RS18445	ygiQ	ygiQ	YgiQ family radical SAM protein	0.092317265627606	0.829944373711814	Upregulated	91.0721141762839	WP_000095154.1
C2566_RS08250	aat	aat	leucyl/phenylalanyl-tRNA--protein transferase	0.0922819484604899	0.850296340101649	Upregulated	26.0668257757625	WP_001241678.1
C2566_RS07015	uof	uof	fur leader peptide	0.0922787522611653	0.856596100793564	Upregulated	755.740842767673	WP_001406816.1
C2566_RS13760	rfbB	rfbB	dTDP-glucose 4,6-dehydratase	0.0918168605744055	0.809966067467999	Upregulated	406.028221224493	WP_000699450.1
C2566_RS04545	yadS	yadS	TRIC cation channel family protein	0.0916084940003851	0.820891502775056	Upregulated	33.4945321855586	WP_000964221.1
C2566_RS03385	nadR	nadR	multifunctional transcriptional regulator/nicotinamide-nucleotide adenylyltransferase/ribosylnicotinamide kinase NadR	0.0913401091973171	0.800235187002858	Upregulated	153.332523236256	WP_000093814.1
C2566_RS13035	yebY	yebY	YebY family protein	0.0913237581276055	0.792516233099154	Upregulated	282.958070326171	WP_000976472.1
C2566_RS04955	gpt	gpt	xanthine phosphoribosyltransferase	0.0913204729657922	0.830337513272116	Upregulated	133.93988254776	WP_001291990.1
C2566_RS21145	dppB	dppB	dipeptide ABC transporter permease DppB	0.0911979790342878	0.859140315255733	Upregulated	27.4951050649465	WP_000938855.1
C2566_RS16880	srlR	srlR	glucitol operon DNA-binding transcriptional repressor SrlR	0.0911812649851702	0.827926179263408	Upregulated	78.7908158576161	WP_000804550.1
C2566_RS15055	pta	pta	phosphate acetyltransferase	0.0904958074972732	0.847469389725029	Upregulated	500.752993438336	WP_000086722.1
C2566_RS03365	trpR	trpR	trp operon repressor	0.090399022088314	0.840313221760634	Upregulated	126.688670738578	WP_000068679.1
C2566_RS10495	ycjY	ycjY	alpha/beta hydrolase	0.0902018858294217	0.850104862464343	Upregulated	25.2584293367851	WP_001300523.1
C2566_RS10235	lapA	lapA	lipopolysaccharide assembly protein LapA	0.0899468622430974	0.805908807951189	Upregulated	284.138697732178	WP_000876286.1
C2566_RS15150	accD	accD	acetyl-CoA carboxylase, carboxyltransferase subunit beta	0.0898591419541018	0.823698297540844	Upregulated	824.890259455261	WP_000118404.1
C2566_RS09210	yceM	yceM	Gfo/Idh/MocA family protein	0.0886677163143107	0.835218892023088	Upregulated	72.1197811863389	WP_000736158.1
C2566_RS14355	yieE	yieE	DNA-binding transcriptional regulator YeiE	0.0881576872451614	0.835455878572229	Upregulated	89.9053475245874	WP_000548294.1
C2566_RS25030	ymiD	ymiD	protein YmiD	0.0880570688469588	0.86023722184875	Upregulated	27.1481728935727	WP_211180493.1
C2566_RS21675	rpmG	rpmG	50S ribosomal protein L33	0.0879343061107998	0.837783098789868	Upregulated	2297.71263697025	WP_001051798.1
C2566_RS10240	lapB	lapB	lipopolysaccharide assembly protein LapB	0.0877257523556355	0.805908807951189	Upregulated	201.478295367981	WP_000891353.1
C2566_RS08570	rlmKL	rlmKL	bifunctional 23S rRNA (guanine(2069)-N(7))-methyltransferase RlmK/23S rRNA (guanine(2445)-N(2))-methyltransferase RlmL	0.087516351491819	0.78331752258049	Upregulated	150.157113858041	WP_001086539.1
C2566_RS06735	crcB	crcB	fluoride efflux transporter CrcB	0.0872465924326117	0.808404357202544	Upregulated	54.5847821390418	WP_000939738.1
C2566_RS17470	ppdC	ppdC	prepilin-type N-terminal cleavage/methylation domain-containing protein	0.0870375605212425	0.861805625003572	Upregulated	7.94794671701888	WP_001276460.1
C2566_RS14465	yejB	yejB	microcin C ABC transporter permease YejB	0.0865731174313514	0.806179351832333	Upregulated	56.7987292540407	WP_000501604.1
C2566_RS00530	hemC	hemC	hydroxymethylbilane synthase	0.0863942291896437	0.824789125543129	Upregulated	185.701706755136	WP_001354020.1
C2566_RS21525	lldD	lldD	quinone-dependent L-lactate dehydrogenase	0.086205261676474	0.869249524392126	Upregulated	460.867025466334	WP_000586962.1
C2566_RS25405	yqgG	yqgG	protein YqgG	0.0861957783429659	0.856794114931248	Upregulated	73.5623614934383	WP_001297404.1
C2566_RS18085	yggT	yggT	osmotic shock tolerance protein YggT	0.0856377374076804	0.817811537618666	Upregulated	72.0005495440495	WP_001094831.1
C2566_RS01270	menA	menA	1,4-dihydroxy-2-naphthoate polyprenyltransferase	0.0856020259291639	0.835455878572229	Upregulated	39.0087628925963	WP_000139496.1
C2566_RS03995	apaG	apaG	Co2+/Mg2+ efflux protein ApaG	0.0855588098323252	0.81222673133704	Upregulated	160.606865699961	WP_000610901.1
C2566_RS10905	tehA	tehA	dicarboxylate transporter/tellurite-resistance protein TehA	0.0850447094682447	0.783679435822955	Upregulated	75.3072930696847	WP_001301046.1
C2566_RS09205	yceH	yceH	YceH family protein	0.0850283562747129	0.830337513272116	Upregulated	76.2502889080747	WP_000877107.1
C2566_RS15565	ptsH	ptsH	phosphocarrier protein Hpr	0.0847751506670368	0.856389130446698	Upregulated	696.50434362255	WP_000487600.1
C2566_RS15195	yfcL	yfcL	YfcL family protein	0.0843630147923515	0.848097079361435	Upregulated	130.029887668851	WP_000559764.1
C2566_RS03150	fecB	fecB	Fe(3+) dicitrate ABC transporter substrate-binding protein FecB	0.0841911566539138	0.857728929334158	Upregulated	28.8115994806834	WP_000879164.1
C2566_RS24890	C2566_RS24890	C2566_RS24890	hypothetical protein	0.0835767290781826	0.874935941279565	Upregulated	120.227844112284	WP_001157925.1
C2566_RS08290	serS	serS	serine--tRNA ligase	0.082591647215832	0.823257595732387	Upregulated	1196.85181827513	WP_000886683.1
C2566_RS11815	manA	manA	mannose-6-phosphate isomerase	0.081952895350184	0.800235187002858	Upregulated	232.150466751672	WP_001170661.1
C2566_RS04170	murF	murF	UDP-N-acetylmuramoyl-tripeptide--D-alanyl-D-alanine ligase	0.0810570914689451	0.835239447243723	Upregulated	232.652969833339	WP_000626688.1
C2566_RS01585	thiG	thiG	thiazole synthase	0.0806994293738486	0.869897011953427	Upregulated	32.4173936698323	WP_000944059.1
C2566_RS19780	tsaC	tsaC	L-threonylcarbamoyladenylate synthase type 1 TsaC	0.0806851695255728	0.820891502775056	Upregulated	70.4351190144643	WP_001301412.1
C2566_RS08230	clpA	clpA	ATP-dependent Clp protease ATP-binding subunit ClpA	0.080621993930566	0.864944573790797	Upregulated	2589.80359810136	WP_000934045.1
C2566_RS11460	mgtS	mgtS	protein MgtS	0.0800160915317782	0.881163964848834	Upregulated	1001.96990346779	WP_000901367.1
C2566_RS16655	gabT	gabT	4-aminobutyrate--2-oxoglutarate transaminase	0.0798538452677756	0.855670096003342	Upregulated	50.5071910022832	WP_000097642.1
C2566_RS00595	C2566_RS00595	C2566_RS00595	DUF943 family protein	0.0795412117145619	0.881163964848834	Upregulated	7.10105204827602	WP_000837667.1
C2566_RS09710	umuC	umuC	DNA polymerase V catalytic protein	0.079525362697448	0.859566184842452	Upregulated	62.6758566229338	WP_000457616.1
C2566_RS14595	napG	napG	ferredoxin-type protein NapG	0.0792581574860848	0.875979167054023	Upregulated	13.6700289062869	WP_000091291.1
C2566_RS17210	ygcG	ygcG	TPM domain-containing protein	0.0784730170522904	0.8820602420264	Upregulated	8.94509877182376	WP_001268460.1
C2566_RS17455	recB	recB	exodeoxyribonuclease V subunit beta	0.0782284557941152	0.77014304842584	Upregulated	153.242885661534	WP_001285992.1
C2566_RS15125	ubiX	ubiX	flavin prenyltransferase UbiX	0.078114326439372	0.868975273799619	Upregulated	34.4480136431163	WP_000825700.1
C2566_RS18740	ygjG	ygjG	putrescine aminotransferase	0.0776480076773673	0.86088431445938	Upregulated	106.765630898668	WP_001301395.1
C2566_RS25535	C2566_RS25535	C2566_RS25535	hypothetical protein	0.0772717284737495	0.883999156354722	Upregulated	87.3798938351616	WP_001329370.1
C2566_RS19570	aaeR	aaeR	HTH-type transcriptional activator AaeR	0.0772609037177596	0.835455878572229	Upregulated	55.0323491271279	WP_000440317.1
C2566_RS10125	trpD	trpD	bifunctional anthranilate synthase glutamate amidotransferase component TrpG/anthranilate phosphoribosyltransferase TrpD	0.0770163856069667	0.879116998095445	Upregulated	72.8315708559492	WP_000763511.1
C2566_RS04000	rsmA	rsmA	16S rRNA (adenine(1518)-N(6)/adenine(1519)-N(6))-dimethyltransferase RsmA	0.0767768005061342	0.855670096003342	Upregulated	145.358214254091	WP_001065381.1
C2566_RS17795	mscS	mscS	small-conductance mechanosensitive channel MscS	0.0767108656787199	0.812902127535536	Upregulated	186.693378605769	WP_000389818.1
C2566_RS15305	mlaA	mlaA	phospholipid-binding lipoprotein MlaA	0.0763103617060234	0.819565089104825	Upregulated	131.426776303292	WP_000776768.1
C2566_RS13145	znuB	znuB	zinc ABC transporter permease subunit ZnuB	0.0758524127077144	0.852896814581778	Upregulated	44.1438931195825	WP_000571479.1
C2566_RS11130	C2566_RS11130	C2566_RS11130	leucine-rich repeat domain-containing protein	0.0757200114825492	0.885895867687803	Upregulated	13.2437048382081	NA
C2566_RS01955	ssb1	ssb1	single-stranded DNA-binding protein SSB1	0.0753464693220742	0.861659583129823	Upregulated	218.463190245007	WP_000168305.1
C2566_RS16875	gutM	gutM	transcriptional regulator GutM	0.0749415568151319	0.883999156354722	Upregulated	5.99906252135988	WP_000252907.1
C2566_RS21100	bcsF	bcsF	cellulose biosynthesis protein BcsF	0.0746274604366903	0.888520720023076	Upregulated	5.6168039545139	WP_000988308.1
C2566_RS16420	trxC	trxC	thioredoxin TrxC	0.074449700488171	0.843828801011279	Upregulated	627.01165457099	WP_001098726.1
C2566_RS18710	rpoD	rpoD	RNA polymerase sigma factor RpoD	0.0742590962339304	0.819565089104825	Upregulated	667.675860552148	WP_000437375.1
C2566_RS10400	ycjM	ycjM	glucosylglycerate phosphorylase	0.0740922344659988	0.888508698738935	Upregulated	22.5632840441513	WP_000810500.1
C2566_RS00205	mioC	mioC	FMN-binding protein MioC	0.0736716757628875	0.837783098789868	Upregulated	291.075172330803	WP_000763729.1
C2566_RS18515	parE	parE	DNA topoisomerase IV subunit B	0.0736676695348003	0.816337148942802	Upregulated	200.013930214976	WP_000195296.1
C2566_RS14500	rplY	rplY	50S ribosomal protein L25	0.0733823997812994	0.885716184468381	Upregulated	717.327767328825	WP_000494183.1
C2566_RS21580	tdh	tdh	L-threonine 3-dehydrogenase	0.0723029617620981	0.879439871815404	Upregulated	1161.64802960826	WP_000646014.1
C2566_RS17280	yqcC	yqcC	YqcC family protein	0.0721947256888053	0.891443136719385	Upregulated	7.85999504784292	WP_000207003.1
C2566_RS20165	crp	crp	cAMP-activated global transcriptional regulator CRP	0.072088526439635	0.856810256464179	Upregulated	1640.85770333227	WP_000242755.1
C2566_RS00725	udp	udp	uridine phosphorylase	0.0717637434102854	0.887115312744731	Upregulated	471.128388547707	WP_000045178.1
C2566_RS12825	yeaX	yeaX	carnitine monooxygenase reductase subunit YeaX	0.0708991680738233	0.888520720023076	Upregulated	17.789520839551	WP_001287032.1
C2566_RS16630	C2566_RS16630	C2566_RS16630	ParB/RepB/Spo0J family partition protein	0.070667202791729	0.893940343544829	Upregulated	537.41840327377	WP_000614784.1
C2566_RS17940	fldB	fldB	flavodoxin FldB	0.0705607852278972	0.883416445859401	Upregulated	279.665634380795	WP_001055874.1
C2566_RS15010	lrhA	lrhA	transcriptional regulator LrhA	0.0705474142172434	0.855297494241614	Upregulated	1478.86170358132	WP_000622290.1
C2566_RS20405	pckA	pckA	phosphoenolpyruvate carboxykinase (ATP)	0.0703689875984119	0.888520720023076	Upregulated	2647.63542886308	WP_001265681.1
C2566_RS20370	nudE	nudE	ADP compounds hydrolase NudE	0.0696357020012501	0.856596100793564	Upregulated	295.807793946641	WP_000045744.1
C2566_RS14720	gyrA	gyrA	DNA topoisomerase (ATP-hydrolyzing) subunit A	0.0690834867981856	0.857540354500812	Upregulated	556.176481724054	WP_001281254.1
C2566_RS20390	hslO	hslO	Hsp33 family molecular chaperone HslO	0.0690661367557901	0.826792977978213	Upregulated	112.02432007501	WP_001135574.1
C2566_RS03265	mog	mog	molybdopterin adenylyltransferase	0.06875602120405	0.869897011953427	Upregulated	117.301598944649	WP_001094682.1
C2566_RS10820	azoR	azoR	FMN-dependent NADH-azoreductase	0.0685542107303905	0.895767041349275	Upregulated	42.0192865532291	WP_000048939.1
C2566_RS10795	ydbD	ydbD	DUF2773 domain-containing bactofilin	0.0685465157783231	0.892104580704652	Upregulated	44.7807636507047	WP_000471481.1
C2566_RS12085	ydhQ	ydhQ	AIDA repeat-containing protein	0.0685209478024445	0.87440486284999	Upregulated	183.33029870652	WP_000534307.1
C2566_RS07035	ybfF	ybfF	esterase	0.068232621984303	0.870797551105827	Upregulated	48.1808442560558	WP_000773301.1
C2566_RS03155	fecA	fecA	TonB-dependent Fe(3+) dicitrate receptor FecA	0.0681690404460741	0.874935941279565	Upregulated	51.311705180981	WP_000188262.1
C2566_RS00845	C2566_RS00845	C2566_RS00845	hypothetical protein	0.068146893727672	0.89948637614082	Upregulated	12.5484404568469	NA
C2566_RS10530	fnr	fnr	fumarate/nitrate reduction transcriptional regulator Fnr	0.0678761221998214	0.866829003156357	Upregulated	1527.3960087567	NA
C2566_RS04830	rnhA	rnhA	ribonuclease HI	0.0675586576213479	0.893940343544829	Upregulated	30.1408776591001	WP_000917883.1
C2566_RS10595	ttcA	ttcA	tRNA 2-thiocytidine(32) synthetase TtcA	0.0667685629858573	0.815424731491403	Upregulated	152.667111305019	WP_001157407.1
C2566_RS00885	srkA	srkA	stress response kinase SrkA	0.0666215504663975	0.858501056992462	Upregulated	471.277845214049	WP_001065497.1
C2566_RS08480	asnS	asnS	asparagine--tRNA ligase	0.0660807881363455	0.874176966497641	Upregulated	807.594409369771	WP_000117881.1
C2566_RS19590	yhdE	yhdE	nucleoside triphosphate pyrophosphatase YhdE	0.066057181530576	0.87440486284999	Upregulated	78.6355492450296	WP_000203105.1
C2566_RS01360	gldA	gldA	bifunctional L-1,2-propanediol dehydrogenase/glycerol dehydrogenase	0.0651165992437676	0.868975273799619	Upregulated	208.332775551418	WP_000374004.1
C2566_RS03615	kptA	kptA	RNA 2'-phosphotransferase	0.0647618951280699	0.877500605814852	Upregulated	46.2590872332298	WP_001151855.1
C2566_RS15140	dedD	dedD	cell division protein DedD	0.0641535966245851	0.888520720023076	Upregulated	152.80987894773	WP_000146992.1
C2566_RS05935	ybaN	ybaN	DUF454 family protein	0.0639132401816121	0.89784147663032	Upregulated	15.6828699957043	WP_001188905.1
C2566_RS04210	ftsA	ftsA	cell division protein FtsA	0.0638004567158767	0.861030520366735	Upregulated	972.984878061129	WP_000588474.1
C2566_RS24535	yaiZ	yaiZ	DUF2754 domain-containing protein	0.0637115804029611	0.901828255582092	Upregulated	157.141053477054	WP_001295334.1
C2566_RS23875	C2566_RS23875	C2566_RS23875	IS3-like element IS150 family transposase	0.0636468154580528	0.905809972688118	Upregulated	6.43382458550572	WP_085947770.1
C2566_RS11080	C2566_RS11080	C2566_RS11080	ISAs1 family transposase	0.0626578490047896	0.908840723689917	Upregulated	9.37611549155376	NA
C2566_RS08400	lpxK	lpxK	tetraacyldisaccharide 4'-kinase	0.0625407695967692	0.890804096256974	Upregulated	49.1019817034179	WP_000570539.1
C2566_RS01620	hemE	hemE	uroporphyrinogen decarboxylase	0.0617043594409987	0.874935941279565	Upregulated	64.324464331014	WP_000137657.1
C2566_RS01320	metB	metB	cystathionine gamma-synthase	0.0615324452921111	0.885862924255869	Upregulated	52.3031935656749	WP_001301270.1
C2566_RS20135	yheS	yheS	ABC transporter ATP-binding protein	0.0611979341733382	0.853689192135263	Upregulated	117.51737969535	WP_000634798.1
C2566_RS13290	cheA	cheA	chemotaxis protein CheA	0.061026255776107	0.912987758606578	Upregulated	15.3805396116554	WP_012767737.1
C2566_RS03420	deoB	deoB	phosphopentomutase	0.0606960954308104	0.876987617177559	Upregulated	253.082576375147	WP_000816471.1
C2566_RS08135	artP	artP	arginine ABC transporter ATP-binding protein ArtP	0.0601815102469173	0.869249524392126	Upregulated	134.662380911318	WP_000027205.1
C2566_RS20595	yhhY	yhhY	N-acetyltransferase	0.0600521559649169	0.914724479398369	Upregulated	11.5029075771018	WP_001295206.1
C2566_RS06925	ubiF	ubiF	3-demethoxyubiquinol 3-hydroxylase	0.0598059114473789	0.861805625003572	Upregulated	256.230938995089	WP_000184540.1
C2566_RS02815	tamA	tamA	autotransporter assembly complex protein TamA	0.0591997237570122	0.817296003444321	Upregulated	147.221758167813	WP_001269293.1
C2566_RS08590	pqiC	pqiC	membrane integrity-associated transporter subunit PqiC	0.0586381744360644	0.882733009166184	Upregulated	206.640636977873	WP_000759120.1
C2566_RS04675	dnaE	dnaE	DNA polymerase III subunit alpha	0.0582302880088998	0.869968567929526	Upregulated	649.705849316543	WP_001294774.1
C2566_RS15105	hisM	hisM	ABC transporter permease	0.057614257356575	0.901432104700091	Upregulated	68.6419521540453	WP_000569958.1
C2566_RS20585	yhhW	yhhW	quercetin 2,3-dioxygenase	0.0573943905694613	0.868975273799619	Upregulated	71.2046109600558	WP_000639811.1
C2566_RS20545	glgC	glgC	glucose-1-phosphate adenylyltransferase	0.0562166177874846	0.87440486284999	Upregulated	277.712562501384	WP_000253975.1
C2566_RS12545	ydjZ	ydjZ	TVP38/TMEM64 family protein	0.0561341036900138	0.89170901590945	Upregulated	29.6208603011499	WP_000975812.1
C2566_RS25020	C2566_RS25020	C2566_RS25020	hypothetical protein	0.0560697173239715	0.916998029079217	Upregulated	28.2479873766118	WP_001326841.1
C2566_RS11265	yddA	yddA	ABC transporter ATP-binding protein/permease	0.0559774068709742	0.921729092284152	Upregulated	18.8785380374916	WP_000628583.1
C2566_RS11960	anmK	anmK	anhydro-N-acetylmuramic acid kinase	0.0549916195858576	0.885895867687803	Upregulated	355.681372485304	WP_000835077.1
C2566_RS04975	phoE	phoE	phosphoporin PhoE	0.0548904776428106	0.920444795902898	Upregulated	7.73409009722884	WP_000749880.1
C2566_RS01300	rpmE	rpmE	50S ribosomal protein L31	0.0544407535610499	0.908080345893537	Upregulated	922.421687404244	WP_000710769.1
C2566_RS02830	ppa	ppa	inorganic diphosphatase	0.0542251979874735	0.912978319718196	Upregulated	1536.25773799101	WP_000055072.1
C2566_RS02550	hflX	hflX	ribosome rescue GTPase HflX	0.0541545898753652	0.859566184842452	Upregulated	552.204922920998	WP_000460360.1
C2566_RS19595	mreD	mreD	rod shape-determining protein MreD	0.0539727357294346	0.888520720023076	Upregulated	51.3901768429447	WP_000179409.1
C2566_RS10005	tdk	tdk	thymidine kinase	0.0537307020728069	0.912987758606578	Upregulated	250.993598001314	WP_000068089.1
C2566_RS16020	der	der	ribosome biogenesis GTPase Der	0.053717338541135	0.883999156354722	Upregulated	234.069247855742	WP_000249410.1
C2566_RS08330	ycaK	ycaK	NAD(P)H oxidoreductase	0.0532997353585357	0.919924570659873	Upregulated	36.7121762619107	WP_001190363.1
C2566_RS20155	yhfA	yhfA	OsmC family protein	0.0526912702850915	0.881163964848834	Upregulated	357.8924830355	WP_001148908.1
C2566_RS06045	fetA	fetA	iron efflux ABC transporter ATP-binding subunit FetA	0.052365571532574	0.92326904833793	Upregulated	61.9121050874614	WP_001157551.1
C2566_RS04200	ddlB	ddlB	D-alanine--D-alanine ligase	0.0520698023432831	0.882733009166184	Upregulated	319.258123753389	WP_000130048.1
C2566_RS12890	pdeD	pdeD	EAL domain-containing protein	0.0515916965036542	0.910554852797077	Upregulated	26.02865087412	WP_001295494.1
C2566_RS05065	ykgL	ykgL	protein YkgL	0.0506249346361328	0.928653924969032	Upregulated	9.99437750199841	WP_001147279.1
C2566_RS04160	ftsI	ftsI	peptidoglycan glycosyltransferase FtsI	0.0503929756125068	0.928653924969032	Upregulated	24946.9394057245	WP_000642196.1
C2566_RS15540	ypeB	ypeB	DUF3820 family protein	0.0497782462932386	0.928437894428435	Upregulated	8.28426206491318	WP_000410201.1
C2566_RS20860	yhiN	yhiN	NAD(P)/FAD-dependent oxidoreductase	0.0497008968829545	0.908926540955339	Upregulated	74.9177745165629	WP_000439197.1
C2566_RS10625	C2566_RS10625	C2566_RS10625	PD-(D/E)XK nuclease-like domain-containing protein	0.0496345717588728	0.930070931070739	Upregulated	7.10235111940631	NA
C2566_RS10490	C2566_RS10490	C2566_RS10490	NAD-dependent dehydratase	0.0495589732677055	0.930492461300856	Upregulated	28.1960696088792	NA
C2566_RS07205	ybgO	ybgO	fimbrial protein	0.0494161005191771	0.914034880763402	Upregulated	44.796083755904	WP_001272429.1
C2566_RS03825	sgcE	sgcE	ribulose-phosphate 3 epimerase family protein	0.0490668162004485	0.925510255392281	Upregulated	16.5628199016546	WP_000600622.1
C2566_RS09380	fhuE	fhuE	ferric-rhodotorulic acid/ferric-coprogen receptor FhuE	0.0478012909445575	0.904493418736485	Upregulated	70.7541271740297	WP_000953449.1
C2566_RS13705	wbbD	wbbD	UDP-Gal:alpha-D-GlcNAc-diphosphoundecaprenol beta-1,3-galactosyltransferase	0.0473895166934596	0.914724479398369	Upregulated	385.795665010243	WP_001278664.1
C2566_RS08175	hcr	hcr	NADH oxidoreductase	0.047190916600409	0.92326904833793	Upregulated	22.1410575349927	WP_000178677.1
C2566_RS11965	slyB	slyB	outer membrane lipoprotein SlyB	0.0471091040808558	0.888520720023076	Upregulated	1833.0491004616	WP_000597196.1
C2566_RS11890	rsxA	rsxA	electron transport complex subunit RsxA	0.0469659043880582	0.930492461300856	Upregulated	27.2586006247232	WP_000133193.1
C2566_RS20500	C2566_RS20500	C2566_RS20500	DeoR/GlpR family transcriptional regulator	0.0467211477270961	0.918876202013784	Upregulated	66.9520561350313	WP_001300945.1
C2566_RS05175	yahD	yahD	ankyrin repeat domain-containing protein	0.0465957850796446	0.93445388629621	Upregulated	11.0604926406821	WP_000023635.1
C2566_RS08275	ftsK	ftsK	DNA translocase FtsK	0.046248938004512	0.918876202013784	Upregulated	956.855610413285	WP_000077053.1
C2566_RS12385	yniD	yniD	small membrane protein YniD	0.0459980110650551	0.93445388629621	Upregulated	15.7949393129601	WP_001142445.1
C2566_RS11920	nth	nth	endonuclease III	0.0459595875214285	0.930492461300856	Upregulated	22.3897429632617	WP_001030339.1
C2566_RS15925	yfgO	yfgO	AI-2E family transporter	0.0456308692496054	0.916137571312268	Upregulated	77.6710978368518	WP_000892044.1
C2566_RS04540	erpA	erpA	iron-sulfur cluster insertion protein ErpA	0.0455847464557705	0.899186866941785	Upregulated	1286.07148129212	WP_001295564.1
C2566_RS05745	ampG	ampG	muropeptide MFS transporter AmpG	0.0451715365872972	0.908840723689917	Upregulated	86.1582941397686	WP_000098413.1
C2566_RS13210	torZ	torZ	trimethylamine N-oxide reductase TorZ	0.0450677514067109	0.92834376455952	Upregulated	58.6736388883225	WP_000176795.1
C2566_RS13625	yeeY	yeeY	LysR substrate-binding domain-containing protein	0.0450370086853405	0.915515717318863	Upregulated	103.758695667821	WP_000803363.1
C2566_RS23050	tnpA	tnpA	IS200/IS605 family transposase	0.0440432125533214	0.939508082360158	Upregulated	6.98245713920546	NA
C2566_RS18905	yhaJ	yhaJ	DNA-binding transcriptional regulator YhaJ	0.0439596917170984	0.921729092284152	Upregulated	41.8346002343188	WP_001041010.1
C2566_RS18210	glcB	glcB	malate synthase G	0.0437960962256441	0.904114072568875	Upregulated	100.591840458625	WP_000084131.1
C2566_RS15740	eutT	eutT	ethanolamine utilization cob(I)yrinic acid a,c-diamide adenosyltransferase EutT	0.0435432516015903	0.939234446919163	Upregulated	4.97048133091493	WP_000651266.1
C2566_RS10300	sapF	sapF	peptide ABC transporter ATP-binding protein SapF	0.0434241887099958	0.930492461300856	Upregulated	20.695806427364	WP_000573407.1
C2566_RS20610	yrhB	yrhB	YrhB family protein	0.0434193814715342	0.939700526950619	Upregulated	5.69267976717459	WP_000634159.1
C2566_RS20825	rbbA	rbbA	ribosome-associated ATPase/putative transporter RbbA	0.0429644503480851	0.883999156354722	Upregulated	141.873265706385	WP_000149156.1
C2566_RS11885	ydgK	ydgK	DUF2569 domain-containing protein	0.0429629057268336	0.918876202013784	Upregulated	121.476745907616	WP_000214176.1
C2566_RS06200	purE	purE	5-(carboxyamino)imidazole ribonucleotide mutase	0.0428321381913992	0.930722498041584	Upregulated	23.4258368989094	WP_001295318.1
C2566_RS20620	yhhA	yhhA	DUF2756 family protein	0.042462109076742	0.928653924969032	Upregulated	241.38339659221	WP_000825996.1
C2566_RS15660	ypeA	ypeA	GNAT family acetyltransferase	0.0422402361027148	0.925241551155332	Upregulated	46.917533994481	WP_000406000.1
C2566_RS01750	yjbD	yjbD	DUF3811 domain-containing protein	0.0418852273203825	0.914724479398369	Upregulated	98.8476484522659	WP_001207634.1
C2566_RS08035	C2566_RS08035	C2566_RS08035	contractile injection system protein, VgrG/Pvc8 family	0.041871207778494	0.942739499038129	Upregulated	8.3884521509674	NA
C2566_RS08970	phoH	phoH	phosphate starvation-inducible protein PhoH	0.0415185816649428	0.941986576058129	Upregulated	177.147457130044	WP_000533522.1
C2566_RS08870	yccJ	yccJ	YccJ family protein	0.041214723954148	0.932705850562896	Upregulated	624.858794236717	WP_000107010.1
C2566_RS14695	yfaP	yfaP	YfaP family protein	0.0393350214683603	0.930070931070739	Upregulated	53.6503516168389	WP_001225852.1
C2566_RS00795	tatD	tatD	3'-5' ssDNA/RNA exonuclease TatD	0.0390238881477379	0.933656159803292	Upregulated	49.7182754814592	WP_001301305.1
C2566_RS18395	exbB	exbB	tol-pal system-associated acyl-CoA thioesterase	0.0389813542955275	0.942664935633618	Upregulated	189.944514739971	WP_000527844.1
C2566_RS20760	yhhT	yhhT	AI-2E family transporter	0.0383171054842095	0.928653924969032	Upregulated	55.1798554896954	WP_001300885.1
C2566_RS10265	yciZ	yciZ	protein YciZ	0.0382852339712839	0.921729092284152	Upregulated	58.6682262921391	WP_001288368.1
C2566_RS09905	ychN	ychN	DsrE/F sulfur relay family protein YchN	0.0378960830888484	0.939611696057982	Upregulated	180.07028269151	WP_001169669.1
C2566_RS12820	yeaW	yeaW	carnitine monooxygenase, oxygenase subunit YeaW	0.0377512611221111	0.949216940628797	Upregulated	21.124712663383	WP_000067822.1
C2566_RS04795	dkgB	dkgB	2,5-didehydrogluconate reductase DkgB	0.0375181016600893	0.93445388629621	Upregulated	64.1503099852283	WP_000997050.1
C2566_RS05815	ybaE	ybaE	SgrR family transcriptional regulator	0.0370183923991705	0.939392276215456	Upregulated	633.071512323858	WP_001238194.1
C2566_RS23940	C2566_RS23940	C2566_RS23940	hypothetical protein	0.0369550853091252	0.934593914525579	Upregulated	174.040472120166	NA
C2566_RS07870	deoR	deoR	DNA-binding transcriptional repressor DeoR	0.0369062147568058	0.930492461300856	Upregulated	57.4746175277152	WP_000450121.1
C2566_RS15595	cysM	cysM	cysteine synthase B	0.0365804324215384	0.932942544313446	Upregulated	54.7495341194145	WP_001295461.1
C2566_RS12445	chbG	chbG	chitin disaccharide deacetylase	0.0357604574512698	0.949785899027492	Upregulated	27.449044341823	WP_000440472.1
C2566_RS05670	ispA	ispA	(2E,6E)-farnesyl diphosphate synthase	0.0353523808270934	0.932705850562896	Upregulated	135.665392576061	WP_000347217.1
C2566_RS10370	pspF	pspF	phage shock protein operon transcriptional activator	0.0352599725041026	0.945579593317435	Upregulated	30.6444841930041	WP_001301108.1
C2566_RS08130	artI	artI	arginine ABC transporter substrate-binding protein ArtI	0.0348989352696611	0.947247912485105	Upregulated	182.564960829923	WP_000756569.1
C2566_RS16025	bamB	bamB	outer membrane protein assembly factor BamB	0.0345525503790384	0.945735972836273	Upregulated	607.471661560235	WP_001177048.1
C2566_RS08715	hyaD	hyaD	hydrogenase 1 maturation protease	0.0343119749882448	0.946922226850238	Upregulated	60.72783196261	WP_000003671.1
C2566_RS15640	yfeX	yfeX	porphyrinogen peroxidase	0.0341421059057814	0.942662173704021	Upregulated	156.206176168511	WP_000084590.1
C2566_RS18725	nfeF	nfeF	NADPH-dependent ferric chelate reductase NfeF	0.033982097959769	0.945735972836273	Upregulated	30.0719610397824	WP_001059839.1
C2566_RS19485	nanR	nanR	transcriptional regulator NanR	0.0337695204335532	0.948989778746855	Upregulated	114.949100048374	WP_000523844.1
C2566_RS21620	rfaY	rfaY	lipopolysaccharide core heptose(II) kinase RfaY	0.0330396260898631	0.954485162168877	Upregulated	107.838547113333	WP_000633084.1
C2566_RS21555	yibN	yibN	rhodanese-like domain-containing protein	0.0328986596807565	0.944719600551258	Upregulated	259.170344111461	WP_001156181.1
C2566_RS21210	ghrB	ghrB	glyoxylate/hydroxypyruvate reductase GhrB	0.0327402666116419	0.939508082360158	Upregulated	88.2601607297424	WP_000805027.1
C2566_RS03510	yjjZ	yjjZ	DUF1435 domain-containing protein	0.0324660449364195	NA	Upregulated	303.849772731539	WP_001393508.1
C2566_RS07620	ybhQ	ybhQ	YbhQ family protein	0.0323482250662994	0.956248846387912	Upregulated	858.002235358267	WP_000871982.1
C2566_RS10830	ydcF	ydcF	DUF218 domain-containing protein YdcF	0.03230946277769	0.935094636831141	Upregulated	79.9295151647958	WP_001027964.1
C2566_RS01375	frwC	frwC	PTS fructose transporter subunit EIIC	0.0321845487252623	0.958065616035178	Upregulated	27.9534090549491	WP_001004446.1
C2566_RS15455	ypeC	ypeC	DUF2502 domain-containing protein YpeC	0.0321673694059313	0.958065616035178	Upregulated	8.32302349882315	WP_000490072.1
C2566_RS07675	ybiJ	ybiJ	DUF1471 family protein YbiJ	0.031302886178315	0.952535011157252	Upregulated	95.9794172115683	WP_000849301.1
C2566_RS02540	miaA	miaA	tRNA (adenosine(37)-N6)-dimethylallyltransferase MiaA	0.0311960162951735	0.948583777448944	Upregulated	936.90743770498	WP_001280345.1
C2566_RS19260	glmM	glmM	phosphoglucosamine mutase	0.0309712049148439	0.954188283993581	Upregulated	150.636764698577	WP_000071134.1
C2566_RS07595	ybhL	ybhL	Bax inhibitor-1/YccA family protein	0.0308004114567965	0.956103025496431	Upregulated	991.595099360648	WP_000373624.1
C2566_RS15500	gltX	gltX	glutamate--tRNA ligase	0.030010149361775	0.919924570659873	Upregulated	561.091561901488	WP_000695655.1
C2566_RS17025	ygbI	ygbI	DNA-binding transcriptional repressor YgbI	0.0291481880744368	0.954292427654552	Upregulated	413.297192916278	WP_001295181.1
C2566_RS12415	hxpB	hxpB	hexitol phosphatase HxpB	0.0287588309964815	0.944923053463916	Upregulated	53.6125056399681	WP_000106833.1
C2566_RS07330	tolR	tolR	colicin uptake protein TolR	0.0277288681753147	0.928653924969032	Upregulated	150.526967821307	WP_000090100.1
C2566_RS12910	manY	manY	PTS mannose transporter subunit IIC	0.0277265774248835	0.958065616035178	Upregulated	193.782260200342	WP_000406926.1
C2566_RS17935	ygfX	ygfX	protein YgfX	0.0270045543335973	0.959839222631759	Upregulated	89.2611652123209	WP_000244783.1
C2566_RS06455	pheP	pheP	phenylalanine transporter	0.0256718779984786	0.961674084249515	Upregulated	94.1793160171186	WP_000786310.1
C2566_RS01445	fabR	fabR	HTH-type transcriptional repressor FabR	0.025575341386688	0.961769148373877	Upregulated	659.154216595232	WP_001309117.1
C2566_RS00455	rffA	rffA	dTDP-4-amino-4,6-dideoxygalactose transaminase	0.0252003393872621	0.959314521059167	Upregulated	66.3315947856198	WP_000612043.1
C2566_RS08370	ycaL	ycaL	metallopeptidase YcaL	0.0251571791486969	0.962938188904234	Upregulated	23.5136667970886	WP_001295345.1
C2566_RS17390	ygdD	ygdD	DUF423 domain-containing protein	0.024659653251815	0.969913838341151	Upregulated	12.1616294338186	WP_000203905.1
C2566_RS16790	yqaB	yqaB	fructose-1-phosphate/6-phosphogluconate phosphatase	0.0242720197330855	0.954292427654552	Upregulated	54.3712129795227	WP_000273290.1
C2566_RS04425	yadL	yadL	fimbrial-like protein YadL	0.0240851110410573	0.971780459743935	Upregulated	3.59751822549035	WP_001310526.1
C2566_RS19930	rpmC	rpmC	50S ribosomal protein L29	0.0236661434258947	0.972292805683787	Upregulated	983.82618347476	WP_000644741.1
C2566_RS03330	creD	creD	cell envelope integrity protein CreD	0.0231349155490487	0.971780459743935	Upregulated	32.8583293713457	WP_000920294.1
C2566_RS17315	xni	xni	flap endonuclease Xni	0.0228328742945154	0.96960864110424	Upregulated	37.6601458845443	WP_000268232.1
C2566_RS06910	ybeY	ybeY	rRNA maturation RNase YbeY	0.0226807922509496	0.964647563415289	Upregulated	213.413322729878	WP_000084473.1
C2566_RS02305	dcuS	dcuS	sensor histidine kinase	0.0223770809645192	0.962527499867103	Upregulated	97.2854373305221	NA
C2566_RS05835	mdlB	mdlB	SmdB family multidrug efflux ABC transporter permease/ATP-binding protein	0.0223332287724688	0.958065616035178	Upregulated	111.002737710831	WP_001256174.1
C2566_RS08720	hyaE	hyaE	hydrogenase-1 operon protein HyaE	0.0217258708503655	0.973369979226829	Upregulated	84.789005496528	WP_000063978.1
C2566_RS08285	rarA	rarA	replication-associated recombination protein RarA	0.0215416986108738	0.965942825970341	Upregulated	112.98335885266	WP_000067755.1
C2566_RS04270	gspE	gspE	type II secretion system protein GspE	0.0212862776137499	0.959314521059167	Upregulated	57.7867184947364	WP_001025145.1
C2566_RS16065	yfhM	yfhM	alpha2-macroglobulin	0.0208742079541409	0.954292427654552	Upregulated	418.304629242487	WP_000736266.1
C2566_RS17565	ygeA	ygeA	amino acid racemase	0.0205992288135803	0.972588884868067	Upregulated	48.7984905302618	WP_000848664.1
C2566_RS01525	C2566_RS01525	C2566_RS01525	hypothetical protein	0.0200702909065653	0.976768058443505	Upregulated	258.672482273471	NA
C2566_RS00925	hemN	hemN	oxygen-independent coproporphyrinogen III oxidase	0.0196591135064913	0.964647563415289	Upregulated	267.710852076893	WP_000116090.1
C2566_RS05955	recR	recR	recombination mediator RecR	0.0181569972302455	0.976805171273569	Upregulated	98.925278588646	WP_001195025.1
C2566_RS12045	ydhP	ydhP	MFS transporter	0.0178653256897241	0.977590285292584	Upregulated	32.8873730704439	WP_000701040.1
C2566_RS02445	ampC	ampC	BlaEC family class C beta-lactamase	0.0175015430306518	0.97762822182342	Upregulated	26.788106471167	WP_001300820.1
C2566_RS21920	yicN	yicN	DUF1198 domain-containing protein	0.0170895817666544	0.979408383411752	Upregulated	9.84695985468984	WP_001300927.1
C2566_RS17555	lysA	lysA	diaminopimelate decarboxylase	0.0170727707850467	0.97762822182342	Upregulated	33.6600233483274	WP_001120711.1
C2566_RS16610	ssrA	ssrA	hypothetical protein	0.0169108340872905	0.977997738432887	Upregulated	870415.527638084	NA
C2566_RS01180	cpxA	cpxA	envelope stress sensor histidine kinase CpxA	0.0166800870844207	0.974492042716381	Upregulated	276.808895149118	WP_000580413.1
C2566_RS13670	hisIE	hisIE	bifunctional phosphoribosyl-AMP cyclohydrolase/phosphoribosyl-ATP diphosphatase HisIE	0.0166104323614172	0.977997738432887	Upregulated	89.9544170596457	WP_000954911.1
C2566_RS08190	aqpZ	aqpZ	aquaporin Z	0.0164847059469597	0.979361068992267	Upregulated	18.604782797655	WP_001298299.1
C2566_RS05215	yahL	yahL	protein YahL	0.0164081279570515	0.980831473364548	Upregulated	11.0095934578147	WP_001301260.1
C2566_RS18550	ygiB	ygiB	DUF1190 family protein	0.0164068617797452	0.978535233530885	Upregulated	357.314944406606	WP_000831543.1
C2566_RS21385	C2566_RS21385	C2566_RS21385	MFS transporter	0.0162730727142684	0.980831473364548	Upregulated	9.09015054893421	WP_000204810.1
C2566_RS03975	kefF	kefF	glutathione-regulated potassium-efflux system oxidoreductase KefF	0.0161393985249924	0.979361068992267	Upregulated	27.4855233174715	WP_000600725.1
C2566_RS07050	C2566_RS07050	C2566_RS07050	lipoprotein	0.0160567786466985	0.981091075719531	Upregulated	6.83640235452955	WP_000856353.1
C2566_RS15065	yfcD	yfcD	NUDIX hydrolase YfcD	0.0154961913354178	0.961769148373877	Upregulated	99.8497224171941	WP_000437935.1
C2566_RS02855	fbp	fbp	class 1 fructose-bisphosphatase	0.0152980954172776	0.976319355355836	Upregulated	521.095416065914	WP_000853753.1
C2566_RS16565	yfjD	yfjD	HlyC/CorC family transporter	0.0150818833480967	0.976768058443505	Upregulated	341.529227352504	WP_077260525.1
C2566_RS21510	C2566_RS21510	C2566_RS21510	YadA-like family protein	0.0147471886701172	0.975841538218804	Upregulated	138.724438585764	WP_001033182.1
C2566_RS14400	psuK	psuK	pseudouridine kinase	0.0147149907987255	0.982109731441437	Upregulated	8.05940193019107	WP_001208132.1
C2566_RS01765	yjbE	yjbE	exopolysaccharide production protein YjbE	0.0142095610420116	0.982450083394193	Upregulated	4.21763514605191	WP_000757333.1
C2566_RS13010	rsmF	rsmF	16S rRNA (cytosine(1407)-C(5))-methyltransferase RsmF	0.0138221850525927	0.977997738432887	Upregulated	69.0529694884704	WP_000057022.1
C2566_RS21830	C2566_RS21830	C2566_RS21830	transposase	0.0134669757365418	0.982109731441437	Upregulated	23.9510442718444	NA
C2566_RS17070	surE	surE	5'/3'-nucleotidase SurE	0.0132877631868147	0.977997738432887	Upregulated	135.775417018786	WP_001295182.1
C2566_RS16450	rrf	rrf	hypothetical protein	0.0132250152147417	NA	Upregulated	174.992534138948	NA
C2566_RS01340	katG	katG	catalase/peroxidase HPI	0.0131250087723966	0.980452214714718	Upregulated	791.55120400664	WP_012767778.1
C2566_RS21685	radC	radC	RadC family protein	0.0128985572939667	0.982216406208185	Upregulated	188.327348377719	WP_001321683.1
C2566_RS21475	yibI	yibI	DUF3302 domain-containing protein	0.0118823055260311	0.983183794582739	Upregulated	8.46896946759018	WP_000479624.1
C2566_RS20420	greB	greB	transcription elongation factor GreB	0.0117953459255103	0.983183794582739	Upregulated	39.1103312769339	WP_000856731.1
C2566_RS19740	rrf	rrf	hypothetical protein	0.011689333070373	0.983183794582739	Upregulated	3083.60697019117	NA
C2566_RS25320	timP	timP	small toxic inner membrane protein TimP	0.0115662540017363	0.983183794582739	Upregulated	370.137160125327	WP_001380605.1
C2566_RS12340	ihfA	ihfA	integration host factor subunit alpha	0.0110569036898693	0.983183794582739	Upregulated	1227.20682122128	WP_001229265.1
C2566_RS02740	C2566_RS02740	C2566_RS02740	TetR/AcrR family transcriptional regulator	0.010017805353173	0.98341933443109	Upregulated	189.177462820174	WP_001318432.1
C2566_RS19340	mlaC	mlaC	phospholipid-binding protein MlaC	0.00987771850507387	0.983183794582739	Upregulated	145.548149707449	WP_000476487.1
C2566_RS24645	ynaM	ynaM	YnaM/YnfT family protein	0.00943343012964598	0.987893782032713	Upregulated	249.169245360854	WP_120795384.1
C2566_RS04030	rapA	rapA	RNA polymerase-associated protein RapA	0.00927827290115281	0.982905814864883	Upregulated	94.546688548194	WP_001117011.1
C2566_RS18815	ygjR	ygjR	Gfo/Idh/MocA family protein	0.00915296627154906	0.982450083394193	Upregulated	268.906820458504	WP_012775974.1
C2566_RS20705	ftsE	ftsE	cell division ATP-binding protein FtsE	0.00899277872362093	0.986237209496481	Upregulated	73.6295466906396	WP_000617726.1
C2566_RS03285	yaaX	yaaX	DUF2502 domain-containing protein	0.00897247789441009	0.985203170414525	Upregulated	37.4581102705644	WP_000738719.1
C2566_RS16495	raiA	raiA	ribosome-associated translation inhibitor RaiA	0.00871102575182142	0.985405612523253	Upregulated	69203.9686783827	WP_000178456.1
C2566_RS03660	uxuR	uxuR	Uxu operon transcriptional regulator	0.00861706009059721	0.983183794582739	Upregulated	74.7200245912643	WP_000833679.1
C2566_RS01135	rhaB	rhaB	rhamnulokinase	0.00805047059179849	0.988594479176648	Upregulated	20.0517354293376	WP_000144075.1
C2566_RS02620	aidB	aidB	isovaleryl-CoA dehydrogenase	0.00786962506012605	0.988117999737724	Upregulated	59.6566707830312	WP_001295190.1
C2566_RS08490	pepN	pepN	aminopeptidase N	0.00779669973938318	0.986460812629243	Upregulated	623.249610295737	WP_000193841.1
C2566_RS18325	hypA	hypA	hydrogenase maturation nickel metallochaperone HypA	0.00752800605507046	0.985692566816575	Upregulated	49.8824644937121	WP_000544952.1
C2566_RS10250	yciH	yciH	stress response translation initiation inhibitor YciH	0.00712840616141724	0.988594479176648	Upregulated	23.9206887247418	WP_001295580.1
C2566_RS13270	cheR	cheR	protein-glutamate O-methyltransferase CheR	0.00653345357057996	0.991145964441529	Upregulated	12.3781852633623	WP_000204338.1
C2566_RS12380	espL1	espL1	type III secretion system effector EspL1	0.00597029140473201	0.991991642857898	Upregulated	24.8482883494924	NA
C2566_RS02520	nnr	nnr	bifunctional ADP-dependent NAD(P)H-hydrate dehydratase/NAD(P)H-hydrate epimerase	0.0059126244113176	0.983183794582739	Upregulated	121.375306684841	WP_001329144.1
C2566_RS02405	yjeI	yjeI	DUF4156 domain-containing protein	0.00550445858542284	0.991605345364594	Upregulated	154.677816405559	WP_001301120.1
C2566_RS19520	zapG	zapG	Z-ring associated protein ZapG	0.00534593434352789	0.991145964441529	Upregulated	299.672087455563	WP_001295270.1
C2566_RS00320	hdfR	hdfR	HTH-type transcriptional regulator HdfR	0.00534291030552975	0.99159734109467	Upregulated	278.993734418285	WP_000379245.1
C2566_RS19560	aaeA	aaeA	p-hydroxybenzoic acid efflux pump subunit AaeA	0.00518945143449241	0.992141959416966	Upregulated	27.3424631862091	WP_000854033.1
C2566_RS04665	lpxB	lpxB	lipid-A-disaccharide synthase	0.00463871053848027	0.988594479176648	Upregulated	130.177048845557	WP_000139655.1
C2566_RS06850	hscC	hscC	molecular chaperone HscC	0.00456113524894567	0.993005639908043	Upregulated	31.472463884063	WP_000367881.1
C2566_RS03785	topAI	topAI	YjhX family toxin	0.00445945618676558	0.993405742866854	Upregulated	64.9069906372105	WP_001054376.1
C2566_RS20375	igaA	igaA	intracellular growth attenuator protein IgaA	0.00411820659042979	0.991991642857898	Upregulated	272.542356457927	WP_000104525.1
C2566_RS03580	mdtM	mdtM	multidrug efflux MFS transporter MdtM	0.00398256475240173	0.993915153192859	Upregulated	144.303942471627	WP_001137036.1
C2566_RS06100	ylbG	ylbG	helix-turn-helix domain-containing protein	0.00356454158654624	0.993405742866854	Upregulated	22.9013982623969	NA
C2566_RS16685	ygaP	ygaP	thiosulfate sulfurtransferase YgaP	0.00346945390448951	0.995085307211199	Upregulated	20.1657359639912	WP_001229445.1
C2566_RS03675	uxuA	uxuA	mannonate dehydratase	0.00260417367782012	0.996030219396165	Upregulated	50.3746682300343	WP_000438562.1
C2566_RS21735	gmk	gmk	guanylate kinase	0.00223708338615872	0.99680316399657	Upregulated	783.026775720743	WP_001295237.1
C2566_RS19335	mlaB	mlaB	lipid asymmetry maintenance protein MlaB	0.00206679693462105	0.997451939100984	Upregulated	84.8098546174945	WP_000004488.1
C2566_RS13225	yecM	yecM	VOC family protein	0.00126105398596984	0.998600118034206	Upregulated	38.5071762890873	WP_001295504.1
C2566_RS21750	trmH	trmH	tRNA (guanosine(18)-2'-O)-methyltransferase TrmH	0.000930625316800671	0.998826474666253	Upregulated	65.6868143986779	WP_001070177.1
C2566_RS02270	melA	melA	alpha-galactosidase	0.000903486566723169	0.998826474666253	Upregulated	49.2373152048179	WP_000988027.1
C2566_RS21335	yiaK	yiaK	3-dehydro-L-gulonate 2-dehydrogenase	0.000706143246755324	0.99929532562136	Upregulated	14.5216060721152	WP_000869037.1
C2566_RS14260	dusC	dusC	tRNA dihydrouridine(16) synthase DusC	0.000426803076455451	0.999609584427035	Upregulated	31.5261033852574	WP_001264861.1
C2566_RS02750	fklB	fklB	FKBP-type peptidyl-prolyl cis-trans isomerase	0.000156691126486519	0.99989397698411	Upregulated	149.364268966232	WP_000211237.1
C2566_RS09020	ghrA	ghrA	glyoxylate/hydroxypyruvate reductase GhrA	4.27844787872949e-05	0.99989397698411	Upregulated	94.3147740448589	WP_000351315.1
C2566_RS12960	mgrB	mgrB	PhoP/PhoQ regulator MgrB	3.49929299302236e-05	0.99989397698411	Upregulated	618.594375498517	WP_000714550.1
C2566_RS00130	pstC	pstC	phosphate ABC transporter permease PstC	-4.80473429354387e-05	0.99989397698411	Downregulated	38.3290488616399	WP_000741620.1
C2566_RS08320	ycaM	ycaM	APC family permease	-0.000743456496734377	0.999236205186925	Downregulated	38.0825521321771	WP_000918506.1
C2566_RS10015	ychE	ychE	NAAT family transporter YchE	-0.000943761816091611	0.998846351179786	Downregulated	60.2685921177813	WP_000616554.1
C2566_RS18930	tdcG	tdcG	L-serine ammonia-lyase	-0.000997074514628764	0.998846351179786	Downregulated	309.848895209331	WP_000622126.1
C2566_RS18375	gpr	gpr	L-glyceraldehyde 3-phosphate reductase	-0.00111931238194124	0.998836535410641	Downregulated	261.911113633827	WP_000262172.1
C2566_RS04655	fabZ	fabZ	3-hydroxyacyl-ACP dehydratase FabZ	-0.00120491173986839	0.998600118034206	Downregulated	356.139523034806	WP_000210739.1
C2566_RS18415	yqhC	yqhC	DNA-binding transcriptional regulator YqhC	-0.00146765243831852	0.99821205329607	Downregulated	49.0031120708653	WP_001298382.1
C2566_RS21180	yhjX	yhjX	MFS transporter	-0.00196729240470841	0.997654532927462	Downregulated	42.3871440612388	WP_000189015.1
C2566_RS00425	wzzE	wzzE	ECA polysaccharide chain length modulation protein	-0.00209797326604836	0.996129074313968	Downregulated	157.900538843298	WP_001295256.1
C2566_RS19790	smg	smg	DUF494 family protein Smg	-0.00213797666237945	0.997654532927462	Downregulated	319.379780834583	WP_000460680.1
C2566_RS17945	xerD	xerD	site-specific tyrosine recombinase XerD	-0.00284924974046292	0.995507470966299	Downregulated	119.287355483824	WP_000806638.1
C2566_RS09520	pepT	pepT	peptidase T	-0.00324119758127458	0.992141959416966	Downregulated	223.407543508014	WP_000359441.1
C2566_RS18380	yqhA	yqhA	TIGR00645 family protein	-0.00375539807927295	0.993405742866854	Downregulated	371.642511918336	WP_000439331.1
C2566_RS16110	hscB	hscB	co-chaperone HscB	-0.00380074996403	0.992141959416966	Downregulated	81.9845566671988	WP_000384413.1
C2566_RS03395	serB	serB	phosphoserine phosphatase	-0.00380835076975952	0.993636130489394	Downregulated	51.2309534563087	WP_001132955.1
C2566_RS11100	yddE	yddE	PhzF family isomerase	-0.00399624192532835	0.991145964441529	Downregulated	95.2923152703505	NA
C2566_RS14455	pdeN	pdeN	cyclic di-GMP phosphodiesterase	-0.00419561466390716	0.992085530843119	Downregulated	75.5185991423459	WP_000470561.1
C2566_RS17775	yggC	yggC	nucleoside/nucleotide kinase family protein	-0.00484794805213464	0.991639864116022	Downregulated	32.8534214139605	WP_000687705.1
C2566_RS01900	dusA	dusA	tRNA dihydrouridine(20/20a) synthase DusA	-0.00610424204147163	0.98865299241107	Downregulated	70.7142465776797	WP_001329186.1
C2566_RS00560	xerC	xerC	tyrosine recombinase XerC	-0.00626454350626282	0.989014849500036	Downregulated	52.2117573879886	WP_000130686.1
C2566_RS19125	dolP	dolP	division/outer membrane stress-associated lipid-binding lipoprotein	-0.00632566150471062	0.98865299241107	Downregulated	86.2092871446057	WP_000646033.1
C2566_RS03855	ribF	ribF	bifunctional riboflavin kinase/FAD synthetase	-0.00639558603415379	0.983183794582739	Downregulated	267.720673195872	WP_000767337.1
C2566_RS21520	lldR	lldR	transcriptional regulator LldR	-0.00667304167328062	0.991145964441529	Downregulated	389.008835862299	WP_000636500.1
C2566_RS16120	iscU	iscU	Fe-S cluster assembly scaffold IscU	-0.00704439593444426	0.987998591905262	Downregulated	179.548280965422	WP_000331707.1
C2566_RS15845	bamC	bamC	outer membrane protein assembly factor BamC	-0.00726152825919203	0.988594479176648	Downregulated	360.803712582134	WP_001297320.1
C2566_RS01380	frwB	frwB	PTS fructose-like transporter subunit IIB	-0.00747375998803766	0.989191961115573	Downregulated	23.8631426461185	WP_000161265.1
C2566_RS06720	dcuC	dcuC	anaerobic C4-dicarboxylate transporter DcuC	-0.00756506186992208	0.987998591905262	Downregulated	46.2149431898144	WP_000955063.1
C2566_RS07625	ybhR	ybhR	ABC transporter permease	-0.00757005248621237	0.985405612523253	Downregulated	79.4422105243911	WP_000469031.1
C2566_RS04470	sfsA	sfsA	DNA/RNA nuclease SfsA	-0.00771467031848405	0.988070201921535	Downregulated	1496.53742609865	WP_000396036.1
C2566_RS20325	damX	damX	cell division protein DamX	-0.00771913024627951	0.985387953994814	Downregulated	569.53725149685	WP_000343193.1
C2566_RS19835	yhdN	yhdN	DUF1992 domain-containing protein	-0.0087041881177849	0.982881115030289	Downregulated	146.435297787188	WP_000266486.1
C2566_RS19815	trkA	trkA	Trk system potassium transporter TrkA	-0.00876536716737917	0.983183794582739	Downregulated	173.481641883876	WP_000691382.1
C2566_RS12630	ansA	ansA	asparaginase	-0.0087895486378128	0.9850106188503	Downregulated	51.7609666216941	WP_001170162.1
C2566_RS07090	kdpC	kdpC	K(+)-transporting ATPase subunit C	-0.00888636799440356	0.988117999737724	Downregulated	8.61537563111033	WP_001297248.1
C2566_RS18855	yqjA	yqjA	DedA family general envelope maintenance protein YqjA	-0.00928746631326766	0.985405612523253	Downregulated	146.908300903581	WP_000422149.1
C2566_RS03585	yjiN	yjiN	DUF445 domain-containing protein	-0.00934405211908365	0.983183794582739	Downregulated	68.1852913131459	WP_001037419.1
C2566_RS04670	rnhB	rnhB	ribonuclease HII	-0.00955176576043051	0.983183794582739	Downregulated	45.1049403587695	WP_000569405.1
C2566_RS08155	ybjS	ybjS	NAD-dependent epimerase/dehydratase family protein	-0.00978799465676786	0.983183794582739	Downregulated	55.4339877038992	WP_001338420.1
C2566_RS15475	pdeA	pdeA	sensor domain-containing phosphodiesterase	-0.0103121993028793	0.981632518396229	Downregulated	227.126477707368	WP_001301424.1
C2566_RS04740	rcsF	rcsF	Rcs stress response system protein RcsF	-0.0106481382034327	0.982450083394193	Downregulated	63.9160816841195	WP_001202329.1
C2566_RS08165	ltaE	ltaE	low-specificity L-threonine aldolase	-0.0110725874826582	0.977590285292584	Downregulated	165.717096512811	WP_000566356.1
C2566_RS14345	cirA	cirA	catecholate siderophore receptor CirA	-0.0112500911655836	0.982450083394193	Downregulated	58.0206117828436	WP_000489227.1
C2566_RS14560	ccmD	ccmD	heme exporter protein CcmD	-0.0112504929186461	0.985140130484108	Downregulated	4.99520794017072	WP_000186540.1
C2566_RS18450	ftsP	ftsP	cell division protein FtsP	-0.0113397724394954	0.981819991412406	Downregulated	85.0090196054276	WP_000059388.1
C2566_RS17440	amiC	amiC	N-acetylmuramoyl-L-alanine amidase AmiC	-0.0117615747423457	0.981091075719531	Downregulated	121.428654944742	WP_000016907.1
C2566_RS25530	C2566_RS25530	C2566_RS25530	KPN_01571 family protein	-0.0118907893889761	0.983183794582739	Downregulated	6579.57554838822	WP_001299090.1
C2566_RS19050	nagA	nagA	N-acetylglucosamine-6-phosphate deacetylase	-0.0119794516265693	0.983183794582739	Downregulated	31.3229565575128	WP_012775972.1
C2566_RS05105	rclA	rclA	reactive chlorine resistance oxidoreductase RclA	-0.0125532073196486	0.983183794582739	Downregulated	25.1053536664342	WP_001046311.1
C2566_RS13485	C2566_RS13485	C2566_RS13485	glycosyltransferase family 9 protein	-0.0127429439395952	0.983183794582739	Downregulated	35.6824811562047	NA
C2566_RS17430	C2566_RS17430	C2566_RS17430	hypothetical protein	-0.0127958126048892	0.983183794582739	Downregulated	111.408543937136	NA
C2566_RS00590	corA	corA	magnesium/cobalt transporter CorA	-0.0128133866900342	0.979361068992267	Downregulated	73.3901183957572	WP_000947159.1
C2566_RS13405	uvrC	uvrC	excinuclease ABC subunit UvrC	-0.012840593561144	0.980831473364548	Downregulated	155.14402581561	WP_001283424.1
C2566_RS08120	artM	artM	arginine ABC transporter permease ArtM	-0.012859772271292	0.982109731441437	Downregulated	114.273920260954	WP_000464491.1
C2566_RS04480	hrpB	hrpB	ATP-dependent helicase HrpB	-0.013109474827724	0.973308579006164	Downregulated	96.132853913236	WP_001350480.1
C2566_RS16710	nrdH	nrdH	glutaredoxin-like protein NrdH	-0.0131199751446733	0.983183794582739	Downregulated	12.9096040374306	WP_001223227.1
C2566_RS06775	dacA	dacA	D-alanyl-D-alanine carboxypeptidase DacA	-0.0138427394100971	0.976768058443505	Downregulated	323.468944323411	WP_001092082.1
C2566_RS20810	C2566_RS20810	C2566_RS20810	lyase	-0.0141180618570861	0.982450083394193	Downregulated	53.2867289685578	NA
C2566_RS18665	folB	folB	bifunctional dihydroneopterin aldolase/7,8-dihydroneopterin epimerase	-0.0142479280746839	0.980831473364548	Downregulated	60.3899568108385	WP_001295541.1
C2566_RS13650	hisB	hisB	bifunctional histidinol-phosphatase/imidazoleglycerol-phosphate dehydratase HisB	-0.0143534892642742	0.979629080270594	Downregulated	63.2877316161084	WP_000080085.1
C2566_RS12985	prc	prc	carboxy terminal-processing peptidase	-0.01439173178424	0.974805546731115	Downregulated	397.110828516224	WP_001315679.1
C2566_RS20100	yheO	yheO	helix-turn-helix transcriptional regulator	-0.014423944422444	0.976805171273569	Downregulated	215.800065298221	WP_000091466.1
C2566_RS08445	mukB	mukB	chromosome partition protein MukB	-0.0145291752279138	0.97762822182342	Downregulated	413.471558216234	WP_000572670.1
C2566_RS20920	arsB	arsB	arsenite/antimonite:H(+) antiporter ArsB	-0.0146281791512348	0.980831473364548	Downregulated	46.4819280236559	WP_000922639.1
C2566_RS08105	ybjO	ybjO	YbjO family protein	-0.0146726402094174	0.979361068992267	Downregulated	42.5883308417941	WP_000389260.1
C2566_RS11850	malI	malI	mal regulon transcriptional regulator MalI	-0.0150047989684851	0.982109731441437	Downregulated	57.6787018903809	WP_000179519.1
C2566_RS02475	yjeM	yjeM	glutamate/gamma-aminobutyrate family transporter YjeM	-0.0151277224958262	0.976759234555248	Downregulated	100.431701324168	WP_001300174.1
C2566_RS08405	ycaQ	ycaQ	crosslink repair DNA glycosylase YcaQ	-0.0151518387138416	0.97762822182342	Downregulated	52.5178171407675	WP_000056538.1
C2566_RS11685	ynfF	ynfF	selenate/tellurate reductase subunit YnfF	-0.0153518410199109	0.979361068992267	Downregulated	569.684401088162	WP_001340362.1
C2566_RS02900	treR	treR	trehalose operon repressor TreR	-0.0154030102738508	0.977997738432887	Downregulated	36.9235893036807	WP_001181324.1
C2566_RS04070	thiP	thiP	thiamine/thiamine pyrophosphate ABC transporter permease ThiP	-0.015447329638774	0.981207554933556	Downregulated	31.721721983679	WP_000235723.1
C2566_RS11175	maeA	maeA	malate dehydrogenase	-0.0157165185650639	0.96960864110424	Downregulated	428.073669944573	WP_000433476.1
C2566_RS09615	pdeG	pdeG	cyclic diguanylate phosphodiesterase	-0.0162448137162019	0.981018930467339	Downregulated	17.8741611421393	WP_001246510.1
C2566_RS14670	atoC	atoC	acetoacetate metabolism transcriptional regulator AtoC	-0.0169802975011196	0.971283134380663	Downregulated	59.0832850821741	WP_000125282.1
C2566_RS08995	dgcT	dgcT	GGDEF domain-containing protein	-0.0170460882214529	0.977997738432887	Downregulated	394.911837214727	WP_000409883.1
C2566_RS19650	yhdT	yhdT	YhdT family protein	-0.017740431624497	0.979361068992267	Downregulated	4.22832660919527	WP_000381173.1
C2566_RS07750	mntS	mntS	manganase accumulation protein MntS	-0.0179850603039918	0.976768058443505	Downregulated	1421.47894086523	WP_001001761.1
C2566_RS18825	sstT	sstT	serine/threonine transporter SstT	-0.0180326987188174	0.976805171273569	Downregulated	119.648131786541	WP_000211656.1
C2566_RS22865	C2566_RS22865	C2566_RS22865	phage tail protein	-0.0181881519499061	0.979084163905123	Downregulated	5.68034685979543	WP_012767713.1
C2566_RS24955	ytgA	ytgA	protein YtgA	-0.0185778684727768	0.977590285292584	Downregulated	233.075382018036	WP_211180521.1
C2566_RS09740	dadX	dadX	catabolic alanine racemase DadX	-0.0186495285184635	0.977997738432887	Downregulated	390.260528891014	WP_000197884.1
C2566_RS13090	purT	purT	formate-dependent phosphoribosylglycinamide formyltransferase	-0.0188061795990073	0.977997738432887	Downregulated	21.3751676630485	WP_000173474.1
C2566_RS20505	glpG	glpG	rhomboid family intramembrane serine protease GlpG	-0.0188216889134069	0.971328136482795	Downregulated	63.9964534725411	WP_000928723.1
C2566_RS14525	yejO	yejO	autotransporter YejO	-0.0189825049577604	0.968654585160455	Downregulated	162.700984420362	WP_000554226.1
C2566_RS11575	hokD	hokD	type I toxin-antitoxin system toxin HokD	-0.0191223030673209	0.974676801944311	Downregulated	17864.7117471433	WP_000813254.1
C2566_RS08645	helD	helD	DNA helicase IV	-0.0192689067021264	0.964647563415289	Downregulated	237.3573194003	WP_001295354.1
C2566_RS01795	psiE	psiE	phosphate-starvation-inducible protein PsiE	-0.0195668840208753	0.977590285292584	Downregulated	16.8917247861756	WP_000202902.1
C2566_RS01705	aceB	aceB	malate synthase A	-0.0197278739118167	0.977590285292584	Downregulated	2425.04431836179	WP_000138915.1
C2566_RS14880	menC	menC	o-succinylbenzoate synthase	-0.0198607814642108	0.973176186149042	Downregulated	66.2299138533692	WP_001255628.1
C2566_RS15695	eutB	eutB	ethanolamine ammonia-lyase subunit alpha	-0.0211069649843089	0.976768058443505	Downregulated	10.3637544069891	WP_000769961.1
C2566_RS14620	eco	eco	serine protease inhibitor ecotin	-0.0212086758350275	0.966672152801372	Downregulated	91.5841398101691	WP_000849209.1
C2566_RS16230	glyA	glyA	serine hydroxymethyltransferase	-0.0217987863698875	0.961779830155417	Downregulated	889.105151338933	WP_000919159.1
C2566_RS02410	yjeJ	yjeJ	YjeJ family protein	-0.0231164567146625	0.973899053445756	Downregulated	12.6305449473314	WP_001008049.1
C2566_RS15405	ypdA	ypdA	two-component system sensor histidine kinase YpdA	-0.0231757552502088	0.954292427654552	Downregulated	79.3870914109257	WP_000544359.1
C2566_RS05950	ybaB	ybaB	YbaB/EbfC family nucleoid-associated protein	-0.0238657737947698	0.963974677265727	Downregulated	124.092277503116	WP_000467098.1
C2566_RS15100	hisP	hisP	histidine ABC transporter ATP-binding protein HisP	-0.0239859633581808	0.963974677265727	Downregulated	91.0451591164401	WP_001293613.1
C2566_RS14315	galS	galS	HTH-type transcriptional regulator GalS	-0.0244194920879605	0.962938188904234	Downregulated	68.9673093689115	WP_000628661.1
C2566_RS10940	ydcO	ydcO	BenE family transporter YdcO	-0.0244969124161417	0.964756213656202	Downregulated	20.6079672191277	WP_001326689.1
C2566_RS08875	wrbA	wrbA	NAD(P)H:quinone oxidoreductase	-0.0256953924254	0.949216940628797	Downregulated	1220.40172185253	WP_001151437.1
C2566_RS19265	folP	folP	dihydropteroate synthase	-0.0260763056343806	0.946785323471048	Downregulated	65.1546881643812	WP_000764731.1
C2566_RS10170	yciK	yciK	YciK family oxidoreductase	-0.0261158700615734	0.958065616035178	Downregulated	61.1470220102741	WP_000559286.1
C2566_RS08075	ybjN	ybjN	YbjN domain-containing protein	-0.0264030213945384	0.954227705620343	Downregulated	148.084442903196	WP_000203025.1
C2566_RS06130	hyi	hyi	hydroxypyruvate isomerase	-0.0264342381312245	0.968076118212593	Downregulated	9.15334803704195	WP_000943544.1
C2566_RS15790	narQ	narQ	nitrate/nitrite two-component system sensor histidine kinase NarQ	-0.0266819576483498	0.962938188904234	Downregulated	445.261683016803	WP_001300881.1
C2566_RS14660	rcsC	rcsC	two-component system sensor histidine kinase RcsC	-0.0268985552251308	0.93445388629621	Downregulated	327.662842475653	WP_000876025.1
C2566_RS20035	gspL	gspL	type II secretion system protein GspL	-0.0269112920590319	0.964647563415289	Downregulated	23.8989993445371	WP_001115228.1
C2566_RS17745	tkt	tkt	transketolase	-0.0279108502518073	0.958065616035178	Downregulated	1104.34668360218	WP_000098614.1
C2566_RS05905	acrA	acrA	multidrug efflux RND transporter periplasmic adaptor subunit AcrA	-0.0279924920850487	0.93843328983871	Downregulated	463.040600573447	WP_001295324.1
C2566_RS03880	rihC	rihC	ribonucleoside hydrolase RihC	-0.0280099770087988	0.959839222631759	Downregulated	87.1170688399672	WP_001239155.1
C2566_RS03760	nanM	nanM	N-acetylneuraminate epimerase	-0.0282829036424576	0.958065616035178	Downregulated	33.3928495778406	WP_001309184.1
C2566_RS12060	punR	punR	DNA-binding transcriptional activator PunR	-0.028303347277926	0.949216940628797	Downregulated	73.4253092606116	WP_000269493.1
C2566_RS19045	agaF	agaF	PTS galactosamine/N-acetylgalactosamine transporter subunit IIA	-0.0285052557888951	0.964249715803561	Downregulated	8.16430283368861	WP_000948824.1
C2566_RS04390	yadE	yadE	polysaccharide deacetylase family protein	-0.0287107677524024	0.954292427654552	Downregulated	91.5830385138421	WP_000277917.1
C2566_RS11010	ydcY	ydcY	DUF2526 family protein YdcY	-0.0297612883869476	0.936742491236283	Downregulated	164.95512422491	WP_000018633.1
C2566_RS17015	mutS	mutS	DNA mismatch repair protein MutS	-0.0298971644869169	0.946978259004331	Downregulated	113.394923793296	WP_001272928.1
C2566_RS15470	nupC	nupC	nucleoside permease NupC	-0.0301331074749627	0.941274649601785	Downregulated	437.641443999181	WP_000376337.1
C2566_RS06135	glxR	glxR	2-hydroxy-3-oxopropionate reductase	-0.0307406905683866	0.958065616035178	Downregulated	8.91662309321488	WP_000765842.1
C2566_RS04205	ftsQ	ftsQ	cell division protein FtsQ	-0.0314480566673183	0.944923053463916	Downregulated	251.300718459214	WP_000075744.1
C2566_RS00405	rhoL	rhoL	rho operon leader peptide RhoL	-0.0316812077457961	0.954292427654552	Downregulated	1900.18466945518	WP_001295255.1
C2566_RS01455	trmA	trmA	tRNA (uridine(54)-C5)-methyltransferase TrmA	-0.0317433948587085	0.930492461300856	Downregulated	89.3159540925743	WP_000187022.1
C2566_RS00680	C2566_RS00680	C2566_RS00680	cytosine permease	-0.0320534813827738	0.955955765996356	Downregulated	27.0488238032481	WP_001227362.1
C2566_RS15950	upp	upp	uracil phosphoribosyltransferase	-0.0325887835115504	0.951638977159298	Downregulated	393.622867175437	WP_001295473.1
C2566_RS06650	ybdR	ybdR	zinc-dependent alcohol dehydrogenase	-0.0327541387466455	0.957058876081284	Downregulated	24.5162071719817	WP_000646137.1
C2566_RS11230	dosC	dosC	diguanylate cyclase DosC	-0.0327620367704911	0.957058876081284	Downregulated	14.9205051158428	WP_000426272.1
C2566_RS13630	yeeZ	yeeZ	SDR family oxidoreductase	-0.0328716902003109	0.933265975048501	Downregulated	182.896113894023	WP_000754737.1
C2566_RS17190	yqcE	yqcE	MFS transporter	-0.0329153641869223	0.957137410982678	Downregulated	14.4541786833564	WP_001164543.1
C2566_RS07580	moaC	moaC	cyclic pyranopterin monophosphate synthase MoaC	-0.0330085138726525	0.942662173704021	Downregulated	61.5186455459615	WP_000080885.1
C2566_RS21495	yibT	yibT	protein YibT	-0.0332575885417662	0.954292427654552	Downregulated	294.441686499527	WP_000517100.1
C2566_RS13765	galF	galF	UTP--glucose-1-phosphate uridylyltransferase GalF	-0.0335599415831709	0.939611696057982	Downregulated	141.239721561396	WP_000183060.1
C2566_RS04155	ftsL	ftsL	cell division protein FtsL	-0.0338366765337878	0.930070931070739	Downregulated	206.310638206839	WP_000625658.1
[truncated: 1,997 more rows]
