# Supplementary material for: Transcriptome Profiling of Escherichia coli B During Sequential Adaptation to T4 Phage and Iron(III) Stress
Source: Antibiotics (Basel). 2026 Jul 13;15(7):684. doi: 10.3390/antibiotics15070684 (PMC13405929; doi:10.3390/antibiotics15070684)
Supplement: Supplementary file 1 [file antibiotics-15-00684-s001.zip › SUPPLEMENTARY FOLDER/analysis_noCON3/PF_vs_ANC_significant.csv]

gene_id	label	gene_name	product	log2FoldChange	padj	direction	baseMean	protein_id
C2566_RS05230	yahO	yahO	DUF1471 family periplasmic protein YahO	3.99636861296806	6.36599821341207e-15	Upregulated	2060.1483321989	WP_000691956.1
C2566_RS02240	eptA	eptA	phosphoethanolamine transferase EptA	3.91820193296277	6.36599821341207e-15	Upregulated	454.780658311439	WP_001298860.1
C2566_RS08885	ymdF	ymdF	general stress protein	3.51842686469382	2.24233996347655e-09	Upregulated	1354.03260943936	WP_001273658.1
C2566_RS19180	mtr	mtr	tryptophan permease	3.51271576854148	7.1998034360196e-10	Upregulated	1317.29509001488	WP_000224351.1
C2566_RS17660	ygeW	ygeW	knotted carbamoyltransferase YgeW	3.49240483233153	6.93983386817022e-08	Upregulated	201.282040829092	WP_000859787.1
C2566_RS08310	ycaC	ycaC	isochorismate family cysteine hydrolase YcaC	3.36514325530236	3.25295794618531e-18	Upregulated	206.676705211341	WP_000165879.1
C2566_RS11190	osmC	osmC	peroxiredoxin OsmC	3.17350962291082	7.70083597195008e-22	Upregulated	247.549987244997	WP_000152305.1
C2566_RS13455	yodB	yodB	cytochrome b	3.15544805981945	2.65539539064025e-07	Upregulated	490.32131466659	WP_001079074.1
C2566_RS13680	ugd	ugd	UDP-glucose 6-dehydrogenase	3.06233366830124	4.95833170044191e-08	Upregulated	424.341699862859	WP_000704860.1
C2566_RS21575	waaH	waaH	UDP-glucuronate:LPS(HepIII) glycosyltransferase	3.02883631523292	5.80169397099157e-06	Upregulated	300.924428308306	WP_000982115.1
C2566_RS21055	dctA	dctA	C4-dicarboxylate transporter DctC	2.91454380759918	9.25068885045929e-12	Upregulated	2929.21241711558	WP_000858210.1
C2566_RS17700	ygfK	ygfK	putative selenate reductase subunit YgfK	2.91423904334873	6.01611738471914e-08	Upregulated	305.452587959276	WP_000502388.1
C2566_RS14835	arnB	arnB	UDP-4-amino-4-deoxy-L-arabinose aminotransferase	2.90637259255737	1.93084785732957e-05	Upregulated	1073.85069823542	WP_001295286.1
C2566_RS14830	ais	ais	lipopolysaccharide core heptose(II)-phosphate phosphatase Ais	2.75744876186095	6.56651635281701e-05	Upregulated	1204.62659460032	WP_000879113.1
C2566_RS16670	kbp	kbp	potassium binding protein Kbp	2.74543282623782	1.31349124114198e-07	Upregulated	1012.54760230906	WP_000522424.1
C2566_RS11180	sra	sra	stationary-phase-induced ribosome-associated protein	2.60936587832483	6.50255150088698e-09	Upregulated	6284.43475391106	WP_000841554.1
C2566_RS06370	C2566_RS06370	C2566_RS06370	porin	2.50997058036193	2.24072577826008e-07	Upregulated	847.484446055726	NA
C2566_RS17715	xdhD	xdhD	molybdopterin-dependent oxidoreductase Mo/Fe-S-binding subunit	2.47163780219194	1.0374159097036e-05	Upregulated	349.779382230169	WP_000583631.1
C2566_RS14850	arnD	arnD	4-deoxy-4-formamido-L-arabinose-phosphoundecaprenol deformylase	2.40429028477319	0.00019111728780754	Upregulated	257.121369229249	WP_000169728.1
C2566_RS02235	basR	basR	two-component system response regulator BasR	2.39045138148135	8.31070922081578e-08	Upregulated	159.762109983369	WP_000697915.1
C2566_RS07420	ybgS	ybgS	YbgS-like family protein	2.38492879290094	7.87180398187973e-09	Upregulated	187.022361992846	WP_000784351.1
C2566_RS23550	C2566_RS23550	C2566_RS23550	xanthine permease XanP	2.38248853071298	0.00147908816758309	Upregulated	13.2716033851569	NA
C2566_RS17710	ygfM	ygfM	molybdopterin-dependent oxidoreductase FAD-binding subunit	2.36578928107716	0.000319502362386374	Upregulated	51.8024502678134	WP_000572483.1
C2566_RS06365	C2566_RS06365	C2566_RS06365	IS1-like element IS1A family transposase	2.32392198258176	0.000535704030818732	Upregulated	22.3363148292525	WP_103215986.1
C2566_RS02225	pmrR	pmrR	LpxT activity modulator PmrR	2.2847880174219	3.79762916474418e-05	Upregulated	258.862162562108	WP_000797657.1
C2566_RS14840	arnC	arnC	undecaprenyl-phosphate 4-deoxy-4-formamido-L-arabinose transferase	2.26239906875076	0.000674475026996603	Upregulated	453.425821125021	WP_000461657.1
C2566_RS14845	arnA	arnA	bifunctional UDP-4-amino-4-deoxy-L-arabinose formyltransferase/UDP-glucuronic acid oxidase ArnA	2.26037730920576	0.000109669434343406	Upregulated	681.968998642612	WP_000860273.1
C2566_RS21420	aldB	aldB	aldehyde dehydrogenase AldB	2.25793001772775	7.54847863103157e-07	Upregulated	238.290417136978	WP_001300944.1
C2566_RS17675	hyuA	hyuA	D-phenylhydantoinase	2.22531371220482	0.000176476247931118	Upregulated	109.057628725119	WP_001264452.1
C2566_RS02200	yjdN	yjdN	VOC family metalloprotein YjdN	2.14474211278723	6.25654460510905e-09	Upregulated	64.8205106195894	WP_001131339.1
C2566_RS10105	yciG	yciG	general stress protein	2.1365045919346	0.00146210701284121	Upregulated	16.0911604806875	WP_000807651.1
C2566_RS10030	oppC	oppC	oligopeptide ABC transporter permease OppC	2.12213070656783	6.12469645169132e-06	Upregulated	1304.29990496696	WP_000979661.1
C2566_RS13015	yebV	yebV	YebV family protein	2.10904970229484	1.69767158518697e-05	Upregulated	1946.28999938405	WP_001295499.1
C2566_RS10520	ynaJ	ynaJ	DUF2534 family protein	2.10061868297224	6.19629703093345e-05	Upregulated	1860.25655639098	WP_000605090.1
C2566_RS14190	mlrA	mlrA	HTH-type transcriptional regulator MlrA	2.09197685270929	2.76876061064012e-06	Upregulated	114.665261950076	WP_001240403.1
C2566_RS21630	C2566_RS21630	C2566_RS21630	IS1-like element IS1A family transposase	2.06884407698427	0.000727124246844949	Upregulated	16.9339196510481	WP_094096600.1
C2566_RS08475	ompF	ompF	porin OmpF	2.02487466594559	5.91055129139157e-06	Upregulated	130227.461999142	WP_000977920.1
C2566_RS08595	rmf	rmf	ribosome modulation factor	1.99742302169701	0.000717629198183343	Upregulated	125667.915219865	WP_000828648.1
C2566_RS05500	yaiA	yaiA	protein YaiA	1.9882782652473	0.000156065439198914	Upregulated	840.600838604057	WP_001142439.1
C2566_RS13340	araF	araF	arabinose ABC transporter substrate-binding protein AraF	1.97321709772474	1.90694256125462e-07	Upregulated	140.776785501518	WP_000548675.1
C2566_RS18370	yghX	yghX	YghX family hydrolase	1.96550852419497	3.11102211911409e-06	Upregulated	86.6521522504322	WP_001424373.1
C2566_RS24910	C2566_RS24910	C2566_RS24910	hypothetical protein	1.94128750564998	0.000640790531871208	Upregulated	43.2828305349697	WP_000700140.1
C2566_RS14855	arnT	arnT	lipid IV(A) 4-amino-4-deoxy-L-arabinosyltransferase	1.93968378269463	0.00120884649954972	Upregulated	355.854245661503	WP_000844057.1
C2566_RS17665	dpaL	dpaL	diaminopropionate ammonia-lyase	1.93557610085447	0.0028643689372872	Upregulated	110.216965597571	WP_000110501.1
C2566_RS17705	ssnA	ssnA	putative aminohydrolase SsnA	1.93138468236772	0.00101599383921587	Upregulated	70.3409992207368	WP_000906252.1
C2566_RS12895	yoaE	yoaE	CNNM family cation transport protein YoaE	1.89183769700001	8.72234955932974e-06	Upregulated	166.486440701754	WP_000394983.1
C2566_RS10025	oppB	oppB	oligopeptide ABC transporter permease OppB	1.88535049778201	7.52348420173276e-06	Upregulated	1417.89993592701	WP_000911112.1
C2566_RS03465	osmY	osmY	molecular chaperone OsmY	1.84042343031376	1.73931396661575e-05	Upregulated	296.695841525984	WP_001295748.1
C2566_RS07300	cydA	cydA	cytochrome ubiquinol oxidase subunit I	1.83459525781372	8.6441714537979e-07	Upregulated	5005.17321505196	WP_000884361.1
C2566_RS20050	bfr	bfr	bacterioferritin	1.83137832093936	0.000542813265332781	Upregulated	7457.85310984729	WP_000675504.1
C2566_RS07445	ybhC	ybhC	putative acyl-CoA thioester hydrolase	1.81341686196417	4.70078075313731e-10	Upregulated	216.451671986679	WP_001091587.1
C2566_RS15770	tkt	tkt	transketolase	1.80345534344179	1.47149970269361e-09	Upregulated	279.427015858161	WP_000087280.1
C2566_RS13325	otsB	otsB	trehalose-phosphatase	1.784552295299	3.86580753285635e-05	Upregulated	137.169554649818	WP_001295645.1
C2566_RS05465	iraP	iraP	anti-adapter protein IraP	1.77942776482927	0.0033080689622928	Upregulated	334.129873251183	WP_000792970.1
C2566_RS14865	arnF	arnF	4-amino-4-deoxy-L-arabinose-phosphoundecaprenol flippase subunit ArnF	1.74044129248551	0.000938388922181873	Upregulated	54.0454024262404	WP_000523880.1
C2566_RS07305	cydB	cydB	cytochrome d ubiquinol oxidase subunit II	1.7106562716129	9.46219966420879e-06	Upregulated	4196.50908853417	WP_000568275.1
C2566_RS12040	sodB	sodB	superoxide dismutase [Fe]	1.67067393948722	1.74164732580066e-06	Upregulated	6210.73386826516	WP_000007283.1
C2566_RS17350	C2566_RS17350	C2566_RS17350	ABC transporter substrate-binding protein	1.66841181059779	0.000938388922181873	Upregulated	208.091678331832	WP_000857361.1
C2566_RS10755	ynbE	ynbE	YnbE family lipoprotein	1.60538804023923	0.000931275464787269	Upregulated	29.0738455514615	WP_000698145.1
C2566_RS13620	plaP	plaP	putrescine/proton symporter PlaP	1.58813757756327	0.000240479943467793	Upregulated	129.069837176672	WP_000019197.1
C2566_RS17680	arcC	arcC	carbamate kinase	1.56350550143066	4.53460332831771e-05	Upregulated	70.1138320323059	WP_000038008.1
C2566_RS00140	glmS	glmS	glutamine--fructose-6-phosphate transaminase (isomerizing)	1.55576857280682	4.06113306724199e-05	Upregulated	838.63102838954	WP_000334099.1
C2566_RS18485	ygiW	ygiW	OB fold stress tolerance protein YgiW	1.55272759626855	0.000240983193559243	Upregulated	1092.58329558161	WP_000712658.1
C2566_RS17400	ygdI	ygdI	YgdI/YgdR family lipoprotein	1.55150021998542	0.00223732048251296	Upregulated	154.529806380819	WP_000750398.1
C2566_RS16335	lepB	lepB	signal peptidase I	1.5506439598773	1.14753244516931e-05	Upregulated	460.417383829503	WP_000002542.1
C2566_RS15325	dsdX	dsdX	D-serine transporter DsdX	1.54406236548791	3.22136127844727e-06	Upregulated	89.2295269526702	WP_000556048.1
C2566_RS17060	nlpD	nlpD	murein hydrolase activator NlpD	1.53770470156789	0.000109453368803697	Upregulated	2957.24748841779	WP_224692580.1
C2566_RS10220	acnA	acnA	aconitate hydratase AcnA	1.53505031362613	4.57838705087377e-06	Upregulated	1152.09584402542	WP_000099534.1
C2566_RS07240	sdhD	sdhD	succinate dehydrogenase membrane anchor subunit	1.52807034946815	0.00504383244484647	Upregulated	354.052641133813	WP_000254365.1
C2566_RS02800	paeA	paeA	hemolysin family protein	1.52280133692391	4.16164940763982e-09	Upregulated	275.127322010665	WP_000935036.1
C2566_RS15985	yfgG	yfgG	YfgG family protein	1.5162926228689	0.000727124246844949	Upregulated	844.898910527442	WP_000076001.1
C2566_RS15330	dsdA	dsdA	D-serine ammonia-lyase	1.51468026654924	0.000159868147035435	Upregulated	88.7924858231763	WP_000426426.1
C2566_RS01405	eptC	eptC	phosphoethanolamine transferase CptA	1.51467872180394	9.691631134128e-05	Upregulated	691.065111549148	WP_000556295.1
C2566_RS13320	otsA	otsA	alpha,alpha-trehalose-phosphate synthase	1.51363534291007	1.46735593537681e-06	Upregulated	212.393710509846	WP_001295646.1
C2566_RS16545	rimM	rimM	ribosome maturation factor RimM	1.51252790733536	0.00166374401014503	Upregulated	1927.14124640103	WP_000043335.1
C2566_RS19900	rpsH	rpsH	30S ribosomal protein S8	1.51015652898042	0.00039995271395353	Upregulated	1208.31554369528	WP_000062611.1
C2566_RS17980	uacT	uacT	urate/proton symporter UacT	1.50403192522453	0.00660781664415804	Upregulated	86.5287772751238	WP_001295374.1
C2566_RS10100	yciF	yciF	ferritin-like domain-containing protein	1.50254104671451	0.00679307669168951	Upregulated	44.2230035246294	WP_001056490.1
C2566_RS07850	bssR	bssR	biofilm formation regulator BssR	1.49063392320878	0.000335983736847018	Upregulated	137782.443277093	WP_000497137.1
C2566_RS08305	dmsC	dmsC	dimethyl sulfoxide reductase anchor subunit DmsC	1.48286535595777	0.00106055120678189	Upregulated	227.015130193351	WP_000534631.1
C2566_RS05880	ylaC	ylaC	YlaC family protein	1.47300076132316	3.55758381209772e-05	Upregulated	450.709231331977	WP_000136192.1
C2566_RS25015	yljB	yljB	protein YljB	1.47136262785212	0.00248292258746907	Upregulated	85.4251142308404	WP_001406719.1
C2566_RS02230	pmrB	pmrB	two-component system sensor histidine kinase PmrB	1.4661928407202	0.00111149994638067	Upregulated	136.836390575408	WP_001051094.1
C2566_RS07875	ybjG	ybjG	undecaprenyl-diphosphate phosphatase	1.4655879753396	0.000192872015032418	Upregulated	56.963931711246	WP_001295291.1
C2566_RS09190	grxB	grxB	glutaredoxin 2	1.44926440469284	0.000118790607325484	Upregulated	747.872258242139	WP_000780912.1
C2566_RS00015	yidD	yidD	membrane protein insertion efficiency factor YidD	1.44686808007398	0.00114608276633467	Upregulated	35.4731473236769	WP_001307474.1
C2566_RS07315	ybgE	ybgE	cyd operon protein YbgE	1.43969938097064	0.00142062718649151	Upregulated	614.178319453407	WP_000034602.1
C2566_RS01590	thiS	thiS	sulfur carrier protein ThiS	1.43640552451291	0.0148394440355847	Upregulated	14.8901642672741	WP_001166232.1
C2566_RS16540	trmD	trmD	tRNA (guanosine(37)-N1)-methyltransferase TrmD	1.42491595345914	0.00252504616213525	Upregulated	2765.0948748419	WP_000264777.1
C2566_RS18480	ygiV	ygiV	AraC family transcriptional regulator	1.40980260211631	0.00870619767034012	Upregulated	103.832021721773	WP_000183505.1
C2566_RS11370	tam	tam	trans-aconitate 2-methyltransferase	1.40755002217965	0.0101093743183492	Upregulated	34.4213062872632	WP_001286597.1
C2566_RS11430	C2566_RS11430	C2566_RS11430	type II toxin-antitoxin system RelE/ParE family toxin	1.40283005949913	0.00483779544503398	Upregulated	163.039926486151	WP_000273128.1
C2566_RS01645	zraP	zraP	zinc resistance sensor/chaperone ZraP	1.39911915262022	0.00106690850524976	Upregulated	383.733622137504	WP_001296714.1
C2566_RS14860	arnE	arnE	4-amino-4-deoxy-L-arabinose-phosphoundecaprenol flippase subunit ArnE	1.39889514617067	0.0141611120242995	Upregulated	36.6671992901855	WP_000638031.1
C2566_RS17720	C2566_RS17720	C2566_RS17720	nucleobase:cation symporter-2 family protein	1.38876680445706	0.00991137999601439	Upregulated	41.3664027331291	WP_061057655.1
C2566_RS21220	yiaG	yiaG	HTH-type transcriptional regulator	1.38181479833446	0.00069162973054025	Upregulated	924.875197665995	WP_000455798.1
C2566_RS15390	yfdY	yfdY	YfdY family protein	1.37122586943053	0.00260961423567147	Upregulated	335.286653790725	WP_000639883.1
C2566_RS03110	C2566_RS03110	C2566_RS03110	BCCT family transporter	1.36008525063498	2.64809692697424e-07	Upregulated	137.339042465206	WP_001293436.1
C2566_RS18865	yqjC	yqjC	DUF1090 family protein YqjC	1.34270717348393	1.02747726096379e-05	Upregulated	1124.29600712545	WP_001295543.1
C2566_RS09990	rssB	rssB	two-component system response regulator RssB	1.33967543361501	4.53460332831771e-05	Upregulated	96.3947561391083	WP_000193447.1
C2566_RS11170	adhP	adhP	alcohol dehydrogenase AdhP	1.33318913724249	0.000305767110679202	Upregulated	33.8024138672451	WP_000642433.1
C2566_RS11740	ydgD	ydgD	trypsin-like serine peptidase	1.32942774535643	0.00185022596253194	Upregulated	384.849612384624	WP_001260835.1
C2566_RS13370	yecH	yecH	YecH family metal-binding protein	1.32931191724611	0.011055620435079	Upregulated	96.353567509986	WP_000377224.1
C2566_RS10255	osmB	osmB	osmotically-inducible lipoprotein OsmB	1.32868351478224	1.06502098554286e-05	Upregulated	251.411210017548	WP_000498253.1
C2566_RS07310	cydX	cydX	cytochrome bd-I oxidase subunit CydX	1.32598666713848	0.000680708363479517	Upregulated	352.515384530734	WP_000270282.1
C2566_RS11755	tqsA	tqsA	AI-2 transporter TqsA	1.32140592465945	0.00748362682806483	Upregulated	187.77553305455	WP_001118241.1
C2566_RS05600	secD	secD	protein translocase subunit SecD	1.31543360964398	0.000274947852256	Upregulated	828.706113342964	WP_000934822.1
C2566_RS18005	guaD	guaD	guanine deaminase	1.31239686754881	0.00190552111594877	Upregulated	65.1643849312943	WP_001301062.1
C2566_RS03620	yjiH	yjiH	nucleoside recognition domain-containing protein	1.31045829295198	0.000355485428659235	Upregulated	327.644504661503	WP_001295597.1
C2566_RS09370	ycfH	ycfH	metal-dependent hydrolase	1.30985364108238	0.000606682253450301	Upregulated	227.935379595539	WP_000480255.1
C2566_RS19875	rplO	rplO	50S ribosomal protein L15	1.3050217012037	0.00610562982475861	Upregulated	1393.68432776955	WP_001238917.1
C2566_RS15465	mntH	mntH	Nramp family divalent metal transporter	1.30179731772787	0.00286330649307156	Upregulated	311.975119478743	WP_000186384.1
C2566_RS12000	ydhL	ydhL	DUF1289 domain-containing protein	1.29949044769242	0.000680708363479517	Upregulated	55.3345675243215	WP_000840481.1
C2566_RS19550	yhcO	yhcO	barstar family protein	1.29855039485193	0.00226885302576295	Upregulated	380.100964499422	WP_001029005.1
C2566_RS12565	ynjD	ynjD	ATP-binding cassette domain-containing protein	1.2912772275571	0.000512761298399829	Upregulated	54.4801532731121	WP_001300558.1
C2566_RS05735	cyoB	cyoB	cytochrome o ubiquinol oxidase subunit I	1.28855686546674	0.00964842716939002	Upregulated	1234.77667272315	WP_000467180.1
C2566_RS14610	napF	napF	ferredoxin-type protein NapF	1.27789060755039	0.00210163292066692	Upregulated	42.0134056455169	WP_000686736.1
C2566_RS08355	ycaP	ycaP	DUF421 domain-containing protein	1.27393619428919	0.0084279352452107	Upregulated	70.422974741401	WP_000642849.1
C2566_RS13330	araH	araH	arabinose ABC transporter permease AraH	1.27089028082135	0.000808695747352303	Upregulated	93.5107280177548	WP_000100205.1
C2566_RS24905	sufA	sufA	Fe-S cluster assembly scaffold SufA	1.26613197519505	0.0151193497877149	Upregulated	13.3601371152656	NA
C2566_RS01940	yjbQ	yjbQ	secondary thiamine-phosphate synthase enzyme YjbQ	1.26292301509078	0.000468043957783984	Upregulated	428.29777903836	WP_000270375.1
C2566_RS18870	yqjD	yqjD	DUF883 family protein	1.26219413859264	8.93850932938024e-05	Upregulated	314.600158215376	WP_000031415.1
C2566_RS17890	gcvT	gcvT	glycine cleavage system aminomethyltransferase GcvT	1.24847291541425	0.00055659434595174	Upregulated	466.804658218921	WP_000068701.1
C2566_RS18650	ygiM	ygiM	TIGR04211 family SH3 domain-containing protein	1.24758465066362	0.00619599635049397	Upregulated	233.246282093344	WP_001125331.1
C2566_RS16005	guaB	guaB	IMP dehydrogenase	1.24644228218067	0.00118124334198767	Upregulated	262.139427878154	WP_001299507.1
C2566_RS15765	tal	tal	transaldolase	1.24608227283012	0.000210855352108129	Upregulated	184.921112111181	WP_001003709.1
C2566_RS09810	ychF	ychF	redox-regulated ATPase YchF	1.24529740362569	8.25215813591668e-05	Upregulated	455.804072121399	WP_000505877.1
C2566_RS06390	iss	iss	increased serum survival lipoprotein Iss	1.24005219163249	0.00590753999142848	Upregulated	641.191640946893	WP_000738423.1
C2566_RS03480	rimI	rimI	ribosomal protein S18-alanine N-acetyltransferase	1.23951898515083	0.000940761923558321	Upregulated	32.6426018634405	WP_001092461.1
C2566_RS21255	ysaB	ysaB	YsaB family lipoprotein	1.23950849060334	0.0251919327277659	Upregulated	35.3027934312711	WP_000980109.1
C2566_RS12175	sufC	sufC	Fe-S cluster assembly ATPase SufC	1.23414368112124	5.09861836159697e-05	Upregulated	62.3937420578562	WP_000948865.1
C2566_RS11990	sodC	sodC	superoxide dismutase [Cu-Zn] SodC	1.22677789766398	0.00232314616670943	Upregulated	91.3497423154508	WP_001296937.1
C2566_RS10035	oppD	oppD	murein tripeptide/oligopeptide ABC transporter ATP-binding protein OppD	1.22324727533652	0.00111380654814112	Upregulated	1057.34105397191	WP_000110945.1
C2566_RS17975	yqfG	yqfG	protein YqfG	1.2130460481593	0.00966179529278872	Upregulated	18.2206847277133	WP_001050745.1
C2566_RS16055	ndk	ndk	nucleoside-diphosphate kinase	1.21139487403651	0.0014070016919253	Upregulated	217.207242136818	WP_000963837.1
C2566_RS02360	dicD	dicD	transcriptional regulator	1.20590118710723	0.000242660904645728	Upregulated	149.304432921178	WP_001188520.1
C2566_RS06235	fimA	fimA	type 1 fimbrial major subunit FimA	1.18945196987937	0.0392405222492239	Upregulated	6.68984295736042	WP_000776555.1
C2566_RS07570	moaA	moaA	GTP 3',8-cyclase MoaA	1.18823038442354	2.36724436476581e-05	Upregulated	398.342535552534	WP_001295301.1
C2566_RS11765	pntA	pntA	Re/Si-specific NAD(P)(+) transhydrogenase subunit alpha	1.18424836060874	0.00148682833156579	Upregulated	515.777048398523	WP_001353838.1
C2566_RS08455	mepK	mepK	YcbK family protein	1.18382006374686	0.000703775773798482	Upregulated	864.178301686177	WP_001295932.1
C2566_RS14300	mglC	mglC	galactose/methyl galactoside ABC transporter permease MglC	1.18095042975523	0.00604433901855526	Upregulated	108.309555832779	WP_001275118.1
C2566_RS23135	C2566_RS23135	C2566_RS23135	2-thiouracil desulfurase family protein	1.17799208642703	0.00964842716939002	Upregulated	48.6942745360731	NA
C2566_RS01065	fdoI	fdoI	formate dehydrogenase cytochrome b556 subunit	1.17760967075568	0.00369662536210954	Upregulated	333.187627765817	WP_000829013.1
C2566_RS10735	ydbJ	ydbJ	DUF333 domain-containing protein	1.1627238934075	0.00144702086627015	Upregulated	123.603930903165	WP_001295715.1
C2566_RS07250	sdhB	sdhB	succinate dehydrogenase iron-sulfur subunit SdhB	1.16170434347262	0.0167700699495795	Upregulated	888.153410487649	WP_001235264.1
C2566_RS13215	torY	torY	NapC/NirT family cytochrome c	1.15970956376842	0.0215910869029631	Upregulated	40.6518704080344	WP_001214323.1
C2566_RS16550	rpsP	rpsP	30S ribosomal protein S16	1.15959484705868	0.0122878524017711	Upregulated	904.029727467806	WP_000256450.1
C2566_RS08295	dmsA	dmsA	dimethylsulfoxide reductase subunit A	1.1589466489122	0.00348464446113474	Upregulated	540.179853532154	WP_000850303.1
C2566_RS14950	nuoM	nuoM	NADH-quinone oxidoreductase subunit M	1.15631588755095	0.00596597838984859	Upregulated	737.64427989312	WP_000926441.1
C2566_RS15180	yfcJ	yfcJ	arabinose transporter	1.15215318728256	0.000482489406853968	Upregulated	94.8963774891244	WP_000127751.1
C2566_RS08255	cydC	cydC	heme ABC transporter ATP-binding protein/permease CydC	1.14489204170142	0.000101119297562889	Upregulated	270.38783004788	WP_001202189.1
C2566_RS05715	C2566_RS05715	C2566_RS05715	DUF1778 domain-containing protein	1.14372241747882	0.00728005851394443	Upregulated	39.953875340962	WP_001297137.1
C2566_RS12400	ghoS	ghoS	type V toxin-antitoxin system endoribonuclease antitoxin GhoS	1.13095241928355	0.0208749727573089	Upregulated	145.167170139219	WP_000146159.1
C2566_RS12475	osmE	osmE	osmotically-inducible lipoprotein OsmE	1.13078220405095	0.0122555327434813	Upregulated	2434.5941629002	WP_001039044.1
C2566_RS24840	C2566_RS24840	C2566_RS24840	hypothetical protein	1.12867642472788	0.017210144157791	Upregulated	4204.98631541755	WP_000747329.1
C2566_RS08990	pgaA	pgaA	poly-beta-1,6 N-acetyl-D-glucosamine export porin PgaA	1.12704747048317	0.00551382417630525	Upregulated	118.132157491203	WP_000287458.1
C2566_RS18490	qseB	qseB	quorum sensing response regulator transcription factor QseB	1.12225614434334	0.00402305403309672	Upregulated	66.0620214436147	WP_001221493.1
C2566_RS12405	yniA	yniA	fructosamine kinase family protein	1.12153532083131	0.00250031625961692	Upregulated	967.359076781043	WP_000267650.1
C2566_RS14235	yohC	yohC	Yip1 family protein	1.11730776643272	0.00047109941082497	Upregulated	84.7315803234465	WP_001319944.1
C2566_RS17690	yqeC	yqeC	selenium cofactor biosynthesis protein YqeC	1.11709224762301	0.0042691079500168	Upregulated	88.9901532427696	WP_001300448.1
C2566_RS10020	oppA	oppA	oligopeptide ABC transporter substrate-binding protein OppA	1.10788764777674	0.00870619767034012	Upregulated	7789.79336550327	WP_001297114.1
C2566_RS08140	ybjP	ybjP	lipoprotein	1.10774189592965	0.00139536624535629	Upregulated	204.388755894993	WP_001270734.1
C2566_RS20185	fic	fic	putative adenosine monophosphate-protein transferase Fic	1.10606638062246	0.00062160844995877	Upregulated	90.3052002459197	WP_000502522.1
C2566_RS05785	lon	lon	endopeptidase La	1.10548198548275	2.13509398288155e-05	Upregulated	152.60097548127	WP_001295325.1
C2566_RS11760	pntB	pntB	Re/Si-specific NAD(P)(+) transhydrogenase subunit beta	1.09896331568169	0.00456842284451479	Upregulated	401.672720087085	WP_000014036.1
C2566_RS14310	mglB	mglB	galactose/glucose ABC transporter substrate-binding protein MglB	1.09691019115114	0.0146353889584382	Upregulated	644.011588027366	NA
C2566_RS13500	yeeN	yeeN	YebC/PmpR family DNA-binding transcriptional regulator	1.09281484624951	0.00478444511869799	Upregulated	1571.57171084501	WP_000532923.1
C2566_RS05610	yajD	yajD	HNH nuclease YajD	1.09263518485633	0.00045951702532996	Upregulated	703.572778130387	WP_000974813.1
C2566_RS13005	yebT	yebT	lipid-binding membrane homeostasis protein YebT	1.09046739472081	4.53460332831771e-05	Upregulated	149.245997051799	WP_001297532.1
C2566_RS00420	wecA	wecA	UDP-N-acetylglucosamine--undecaprenyl-phosphate N-acetylglucosaminephosphotransferase	1.08935630616057	0.00190552111594877	Upregulated	291.816588321752	WP_001050960.1
C2566_RS21985	emrD	emrD	multidrug efflux MFS transporter EmrD	1.08866489883125	0.00339147664233254	Upregulated	119.650378223027	WP_000828746.1
C2566_RS20635	ugpE	ugpE	sn-glycerol-3-phosphate ABC transporter permease UgpE	1.08821436475797	0.0262732920240808	Upregulated	20.6703120848433	WP_000572176.1
C2566_RS10090	ompW	ompW	outer membrane protein OmpW	1.08741663015542	0.00308637377807282	Upregulated	5122.43452777624	WP_000737226.1
C2566_RS10900	ydcK	ydcK	YdcK family protein	1.08657072525944	0.00905050746111374	Upregulated	61.1147959298921	WP_001234052.1
C2566_RS05595	yajC	yajC	preprotein translocase subunit YajC	1.07124319870874	0.00101599383921587	Upregulated	876.873612269084	WP_000007629.1
C2566_RS08460	gloC	gloC	hydroxyacylglutathione hydrolase GloC	1.07031657838476	0.00232630688460918	Upregulated	351.332987849	WP_001109486.1
C2566_RS21530	trmL	trmL	tRNA (uridine(34)/cytosine(34)/5-carboxymethylaminomethyluridine(34)-2'-O)-methyltransferase TrmL	1.06361739911641	0.0174780740961442	Upregulated	40.0185859223657	WP_000932344.1
C2566_RS06210	ppiB	ppiB	peptidylprolyl isomerase B	1.06191901035644	0.00338075154051851	Upregulated	2574.87581731165	WP_000255997.1
C2566_RS05590	tgt	tgt	tRNA guanosine(34) transglycosylase Tgt	1.05539359822907	0.0102578279840294	Upregulated	470.292529210168	WP_000667319.1
C2566_RS08210	macA	macA	macrolide transporter subunit MacA	1.05482486813291	1.11649506649021e-05	Upregulated	92.0577309994282	WP_000746443.1
C2566_RS18875	yqjE	yqjE	phage holin family protein	1.05427729441825	0.00936780074709522	Upregulated	108.558664596117	WP_000785722.1
C2566_RS03460	ytjA	ytjA	DUF1328 domain-containing protein	1.05371742948924	0.0173917535103656	Upregulated	61.4288499146531	WP_000490275.1
C2566_RS09730	ycgB	ycgB	SpoVR family protein	1.05084251474224	0.00455372479410104	Upregulated	374.993003012898	WP_000190854.1
C2566_RS04380	yadH	yadH	ABC transporter permease	1.04968639713998	0.000835482257144493	Upregulated	102.017647296192	WP_000972203.1
C2566_RS12765	dgcP	dgcP	diguanylate cyclase DgcP	1.0460273587166	4.72931844455526e-05	Upregulated	492.147261376291	WP_001329055.1
C2566_RS10040	oppF	oppF	murein tripeptide/oligopeptide ABC transporter ATP-binding protein OppF	1.04195512707808	0.0183153479074138	Upregulated	752.048247497881	WP_000994905.1
C2566_RS14945	nuoN	nuoN	NADH-quinone oxidoreductase subunit NuoN	1.03796928277373	0.0175575030741546	Upregulated	672.075988935045	WP_000156701.1
C2566_RS19920	rplN	rplN	50S ribosomal protein L14	1.03481195726551	0.00667264262855625	Upregulated	1650.97863725945	WP_000613955.1
C2566_RS13950	yegP	yegP	YegP family protein	1.02729383934323	0.00596183126655516	Upregulated	160.159635666277	WP_000929408.1
C2566_RS11450	eamA	eamA	O-acetylserine/cysteine exporter	1.02632831736063	0.000447913530209389	Upregulated	72.3949335582066	WP_000087210.1
C2566_RS09290	rne	rne	ribonuclease E	1.02516653353251	0.000240983193559243	Upregulated	645.097007178744	WP_000827411.1
C2566_RS16340	lepA	lepA	translation elongation factor 4	1.02145802042032	0.000787732433418573	Upregulated	484.563836159986	WP_000790168.1
C2566_RS12135	ydhY	ydhY	ferredoxin-like protein	1.02030945653248	0.0160069721057625	Upregulated	63.9906434816017	WP_001070230.1
C2566_RS00010	rnpA	rnpA	ribonuclease P protein component	1.01927650421428	0.0269335999213209	Upregulated	128.601315399945	WP_000239730.1
C2566_RS11980	ydhJ	ydhJ	HlyD family secretion protein	1.01803603214384	0.0256468042459269	Upregulated	25.2686148163839	WP_001301002.1
C2566_RS00275	rbsR	rbsR	ribose operon transcriptional repressor RbsR	1.01789998255812	0.00280896814014419	Upregulated	76.6100245456622	WP_000224456.1
C2566_RS14965	nuoJ	nuoJ	NADH-quinone oxidoreductase subunit J	1.0177752061408	0.0103272967546295	Upregulated	290.632505980674	WP_000393511.1
C2566_RS18345	hybB	hybB	Ni/Fe-hydrogenase cytochrome b subunit	1.01392838135742	0.000903286830920076	Upregulated	197.05120784599	WP_000017703.1
C2566_RS13430	hprR	hprR	response regulator transcription factor HprR	1.00861132132657	0.0182508676601124	Upregulated	88.6175998667174	WP_001339045.1
C2566_RS12325	btuD	btuD	vitamin B12 ABC transporter ATP-binding protein BtuD	1.00483183437876	0.00563112421576383	Upregulated	49.7259406818464	WP_000029471.1
C2566_RS06160	allE	allE	(S)-ureidoglycine aminohydrolase	1.00329276637573	0.000692190763232973	Upregulated	108.185755477257	WP_000540946.1
C2566_RS18390	exbD	exbD	TonB system transport protein ExbD	1.00032110022921	0.0103175537494782	Upregulated	82.5672210192447	WP_001240712.1
C2566_RS20690	livJ	livJ	branched chain amino acid ABC transporter substrate-binding protein LivJ	-1.0066712935761	0.0162654160978162	Downregulated	40.2625417358904	WP_001022007.1
C2566_RS13515	C2566_RS13515	C2566_RS13515	hypothetical protein	-1.00910971209434	0.0244778169180059	Downregulated	58.0466382419736	NA
C2566_RS10460	ycjX	ycjX	YcjX family protein	-1.01289422052241	8.53628059899651e-05	Downregulated	122.183405146393	WP_000825777.1
C2566_RS16950	hycE	hycE	formate hydrogenlyase subunit HycE	-1.01299903851491	0.0353689240345364	Downregulated	19.6019757253675	WP_001288122.1
C2566_RS21430	selB	selB	selenocysteine-specific translation elongation factor	-1.01565990657543	0.000746731236508055	Downregulated	121.183391715606	WP_000582441.1
C2566_RS03085	C2566_RS03085	C2566_RS03085	surface-adhesin E family protein	-1.01689158520799	0.0331614499370274	Downregulated	7.8537369994349	WP_000254999.1
C2566_RS16835	recX	recX	recombination regulator RecX	-1.01777490429352	0.0312797587493763	Downregulated	20.2265254333235	WP_000140508.1
C2566_RS19250	C2566_RS19250	C2566_RS19250	hypothetical protein	-1.01779960701895	0.0468102441486223	Downregulated	44.7579323685353	NA
C2566_RS10010	adhE	adhE	bifunctional acetaldehyde-CoA/alcohol dehydrogenase	-1.01841529856949	0.00248292258746907	Downregulated	1499.2390584672	WP_000301651.1
C2566_RS01325	metL	metL	bifunctional aspartate kinase/homoserine dehydrogenase II	-1.01882853386971	0.000829420271181777	Downregulated	148.594502631971	WP_000110749.1
C2566_RS02065	mdtP	mdtP	multidrug efflux transporter outer membrane subunit MdtP	-1.01885826861927	0.039099531744801	Downregulated	19.909898535252	WP_000610601.1
C2566_RS16855	srlA	srlA	PTS glucitol/sorbitol transporter subunit IIC	-1.0303687505452	0.0160153877941155	Downregulated	11.6629004398517	WP_000573321.1
C2566_RS08610	matP	matP	macrodomain Ter protein MatP	-1.03177018430672	0.0113211558143581	Downregulated	525.438809265516	WP_000877161.1
C2566_RS20780	nikC	nikC	nickel ABC transporter permease subunit NikC	-1.03470216936052	0.0127952981704049	Downregulated	38.5342238333004	WP_001008963.1
C2566_RS10345	puuD	puuD	gamma-glutamyl-gamma-aminobutyrate hydrolase	-1.03643935799132	0.0160826076141057	Downregulated	39.1314299278999	WP_012767726.1
C2566_RS07000	chiP	chiP	chitoporin ChiP	-1.03948976570961	0.0269335999213209	Downregulated	34.7241015931166	WP_001258839.1
C2566_RS03245	dnaK	dnaK	molecular chaperone DnaK	-1.03983035734607	0.000878984200583381	Downregulated	3334.07822232933	WP_000516135.1
C2566_RS14520	C2566_RS14520	C2566_RS14520	hypothetical protein	-1.04100618403231	0.0388208286554296	Downregulated	12.986042102757	NA
C2566_RS08800	cspG	cspG	cold shock protein CspG	-1.0481999258394	0.0431078868560326	Downregulated	362.583013939324	WP_000066490.1
C2566_RS12390	ydiY	ydiY	DUF481 domain-containing protein	-1.04871907736458	0.0117940536776758	Downregulated	23.7551661056082	WP_000771391.1
C2566_RS16400	grcA	grcA	autonomous glycyl radical cofactor GrcA	-1.04879868497242	0.0299011481673716	Downregulated	28110.8319646174	WP_000627807.1
C2566_RS15380	ypdI	ypdI	colanic acid biosynthesis lipoprotein YpdI	-1.04966870684607	0.0350172602658128	Downregulated	10.1324228505651	WP_000867637.1
C2566_RS01780	yjbH	yjbH	YjbH domain-containing protein	-1.05082512886509	0.0157788300809398	Downregulated	38.9830637231778	WP_000745706.1
C2566_RS08070	rimK	rimK	30S ribosomal protein S6--L-glutamate ligase	-1.06114423365166	0.00179385672818939	Downregulated	149.655086876129	WP_000684321.1
C2566_RS10395	pspE	pspE	thiosulfate sulfurtransferase PspE	-1.06178736835949	0.000459955754836676	Downregulated	305.014440918083	WP_000473109.1
C2566_RS24325	ypfM	ypfM	protein YpfM	-1.0629299793347	0.0244778169180059	Downregulated	1213.59334105397	WP_001386977.1
C2566_RS02330	lysS	lysS	lysine--tRNA ligase	-1.06490936224031	0.000118790607325484	Downregulated	1659.34955007436	WP_001295090.1
C2566_RS15515	C2566_RS15515	C2566_RS15515	hypothetical protein	-1.06499590884043	0.0206169702692114	Downregulated	39.5728261759782	NA
C2566_RS18915	yhaL	yhaL	protein YhaL	-1.06568621911792	0.0174264370391844	Downregulated	51.9680091462398	WP_001426206.1
C2566_RS21875	C2566_RS21875	C2566_RS21875	DUF957 domain-containing protein	-1.06635266595433	0.0360913033862935	Downregulated	20.5673593586887	WP_000839243.1
C2566_RS21880	C2566_RS21880	C2566_RS21880	DUF4942 domain-containing protein	-1.06721922142678	0.0458786475514826	Downregulated	11.327935123057	WP_000065752.1
C2566_RS07955	C2566_RS07955	C2566_RS07955	phage portal protein	-1.0683234891166	0.0483041251056869	Downregulated	11.9769012757814	WP_000520360.1
C2566_RS03905	carB	carB	carbamoyl-phosphate synthase large subunit	-1.06909741808026	0.00266879298238253	Downregulated	225.92345109183	WP_001126376.1
C2566_RS19735	C2566_RS19735	C2566_RS19735	hypothetical protein	-1.07086275546174	0.00881698251693266	Downregulated	82.3323962770933	NA
C2566_RS15530	yfeR	yfeR	LysR family transcriptional regulator	-1.08294511791803	0.000352143071608926	Downregulated	45.6480624189799	WP_001109799.1
C2566_RS17630	C2566_RS17630	C2566_RS17630	hypothetical protein	-1.09252036928524	0.0296818993353798	Downregulated	154.925522830848	NA
C2566_RS07380	C2566_RS07380	C2566_RS07380	hypothetical protein	-1.09271979141914	0.0141608635312823	Downregulated	19.4429818730758	NA
C2566_RS07960	C2566_RS07960	C2566_RS07960	terminase ATPase subunit family protein	-1.09355848810297	0.0473363087396804	Downregulated	16.9021163672324	WP_001098413.1
C2566_RS02645	ulaG	ulaG	L-ascorbate 6-phosphate lactonase	-1.09568266911264	0.0100356266407754	Downregulated	48.9118182586335	WP_001301370.1
C2566_RS16470	clpB	clpB	ATP-dependent chaperone ClpB	-1.09621996395242	0.000651972588091437	Downregulated	3612.21108653992	WP_001235102.1
C2566_RS22900	ymcF	ymcF	cold-shock protein	-1.10003591496608	0.0369772142462745	Downregulated	55.8548858759875	WP_071524879.1
C2566_RS21730	ligB	ligB	NAD-dependent DNA ligase LigB	-1.10231842599866	0.000703775773798482	Downregulated	50.7581586383928	WP_000870047.1
C2566_RS09435	ldtC	ldtC	L,D-transpeptidase LdtC	-1.10253771649701	0.0021268331792298	Downregulated	144.747597623797	WP_012767720.1
C2566_RS01090	yiiG	yiiG	YiiG family protein	-1.10768225778882	0.0425935656565291	Downregulated	11.5873223248039	WP_001295677.1
C2566_RS25150	C2566_RS25150	C2566_RS25150	hypothetical protein	-1.10849069159866	0.0465643145079649	Downregulated	4.57219106982374	NA
C2566_RS05110	rclR	rclR	reactive chlorine-specific transcriptional regulator RclR	-1.10896741650943	0.039920747364644	Downregulated	10.4102672995399	WP_000339594.1
C2566_RS07555	bioD	bioD	dethiobiotin synthase	-1.11163160942212	0.0245863863896798	Downregulated	8.33216199783006	WP_000044837.1
C2566_RS06355	quuD	quuD	antitermination protein QuuD	-1.11545417276512	0.0303863683872248	Downregulated	16.7649901913549	WP_001204780.1
C2566_RS17480	ppdB	ppdB	prepilin peptidase-dependent protein	-1.11963719498375	0.0298131742318184	Downregulated	12.357941659172	WP_001144297.1
C2566_RS15510	C2566_RS15510	C2566_RS15510	hypothetical protein	-1.12187563917387	0.00799395830109716	Downregulated	506.63811183776	NA
C2566_RS16405	ung	ung	uracil-DNA glycosylase	-1.12188849004577	0.00596183126655516	Downregulated	211.386632434886	WP_001262713.1
C2566_RS24745	C2566_RS24745	C2566_RS24745	hypothetical protein	-1.12807720880543	0.029794906272168	Downregulated	26.2021782086696	NA
C2566_RS00750	C2566_RS00750	C2566_RS00750	2-dehydro-3-deoxygalactonokinase	-1.13410445095879	0.0268483330911462	Downregulated	18.1059292513892	WP_001117530.1
C2566_RS11235	digH	digH	family 10 glycosylhydrolase	-1.13586199833989	2.36724436476581e-05	Downregulated	87.7667373862813	WP_000350350.1
C2566_RS12515	astD	astD	succinylglutamate-semialdehyde dehydrogenase	-1.13636989168808	0.0109613086535042	Downregulated	63.083007519954	WP_000177202.1
C2566_RS19040	agaE	agaE	PTS N-acetylgalactosamine transporter subunit IID	-1.14469282784294	0.0182508676601124	Downregulated	16.1453064850183	WP_001295548.1
C2566_RS09280	flgK	flgK	flagellar hook-associated protein FlgK	-1.14538093348924	0.00412415014694908	Downregulated	68.9082498532121	WP_000096480.1
C2566_RS15270	fadJ	fadJ	fatty acid oxidation complex subunit alpha FadJ	-1.14608525310473	0.0238931927751117	Downregulated	498.18981908767	WP_000426175.1
C2566_RS15550	zipA	zipA	cell division protein ZipA	-1.14655746582173	0.000312415521647917	Downregulated	708.47562987646	WP_001297862.1
C2566_RS02250	adiY	adiY	DNA-binding transcriptional activator AdiY	-1.1518749691433	0.0149073770332775	Downregulated	29.0505542798755	WP_001217060.1
C2566_RS03020	idnO	idnO	gluconate 5-dehydrogenase	-1.15193938647664	0.0118117714365009	Downregulated	17.9538809012841	WP_000998695.1
C2566_RS09260	flgG	flgG	flagellar basal-body rod protein FlgG	-1.15427481717682	0.0281328855535208	Downregulated	54.2367794301057	WP_000625837.1
C2566_RS12690	gapA	gapA	glyceraldehyde-3-phosphate dehydrogenase	-1.15544386061046	0.00542736904010918	Downregulated	8397.89772095863	WP_000153502.1
C2566_RS13070	yebE	yebE	tellurite resistance TerB family protein	-1.1573218872569	0.00437861866039053	Downregulated	344.966807795671	WP_000024745.1
C2566_RS16085	sseB	sseB	enhanced serine sensitivity protein SseB	-1.1672739315275	1.39062509465099e-05	Downregulated	241.981325589365	WP_001295479.1
C2566_RS00335	ilvL	ilvL	ilv operon leader peptide	-1.16825608918492	0.0135823284140847	Downregulated	880.220940019002	WP_001311244.1
C2566_RS09285	flgL	flgL	flagellar hook-associated protein FlgL	-1.17158644517687	0.0160559844822243	Downregulated	85.9187466821374	WP_001212776.1
C2566_RS19410	npr	npr	PTS phosphocarrier protein NPr	-1.17448123097582	0.0171982631874695	Downregulated	18.0561458421012	WP_000216791.1
C2566_RS05225	yahN	yahN	LysE family transporter	-1.17668691388361	0.000441849058357547	Downregulated	80.3080780910948	WP_000976975.1
C2566_RS05345	mhpF	mhpF	acetaldehyde dehydrogenase	-1.18687707343877	0.032638393687829	Downregulated	7.05125423314378	WP_000044314.1
C2566_RS03025	idnD	idnD	L-idonate 5-dehydrogenase	-1.18794226579813	0.0113034197921083	Downregulated	27.1971722945093	WP_001197411.1
C2566_RS01120	rhaM	rhaM	L-rhamnose mutarotase	-1.19133760019031	0.0117498428913344	Downregulated	24.4135872534212	WP_000619495.1
C2566_RS17860	ssrS	ssrS	hypothetical protein	-1.19250939495682	0.0102693644507257	Downregulated	688163.210116897	NA
C2566_RS01170	kdgT	kdgT	2-keto-3-deoxygluconate transporter	-1.1954413693603	0.00235113011667895	Downregulated	26.9968631619163	WP_001166063.1
C2566_RS18780	fadH	fadH	NADPH-dependent 2,4-dienoyl-CoA reductase	-1.19642728420543	0.0245863863896798	Downregulated	407.290122902413	WP_000121433.1
C2566_RS03875	ispH	ispH	4-hydroxy-3-methylbut-2-enyl diphosphate reductase	-1.19795314440347	4.45727893737458e-05	Downregulated	342.086389629712	WP_001166395.1
C2566_RS09270	flgI	flgI	flagellar basal body P-ring protein FlgI	-1.19818404371436	0.0180187304031808	Downregulated	38.347327537403	WP_000589326.1
C2566_RS02765	ytfF	ytfF	DMT family transporter	-1.2044457692092	0.00222760057540162	Downregulated	33.6409741507581	WP_001295194.1
C2566_RS00665	metR	metR	HTH-type transcriptional regulator MetR	-1.20837482986939	0.0202023422573721	Downregulated	13.0105401911047	WP_000573618.1
C2566_RS22050	ibpA	ibpA	small heat shock chaperone IbpA	-1.21388374306028	0.00354995580635688	Downregulated	752.21190696615	WP_001243437.1
C2566_RS04700	rof	rof	Rho-binding antiterminator	-1.21984357406944	0.000969335263379231	Downregulated	125.959214599115	WP_000062312.1
C2566_RS00310	C2566_RS00310	C2566_RS00310	hypothetical protein	-1.22138591194193	0.00604546605443289	Downregulated	151.92200017678	NA
C2566_RS18775	ygjK	ygjK	alpha-glucosidase	-1.22387804135256	0.0160153877941155	Downregulated	31.5323844178827	WP_000695489.1
C2566_RS09255	flgF	flgF	flagellar basal-body rod protein FlgF	-1.22957439717201	0.0241055946175598	Downregulated	24.7715038309198	WP_000349316.1
C2566_RS00315	C2566_RS00315	C2566_RS00315	hypothetical protein	-1.23089128760172	0.016062756010101	Downregulated	44.5445185464746	NA
C2566_RS18560	ygiD	ygiD	4,5-DOPA dioxygenase extradiol	-1.23492105833548	0.0013481280843969	Downregulated	33.7749200879297	WP_001320780.1
C2566_RS01255	glpF	glpF	glycerol uptake facilitator protein GlpF	-1.23543493431762	0.00896434245043676	Downregulated	340.971019530097	WP_000084268.1
C2566_RS20775	nikB	nikB	nickel ABC transporter permease subunit NikB	-1.23605133574132	0.00266879298238253	Downregulated	81.1843749911881	WP_000947068.1
C2566_RS00675	C2566_RS00675	C2566_RS00675	LysR substrate-binding domain-containing protein	-1.23963715940211	0.000340647019563037	Downregulated	124.670197735373	WP_000470717.1
C2566_RS09170	bssS	bssS	biofilm formation regulator BssS	-1.24354675596631	0.00130847165667232	Downregulated	1569.7069298127	WP_000414437.1
C2566_RS20785	nikD	nikD	nickel import ATP-binding protein NikD	-1.24941918632828	0.00108082879525914	Downregulated	165.481905840962	WP_001136236.1
C2566_RS16145	yfhR	yfhR	alpha/beta hydrolase	-1.25741529324245	0.00671134406455284	Downregulated	28.2167460890028	WP_001299515.1
C2566_RS09175	dinI	dinI	DNA damage-inducible protein I	-1.26379912470746	0.00571092130300434	Downregulated	220.618238625558	WP_001217754.1
C2566_RS24850	nadS	nadS	NadS family protein	-1.26464092328155	0.00257122946404731	Downregulated	94.2537916943586	WP_000007444.1
C2566_RS20980	mdtF	mdtF	multidrug efflux pump RND permease MdtF	-1.26568530683331	0.00142468398905893	Downregulated	162.527396903798	WP_000024872.1
C2566_RS11440	marA	marA	MDR efflux pump AcrAB transcriptional activator MarA	-1.27687220286343	0.000240983193559243	Downregulated	353.623872217065	WP_000091199.1
C2566_RS07100	kdpA	kdpA	potassium-transporting ATPase subunit KdpA	-1.29106676622137	0.0302154486301791	Downregulated	14.9355604110679	WP_000741131.1
C2566_RS24595	C2566_RS24595	C2566_RS24595	protein YliM	-1.2915222336973	0.00174707294845642	Downregulated	397.712133375652	WP_120795379.1
C2566_RS17100	cysC	cysC	adenylyl-sulfate kinase	-1.29728389544227	0.000842614139752021	Downregulated	12.9570299544225	WP_001173673.1
C2566_RS02105	alsA	alsA	D-allose ABC transporter ATP-binding protein AlsA	-1.29857145888826	0.0174579648883091	Downregulated	13.1248941793458	WP_000235257.1
C2566_RS00670	metE	metE	5-methyltetrahydropteroyltriglutamate--homocysteine S-methyltransferase	-1.2988322580996	0.000139837744027206	Downregulated	65.8345684046041	WP_000153940.1
C2566_RS01960	yjcB	yjcB	YjcB family protein	-1.29970620047633	0.0123903619229482	Downregulated	9.28012112201317	WP_001295689.1
C2566_RS02285	fumB	fumB	class I fumarate hydratase	-1.30421595157884	0.00268649085090106	Downregulated	84.5467236980285	WP_000066676.1
C2566_RS01470	C2566_RS01470	C2566_RS01470	hypothetical protein	-1.30723082345378	0.0236716340070603	Downregulated	13.0112144785909	NA
C2566_RS13235	yecT	yecT	lysozyme inhibitor LprI family protein	-1.31043914509899	0.00905050746111374	Downregulated	21.1189802003192	WP_001320618.1
C2566_RS03030	idnK	idnK	gluconokinase	-1.31328853758041	0.00202755154591072	Downregulated	22.1924213702465	WP_000896738.1
C2566_RS06935	C2566_RS06935	C2566_RS06935	hypothetical protein	-1.31329648510233	0.00246704423239971	Downregulated	115.095693966729	NA
C2566_RS16810	C2566_RS16810	C2566_RS16810	hypothetical protein	-1.3163207608015	0.00155906720462531	Downregulated	135.728602112232	NA
C2566_RS07885	ybjH	ybjH	protein YbjH	-1.33497188481341	0.00881413545756038	Downregulated	8.86447338304277	WP_000605480.1
C2566_RS14415	fruB	fruB	fused PTS fructose transporter subunit IIA/HPr protein	-1.34298553072637	0.00117753371068743	Downregulated	28.1865174753907	WP_000487267.1
C2566_RS01010	yihU	yihU	sulfolactaldehyde 3-reductase	-1.34831790901851	0.0231612451532213	Downregulated	12.91459127657	WP_000718889.1
C2566_RS18835	uxaA	uxaA	altronate dehydratase	-1.34863000215217	9.67937734251238e-05	Downregulated	74.52729716666	WP_001199352.1
C2566_RS09230	flgA	flgA	flagellar basal body P-ring formation chaperone FlgA	-1.3536194332922	0.00487452074748515	Downregulated	64.3298405348526	WP_000905458.1
C2566_RS00655	yigL	yigL	sugar/pyridoxal phosphate phosphatase YigL	-1.35508167307538	5.2816838512266e-05	Downregulated	168.306277562691	WP_000285349.1
C2566_RS05020	yagU	yagU	YagU family protein	-1.36722634949402	0.000340647019563037	Downregulated	82.2187802014849	WP_001019920.1
C2566_RS14445	lpxT	lpxT	Kdo(2)-lipid A phosphotransferase	-1.37297677479138	0.000651972588091437	Downregulated	46.6192366313005	WP_001300998.1
C2566_RS17160	ygcP	ygcP	glycerol-3-phosphate responsive antiterminator	-1.37433879479474	0.000770992662357543	Downregulated	22.6586770741454	WP_001130266.1
C2566_RS11400	sad	sad	succinate-semialdehyde dehydrogenase	-1.38501001760626	0.000134459384905377	Downregulated	71.326287659181	WP_000156615.1
C2566_RS00755	C2566_RS00755	C2566_RS00755	IclR family transcriptional regulator	-1.38651737831209	0.00777050318652331	Downregulated	24.9296680006585	WP_000852398.1
C2566_RS04990	C2566_RS04990	C2566_RS04990	hypothetical protein	-1.39441068535765	0.0104903685354602	Downregulated	163.789555049014	NA
C2566_RS08055	grxA	grxA	glutaredoxin 1	-1.39651095114821	0.000606682253450301	Downregulated	135.168048909298	WP_001195240.1
C2566_RS17625	ygeQ	ygeQ	protein YgeQ	-1.39933145561108	0.00964842716939002	Downregulated	7.35645371797547	NA
C2566_RS24795	C2566_RS24795	C2566_RS24795	type I toxin-antitoxin system Ibs family toxin	-1.40006595260631	0.0153151324199591	Downregulated	9.77025533693609	WP_001387081.1
C2566_RS02500	C2566_RS02500	C2566_RS02500	hypothetical protein	-1.40543134257111	0.000743599268814857	Downregulated	712.308814151927	NA
C2566_RS13385	C2566_RS13385	C2566_RS13385	hypothetical protein	-1.41389817775661	0.00373567095287308	Downregulated	442.207733816964	NA
C2566_RS24520	C2566_RS24520	C2566_RS24520	hypothetical protein	-1.41681804006664	0.00596597838984859	Downregulated	10.7342780138777	WP_000998331.1
C2566_RS19925	rpsQ	rpsQ	30S ribosomal protein S17	-1.42972025851088	1.06502098554286e-05	Downregulated	2335.75084380848	WP_000130100.1
C2566_RS09275	flgJ	flgJ	flagellar assembly peptidoglycan hydrolase FlgJ	-1.43255209246045	0.00986255142385806	Downregulated	27.0519937889502	WP_001295441.1
C2566_RS17810	srsR	srsR	LysR family transcriptional regulator SrsR	-1.43292568964278	0.00446164085063535	Downregulated	16.7312697299992	WP_000350807.1
C2566_RS11875	blr	blr	division septum protein Blr	-1.43521503938943	0.000468043957783984	Downregulated	205.495099359228	WP_001300888.1
C2566_RS24950	ysgD	ysgD	protein YsgD	-1.44944338934919	0.00345900434544715	Downregulated	27.3595561626495	WP_211180520.1
C2566_RS02505	C2566_RS02505	C2566_RS02505	hypothetical protein	-1.45371458566231	0.00190552111594877	Downregulated	121.835479240618	NA
C2566_RS02030	nrfE	nrfE	heme lyase CcmF/NrfE family subunit	-1.45453160790967	0.000371767100371408	Downregulated	74.0228698627482	WP_071586153.1
C2566_RS13800	cpsB	cpsB	mannose-1-phosphate guanyltransferase	-1.46185302555766	0.0164961228171194	Downregulated	12.2216472683116	WP_000079313.1
C2566_RS09265	flgH	flgH	flagellar basal body L-ring protein FlgH	-1.47277460317516	0.00830203074873367	Downregulated	19.0499767754762	WP_001295442.1
C2566_RS02890	treC	treC	alpha,alpha-phosphotrehalase	-1.49123889596735	0.000651972588091437	Downregulated	48.1604081639833	WP_001320168.1
C2566_RS05075	ykgM	ykgM	type B 50S ribosomal protein L31	-1.49818598253546	0.00138381167919553	Downregulated	34.0013146659824	WP_000803998.1
C2566_RS05255	prpE	prpE	propionate--CoA ligase	-1.50746993644004	0.00231935505429203	Downregulated	28.6625191860482	WP_000010267.1
C2566_RS17435	C2566_RS17435	C2566_RS17435	hypothetical protein	-1.51175359810123	0.013290667355911	Downregulated	8.91238450268817	NA
C2566_RS07355	C2566_RS07355	C2566_RS07355	hypothetical protein	-1.51311006739954	0.000155550385172501	Downregulated	388.092723798605	NA
C2566_RS06930	C2566_RS06930	C2566_RS06930	hypothetical protein	-1.51731351526364	0.00183720917003428	Downregulated	62.8992174213015	NA
C2566_RS00215	asnA	asnA	aspartate--ammonia ligase	-1.52279618507034	0.000203578732557618	Downregulated	409.804482426614	WP_000845101.1
C2566_RS02915	pyrI	pyrI	aspartate carbamoyltransferase regulatory subunit	-1.54687035233317	4.05607833672893e-06	Downregulated	32.2105032328652	WP_000148581.1
C2566_RS19005	garD	garD	galactarate dehydratase	-1.55001419576983	1.82325506456712e-05	Downregulated	50.3778130704592	WP_001273763.1
C2566_RS01475	C2566_RS01475	C2566_RS01475	hypothetical protein	-1.55126546315186	0.00118247188780948	Downregulated	220.621655782613	NA
C2566_RS10390	pspD	pspD	phage shock protein PspD	-1.56463840507259	0.000389301750053623	Downregulated	84.3700728558456	WP_001295585.1
C2566_RS09250	flgE	flgE	flagellar hook protein FlgE	-1.56464657999435	0.00566761888192509	Downregulated	87.1868041021109	WP_000885878.1
C2566_RS03310	thrL	thrL	thr operon leader peptide	-1.57706668559466	0.00140355220556366	Downregulated	2039.08534716203	WP_001386572.1
C2566_RS08315	ycaD	ycaD	MFS transporter	-1.59900471745546	8.24083976719013e-05	Downregulated	98.7574783797899	WP_000109259.1
C2566_RS11435	marR	marR	multiple antibiotic resistance transcriptional regulator MarR	-1.60467092438726	0.000118790607325484	Downregulated	120.365290822896	WP_000843414.1
C2566_RS21425	yiaY	yiaY	L-threonine dehydrogenase	-1.60803766662829	6.44398673157246e-05	Downregulated	44.4498626021197	WP_000168700.1
C2566_RS21990	yidF	yidF	radical SAM protein	-1.60934941931468	6.38253587568469e-07	Downregulated	128.5677476852	WP_000148063.1
C2566_RS18235	glcC	glcC	transcriptional regulator GlcC	-1.61162982550471	0.00373567095287308	Downregulated	65.7401647160772	WP_001297764.1
C2566_RS06680	citX	citX	citrate lyase holo-[acyl-carrier protein] synthase	-1.62715962523879	6.7223101372156e-05	Downregulated	36.666038124326	WP_000550422.1
C2566_RS04845	C2566_RS04845	C2566_RS04845	hypothetical protein	-1.64277392626891	0.00614394372059658	Downregulated	11.6790223360195	WP_001053631.1
C2566_RS16805	C2566_RS16805	C2566_RS16805	hypothetical protein	-1.64356629440032	1.88663042724659e-05	Downregulated	207.205422379527	NA
C2566_RS21965	ivbL	ivbL	ilvB operon leader peptide IvbL	-1.64606267608642	0.00246704423239971	Downregulated	744.574772615466	WP_001300753.1
C2566_RS05070	ykgO	ykgO	type B 50S ribosomal protein L36	-1.66637931256299	0.00951148308816866	Downregulated	5.43788666878836	WP_000866436.1
C2566_RS01720	C2566_RS01720	C2566_RS01720	ShET2/EspL2 family type III secretion system effector toxin	-1.70327530337907	0.00840133905919563	Downregulated	12.328386347398	NA
C2566_RS01510	C2566_RS01510	C2566_RS01510	hypothetical protein	-1.70706121878918	4.65486551856538e-07	Downregulated	229.505900903401	NA
C2566_RS13360	yecR	yecR	YecR-like lipofamily protein	-1.7206563441721	0.00380212447230094	Downregulated	10.2743852740202	WP_001237875.1
C2566_RS13250	flhB	flhB	flagellar biosynthesis protein FlhB	-1.72385960842765	0.000703775773798482	Downregulated	21.1936878206949	WP_001278936.1
C2566_RS11445	marB	marB	multiple antibiotic resistance protein MarB	-1.72824458124789	2.51139287019263e-06	Downregulated	31.8791366262268	WP_000803657.1
C2566_RS16290	yfhL	yfhL	4Fe-4S dicluster ferredoxin YfhL	-1.74698744606268	0.000181989988943971	Downregulated	89.9254265167801	WP_001196283.1
C2566_RS15275	fadI	fadI	acetyl-CoA C-acyltransferase FadI	-1.77615836519032	0.00324722629468697	Downregulated	219.645042755831	WP_000531952.1
C2566_RS20205	nirB	nirB	NADPH-nitrite reductase large subunit	-1.78214909157437	1.50230294430522e-10	Downregulated	112.802487741082	WP_000049208.1
C2566_RS02895	treB	treB	PTS trehalose transporter subunit IIBC	-1.82416609289339	1.80830404892827e-07	Downregulated	81.4608647098868	WP_001297258.1
C2566_RS04785	rrf	rrf	hypothetical protein	-1.84419539543229	0.00590753999142848	Downregulated	12.1226684931846	NA
C2566_RS06640	ahpF	ahpF	alkyl hydroperoxide reductase subunit F	-1.87016979241045	2.15738391256757e-07	Downregulated	786.415626056219	WP_000887629.1
C2566_RS15480	C2566_RS15480	C2566_RS15480	hypothetical protein	-1.87724073060616	0.000606682253450301	Downregulated	84.9892173456263	NA
C2566_RS03040	C2566_RS03040	C2566_RS03040	hypothetical protein	-1.88873602017368	0.00308538374314754	Downregulated	9.08061281365013	NA
C2566_RS05300	lacZ	lacZ	beta-galactosidase	-1.89315473313927	0.000126924582801155	Downregulated	33.5997444138443	NA
C2566_RS01755	lysC	lysC	lysine-sensitive aspartokinase 3	-1.90057839531844	1.80830404892827e-07	Downregulated	74.563073076088	WP_001290310.1
C2566_RS11880	ydgT	ydgT	transcription modulator YdgT	-1.90919251863216	0.00118247188780948	Downregulated	12.5431552015228	WP_000217950.1
C2566_RS08240	C2566_RS08240	C2566_RS08240	hypothetical protein	-1.91869788728804	0.00446164085063535	Downregulated	24.65237000373	NA
C2566_RS09240	flgC	flgC	flagellar basal body rod protein FlgC	-1.9209842416943	0.00329517057758989	Downregulated	23.834308593343	WP_001196460.1
C2566_RS18310	gss	gss	bifunctional glutathionylspermidine amidase/synthase	-1.93299392958441	9.74200945717943e-16	Downregulated	363.675115973144	WP_001300624.1
C2566_RS09790	dhaK	dhaK	dihydroxyacetone kinase subunit DhaK	-1.94015196620681	7.24442547523463e-13	Downregulated	122.717685254606	WP_000733715.1
C2566_RS05420	iprA	iprA	hydrogen peroxide resistance inhibitor IprA	-1.94241410161674	5.44945914963698e-05	Downregulated	21.9633248139885	WP_012775994.1
C2566_RS09235	flgB	flgB	flagellar basal body rod protein FlgB	-1.9651744228969	0.00161105083539378	Downregulated	67.3868663562975	WP_000884692.1
C2566_RS15315	C2566_RS15315	C2566_RS15315	hypothetical protein	-1.9915273754447	0.000278140419394634	Downregulated	56.2454521488171	NA
C2566_RS09245	flgD	flgD	flagellar hook assembly protein FlgD	-1.99374837984894	0.000651972588091437	Downregulated	64.4933176576276	WP_000020467.1
C2566_RS15280	yfcZ	yfcZ	YfcZ/YiiS family protein	-1.99571996755671	4.05607833672893e-06	Downregulated	1044.88182924784	WP_001296261.1
C2566_RS12095	C2566_RS12095	C2566_RS12095	hypothetical protein	-2.0085444212918	0.00155216919508559	Downregulated	16.6962389640489	NA
C2566_RS00490	C2566_RS00490	C2566_RS00490	hypothetical protein	-2.02053763689248	4.1119601544032e-06	Downregulated	770.521707520077	NA
C2566_RS10385	pspC	pspC	envelope stress response membrane protein PspC	-2.06798633813859	1.97229213935763e-11	Downregulated	75.2580808447518	WP_000907385.1
C2566_RS00485	C2566_RS00485	C2566_RS00485	hypothetical protein	-2.06880792840953	1.88663042724659e-05	Downregulated	350.228555260675	NA
C2566_RS13475	C2566_RS13475	C2566_RS13475	hypothetical protein	-2.09985464004202	8.53628059899651e-05	Downregulated	75.8297937275519	NA
C2566_RS18500	ygiZ	ygiZ	DUF2645 family protein	-2.11244344657013	0.000403848082715461	Downregulated	32.9524018016114	WP_000917684.1
C2566_RS08695	C2566_RS08695	C2566_RS08695	hypothetical protein	-2.1156895041274	0.00215589768239591	Downregulated	46.4273675870324	NA
C2566_RS24525	C2566_RS24525	C2566_RS24525	aldo/keto reductase	-2.11861137008025	0.00226442866028295	Downregulated	6.68009531390829	NA
C2566_RS04870	fadE	fadE	acyl-CoA dehydrogenase FadE	-2.14268216966826	0.00108312678353029	Downregulated	795.908500601776	WP_000973107.1
C2566_RS09780	dhaM	dhaM	dihydroxyacetone kinase phosphoryl donor subunit DhaM	-2.16541510371727	1.13391627676108e-12	Downregulated	183.651695151845	WP_001301101.1
C2566_RS12090	C2566_RS12090	C2566_RS12090	hypothetical protein	-2.16556656533504	0.000975380489376966	Downregulated	17.3762774538597	NA
C2566_RS02355	C2566_RS02355	C2566_RS02355	hypothetical protein	-2.19157510899775	0.000347118362055013	Downregulated	19.0325459663838	NA
C2566_RS03520	bglJ	bglJ	DNA-binding transcriptional activator BglJ	-2.19441074661015	1.52277337041851e-06	Downregulated	34.3231965049254	WP_001301727.1
C2566_RS03730	fimE	fimE	type 1 fimbria switch DNA invertase FimE	-2.20028482986267	2.46787379678778e-06	Downregulated	45.265803931877	WP_000044711.1
C2566_RS04840	C2566_RS04840	C2566_RS04840	hypothetical protein	-2.22393756983225	0.000139837744027206	Downregulated	64.8132315988135	NA
C2566_RS10380	pspB	pspB	envelope stress response membrane protein PspB	-2.23232842792018	2.04464137032658e-08	Downregulated	108.314171388812	WP_001274963.1
C2566_RS07965	C2566_RS07965	C2566_RS07965	GPO family capsid scaffolding protein	-2.25879986313042	4.53460332831771e-05	Downregulated	21.3899499102808	WP_000216259.1
C2566_RS06960	C2566_RS06960	C2566_RS06960	hypothetical protein	-2.26103751224884	5.44945914963698e-05	Downregulated	116.505052310288	NA
C2566_RS00495	C2566_RS00495	C2566_RS00495	hypothetical protein	-2.28641028950307	2.45393718440134e-05	Downregulated	238.63037998222	NA
C2566_RS06225	ybcJ	ybcJ	ribosome-associated protein YbcJ	-2.28911981248087	1.58453999726168e-08	Downregulated	24.9788552707448	WP_000190288.1
C2566_RS01250	glpK	glpK	glycerol kinase GlpK	-2.29548108304369	2.35968919756559e-05	Downregulated	498.902464978109	WP_000136788.1
C2566_RS17130	cysH	cysH	phosphoadenosine phosphosulfate reductase	-2.30129856560866	2.26787882033019e-07	Downregulated	155.523557617041	WP_000039863.1
C2566_RS00195	rsmG	rsmG	16S rRNA (guanine(527)-N(7))-methyltransferase RsmG	-2.30548430097425	6.73932475228618e-10	Downregulated	310.849057619842	WP_000932839.1
C2566_RS02340	cadA	cadA	lysine decarboxylase CadA	-2.41446001442612	2.61744711415216e-06	Downregulated	60.7798465699388	WP_001295383.1
C2566_RS18040	galP	galP	galactose/proton symporter	-2.4569458268224	1.97229213935763e-11	Downregulated	65.1245978239126	WP_012775975.1
C2566_RS07110	ybfA	ybfA	YbfA family protein	-2.4798620672314	8.6441714537979e-07	Downregulated	3107.94951906869	WP_000424924.1
C2566_RS13505	C2566_RS13505	C2566_RS13505	hypothetical protein	-2.49878574702257	0.000935807245019178	Downregulated	56.7089252932243	NA
C2566_RS00815	fadA	fadA	acetyl-CoA C-acyltransferase FadA	-2.50055428392141	0.00045951702532996	Downregulated	212.376443708235	WP_000438708.1
C2566_RS03695	C2566_RS03695	C2566_RS03695	fimbrial protein	-2.51713487784666	2.24986268150176e-05	Downregulated	17.2910769631803	WP_077897989.1
C2566_RS01970	soxS	soxS	superoxide response transcriptional regulator SoxS	-2.54085053748192	4.05607833672893e-06	Downregulated	256.446163989337	WP_000019358.1
C2566_RS09785	dhaL	dhaL	dihydroxyacetone kinase subunit DhaL	-2.55172363101849	7.84800073144321e-11	Downregulated	67.3174027074182	WP_000059411.1
C2566_RS03690	fimH	fimH	type 1 fimbria D-mannose specific adhesin FimH	-2.58746005688181	9.31208535445798e-05	Downregulated	44.6996581335517	WP_000832243.1
C2566_RS18165	C2566_RS18165	C2566_RS18165	hypothetical protein	-2.61680167860094	6.34112289813889e-05	Downregulated	19.443072162875	NA
C2566_RS10375	pspA	pspA	phage shock protein PspA	-2.63611001130437	3.38180734253398e-08	Downregulated	1831.24029174961	WP_000511025.1
C2566_RS15485	C2566_RS15485	C2566_RS15485	hypothetical protein	-2.64773458100168	1.2514829226083e-07	Downregulated	588.479464723493	NA
C2566_RS09015	C2566_RS09015	C2566_RS09015	hypothetical protein	-2.71468039626796	0.000103490813962289	Downregulated	28.706332157169	NA
C2566_RS02510	C2566_RS02510	C2566_RS02510	hypothetical protein	-2.74921144770297	3.37366134987212e-08	Downregulated	21.8974949278134	NA
C2566_RS14765	glpQ	glpQ	glycerophosphodiester phosphodiesterase	-2.75996541511534	1.56778955167198e-07	Downregulated	2215.41811184987	WP_000779102.1
C2566_RS11730	asr	asr	acid resistance repetitive basic protein Asr	-2.76071974718674	4.5379963988245e-07	Downregulated	26.7413812754944	WP_001556621.1
C2566_RS22045	ibpB	ibpB	small heat shock chaperone IbpB	-2.83036203215602	3.13573177748334e-07	Downregulated	806.851666414869	WP_001243431.1
C2566_RS16730	proV	proV	glycine betaine/L-proline ABC transporter ATP-binding protein ProV	-2.91184493219396	8.00103947198041e-06	Downregulated	503.235228852805	WP_000985494.1
C2566_RS00820	fadB	fadB	fatty acid oxidation complex subunit alpha FadB	-2.92379887143807	0.000292940723703012	Downregulated	1012.89129547936	WP_000965952.1
C2566_RS02325	ghoT	ghoT	type V toxin-antitoxin system toxin GhoT	-2.9347873917271	1.14315898201989e-06	Downregulated	31.6199597569086	WP_001173343.1
C2566_RS17865	zapA	zapA	cell division protein ZapA	-2.97215849797718	1.05489994429282e-11	Downregulated	5257.10981490002	WP_001276008.1
C2566_RS20210	nirD	nirD	nitrite reductase small subunit NirD	-3.09078293723639	1.51665184482485e-06	Downregulated	11.6736635347419	WP_000084764.1
C2566_RS20515	glpD	glpD	glycerol-3-phosphate dehydrogenase	-3.19085531442498	1.80830404892827e-07	Downregulated	421.402221379157	WP_000448135.1
C2566_RS12500	spy	spy	ATP-independent periplasmic protein-refolding chaperone Spy	-3.26065589650557	9.74200945717943e-16	Downregulated	562.594575758768	WP_001228987.1
C2566_RS02320	ghoS	ghoS	type V toxin-antitoxin system endoribonuclease antitoxin GhoS	-3.29238799274006	1.80830404892827e-07	Downregulated	132.081801155724	WP_000398619.1
C2566_RS23280	hisL	hisL	his operon leader peptide	-3.30609902232635	2.71675659725191e-07	Downregulated	176.899773128537	WP_001364200.1
C2566_RS24315	ypdK	ypdK	membrane protein YpdK	-3.3363730437169	6.38253587568469e-07	Downregulated	957.375473639334	WP_012767748.1
C2566_RS03720	fimA	fimA	type 1 fimbrial major subunit FimA	-3.3569007251764	0.000240983193559243	Downregulated	2499.56272157072	WP_000695564.1
C2566_RS03700	fimF	fimF	type 1 fimbria minor subunit FimF	-3.36870792159181	5.73717632319557e-08	Downregulated	23.8110042128663	WP_001244827.1
C2566_RS25480	ykgR	ykgR	small membrane protein YkgR	-3.48518881377554	4.70078075313731e-10	Downregulated	152.957768993705	WP_000662258.1
C2566_RS19415	yrbL	yrbL	PhoP regulatory network protein YrbL	-3.6141368042199	4.81498798066557e-09	Downregulated	768.371803475207	WP_000620405.1
C2566_RS14770	glpT	glpT	glycerol-3-phosphate transporter	-3.63773638361989	6.25654460510905e-09	Downregulated	873.746529983104	WP_000948732.1
C2566_RS03715	fimI	fimI	fimbrial protein	-3.64350419124278	5.2816838512266e-05	Downregulated	117.116861616214	WP_000824114.1
C2566_RS18365	yghW	yghW	DUF2623 family protein YghW	-3.65081767532934	8.6441714537979e-07	Downregulated	26.9024146094002	WP_001059139.1
C2566_RS04115	leuL	leuL	leu operon leader peptide	-3.65736020053929	2.72000096736006e-08	Downregulated	62.8527714468925	WP_001300467.1
C2566_RS14780	glpB	glpB	glycerol-3-phosphate dehydrogenase subunit GlpB	-3.9707025675312	6.73495489001383e-09	Downregulated	270.467577065559	WP_001209902.1
C2566_RS03705	fimD	fimD	fimbrial usher FimD	-4.04723839692277	1.11409862098878e-07	Downregulated	272.861442730758	WP_000121002.1
C2566_RS03710	fimC	fimC	type 1 fimbria chaperone FimC	-4.2590093624557	2.35473917991002e-10	Downregulated	133.008587422013	WP_000066560.1
C2566_RS14775	glpA	glpA	anaerobic glycerol-3-phosphate dehydrogenase subunit A	-4.93124810712379	1.79110652660193e-12	Downregulated	325.103639263241	WP_000857257.1
