# Supplementary material for: Transcriptome Profiling of Escherichia coli B During Sequential Adaptation to T4 Phage and Iron(III) Stress
Source: Antibiotics (Basel). 2026 Jul 13;15(7):684. doi: 10.3390/antibiotics15070684 (PMC13405929; doi:10.3390/antibiotics15070684)
Supplement: Supplementary file 1 [file antibiotics-15-00684-s001.zip › SUPPLEMENTARY FOLDER/analysis_noCON3/PF_vs_CON_all.csv]

gene_id	label	gene_name	product	log2FoldChange	padj	direction	baseMean	protein_id
C2566_RS15605	cysW	cysW	sulfate/thiosulfate ABC transporter permease CysW	2.84167097135286	0.000235738159161301	Upregulated	72.7518868619593	WP_000852696.1
C2566_RS13615	tsuA	tsuA	thiosulfate utilization transporter TsuA/YeeE	2.5531630534264	1.12746300385384e-05	Upregulated	85.1238441442059	WP_000492348.1
C2566_RS05735	cyoB	cyoB	cytochrome o ubiquinol oxidase subunit I	2.43351407343251	0.00082772856473	Upregulated	1234.77667272315	WP_000467180.1
C2566_RS01595	thiF	thiF	thiazole biosynthesis adenylyltransferase ThiF	2.30389279619092	0.00333538360540754	Upregulated	21.5461970228644	WP_000999737.1
C2566_RS05740	cyoA	cyoA	cytochrome o ubiquinol oxidase subunit II	2.23769499285401	0.000377679819735217	Upregulated	1213.35492827306	WP_001239440.1
C2566_RS20635	ugpE	ugpE	sn-glycerol-3-phosphate ABC transporter permease UgpE	2.22981215967156	0.00370336962248927	Upregulated	20.6703120848433	WP_000572176.1
C2566_RS17140	cysJ	cysJ	NADPH-dependent assimilatory sulfite reductase flavoprotein subunit	2.22796809859985	0.000243372585411952	Upregulated	124.299252733172	WP_000211907.1
C2566_RS02240	eptA	eptA	phosphoethanolamine transferase EptA	2.21823866665975	0.000473782964139518	Upregulated	454.780658311439	WP_001298860.1
C2566_RS10220	acnA	acnA	aconitate hydratase AcnA	2.07310570121561	7.15795144036955e-06	Upregulated	1152.09584402542	WP_000099534.1
C2566_RS17110	cysD	cysD	sulfate adenylyltransferase subunit CysD	2.06657531050827	0.00558689744672589	Upregulated	34.9169852048205	WP_000372108.1
C2566_RS02235	basR	basR	two-component system response regulator BasR	2.05828877268645	0.000339857857404599	Upregulated	159.762109983369	WP_000697915.1
C2566_RS17135	cysI	cysI	assimilatory sulfite reductase (NADPH) hemoprotein subunit	1.99711105252903	0.00199034674313302	Upregulated	91.8070944572966	WP_001290699.1
C2566_RS12525	astC	astC	succinylornithine/acetylornithine transaminase	1.95175443658464	0.00558689744672589	Upregulated	103.697068910137	WP_000082032.1
C2566_RS02230	pmrB	pmrB	two-component system sensor histidine kinase PmrB	1.92107880521175	0.00234889842887459	Upregulated	136.836390575408	WP_001051094.1
C2566_RS15770	tkt	tkt	transketolase	1.91832885651828	1.88614350553536e-06	Upregulated	279.427015858161	WP_000087280.1
C2566_RS02905	mgtA	mgtA	magnesium-translocating P-type ATPase	1.91222819489966	0.00151609230179206	Upregulated	240.202595269478	WP_000471889.1
C2566_RS05730	cyoC	cyoC	cytochrome o ubiquinol oxidase subunit III	1.89018269858828	0.0064320674665932	Upregulated	411.878973316339	WP_000179819.1
C2566_RS01710	aceA	aceA	isocitrate lyase	1.69742254240577	0.0103127212815353	Upregulated	943.350806377594	WP_000857856.1
C2566_RS06725	pagP	pagP	lipid IV(A) palmitoyltransferase PagP	1.65873400770227	0.012042483007673	Upregulated	15.5078267902703	WP_001103094.1
C2566_RS07420	ybgS	ybgS	YbgS-like family protein	1.62711987693031	0.00223656809087209	Upregulated	187.022361992846	WP_000784351.1
C2566_RS25345	ytiD	ytiD	protein YtiD	1.61931760873639	0.0137903527622329	Upregulated	95.1433248416537	WP_001301448.1
C2566_RS12200	ydiJ	ydiJ	FAD-binding and (Fe-S)-binding domain-containing protein	1.61865748274802	9.76503517123269e-06	Upregulated	198.995232139014	WP_000612953.1
C2566_RS20645	ugpB	ugpB	sn-glycerol-3-phosphate ABC transporter substrate-binding protein UgpB	1.60721672389132	0.0103127212815353	Upregulated	122.133308683072	WP_000803190.1
C2566_RS16640	glaH	glaH	glutarate dioxygenase GlaH	1.58875891812496	0.00907379607554884	Upregulated	32.410600447418	WP_000993087.1
C2566_RS12175	sufC	sufC	Fe-S cluster assembly ATPase SufC	1.57472027755126	0.000117284702728651	Upregulated	62.3937420578562	WP_000948865.1
C2566_RS05785	lon	lon	endopeptidase La	1.55566661488527	9.21066414370591e-06	Upregulated	152.60097548127	WP_001295325.1
C2566_RS04075	thiB	thiB	thiamine ABC transporter substrate binding subunit	1.49522500656295	0.00558689744672589	Upregulated	35.6447093972011	WP_001301364.1
C2566_RS05725	cyoD	cyoD	cytochrome o ubiquinol oxidase subunit IV	1.47572748282484	0.0209988343343109	Upregulated	262.185823125916	WP_000019869.1
C2566_RS13455	yodB	yodB	cytochrome b	1.44088035955876	0.022063597851647	Upregulated	490.32131466659	WP_001079074.1
C2566_RS10020	oppA	oppA	oligopeptide ABC transporter substrate-binding protein OppA	1.42848277053373	0.0120072544521293	Upregulated	7789.79336550327	WP_001297114.1
C2566_RS25460	C2566_RS25460	C2566_RS25460	hypothetical protein	1.4271297437312	0.0169442956993143	Upregulated	33.4145064664654	WP_001144941.1
C2566_RS10025	oppB	oppB	oligopeptide ABC transporter permease OppB	1.37031858394861	0.0102912853003197	Upregulated	1417.89993592701	WP_000911112.1
C2566_RS02005	acs	acs	acetate--CoA ligase	1.35070324842559	0.0299431687671516	Upregulated	663.7672808368	WP_000078239.1
C2566_RS08930	putA	putA	trifunctional transcriptional regulator/proline dehydrogenase/L-glutamate gamma-semialdehyde dehydrogenase	1.32063946928888	0.017391002442109	Upregulated	835.850994204752	WP_001703864.1
C2566_RS08310	ycaC	ycaC	isochorismate family cysteine hydrolase YcaC	1.26631516941361	0.00558689744672589	Upregulated	206.676705211341	WP_000165879.1
C2566_RS07270	sucC	sucC	ADP-forming succinate--CoA ligase subunit beta	1.22309910299029	0.0298504536504403	Upregulated	1511.33499165092	WP_001048602.1
C2566_RS21630	C2566_RS21630	C2566_RS21630	IS1-like element IS1A family transposase	1.21707096836409	0.0361844537645242	Upregulated	16.9339196510481	WP_094096600.1
C2566_RS07875	ybjG	ybjG	undecaprenyl-diphosphate phosphatase	1.1816163982514	0.0133552690993136	Upregulated	56.963931711246	WP_001295291.1
C2566_RS01590	thiS	thiS	sulfur carrier protein ThiS	1.10786387945836	0.0490141462424737	Upregulated	14.8901642672741	WP_001166232.1
C2566_RS18480	ygiV	ygiV	AraC family transcriptional regulator	1.10505554211451	0.049728125560586	Upregulated	103.832021721773	WP_000183505.1
C2566_RS20920	arsB	arsB	arsenite/antimonite:H(+) antiporter ArsB	1.0979901457613	0.0352665726085169	Upregulated	46.4819280236559	WP_000922639.1
C2566_RS14845	arnA	arnA	bifunctional UDP-4-amino-4-deoxy-L-arabinose formyltransferase/UDP-glucuronic acid oxidase ArnA	1.09549007091184	0.0490141462424737	Upregulated	681.968998642612	WP_000860273.1
C2566_RS21575	waaH	waaH	UDP-glucuronate:LPS(HepIII) glycosyltransferase	1.0868130420406	0.0534551238414978	Upregulated	300.924428308306	WP_000982115.1
C2566_RS15615	cysP	cysP	thiosulfate/sulfate ABC transporter substrate-binding protein CysP	1.06228877856501	0.054045272842937	Upregulated	163.05975244086	WP_000290224.1
C2566_RS08170	poxB	poxB	ubiquinone-dependent pyruvate dehydrogenase	1.06066068837896	0.00223656809087209	Upregulated	206.850747742194	WP_000815335.1
C2566_RS17130	cysH	cysH	phosphoadenosine phosphosulfate reductase	1.05964824506816	0.0361844537645242	Upregulated	155.523557617041	WP_000039863.1
C2566_RS08885	ymdF	ymdF	general stress protein	1.04185869127501	0.0536624242987113	Upregulated	1354.03260943936	WP_001273658.1
C2566_RS21140	dppC	dppC	dipeptide ABC transporter permease DppC	1.03322839107271	0.0547884773402416	Upregulated	20.4460602351447	WP_000084677.1
C2566_RS09150	yceI	yceI	YceI family protein	1.0258608018529	0.0354356743294636	Upregulated	34.5223660392938	WP_000749261.1
C2566_RS21155	dppA	dppA	dipeptide ABC transporter substrate-binding protein DppA	0.999440838045197	0.0525199598276129	Upregulated	237.987063346808	WP_001222883.1
C2566_RS03710	fimC	fimC	type 1 fimbria chaperone FimC	0.992488499360539	0.0245559701809284	Upregulated	133.008587422013	WP_000066560.1
C2566_RS18430	dkgA	dkgA	2,5-didehydrogluconate reductase DkgA	0.988904625849473	0.00713447270616741	Upregulated	147.499179277319	WP_000013149.1
C2566_RS10030	oppC	oppC	oligopeptide ABC transporter permease OppC	0.978616576973879	0.0474148218524686	Upregulated	1304.29990496696	WP_000979661.1
C2566_RS13610	tsuB	tsuB	thiosulfate utilization sulfurtransferase TsuB/YeeD	0.977805306207999	0.0569294042550598	Upregulated	32.0347063102568	WP_000985273.1
C2566_RS16260	purL	purL	phosphoribosylformylglycinamidine synthase	0.977632628845014	0.0209988343343109	Upregulated	140.518160668326	WP_000970117.1
C2566_RS21135	dppD	dppD	dipeptide ABC transporter ATP-binding protein	0.966110205724303	0.0536624242987113	Upregulated	25.1424465747808	WP_001196486.1
C2566_RS16650	gabD	gabD	NADP-dependent succinate-semialdehyde dehydrogenase	0.963582020707394	0.0354356743294636	Upregulated	43.2271722702737	WP_000772820.1
C2566_RS19295	cgtA	cgtA	Obg family GTPase CgtA	0.95517380013361	0.0063470362775098	Upregulated	165.031160527531	WP_000673561.1
C2566_RS09890	chaA	chaA	sodium-potassium/proton antiporter ChaA	0.948422677083899	0.0245559701809284	Upregulated	118.595394636464	WP_001295620.1
C2566_RS11170	adhP	adhP	alcohol dehydrogenase AdhP	0.93800538871943	0.022063597851647	Upregulated	33.8024138672451	WP_000642433.1
C2566_RS01600	thiE	thiE	thiamine phosphate synthase	0.937641976686295	0.0731381188372557	Upregulated	18.1311339364767	WP_000284615.1
C2566_RS10035	oppD	oppD	murein tripeptide/oligopeptide ABC transporter ATP-binding protein OppD	0.935571175036602	0.0354356743294636	Upregulated	1057.34105397191	WP_000110945.1
C2566_RS11190	osmC	osmC	peroxiredoxin OsmC	0.923849561011084	0.013347972678499	Upregulated	247.549987244997	WP_000152305.1
C2566_RS07240	sdhD	sdhD	succinate dehydrogenase membrane anchor subunit	0.919337974340801	0.0774827425582454	Upregulated	354.052641133813	WP_000254365.1
C2566_RS08940	putP	putP	sodium/proline symporter PutP	0.90499336333924	0.079726304726085	Upregulated	447.068096144486	WP_001018486.1
C2566_RS10390	pspD	pspD	phage shock protein PspD	0.886614293247281	0.0646581840804514	Upregulated	84.3700728558456	WP_001295585.1
C2566_RS04565	degP	degP	serine endoprotease DegP	0.8743906385468	0.0536624242987113	Upregulated	609.789584725524	WP_000753946.1
C2566_RS07715	glnP	glnP	glutamine ABC transporter permease GlnP	0.863699965259679	0.0742957315723378	Upregulated	146.295862150927	WP_001159065.1
C2566_RS07250	sdhB	sdhB	succinate dehydrogenase iron-sulfur subunit SdhB	0.861458176725788	0.0849327975028618	Upregulated	888.153410487649	WP_001235264.1
C2566_RS10980	ydcT	ydcT	ABC transporter ATP-binding protein	0.861191213694832	0.0842667535201749	Upregulated	14.139381585637	WP_000220396.1
C2566_RS12170	sufD	sufD	Fe-S cluster assembly protein SufD	0.842431318085828	0.0299442104878608	Upregulated	61.4758798448933	WP_000908013.1
C2566_RS16110	hscB	hscB	co-chaperone HscB	0.829338475395785	0.0268393598991864	Upregulated	81.9845566671988	WP_000384413.1
C2566_RS07245	sdhA	sdhA	succinate dehydrogenase flavoprotein subunit	0.829163368719771	0.0896298897194484	Upregulated	1989.42145878278	WP_000775540.1
C2566_RS10385	pspC	pspC	envelope stress response membrane protein PspC	0.82592911468995	0.0384972719744798	Upregulated	75.2580808447518	WP_000907385.1
C2566_RS13680	ugd	ugd	UDP-glucose 6-dehydrogenase	0.802698393650208	0.0955952004458367	Upregulated	424.341699862859	WP_000704860.1
C2566_RS02220	proP	proP	glycine betaine/L-proline transporter ProP	0.800153661988461	0.0170365141912309	Upregulated	259.189994243638	WP_001298520.1
C2566_RS21515	lldP	lldP	L-lactate permease	0.795464164030799	0.106455574724013	Upregulated	1218.92909123347	WP_001297977.1
C2566_RS01405	eptC	eptC	phosphoethanolamine transferase CptA	0.777496542562752	0.0646581840804514	Upregulated	691.065111549148	WP_000556295.1
C2566_RS24375	yrbN	yrbN	protein YrbN	0.771534218088456	0.08475062869424	Upregulated	18.4337340580195	WP_010723222.1
C2566_RS19900	rpsH	rpsH	30S ribosomal protein S8	0.765714093372682	0.08475062869424	Upregulated	1208.31554369528	WP_000062611.1
C2566_RS09435	ldtC	ldtC	L,D-transpeptidase LdtC	0.763592594744529	0.0646581840804514	Upregulated	144.747597623797	WP_012767720.1
C2566_RS19885	rpsE	rpsE	30S ribosomal protein S5	0.754138850345629	0.08475062869424	Upregulated	1682.47515781752	WP_000940120.1
C2566_RS00015	yidD	yidD	membrane protein insertion efficiency factor YidD	0.746530459465943	0.0899800515993344	Upregulated	35.4731473236769	WP_001307474.1
C2566_RS12520	astA	astA	arginine N-succinyltransferase	0.732845409859078	0.126810878275881	Upregulated	50.1107441084586	WP_000989419.1
C2566_RS05150	betT	betT	choline BCCT transporter BetT	0.723629887192827	0.120015055918428	Upregulated	249.249557050836	WP_000131044.1
C2566_RS16005	guaB	guaB	IMP dehydrogenase	0.723053958172323	0.0843976318966369	Upregulated	262.139427878154	WP_001299507.1
C2566_RS08365	aroA	aroA	3-phosphoshikimate 1-carboxyvinyltransferase	0.719566766443399	0.0128029185008836	Upregulated	112.716581359621	WP_000445249.1
C2566_RS01425	argB	argB	acetylglutamate kinase	0.719133375097669	0.0761438811079957	Upregulated	39.3307449552251	WP_001302318.1
C2566_RS07275	sucD	sucD	succinate--CoA ligase subunit alpha	0.717871934935584	0.131305567031006	Upregulated	1346.00459003874	WP_000025458.1
C2566_RS13620	plaP	plaP	putrescine/proton symporter PlaP	0.714392035498168	0.0988221259855802	Upregulated	129.069837176672	WP_000019197.1
C2566_RS16670	kbp	kbp	potassium binding protein Kbp	0.710426385349184	0.120015055918428	Upregulated	1012.54760230906	WP_000522424.1
C2566_RS15765	tal	tal	transaldolase	0.710264904977984	0.0605947719374457	Upregulated	184.921112111181	WP_001003709.1
C2566_RS01880	yjbJ	yjbJ	CsbD family protein	0.710211921076494	NA	Upregulated	6948.08718011678	WP_001030593.1
C2566_RS19960	rplW	rplW	50S ribosomal protein L23	0.70926263615847	0.0996665067003579	Upregulated	1088.44332588226	WP_000617544.1
C2566_RS13540	cobT	cobT	nicotinate-nucleotide--dimethylbenzimidazole phosphoribosyltransferase	0.704661089822239	0.0474148218524686	Upregulated	57.5636014087328	WP_001166160.1
C2566_RS10100	yciF	yciF	ferritin-like domain-containing protein	0.702650231314467	0.137764494789705	Upregulated	44.2230035246294	WP_001056490.1
C2566_RS14840	arnC	arnC	undecaprenyl-phosphate 4-deoxy-4-formamido-L-arabinose transferase	0.698705482834558	0.137764494789705	Upregulated	453.425821125021	WP_000461657.1
C2566_RS19915	rplX	rplX	50S ribosomal protein L24	0.697000949260836	0.0932364157946655	Upregulated	1368.52186660973	WP_000729185.1
C2566_RS01615	nudC	nudC	NAD(+) diphosphatase	0.696324003785947	0.0993544835818319	Upregulated	36.1977314273928	WP_000373940.1
C2566_RS10955	yncJ	yncJ	YncJ family protein	0.695398216961156	0.117664788511226	Upregulated	62.268589421464	WP_000494244.1
C2566_RS11830	uidB	uidB	glucuronide transporter	0.690970298208287	0.138703930018291	Upregulated	20.4604887630346	WP_001075844.1
C2566_RS13635	hisG	hisG	ATP phosphoribosyltransferase	0.69053569452646	0.101352160830061	Upregulated	45.15290877961	WP_000131757.1
C2566_RS07710	glnQ	glnQ	glutamine ABC transporter ATP-binding protein GlnQ	0.684995948315952	0.137764494789705	Upregulated	159.740726420047	WP_000569083.1
C2566_RS16735	proW	proW	glycine betaine/L-proline ABC transporter permease ProW	0.679781458628354	0.141539180045811	Upregulated	61.5021601723272	WP_000774988.1
C2566_RS14055	thiD	thiD	bifunctional hydroxymethylpyrimidine kinase/phosphomethylpyrimidine kinase	0.67250360416518	0.0988221259855802	Upregulated	41.8115370938345	WP_000822257.1
C2566_RS09735	dadA	dadA	D-amino acid dehydrogenase	0.662580551034798	0.148557956727582	Upregulated	436.24183009899	WP_001266908.1
C2566_RS15595	cysM	cysM	cysteine synthase B	0.65813417466427	0.0906008225811909	Upregulated	54.7495341194145	WP_001295461.1
C2566_RS08460	gloC	gloC	hydroxyacylglutathione hydrolase GloC	0.657447429340379	0.0924316925312755	Upregulated	351.332987849	WP_001109486.1
C2566_RS16655	gabT	gabT	4-aminobutyrate--2-oxoglutarate transaminase	0.656450419958806	0.117664788511226	Upregulated	50.5071910022832	WP_000097642.1
C2566_RS14970	nuoI	nuoI	NADH-quinone oxidoreductase subunit NuoI	0.655431761852224	0.0619369703340621	Upregulated	334.079205230904	WP_000172749.1
C2566_RS15375	yfdX	yfdX	YfdX family protein	0.655134619298695	0.138703930018291	Upregulated	14.254133494451	WP_000825604.1
C2566_RS19220	infB	infB	translation initiation factor IF-2	0.654018623990521	0.0605947719374457	Upregulated	1153.47271994307	WP_000133044.1
C2566_RS11750	mdtJ	mdtJ	multidrug/spermidine efflux SMR transporter subunit MdtJ	0.652890643390715	0.148853488499801	Upregulated	20.0905569571467	WP_000276149.1
C2566_RS18005	guaD	guaD	guanine deaminase	0.650386685005413	0.127055874336893	Upregulated	65.1643849312943	WP_001301062.1
C2566_RS05240	prpB	prpB	methylisocitrate lyase	0.649727259596179	0.059071966630952	Upregulated	10.5280678311338	WP_000052206.1
C2566_RS01580	thiH	thiH	2-iminoacetate synthase ThiH	0.648511082580955	0.138304174792311	Upregulated	39.3994248295373	WP_000847462.1
C2566_RS17735	speB	speB	agmatinase	0.648347968743794	0.131305567031006	Upregulated	71.1479747055039	WP_000105566.1
C2566_RS06170	allD	allD	ureidoglycolate dehydrogenase	0.644566752034571	0.151834897025551	Upregulated	22.599794701082	WP_000703906.1
C2566_RS00250	rbsD	rbsD	D-ribose pyranase	0.639663516641396	0.148853488499801	Upregulated	270.910479239951	NA
C2566_RS07225	gltA	gltA	citrate synthase	0.63821748179617	0.148853488499801	Upregulated	3134.65854132633	WP_000785834.1
C2566_RS15120	argT	argT	lysine/arginine/ornithine ABC transporter substrate-binding protein ArgT	0.637531142691235	0.153457922405118	Upregulated	330.213706562599	WP_000748271.1
C2566_RS05135	betA	betA	choline dehydrogenase	0.636487561030301	0.138703930018291	Upregulated	110.999993133144	WP_001159087.1
C2566_RS09565	icd	icd	NADP-dependent isocitrate dehydrogenase	0.635901089203215	0.133317099196117	Upregulated	2330.25761295627	WP_000444487.1
C2566_RS11115	narH	narH	nitrate reductase subunit beta	0.63534567615509	0.149547252127064	Upregulated	13.9950314971838	WP_000702542.1
C2566_RS18490	qseB	qseB	quorum sensing response regulator transcription factor QseB	0.633493892260798	0.123745398795546	Upregulated	66.0620214436147	WP_001221493.1
C2566_RS04345	speE	speE	polyamine aminopropyltransferase	0.631893412341977	0.0762738411435444	Upregulated	287.824337172452	WP_000818411.1
C2566_RS12040	sodB	sodB	superoxide dismutase [Fe]	0.627247563669846	0.101054259265605	Upregulated	6210.73386826516	WP_000007283.1
C2566_RS00590	corA	corA	magnesium/cobalt transporter CorA	0.627081167471394	0.0906008225811909	Upregulated	73.3901183957572	WP_000947159.1
C2566_RS19640	accB	accB	acetyl-CoA carboxylase biotin carboxyl carrier protein	0.624947608515989	0.126810878275881	Upregulated	230.637292703478	WP_000354622.1
C2566_RS04355	cueO	cueO	multicopper oxidase CueO	0.616531705420615	0.138703930018291	Upregulated	92.3394167889812	WP_001189647.1
C2566_RS15910	hyfJ	hyfJ	hydrogenase 4 assembly chaperone HyfJ	0.611509867845897	0.160504289860611	Upregulated	7.98806677986261	WP_001300799.1
C2566_RS04330	acnB	acnB	bifunctional aconitate hydratase 2/2-methylisocitrate dehydratase	0.60983655577589	0.157539005069726	Upregulated	2316.77460599485	WP_001307570.1
C2566_RS01205	sbp	sbp	sulfate/thiosulfate ABC transporter substrate-binding protein Sbp	0.609255510510075	0.148853488499801	Upregulated	51.6842451441274	WP_001045689.1
C2566_RS24910	C2566_RS24910	C2566_RS24910	hypothetical protein	0.60842593071161	0.162385068532573	Upregulated	43.2828305349697	WP_000700140.1
C2566_RS05145	betI	betI	transcriptional regulator BetI	0.607193359620096	0.166362290386416	Upregulated	278.330098397951	WP_001301261.1
C2566_RS10285	yciW	yciW	carboxymuconolactone decarboxylase family protein	0.604978537751315	0.160504289860611	Upregulated	27.1404792936124	WP_001301103.1
C2566_RS21960	ilvB	ilvB	acetolactate synthase large subunit	0.602377010804484	0.158802758014065	Upregulated	246.288220006973	WP_000168475.1
C2566_RS09290	rne	rne	ribonuclease E	0.601590998015044	0.0729281794602356	Upregulated	645.097007178744	WP_000827411.1
C2566_RS14835	arnB	arnB	UDP-4-amino-4-deoxy-L-arabinose aminotransferase	0.600787691885047	0.169407755507945	Upregulated	1073.85069823542	WP_001295286.1
C2566_RS19905	rpsN	rpsN	30S ribosomal protein S14	0.591107133574647	0.148853488499801	Upregulated	1779.58856588193	WP_001118930.1
C2566_RS09605	ariR	ariR	biofilm/acid-resistance regulator AriR	0.590851633426441	NA	Upregulated	6.76216022627044	WP_000888772.1
C2566_RS03305	thrA	thrA	bifunctional aspartate kinase/homoserine dehydrogenase I	0.584774757749132	0.144676647608488	Upregulated	273.130452992358	WP_001264707.1
C2566_RS19895	rplF	rplF	50S ribosomal protein L6	0.581776351953666	0.160504289860611	Upregulated	1282.37488278581	WP_000091945.1
C2566_RS12660	ydjI	ydjI	ketose-bisphosphate aldolase	0.577189158865046	0.149409486883437	Upregulated	8.83311214082179	WP_000878903.1
C2566_RS18000	ghxQ	ghxQ	guanine/hypoxanthine transporter GhxQ	0.576433485397802	0.162385068532573	Upregulated	63.2158153437466	WP_000012163.1
C2566_RS10105	yciG	yciG	general stress protein	0.574364501260452	0.182452006413584	Upregulated	16.0911604806875	WP_000807651.1
C2566_RS14110	C2566_RS14110	C2566_RS14110	hypothetical protein	0.574337297193919	0.182452006413584	Upregulated	118.525151086469	WP_001268667.1
C2566_RS14050	yegX	yegX	glycoside hydrolase family 25 protein	0.572833482980824	0.165458555819082	Upregulated	21.5936291226786	WP_001300994.1
C2566_RS20435	feoB	feoB	Fe(2+) transporter permease subunit FeoB	0.572743421894535	0.0988221259855802	Upregulated	193.805140775026	WP_000737007.1
C2566_RS13045	yobA	yobA	CopC domain-containing protein YobA	0.571586192708666	0.137764494789705	Upregulated	168.119654068243	WP_000168747.1
C2566_RS20695	rpoH	rpoH	RNA polymerase sigma factor RpoH	0.571162979724781	0.081370343688236	Upregulated	1077.22569117799	WP_000130217.1
C2566_RS06880	gltK	gltK	glutamate/aspartate ABC transporter permease GltK	0.569929458995289	0.185062400388902	Upregulated	112.617879210522	WP_000272824.1
C2566_RS18535	nudF	nudF	ADP-ribose diphosphatase	0.564358385306655	0.177634878002899	Upregulated	93.8067770242391	WP_000917117.1
C2566_RS05880	ylaC	ylaC	YlaC family protein	0.558658155502547	0.144676647608488	Upregulated	450.709231331977	WP_000136192.1
C2566_RS14010	gatZ	gatZ	tagatose-bisphosphate aldolase subunit GatZ	0.557031961382834	0.0637027968137368	Upregulated	12.1713722209426	WP_000853869.1
C2566_RS15955	purM	purM	phosphoribosylformylglycinamidine cyclo-ligase	0.556157357317564	0.160504289860611	Upregulated	38.4261982582666	WP_001295474.1
C2566_RS17890	gcvT	gcvT	glycine cleavage system aminomethyltransferase GcvT	0.55365586989841	0.149065612098435	Upregulated	466.804658218921	WP_000068701.1
C2566_RS04340	speD	speD	adenosylmethionine decarboxylase	0.552449005817638	0.0536624242987113	Upregulated	250.082493613324	WP_000734287.1
C2566_RS06165	allC	allC	allantoate deiminase	0.548955268348221	0.160094002088468	Upregulated	55.8985069077667	WP_001301144.1
C2566_RS21725	yicG	yicG	trimeric intracellular cation channel family protein	0.546400238477914	0.160094002088468	Upregulated	57.2693881447359	WP_000924289.1
C2566_RS01995	actP	actP	cation/acetate symporter ActP	0.54454595478509	0.198157301076131	Upregulated	235.688050350225	WP_000832570.1
C2566_RS02200	yjdN	yjdN	VOC family metalloprotein YjdN	0.54353291378972	0.137764494789705	Upregulated	64.8205106195894	WP_001131339.1
C2566_RS10040	oppF	oppF	murein tripeptide/oligopeptide ABC transporter ATP-binding protein OppF	0.543507632089472	0.193141684363523	Upregulated	752.048247497881	WP_000994905.1
C2566_RS21520	lldR	lldR	transcriptional regulator LldR	0.539079293430679	0.208058999911355	Upregulated	389.008835862299	WP_000636500.1
C2566_RS17720	C2566_RS17720	C2566_RS17720	nucleobase:cation symporter-2 family protein	0.537431263199175	0.208111568512517	Upregulated	41.3664027331291	WP_061057655.1
C2566_RS13065	ptrB	ptrB	oligopeptidase B	0.529907024059742	0.123745398795546	Upregulated	105.648329472169	WP_000936922.1
C2566_RS15610	cysT	cysT	sulfate/thiosulfate ABC transporter permease CysT	0.526513632906723	0.21274296846633	Upregulated	65.0898415006819	WP_000458418.1
C2566_RS01645	zraP	zraP	zinc resistance sensor/chaperone ZraP	0.520207548990498	0.201294362157951	Upregulated	383.733622137504	WP_001296714.1
C2566_RS04375	yadG	yadG	ABC transporter ATP-binding protein	0.520106830396786	0.119314031209047	Upregulated	95.8518641855658	WP_000150637.1
C2566_RS15165	usg	usg	aspartate-semialdehyde dehydrogenase	0.516625076848352	0.193422919924942	Upregulated	143.810141188381	WP_001289167.1
C2566_RS12505	astE	astE	succinylglutamate desuccinylase	0.514938821615963	0.222528075123971	Upregulated	51.5960066492117	WP_000368506.1
C2566_RS12350	pheS	pheS	phenylalanine--tRNA ligase subunit alpha	0.514286335194268	0.170864686827276	Upregulated	153.03077960589	WP_000018596.1
C2566_RS02580	rnr	rnr	ribonuclease R	0.51398622477305	0.11889917397432	Upregulated	626.598178259204	WP_000076332.1
C2566_RS03110	C2566_RS03110	C2566_RS03110	BCCT family transporter	0.513852178896118	0.112791977965559	Upregulated	137.339042465206	WP_001293436.1
C2566_RS07865	dacC	dacC	serine-type D-Ala-D-Ala carboxypeptidase	0.512167708884338	0.149065612098435	Upregulated	142.688596932917	WP_001300708.1
C2566_RS06130	hyi	hyi	hydroxypyruvate isomerase	0.507905045094346	0.169407755507945	Upregulated	9.15334803704195	WP_000943544.1
C2566_RS19225	nusA	nusA	transcription termination factor NusA	0.506530123095817	0.145389902580313	Upregulated	395.298872411425	WP_001031057.1
C2566_RS16020	der	der	ribosome biogenesis GTPase Der	0.503643276410394	0.157486801560666	Upregulated	234.069247855742	WP_000249410.1
C2566_RS17715	xdhD	xdhD	molybdopterin-dependent oxidoreductase Mo/Fe-S-binding subunit	0.50337236159927	0.227575280076574	Upregulated	349.779382230169	WP_000583631.1
C2566_RS19910	rplE	rplE	50S ribosomal protein L5	0.498683148963174	0.222528075123971	Upregulated	1812.76100474432	WP_001096200.1
C2566_RS12400	ghoS	ghoS	type V toxin-antitoxin system endoribonuclease antitoxin GhoS	0.496396232988834	0.23311451739681	Upregulated	145.167170139219	WP_000146159.1
C2566_RS07305	cydB	cydB	cytochrome d ubiquinol oxidase subunit II	0.495354271819345	0.205249985160097	Upregulated	4196.50908853417	WP_000568275.1
C2566_RS03720	fimA	fimA	type 1 fimbrial major subunit FimA	0.495178634005591	0.140706174542526	Upregulated	2499.56272157072	WP_000695564.1
C2566_RS13640	hisD	hisD	histidinol dehydrogenase	0.492697231587437	0.229327509199172	Upregulated	40.5337463197987	WP_012767740.1
C2566_RS13290	cheA	cheA	chemotaxis protein CheA	0.491435738216489	0.17081356403235	Upregulated	15.3805396116554	WP_012767737.1
C2566_RS13755	rfbD	rfbD	dTDP-4-dehydrorhamnose reductase	0.490808001830605	0.192028999496627	Upregulated	311.590976429831	WP_001023616.1
C2566_RS19920	rplN	rplN	50S ribosomal protein L14	0.489590013281622	0.214332310991459	Upregulated	1650.97863725945	WP_000613955.1
C2566_RS18870	yqjD	yqjD	DUF883 family protein	0.489386678823962	0.175601374254843	Upregulated	314.600158215376	WP_000031415.1
C2566_RS02000	yjcH	yjcH	DUF485 domain-containing protein	0.488301938197153	0.238023372029641	Upregulated	25.0444729819496	WP_001014565.1
C2566_RS00355	ilvD	ilvD	dihydroxy-acid dehydratase	0.487231312035823	0.196438002178393	Upregulated	90.4946431820718	WP_001127419.1
C2566_RS04870	fadE	fadE	acyl-CoA dehydrogenase FadE	0.486653741793593	0.234087989801842	Upregulated	795.908500601776	WP_000973107.1
C2566_RS14105	C2566_RS14105	C2566_RS14105	helix-turn-helix domain-containing protein	0.486177433516919	0.238023372029641	Upregulated	62.7260757177555	WP_000858919.1
C2566_RS19850	rpsD	rpsD	30S ribosomal protein S4	0.485795756803201	0.22769398645097	Upregulated	1981.86363169552	WP_000135224.1
C2566_RS03465	osmY	osmY	molecular chaperone OsmY	0.484002599873821	0.222528075123971	Upregulated	296.695841525984	WP_001295748.1
C2566_RS05230	yahO	yahO	DUF1471 family periplasmic protein YahO	0.483007236482846	0.237227822982412	Upregulated	2060.1483321989	WP_000691956.1
C2566_RS19890	rplR	rplR	50S ribosomal protein L18	0.480576767889693	0.238406794489826	Upregulated	690.465454993323	WP_000358960.1
C2566_RS04360	gcd	gcd	quinoprotein glucose dehydrogenase	0.47902697483677	0.169407755507945	Upregulated	91.0591808457914	WP_001306211.1
C2566_RS19445	gltD	gltD	glutamate synthase subunit GltD	0.478316180820034	0.23311451739681	Upregulated	51.2960965555279	WP_000081664.1
C2566_RS04100	leuC	leuC	3-isopropylmalate dehydratase large subunit	0.47807284940061	0.241158092279988	Upregulated	28.7160829681407	WP_001140652.1
C2566_RS19970	rplC	rplC	50S ribosomal protein L3	0.478031646827565	0.235801690171595	Upregulated	1383.41633594167	WP_000579833.1
C2566_RS12500	spy	spy	ATP-independent periplasmic protein-refolding chaperone Spy	0.472849094267462	0.22769398645097	Upregulated	562.594575758768	WP_001228987.1
C2566_RS18495	qseC	qseC	quorum sensing histidine kinase QseC	0.470233184007781	0.242919739877318	Upregulated	57.5270448115135	WP_000673402.1
C2566_RS00410	rho	rho	transcription termination factor Rho	0.469192820329402	0.159557014217664	Upregulated	2119.5057160406	WP_012767773.1
C2566_RS16100	fdx	fdx	ISC system 2Fe-2S type ferredoxin	0.468884512197241	0.235133141941053	Upregulated	52.596009878769	WP_001124469.1
C2566_RS00255	rbsA	rbsA	ribose ABC transporter ATP-binding protein RbsA	0.468726431151855	NA	Upregulated	156.218320453709	WP_000387752.1
C2566_RS07260	sucA	sucA	2-oxoglutarate dehydrogenase E1 component	0.465994804958875	0.248404424714628	Upregulated	3100.46962672217	WP_001181473.1
C2566_RS24450	ilvX	ilvX	peptide IlvX	0.46515570999652	NA	Upregulated	6.18733674213629	WP_001387183.1
C2566_RS09690	ycgN	ycgN	YcgN family cysteine cluster protein	0.461610914298586	0.17364295050589	Upregulated	56.8120440451987	WP_012767724.1
C2566_RS09740	dadX	dadX	catabolic alanine racemase DadX	0.461143052410925	0.264960648185809	Upregulated	390.260528891014	WP_000197884.1
C2566_RS21130	dppF	dppF	dipeptide ABC transporter ATP-binding subunit DppF	0.461110069293153	0.264960648185809	Upregulated	24.0604089252225	WP_000107012.1
C2566_RS12345	pheT	pheT	phenylalanine--tRNA ligase subunit beta	0.460327478866898	0.222528075123971	Upregulated	456.888798647196	WP_000672380.1
C2566_RS05160	pdeL	pdeL	DNA-binding transcriptional activator/c-di-GMP phosphodiesterase PdeL	0.459953008208646	0.211938072105135	Upregulated	89.0804850759529	WP_001301264.1
C2566_RS09825	dauA	dauA	C4-dicarboxylic acid transporter DauA	0.457771521062493	0.264960648185809	Upregulated	64.0690811420116	WP_001300632.1
C2566_RS20385	hslR	hslR	ribosome-associated heat shock protein Hsp15	0.456956728718672	0.22769398645097	Upregulated	55.6921592953113	WP_000660476.1
C2566_RS07720	glnH	glnH	glutamine ABC transporter substrate-binding protein GlnH	0.45655409125953	0.269291498663244	Upregulated	1529.87458008959	WP_000843866.1
C2566_RS14015	gatY	gatY	tagatose-bisphosphate aldolase subunit GatY	0.454573603004906	0.264960648185809	Upregulated	11.1013087243433	WP_001300977.1
C2566_RS16000	guaA	guaA	glutamine-hydrolyzing GMP synthase	0.453631439973637	0.227575280076574	Upregulated	373.19988074551	WP_000138270.1
C2566_RS11215	ddpA	ddpA	ABC transporter substrate-binding protein	0.451095159571591	0.22582816157391	Upregulated	40.2683643673726	WP_000830546.1
C2566_RS09840	lolB	lolB	lipoprotein insertase outer membrane protein LolB	0.449360865439912	0.216365534273848	Upregulated	75.6573759392698	WP_001130692.1
C2566_RS21145	dppB	dppB	dipeptide ABC transporter permease DppB	0.447951970397465	0.278371449259115	Upregulated	27.4951050649465	WP_000938855.1
C2566_RS18825	sstT	sstT	serine/threonine transporter SstT	0.447289200395494	0.264960648185809	Upregulated	119.648131786541	WP_000211656.1
C2566_RS03640	iraD	iraD	anti-adapter protein IraD	0.442972678059787	0.267889486375152	Upregulated	108.037916210178	WP_001309187.1
C2566_RS01565	rpoB	rpoB	DNA-directed RNA polymerase subunit beta	0.441422644472462	0.22769398645097	Upregulated	1454.61858355537	WP_000263098.1
C2566_RS06885	gltJ	gltJ	glutamate/aspartate ABC transporter permease GltJ	0.439694836199422	0.281865568325613	Upregulated	182.175271152878	WP_000020941.1
C2566_RS14800	yfaV	yfaV	MFS transporter	0.438896280671675	0.28214887766914	Upregulated	36.3048737596185	WP_012767744.1
C2566_RS10480	ycjG	ycjG	L-Ala-D/L-Glu epimerase	0.438301322885421	0.2704035613674	Upregulated	99.0209909836215	WP_001261211.1
C2566_RS15285	fadL	fadL	long-chain fatty acid transporter FadL	0.4382753393071	0.281865568325613	Upregulated	294.422071030474	WP_001295701.1
C2566_RS21640	waaO	waaO	lipopolysaccharide 3-alpha-galactosyltransferase	0.43813063864242	0.273635480461184	Upregulated	584.753206120744	WP_001272734.1
C2566_RS07590	moaE	moaE	molybdopterin synthase catalytic subunit MoaE	0.43742332786072	0.255116169610832	Upregulated	32.4092476873117	WP_000852290.1
C2566_RS21015	rcdB	rcdB	LysR family transcriptional regulator	0.436490668073502	0.280503509959371	Upregulated	30.5298270183673	WP_001343446.1
C2566_RS02875	cybC	cybC	cytochrome b562	0.435614947006767	0.281865568325613	Upregulated	87.8586779129747	WP_001232240.1
C2566_RS21420	aldB	aldB	aldehyde dehydrogenase AldB	0.433264657162507	0.280186174603845	Upregulated	238.290417136978	WP_001300944.1
C2566_RS11990	sodC	sodC	superoxide dismutase [Cu-Zn] SodC	0.433088477790489	0.277587799004573	Upregulated	91.3497423154508	WP_001296937.1
C2566_RS19875	rplO	rplO	50S ribosomal protein L15	0.429125657325217	0.292437822528163	Upregulated	1393.68432776955	WP_001238917.1
C2566_RS07235	sdhC	sdhC	succinate dehydrogenase cytochrome b556 subunit	0.428831224333091	0.292953252669397	Upregulated	498.815713182554	WP_000263347.1
C2566_RS06190	ybcF	ybcF	carbamate kinase	0.428182162955539	NA	Upregulated	6.67853677149368	WP_000855388.1
C2566_RS16150	csiE	csiE	stationary phase inducible protein CsiE	0.427422566609482	0.277587799004573	Upregulated	191.272548526181	WP_000982997.1
C2566_RS13040	copD	copD	copper homeostasis membrane protein CopD	0.4267964382559	0.182452006413584	Upregulated	140.688651883876	WP_000879293.1
C2566_RS09190	grxB	grxB	glutaredoxin 2	0.425387058098861	0.278339910251153	Upregulated	747.872258242139	WP_000780912.1
C2566_RS06890	gltI	gltI	glutamate/aspartate ABC transporter substrate-binding protein GltI	0.425340841065237	0.297026485788817	Upregulated	2476.02249485391	WP_001301404.1
C2566_RS12885	sdaA	sdaA	L-serine ammonia-lyase	0.424570053280268	0.219021322173938	Upregulated	512.784451312017	WP_000624298.1
C2566_RS11110	narW	narW	nitrate reductase molybdenum cofactor assembly chaperone	0.423210043722801	0.281865568325613	Upregulated	9.73761774624071	WP_001166353.1
C2566_RS15215	aroC	aroC	chorismate synthase	0.421726120272438	0.264960648185809	Upregulated	99.5653943587616	WP_001297933.1
C2566_RS18015	speA	speA	biosynthetic arginine decarboxylase	0.421035866495706	0.264214119629217	Upregulated	197.723962454268	NA
C2566_RS17200	queE	queE	7-carboxy-7-deazaguanine synthase QueE	0.420510246240877	0.264960648185809	Upregulated	122.517991955722	WP_001199973.1
C2566_RS11820	ydgA	ydgA	YdgA family protein	0.4193493569019	0.247942512134035	Upregulated	622.307801700491	WP_001043339.1
C2566_RS05235	prpR	prpR	propionate catabolism operon regulatory protein PrpR	0.418835747607248	0.280186174603845	Upregulated	41.9524847755856	WP_000941027.1
C2566_RS01715	aceK	aceK	bifunctional isocitrate dehydrogenase kinase/phosphatase	0.418546454295269	0.303137419787518	Upregulated	460.657733753101	WP_001137223.1
C2566_RS09025	ycdX	ycdX	zinc-binding phosphatase	0.416246061383803	0.214332310991459	Upregulated	195.818829986417	WP_000283664.1
C2566_RS06160	allE	allE	(S)-ureidoglycine aminohydrolase	0.41574028650637	0.242919739877318	Upregulated	108.185755477257	WP_000540946.1
C2566_RS02700	rpsR	rpsR	30S ribosomal protein S18	0.415417661037934	0.304734911414856	Upregulated	466.462051639295	WP_000135199.1
C2566_RS17920	trhA	trhA	PAQR family membrane homeostasis protein TrhA	0.414110100755955	0.304734911414856	Upregulated	560.541926718671	WP_000250274.1
C2566_RS13215	torY	torY	NapC/NirT family cytochrome c	0.412127343676582	0.307286766310714	Upregulated	40.6518704080344	WP_001214323.1
C2566_RS08955	efeO	efeO	iron uptake system protein EfeO	0.411026834619839	0.289979019686997	Upregulated	65.3749231565007	WP_000154398.1
C2566_RS11800	tus	tus	DNA replication terminus site-binding protein	0.410952465685568	0.298679704218825	Upregulated	55.0338449123115	WP_001295399.1
C2566_RS01705	aceB	aceB	malate synthase A	0.410716552915348	0.307401051218213	Upregulated	2425.04431836179	WP_000138915.1
C2566_RS16545	rimM	rimM	ribosome maturation factor RimM	0.410061574580315	0.307401051218213	Upregulated	1927.14124640103	WP_000043335.1
C2566_RS21480	mtlA	mtlA	PTS mannitol transporter subunit IICBA	0.409356687543976	0.288016820714655	Upregulated	276.441968980813	WP_000093247.1
C2566_RS07405	nadA	nadA	quinolinate synthase NadA	0.409126506652761	0.22769398645097	Upregulated	70.0363932569551	WP_000115290.1
C2566_RS20490	rtcB	rtcB	RNA-splicing ligase RtcB	0.408499020279376	0.307401051218213	Upregulated	31.7093773293424	WP_001105478.1
C2566_RS15160	truA	truA	tRNA pseudouridine(38-40) synthase TruA	0.407958977776643	0.295480402774275	Upregulated	131.657858711371	WP_001283585.1
C2566_RS08090	potG	potG	putrescine ABC transporter ATP-binding subunit PotG	0.407826727575527	0.281865568325613	Upregulated	8.88604777114033	WP_000996005.1
C2566_RS14630	yojI	yojI	microcin J25 efflux ABC transporter YojI	0.407203893049175	0.297649076437248	Upregulated	70.6761177546971	WP_000422182.1
C2566_RS01035	dtd	dtd	D-aminoacyl-tRNA deacylase	0.404920482135981	0.289979019686997	Upregulated	75.5744988564226	WP_000560983.1
C2566_RS21030	yhjG	yhjG	AsmA family protein	0.404461802683359	0.281865568325613	Upregulated	74.7929434674745	WP_001296794.1
C2566_RS12165	sufS	sufS	cysteine desulfurase SufS	0.403015781039802	0.255116169610832	Upregulated	114.001531748535	WP_000144539.1
C2566_RS02365	dsbD	dsbD	protein-disulfide reductase DsbD	0.402805284332667	0.264960648185809	Upregulated	123.22457541043	WP_000068928.1
C2566_RS17055	rpoS	rpoS	RNA polymerase sigma factor RpoS	0.402343028322875	0.302735514555002	Upregulated	1607.73475729565	WP_000081550.1
C2566_RS07730	dps	dps	DNA starvation/stationary phase protection protein Dps	0.399777389293828	0.295480402774275	Upregulated	5636.0414625953	WP_000100800.1
C2566_RS02555	hflK	hflK	FtsH protease activity modulator HflK	0.399337771072939	0.31267247480461	Upregulated	433.960778768664	WP_000312488.1
C2566_RS05485	proC	proC	pyrroline-5-carboxylate reductase	0.398626991726683	0.269291498663244	Upregulated	102.131508585376	WP_001295331.1
C2566_RS13025	pphA	pphA	protein-serine/threonine phosphatase	0.398537187626722	0.31821937539065	Upregulated	40.977040951984	WP_000812724.1
C2566_RS21770	xanP	xanP	xanthine/proton symporter XanP	0.397984986359061	0.317723767307726	Upregulated	42.000114122001	WP_001295238.1
C2566_RS21595	rfaF	rfaF	ADP-heptose--LPS heptosyltransferase RfaF	0.397600156397007	0.281865568325613	Upregulated	114.062281228786	WP_000699242.1
C2566_RS09350	pabC	pabC	aminodeoxychorismate lyase	0.397124742117535	0.245387266208661	Upregulated	81.7177009008673	WP_000478709.1
C2566_RS01665	purH	purH	bifunctional phosphoribosylaminoimidazolecarboxamide formyltransferase/IMP cyclohydrolase	0.396684388481778	0.324144966642876	Upregulated	28.8602335745785	WP_001187559.1
C2566_RS01440	sthA	sthA	Si-specific NAD(P)(+) transhydrogenase	0.396666425196144	0.310502058343488	Upregulated	1077.48628193199	WP_001120798.1
C2566_RS20890	prlC	prlC	oligopeptidase A	0.39661497701058	0.281865568325613	Upregulated	220.245357248217	WP_001295214.1
C2566_RS06650	ybdR	ybdR	zinc-dependent alcohol dehydrogenase	0.396461173201156	0.31821937539065	Upregulated	24.5162071719817	WP_000646137.1
C2566_RS12105	ydhS	ydhS	FAD-NAD(P)-binding protein	0.395736966114975	0.313880108883865	Upregulated	59.1854803140976	WP_000716950.1
C2566_RS14340	yeiG	yeiG	S-formylglutathione hydrolase	0.395725635746762	0.309560636022872	Upregulated	102.855101622065	NA
C2566_RS13910	pphC	pphC	PP2C family serine/threonine-protein phosphatase	0.395526052964924	0.297869893886432	Upregulated	11.8705245598527	WP_000119055.1
C2566_RS20315	rpe	rpe	ribulose-phosphate 3-epimerase	0.395081653519178	0.307401051218213	Upregulated	92.5439847863142	WP_000816280.1
C2566_RS02045	gltP	gltP	glutamate/aspartate:proton symporter GltP	0.394083486880667	0.321477332116785	Upregulated	183.546978274844	WP_000835799.1
C2566_RS14805	rhmD	rhmD	L-rhamnonate dehydratase	0.393809207731651	0.304734911414856	Upregulated	54.2396516089865	WP_001319848.1
C2566_RS14745	nrdB	nrdB	class Ia ribonucleoside-diphosphate reductase subunit beta	0.39370492124546	0.307286766310714	Upregulated	178.009222278885	WP_000332036.1
C2566_RS02215	rdcB	rdcB	YjcZ-like family protein	0.392977755377269	0.149065612098435	Upregulated	8.99240893480582	WP_000169194.1
C2566_RS12145	pykF	pykF	pyruvate kinase PykF	0.392963162903894	0.264960648185809	Upregulated	364.160125053328	WP_001295403.1
C2566_RS20640	ugpA	ugpA	sn-glycerol-3-phosphate ABC transporter permease UgpA	0.392589408015134	0.323714273579661	Upregulated	15.1373856974646	WP_000099289.1
C2566_RS09500	potC	potC	spermidine/putrescine ABC transporter permease PotC	0.392493874212081	0.324144966642876	Upregulated	78.7932135168827	WP_000580316.1
C2566_RS10870	ydcI	ydcI	LysR substrate-binding domain-containing protein	0.391827029160386	0.324144966642876	Upregulated	522.059838553563	WP_000414567.1
C2566_RS21405	yiaV	yiaV	HlyD family secretion protein	0.390660547918679	0.292437822528163	Upregulated	13.8517720982419	WP_000364895.1
C2566_RS01895	C2566_RS01895	C2566_RS01895	DUF2713 family protein	0.390481783854557	0.216365534273848	Upregulated	17.3087493197764	NA
C2566_RS19855	rpsK	rpsK	30S ribosomal protein S11	0.390361498808013	0.324606900837892	Upregulated	868.471834784901	WP_001029684.1
C2566_RS01605	thiC	thiC	phosphomethylpyrimidine synthase ThiC	0.390113380430993	0.303736852064672	Upregulated	105.665575418333	WP_001276903.1
C2566_RS17105	cysN	cysN	sulfate adenylyltransferase subunit CysN	0.389997174112544	0.3209349741608	Upregulated	53.8904314485244	WP_001090386.1
C2566_RS13545	cobS	cobS	adenosylcobinamide-GDP ribazoletransferase	0.388831314759431	0.324144966642876	Upregulated	29.1797997270761	WP_012767739.1
C2566_RS20895	rlmJ	rlmJ	23S rRNA (adenine(2030)-N(6))-methyltransferase	0.38868523129967	0.281865568325613	Upregulated	78.8459217916339	WP_000954225.1
C2566_RS14975	nuoH	nuoH	NADH-quinone oxidoreductase subunit NuoH	0.386695140889375	0.324144966642876	Upregulated	504.141404435382	WP_000118507.1
C2566_RS02755	cycA	cycA	D-serine/D-alanine/glycine transporter	0.385992581480907	0.333307240254928	Upregulated	560.642611077475	WP_000228346.1
C2566_RS06990	nagE	nagE	PTS N-acetyl glucosamine transporter subunit IIABC	0.385564203227219	0.324144966642876	Upregulated	289.991872962051	WP_001023126.1
C2566_RS12450	celF	celF	6-phospho-beta-glucosidase	0.385053517174721	0.333307240254928	Upregulated	16.2618337515056	WP_000078754.1
C2566_RS24905	sufA	sufA	Fe-S cluster assembly scaffold SufA	0.384454890639979	0.333307240254928	Upregulated	13.3601371152656	NA
C2566_RS03540	dnaT	dnaT	primosomal protein DnaT	0.383788829777878	0.332126068671566	Upregulated	54.8012898423326	WP_000098818.1
C2566_RS01660	purD	purD	phosphoribosylamine--glycine ligase	0.382790424924738	0.324144966642876	Upregulated	41.6619692255329	WP_000866792.1
C2566_RS09110	mdoG	mdoG	glucans biosynthesis protein MdoG	0.382513910799441	0.277370147659403	Upregulated	448.033353817332	WP_001343212.1
C2566_RS20075	rpsG	rpsG	30S ribosomal protein S7	0.382287404759573	0.310021182713315	Upregulated	710.210329161603	WP_001138043.1
C2566_RS12590	gdhA	gdhA	NADP-specific glutamate dehydrogenase	0.381647496988555	0.249771079967472	Upregulated	203.005652000009	WP_000373021.1
C2566_RS04105	leuB	leuB	3-isopropylmalate dehydrogenase	0.381543580040295	0.336524536614245	Upregulated	24.0112752334958	WP_000042353.1
C2566_RS22100	yidA	yidA	sugar-phosphatase	0.381372882952137	0.29213209081798	Upregulated	97.1918023377129	WP_000985549.1
C2566_RS07180	pxpB	pxpB	5-oxoprolinase subunit PxpB	0.380920486930869	0.333307240254928	Upregulated	57.6305556672547	WP_001188343.1
C2566_RS18540	tolC	tolC	outer membrane channel protein TolC	0.379709679857011	0.286198520025511	Upregulated	868.35873563451	WP_000735278.1
C2566_RS19955	rplB	rplB	50S ribosomal protein L2	0.378574549998842	0.339175894684867	Upregulated	1442.55737680143	WP_000301864.1
C2566_RS11760	pntB	pntB	Re/Si-specific NAD(P)(+) transhydrogenase subunit beta	0.378369223266284	0.333307240254928	Upregulated	401.672720087085	WP_000014036.1
C2566_RS08990	pgaA	pgaA	poly-beta-1,6 N-acetyl-D-glucosamine export porin PgaA	0.378157028451711	0.334213886971272	Upregulated	118.132157491203	WP_000287458.1
C2566_RS13180	aspS	aspS	aspartate--tRNA ligase	0.377845875874329	0.324606900837892	Upregulated	301.90449172199	WP_001258678.1
C2566_RS09590	bluF	bluF	blue light-responsive regulator BluF	0.376996202921437	0.339175894684867	Upregulated	101.455718188524	WP_001353798.1
C2566_RS15560	cysK	cysK	cysteine synthase A	0.376579298540896	0.340505717831458	Upregulated	748.428512844286	WP_000034402.1
C2566_RS02695	priB	priB	primosomal replication protein N	0.376290441272062	0.339175894684867	Upregulated	716.197523057164	WP_001296681.1
C2566_RS06875	gltL	gltL	glutamate/aspartate ABC transporter ATP-binding protein GltL	0.375851343849312	0.341054065318025	Upregulated	169.315925092943	NA
C2566_RS17535	tas	tas	NADP(H)-dependent aldo-keto reductase	0.375376156371311	0.31413646640212	Upregulated	152.918257207978	WP_001199295.1
C2566_RS14625	mqo	mqo	malate dehydrogenase (quinone)	0.374439898414229	0.298679704218825	Upregulated	82.4860742354927	WP_000758073.1
C2566_RS05370	frmA	frmA	S-(hydroxymethyl)glutathione dehydrogenase	0.374393273624969	0.324144966642876	Upregulated	55.0360336769735	WP_000842100.1
C2566_RS18070	ruvX	ruvX	Holliday junction resolvase RuvX	0.373326261932417	0.324144966642876	Upregulated	41.084503284712	WP_000017106.1
C2566_RS02440	blc	blc	lipocalin Blc	0.373256069002902	0.342306305994636	Upregulated	59.0376939716687	WP_001238379.1
C2566_RS18230	glcD	glcD	glycolate oxidase subunit GlcD	0.372207164586813	0.342306305994636	Upregulated	58.0501075024305	WP_000026083.1
C2566_RS11765	pntA	pntA	Re/Si-specific NAD(P)(+) transhydrogenase subunit alpha	0.371724542784814	0.339175894684867	Upregulated	515.777048398523	WP_001353838.1
C2566_RS03420	deoB	deoB	phosphopentomutase	0.370984203362883	0.329546426864182	Upregulated	253.082576375147	WP_000816471.1
C2566_RS19800	def	def	peptide deformylase	0.370651124466476	0.333307240254928	Upregulated	1636.27156984073	WP_000114984.1
C2566_RS03870	fkpB	fkpB	FKBP-type peptidyl-prolyl cis-trans isomerase	0.37058384006942	0.342306305994636	Upregulated	41.2355516811068	WP_000004655.1
C2566_RS12490	cho	cho	excinuclease Cho	0.370469676026962	0.342306305994636	Upregulated	143.058799515311	WP_000252397.1
C2566_RS05260	codB	codB	cytosine permease	0.370348003607761	0.342306305994636	Upregulated	25.404241965803	WP_000076233.1
C2566_RS11220	ddpX	ddpX	D-alanyl-D-alanine dipeptidase	0.369861986408634	0.324144966642876	Upregulated	8.59076372821121	WP_001285833.1
C2566_RS05900	acrB	acrB	efflux RND transporter permease AcrB	0.369503037622619	0.333307240254928	Upregulated	781.94103560514	WP_001132469.1
C2566_RS21310	malS	malS	alpha-amylase	0.369172084585521	0.349043882432785	Upregulated	41.200987901354	WP_000761228.1
C2566_RS15330	dsdA	dsdA	D-serine ammonia-lyase	0.365583054329726	0.34308141580989	Upregulated	88.7924858231763	WP_000426426.1
C2566_RS06070	ybbA	ybbA	putative ABC transporter ATP-binding protein YbbA	0.365281497503387	0.351322413099731	Upregulated	34.4473695794244	WP_001110573.1
C2566_RS15760	maeB	maeB	NADP-dependent oxaloacetate-decarboxylating malate dehydrogenase	0.364335268137326	0.351329424168521	Upregulated	814.333029753128	WP_000342648.1
C2566_RS02935	yjgH	yjgH	RidA family protein	0.36336003129843	0.35215549904744	Upregulated	30.6147268164883	WP_000230274.1
C2566_RS02520	nnr	nnr	bifunctional ADP-dependent NAD(P)H-hydrate dehydratase/NAD(P)H-hydrate epimerase	0.362707547876968	0.219021322173938	Upregulated	121.375306684841	WP_001329144.1
C2566_RS15110	hisQ	hisQ	histidine ABC transporter permease HisQ	0.361256337861188	0.353719608336533	Upregulated	95.6729231696952	WP_000965522.1
C2566_RS21590	rfaD	rfaD	ADP-glyceromanno-heptose 6-epimerase	0.361055062462536	0.342306305994636	Upregulated	302.508106007243	WP_000587764.1
C2566_RS20690	livJ	livJ	branched chain amino acid ABC transporter substrate-binding protein LivJ	0.360377409448537	0.354942985727705	Upregulated	40.2625417358904	WP_001022007.1
C2566_RS11550	C2566_RS11550	C2566_RS11550	lipocalin family protein	0.360364806344382	0.354802539958276	Upregulated	51.0371374884822	WP_000780584.1
C2566_RS06320	ybcL	ybcL	Raf kinase inhibitor-like protein YbcL	0.36020013231464	0.354942985727705	Upregulated	96.2660519931447	WP_001306955.1
C2566_RS14985	nuoF	nuoF	NADH-quinone oxidoreductase subunit NuoF	0.359353284186183	0.353888549695103	Upregulated	538.830052131389	WP_000789500.1
C2566_RS08455	mepK	mepK	YcbK family protein	0.358968048909034	0.350011469886131	Upregulated	864.178301686177	WP_001295932.1
C2566_RS16380	srmB	srmB	ATP-dependent RNA helicase SrmB	0.358436342571579	0.334213886971272	Upregulated	118.709281203482	WP_000219193.1
C2566_RS18115	yggN	yggN	DUF2884 domain-containing protein	0.357289774412449	0.352303422540285	Upregulated	67.9697919596423	WP_000984796.1
C2566_RS01200	pfkA	pfkA	6-phosphofructokinase	0.356837153412886	0.351329424168521	Upregulated	240.589379809569	WP_000591795.1
C2566_RS10140	yciO	yciO	L-threonylcarbamoyladenylate synthase	0.356468170556654	0.304734911414856	Upregulated	163.990069608667	WP_001295575.1
C2566_RS10405	ycjN	ycjN	ABC transporter substrate-binding protein	0.355887313195512	0.178812206875712	Upregulated	7.22889041429019	WP_000597460.1
C2566_RS02865	yjgA	yjgA	ribosome biogenesis factor YjgA	0.355413287080421	0.360916173184422	Upregulated	258.48758256084	WP_000166270.1
C2566_RS15850	dapA	dapA	4-hydroxy-tetrahydrodipicolinate synthase	0.3547242898526	0.334213886971272	Upregulated	800.037202170158	WP_001295469.1
C2566_RS03715	fimI	fimI	fimbrial protein	0.354407120615819	0.185453412919137	Upregulated	117.116861616214	WP_000824114.1
C2566_RS18485	ygiW	ygiW	OB fold stress tolerance protein YgiW	0.353678428665993	0.36133378780562	Upregulated	1092.58329558161	WP_000712658.1
C2566_RS10195	topA	topA	type I DNA topoisomerase	0.352748817202482	0.350285493771189	Upregulated	572.138359639733	WP_001297122.1
C2566_RS11460	mgtS	mgtS	protein MgtS	0.351675194992107	0.353719608336533	Upregulated	1001.96990346779	WP_000901367.1
C2566_RS03900	carA	carA	glutamine-hydrolyzing carbamoyl-phosphate synthase small subunit	0.351610309778612	0.36133378780562	Upregulated	119.51008904667	WP_000597260.1
C2566_RS18090	yggU	yggU	DUF167 family protein YggU	0.351491561868671	0.36133378780562	Upregulated	29.2835299271327	WP_000994920.1
C2566_RS05905	acrA	acrA	multidrug efflux RND transporter periplasmic adaptor subunit AcrA	0.351297556114487	0.333307240254928	Upregulated	463.040600573447	WP_001295324.1
C2566_RS20630	ugpC	ugpC	sn-glycerol 3-phosphate ABC transporter ATP binding protein UgpC	0.351060000655413	0.366815887076521	Upregulated	35.0386350590014	WP_000907792.1
C2566_RS09985	rssA	rssA	patatin-like phospholipase RssA	0.349753797577238	0.342306305994636	Upregulated	83.4999111231607	WP_001295622.1
C2566_RS05570	proY	proY	proline-specific permease ProY	0.348774379088665	0.36133378780562	Upregulated	93.0457359155827	WP_001295329.1
C2566_RS18215	glcG	glcG	GlcG family protein	0.348771901081209	0.36940453071213	Upregulated	20.2202468681112	WP_000853256.1
C2566_RS19860	rpsM	rpsM	30S ribosomal protein S13	0.347659742040939	0.366216891460138	Upregulated	2011.60600829828	WP_000090775.1
C2566_RS18065	yqgE	yqgE	YqgE/AlgH family protein	0.345799860323038	0.333307240254928	Upregulated	98.0420001837107	WP_001053178.1
C2566_RS18635	glnE	glnE	bifunctional [glutamate--ammonia ligase]-adenylyl-L-tyrosine phosphorylase/[glutamate--ammonia-ligase] adenylyltransferase	0.345672463400549	0.333307240254928	Upregulated	174.020018064038	WP_012767764.1
C2566_RS19345	mlaD	mlaD	outer membrane lipid asymmetry maintenance protein MlaD	0.34473517136625	0.336798641593234	Upregulated	92.2118509477188	WP_001296448.1
C2566_RS11915	rsxE	rsxE	electron transport complex subunit RsxE	0.344688198324242	0.378703154123551	Upregulated	23.6306510687548	WP_001289652.1
C2566_RS00815	fadA	fadA	acetyl-CoA C-acyltransferase FadA	0.344585634099339	0.351322413099731	Upregulated	212.376443708235	WP_000438708.1
C2566_RS13320	otsA	otsA	alpha,alpha-trehalose-phosphate synthase	0.344523208795912	0.353719608336533	Upregulated	212.393710509846	WP_001295646.1
C2566_RS16450	rrf	rrf	hypothetical protein	0.343739824650827	NA	Upregulated	174.992534138948	NA
C2566_RS00345	ilvM	ilvM	acetolactate synthase 2 small subunit	0.343244795922775	0.381551111194888	Upregulated	20.2071353824451	WP_000983255.1
C2566_RS16125	iscS	iscS	cysteine desulfurase	0.342152727577675	0.353719608336533	Upregulated	506.220144835279	WP_001295373.1
C2566_RS18225	glcE	glcE	glycolate oxidase subunit GlcE	0.341214222304348	0.360250823530217	Upregulated	18.0472684916924	WP_000943100.1
C2566_RS17060	nlpD	nlpD	murein hydrolase activator NlpD	0.340724869424674	0.383737866409504	Upregulated	2957.24748841779	WP_224692580.1
C2566_RS17310	sdaB	sdaB	L-serine ammonia-lyase II	0.340471708881838	0.383765205083396	Upregulated	192.456524873988	WP_000626410.1
C2566_RS13685	gndA	gndA	NADP-dependent phosphogluconate dehydrogenase	0.340210584926992	0.359791368617276	Upregulated	526.254275209542	WP_000043460.1
C2566_RS19935	rplP	rplP	50S ribosomal protein L16	0.339809110435409	0.382913430693979	Upregulated	950.537392594908	WP_000941212.1
C2566_RS07800	moeB	moeB	molybdopterin-synthase adenylyltransferase MoeB	0.338956654050029	0.360250823530217	Upregulated	39.6928814421322	WP_000829242.1
C2566_RS19965	rplD	rplD	50S ribosomal protein L4	0.338815270338667	0.383765205083396	Upregulated	727.849485285084	WP_000424395.1
C2566_RS19190	deaD	deaD	ATP-dependent RNA helicase DeaD	0.338789762134827	0.383256794631623	Upregulated	376.379330565452	WP_001295553.1
C2566_RS12085	ydhQ	ydhQ	AIDA repeat-containing protein	0.338483701835849	0.383765205083396	Upregulated	183.33029870652	WP_000534307.1
C2566_RS03295	thrC	thrC	threonine synthase	0.337080338966607	0.383765205083396	Upregulated	118.979795361995	WP_000781074.1
C2566_RS00820	fadB	fadB	fatty acid oxidation complex subunit alpha FadB	0.336332973388914	0.340505717831458	Upregulated	1012.89129547936	WP_000965952.1
C2566_RS21845	C2566_RS21845	C2566_RS21845	autotransporter outer membrane beta-barrel domain-containing protein	0.336179975077358	0.383765205083396	Upregulated	245.729777204177	WP_001038839.1
C2566_RS01905	pspG	pspG	envelope stress response protein PspG	0.335869436484201	0.385426463327727	Upregulated	22.8914043068413	WP_000891404.1
C2566_RS15690	eutC	eutC	ethanolamine ammonia-lyase subunit beta	0.335530757924861	0.342306305994636	Upregulated	12.1333979152846	WP_000372364.1
C2566_RS22105	yidB	yidB	YidB family protein	0.334996624483025	0.390553094720644	Upregulated	35.4680817740973	WP_000522208.1
C2566_RS20915	arsR	arsR	As(III)-sensing metalloregulatory transcriptional repressor ArsR	0.334632739605453	0.36738386563372	Upregulated	30.6126146193607	WP_000008957.1
C2566_RS13970	yegS	yegS	lipid kinase YegS	0.332901555578409	0.391727692029087	Upregulated	29.5844097177409	WP_000807361.1
C2566_RS20530	C2566_RS20530	C2566_RS20530	PstS family phosphate ABC transporter substrate-binding protein	0.332128811700937	0.292437822528163	Upregulated	18.3522419480963	WP_122987105.1
C2566_RS14850	arnD	arnD	4-deoxy-4-formamido-L-arabinose-phosphoundecaprenol deformylase	0.331075841524413	0.385426463327727	Upregulated	257.121369229249	WP_000169728.1
C2566_RS00135	pstS	pstS	phosphate ABC transporter substrate-binding protein PstS	0.330729567284155	0.394731514931403	Upregulated	70.7134803884636	WP_000867146.1
C2566_RS20185	fic	fic	putative adenosine monophosphate-protein transferase Fic	0.33068350705605	0.382913430693979	Upregulated	90.3052002459197	WP_000502522.1
C2566_RS11515	pinQ	pinQ	recombinase family protein	0.329868700056577	0.347532973708176	Upregulated	11.991052076582	WP_000086527.1
C2566_RS14950	nuoM	nuoM	NADH-quinone oxidoreductase subunit M	0.329810436106444	0.400413410182955	Upregulated	737.64427989312	WP_000926441.1
C2566_RS19880	rpmD	rpmD	50S ribosomal protein L30	0.329249702952951	0.400413410182955	Upregulated	359.763619905781	WP_001140433.1
C2566_RS07880	mdfA	mdfA	multidrug efflux MFS transporter MdfA	0.328822410812259	0.400413410182955	Upregulated	32.6669356625618	WP_001180089.1
C2566_RS16740	proX	proX	glycine betaine/L-proline ABC transporter substrate-binding protein ProX	0.328705561219748	0.388980737397539	Upregulated	329.251381680369	WP_001216521.1
C2566_RS16850	mltB	mltB	lytic murein transglycosylase B	0.328445702306672	0.368432854530007	Upregulated	55.7341711650746	WP_001301333.1
C2566_RS20565	yhgN	yhgN	NAAT family transporter YhgN	0.328113222590563	0.398731355808809	Upregulated	86.1049145071732	WP_001002544.1
C2566_RS16540	trmD	trmD	tRNA (guanosine(37)-N1)-methyltransferase TrmD	0.328030086136086	0.401473106885867	Upregulated	2765.0948748419	WP_000264777.1
C2566_RS13105	zwf	zwf	glucose-6-phosphate dehydrogenase	0.327927084237869	0.351600124368706	Upregulated	242.525522521215	WP_000301720.1
C2566_RS13775	wcaL	wcaL	colanic acid biosynthesis glycosyltransferase WcaL	0.326171624854396	NA	Upregulated	5.67378046518961	WP_000862635.1
C2566_RS07325	tolQ	tolQ	Tol-Pal system protein TolQ	0.325911782414965	0.390278305838758	Upregulated	137.385950225241	WP_000131314.1
C2566_RS10710	pinR	pinR	recombinase family protein	0.325244112522435	0.337062556813496	Upregulated	14.6960847111891	WP_000078178.1
C2566_RS01980	ghxP	ghxP	guanine/hypoxanthine transporter GhxP	0.324046463464638	0.405008249451336	Upregulated	47.0929970701319	WP_000106882.1
C2566_RS11420	marC	marC	NAAT family transporter MarC	0.323960432312334	0.391163534429568	Upregulated	41.8788990657017	WP_000885033.1
C2566_RS20545	glgC	glgC	glucose-1-phosphate adenylyltransferase	0.323709697190704	0.385629381216313	Upregulated	277.712562501384	WP_000253975.1
C2566_RS17900	gcvP	gcvP	aminomethyl-transferring glycine dehydrogenase	0.323667998462019	0.406344319691185	Upregulated	700.846968709035	WP_000195061.1
C2566_RS05320	mhpR	mhpR	DNA-binding transcriptional regulator	0.323163500193506	0.405008249451336	Upregulated	225.860585876806	WP_001301325.1
C2566_RS16345	rseC	rseC	SoxR-reducing system protein RseC	0.321992938125684	0.40860994345517	Upregulated	72.585831756821	WP_000589070.1
C2566_RS15180	yfcJ	yfcJ	arabinose transporter	0.32197080776708	0.400253527390949	Upregulated	94.8963774891244	WP_000127751.1
C2566_RS06825	leuS	leuS	leucine--tRNA ligase	0.3211212911957	0.392594426800726	Upregulated	637.715462589507	WP_001157886.1
C2566_RS05400	tauC	tauC	taurine ABC transporter permease TauC	0.321113652206648	0.405008249451336	Upregulated	14.6773613771092	WP_000114585.1
C2566_RS19210	truB	truB	tRNA pseudouridine(55) synthase TruB	0.320922155639421	0.408715936996169	Upregulated	141.202267411689	WP_000089698.1
C2566_RS19940	rpsC	rpsC	30S ribosomal protein S3	0.320914619295855	0.40812592528618	Upregulated	1347.00196023809	WP_000529945.1
C2566_RS06545	fepC	fepC	iron-enterobactin ABC transporter ATP-binding protein	0.320697093262462	0.357477423802884	Upregulated	13.2192913383692	WP_000140647.1
C2566_RS07310	cydX	cydX	cytochrome bd-I oxidase subunit CydX	0.320342728868996	0.409416585571399	Upregulated	352.515384530734	WP_000270282.1
C2566_RS10380	pspB	pspB	envelope stress response membrane protein PspB	0.320314338692325	0.409416585571399	Upregulated	108.314171388812	WP_001274963.1
C2566_RS10115	trpB	trpB	tryptophan synthase subunit beta	0.32014739402356	0.408715936996169	Upregulated	109.289841462718	WP_000209518.1
C2566_RS02625	yjfN	yjfN	DUF1471 family protease activator YjfN	0.319336387336625	0.408168115090447	Upregulated	191.981197582759	WP_000811566.1
C2566_RS01160	sodA	sodA	superoxide dismutase [Mn]	0.319050724605002	0.411079262255148	Upregulated	139.139383701182	WP_001297064.1
C2566_RS06040	qmcA	qmcA	SPFH domain-containing protein	0.318784706010119	0.409416585571399	Upregulated	137.365163303927	WP_000904502.1
C2566_RS07430	aroG	aroG	3-deoxy-7-phosphoheptulonate synthase AroG	0.318559858493368	0.391163534429568	Upregulated	239.556441751447	WP_001109196.1
C2566_RS12195	menI	menI	1,4-dihydroxy-2-naphthoyl-CoA hydrolase	0.318485813151594	0.400413410182955	Upregulated	87.217513802821	WP_000637982.1
C2566_RS18890	yqjG	yqjG	glutathionyl-hydroquinone reductase YqjG	0.318337067080903	0.405008249451336	Upregulated	58.2822738174121	WP_000531205.1
C2566_RS10250	yciH	yciH	stress response translation initiation inhibitor YciH	0.317628069064066	0.415117166266005	Upregulated	23.9206887247418	WP_001295580.1
C2566_RS13090	purT	purT	formate-dependent phosphoribosylglycinamide formyltransferase	0.314971613436025	0.409197277378753	Upregulated	21.3751676630485	WP_000173474.1
C2566_RS13870	yegH	yegH	TerC family protein	0.314755161553185	0.390553094720644	Upregulated	143.565335503859	WP_001300971.1
C2566_RS17670	ygeY	ygeY	YgeY family selenium metabolism-linked hydrolase	0.314735729000933	NA	Upregulated	243.609324573793	WP_001107125.1
C2566_RS05325	mhpA	mhpA	bifunctional 3-(3-hydroxy-phenyl)propionate/3-hydroxycinnamic acid hydroxylase	0.314624592436174	0.286198520025511	Upregulated	10.3317966177174	WP_001007410.1
C2566_RS05590	tgt	tgt	tRNA guanosine(34) transglycosylase Tgt	0.314548188707359	0.416535565808845	Upregulated	470.292529210168	WP_000667319.1
C2566_RS21985	emrD	emrD	multidrug efflux MFS transporter EmrD	0.314060729239436	0.416400782313416	Upregulated	119.650378223027	WP_000828746.1
C2566_RS01400	yijO	yijO	AraC family transcriptional regulator	0.312614195464929	0.419343409991033	Upregulated	15.1901174383342	WP_000274624.1
C2566_RS15340	emrK	emrK	multidrug efflux MFS transporter periplasmic adaptor subunit EmrK	0.312299400986894	0.414566392986467	Upregulated	44.6479748266999	WP_000435167.1
C2566_RS15115	hisJ	hisJ	histidine ABC transporter substrate-binding protein HisJ	0.312049222822457	0.419343409991033	Upregulated	304.354444058774	WP_000737621.1
C2566_RS11910	rsxG	rsxG	electron transport complex subunit RsxG	0.312039677981363	0.415872432443577	Upregulated	15.8902802738979	WP_000920802.1
C2566_RS16160	hcaR	hcaR	DNA-binding transcriptional regulator HcaR	0.311516950225971	0.415117166266005	Upregulated	313.770979850528	WP_000423257.1
C2566_RS15675	eutR	eutR	HTH-type transcriptional regulator EutR	0.311432016637786	0.415872432443577	Upregulated	17.3544589485108	WP_000753690.1
C2566_RS11805	fumC	fumC	class II fumarate hydratase	0.310760816573031	0.421620424192271	Upregulated	294.628737612423	WP_001099086.1
C2566_RS02485	asd	asd	archaetidylserine decarboxylase	0.310328973530986	0.416400782313416	Upregulated	144.128124215438	WP_000934920.1
C2566_RS05130	ykgH	ykgH	protein YkgH	0.30995401769642	0.416535565808845	Upregulated	15.0096193398719	WP_001209100.1
C2566_RS05630	nrdR	nrdR	transcriptional regulator NrdR	0.309558684365402	0.423751106320953	Upregulated	67.377082983672	WP_000543535.1
C2566_RS14995	nuoC	nuoC	NADH-quinone oxidoreductase subunit C/D	0.309477889938215	0.422088396665237	Upregulated	757.408310583842	WP_000247878.1
C2566_RS06595	cstA	cstA	pyruvate/proton symporter CstA	0.309375102977731	0.419343409991033	Upregulated	945.756789465711	NA
C2566_RS05650	thiL	thiL	thiamine-phosphate kinase	0.309088858915557	0.40860994345517	Upregulated	67.3382472462895	WP_000742109.1
C2566_RS09850	prfA	prfA	peptide chain release factor 1	0.308922916110908	0.382913430693979	Upregulated	213.972067053394	WP_000804726.1
C2566_RS07700	rlmF	rlmF	23S rRNA (adenine(1618)-N(6))-methyltransferase RlmF	0.307729131230918	0.426943805007551	Upregulated	34.2625741546894	WP_001301285.1
C2566_RS10255	osmB	osmB	osmotically-inducible lipoprotein OsmB	0.307711254909095	0.414566392986467	Upregulated	251.411210017548	WP_000498253.1
C2566_RS16730	proV	proV	glycine betaine/L-proline ABC transporter ATP-binding protein ProV	0.306671964845351	0.415206332678202	Upregulated	503.235228852805	WP_000985494.1
C2566_RS04970	C2566_RS04970	C2566_RS04970	IS1-like element IS1A family transposase	0.306632733572797	0.421196350731693	Upregulated	9.18279388611211	WP_103215986.1
C2566_RS11175	maeA	maeA	malate dehydrogenase	0.306263417478972	0.405008249451336	Upregulated	428.073669944573	WP_000433476.1
C2566_RS00260	rbsC	rbsC	ribose ABC transporter permease	0.30531903278233	0.419343409991033	Upregulated	103.519908474468	WP_000211858.1
C2566_RS19950	rpsS	rpsS	30S ribosomal protein S19	0.303118869825251	0.433761979925145	Upregulated	635.29368870559	WP_001138117.1
C2566_RS03140	fecD	fecD	Fe(3+) dicitrate ABC transporter permease subunit FecD	0.302102625548446	0.408715936996169	Upregulated	12.749648603306	WP_000684856.1
C2566_RS16710	nrdH	nrdH	glutaredoxin-like protein NrdH	0.302100606844752	0.383256794631623	Upregulated	12.9096040374306	WP_001223227.1
C2566_RS12510	astB	astB	N-succinylarginine dihydrolase	0.302044658238631	0.416400782313416	Upregulated	45.3733795556243	WP_000995016.1
C2566_RS17100	cysC	cysC	adenylyl-sulfate kinase	0.301771584201935	0.435943599804041	Upregulated	12.9570299544225	WP_001173673.1
C2566_RS03075	nanX	nanX	MFS transporter	0.301536050250922	0.43717599998785	Upregulated	128.36569269453	WP_000179691.1
C2566_RS16030	yfgM	yfgM	ancillary SecYEG translocon subunit YfgM	0.301371968713482	0.430649013995051	Upregulated	184.471330763616	WP_000409205.1
C2566_RS16105	hscA	hscA	Fe-S protein assembly chaperone HscA	0.301358011903147	0.405008249451336	Upregulated	359.008564906435	WP_001196611.1
C2566_RS00095	bglH	bglH	carbohydrate-specific porin BglH	0.301000687014456	0.291629493459798	Upregulated	12.304427253632	WP_000489868.1
C2566_RS02705	rplI	rplI	50S ribosomal protein L9	0.300154289334173	0.426943805007551	Upregulated	597.836740917056	WP_001196062.1
C2566_RS10875	ydcJ	ydcJ	VOC family protein	0.299965436271968	0.425470937040889	Upregulated	82.3082695111141	WP_000013789.1
C2566_RS02945	bdcR	bdcR	TetR/AcrR family transcriptional regulator	0.299375095699118	0.443246412203647	Upregulated	31.3337130399801	WP_001319729.1
C2566_RS02785	cysQ	cysQ	3'(2'),5'-bisphosphate nucleotidase CysQ	0.298885168538143	0.44482737369994	Upregulated	244.924681730227	WP_000886900.1
C2566_RS18710	rpoD	rpoD	RNA polymerase sigma factor RpoD	0.298106470690845	0.419343409991033	Upregulated	667.675860552148	WP_000437375.1
C2566_RS04320	lpdA	lpdA	dihydrolipoyl dehydrogenase	0.297848923573171	0.440696937252886	Upregulated	3343.47718073016	WP_000102485.1
C2566_RS05860	C2566_RS05860	C2566_RS05860	MGMT family protein	0.297583637279974	0.44497228322423	Upregulated	20.5702217313388	WP_000409911.1
C2566_RS08665	yccU	yccU	CoA-binding protein	0.297391874199415	0.446043670130442	Upregulated	36.0060128141331	WP_001301418.1
C2566_RS10770	feaB	feaB	phenylacetaldehyde dehydrogenase	0.296862552607743	0.43279224632936	Upregulated	72.5508364006011	WP_000138605.1
C2566_RS13070	yebE	yebE	tellurite resistance TerB family protein	0.296674028851611	0.44723878342212	Upregulated	344.966807795671	WP_000024745.1
C2566_RS18425	yqhD	yqhD	alcohol dehydrogenase	0.296137994780488	0.443246412203647	Upregulated	109.252456632974	WP_001058802.1
C2566_RS09765	ymgE	ymgE	GlsB/YeaQ/YmgE family stress response membrane protein	0.29587935577553	NA	Upregulated	6.43861988399141	WP_000511313.1
C2566_RS06555	fepD	fepD	Fe(3+)-siderophore ABC transporter permease	0.295539951132619	0.441052133532415	Upregulated	22.9973918441743	WP_001295314.1
C2566_RS03905	carB	carB	carbamoyl-phosphate synthase large subunit	0.294878128697965	0.450914803162697	Upregulated	225.92345109183	WP_001126376.1
C2566_RS16355	rseA	rseA	anti-sigma-E factor RseA	0.294849307132803	0.450914803162697	Upregulated	1484.04046348881	WP_001168459.1
C2566_RS07315	ybgE	ybgE	cyd operon protein YbgE	0.293495214558149	0.45130615295126	Upregulated	614.178319453407	WP_000034602.1
C2566_RS17470	ppdC	ppdC	prepilin-type N-terminal cleavage/methylation domain-containing protein	0.293470406282121	0.44497228322423	Upregulated	7.94794671701888	WP_001276460.1
C2566_RS11475	ydeJ	ydeJ	2-oxo-tetronate isomerase	0.293438323680784	0.419343409991033	Upregulated	23.172926069187	WP_001024746.1
C2566_RS17950	dsbC	dsbC	bifunctional protein-disulfide isomerase/oxidoreductase DsbC	0.293336059855006	0.408168115090447	Upregulated	133.24919156949	WP_000715216.1
C2566_RS19325	murA	murA	UDP-N-acetylglucosamine 1-carboxyvinyltransferase	0.292974175761615	0.432579670350398	Upregulated	135.471242718399	WP_000357259.1
C2566_RS21530	trmL	trmL	tRNA (uridine(34)/cytosine(34)/5-carboxymethylaminomethyluridine(34)-2'-O)-methyltransferase TrmL	0.292876921340318	0.452922712852107	Upregulated	40.0185859223657	WP_000932344.1
C2566_RS03790	yjhQ	yjhQ	GNAT family N-acetyltransferase	0.292751027539087	0.454027613405913	Upregulated	24.6322749815368	WP_001309181.1
C2566_RS03460	ytjA	ytjA	DUF1328 domain-containing protein	0.292605083298203	0.453608344313005	Upregulated	61.4288499146531	WP_000490275.1
C2566_RS19945	rplV	rplV	50S ribosomal protein L22	0.29236308690829	0.447121854667088	Upregulated	761.442940672151	WP_000447529.1
C2566_RS19275	rlmE	rlmE	23S rRNA (uridine(2552)-2'-O)-methyltransferase RlmE	0.292299445900056	0.391727692029087	Upregulated	1164.73724565667	WP_000145975.1
C2566_RS00945	glnA	glnA	glutamate--ammonia ligase	0.291883301240229	0.456887165664125	Upregulated	378.353610070767	WP_001271717.1
C2566_RS14965	nuoJ	nuoJ	NADH-quinone oxidoreductase subunit J	0.291568600280238	0.457005200353873	Upregulated	290.632505980674	WP_000393511.1
C2566_RS17185	ygcW	ygcW	SDR family oxidoreductase	0.291389114410837	0.397122866866479	Upregulated	9.59406691430847	WP_000021321.1
C2566_RS11945	tyrS	tyrS	tyrosine--tRNA ligase	0.290938627845584	0.450914803162697	Upregulated	518.494879533675	WP_001301026.1
C2566_RS13150	ruvB	ruvB	Holliday junction branch migration DNA helicase RuvB	0.290675326582503	0.457915194713109	Upregulated	71.7002667275425	WP_000568519.1
C2566_RS21255	ysaB	ysaB	YsaB family lipoprotein	0.290246851260456	0.426943805007551	Upregulated	35.3027934312711	WP_000980109.1
C2566_RS02400	groL	groL	chaperonin GroEL	0.289338605331804	0.46027088000344	Upregulated	3511.73188677983	WP_000729117.1
C2566_RS01985	yjcE	yjcE	Na+/H+ antiporter	0.289151832302571	0.457915194713109	Upregulated	142.74830728412	WP_000402207.1
C2566_RS13595	sbmC	sbmC	DNA gyrase inhibitor SbmC	0.288981063010608	0.460384375247702	Upregulated	270.727867185396	WP_001105393.1
C2566_RS18550	ygiB	ygiB	DUF1190 family protein	0.288747278342409	0.46027088000344	Upregulated	357.314944406606	WP_000831543.1
C2566_RS05715	C2566_RS05715	C2566_RS05715	DUF1778 domain-containing protein	0.288658123244827	0.46088991502288	Upregulated	39.953875340962	WP_001297137.1
C2566_RS00525	hemD	hemD	uroporphyrinogen-III synthase	0.288158224337596	0.456319948141885	Upregulated	161.762757953552	WP_000026063.1
C2566_RS01420	argC	argC	N-acetyl-gamma-glutamyl-phosphate reductase	0.287976741094492	0.462659756843405	Upregulated	39.1349195617172	WP_000935370.1
C2566_RS19460	nanQ	nanQ	N-acetylneuraminate anomerase	0.287759930284659	0.46027088000344	Upregulated	36.5049445184365	WP_000979881.1
C2566_RS05140	betB	betB	betaine-aldehyde dehydrogenase	0.287254183178961	0.457915194713109	Upregulated	186.672312975075	WP_000089084.1
C2566_RS05805	fadM	fadM	long-chain acyl-CoA thioesterase FadM	0.287127084288183	0.457915194713109	Upregulated	54.9316216931984	WP_001194534.1
C2566_RS17875	pepP	pepP	Xaa-Pro aminopeptidase	0.286838239077289	0.463554897789407	Upregulated	231.241568052054	WP_001290123.1
C2566_RS21275	xylB	xylB	xylulokinase	0.286029423396926	0.46434990302084	Upregulated	54.3753834682636	WP_000275381.1
C2566_RS05720	cyoE	cyoE	heme o synthase	0.285895589318691	0.456577132480572	Upregulated	1137.87181820746	WP_000971336.1
C2566_RS16120	iscU	iscU	Fe-S cluster assembly scaffold IscU	0.285406574602928	0.463554897789407	Upregulated	179.548280965422	WP_000331707.1
C2566_RS10375	pspA	pspA	phage shock protein PspA	0.285310999203753	0.463730049760863	Upregulated	1831.24029174961	WP_000511025.1
C2566_RS15130	purF	purF	amidophosphoribosyltransferase	0.284917008786919	0.441746055302986	Upregulated	93.5055889070469	WP_000334220.1
C2566_RS13655	hisH	hisH	imidazole glycerol phosphate synthase subunit HisH	0.284311307204645	0.463554897789407	Upregulated	19.087153514948	WP_001103550.1
C2566_RS00340	ilvG	ilvG	acetolactate synthase 2 catalytic subunit	0.283832073320169	0.464915348287725	Upregulated	106.729061596099	WP_001012606.1
C2566_RS12425	tcyP	tcyP	cystine/sulfocysteine:cation symporter	0.283761050193436	0.468756559218793	Upregulated	217.544815429988	WP_001010706.1
C2566_RS05960	htpG	htpG	molecular chaperone HtpG	0.283661936234774	0.466192012166395	Upregulated	1193.18327416721	WP_000678201.1
C2566_RS16755	ygaH	ygaH	L-valine transporter subunit YgaH	0.283599959799169	0.463554897789407	Upregulated	43.3810032906648	WP_000119763.1
C2566_RS19230	rimP	rimP	ribosome maturation factor RimP	0.283026004536542	0.463554897789407	Upregulated	96.0197736727424	WP_001300397.1
C2566_RS14830	ais	ais	lipopolysaccharide core heptose(II)-phosphate phosphatase Ais	0.281823680055274	0.44497228322423	Upregulated	1204.62659460032	WP_000879113.1
C2566_RS02395	groS	groS	co-chaperone GroES	0.281437784152639	0.47106665650649	Upregulated	946.050333109858	WP_001026276.1
C2566_RS10995	patD	patD	aminobutyraldehyde dehydrogenase	0.281411248168444	0.472980159092754	Upregulated	41.1151350707032	WP_001163875.1
C2566_RS02835	ytfQ	ytfQ	galactofuranose ABC transporter substrate-binding protein YtfQ	0.280291194510784	0.476378496585262	Upregulated	81.816960871301	WP_000265933.1
C2566_RS16445	kgtP	kgtP	alpha-ketoglutarate permease	0.280271895242185	0.476378496585262	Upregulated	431.096041163722	WP_000841103.1
C2566_RS10280	rnb	rnb	exoribonuclease II	0.279189231357884	0.463554897789407	Upregulated	228.671016007525	WP_000484965.1
C2566_RS00520	hemX	hemX	uroporphyrinogen-III C-methyltransferase	0.278340957961958	0.476378496585262	Upregulated	204.253435436091	WP_000139084.1
C2566_RS03755	nanC	nanC	N-acetylneuraminic acid outer membrane channel NanC	0.278302306405503	0.430353290893041	Upregulated	16.2379570921457	WP_001295734.1
C2566_RS18415	yqhC	yqhC	DNA-binding transcriptional regulator YqhC	0.277619593819208	0.480481420605501	Upregulated	49.0031120708653	WP_001298382.1
C2566_RS11105	narI	narI	respiratory nitrate reductase subunit gamma	0.277496300171452	0.468756559218793	Upregulated	11.9985577955254	WP_000617115.1
C2566_RS06195	purK	purK	5-(carboxyamino)imidazole ribonucleotide synthase	0.277467106797949	0.480879806997985	Upregulated	35.8478219180387	WP_000815553.1
C2566_RS02570	purA	purA	adenylosuccinate synthase	0.277433946525964	0.482650406234117	Upregulated	1671.90307961103	WP_000527955.1
C2566_RS08210	macA	macA	macrolide transporter subunit MacA	0.277420440425917	0.415206332678202	Upregulated	92.0577309994282	WP_000746443.1
C2566_RS16835	recX	recX	recombination regulator RecX	0.276552434895004	0.461227210523434	Upregulated	20.2265254333235	WP_000140508.1
C2566_RS03135	fecE	fecE	Fe(3+) dicitrate ABC transporter ATP-binding protein FecE	0.276466871152656	0.408715936996169	Upregulated	12.4556340726824	WP_000175457.1
C2566_RS10200	cysB	cysB	HTH-type transcriptional regulator CysB	0.27579970884921	0.480879806997985	Upregulated	368.026383512759	WP_000776253.1
C2566_RS02960	argF	argF	ornithine carbamoyltransferase	0.275550073935915	0.487223465470895	Upregulated	43.9767985434887	WP_000012907.1
C2566_RS21055	dctA	dctA	C4-dicarboxylate transporter DctC	0.27495361009052	0.490124248844699	Upregulated	2929.21241711558	WP_000858210.1
C2566_RS21900	nlpA	nlpA	lipoprotein NlpA	0.274378369341776	0.480879806997985	Upregulated	20.9354171040728	WP_000779417.1
C2566_RS03035	ahr	ahr	NADPH-dependent aldehyde reductase Ahr	0.273372693443741	0.482495609378887	Upregulated	29.8089547113755	WP_001318460.1
C2566_RS15275	fadI	fadI	acetyl-CoA C-acyltransferase FadI	0.272377428309571	0.457915194713109	Upregulated	219.645042755831	WP_000531952.1
C2566_RS18840	uxaC	uxaC	glucuronate isomerase	0.272299335734836	0.493950762394039	Upregulated	81.2549653355318	WP_000187442.1
C2566_RS07340	tolB	tolB	Tol-Pal system beta propeller repeat protein TolB	0.272163917910045	0.492213013453792	Upregulated	1286.68126784173	WP_001295307.1
C2566_RS10345	puuD	puuD	gamma-glutamyl-gamma-aminobutyrate hydrolase	0.272029436880033	0.487914110652302	Upregulated	39.1314299278999	WP_012767726.1
C2566_RS01690	rrf	rrf	hypothetical protein	0.271776225281761	0.333307240254928	Upregulated	109.834751018421	NA
C2566_RS11370	tam	tam	trans-aconitate 2-methyltransferase	0.271616327702896	0.471216866701566	Upregulated	34.4213062872632	WP_001286597.1
C2566_RS23550	C2566_RS23550	C2566_RS23550	xanthine permease XanP	0.271495007790876	0.463554897789407	Upregulated	13.2716033851569	NA
C2566_RS03390	radA	radA	DNA repair protein RadA	0.271091725232597	0.495247785443447	Upregulated	59.5284277446908	WP_001029687.1
C2566_RS14235	yohC	yohC	Yip1 family protein	0.270736069790248	0.487223465470895	Upregulated	84.7315803234465	WP_001319944.1
C2566_RS00025	mnmE	mnmE	tRNA uridine-5-carboxymethylaminomethyl(34) synthesis GTPase MnmE	0.270552325991768	0.491819895263021	Upregulated	70.5679472572653	WP_001282347.1
C2566_RS07635	ybhF	ybhF	ATP-binding cassette domain-containing protein	0.270087909607048	0.491819895263021	Upregulated	75.9607551626306	WP_012767712.1
C2566_RS08950	efeU	efeU	iron uptake transporter permease EfeU	0.269142021276828	0.497190176392355	Upregulated	38.0716934219605	WP_000497942.1
C2566_RS17680	arcC	arcC	carbamate kinase	0.268814797699424	0.500247448663023	Upregulated	70.1138320323059	WP_000038008.1
C2566_RS16500	pheA	pheA	bifunctional chorismate mutase/prephenate dehydratase	0.268492176653823	0.500339767861251	Upregulated	377.373561331284	WP_000200120.1
C2566_RS24890	C2566_RS24890	C2566_RS24890	hypothetical protein	0.268084765221365	0.44497228322423	Upregulated	120.227844112284	WP_001157925.1
C2566_RS05395	tauB	tauB	taurine ABC transporter ATP-binding subunit	0.267121312427489	0.468756559218793	Upregulated	12.4758376843863	WP_000939399.1
C2566_RS00720	ysgA	ysgA	dienelactone hydrolase family protein	0.266917218897288	0.495247785443447	Upregulated	143.183449536435	WP_001298606.1
C2566_RS14025	fbaB	fbaB	class I fructose-bisphosphate aldolase	0.265694776968668	0.499398974919688	Upregulated	158.714192172774	WP_000129551.1
C2566_RS17905	ygfF	ygfF	SDR family oxidoreductase	0.265683503868487	0.50837437068542	Upregulated	25.2728470398999	WP_000951948.1
C2566_RS09325	fabH	fabH	beta-ketoacyl-ACP synthase III	0.265544596929518	0.50837437068542	Upregulated	307.364255003085	WP_000288146.1
C2566_RS17965	lysS	lysS	lysine--tRNA ligase	0.265065068218475	0.503561500019547	Upregulated	316.799767717058	WP_000003071.1
C2566_RS12365	rpmI	rpmI	50S ribosomal protein L35	0.265009027844629	0.507141564360932	Upregulated	2371.79693912274	WP_001124225.1
C2566_RS21380	C2566_RS21380	C2566_RS21380	AraC family transcriptional regulator	0.264701778034758	0.493097200374126	Upregulated	24.8941562430537	WP_000891828.1
C2566_RS11130	C2566_RS11130	C2566_RS11130	leucine-rich repeat domain-containing protein	0.264625811277767	0.430649013995051	Upregulated	13.2437048382081	NA
C2566_RS17650	xdhC	xdhC	xanthine dehydrogenase iron sulfur-binding subunit XdhC	0.264391046867339	0.494739873234679	Upregulated	32.6024425371761	WP_001016605.1
C2566_RS13650	hisB	hisB	bifunctional histidinol-phosphatase/imidazoleglycerol-phosphate dehydratase HisB	0.263657541376081	0.512633010772905	Upregulated	63.2877316161084	WP_000080085.1
C2566_RS09720	nhaB	nhaB	Na(+)/H(+) antiporter NhaB	0.263418675510529	0.504108096985064	Upregulated	136.328774371399	WP_000406391.1
C2566_RS18735	aer	aer	aerotaxis sensor receptor Aer	0.263415220622077	0.502277318969847	Upregulated	66.1235248611738	WP_000094721.1
C2566_RS17350	C2566_RS17350	C2566_RS17350	ABC transporter substrate-binding protein	0.26259019026839	0.503561500019547	Upregulated	208.091678331832	WP_000857361.1
C2566_RS10270	pdeR	pdeR	cyclic di-GMP phosphodiesterase	0.262562719944693	0.515701145877607	Upregulated	117.605062453085	WP_000859981.1
C2566_RS13495	amn	amn	AMP nucleosidase	0.262184940617561	0.480481420605501	Upregulated	176.995817613302	WP_001060244.1
C2566_RS04975	phoE	phoE	phosphoporin PhoE	0.262102002152738	0.355863080892235	Upregulated	7.73409009722884	WP_000749880.1
C2566_RS11965	slyB	slyB	outer membrane lipoprotein SlyB	0.262079690926718	0.497350903372807	Upregulated	1833.0491004616	WP_000597196.1
C2566_RS19655	panF	panF	sodium/pantothenate symporter	0.26179748555808	0.515701145877607	Upregulated	36.1148034327123	WP_001175728.1
C2566_RS07680	ybiI	ybiI	C4-type zinc finger protein YbiI	0.261738763061864	0.472354748532536	Upregulated	149.359340352994	WP_000146343.1
C2566_RS24785	C2566_RS24785	C2566_RS24785	hypothetical protein	0.261159008469684	0.401665530036082	Upregulated	12.8536281940908	WP_122056850.1
C2566_RS07755	mntR	mntR	manganese-binding transcriptional regulator MntR	0.260208224405675	0.51315146831521	Upregulated	121.861859525212	WP_000091016.1
C2566_RS08500	ssuC	ssuC	aliphatic sulfonate ABC transporter permease SsuC	0.259766127797465	NA	Upregulated	6.6653372997938	WP_000235203.1
C2566_RS00160	atpG	atpG	F0F1 ATP synthase subunit gamma	0.259403410111721	0.515701145877607	Upregulated	760.137820957987	WP_000896498.1
C2566_RS01275	hslU	hslU	HslU--HslV peptidase ATPase subunit	0.258867093701438	0.511063438671406	Upregulated	314.379118473895	WP_001293341.1
C2566_RS22865	C2566_RS22865	C2566_RS22865	phage tail protein	0.258841506864281	NA	Upregulated	5.68034685979543	WP_012767713.1
C2566_RS03050	C2566_RS03050	C2566_RS03050	phosphoethanolamine transferase	0.258647333878102	0.520195045795385	Upregulated	173.136848058419	NA
C2566_RS20665	livM	livM	branched chain amino acid ABC transporter permease LivM	0.257370047156968	0.419343409991033	Upregulated	8.5351891620946	WP_000803797.1
C2566_RS05475	psiF	psiF	phosphate starvation-inducible protein PsiF	0.256501808765595	0.524757955889445	Upregulated	106.187563234252	WP_001301327.1
C2566_RS11290	ydeP	ydeP	acid resistance putative oxidoreductase YdeP	0.256488537719711	0.515701145877607	Upregulated	43.9742279463557	WP_000726691.1
C2566_RS07685	ybiX	ybiX	PKHD-type hydroxylase YbiX	0.256020023836108	0.492744562129137	Upregulated	11.1297538942424	WP_000990177.1
C2566_RS04730	proS	proS	proline--tRNA ligase	0.25471163069113	0.527884885221129	Upregulated	396.429081009593	WP_001260712.1
C2566_RS03315	yjtD	yjtD	tRNA/rRNA methyltransferase	0.254695316560942	0.53086301024392	Upregulated	61.4467191614158	WP_001223132.1
C2566_RS09430	bhsA	bhsA	multiple stress resistance protein BhsA	0.25443078669506	0.515701145877607	Upregulated	217.93022929769	WP_000800153.1
C2566_RS10360	puuB	puuB	gamma-glutamylputrescine oxidase	0.254342211906465	0.31267247480461	Upregulated	6.9638208216242	WP_000134870.1
C2566_RS02550	hflX	hflX	ribosome rescue GTPase HflX	0.253457051798655	0.501160223259772	Upregulated	552.204922920998	WP_000460360.1
C2566_RS06480	ybdK	ybdK	YbdK family carboxylate-amine ligase	0.253361814168342	0.532839182290165	Upregulated	49.4438176071761	WP_001130654.1
C2566_RS11240	gadC	gadC	acid resistance gamma-aminobutyrate antiporter GadC	0.25303933563913	0.532839182290165	Upregulated	49.8931073311902	WP_000246019.1
C2566_RS07520	C2566_RS07520	C2566_RS07520	hypothetical protein	0.252708824049313	0.50837437068542	Upregulated	28.7773536852555	WP_000394418.1
C2566_RS13335	araG	araG	arabinose ABC transporter ATP-binding protein AraG	0.252145641163928	0.534014566660448	Upregulated	71.9719261562319	WP_001187819.1
C2566_RS04605	tsf	tsf	translation elongation factor Ts	0.251318408710398	0.535173402547156	Upregulated	2142.59708619417	WP_000818114.1
C2566_RS09020	ghrA	ghrA	glyoxylate/hydroxypyruvate reductase GhrA	0.251244130158974	0.536150282266314	Upregulated	94.3147740448589	WP_000351315.1
C2566_RS09910	ychO	ychO	inverse autotransporter invasin YchO	0.251193651558816	0.515701145877607	Upregulated	46.0714184465205	WP_001400233.1
C2566_RS17795	mscS	mscS	small-conductance mechanosensitive channel MscS	0.251016017592727	0.515701145877607	Upregulated	186.693378605769	WP_000389818.1
C2566_RS12580	nudG	nudG	CTP pyrophosphohydrolase	0.250966816934548	0.516772813002149	Upregulated	11.5822693922288	WP_000781888.1
C2566_RS18630	hldE	hldE	bifunctional D-glycero-beta-D-manno-heptose-7-phosphate kinase/D-glycero-beta-D-manno-heptose 1-phosphate adenylyltransferase HldE	0.250626117801451	0.534014566660448	Upregulated	112.287504769881	WP_000869178.1
C2566_RS18265	lptG	lptG	LPS export ABC transporter permease LptG	0.249838611340217	0.536417767951021	Upregulated	90.1410647596674	WP_001318997.1
C2566_RS15260	yfcV	yfcV	fimbrial protein	0.24973452821685	0.502277318969847	Upregulated	18.7861878118814	WP_000033316.1
C2566_RS18315	yghU	yghU	glutathione-dependent disulfide-bond oxidoreductase	0.249617864997401	0.536734491918676	Upregulated	73.0970218885952	WP_001295515.1
C2566_RS03395	serB	serB	phosphoserine phosphatase	0.24936514055741	0.536734491918676	Upregulated	51.2309534563087	WP_001132955.1
C2566_RS15655	yfeZ	yfeZ	DUF2919 domain-containing protein	0.249266695112572	0.536734491918676	Upregulated	29.8737737180694	WP_001300381.1
C2566_RS06150	ybbY	ybbY	uracil/xanthine transporter	0.249179559582367	0.491819895263021	Upregulated	10.8243707319915	WP_001298987.1
C2566_RS15185	fabB	fabB	beta-ketoacyl-ACP synthase I	0.249109260157411	0.532761692159506	Upregulated	1186.29898319508	WP_000817178.1
C2566_RS02620	aidB	aidB	isovaleryl-CoA dehydrogenase	0.248812153525038	0.536150282266314	Upregulated	59.6566707830312	WP_001295190.1
C2566_RS13955	yegQ	yegQ	tRNA 5-hydroxyuridine modification protein YegQ	0.248306984245688	0.536734491918676	Upregulated	91.1933637177153	WP_000476014.1
C2566_RS09330	fabD	fabD	ACP S-malonyltransferase	0.248123411032698	0.536734491918676	Upregulated	326.923115386171	WP_000191372.1
C2566_RS16255	qseE	qseE	two component system sensor histidine kinase QseE/GlrK	0.24801039772333	0.516823977118141	Upregulated	72.4644284163979	WP_001297612.1
C2566_RS00155	atpD	atpD	F0F1 ATP synthase subunit beta	0.247846592194688	0.532839182290165	Upregulated	587.844082521811	WP_000190506.1
C2566_RS21540	gpsA	gpsA	NAD(P)H-dependent glycerol-3-phosphate dehydrogenase	0.247648980482527	0.537832246742071	Upregulated	225.549679147709	WP_001076194.1
C2566_RS20055	bfd	bfd	bacterioferritin-associated ferredoxin	0.247363749589907	0.527799480238931	Upregulated	63.2168298918381	WP_000289085.1
C2566_RS11810	fumB	fumB	class I fumarate hydratase	0.246170598737266	0.536734491918676	Upregulated	2436.0746355389	WP_000066639.1
C2566_RS01115	C2566_RS01115	C2566_RS01115	carbohydrate porin	0.246138273057612	0.536150282266314	Upregulated	202.31944190184	WP_000749926.1
C2566_RS18255	C2566_RS18255	C2566_RS18255	acyl carrier protein	0.245979611157406	0.416400782313416	Upregulated	8.22381560062439	WP_000248097.1
C2566_RS18210	glcB	glcB	malate synthase G	0.245504531218597	0.536150282266314	Upregulated	100.591840458625	WP_000084131.1
C2566_RS00180	atpE	atpE	F0F1 ATP synthase subunit C	0.245409974095144	0.542891226000263	Upregulated	670.541692184676	WP_000429386.1
C2566_RS01925	tyrB	tyrB	aromatic amino acid transaminase	0.245112116137749	0.524757955889445	Upregulated	74.1913571773393	WP_000486988.1
C2566_RS02225	pmrR	pmrR	LpxT activity modulator PmrR	0.244988517451663	0.534014566660448	Upregulated	258.862162562108	WP_000797657.1
C2566_RS21025	yhjE	yhjE	MFS transporter	0.244518358495451	0.524757955889445	Upregulated	29.0758460608854	WP_001149016.1
C2566_RS03370	sltY	sltY	murein transglycosylase	0.244513233971301	0.547127159384034	Upregulated	321.164998255386	WP_000409451.1
C2566_RS17345	C2566_RS17345	C2566_RS17345	FGGY-family carbohydrate kinase	0.244503898652204	0.537832246742071	Upregulated	58.4259461999115	WP_000551482.1
C2566_RS11640	C2566_RS11640	C2566_RS11640	Arm DNA-binding domain-containing protein	0.244483724254116	0.497572047683639	Upregulated	21.9690520857001	NA
C2566_RS15820	ypfH	ypfH	esterase	0.244345938335268	0.547127159384034	Upregulated	60.3091979026924	WP_000679799.1
C2566_RS14980	nuoG	nuoG	NADH-quinone oxidoreductase subunit NuoG	0.243935571261835	0.547127159384034	Upregulated	1041.10047408217	WP_012767746.1
C2566_RS11525	C2566_RS11525	C2566_RS11525	tail fiber domain-containing protein	0.243800092028239	0.532761692159506	Upregulated	41.7235603483741	WP_000235975.1
C2566_RS01990	espX5	espX5	T3SS effector pentapeptide repeat protein EspX5	0.243735281259226	0.536734491918676	Upregulated	90.4442456952069	NA
C2566_RS25015	yljB	yljB	protein YljB	0.243707669382061	0.536734491918676	Upregulated	85.4251142308404	WP_001406719.1
C2566_RS04685	ldcC	ldcC	lysine decarboxylase LdcC	0.243477227390398	0.53968325784774	Upregulated	95.6232131465959	WP_001020950.1
C2566_RS06085	ybbC	ybbC	YbbC/YhhH family protein	0.243315136608846	0.524757955889445	Upregulated	30.1154811127526	WP_000877768.1
C2566_RS18875	yqjE	yqjE	phage holin family protein	0.243244969581037	0.547307130859148	Upregulated	108.558664596117	WP_000785722.1
C2566_RS00480	thrP	thrP	bifunctional threonine/serine APC transporter ThrP	0.242892129418089	0.508822717118153	Upregulated	123.723640159353	WP_000774729.1
C2566_RS18865	yqjC	yqjC	DUF1090 family protein YqjC	0.242860663226273	0.543492481636802	Upregulated	1124.29600712545	WP_001295543.1
C2566_RS24170	C2566_RS24170	C2566_RS24170	hypothetical protein	0.24280079080457	0.536734491918676	Upregulated	29.8938444350638	WP_012775983.1
C2566_RS14990	nuoE	nuoE	NADH-quinone oxidoreductase subunit NuoE	0.242416552238243	0.552977583959341	Upregulated	301.783431743697	WP_000545042.1
C2566_RS12480	nadE	nadE	ammonia-dependent NAD(+) synthetase	0.241797305603803	0.536150282266314	Upregulated	90.4083481251712	WP_000175052.1
C2566_RS10245	pyrF	pyrF	orotidine-5'-phosphate decarboxylase	0.241207295876739	0.552977583959341	Upregulated	66.7198040944225	WP_000176278.1
C2566_RS02560	hflC	hflC	protease modulator HflC	0.241085087761525	0.552490187415201	Upregulated	506.185686976264	WP_001232412.1
C2566_RS02525	tsaE	tsaE	tRNA (adenosine(37)-N6)-threonylcarbamoyltransferase complex ATPase subunit type 1 TsaE	0.240841315163737	0.55664358901201	Upregulated	28.1000706643607	WP_000981977.1
C2566_RS20835	yhiJ	yhiJ	DUF4049 domain-containing protein	0.240809826277973	0.536734491918676	Upregulated	63.4745850804512	WP_001329173.1
C2566_RS24745	C2566_RS24745	C2566_RS24745	hypothetical protein	0.240398724926559	0.515701145877607	Upregulated	26.2021782086696	NA
C2566_RS17750	cmtB	cmtB	PTS mannitol transporter subunit IIA	0.240334722349403	0.542891226000263	Upregulated	15.0635426711165	WP_001239650.1
C2566_RS01865	dgkA	dgkA	diacylglycerol kinase	0.239387037020371	0.553574197249562	Upregulated	39.6824835967034	WP_000002907.1
C2566_RS21525	lldD	lldD	quinone-dependent L-lactate dehydrogenase	0.239083836846967	0.532839182290165	Upregulated	460.867025466334	WP_000586962.1
C2566_RS09065	csgB	csgB	curli minor subunit CsgB	0.238613951377351	0.425470937040889	Upregulated	6.96417002232412	WP_000791650.1
C2566_RS00825	pepQ	pepQ	Xaa-Pro dipeptidase	0.238245164049512	0.562797040324613	Upregulated	236.474087284349	WP_000444561.1
C2566_RS13450	zinT	zinT	metal-binding protein ZinT	0.238213760482991	0.534014566660448	Upregulated	157.39136194998	WP_001007789.1
C2566_RS19240	argG	argG	argininosuccinate synthase	0.237434582397371	0.565983247193026	Upregulated	153.671531382581	WP_000207665.1
C2566_RS09035	ycdZ	ycdZ	DUF1097 domain-containing protein	0.237059130720386	0.53968325784774	Upregulated	110.448396306055	WP_001300785.1
C2566_RS11125	narU	narU	nitrate/nitrite transporter NarU	0.236844984242439	0.54050031308549	Upregulated	18.5242995787874	WP_001207896.1
C2566_RS04995	C2566_RS04995	C2566_RS04995	LysR substrate-binding domain-containing protein	0.236597228788358	0.539033085868661	Upregulated	33.1333670164796	NA
C2566_RS20255	C2566_RS20255	C2566_RS20255	hypothetical protein	0.236587169928229	NA	Upregulated	6.6173807803311	NA
C2566_RS13205	cmoB	cmoB	tRNA 5-methoxyuridine(34)/uridine 5-oxyacetic acid(34) synthase CmoB	0.236573828696133	0.56725892209403	Upregulated	95.9673084412883	WP_000564726.1
C2566_RS22010	yidJ	yidJ	sulfatase-like hydrolase/transferase	0.236528122979775	0.537170790486803	Upregulated	16.143352235452	WP_000828527.1
C2566_RS11280	ydeO	ydeO	acid stress response transcriptional regulator YdeO	0.236185698127929	0.529721534712391	Upregulated	21.2330751655625	WP_000060493.1
C2566_RS25000	C2566_RS25000	C2566_RS25000	hypothetical protein	0.236164794168916	NA	Upregulated	6.6720745126445	WP_225089326.1
C2566_RS12375	thrS	thrS	threonine--tRNA ligase	0.236075790996687	0.558355056521435	Upregulated	2806.40322875245	WP_001144202.1
C2566_RS00065	adeP	adeP	adenine permease AdeP	0.235538365589347	0.569410839571911	Upregulated	194.133390615153	WP_000082693.1
C2566_RS19400	ptsN	ptsN	PTS IIA-like nitrogen regulatory protein PtsN	0.235342932953037	0.536150282266314	Upregulated	113.568923396562	WP_000183676.1
C2566_RS10840	gap	gap	type I glyceraldehyde-3-phosphate dehydrogenase	0.235120185534805	0.568205630110573	Upregulated	54.9320520929885	WP_000048667.1
C2566_RS18910	yhaK	yhaK	pirin family protein	0.235075225761027	0.453608344313005	Upregulated	7.67001131075796	WP_000633576.1
C2566_RS12395	pfkB	pfkB	6-phosphofructokinase II	0.235005921397426	0.570142871742442	Upregulated	208.858822385056	WP_000251727.1
C2566_RS20475	malP	malP	maltodextrin phosphorylase	0.234578559316303	0.568205630110573	Upregulated	435.744980260695	WP_000081903.1
C2566_RS21815	C2566_RS21815	C2566_RS21815	glycoside hydrolase family 31 protein	0.234510273421139	0.570142871742442	Upregulated	176.136026615045	WP_001313395.1
C2566_RS01280	hslV	hslV	ATP-dependent protease subunit HslV	0.234301527883379	0.549329373805358	Upregulated	117.791593326471	WP_000208242.1
C2566_RS06055	cnoX	cnoX	chaperedoxin	0.233898255087969	0.572389475616869	Upregulated	168.764491896586	WP_001300573.1
C2566_RS12205	ydiK	ydiK	AI-2E family transporter YdiK	0.23375672927565	0.572468809940127	Upregulated	92.5423724703818	WP_000248636.1
C2566_RS07935	C2566_RS07935	C2566_RS07935	DinI-like family protein	0.233276528406085	0.543902604892645	Upregulated	23.6986677359185	WP_001217575.1
C2566_RS19870	secY	secY	preprotein translocase subunit SecY	0.233028778374059	0.573249255383082	Upregulated	6584.22930079229	WP_001118861.1
C2566_RS03210	C2566_RS03210	C2566_RS03210	fimbria/pilus outer membrane usher protein	0.232621277606074	0.425470937040889	Upregulated	12.7123009699474	NA
C2566_RS11855	malX	malX	PTS maltose transporter subunit IICB	0.232331753073399	0.562797040324613	Upregulated	72.392211258782	WP_000125638.1
C2566_RS06010	ybaQ	ybaQ	HigA family addiction module antitoxin	0.231977136751221	0.57569904956135	Upregulated	86.5524775140847	WP_000806442.1
C2566_RS07560	uvrB	uvrB	excinuclease ABC subunit UvrB	0.231861270107852	0.571881800888959	Upregulated	358.76940963333	WP_000042533.1
C2566_RS15240	C2566_RS15240	C2566_RS15240	fimbrial protein	0.231326504923707	0.544149700617759	Upregulated	30.3314933812062	WP_000809301.1
C2566_RS07650	rhlE	rhlE	ATP-dependent RNA helicase RhlE	0.231194187113631	0.56403847413755	Upregulated	31.1383668727912	WP_000007101.1
C2566_RS01850	ubiC	ubiC	chorismate lyase	0.231085610067886	0.562313497776144	Upregulated	222.980231860915	WP_001295693.1
C2566_RS00860	C2566_RS00860	C2566_RS00860	hypothetical protein	0.231047857485225	0.300389884894598	Upregulated	46557.4672952673	NA
C2566_RS15575	crr	crr	PTS glucose transporter subunit IIA	0.230625495043123	0.578490346747239	Upregulated	831.195695378508	WP_000522247.1
C2566_RS10825	hrpA	hrpA	ATP-dependent RNA helicase HrpA	0.230615491492492	0.53968325784774	Upregulated	368.063762690613	WP_000139585.1
C2566_RS11720	ynfL	ynfL	LysR family transcriptional regulator	0.230539040963613	0.538036896533476	Upregulated	11.4619617986569	WP_001019525.1
C2566_RS01040	fabY	fabY	fatty acid biosynthesis protein FabY	0.230401483809308	0.578490346747239	Upregulated	116.387958080976	WP_001297068.1
C2566_RS17595	kduI	kduI	5-dehydro-4-deoxy-D-glucuronate isomerase	0.229914808260883	0.579215428173791	Upregulated	23.410096345132	WP_000383233.1
C2566_RS20335	aroK	aroK	shikimate kinase AroK	0.229869074974432	0.578139048847815	Upregulated	249.034811359948	WP_000818618.1
C2566_RS12665	ydjJ	ydjJ	NAD(P)-dependent alcohol dehydrogenase	0.229739119714648	0.515701145877607	Upregulated	13.5789882975403	WP_000798110.1
C2566_RS09305	yceF	yceF	7-methyl-GTP pyrophosphatase	0.229678818160929	0.552977583959341	Upregulated	120.400098628742	WP_001125202.1
C2566_RS11045	ansP	ansP	L-asparagine permease	0.229673317111004	0.571881800888959	Upregulated	64.3873230739138	WP_001295649.1
C2566_RS07300	cydA	cydA	cytochrome ubiquinol oxidase subunit I	0.229326646070283	0.580211709488966	Upregulated	5005.17321505196	WP_000884361.1
C2566_RS05870	ybaA	ybaA	DUF1428 domain-containing protein	0.22870860873811	0.580211709488966	Upregulated	19.5081451394156	WP_000878140.1
C2566_RS03740	fimB	fimB	type 1 fimbria switch DNA invertase FimB	0.228613264752715	0.578173679656571	Upregulated	60.0040792011152	NA
C2566_RS12455	chbR	chbR	transcriptional regulator ChbR	0.228524708215138	0.579215428173791	Upregulated	52.7191548913365	WP_000983648.1
C2566_RS09375	ptsG	ptsG	PTS glucose transporter subunit IIBC	0.228492879353423	0.581619291550627	Upregulated	368.250781704935	WP_000475719.1
C2566_RS05330	mhpB	mhpB	2,3-dihydroxyphenylpropionate/2,3-dihydroxicinnamic acid 1,2-dioxygenase	0.228333808922147	NA	Upregulated	6.10042214607458	WP_000543457.1
C2566_RS05800	ybaV	ybaV	helix-hairpin-helix domain-containing protein	0.228113415088501	0.573249255383082	Upregulated	52.3527693736741	WP_000680290.1
C2566_RS05270	cynR	cynR	transcriptional regulator CynR	0.228035178125364	0.579215428173791	Upregulated	12.6104343954312	WP_000952503.1
C2566_RS04915	lafU	lafU	putative lateral flagellar export/assembly protein LafU	0.22769528068869	NA	Upregulated	6.7103849481831	WP_000207564.1
C2566_RS19440	gltB	gltB	glutamate synthase large subunit	0.227488426748625	0.580153236199941	Upregulated	98.5312597157862	WP_001406033.1
C2566_RS14960	nuoK	nuoK	NADH-quinone oxidoreductase subunit NuoK	0.226941534734045	0.568205630110573	Upregulated	111.602481604302	WP_000612644.1
C2566_RS11745	mdtI	mdtI	multidrug/spermidine efflux SMR transporter subunit MdtI	0.226223013450353	NA	Upregulated	4.73495651382789	WP_000046661.1
C2566_RS17820	scpB	scpB	methylmalonyl-CoA decarboxylase	0.22596945791966	0.491819895263021	Upregulated	7.00268973864619	WP_000122080.1
C2566_RS25045	C2566_RS25045	C2566_RS25045	fimbria/pilus outer membrane usher protein	0.225931502988741	0.51315146831521	Upregulated	21.3447487046121	NA
C2566_RS14035	yegU	yegU	ADP-ribosylglycohydrolase family protein	0.225889498829697	0.581829417245974	Upregulated	22.8818332133393	WP_000846243.1
C2566_RS03415	deoD	deoD	purine-nucleoside phosphorylase	0.225668877331548	0.585929949047028	Upregulated	312.238943145855	WP_000224877.1
C2566_RS17790	fbaA	fbaA	class II fructose-bisphosphate aldolase	0.225059212851785	0.584414765666526	Upregulated	1440.27137781996	WP_000034372.1
C2566_RS25375	ydcD	ydcD	protein YdcD	0.224743411505158	0.469212251396626	Upregulated	92.1708103676895	WP_000939263.1
C2566_RS08540	ycbU	ycbU	fimbrial protein	0.224497510932494	0.531188604182109	Upregulated	8.74534101801912	WP_000730614.1
C2566_RS00140	glmS	glmS	glutamine--fructose-6-phosphate transaminase (isomerizing)	0.224293488701555	0.590489018922727	Upregulated	838.63102838954	WP_000334099.1
C2566_RS20280	php	php	phosphotriesterase-related protein	0.224184019876795	0.522660646515587	Upregulated	9.53325791397799	WP_000007010.1
C2566_RS12895	yoaE	yoaE	CNNM family cation transport protein YoaE	0.223414226938715	0.590785605070778	Upregulated	166.486440701754	WP_000394983.1
C2566_RS21625	C2566_RS21625	C2566_RS21625	glycosyltransferase family 8 protein	0.222995701461119	0.58719088390191	Upregulated	161.005494597319	NA
C2566_RS06145	allB	allB	allantoinase AllB	0.22283880270618	0.579215428173791	Upregulated	57.1304344720325	WP_000006899.1
C2566_RS17080	ispF	ispF	2-C-methyl-D-erythritol 2,4-cyclodiphosphate synthase	0.222492591835146	0.584414765666526	Upregulated	43.4640668566795	WP_001219242.1
C2566_RS05120	ykgF	ykgF	LutB/LldF family L-lactate oxidation iron-sulfur protein	0.222246760861457	0.581619291550627	Upregulated	81.6390215927865	WP_000023927.1
C2566_RS17665	dpaL	dpaL	diaminopropionate ammonia-lyase	0.22216221796577	0.542891226000263	Upregulated	110.216965597571	WP_000110501.1
C2566_RS11445	marB	marB	multiple antibiotic resistance protein MarB	0.221781282296422	0.59565861667305	Upregulated	31.8791366262268	WP_000803657.1
C2566_RS21495	yibT	yibT	protein YibT	0.221728487858232	0.579215428173791	Upregulated	294.441686499527	WP_000517100.1
C2566_RS13745	rfbC	rfbC	dTDP-4-dehydrorhamnose 3,5-epimerase	0.221153080312856	0.570142871742442	Upregulated	1909.27790022603	WP_001100801.1
C2566_RS10715	ydfK	ydfK	cold shock protein YdfK	0.220695377707153	0.552977583959341	Upregulated	53.0535008067342	WP_000836768.1
C2566_RS11120	narZ	narZ	nitrate reductase Z subunit alpha	0.220474764389186	0.568205630110573	Upregulated	41.2388840962965	WP_000040458.1
C2566_RS18905	yhaJ	yhaJ	DNA-binding transcriptional regulator YhaJ	0.220350947534527	0.598085274980147	Upregulated	41.8346002343188	WP_001041010.1
C2566_RS08590	pqiC	pqiC	membrane integrity-associated transporter subunit PqiC	0.220350545983643	0.598085274980147	Upregulated	206.640636977873	WP_000759120.1
C2566_RS04215	ftsZ	ftsZ	cell division protein FtsZ	0.220009416836307	0.598085274980147	Upregulated	919.292095574537	WP_000462776.1
C2566_RS12410	yniB	yniB	YniB family protein	0.220004541721072	0.579215428173791	Upregulated	233.621198817434	WP_000222172.1
C2566_RS06620	C2566_RS06620	C2566_RS06620	phosphoadenosine phosphosulfate reductase	0.219860108730485	0.568205630110573	Upregulated	11.3407381595998	NA
C2566_RS08005	C2566_RS08005	C2566_RS08005	baseplate assembly protein	0.219769095024631	0.547127159384034	Upregulated	10.6740005361946	WP_000268294.1
C2566_RS02805	msrA	msrA	peptide-methionine (S)-S-oxide reductase MsrA	0.21975083927433	0.581829417245974	Upregulated	110.016306249635	WP_001295196.1
C2566_RS19145	yhbP	yhbP	YhbP family protein	0.219452354555401	0.598085274980147	Upregulated	38.8484360242935	WP_000449030.1
C2566_RS01570	rpoC	rpoC	DNA-directed RNA polymerase subunit beta'	0.219427490754804	0.596078276449877	Upregulated	1325.09724546753	WP_000653944.1
C2566_RS14330	folE	folE	GTP cyclohydrolase I FolE	0.219224594701133	0.598085274980147	Upregulated	194.261072708616	WP_001139613.1
C2566_RS11770	ydgH	ydgH	DUF1471 family protein YdgH	0.218505230741479	0.598085274980147	Upregulated	138.930875781901	WP_000769322.1
C2566_RS01725	iclR	iclR	glyoxylate bypass operon transcriptional repressor IclR	0.218344337644731	0.596078276449877	Upregulated	194.724332048401	WP_000226403.1
C2566_RS14245	yohF	yohF	SDR family oxidoreductase	0.218285657434872	0.579215428173791	Upregulated	23.236782248257	WP_000079538.1
C2566_RS18885	yqjF	yqjF	DoxX family protein	0.218136919032457	0.590785605070778	Upregulated	40.9340146786784	WP_000732240.1
C2566_RS15100	hisP	hisP	histidine ABC transporter ATP-binding protein HisP	0.218136410925407	0.598085274980147	Upregulated	91.0451591164401	WP_001293613.1
C2566_RS10350	puuR	puuR	HTH-type transcriptional regulator PuuR	0.217755605082732	0.601834380466293	Upregulated	39.7003587948675	WP_001278727.1
C2566_RS08375	cmk	cmk	(d)CMP kinase	0.21770492724471	0.598085274980147	Upregulated	207.990811317712	WP_000125016.1
C2566_RS14415	fruB	fruB	fused PTS fructose transporter subunit IIA/HPr protein	0.217215412809882	0.596837483896982	Upregulated	28.1865174753907	WP_000487267.1
C2566_RS03670	uxuB	uxuB	fructuronate reductase	0.216881271681457	0.599240104060099	Upregulated	43.7127657101286	WP_000208176.1
C2566_RS02750	fklB	fklB	FKBP-type peptidyl-prolyl cis-trans isomerase	0.216786372560035	0.584235462452827	Upregulated	149.364268966232	WP_000211237.1
C2566_RS14585	napB	napB	nitrate reductase cytochrome c-type subunit	0.216640059886398	0.578490346747239	Upregulated	16.4697316226605	WP_000835177.1
C2566_RS18260	spt	spt	serine palmitoyltransferase	0.216594679535729	0.571840930155478	Upregulated	16.6194821252227	WP_000524970.1
C2566_RS20070	fusA	fusA	elongation factor G	0.216593097979381	0.602318743322735	Upregulated	4919.6224506067	WP_000124700.1
C2566_RS05885	maa	maa	maltose O-acetyltransferase	0.216561275545301	0.598085274980147	Upregulated	73.4218171108477	WP_000102564.1
C2566_RS07440	C2566_RS07440	C2566_RS07440	galactose-1-epimerase	0.216344777454822	0.603231421703414	Upregulated	147.001366096448	NA
C2566_RS13340	araF	araF	arabinose ABC transporter substrate-binding protein AraF	0.216001677249026	0.603231421703414	Upregulated	140.776785501518	WP_000548675.1
C2566_RS16310	acpS	acpS	holo-ACP synthase	0.215920542050961	0.598085274980147	Upregulated	32.3594211272369	WP_000986023.1
C2566_RS19350	mlaE	mlaE	lipid asymmetry maintenance ABC transporter permease subunit MlaE	0.215898116066747	0.603169454174136	Upregulated	87.6601034889892	WP_000925795.1
C2566_RS08490	pepN	pepN	aminopeptidase N	0.215815603509904	0.603434461445138	Upregulated	623.249610295737	WP_000193841.1
C2566_RS01010	yihU	yihU	sulfolactaldehyde 3-reductase	0.215792200888859	0.470395514423982	Upregulated	12.91459127657	WP_000718889.1
C2566_RS17910	bglA	bglA	6-phospho-beta-glucosidase BglA	0.215688475296151	0.591298189264944	Upregulated	145.831861750781	WP_012775976.1
C2566_RS11030	mcbR	mcbR	colanic acid/biofilm transcriptional regulator McbR	0.215666335804455	0.598085274980147	Upregulated	32.8860735153749	WP_001301034.1
C2566_RS16825	alaS	alaS	alanine--tRNA ligase	0.215332563919656	0.596836732594465	Upregulated	1663.19122774335	WP_000047185.1
C2566_RS17045	ygbM	ygbM	HPr family phosphocarrier protein	0.215196441372298	0.603231421703414	Upregulated	16.5841609536783	WP_001136925.1
C2566_RS13435	hiuH	hiuH	hydroxyisourate hydrolase	0.215173845886648	0.598085274980147	Upregulated	55.7324878260399	WP_000920127.1
C2566_RS07140	C2566_RS07140	C2566_RS07140	NTF2 fold immunity protein	0.215054482842074	0.536150282266314	Upregulated	48.2835963730293	WP_012777349.1
C2566_RS12180	sufB	sufB	Fe-S cluster assembly protein SufB	0.215053564449034	0.605383924961772	Upregulated	82.9889437595539	NA
C2566_RS09775	treA	treA	alpha,alpha-trehalase	0.21471234209124	0.604640113771392	Upregulated	60.3849927671268	WP_000841714.1
C2566_RS10975	ydcS	ydcS	putative ABC transporter substrate-binding protein YdcS	0.214484218385862	0.593482169631534	Upregulated	37.9856262574042	WP_000047424.1
C2566_RS15365	oxc	oxc	oxalyl-CoA decarboxylase	0.214458375982825	0.557333532528895	Upregulated	17.1618494764981	WP_001283490.1
C2566_RS20680	panM	panM	aspartate 1-decarboxylase autocleavage activator PanM	0.213988775167368	0.603169454174136	Upregulated	17.803083794653	WP_000778795.1
C2566_RS08160	ybjT	ybjT	SDR family oxidoreductase	0.213565196309337	0.581829417245974	Upregulated	74.4438364290663	WP_001136577.1
C2566_RS12285	ppsA	ppsA	phosphoenolpyruvate synthase	0.213536962622865	0.606404633516578	Upregulated	2189.52327612278	WP_000069410.1
C2566_RS17390	ygdD	ygdD	DUF423 domain-containing protein	0.213043035555813	0.587314172104111	Upregulated	12.1616294338186	WP_000203905.1
C2566_RS14405	fruA	fruA	PTS fructose transporter subunit IIBC	0.212758297891418	0.603231421703414	Upregulated	149.676514631718	WP_000854467.1
C2566_RS05830	mdlA	mdlA	SmdA family multidrug ABC transporter permease/ATP-binding protein	0.212545562484986	0.60846557699271	Upregulated	83.3902577336012	WP_001235579.1
C2566_RS11905	rsxD	rsxD	electron transport complex subunit RsxD	0.212408810200791	0.609142713501233	Upregulated	41.974195691914	WP_000231922.1
C2566_RS10070	tonB	tonB	TonB system transport protein TonB	0.212235346928852	0.61148836485793	Upregulated	40.3293481635882	WP_001300409.1
C2566_RS16585	recN	recN	DNA repair protein RecN	0.212190813411791	0.602318743322735	Upregulated	203.053047293676	WP_000880909.1
C2566_RS09540	purB	purB	adenylosuccinate lyase	0.212126492494456	0.610428404364064	Upregulated	90.9846341002916	WP_000423729.1
C2566_RS17785	pgk	pgk	phosphoglycerate kinase	0.211959057515414	0.609142713501233	Upregulated	795.648597813941	WP_000111269.1
C2566_RS00625	yigI	yigI	acyl-CoA thioesterase YigI	0.211542619854645	0.598085274980147	Upregulated	76.006825978602	WP_001277142.1
C2566_RS12670	ydjK	ydjK	MFS transporter	0.211530494263035	0.567636730167217	Upregulated	14.8762255734386	WP_000435282.1
C2566_RS10400	ycjM	ycjM	glucosylglycerate phosphorylase	0.211392941530574	0.581471128184848	Upregulated	22.5632840441513	WP_000810500.1
C2566_RS00600	C2566_RS00600	C2566_RS00600	YPO3983 family protein	0.211194341354974	0.581742507302845	Upregulated	28.5954662784641	WP_001066390.1
C2566_RS24495	idlP	idlP	iraD leader peptide IdlP	0.21113120502185	0.609142713501233	Upregulated	49.3516329929549	WP_122999405.1
C2566_RS02690	rpsF	rpsF	30S ribosomal protein S6	0.210768353653923	0.602318743322735	Upregulated	1161.32944149787	WP_001216675.1
C2566_RS10130	trpE	trpE	anthranilate synthase component I	0.210674419730926	0.602318743322735	Upregulated	38.9150314516905	WP_001194647.1
C2566_RS17520	mutH	mutH	DNA mismatch repair endonuclease MutH	0.210540611098899	0.61346558500473	Upregulated	33.9581752352121	WP_000082201.1
C2566_RS19765	yrdA	yrdA	gamma carbonic anhydrase family protein	0.210332333330636	0.61675430908457	Upregulated	316.385679361839	WP_001286158.1
C2566_RS10095	yciE	yciE	ferritin-like domain-containing protein	0.209697807238341	0.603231421703414	Upregulated	65.0019656030544	WP_001079505.1
C2566_RS16090	pepB	pepB	aminopeptidase PepB	0.209673304323448	0.61831241393083	Upregulated	160.027239695964	WP_000133580.1
C2566_RS16505	tyrA	tyrA	bifunctional chorismate mutase/prephenate dehydrogenase	0.209041996805638	0.613957488446682	Upregulated	47.9792509795036	WP_000225221.1
C2566_RS04290	ampD	ampD	1,6-anhydro-N-acetylmuramyl-L-alanine amidase AmpD	0.208854125465691	0.619696103726908	Upregulated	95.1593312125191	WP_000923721.1
C2566_RS15105	hisM	hisM	ABC transporter permease	0.208851768505608	0.617505938374402	Upregulated	68.6419521540453	WP_000569958.1
C2566_RS17765	glpX	glpX	class II fructose-bisphosphatase	0.208774815988047	0.480481420605501	Upregulated	7.28478630818342	WP_000987283.1
C2566_RS08205	ybjX	ybjX	VirK/YbjX family protein	0.208346046358105	0.589571213078654	Upregulated	128.280297868422	WP_001355621.1
C2566_RS19845	rpoA	rpoA	DNA-directed RNA polymerase subunit alpha	0.208248689401646	0.604640113771392	Upregulated	2940.10183379741	WP_001162094.1
C2566_RS06965	asnB	asnB	asparagine synthase B	0.208212380494098	0.619696103726908	Upregulated	120.765347481499	WP_000337081.1
C2566_RS19975	rpsJ	rpsJ	30S ribosomal protein S10	0.207461087251364	0.619696103726908	Upregulated	1211.22156568198	WP_001181004.1
C2566_RS21650	waaG	waaG	glycosyltransferase family 4 protein	0.207402865676702	0.61831241393083	Upregulated	92.5026101185397	WP_000634238.1
C2566_RS13445	msrQ	msrQ	protein-methionine-sulfoxide reductase heme-binding subunit MsrQ	0.206685642380849	0.598085274980147	Upregulated	10.2183535925199	WP_001240102.1
C2566_RS11050	yncG	yncG	glutathione S-transferase family protein	0.206569012874193	0.616431040510285	Upregulated	30.2081273084755	WP_000598851.1
C2566_RS24645	ynaM	ynaM	YnaM/YnfT family protein	0.206306528196306	0.578173679656571	Upregulated	249.169245360854	WP_120795384.1
C2566_RS16360	rpoE	rpoE	RNA polymerase sigma factor RpoE	0.206190090580911	0.621229938404562	Upregulated	4179.68108279402	WP_001295364.1
C2566_RS17010	ygbA	ygbA	nitrous oxide-stimulated promoter family protein	0.205816319833535	0.579483882699404	Upregulated	8.61800190016615	WP_000015497.1
C2566_RS02940	bdcA	bdcA	SDR family oxidoreductase	0.204936611128681	0.599240104060099	Upregulated	44.5548161052889	WP_000500685.1
C2566_RS12160	sufE	sufE	cysteine desulfuration protein SufE	0.204336233004955	0.628557708594148	Upregulated	23.4044759466017	WP_001196530.1
C2566_RS18855	yqjA	yqjA	DedA family general envelope maintenance protein YqjA	0.204262579719391	0.626411448209791	Upregulated	146.908300903581	WP_000422149.1
C2566_RS03625	yjiG	yjiG	YjiG family protein	0.20416731583739	0.628557708594148	Upregulated	185.670260802777	WP_000211971.1
C2566_RS12190	ydiH	ydiH	YdiH family protein	0.204142854936503	0.628557708594148	Upregulated	222.449510729875	WP_001296104.1
C2566_RS01950	uvrA	uvrA	excinuclease ABC subunit UvrA	0.2041331321584	0.623944584103786	Upregulated	204.328326324686	WP_000357744.1
C2566_RS04040	araD	araD	L-ribulose-5-phosphate 4-epimerase	0.203715555070877	0.602312456218654	Upregulated	13.4839732459449	WP_000888655.1
C2566_RS06780	rlpA	rlpA	endolytic peptidoglycan transglycosylase RlpA	0.203701400210076	0.628557708594148	Upregulated	132.029292571841	WP_001231428.1
C2566_RS11835	uidA	uidA	beta-glucuronidase	0.2036473489096	0.628557708594148	Upregulated	37.2097744144672	WP_000945901.1
C2566_RS14740	nrdA	nrdA	class 1a ribonucleoside-diphosphate reductase subunit alpha	0.203252338909295	0.609142713501233	Upregulated	244.675143205445	WP_001075164.1
C2566_RS09685	ycgM	ycgM	fumarylacetoacetate hydrolase family protein	0.20270575070938	0.633600891833671	Upregulated	142.292654326338	WP_000284277.1
C2566_RS21645	rfaP	rfaP	lipopolysaccharide core heptose(I) kinase RfaP	0.202465897276604	0.631051525103981	Upregulated	203.476734277921	WP_001300933.1
C2566_RS03935	caiB	caiB	L-carnitine CoA-transferase	0.20217757563188	0.604640113771392	Upregulated	14.3386649582186	NA
C2566_RS07165	phrB	phrB	deoxyribodipyrimidine photo-lyase	0.201900929950947	0.631945761013951	Upregulated	30.5788607754004	WP_000628034.1
C2566_RS16535	rplS	rplS	50S ribosomal protein L19	0.201383709984743	0.626411448209791	Upregulated	1746.20639288649	WP_000065253.1
C2566_RS11195	ddpF	ddpF	oligopeptide/dipeptide ABC transporter ATP-binding protein	0.201297856912507	0.585766312735248	Upregulated	10.0607508117475	WP_001285557.1
C2566_RS21635	C2566_RS21635	C2566_RS21635	glycosyltransferase	0.200895142367725	0.534014566660448	Upregulated	172.519766158481	NA
C2566_RS08295	dmsA	dmsA	dimethylsulfoxide reductase subunit A	0.200440367431932	0.636605544136942	Upregulated	540.179853532154	WP_000850303.1
C2566_RS14190	mlrA	mlrA	HTH-type transcriptional regulator MlrA	0.199999001391962	0.63837655505468	Upregulated	114.665261950076	WP_001240403.1
C2566_RS07930	C2566_RS07930	C2566_RS07930	hypothetical protein	0.199976530913361	0.60863421516201	Upregulated	16.2973981580946	WP_001154431.1
C2566_RS11675	ynfD	ynfD	DUF1161 domain-containing protein	0.199798318508747	0.609142713501233	Upregulated	47.7768509937077	WP_001300836.1
C2566_RS08395	msbA	msbA	lipid A ABC transporter ATP-binding protein/permease MsbA	0.199465036935569	0.64191626456491	Upregulated	329.009947537528	WP_000551270.1
C2566_RS18575	ribB	ribB	3,4-dihydroxy-2-butanone-4-phosphate synthase	0.199318605431284	0.63837655505468	Upregulated	360.780915868944	WP_001076997.1
C2566_RS09570	iraM	iraM	anti-adapter protein IraM	0.199210949199265	0.598085274980147	Upregulated	14.1738094676371	WP_001307134.1
C2566_RS04895	dinJ	dinJ	type II toxin-antitoxin system antitoxin DinJ	0.19859868756529	0.61831241393083	Upregulated	2590.35921683986	WP_000729704.1
C2566_RS06735	crcB	crcB	fluoride efflux transporter CrcB	0.198328685914269	0.63837655505468	Upregulated	54.5847821390418	WP_000939738.1
C2566_RS03510	yjjZ	yjjZ	DUF1435 domain-containing protein	0.197328801056884	NA	Upregulated	303.849772731539	WP_001393508.1
C2566_RS06575	entE	entE	(2,3-dihydroxybenzoyl)adenylate synthase EntE	0.19727264462836	0.560735016563942	Upregulated	14.3447255380189	WP_000026804.1
C2566_RS06270	intD	intD	integrase	0.197142966037049	0.634416015409185	Upregulated	109.844556409302	WP_001318654.1
C2566_RS17550	galR	galR	HTH-type transcriptional regulator GalR	0.196767450291727	0.64812201435437	Upregulated	91.4459402867232	WP_000201048.1
C2566_RS16480	rluD	rluD	23S rRNA pseudouridine(1911/1915/1917) synthase RluD	0.19653678382429	0.648592061799823	Upregulated	147.232131075522	WP_000079100.1
C2566_RS16720	nrdE	nrdE	class 1b ribonucleoside-diphosphate reductase subunit alpha	0.196382204582641	0.61831241393083	Upregulated	28.5281559851124	WP_000246527.1
C2566_RS19385	lptB	lptB	LPS export ABC transporter ATP-binding protein	0.196039578309559	0.64812201435437	Upregulated	84.1931980524995	WP_000224099.1
C2566_RS02335	dtpC	dtpC	dipeptide/tripeptide permease DtpC	0.195636128973847	0.621801169936703	Upregulated	31.6578950796111	WP_000856841.1
C2566_RS05575	malZ	malZ	maltodextrin glucosidase	0.195487909368114	0.65013479604074	Upregulated	69.2503925106964	WP_001310597.1
C2566_RS14355	yieE	yieE	DNA-binding transcriptional regulator YeiE	0.195343524279408	0.650029648066554	Upregulated	89.9053475245874	WP_000548294.1
C2566_RS09165	solA	solA	N-methyl-L-tryptophan oxidase	0.19524283349153	0.64812201435437	Upregulated	96.3876847373279	WP_000872833.1
C2566_RS07435	gpmA	gpmA	2,3-diphosphoglycerate-dependent phosphoglycerate mutase	0.195031260486853	0.648592061799823	Upregulated	1050.34381326248	WP_001295305.1
C2566_RS13700	C2566_RS13700	C2566_RS13700	IS1-like element IS1A family transposase	0.195012401258754	0.61675430908457	Upregulated	18.6477922661267	WP_223290517.1
C2566_RS17295	queF	queF	NADPH-dependent 7-cyano-7-deazaguanine reductase QueF	0.19441166479101	0.628557708594148	Upregulated	149.253557688048	WP_000100420.1
C2566_RS19660	prmA	prmA	50S ribosomal protein L11 methyltransferase	0.194330962332228	0.650029648066554	Upregulated	51.4236567919496	WP_001145827.1
C2566_RS14720	gyrA	gyrA	DNA topoisomerase (ATP-hydrolyzing) subunit A	0.194185389989117	0.652689444010243	Upregulated	556.176481724054	WP_001281254.1
C2566_RS04790	C2566_RS04790	C2566_RS04790	hypothetical protein	0.194148816442692	0.570142871742442	Upregulated	19.133908322853	NA
C2566_RS00910	polA	polA	DNA polymerase I	0.193872075779872	0.620178203100901	Upregulated	486.890798921254	WP_000250006.1
C2566_RS09030	ycdY	ycdY	molecular chaperone YcdY	0.193787962645293	0.646582821163908	Upregulated	100.29404817334	WP_001001902.1
C2566_RS18565	zupT	zupT	zinc transporter ZupT	0.193715954115428	0.651378320177881	Upregulated	102.290397955092	WP_001295627.1
C2566_RS13260	cheY	cheY	chemotaxis response regulator CheY	0.193205619787225	0.598085274980147	Upregulated	10.3609566461564	WP_000763867.1
C2566_RS04630	cdsA	cdsA	phosphatidate cytidylyltransferase	0.19297910732514	0.655837776716666	Upregulated	225.187177619017	WP_000922446.1
C2566_RS00130	pstC	pstC	phosphate ABC transporter permease PstC	0.192739759627878	0.655837776716666	Upregulated	38.3290488616399	WP_000741620.1
C2566_RS08555	pyrD	pyrD	quinone-dependent dihydroorotate dehydrogenase	0.192700020998824	0.655703755226573	Upregulated	35.2165286074614	WP_001295352.1
C2566_RS11865	add	add	adenosine deaminase	0.192390434713352	0.641177072679468	Upregulated	136.846852922519	WP_000567490.1
C2566_RS10120	trpCF	trpCF	bifunctional indole-3-glycerol-phosphate synthase TrpC/phosphoribosylanthranilate isomerase TrpF	0.191927606958423	0.64349064718885	Upregulated	71.1437186362657	WP_000983912.1
C2566_RS14815	yfaY	yfaY	nicotinamide mononucleotide deamidase-related protein YfaY	0.191757603898682	0.656894604057646	Upregulated	47.8344554204771	WP_000921621.1
C2566_RS07960	C2566_RS07960	C2566_RS07960	terminase ATPase subunit family protein	0.191423655160658	0.554592611209967	Upregulated	16.9021163672324	WP_001098413.1
C2566_RS17610	C2566_RS17610	C2566_RS17610	hypothetical protein	0.191415328305635	0.650810403384737	Upregulated	51.1212034727741	WP_001389254.1
C2566_RS21350	yiaN	yiaN	2,3-diketo-L-gulonate TRAP transporter large permease YiaN	0.191342034529987	0.598085274980147	Upregulated	9.65757081226044	WP_000279599.1
C2566_RS00175	atpF	atpF	F0F1 ATP synthase subunit B	0.19082568072053	0.655463917218069	Upregulated	688.922945297616	WP_001052219.1
C2566_RS04615	frr	frr	ribosome recycling factor	0.190199335260854	0.66255205507831	Upregulated	411.300858671741	WP_000622418.1
C2566_RS06685	citF	citF	citrate lyase subunit alpha	0.18998704584807	0.568205630110573	Upregulated	10.1663954712649	WP_000192245.1
C2566_RS15670	hemF	hemF	oxygen-dependent coproporphyrinogen oxidase	0.189707315969315	0.650810403384737	Upregulated	48.3655012816561	WP_000801364.1
C2566_RS00965	yihM	yihM	sugar phosphate isomerase/epimerase family protein	0.189604861979827	0.63837655505468	Upregulated	13.1147494243481	WP_000256400.1
C2566_RS20555	glgB	glgB	1,4-alpha-glucan branching enzyme	0.189559047424298	0.66255205507831	Upregulated	317.495866575432	WP_001283723.1
C2566_RS02680	yjfY	yjfY	DUF1471 family protein YjfY	0.18923200213423	0.620178203100901	Upregulated	32.6649541554959	WP_000492914.1
C2566_RS06525	fes	fes	enterochelin esterase	0.189034242759356	0.61346558500473	Upregulated	9.89261683357037	WP_000125832.1
C2566_RS24670	ynfT	ynfT	YnaM/YnfT family protein	0.18868290555352	0.602318743322735	Upregulated	62.3267560515402	WP_120795384.1
C2566_RS16555	ffh	ffh	signal recognition particle protein	0.188585688061833	0.654072157978555	Upregulated	335.376988084296	WP_000460035.1
C2566_RS19810	rsmB	rsmB	16S rRNA (cytosine(967)-C(5))-methyltransferase RsmB	0.188464892701405	0.66255205507831	Upregulated	107.586295368732	WP_000744778.1
C2566_RS07100	kdpA	kdpA	potassium-transporting ATPase subunit KdpA	0.188361017058833	0.515631970121708	Upregulated	14.9355604110679	WP_000741131.1
C2566_RS05600	secD	secD	protein translocase subunit SecD	0.188354148429855	0.667801292393695	Upregulated	828.706113342964	WP_000934822.1
C2566_RS07045	pgm	pgm	phosphoglucomutase (alpha-D-glucose-1,6-bisphosphate-dependent)	0.18834758217244	0.666438802593732	Upregulated	321.422930054323	WP_001320171.1
C2566_RS19340	mlaC	mlaC	phospholipid-binding protein MlaC	0.188061192790851	0.668047473693418	Upregulated	145.548149707449	WP_000476487.1
C2566_RS22900	ymcF	ymcF	cold-shock protein	0.187878655347242	0.615012114417321	Upregulated	55.8548858759875	WP_071524879.1
C2566_RS11430	C2566_RS11430	C2566_RS11430	type II toxin-antitoxin system RelE/ParE family toxin	0.18744970655753	0.64812201435437	Upregulated	163.039926486151	WP_000273128.1
C2566_RS19840	rplQ	rplQ	50S ribosomal protein L17	0.186628470307084	0.652689444010243	Upregulated	676.452538728655	WP_001216368.1
C2566_RS10550	abgB	abgB	p-aminobenzoyl-glutamate hydrolase subunit AbgB	0.186605235541061	0.66217080221206	Upregulated	23.8851560011316	WP_001156451.1
C2566_RS16840	recA	recA	recombinase RecA	0.186459775383668	0.66217080221206	Upregulated	550.09621325137	WP_000963143.1
C2566_RS11845	hdhA	hdhA	7-alpha-hydroxysteroid dehydrogenase	0.186421064854805	0.667801292393695	Upregulated	267.819199317774	WP_000483353.1
C2566_RS02900	treR	treR	trehalose operon repressor TreR	0.18638776508209	0.67374011716249	Upregulated	36.9235893036807	WP_001181324.1
C2566_RS15075	yfcF	yfcF	glutathione transferase	0.185791788744855	0.674417687120464	Upregulated	21.2251344739743	WP_000042440.1
C2566_RS09555	nudJ	nudJ	phosphatase NudJ	0.185650570044097	0.67374011716249	Upregulated	25.2040348721176	WP_000476096.1
C2566_RS01965	pdeC	pdeC	c-di-GMP phosphodiesterase PdeC	0.185643414015572	0.667801292393695	Upregulated	53.5679280756068	WP_000019548.1
C2566_RS11935	gstA	gstA	glutathione transferase GstA	0.18543559960784	0.676899371260801	Upregulated	345.467560421127	WP_000765749.1
C2566_RS25030	ymiD	ymiD	protein YmiD	0.185180402885215	0.654832791175663	Upregulated	27.1481728935727	WP_211180493.1
C2566_RS18790	higB	higB	type II toxin-antitoxin system toxin HigB	0.185148036559292	0.623944584103786	Upregulated	45.5164263318696	WP_000550189.1
C2566_RS18780	fadH	fadH	NADPH-dependent 2,4-dienoyl-CoA reductase	0.184864903472211	0.628557708594148	Upregulated	407.290122902413	WP_000121433.1
C2566_RS01795	psiE	psiE	phosphate-starvation-inducible protein PsiE	0.184800372393747	0.651378320177881	Upregulated	16.8917247861756	WP_000202902.1
C2566_RS01620	hemE	hemE	uroporphyrinogen decarboxylase	0.18469780159139	0.677869451957237	Upregulated	64.324464331014	WP_000137657.1
C2566_RS21220	yiaG	yiaG	HTH-type transcriptional regulator	0.184240135384323	0.674417687120464	Upregulated	924.875197665995	WP_000455798.1
C2566_RS10990	ydcV	ydcV	ABC transporter permease	0.184226607586626	0.641319657068383	Upregulated	19.4340398503606	WP_000555458.1
C2566_RS05890	hha	hha	HHA domain-containing protein	0.183929172050365	0.650029648066554	Upregulated	1434.83081537399	WP_001291435.1
C2566_RS13760	rfbB	rfbB	dTDP-glucose 4,6-dehydratase	0.183925884698631	0.678984970138561	Upregulated	406.028221224493	WP_000699450.1
C2566_RS19760	C2566_RS19760	C2566_RS19760	hypothetical protein	0.183923885621817	0.400413410182955	Upregulated	109.868887329386	NA
C2566_RS05205	yahJ	yahJ	amidohydrolase family protein	0.183568193306973	0.678256563284892	Upregulated	42.7043423467302	WP_000665120.1
C2566_RS20065	tuf	tuf	elongation factor Tu	0.183267101344261	0.678256563284892	Upregulated	3716.26032654526	WP_000031783.1
C2566_RS03575	C2566_RS03575	C2566_RS03575	Rpn family recombination-promoting nuclease/putative transposase	0.183189957002297	0.621229938404562	Upregulated	35.566177875776	NA
C2566_RS06075	ybbP	ybbP	putative ABC transporter permease subunit YbbP	0.182814204123309	0.683388635580836	Upregulated	74.0137876861747	WP_000561803.1
C2566_RS19725	yhdZ	yhdZ	amino acid ABC transporter ATP-binding protein	0.182599336502196	0.662120394841403	Upregulated	37.434706758467	WP_000078349.1
C2566_RS17220	pyrG	pyrG	glutamine hydrolyzing CTP synthase	0.182501021068384	0.636425664835603	Upregulated	878.245499703831	WP_000210878.1
C2566_RS25270	C2566_RS25270	C2566_RS25270	phage head spike fiber domain-containing protein	0.182202654378392	0.621103872564669	Upregulated	39.3230001578351	NA
C2566_RS11040	yncE	yncE	YncE family protein	0.18131883751924	0.678256563284892	Upregulated	183.680317911131	WP_000550675.1
C2566_RS13695	C2566_RS13695	C2566_RS13695	mannose-1-phosphate guanylyltransferase/mannose-6-phosphate isomerase	0.181153512275152	0.677922731749804	Upregulated	1130.3865589668	WP_000097983.1
C2566_RS16940	hycG	hycG	formate hydrogenlyase subunit HycG	0.181106100728804	0.620178203100901	Upregulated	8.89268481765188	WP_000067401.1
C2566_RS16130	iscR	iscR	Fe-S cluster assembly transcriptional regulator IscR	0.180940169165354	0.683388635580836	Upregulated	177.959387381166	WP_001241357.1
C2566_RS16195	yphB	yphB	aldose 1-epimerase	0.180390749070402	0.67374011716249	Upregulated	14.9391087006473	WP_000158547.1
C2566_RS06245	sfmD	sfmD	fimbrial biogenesis usher protein	0.180294495794745	0.63837655505468	Upregulated	24.5810059915374	WP_001318685.1
C2566_RS05465	iraP	iraP	anti-adapter protein IraP	0.180227779713138	0.63837655505468	Upregulated	334.129873251183	WP_000792970.1
C2566_RS11450	eamA	eamA	O-acetylserine/cysteine exporter	0.180107172319739	0.674417687120464	Upregulated	72.3949335582066	WP_000087210.1
C2566_RS20620	yhhA	yhhA	DUF2756 family protein	0.17966148315775	0.691978717395974	Upregulated	241.38339659221	WP_000825996.1
C2566_RS01735	yjbB	yjbB	Na/Pi cotransporter family protein	0.179654194147089	0.693604578170544	Upregulated	72.9267008128752	WP_000956830.1
C2566_RS03300	thrB	thrB	homoserine kinase	0.179173217204412	0.683304019202213	Upregulated	149.9485232082	WP_000241662.1
C2566_RS25545	C2566_RS25545	C2566_RS25545	RHS repeat-associated core domain-containing protein	0.178880699193319	NA	Upregulated	4.70412262546667	NA
C2566_RS16335	lepB	lepB	signal peptidase I	0.178728112318759	0.695496922887977	Upregulated	460.417383829503	WP_000002542.1
C2566_RS11840	uidR	uidR	DNA-binding transcriptional regulator UidR	0.178692230231589	0.693322882623911	Upregulated	390.896155354226	WP_000969092.1
C2566_RS11980	ydhJ	ydhJ	HlyD family secretion protein	0.178307077036466	0.683304019202213	Upregulated	25.2686148163839	WP_001301002.1
C2566_RS19050	nagA	nagA	N-acetylglucosamine-6-phosphate deacetylase	0.178215296435062	0.686346388185709	Upregulated	31.3229565575128	WP_012775972.1
C2566_RS03245	dnaK	dnaK	molecular chaperone DnaK	0.178191662102738	0.695496922887977	Upregulated	3334.07822232933	WP_000516135.1
C2566_RS00085	yieK	yieK	glucosamine-6-phosphate deaminase	0.178150368435715	0.62661147156978	Upregulated	8.7766614542478	WP_000766900.1
C2566_RS11230	dosC	dosC	diguanylate cyclase DosC	0.178018301200416	0.596078276449877	Upregulated	14.9205051158428	WP_000426272.1
C2566_RS14855	arnT	arnT	lipid IV(A) 4-amino-4-deoxy-L-arabinosyltransferase	0.177523714701487	0.652484933293739	Upregulated	355.854245661503	WP_000844057.1
C2566_RS03470	prfC	prfC	peptide chain release factor 3	0.177473666302638	0.696816776217878	Upregulated	155.914126317797	WP_000175940.1
C2566_RS16875	gutM	gutM	transcriptional regulator GutM	0.177471740142135	NA	Upregulated	5.99906252135988	WP_000252907.1
C2566_RS20135	yheS	yheS	ABC transporter ATP-binding protein	0.176985478102958	0.686148976163232	Upregulated	117.51737969535	WP_000634798.1
C2566_RS24140	hlyE	hlyE	hemolysin HlyE	0.176755924981079	0.648592061799823	Upregulated	19.4481395485175	NA
C2566_RS01535	secE	secE	preprotein translocase subunit SecE	0.176293011661786	0.701227484340707	Upregulated	252.055129201798	WP_001275702.1
C2566_RS04110	leuA	leuA	2-isopropylmalate synthase	0.175986609580076	0.692887719385717	Upregulated	33.8163421950397	WP_000082850.1
C2566_RS19535	mdh	mdh	malate dehydrogenase	0.175928712086351	0.683304019202213	Upregulated	1452.72829249858	WP_001295272.1
C2566_RS16320	recO	recO	DNA repair protein RecO	0.175927015281828	0.701734598713758	Upregulated	45.3392755398411	WP_000399404.1
C2566_RS07015	uof	uof	fur leader peptide	0.175784436830794	0.668292517939057	Upregulated	755.740842767673	WP_001406816.1
C2566_RS06035	ybbJ	ybbJ	NfeD family protein	0.175750322332057	0.664719333894226	Upregulated	49.1727745515754	WP_000970309.1
C2566_RS14220	bglX	bglX	beta-glucosidase BglX	0.175006217040042	0.674417687120464	Upregulated	180.975028962401	WP_000871512.1
C2566_RS24975	C2566_RS24975	C2566_RS24975	VOC family protein	0.174773836751844	0.701227484340707	Upregulated	17.5029089959011	NA
C2566_RS05925	rsmS	rsmS	pleiotropic regulatory protein RsmS	0.174641508127149	0.653819921159615	Upregulated	9.98579453993404	WP_000051153.1
C2566_RS03330	creD	creD	cell envelope integrity protein CreD	0.174577612132008	0.682523312227825	Upregulated	32.8583293713457	WP_000920294.1
C2566_RS16645	lhgO	lhgO	L-2-hydroxyglutarate oxidase	0.174556016429888	0.696471688908239	Upregulated	38.7978462122028	WP_000271963.1
C2566_RS12045	ydhP	ydhP	MFS transporter	0.174514163432576	0.699048464664343	Upregulated	32.8873730704439	WP_000701040.1
C2566_RS14395	psuG	psuG	pseudouridine-5'-phosphate glycosidase	0.174466171903182	NA	Upregulated	6.73191244809784	WP_000040208.1
C2566_RS05825	decR	decR	DNA-binding transcriptional regulator DecR	0.174450754638247	0.699048464664343	Upregulated	46.8198896722342	WP_000884589.1
C2566_RS13750	rfbA	rfbA	glucose-1-phosphate thymidylyltransferase RfbA	0.174292072969166	0.704235145877336	Upregulated	1116.08351061569	WP_000857508.1
C2566_RS21615	C2566_RS21615	C2566_RS21615	UDP-galactose--(galactosyl) LPS alpha1,2-galactosyltransferase	0.174169722660414	0.701227484340707	Upregulated	211.07711190062	WP_000364777.1
C2566_RS17710	ygfM	ygfM	molybdopterin-dependent oxidoreductase FAD-binding subunit	0.173636694278112	0.667801292393695	Upregulated	51.8024502678134	WP_000572483.1
C2566_RS13120	pyk	pyk	pyruvate kinase	0.173491080302198	0.703839295604381	Upregulated	1549.65144374025	WP_000091148.1
C2566_RS08380	rpsA	rpsA	30S ribosomal protein S1	0.172990935637913	0.691978717395974	Upregulated	6267.74410022694	WP_000140327.1
C2566_RS12875	pabB	pabB	aminodeoxychorismate synthase component 1	0.17296096671641	0.701734598713758	Upregulated	48.446542188203	WP_000854972.1
C2566_RS16165	hcaE	hcaE	3-phenylpropionate/cinnamic acid dioxygenase subunit alpha	0.172935388728348	0.641319657068383	Upregulated	14.3916606014815	WP_000211172.1
C2566_RS07770	ybiT	ybiT	ABC-F family ATPase	0.172699347218997	0.708540926702965	Upregulated	218.749467089897	WP_000961458.1
C2566_RS12225	ydiN	ydiN	MFS transporter	0.172646564682372	NA	Upregulated	6.88805919593866	WP_001301286.1
C2566_RS11295	ydeQ	ydeQ	fimbrial protein	0.172354381297019	NA	Upregulated	6.2134245449324	WP_000520676.1
C2566_RS04500	C2566_RS04500	C2566_RS04500	IS3-like element IS2 family transposase	0.172240867591229	NA	Upregulated	6.73731760230846	WP_088895425.1
C2566_RS07640	hlyD	hlyD	secretion protein HlyD	0.17216375879527	0.699048464664343	Upregulated	134.787358846277	WP_000743444.1
C2566_RS16665	csiR	csiR	DNA-binding transcriptional regulator CsiR	0.172052892022841	0.710727209145342	Upregulated	31.7437886997596	WP_000156811.1
C2566_RS25070	C2566_RS25070	C2566_RS25070	hypothetical protein	0.172045377910115	0.640106314311303	Upregulated	35.5257856777298	WP_001299740.1
C2566_RS14810	yfaX	yfaX	IclR family transcriptional regulator	0.171972918656389	0.693322882623911	Upregulated	19.6308939257688	WP_000894185.1
C2566_RS21400	yiaU	yiaU	LysR family transcriptional regulator	0.171667349252909	0.702706998268088	Upregulated	76.3475581736363	WP_000164036.1
C2566_RS09125	msyB	msyB	MysB family protein	0.171578891058769	0.707789695867732	Upregulated	275.209073322468	WP_000180056.1
C2566_RS06005	ybaP	ybaP	TraB/GumN family protein	0.171291775627008	0.705023664691274	Upregulated	50.3057492392103	WP_000365173.1
C2566_RS12880	nudL	nudL	CoA pyrophosphatase	0.171078905653375	0.709021985115759	Upregulated	17.0766108864493	WP_000456720.1
C2566_RS09345	fabF	fabF	beta-ketoacyl-ACP synthase II	0.170766483903279	0.71540733005056	Upregulated	1517.68282539164	WP_000044679.1
C2566_RS16915	ascG	ascG	DNA-binding transcriptional regulator AscG	0.170681669508412	0.712450056033813	Upregulated	76.7014625803782	WP_001320117.1
C2566_RS24575	C2566_RS24575	C2566_RS24575	hypothetical protein	0.170588500432713	0.677097168664628	Upregulated	272.332562203099	WP_001305582.1
C2566_RS05985	ybaL	ybaL	YbaL family putative K(+) efflux transporter	0.169848706019676	0.71702145178424	Upregulated	169.747320928654	WP_000546237.1
C2566_RS18095	rdgB	rdgB	RdgB/HAM1 family non-canonical purine NTP pyrophosphatase	0.169327148435542	0.708540926702965	Upregulated	30.0227175365678	WP_001174777.1
C2566_RS04595	map	map	type I methionyl aminopeptidase	0.169228174898517	0.71702145178424	Upregulated	1028.35576966528	WP_001018194.1
C2566_RS17190	yqcE	yqcE	MFS transporter	0.169011311132787	0.630194120476523	Upregulated	14.4541786833564	WP_001164543.1
C2566_RS13525	nac	nac	nitrogen assimilation transcriptional regulator NAC	0.168848794220311	0.660293631421635	Upregulated	16.9231090538511	WP_001011462.1
C2566_RS10470	tyrR	tyrR	transcriptional regulator TyrR	0.168790293067301	0.705023664691274	Upregulated	237.779188393618	WP_001300658.1
C2566_RS06700	citC	citC	[citrate (pro-3S)-lyase] ligase	0.168690651265757	0.657459333323108	Upregulated	9.76526674576694	WP_000467700.1
C2566_RS20655	livF	livF	high-affinity branched-chain amino acid ABC transporter ATP-binding protein LivF	0.168554596618266	0.611638999637737	Upregulated	7.6356620731694	WP_000416895.1
C2566_RS14820	yfaZ	yfaZ	YfaZ family protein	0.167688616887196	0.699048464664343	Upregulated	13.6016737236539	WP_001300392.1
C2566_RS04380	yadH	yadH	ABC transporter permease	0.167009426488635	0.719490951425349	Upregulated	102.017647296192	WP_000972203.1
C2566_RS21775	yicH	yicH	AsmA family protein	0.16695685605128	0.724034480012782	Upregulated	262.765973009001	WP_001300954.1
C2566_RS03795	yjhP	yjhP	SAM-dependent methyltransferase	0.166916381740389	0.722984737677259	Upregulated	29.486150084847	WP_000354251.1
C2566_RS12830	rnd	rnd	ribonuclease D	0.166843124936237	0.723923534058028	Upregulated	45.8670172394312	WP_001318538.1
C2566_RS20930	C2566_RS20930	C2566_RS20930	hypothetical protein	0.166648617505902	0.61831241393083	Upregulated	16.4562265075242	WP_000020596.1
C2566_RS00475	wecG	wecG	lipopolysaccharide N-acetylmannosaminouronosyltransferase	0.166632184489084	0.707789695867732	Upregulated	20.5012787527161	WP_001066626.1
C2566_RS25105	yqiM	yqiM	protein YqiM	0.166492290875772	0.691978717395974	Upregulated	321.457892908023	WP_211180508.1
C2566_RS15920	focB	focB	formate transporter FocB	0.166330369719989	0.720269666703087	Upregulated	27.2996591889693	WP_001244715.1
C2566_RS18385	yghA	yghA	NADP(+)-dependent aldehyde reductase	0.166090192969678	0.72535093755078	Upregulated	39.5968711432525	WP_000018760.1
C2566_RS06135	glxR	glxR	2-hydroxy-3-oxopropionate reductase	0.166025074725117	0.589548427568428	Upregulated	8.91662309321488	WP_000765842.1
C2566_RS17305	sdaC	sdaC	HAAAP family serine/threonine permease SdaC	0.165787789481585	0.719475842124604	Upregulated	605.802333498528	WP_000450476.1
C2566_RS07820	gsiB	gsiB	glutathione ABC transporter substrate-binding protein GsiB	0.165631128129698	0.71702145178424	Upregulated	105.466666622052	WP_000090140.1
C2566_RS15585	yfeK	yfeK	YfeK family protein	0.16478914910679	0.633600891833671	Upregulated	383.947674579016	WP_000719959.1
C2566_RS07330	tolR	tolR	colicin uptake protein TolR	0.164488785815174	0.699048464664343	Upregulated	150.526967821307	WP_000090100.1
C2566_RS08355	ycaP	ycaP	DUF421 domain-containing protein	0.16436222258633	0.708540926702965	Upregulated	70.422974741401	WP_000642849.1
C2566_RS14240	yohD	yohD	DedA family protein	0.16434552456502	0.724028133706364	Upregulated	46.1157362862001	WP_001296821.1
C2566_RS12980	htpX	htpX	protease HtpX	0.16393361924507	0.73040888624098	Upregulated	1300.27198634686	WP_000984500.1
C2566_RS15200	epmC	epmC	elongation factor P hydroxylase	0.163382718879921	0.733273574774531	Upregulated	40.8619855906161	WP_001089241.1
C2566_RS08095	potH	potH	putrescine ABC transporter permease PotH	0.162927882007167	0.705023664691274	Upregulated	8.90315585413977	WP_000105444.1
C2566_RS08850	cbpM	cbpM	chaperone modulator CbpM	0.162853255435371	0.734427055657718	Upregulated	31.8308850316313	WP_000024560.1
C2566_RS08970	phoH	phoH	phosphate starvation-inducible protein PhoH	0.162099601306648	0.70246058734681	Upregulated	177.147457130044	WP_000533522.1
C2566_RS22115	gyrB	gyrB	DNA topoisomerase (ATP-hydrolyzing) subunit B	0.16202267606087	0.735312524746375	Upregulated	713.340446555161	WP_000072067.1
C2566_RS05065	ykgL	ykgL	protein YkgL	0.161921802912327	0.628557708594148	Upregulated	9.99437750199841	WP_001147279.1
C2566_RS11210	ddpB	ddpB	ABC transporter permease	0.161880991498996	0.701734598713758	Upregulated	10.5025035741309	WP_000145111.1
C2566_RS09895	chaB	chaB	putative cation transport regulator ChaB	0.161461155232829	0.735765337642918	Upregulated	43.7427955403407	WP_001146444.1
C2566_RS12870	yoaH	yoaH	YoaH family protein	0.160485260394466	0.716207272776477	Upregulated	43.747683162648	WP_000457334.1
C2566_RS19160	ubiT	ubiT	ubiquinone anaerobic biosynthesis accessory factor UbiT	0.160473638583751	0.7420917204472	Upregulated	514.23401673091	WP_001295552.1
C2566_RS07510	C2566_RS07510	C2566_RS07510	tail fiber assembly protein	0.160315083369544	0.686148976163232	Upregulated	18.1398209165205	WP_001104982.1
C2566_RS10080	yciB	yciB	septation protein A	0.160195413232685	0.728807572065923	Upregulated	84.7842457293415	WP_000808667.1
C2566_RS04125	ilvI	ilvI	acetolactate synthase 3 large subunit	0.15991411141929	0.739586696804894	Upregulated	35.4853531365463	WP_000425661.1
C2566_RS15845	bamC	bamC	outer membrane protein assembly factor BamC	0.159875045862263	0.736822307501882	Upregulated	360.803712582134	WP_001297320.1
C2566_RS08690	yccA	yccA	FtsH protease modulator YccA	0.159766386584314	0.742433477260471	Upregulated	827.528393625859	WP_000375136.1
C2566_RS03815	sgcQ	sgcQ	BtpA family protein SgcQ	0.159673542613543	0.708540926702965	Upregulated	17.4858219218124	WP_000118626.1
C2566_RS11690	ynfG	ynfG	DMSO reductase like molybdoenzyme iron-sulfur subunit YnfG	0.159502827305919	0.733215807256613	Upregulated	86.7471775142951	WP_000213028.1
C2566_RS07055	C2566_RS07055	C2566_RS07055	DUF2625 domain-containing protein	0.15947108543967	0.667801292393695	Upregulated	11.9405461625392	WP_001208814.1
C2566_RS07915	C2566_RS07915	C2566_RS07915	phage repressor protein CI	0.159382125301219	0.704275810817488	Upregulated	927.55377888382	WP_001047321.1
C2566_RS11530	C2566_RS11530	C2566_RS11530	hypothetical protein	0.159303249007948	0.696816776217878	Upregulated	32.579874369006	WP_001205170.1
C2566_RS12430	ydjO	ydjO	protein YdjO	0.159195171668203	0.714614882147684	Upregulated	22.57583995015	WP_000493142.1
C2566_RS05105	rclA	rclA	reactive chlorine resistance oxidoreductase RclA	0.158881150896624	0.691070115806483	Upregulated	25.1053536664342	WP_001046311.1
C2566_RS20925	arsC	arsC	glutaredoxin-dependent arsenate reductase	0.158652770564229	0.690054229536002	Upregulated	16.0084731907283	WP_000065769.1
C2566_RS18020	yqgB	yqgB	acid stress response protein YqgB	0.158332752113101	0.743778083923056	Upregulated	28.1385057272413	WP_001297406.1
C2566_RS01550	rplA	rplA	50S ribosomal protein L1	0.158005073012543	0.720512785882552	Upregulated	1806.6617308666	WP_001096684.1
C2566_RS09070	csgA	csgA	curli major subunit CsgA	0.15788615531195	0.71540733005056	Upregulated	28.112614988632	WP_000771437.1
C2566_RS07185	pxpC	pxpC	5-oxoprolinase subunit PxpC	0.157253032285336	0.751746745765194	Upregulated	70.5266485283896	WP_000912724.1
C2566_RS11510	ydfK	ydfK	cold shock protein YdfK	0.157031502027269	0.664736548275575	Upregulated	17.0373735419252	WP_000836768.1
C2566_RS03375	ettA	ettA	energy-dependent translational throttle protein EttA	0.156978697845704	0.704275810817488	Upregulated	438.369951758163	WP_000046749.1
C2566_RS09355	yceG	yceG	cell division protein YceG	0.15692326834966	0.736537191516064	Upregulated	88.2623790726946	WP_000756838.1
C2566_RS09990	rssB	rssB	two-component system response regulator RssB	0.156767319665101	0.751188249895612	Upregulated	96.3947561391083	WP_000193447.1
C2566_RS14005	gatA	gatA	PTS galactitol transporter subunit IIA	0.156735488596046	NA	Upregulated	5.44305559798966	WP_000182921.1
C2566_RS05500	yaiA	yaiA	protein YaiA	0.156408695306314	0.728807572065923	Upregulated	840.600838604057	WP_001142439.1
C2566_RS19270	ftsH	ftsH	ATP-dependent zinc metalloprotease FtsH	0.156376523906044	0.754084636257998	Upregulated	1335.06986501517	WP_001107467.1
C2566_RS12075	ribE	ribE	riboflavin synthase	0.156315645678121	0.746611774026607	Upregulated	525.075928447289	WP_000493947.1
C2566_RS00125	pstA	pstA	phosphate ABC transporter permease PstA	0.156278959073992	0.754084636257998	Upregulated	39.9125078870815	WP_001251978.1
C2566_RS25035	ydaN	ydaN	protein YnaN	0.155869667093011	0.694938743048415	Upregulated	8.86386774090279	WP_211180494.1
C2566_RS18245	C2566_RS18245	C2566_RS18245	fatty acyl-AMP ligase	0.155582261084803	0.598085274980147	Upregulated	9.01922006865383	WP_001325883.1
C2566_RS04610	pyrH	pyrH	UMP kinase	0.15551538386264	0.74495931479342	Upregulated	246.370447915251	WP_000224573.1
C2566_RS15880	hyfD	hyfD	hydrogenase 4 subunit HyfD	0.155498215614938	0.565983247193026	Upregulated	9.43638260953435	NA
C2566_RS15345	evgA	evgA	acid-sensing system DNA-binding response regulator EvgA	0.154992614506071	0.739586696804894	Upregulated	685.207574288221	WP_000991370.1
C2566_RS24750	rseD	rseD	rpoE leader peptide RseD	0.154987685743836	0.725793248257743	Upregulated	681.027073029319	WP_001303621.1
C2566_RS20470	malQ	malQ	4-alpha-glucanotransferase	0.154335090145512	0.756357119858258	Upregulated	205.359428131741	WP_000444361.1
C2566_RS18765	ygjI	ygjI	amino acid permease	0.154334166570717	0.668292517939057	Upregulated	10.4442413602615	WP_001285432.1
C2566_RS06535	entF	entF	enterobactin non-ribosomal peptide synthetase EntF	0.154136225194955	0.729688046602001	Upregulated	40.672669742154	WP_000077809.1
C2566_RS13275	tap	tap	methyl-accepting chemotaxis protein IV	0.15392779645097	0.656894604057646	Upregulated	14.0621305477808	WP_000483187.1
C2566_RS11035	pqqU	pqqU	TonB-dependent receptor PqqU	0.152388914314047	0.761894256188631	Upregulated	190.43196877528	WP_000689311.1
C2566_RS11255	pqqL	pqqL	M16 family metallopeptidase	0.151831797732771	0.753915739162295	Upregulated	57.6057991114638	WP_001244978.1
C2566_RS10170	yciK	yciK	YciK family oxidoreductase	0.15163161345696	0.763345558834388	Upregulated	61.1470220102741	WP_000559286.1
C2566_RS00865	rrf	rrf	hypothetical protein	0.151236662402841	0.508240329307421	Upregulated	15.6653355856313	NA
C2566_RS03760	nanM	nanM	N-acetylneuraminate epimerase	0.150906007809297	0.760574521266355	Upregulated	33.3928495778406	WP_001309184.1
C2566_RS17240	relA	relA	GTP diphosphokinase	0.150460231182917	0.756462933729986	Upregulated	461.842114430506	WP_000226815.1
C2566_RS15795	acrD	acrD	multidrug efflux RND transporter permease AcrD	0.150054428274251	0.765998317353944	Upregulated	103.818193092537	WP_001273151.1
C2566_RS05445	yaiY	yaiY	YaiY family protein	0.149696380083136	NA	Upregulated	6.3371346653815	WP_000763151.1
C2566_RS24885	ycgH	ycgH	autotransporter YcgH	0.149282908276511	0.744034028842695	Upregulated	55.8501589251659	NA
C2566_RS14200	yehW	yehW	glycine betaine ABC transporter permease YehW	0.149109291810745	0.759120745181464	Upregulated	16.9882723099914	WP_000783120.1
C2566_RS05265	codA	codA	cytosine/isoguanine deaminase	0.148829185308142	0.767463805176667	Upregulated	45.7246924171687	WP_001301240.1
C2566_RS13430	hprR	hprR	response regulator transcription factor HprR	0.148732015479891	0.762406442932912	Upregulated	88.6175998667174	WP_001339045.1
C2566_RS12615	ydjA	ydjA	NAD(P)H nitroreductase	0.148621723384734	0.753868973500116	Upregulated	149.41291318695	WP_000339283.1
C2566_RS01130	rhaA	rhaA	L-rhamnose isomerase	0.148577110995834	0.73040888624098	Upregulated	14.7379090146462	WP_000211500.1
C2566_RS04765	C2566_RS04765	C2566_RS04765	hypothetical protein	0.148575715293693	0.581829417245974	Upregulated	5940.80560788611	NA
C2566_RS18085	yggT	yggT	osmotic shock tolerance protein YggT	0.148471960061393	0.767360905458716	Upregulated	72.0005495440495	WP_001094831.1
C2566_RS11025	curA	curA	NADPH-dependent curcumin/dihydrocurcumin reductase	0.148193679843536	0.769089878171199	Upregulated	120.707397512896	WP_001318466.1
C2566_RS09545	hflD	hflD	high frequency lysogenization protein HflD	0.147803616279476	0.761051974840332	Upregulated	74.0331659773183	WP_001297479.1
C2566_RS07765	ldtB	ldtB	L,D-transpeptidase	0.14773596161074	0.769715833304396	Upregulated	305.262215463673	WP_001056384.1
C2566_RS03405	lplA	lplA	lipoate--protein ligase LplA	0.147621195884677	0.769715833304396	Upregulated	69.3847660768629	WP_000105884.1
C2566_RS10420	ycjQ	ycjQ	zinc-dependent alcohol dehydrogenase	0.147583543354513	0.661340317999419	Upregulated	11.3611097189526	WP_000737347.1
C2566_RS12700	yeaE	yeaE	methylglyoxal reductase YeaE	0.147442292799412	0.769715833304396	Upregulated	62.0079093359928	WP_001186371.1
C2566_RS10625	C2566_RS10625	C2566_RS10625	PD-(D/E)XK nuclease-like domain-containing protein	0.146804022724206	0.666652018175043	Upregulated	7.10235111940631	NA
C2566_RS01430	argH	argH	argininosuccinate lyase	0.146795692971146	0.770203206861062	Upregulated	81.5124748804615	WP_001230087.1
C2566_RS20290	yhfX	yhfX	YhfX family PLP-dependent enzyme	0.146361165402581	0.720269666703087	Upregulated	13.6988255604437	WP_000497346.1
C2566_RS01460	btuB	btuB	TonB-dependent vitamin B12 receptor BtuB	0.14626745201892	0.755575556409565	Upregulated	291.367899806941	NA
C2566_RS21315	avtA	avtA	valine--pyruvate transaminase	0.145769920340636	0.757465763929527	Upregulated	159.149815420162	WP_000144361.1
C2566_RS08960	efeB	efeB	iron uptake transporter deferrochelatase/peroxidase subunit	0.145722120058657	0.772278700768296	Upregulated	47.9105367442325	WP_001199471.1
C2566_RS05125	ykgG	ykgG	LutC/YkgG family protein	0.145647230758012	0.755575556409565	Upregulated	51.3179320361838	WP_000370307.1
C2566_RS10555	abgA	abgA	p-aminobenzoyl-glutamate hydrolase subunit AbgA	0.145602089527783	0.756570730388303	Upregulated	23.89742554737	WP_000444929.1
C2566_RS07280	mngR	mngR	mannosyl-D-glycerate transport/metabolism system transcriptional repressor MngR	0.145278188620633	0.772594149226318	Upregulated	56.361798501394	WP_000509900.1
C2566_RS17600	yqeF	yqeF	acetyl-CoA C-acetyltransferase	0.145080993200393	0.769715833304396	Upregulated	197.027529704759	WP_000656029.1
C2566_RS17440	amiC	amiC	N-acetylmuramoyl-L-alanine amidase AmiC	0.145001643331827	0.772594149226318	Upregulated	121.428654944742	WP_000016907.1
C2566_RS04530	hemL	hemL	glutamate-1-semialdehyde 2,1-aminomutase	0.144837927202295	0.772278700768296	Upregulated	294.209298876932	WP_000045290.1
C2566_RS01180	cpxA	cpxA	envelope stress sensor histidine kinase CpxA	0.144787224817176	0.773123584679937	Upregulated	276.808895149118	WP_000580413.1
C2566_RS02540	miaA	miaA	tRNA (adenosine(37)-N6)-dimethylallyltransferase MiaA	0.144713201905385	0.772594149226318	Upregulated	936.90743770498	WP_001280345.1
C2566_RS05845	amtB	amtB	ammonium transporter AmtB	0.144701087109813	0.770512729029724	Upregulated	39.137552661968	WP_000685032.1
C2566_RS03660	uxuR	uxuR	Uxu operon transcriptional regulator	0.144626357255525	0.772278700768296	Upregulated	74.7200245912643	WP_000833679.1
C2566_RS12680	yeaC	yeaC	YeaC family protein	0.144598229374119	0.769715833304396	Upregulated	488.535125859942	WP_001301293.1
C2566_RS02990	pepA	pepA	leucyl aminopeptidase	0.143887152946768	0.77410652805319	Upregulated	306.694169313823	WP_000397144.1
C2566_RS08425	elyC	elyC	envelope biogenesis factor ElyC	0.143884967139699	0.774491495465884	Upregulated	23.4153836333166	WP_000899600.1
C2566_RS10730	nifJ	nifJ	pyruvate:ferredoxin (flavodoxin) oxidoreductase	0.1438798408919	0.763345558834388	Upregulated	418.736210233491	WP_000628173.1
C2566_RS16550	rpsP	rpsP	30S ribosomal protein S16	0.143872173967601	0.763345558834388	Upregulated	904.029727467806	WP_000256450.1
C2566_RS16770	emrB	emrB	multidrug efflux MFS transporter permease subunit EmrB	0.143804972499666	0.77410652805319	Upregulated	48.735924794851	WP_001295176.1
C2566_RS17030	ltnD	ltnD	L-threonate dehydrogenase	0.143544414252536	0.731142167547883	Upregulated	10.1249542162445	WP_000847971.1
C2566_RS17360	C2566_RS17360	C2566_RS17360	sugar ABC transporter ATP-binding protein	0.143507480345561	0.745668438147609	Upregulated	214.412320051005	WP_000004944.1
C2566_RS16040	ispG	ispG	flavodoxin-dependent (E)-4-hydroxy-3-methylbut-2-enyl-diphosphate synthase	0.143056608418426	0.774778460942597	Upregulated	474.652893441629	WP_000551807.1
C2566_RS09115	mdoH	mdoH	glucans biosynthesis glucosyltransferase MdoH	0.142967978311533	0.776838543733716	Upregulated	427.474156367944	WP_001295445.1
C2566_RS14215	osmF	osmF	glycine betaine ABC transporter substrate-binding protein OsmF	0.142910987282835	0.77410652805319	Upregulated	41.3108147299855	WP_001130308.1
C2566_RS07740	ompX	ompX	outer membrane protein OmpX	0.142833615238075	0.774778460942597	Upregulated	978.158452348206	WP_001295296.1
C2566_RS20540	glgA	glgA	glycogen synthase GlgA	0.142747701593099	0.776838543733716	Upregulated	160.384251600576	WP_001197646.1
C2566_RS21285	xylF	xylF	D-xylose ABC transporter substrate-binding protein	0.142200308043589	0.772278700768296	Upregulated	34.2507644995334	WP_001300957.1
C2566_RS07410	pnuC	pnuC	nicotinamide riboside transporter PnuC	0.142118511391306	0.772594149226318	Upregulated	99.9163679742341	WP_000345410.1
C2566_RS06110	allS	allS	HTH-type transcriptional activator AllS	0.141634102036503	0.767015691669209	Upregulated	18.462031282145	WP_000460145.1
C2566_RS00115	phoU	phoU	phosphate signaling complex protein PhoU	0.141591326761677	0.779582631546496	Upregulated	60.7414485892132	WP_000377786.1
C2566_RS15000	nuoB	nuoB	NADH-quinone oxidoreductase subunit NuoB	0.141245277711347	0.780287064152031	Upregulated	556.521362821717	WP_000386733.1
C2566_RS14955	nuoL	nuoL	NADH-quinone oxidoreductase subunit L	0.141095638588675	0.769715833304396	Upregulated	1153.45757265638	WP_001056644.1
C2566_RS07705	ybiO	ybiO	mechanosensitive channel protein	0.141042823098268	0.776838543733716	Upregulated	46.3303562594759	WP_001267253.1
C2566_RS11390	yneG	yneG	DUF4186 domain-containing protein	0.140695098134551	NA	Upregulated	5.72250194006945	WP_001191027.1
C2566_RS19745	C2566_RS19745	C2566_RS19745	hypothetical protein	0.140509348143654	0.566862583179593	Upregulated	12833.6327385174	NA
C2566_RS15590	yfeS	yfeS	WGR domain-containing protein	0.140139767015396	0.765986361954792	Upregulated	578.373102622958	WP_000710495.1
C2566_RS06235	fimA	fimA	type 1 fimbrial major subunit FimA	0.140040690293946	NA	Upregulated	6.68984295736042	WP_000776555.1
C2566_RS15600	cysA	cysA	sulfate/thiosulfate ABC transporter ATP-binding protein CysA	0.139934514171885	0.775718987689452	Upregulated	85.9121242591734	WP_000021019.1
C2566_RS11275	ydeN	ydeN	sulfatase-like hydrolase/transferase	0.139899706655938	0.780929598479163	Upregulated	540.036788871958	WP_001318307.1
C2566_RS09675	pliG	pliG	g-type lysoyme inhibitor PliG	0.139842807082467	0.767015691669209	Upregulated	751.453971786817	WP_000695218.1
C2566_RS20105	fkpA	fkpA	FKBP-type peptidyl-prolyl cis-trans isomerase	0.139837716190195	0.780287064152031	Upregulated	2407.42388938662	WP_000838261.1
C2566_RS12240	ydiF	ydiF	acyl CoA:acetate/3-ketoacid CoA transferase	0.13958507067696	0.683388635580836	Upregulated	10.5699043809416	WP_000805638.1
C2566_RS11385	C2566_RS11385	C2566_RS11385	diguanylate cyclase	0.139566992131989	0.781106896857177	Upregulated	132.56291454008	WP_000558032.1
C2566_RS07345	pal	pal	peptidoglycan-associated lipoprotein Pal	0.139424537654024	0.780287064152031	Upregulated	1205.7482592723	WP_001295306.1
C2566_RS01125	rhaD	rhaD	rhamnulose-1-phosphate aldolase	0.139380805958696	0.763345558834388	Upregulated	19.76095972727	WP_001179759.1
C2566_RS05495	aroL	aroL	shikimate kinase AroL	0.139332531451781	0.782351462881845	Upregulated	161.555320353265	WP_000193393.1
C2566_RS04965	crl	crl	sigma factor-binding protein Crl	0.1390563299304	0.776838543733716	Upregulated	1383.05989329072	WP_000174677.1
C2566_RS13325	otsB	otsB	trehalose-phosphatase	0.138926094426037	0.780929598479163	Upregulated	137.169554649818	WP_001295645.1
C2566_RS19175	yhbW	yhbW	luciferase-like monooxygenase	0.138705932184933	0.776838543733716	Upregulated	51.7917787406875	WP_000130385.1
C2566_RS03155	fecA	fecA	TonB-dependent Fe(3+) dicitrate receptor FecA	0.138023889467032	0.785300565293571	Upregulated	51.311705180981	WP_000188262.1
C2566_RS17745	tkt	tkt	transketolase	0.137954334418412	0.780929598479163	Upregulated	1104.34668360218	WP_000098614.1
C2566_RS00320	hdfR	hdfR	HTH-type transcriptional regulator HdfR	0.137746565315312	0.784128306750274	Upregulated	278.993734418285	WP_000379245.1
C2566_RS06920	miaB	miaB	tRNA (N6-isopentenyl adenosine(37)-C2)-methylthiotransferase MiaB	0.137558209439983	0.784128306750274	Upregulated	233.827846840478	WP_000162740.1
C2566_RS04015	lptD	lptD	LPS assembly protein LptD	0.13741833253662	0.781106896857177	Upregulated	909.775513506217	WP_000746151.1
C2566_RS16515	yfiL	yfiL	DUF2799 domain-containing protein	0.137367133177355	0.763345558834388	Upregulated	23.8511002787784	WP_000976004.1
C2566_RS00185	atpB	atpB	F0F1 ATP synthase subunit A	0.136497540433256	0.789680437083162	Upregulated	1527.85360284254	WP_000135625.1
C2566_RS09915	narL	narL	two-component system response regulator NarL	0.136172270836745	0.789680437083162	Upregulated	43.5435000241134	WP_000070491.1
C2566_RS06520	fepA	fepA	siderophore enterobactin receptor FepA	0.135905642972799	0.778140773682322	Upregulated	233.058239540813	WP_001034916.1
C2566_RS17705	ssnA	ssnA	putative aminohydrolase SsnA	0.135606706473021	0.769715833304396	Upregulated	70.3409992207368	WP_000906252.1
C2566_RS22720	C2566_RS22720	C2566_RS22720	IS1-like element IS1A family transposase	0.135244425589028	NA	Upregulated	5.60003543206696	WP_103215986.1
C2566_RS16750	ygaZ	ygaZ	L-valine exporter subunit YgaZ	0.135244377075373	0.789989253421993	Upregulated	212.76778844735	WP_000445651.1
C2566_RS17215	eno	eno	phosphopyruvate hydratase	0.135112614609349	0.785643736681349	Upregulated	1701.75510793972	WP_000036723.1
C2566_RS10445	C2566_RS10445	C2566_RS10445	ABC transporter ATP-binding protein	0.134911316054769	0.763345558834388	Upregulated	19.552953207086	WP_000057985.1
C2566_RS17960	prfB	prfB	peptide chain release factor 2	0.134905200485377	0.79015362378475	Upregulated	309.219251885807	WP_001701073.1
C2566_RS01065	fdoI	fdoI	formate dehydrogenase cytochrome b556 subunit	0.134887060709156	0.78793491183933	Upregulated	333.187627765817	WP_000829013.1
C2566_RS09180	pyrC	pyrC	dihydroorotase	0.134842848171412	0.792822424290156	Upregulated	59.6240572522306	WP_000126543.1
C2566_RS21610	C2566_RS21610	C2566_RS21610	glycosyltransferase family 2 protein	0.13444624816582	0.780929598479163	Upregulated	296.631898662736	WP_000064010.1
C2566_RS19010	prlF	prlF	type II toxin-antitoxin system antitoxin PrlF	0.134409488153445	0.780287064152031	Upregulated	276.190013159559	WP_001300560.1
C2566_RS06180	ylbE	ylbE	DUF1116 domain-containing protein	0.134344803841356	0.717068200784168	Upregulated	9.9313228714348	WP_000495379.1
C2566_RS04300	aroP	aroP	aromatic amino acid transporter AroP	0.134196793538303	0.789680437083162	Upregulated	129.605191822992	WP_000969915.1
C2566_RS01145	rhaS	rhaS	HTH-type transcriptional activator RhaS	0.134038522467963	0.787876714908129	Upregulated	14.8350741484959	WP_000217165.1
C2566_RS08865	agp	agp	bifunctional glucose-1-phosphatase/inositol phosphatase	0.133885710036831	0.790767383236022	Upregulated	1678.18110555099	WP_001044279.1
C2566_RS08600	fabA	fabA	bifunctional 3-hydroxydecanoyl-ACP dehydratase/trans-2-decenoyl-ACP isomerase	0.133883930546824	0.787876714908129	Upregulated	320.403819128818	WP_000227927.1
C2566_RS08305	dmsC	dmsC	dimethyl sulfoxide reductase anchor subunit DmsC	0.133724089909855	0.785643736681349	Upregulated	227.015130193351	WP_000534631.1
C2566_RS07805	moeA	moeA	molybdopterin molybdotransferase MoeA	0.133575000330627	0.798271206571929	Upregulated	81.9427263314581	WP_000397372.1
C2566_RS03515	fhuF	fhuF	siderophore-iron reductase FhuF	0.133165673306756	0.778140773682322	Upregulated	28.2157994952431	WP_000331618.1
C2566_RS06045	fetA	fetA	iron efflux ABC transporter ATP-binding subunit FetA	0.133160213525392	0.777196185124836	Upregulated	61.9121050874614	WP_001157551.1
C2566_RS20180	pabA	pabA	aminodeoxychorismate synthase component 2	0.133127704353089	0.772594149226318	Upregulated	63.4598872472134	WP_000601847.1
C2566_RS07485	C2566_RS07485	C2566_RS07485	hypothetical protein	0.13309102051844	0.787876714908129	Upregulated	51.5954634864722	WP_000762846.1
C2566_RS13665	hisF	hisF	imidazole glycerol phosphate synthase subunit HisF	0.132984374313572	0.79899249649827	Upregulated	42.689502288338	WP_000880195.1
C2566_RS03705	fimD	fimD	fimbrial usher FimD	0.132527848057825	0.751188249895612	Upregulated	272.861442730758	WP_000121002.1
C2566_RS04450	folK	folK	2-amino-4-hydroxy-6-hydroxymethyldihydropteridine diphosphokinase	0.132509759279978	0.767015691669209	Upregulated	7.56878348130348	WP_000215139.1
C2566_RS01555	rplJ	rplJ	50S ribosomal protein L10	0.132442173140544	0.781106896857177	Upregulated	1525.53082479344	WP_001207201.1
C2566_RS03345	creA	creA	protein CreA	0.132362515855842	0.797090528648557	Upregulated	63.1747657083131	WP_000875487.1
C2566_RS19335	mlaB	mlaB	lipid asymmetry maintenance protein MlaB	0.132267355434705	0.799659836805057	Upregulated	84.8098546174945	WP_000004488.1
C2566_RS17465	recC	recC	exodeoxyribonuclease V subunit gamma	0.132083653037131	0.790767383236022	Upregulated	132.21937842509	WP_000946947.1
C2566_RS02130	phnP	phnP	phosphonate metabolism protein PhnP	0.13205513398083	0.77410652805319	Upregulated	8.34265907489815	WP_000059908.1
C2566_RS14870	pmrD	pmrD	signal transduction protein PmrD	0.132037115970635	0.799088744868498	Upregulated	220.974547982176	WP_001295285.1
C2566_RS04625	ispU	ispU	(2E,6E)-farnesyl-diphosphate-specific ditrans,polycis-undecaprenyl-diphosphate synthase	0.132015239399926	0.799659836805057	Upregulated	288.65654809599	WP_001295562.1
C2566_RS16155	hcaT	hcaT	3-phenylpropionate MFS transporter	0.131991819797315	0.792822424290156	Upregulated	89.0525231938131	WP_000244174.1
C2566_RS15210	mepA	mepA	penicillin-insensitive murein endopeptidase	0.131736524879571	0.801171760682686	Upregulated	37.8138949001599	WP_001043796.1
C2566_RS16325	era	era	GTPase Era	0.131697858782581	0.799659836805057	Upregulated	147.468015169859	WP_000020749.1
C2566_RS04055	araC	araC	arabinose operon transcriptional regulator AraC	0.131216152028236	0.78793491183933	Upregulated	119.461875437719	WP_001300811.1
C2566_RS06260	fimZ	fimZ	fimbria biosynthesis transcriptional regulator FimZ	0.13120653523434	0.754084636257998	Upregulated	8.53148702066899	WP_000805422.1
C2566_RS05245	prpC	prpC	bifunctional 2-methylcitrate synthase/citrate synthase	0.130699306817636	0.701734598713758	Upregulated	8.72614687915622	WP_001285908.1
C2566_RS10475	tpx	tpx	thiol peroxidase	0.130642101834543	0.776838543733716	Upregulated	757.275580246813	WP_000084387.1
C2566_RS10815	ynbD	ynbD	phosphatase PAP2/dual specificity phosphatase family protein	0.13061531098861	0.781857679684497	Upregulated	36.4755410126574	WP_000627365.1
C2566_RS18235	glcC	glcC	transcriptional regulator GlcC	0.130464062112088	0.772278700768296	Upregulated	65.7401647160772	WP_001297764.1
C2566_RS07580	moaC	moaC	cyclic pyranopterin monophosphate synthase MoaC	0.130381878301715	0.805335475469139	Upregulated	61.5186455459615	WP_000080885.1
C2566_RS02845	ytfT	ytfT	galactofuranose ABC transporter, ATP-binding protein YtfT	0.130011726800402	0.781857679684497	Upregulated	16.3650700343786	WP_001297255.1
C2566_RS01855	ubiA	ubiA	4-hydroxybenzoate octaprenyltransferase	0.129619193212806	0.801885829933194	Upregulated	330.882280097176	WP_000455227.1
C2566_RS01960	yjcB	yjcB	YjcB family protein	0.129425914801668	0.769715833304396	Upregulated	9.28012112201317	WP_001295689.1
C2566_RS04695	tilS	tilS	tRNA lysidine(34) synthetase TilS	0.12917303478457	0.801171760682686	Upregulated	59.779427230402	WP_000176582.1
C2566_RS19495	sspB	sspB	ClpXP protease specificity-enhancing factor	0.129166858500412	0.807180793450453	Upregulated	152.973485584974	WP_000366129.1
C2566_RS12155	ldtE	ldtE	L,D-transpeptidase LdtE	0.129154864384504	0.807180793450453	Upregulated	203.788225450523	WP_000817105.1
C2566_RS20130	kefG	kefG	glutathione-regulated potassium-efflux system ancillary protein KefG	0.129138562292144	0.799659836805057	Upregulated	90.8754152644077	WP_001297514.1
C2566_RS01585	thiG	thiG	thiazole synthase	0.129086666096408	0.79666549257735	Upregulated	32.4173936698323	WP_000944059.1
C2566_RS08995	dgcT	dgcT	GGDEF domain-containing protein	0.128903676024665	0.799982392158115	Upregulated	394.911837214727	WP_000409883.1
C2566_RS20140	yheT	yheT	hydrolase	0.128564475906921	0.807180793450453	Upregulated	35.1033679684829	WP_000057356.1
C2566_RS21205	yiaD	yiaD	OmpA family lipoprotein	0.1284281097391	0.807180793450453	Upregulated	58.2374698712346	WP_000747636.1
C2566_RS07540	bioB	bioB	biotin synthase BioB	0.128276089682646	0.754957958771336	Upregulated	9.21385667295666	WP_000951213.1
C2566_RS08270	lrp	lrp	leucine-responsive transcriptional regulator Lrp	0.128183459379409	0.807180793450453	Upregulated	445.68873957163	WP_000228473.1
C2566_RS18555	ygiC	ygiC	glutathionylspermidine synthase family protein	0.128074478668457	0.807180793450453	Upregulated	580.939428552437	WP_000442860.1
C2566_RS04430	yadM	yadM	fimbrial protein	0.127424502268564	0.801862268343564	Upregulated	15.8223887232843	WP_000598300.1
C2566_RS14365	nfo	nfo	deoxyribonuclease IV	0.12690347365887	0.808901403797761	Upregulated	71.9679937945117	WP_000873881.1
C2566_RS12935	rlmA	rlmA	23S rRNA (guanine(745)-N(1))-methyltransferase	0.126791648107306	0.807293908129297	Upregulated	522.717018844723	WP_000010149.1
C2566_RS13520	cbl	cbl	HTH-type transcriptional regulator Cbl	0.126777550389869	0.785300565293571	Upregulated	19.2607164340862	WP_001011008.1
C2566_RS16890	norR	norR	nitric oxide reductase transcriptional regulator NorR	0.12675088946987	0.807293908129297	Upregulated	45.2484123469116	WP_000010749.1
C2566_RS13995	C2566_RS13995	C2566_RS13995	PTS galactitol transporter subunit IIC	0.126750082075164	0.782351462881845	Upregulated	15.7700110611633	WP_000490679.1
C2566_RS07130	C2566_RS07130	C2566_RS07130	RHS repeat-associated core domain-containing protein	0.126718552044733	0.792822424290156	Upregulated	29.0577699825671	NA
C2566_RS21710	rph	rph	ribonuclease PH	0.126377521311725	0.809677748340635	Upregulated	78.3520965014058	WP_001247089.1
C2566_RS19805	fmt	fmt	methionyl-tRNA formyltransferase	0.126357548081841	0.807180793450453	Upregulated	344.571213228601	WP_000004473.1
C2566_RS21720	dinD	dinD	DNA damage-inducible protein D	0.126347758253955	0.796749332248391	Upregulated	259.465585952425	WP_001300958.1
C2566_RS12380	espL1	espL1	type III secretion system effector EspL1	0.126343178221235	0.772812916857593	Upregulated	24.8482883494924	NA
C2566_RS21210	ghrB	ghrB	glyoxylate/hydroxypyruvate reductase GhrB	0.126128488098583	0.810256974664397	Upregulated	88.2601607297424	WP_000805027.1
C2566_RS04820	gloB	gloB	hydroxyacylglutathione hydrolase	0.126091600817412	0.809677748340635	Upregulated	337.008733937867	WP_001052717.1
C2566_RS11330	C2566_RS11330	C2566_RS11330	fimbrial protein	0.125848672849573	NA	Upregulated	6.31525404285597	WP_000931227.1
C2566_RS14205	yehX	yehX	glycine betaine ABC transporter ATP binding protein YehX	0.125739620526816	0.781106896857177	Upregulated	14.7109306096301	WP_000569344.1
C2566_RS03125	C2566_RS03125	C2566_RS03125	IS3-like element ISEc52 family transposase	0.125693649044669	NA	Upregulated	6.92156664875373	NA
C2566_RS15665	amiA	amiA	N-acetylmuramoyl-L-alanine amidase AmiA	0.125614883219181	0.810256974664397	Upregulated	256.241392493071	WP_000102886.1
C2566_RS17235	mazE	mazE	type II toxin-antitoxin system antitoxin MazE	0.125523507350264	0.810256974664397	Upregulated	82.829710261874	WP_000581937.1
C2566_RS04045	araA	araA	L-arabinose isomerase	0.125504394771883	0.799659836805057	Upregulated	28.1784052301257	WP_000151734.1
C2566_RS17700	ygfK	ygfK	putative selenate reductase subunit YgfK	0.125467172436212	0.801545939381388	Upregulated	305.452587959276	WP_000502388.1
C2566_RS09495	potD	potD	spermidine/putrescine ABC transporter substrate-binding protein PotD	0.125280966364418	0.810256974664397	Upregulated	287.393637825073	WP_000759317.1
C2566_RS07660	dinG	dinG	ATP-dependent DNA helicase DinG	0.125233728008337	0.810256974664397	Upregulated	113.402947520889	WP_001340191.1
C2566_RS18860	mzrA	mzrA	EnvZ/OmpR regulon moderator MzrA	0.125213119696392	0.810256974664397	Upregulated	117.489229580698	WP_001166760.1
C2566_RS02085	yjcS	yjcS	alkyl sulfatase YjcS	0.124660987846338	0.75150317830418	Upregulated	12.8483347746042	WP_001066028.1
C2566_RS06080	rhsD	rhsD	rhs element protein RhsD	0.124135839137756	0.807293908129297	Upregulated	141.760638236982	WP_000014858.1
C2566_RS24135	C2566_RS24135	C2566_RS24135	autotransporter outer membrane beta-barrel domain-containing protein	0.124091117248879	0.733215807256613	Upregulated	9.54679040878854	NA
C2566_RS05795	ppiD	ppiD	peptidylprolyl isomerase	0.123799741105095	0.81523644853347	Upregulated	1000.64022265709	WP_000969378.1
C2566_RS15835	purC	purC	phosphoribosylaminoimidazolesuccinocarboxamide synthase	0.123653308106538	0.810256974664397	Upregulated	48.764672973286	WP_001295467.1
C2566_RS00165	atpA	atpA	F0F1 ATP synthase subunit alpha	0.12332503577224	0.807180793450453	Upregulated	1235.15283417815	WP_001176745.1
C2566_RS08185	lysO	lysO	L-lysine exporter LysO	0.123258977187739	0.799659836805057	Upregulated	23.5962836660528	WP_000491142.1
C2566_RS14910	elaA	elaA	GNAT family N-acetyltransferase	0.123252185813494	0.807180793450453	Upregulated	51.4664283328	WP_000574091.1
C2566_RS17490	thyA	thyA	thymidylate synthase	0.122940753950494	0.799659836805057	Upregulated	189.976994307494	WP_000816234.1
C2566_RS17645	xdhB	xdhB	xanthine dehydrogenase FAD-binding subunit XdhB	0.122840220523201	0.807180793450453	Upregulated	42.7607261900191	WP_000459182.1
C2566_RS04425	yadL	yadL	fimbrial-like protein YadL	0.122751366245937	NA	Upregulated	3.59751822549035	WP_001310526.1
C2566_RS16210	yphE	yphE	sugar ABC transporter ATP-binding protein	0.122694887506049	0.763345558834388	Upregulated	17.0992309112325	WP_000493466.1
C2566_RS18745	ygjH	ygjH	tRNA-binding protein	0.122611666113086	0.759405319957571	Upregulated	13.2038930294227	WP_000450594.1
C2566_RS06325	ybcM	ybcM	helix-turn-helix transcriptional regulator	0.122302531259277	0.810256974664397	Upregulated	781.004702495376	WP_000881075.1
C2566_RS16580	nadK	nadK	NAD(+) kinase	0.12221350320174	0.799659836805057	Upregulated	134.776832002658	WP_001059169.1
C2566_RS04600	rpsB	rpsB	30S ribosomal protein S2	0.121518963352173	0.809677748340635	Upregulated	2802.58025836341	WP_000246882.1
C2566_RS00170	atpH	atpH	F0F1 ATP synthase subunit delta	0.121450555868161	0.810256974664397	Upregulated	361.744770646087	WP_001288587.1
C2566_RS05035	ecpE	ecpE	fimbrial chaperone EcpE	0.121285822271788	0.818745880506167	Upregulated	20.4585649706464	WP_001301243.1
C2566_RS01075	fdnG	fdnG	formate dehydrogenase-N subunit alpha	0.120973622587055	0.822099791695926	Upregulated	1651.80078606772	WP_010723259.1
C2566_RS05770	clpP	clpP	ATP-dependent Clp endopeptidase proteolytic subunit ClpP	0.120874535406895	0.8251407342883	Upregulated	661.185611510957	WP_000122253.1
C2566_RS17660	ygeW	ygeW	knotted carbamoyltransferase YgeW	0.120707751112762	0.800262010457264	Upregulated	201.282040829092	WP_000859787.1
C2566_RS14170	yehR	yehR	YehR family lipoprotein	0.120503250317615	0.780929598479163	Upregulated	10.2664510467199	WP_001296231.1
C2566_RS02315	yjdJ	yjdJ	GNAT family N-acetyltransferase	0.120280925259101	0.792164308475513	Upregulated	172.835501378911	WP_000405651.1
C2566_RS10205	ymiA	ymiA	YmiA family putative membrane protein	0.120166258704865	0.808732347413174	Upregulated	24.2506982925005	WP_001300896.1
C2566_RS18800	rlmG	rlmG	23S rRNA (guanine(1835)-N(2))-methyltransferase RlmG	0.120107012111747	0.821681119064222	Upregulated	59.3991658510665	WP_000018695.1
C2566_RS20285	yhfW	yhfW	phosphopentomutase	0.120067891577054	0.781857679684497	Upregulated	12.9096841256586	WP_000090611.1
C2566_RS16605	smpB	smpB	SsrA-binding protein SmpB	0.119364223719351	0.816547797393031	Upregulated	85.1764539847628	WP_000162574.1
C2566_RS00935	glnG	glnG	nitrogen regulation protein NR(I)	0.119260662704734	0.826970146554699	Upregulated	61.6532216101672	WP_001329395.1
C2566_RS00100	bglB	bglB	6-phospho-beta-glucosidase BglB	0.119072668040761	0.767360905458716	Upregulated	14.0881132845395	WP_000643219.1
C2566_RS09205	yceH	yceH	YceH family protein	0.118917882308676	0.82814511228042	Upregulated	76.2502889080747	WP_000877107.1
C2566_RS13060	exoX	exoX	exodeoxyribonuclease X	0.118795967100527	0.82814511228042	Upregulated	70.8542817577242	WP_000944245.1
C2566_RS01025	yihX	yihX	glucose-1-phosphatase	0.11856191576177	0.82814511228042	Upregulated	161.698648897099	WP_001295269.1
C2566_RS10760	ydbL	ydbL	YdbL family protein	0.118447503852047	0.810256974664397	Upregulated	51.7643025646857	WP_000752043.1
C2566_RS18370	yghX	yghX	YghX family hydrolase	0.118386396029469	0.82814511228042	Upregulated	86.6521522504322	WP_001424373.1
C2566_RS02790	ytfJ	ytfJ	YtfJ family protein	0.118304208339249	0.82556517822952	Upregulated	317.121122114463	WP_000175286.1
C2566_RS18690	ttdT	ttdT	L-tartrate/succinate antiporter	0.118297813702049	0.772278700768296	Upregulated	19.1244967912246	WP_000804967.1
C2566_RS08450	ldtD	ldtD	L,D-transpeptidase	0.11815193026089	0.829123455521714	Upregulated	395.468432834016	WP_000925969.1
C2566_RS20840	C2566_RS20840	C2566_RS20840	YhiJ/YhiL family protein	0.117914535107183	0.827404984553004	Upregulated	65.4737389262703	WP_000643701.1
C2566_RS00510	aslA	aslA	arylsulfatase AslA	0.117647879636627	0.797319545480139	Upregulated	12.8082469866056	WP_000395844.1
C2566_RS15705	eutH	eutH	ethanolamine utilization protein EutH	0.117476592584117	0.772812916857593	Upregulated	10.2019793731983	WP_000512382.1
C2566_RS15970	ppx	ppx	exopolyphosphatase	0.117329011369909	0.830123600824536	Upregulated	197.728563167595	WP_001121363.1
C2566_RS10835	aldA	aldA	aldehyde dehydrogenase	0.117241246694748	0.805001597734542	Upregulated	725.25931203592	WP_000115936.1
C2566_RS10210	yciX	yciX	protein YciX	0.117197462874901	0.829160889457422	Upregulated	112.407579822049	WP_001297116.1
C2566_RS05045	ecpC	ecpC	fimbrial usher EcpC	0.117021887260273	0.792822424290156	Upregulated	29.2720832731464	WP_001131058.1
C2566_RS06580	entB	entB	enterobactin biosynthesis bifunctional isochorismatase/aryl carrier protein EntB	0.11699676552758	0.807180793450453	Upregulated	11.6122185513011	WP_001007155.1
C2566_RS05210	yahK	yahK	NADPH-dependent aldehyde reductase YahK	0.1166185772365	0.83079477839498	Upregulated	73.5012827331486	WP_000692754.1
C2566_RS01910	qorA	qorA	quinone oxidoreductase	0.116575483246529	0.83079477839498	Upregulated	122.657147225104	WP_000235509.1
C2566_RS01480	C2566_RS01480	C2566_RS01480	hypothetical protein	0.116316967662994	0.755881717304137	Upregulated	1409.4714434761	NA
C2566_RS18175	gspL	gspL	type II secretion system protein GspL	0.116229485955677	NA	Upregulated	6.33234898747282	NA
C2566_RS06770	ybeD	ybeD	DUF493 family protein YbeD	0.116092926609363	0.831086664127613	Upregulated	254.916686362743	WP_000850550.1
C2566_RS07870	deoR	deoR	DNA-binding transcriptional repressor DeoR	0.116000443780325	0.831086664127613	Upregulated	57.4746175277152	WP_000450121.1
C2566_RS08340	pflB	pflB	formate C-acetyltransferase	0.115936735806967	0.827812784415918	Upregulated	11758.8043065854	WP_001292822.1
C2566_RS18610	yqiJ	yqiJ	OB-fold-containig protein	0.115347588683276	0.811123451182069	Upregulated	232.231310824325	WP_000599926.1
C2566_RS14115	C2566_RS14115	C2566_RS14115	IS1-like element IS1A family transposase	0.115257211946269	0.807180793450453	Upregulated	8.81474253563852	WP_094096600.1
C2566_RS05555	phoB	phoB	phosphate response regulator transcription factor PhoB	0.115070503572964	0.831242295656848	Upregulated	41.3944278202363	WP_000113933.1
C2566_RS21395	yiaT	yiaT	MipA/OmpV family protein	0.115051168352688	0.817392263519833	Upregulated	16.7054276063171	WP_000906810.1
C2566_RS04210	ftsA	ftsA	cell division protein FtsA	0.114869128568043	0.831086664127613	Upregulated	972.984878061129	WP_000588474.1
C2566_RS15830	ypfJ	ypfJ	neutral zinc metallopeptidase	0.114824572047869	0.831086664127613	Upregulated	183.943902885428	WP_001267498.1
C2566_RS14440	yeiR	yeiR	zinc-binding GTPase YeiR	0.114771787746359	0.827404984553004	Upregulated	17.8938731859409	WP_000198822.1
C2566_RS21360	lyxK	lyxK	L-xylulokinase	0.114758300238516	0.776838543733716	Upregulated	14.8189106758509	WP_000196054.1
C2566_RS15135	cvpA	cvpA	colicin V production protein	0.114553004463991	0.831086664127613	Upregulated	57.1234291456536	WP_000262113.1
C2566_RS06815	holA	holA	DNA polymerase III subunit delta	0.114251811558645	0.808901403797761	Upregulated	120.153744789866	WP_000620554.1
C2566_RS01390	pflC	pflC	[formate-C-acetyltransferase]-activating enzyme	0.11417870058934	0.776838543733716	Upregulated	14.5540841188373	WP_000204139.1
C2566_RS10340	puuA	puuA	glutamate-putrescine ligase	0.114156524581959	0.827404984553004	Upregulated	48.7146359231782	WP_001300763.1
C2566_RS08350	ycaO	ycaO	30S ribosomal protein S12 methylthiotransferase accessory factor YcaO	0.114064832096094	0.831086664127613	Upregulated	105.561938443352	WP_001295344.1
C2566_RS09970	C2566_RS09970	C2566_RS09970	hypothetical protein	0.114050735109563	0.832796926134644	Upregulated	44.4780746530047	NA
C2566_RS09610	ymgC	ymgC	protein YmgC	0.113901641496295	0.79666549257735	Upregulated	7.32599176235712	WP_001065752.1
C2566_RS13210	torZ	torZ	trimethylamine N-oxide reductase TorZ	0.113747020053379	0.831086664127613	Upregulated	58.6736388883225	WP_000176795.1
C2566_RS02575	nsrR	nsrR	nitric oxide-sensing transcriptional repressor NsrR	0.112986354959048	0.827404984553004	Upregulated	583.267782024885	WP_001177644.1
C2566_RS18600	yqiI	yqiI	fimbrial protein	0.112936579628168	0.807180793450453	Upregulated	19.4363028464253	WP_001269802.1
C2566_RS22070	dgoT	dgoT	MFS transporter	0.11286258318587	0.799659836805057	Upregulated	15.4046316866249	WP_000253454.1
C2566_RS17165	ygcQ	ygcQ	electron transfer flavoprotein subunit alpha/FixB family protein	0.112860786014979	0.801171760682686	Upregulated	9.75384278881299	WP_001299097.1
C2566_RS10305	sapD	sapD	peptide ABC transporter ATP-binding protein SapD	0.112762899593528	0.835770908203707	Upregulated	64.8742658416985	WP_001128858.1
C2566_RS15745	eutQ	eutQ	ethanolamine utilization acetate kinase EutQ	0.112482880762744	0.769089878171199	Upregulated	8.38154895066748	WP_000733916.1
C2566_RS03610	yjiJ	yjiJ	MFS transporter	0.112298732790264	0.838561530307774	Upregulated	45.9344088180566	WP_001141220.1
C2566_RS15360	yfdV	yfdV	transporter YfdV	0.11224415975632	0.733606260405584	Upregulated	8.07082339663898	WP_000955025.1
C2566_RS03445	yjjW	yjjW	YjjW family glycine radical enzyme activase	0.111907525354738	0.828706835148273	Upregulated	16.9916844517164	WP_001088415.1
C2566_RS08935	C2566_RS08935	C2566_RS08935	hypothetical protein	0.111632412746562	0.809677748340635	Upregulated	7.58728613763667	WP_000979516.1
C2566_RS11670	ynfC	ynfC	YnfC family lipoprotein	0.111559651168653	0.839919932340522	Upregulated	109.200623648608	WP_001321287.1
C2566_RS03885	dapB	dapB	4-hydroxy-tetrahydrodipicolinate reductase	0.111363877496826	0.839919932340522	Upregulated	174.369304585667	WP_000543586.1
C2566_RS21335	yiaK	yiaK	3-dehydro-L-gulonate 2-dehydrogenase	0.11133726463351	0.816547797393031	Upregulated	14.5216060721152	WP_000869037.1
C2566_RS08230	clpA	clpA	ATP-dependent Clp protease ATP-binding subunit ClpA	0.111224377895266	0.832438552170375	Upregulated	2589.80359810136	WP_000934045.1
C2566_RS11660	ynfB	ynfB	DUF1283 family protein	0.110951105620358	0.838561530307774	Upregulated	114.519768051735	WP_000705211.1
C2566_RS21535	cysE	cysE	serine O-acetyltransferase	0.110807297988044	0.839955734347652	Upregulated	153.569198481598	WP_001277561.1
C2566_RS25370	ynaL	ynaL	protein YnaL	0.110760496071676	NA	Upregulated	6.47690374660773	WP_001296046.1
C2566_RS15935	arsC	arsC	arsenate reductase (glutaredoxin)	0.110623434995522	0.839919932340522	Upregulated	98.446402255488	WP_000166449.1
C2566_RS08615	ompA	ompA	porin OmpA	0.110581841481055	0.83079477839498	Upregulated	3384.55677712612	WP_000750416.1
C2566_RS21390	C2566_RS21390	C2566_RS21390	glycoside hydrolase family 127 protein	0.110544126686942	0.809677748340635	Upregulated	21.7040894817492	WP_001026900.1
C2566_RS20430	feoA	feoA	ferrous iron transporter A	0.110497418116267	0.839919932340522	Upregulated	47.9999564230214	WP_001200455.1
C2566_RS02780	cpdB	cpdB	2',3'-cyclic-nucleotide 2'-phosphodiesterase	0.110474567594918	0.831086664127613	Upregulated	380.925600967423	WP_000589409.1
C2566_RS04490	mrcB	mrcB	bifunctional glycosyl transferase/transpeptidase	0.110444202572276	0.827404984553004	Upregulated	349.633001279714	WP_000918162.1
C2566_RS04335	yacL	yacL	protein YacL	0.110427683012863	0.83079477839498	Upregulated	140.217604254383	WP_000384306.1
C2566_RS10180	sohB	sohB	protease SohB	0.110124216820002	0.83079477839498	Upregulated	318.110131542081	WP_000422045.1
C2566_RS07845	rimO	rimO	30S ribosomal protein S12 methylthiotransferase RimO	0.109811929361679	0.840086333378579	Upregulated	86.2755131541089	WP_000049367.1
C2566_RS05710	C2566_RS05710	C2566_RS05710	GNAT family N-acetyltransferase	0.10975420626905	0.84225274063643	Upregulated	51.1029706813246	WP_000227786.1
C2566_RS02145	phnM	phnM	alpha-D-ribose 1-methylphosphonate 5-triphosphate diphosphatase	0.109717959141368	0.616431040510285	Upregulated	10.1212378356978	WP_000586324.1
C2566_RS07890	ybjI	ybjI	5-amino-6-(5-phospho-D-ribitylamino)uracil phosphatase	0.109697075589862	0.840050789224525	Upregulated	32.1448827595493	WP_000023565.1
C2566_RS00620	rarD	rarD	EamA family transporter RarD	0.109531312148237	0.831086664127613	Upregulated	21.2427016891449	WP_000339104.1
C2566_RS15055	pta	pta	phosphate acetyltransferase	0.109402055754153	0.838523307446303	Upregulated	500.752993438336	WP_000086722.1
C2566_RS10485	mpaA	mpaA	murein tripeptide amidase MpaA	0.109332822748624	0.841594521095827	Upregulated	37.005292278675	WP_000219122.1
C2566_RS02310	yjdI	yjdI	4Fe-4S mono-cluster protein YjdI	0.109297110092823	0.829764171552411	Upregulated	96.1924259061026	WP_001070602.1
C2566_RS15720	eutE	eutE	aldehyde dehydrogenase family protein	0.109196981370889	0.769715833304396	Upregulated	8.67284613519642	WP_001075690.1
C2566_RS06665	rna	rna	ribonuclease I	0.109110345316329	0.843748848583421	Upregulated	200.209739626489	WP_000643397.1
C2566_RS21005	treF	treF	alpha,alpha-trehalase	0.108971542057681	0.839955734347652	Upregulated	61.2977989750548	WP_000934218.1
C2566_RS11520	C2566_RS11520	C2566_RS11520	hypothetical protein	0.108832492797491	0.827404984553004	Upregulated	10.5058159596855	WP_000355603.1
C2566_RS16625	C2566_RS16625	C2566_RS16625	ParB/RepB/Spo0J family partition protein	0.108822568571615	0.807180793450453	Upregulated	1551.03790197162	WP_000936465.1
C2566_RS08800	cspG	cspG	cold shock protein CspG	0.108714683830942	0.810602737183126	Upregulated	362.583013939324	WP_000066490.1
C2566_RS07925	C2566_RS07925	C2566_RS07925	replication endonuclease	0.108636564181134	0.781106896857177	Upregulated	15.3907148933234	NA
C2566_RS16245	glrR	glrR	two-component system response regulator GlrR	0.108549146328827	0.838843499043758	Upregulated	67.4575511098066	WP_001295369.1
C2566_RS19285	greA	greA	transcription elongation factor GreA	0.108477106991143	0.844202201247468	Upregulated	158.168995293401	WP_001148001.1
C2566_RS01270	menA	menA	1,4-dihydroxy-2-naphthoate polyprenyltransferase	0.108379967200193	0.844202201247468	Upregulated	39.0087628925963	WP_000139496.1
C2566_RS16765	emrA	emrA	multidrug efflux MFS transporter periplasmic adaptor subunit EmrA	0.108256942718414	0.839955734347652	Upregulated	64.3908131342279	WP_001295175.1
C2566_RS11245	gadB	gadB	glutamate decarboxylase	0.108252834992701	0.844202201247468	Upregulated	27.5938175347084	WP_000358930.1
C2566_RS08300	dmsB	dmsB	dimethylsulfoxide reductase iron-sulfur subunit DmsB	0.107992483046385	0.833113770848771	Upregulated	122.215733194355	WP_000213098.1
C2566_RS15945	uraA	uraA	uracil permease	0.107839396696197	0.843748848583421	Upregulated	39.8374135159016	WP_000198328.1
C2566_RS04705	yaeP	yaeP	YaeP family protein	0.107739063166958	0.839919932340522	Upregulated	139.588090418284	WP_000417058.1
C2566_RS01085	fdhD	fdhD	formate dehydrogenase accessory sulfurtransferase FdhD	0.107559298312006	0.843748848583421	Upregulated	69.5718241326501	WP_000753622.1
C2566_RS03805	sgcB	sgcB	PTS sugar transporter subunit IIB SgcB	0.107428817554303	0.817034819965987	Upregulated	9.53522019054891	WP_000722973.1
C2566_RS20855	yhiM	yhiM	DUF2776 domain-containing protein	0.107262759006503	0.827404984553004	Upregulated	16.991927798744	WP_001028905.1
C2566_RS00610	yigF	yigF	DUF2628 domain-containing protein	0.107138932688393	0.834385458179295	Upregulated	16.8982791603383	WP_000032581.1
C2566_RS17945	xerD	xerD	site-specific tyrosine recombinase XerD	0.107041072373918	0.844784819157446	Upregulated	119.287355483824	WP_000806638.1
C2566_RS07575	moaB	moaB	molybdenum cofactor biosynthesis protein B	0.106950031911844	0.844784819157446	Upregulated	81.6346088273843	WP_000084627.1
C2566_RS13670	hisIE	hisIE	bifunctional phosphoribosyl-AMP cyclohydrolase/phosphoribosyl-ATP diphosphatase HisIE	0.106931501933735	0.844202201247468	Upregulated	89.9544170596457	WP_000954911.1
C2566_RS17355	C2566_RS17355	C2566_RS17355	ABC transporter permease	0.10639514451526	0.829160889457422	Upregulated	59.6951798798984	WP_000156205.1
C2566_RS11265	yddA	yddA	ABC transporter ATP-binding protein/permease	0.10627691829028	0.810256974664397	Upregulated	18.8785380374916	WP_000628583.1
C2566_RS17270	yqcA	yqcA	flavodoxin	0.106210480733525	0.844784819157446	Upregulated	62.2087546453337	WP_000807751.1
C2566_RS01190	cpxP	cpxP	cell-envelope stress modulator CpxP	0.105800595290039	0.841594521095827	Upregulated	7402.11217584809	WP_012767777.1
C2566_RS05910	acrR	acrR	multidrug efflux transporter transcriptional repressor AcrR	0.105510549341753	0.844784819157446	Upregulated	132.700857363098	WP_000101737.1
C2566_RS21910	yicS	yicS	protein YicS	0.105467782043286	0.831086664127613	Upregulated	18.6114495927945	WP_000805509.1
C2566_RS13510	yeeO	yeeO	toxic metabolite efflux MATE transporter YeeO	0.105409874262926	0.844202201247468	Upregulated	37.6995783140876	WP_001323172.1
C2566_RS13900	yegD	yegD	molecular chaperone	0.105026084676185	0.831086664127613	Upregulated	23.2281499646615	WP_000469743.1
C2566_RS11090	yddH	yddH	flavin reductase family protein	0.104772935842717	0.844266413161519	Upregulated	19.6670525884951	WP_000085912.1
C2566_RS13740	wzx	wzx	O7 family O-antigen flippase	0.104712779416822	0.843748848583421	Upregulated	5208.91256590548	WP_001060532.1
C2566_RS01090	yiiG	yiiG	YiiG family protein	0.104537119601419	0.805658900478585	Upregulated	11.5873223248039	WP_001295677.1
C2566_RS08265	trxB	trxB	thioredoxin-disulfide reductase	0.104129901667103	0.851029018081068	Upregulated	365.792375758309	WP_000537418.1
C2566_RS19500	sspA	sspA	stringent starvation protein SspA	0.104046793877608	0.851142798443877	Upregulated	283.326161480171	WP_000257293.1
C2566_RS06365	C2566_RS06365	C2566_RS06365	IS1-like element IS1A family transposase	0.103938450981182	0.834221082455086	Upregulated	22.3363148292525	WP_103215986.1
C2566_RS21450	yibA	yibA	HEAT repeat domain-containing protein	0.103849676352663	0.834430117025018	Upregulated	581.207136025633	WP_000072850.1
C2566_RS18100	hemW	hemW	radical SAM family heme chaperone HemW	0.103817964725061	0.851142798443877	Upregulated	59.9414654463943	WP_000239943.1
C2566_RS04295	ampE	ampE	beta-lactamase regulator AmpE	0.103515897822793	0.851142798443877	Upregulated	73.3791651486204	WP_000172005.1
C2566_RS13140	znuC	znuC	zinc ABC transporter ATP-binding protein ZnuC	0.103458125060991	0.844784819157446	Upregulated	190.694148616464	WP_000202990.1
C2566_RS06905	corC	corC	CNNM family magnesium/cobalt transport protein CorC	0.10339189202559	0.851142798443877	Upregulated	389.308976893154	WP_001278605.1
C2566_RS01545	rplK	rplK	50S ribosomal protein L11	0.103328086780448	0.844784819157446	Upregulated	1054.89070470387	WP_001085926.1
C2566_RS16340	lepA	lepA	translation elongation factor 4	0.103258125277819	0.851142798443877	Upregulated	484.563836159986	WP_000790168.1
C2566_RS16055	ndk	ndk	nucleoside-diphosphate kinase	0.103249123015467	0.851142798443877	Upregulated	217.207242136818	WP_000963837.1
C2566_RS07500	C2566_RS07500	C2566_RS07500	anti-CBASS protein Acb1 family protein	0.10317632077765	0.828706835148273	Upregulated	8.90693756335304	NA
C2566_RS10490	C2566_RS10490	C2566_RS10490	NAD-dependent dehydratase	0.103043561688658	0.807180793450453	Upregulated	28.1960696088792	NA
C2566_RS04715	arfB	arfB	alternative ribosome rescue aminoacyl-tRNA hydrolase ArfB	0.103031765952233	0.845416608543266	Upregulated	16.7645439469598	WP_000635543.1
C2566_RS19740	rrf	rrf	hypothetical protein	0.102998876898983	0.761894256188631	Upregulated	3083.60697019117	NA
C2566_RS08065	nfsA	nfsA	nitroreductase NfsA	0.102914807036632	0.851914058781157	Upregulated	87.3905871897721	WP_000189159.1
C2566_RS12605	selD	selD	selenide, water dikinase SelD	0.10261603726738	0.851142798443877	Upregulated	373.785268937002	WP_001301298.1
C2566_RS14945	nuoN	nuoN	NADH-quinone oxidoreductase subunit NuoN	0.102554925899121	0.844784819157446	Upregulated	672.075988935045	WP_000156701.1
C2566_RS03630	iadA	iadA	beta-aspartyl-peptidase	0.102541998680511	0.844501002825766	Upregulated	375.741768269782	WP_000568432.1
C2566_RS04640	bamA	bamA	outer membrane protein assembly factor BamA	0.102199285400018	0.852297313467025	Upregulated	1085.75005622336	WP_001240896.1
C2566_RS19670	fis	fis	DNA-binding transcriptional regulator Fis	0.101350443706404	0.840050789224525	Upregulated	283.704360106024	WP_000462905.1
C2566_RS08985	pgaB	pgaB	poly-beta-1,6-N-acetyl-D-glucosamine N-deacetylase PgaB	0.101331430619323	0.843748848583421	Upregulated	88.1456129684966	WP_000945561.1
C2566_RS13125	lpxM	lpxM	lauroyl-Kdo(2)-lipid IV(A) myristoyltransferase	0.101245399310225	0.851914058781157	Upregulated	102.117582079867	WP_000448381.1
C2566_RS01625	nfi	nfi	deoxyribonuclease V	0.101074417734878	0.853209321473622	Upregulated	34.5953153215077	WP_000362388.1
C2566_RS04435	htrE	htrE	Yad fimbria usher protein HtrE	0.101068512031671	0.831086664127613	Upregulated	30.1704745373481	WP_000151605.1
C2566_RS16085	sseB	sseB	enhanced serine sensitivity protein SseB	0.10090965601026	0.851142798443877	Upregulated	241.981325589365	WP_001295479.1
C2566_RS15400	alaC	alaC	alanine transaminase	0.10070431649383	0.853209321473622	Upregulated	135.826495138504	WP_000785931.1
C2566_RS15380	ypdI	ypdI	colanic acid biosynthesis lipoprotein YpdI	0.100473322391057	0.832438552170375	Upregulated	10.1324228505651	WP_000867637.1
C2566_RS06550	fepG	fepG	iron-enterobactin ABC transporter permease	0.100305008175316	0.844784819157446	Upregulated	20.9029332707003	WP_000640979.1
C2566_RS11165	yddM	yddM	HigA family addiction module antitoxin	0.100298076410311	0.853209321473622	Upregulated	92.5214424745051	WP_000781370.1
C2566_RS19015	yhaV	yhaV	type II toxin-antitoxin system ribonuclease toxin YhaV	0.100033066916034	0.853427177169494	Upregulated	339.266597940281	NA
C2566_RS19835	yhdN	yhdN	DUF1992 domain-containing protein	0.0999671310211687	0.851914058781157	Upregulated	146.435297787188	WP_000266486.1
C2566_RS02565	yjeT	yjeT	DUF2065 domain-containing protein	0.0998565415412903	0.837117465967116	Upregulated	8.86741340304901	WP_001089294.1
C2566_RS07905	C2566_RS07905	C2566_RS07905	hypothetical protein	0.0998283347816952	0.84225274063643	Upregulated	1413.13606873093	WP_000974872.1
C2566_RS10530	fnr	fnr	fumarate/nitrate reduction transcriptional regulator Fnr	0.0997095702583788	0.856496208671948	Upregulated	1527.3960087567	NA
C2566_RS08530	elfC	elfC	fimbrial biogenesis usher protein	0.0995127017307451	0.836485966989029	Upregulated	32.7512212813587	WP_000286312.1
C2566_RS08625	sulA	sulA	SOS-induced cell division inhibitor SulA	0.0993791936778008	0.851142798443877	Upregulated	135.857558142902	WP_000288710.1
C2566_RS03005	yjgR	yjgR	helicase HerA-like C-terminal domain-containing protein	0.0990889990390224	0.856157107536943	Upregulated	77.8388422518393	WP_001294573.1
C2566_RS11455	ydeE	ydeE	efflux MFS transporter YdeE	0.098973720620847	0.853427177169494	Upregulated	17.7125670488232	WP_001054175.1
C2566_RS05640	ribE	ribE	6,7-dimethyl-8-ribityllumazine synthase	0.098808126571365	0.858121715345185	Upregulated	200.935205497704	WP_001021161.1
C2566_RS11775	ydgI	ydgI	amino acid permease	0.0988047712099935	0.853209321473622	Upregulated	22.4021145405724	WP_000412379.1
C2566_RS11860	malY	malY	bifunctional maltose regulon transcriptional repressor/cystathionine beta-lyase MalY	0.0985681372258422	0.851142798443877	Upregulated	54.5135082502083	WP_000459371.1
C2566_RS05775	clpX	clpX	ATP-dependent protease ATP-binding subunit ClpX	0.0985048516759038	0.858121715345185	Upregulated	939.251705540179	WP_000130305.1
C2566_RS15355	yfdE	yfdE	CoA:oxalate CoA-transferase	0.0984158797864688	0.807180793450453	Upregulated	9.88599283394288	WP_001296867.1
C2566_RS13015	yebV	yebV	YebV family protein	0.0983624673653113	0.852297313467025	Upregulated	1946.28999938405	WP_001295499.1
C2566_RS18500	ygiZ	ygiZ	DUF2645 family protein	0.0983487147372891	0.840050789224525	Upregulated	32.9524018016114	WP_000917684.1
C2566_RS15155	dedA	dedA	DedA family protein	0.098284847437484	0.858121715345185	Upregulated	131.681762366881	WP_000364335.1
C2566_RS08860	yccE	yccE	YccE family protein	0.0982165525083612	0.844202201247468	Upregulated	20.9334332284954	WP_000535346.1
C2566_RS08035	C2566_RS08035	C2566_RS08035	contractile injection system protein, VgrG/Pvc8 family	0.0981543990666696	0.828706835148273	Upregulated	8.3884521509674	NA
C2566_RS07160	ybgA	ybgA	YbgA family protein	0.0981141850758165	0.853209321473622	Upregulated	36.9408717070422	WP_001076004.1
C2566_RS05355	mhpT	mhpT	3-(3-hydroxy-phenyl)propionate transporter	0.0979169426536141	0.847225415456418	Upregulated	15.0949937528328	WP_000107627.1
C2566_RS11825	uidC	uidC	glucuronide uptake porin UidC	0.0973512510910946	0.843748848583421	Upregulated	25.5491976375852	WP_001227036.1
C2566_RS11080	C2566_RS11080	C2566_RS11080	ISAs1 family transposase	0.0973203571907421	0.810256974664397	Upregulated	9.37611549155376	NA
C2566_RS17685	yqeB	yqeB	selenium-dependent molybdenum cofactor biosynthesis protein YqeB	0.0972852372918224	0.854576115744219	Upregulated	138.08808323623	WP_001020381.1
C2566_RS16845	pncC	pncC	nicotinamide-nucleotide amidase	0.0971450705509323	0.861716700853462	Upregulated	53.1998711686848	WP_000132231.1
C2566_RS10795	ydbD	ydbD	DUF2773 domain-containing bactofilin	0.0970617266891016	0.851142798443877	Upregulated	44.7807636507047	WP_000471481.1
C2566_RS21920	yicN	yicN	DUF1198 domain-containing protein	0.0966619359214019	0.850346402787659	Upregulated	9.84695985468984	WP_001300927.1
C2566_RS21195	yiaC	yiaC	N-acetyltransferase	0.096648263914652	0.851143956941979	Upregulated	12.4323813879605	WP_000617485.1
C2566_RS24505	yadW	yadW	small protein YadW	0.0965997231832858	0.852297313467025	Upregulated	20.369057781003	WP_120795373.1
C2566_RS12805	dmlR	dmlR	DNA-binding transcriptional regulator DmlR	0.0959205397582114	0.861716700853462	Upregulated	28.2919010021744	WP_001061578.1
C2566_RS19290	dacB	dacB	serine-type D-Ala-D-Ala carboxypeptidase	0.0957938178698605	0.865464914287175	Upregulated	60.600370969841	WP_001212662.1
C2566_RS02800	paeA	paeA	hemolysin family protein	0.0956784907746349	0.854576115744219	Upregulated	275.127322010665	WP_000935036.1
C2566_RS00985	yihP	yihP	MFS transporter	0.0955969725059423	0.809677748340635	Upregulated	10.7333054325197	WP_000018393.1
C2566_RS13785	wzxC	wzxC	colanic acid undecaprenyl disphosphate flippase WzxC	0.095224655801009	0.81523644853347	Upregulated	13.0578708682212	WP_000058488.1
C2566_RS16860	srlE	srlE	PTS glucitol/sorbitol transporter subunit IIB	0.0952121462847086	0.846214813755515	Upregulated	9.85425083869682	WP_000148867.1
C2566_RS10570	smrA	smrA	DNA endonuclease SmrA	0.095209970825555	0.866116895616907	Upregulated	34.719523087954	WP_001046829.1
C2566_RS21580	tdh	tdh	L-threonine 3-dehydrogenase	0.0948291607303224	0.861344065945612	Upregulated	1161.64802960826	WP_000646014.1
C2566_RS15205	yfcA	yfcA	sulfite exporter TauE/SafE family protein	0.0947803274255098	0.863662277106888	Upregulated	44.0859244148861	WP_000447361.1
C2566_RS02105	alsA	alsA	D-allose ABC transporter ATP-binding protein AlsA	0.0946563328277125	0.839919932340522	Upregulated	13.1248941793458	WP_000235257.1
C2566_RS11075	C2566_RS11075	C2566_RS11075	ISAs1 family transposase	0.0945951076767735	0.847659048214287	Upregulated	50.0541307889908	NA
C2566_RS05955	recR	recR	recombination mediator RecR	0.0944546509863275	0.863631459679427	Upregulated	98.925278588646	WP_001195025.1
C2566_RS12270	ydiS	ydiS	FAD-dependent oxidoreductase	0.0941561107086801	0.831086664127613	Upregulated	9.02067714183394	WP_001278501.1
C2566_RS17180	ygcU	ygcU	FAD-binding oxidoreductase	0.0940599370011429	0.837872999098978	Upregulated	16.9480569422349	WP_000059307.1
C2566_RS08805	ymcE	ymcE	protein YmcE	0.093777440945582	0.807180793450453	Upregulated	16.4852350264118	WP_001309400.1
C2566_RS07950	C2566_RS07950	C2566_RS07950	retron St85 family RNA-directed DNA polymerase	0.0936760698522603	0.861716700853462	Upregulated	1013.6325658209	WP_226347323.1
C2566_RS07670	hcxB	hcxB	hydroxycarboxylate dehydrogenase HcXB	0.0936669160641214	0.871038196016836	Upregulated	253.544449219339	WP_000443530.1
C2566_RS02920	pyrB	pyrB	aspartate carbamoyltransferase	0.0933686592854925	0.869117521979804	Upregulated	51.1035831439646	WP_000013046.1
C2566_RS11375	yneE	yneE	bestrophin family protein	0.0933124957265809	0.854640226123337	Upregulated	48.2946221754714	WP_000637082.1
C2566_RS12840	yeaY	yeaY	Slp family lipoprotein YeaY	0.0930990577784935	0.861880380660805	Upregulated	174.199222335214	WP_000290581.1
C2566_RS02980	valS	valS	valine--tRNA ligase	0.0927153732654749	0.871759376958591	Upregulated	388.521479289614	WP_000416403.1
C2566_RS20590	yhhX	yhhX	oxidoreductase	0.0925115904069047	0.873762424869807	Upregulated	162.412965408501	WP_000236293.1
C2566_RS13370	yecH	yecH	YecH family metal-binding protein	0.0922598179196078	0.852785035382313	Upregulated	96.353567509986	WP_000377224.1
C2566_RS20195	ppiA	ppiA	peptidylprolyl isomerase A	0.0922458629582557	0.872753004025181	Upregulated	320.649524109797	WP_000477227.1
C2566_RS16925	ascB	ascB	6-phospho-beta-glucosidase AscB	0.0921253071698121	0.863631459679427	Upregulated	31.6926358667091	WP_000110340.1
C2566_RS12445	chbG	chbG	chitin disaccharide deacetylase	0.0919994269740701	0.858121715345185	Upregulated	27.449044341823	WP_000440472.1
C2566_RS17760	yggP	yggP	zinc-binding dehydrogenase	0.0916881837286547	0.839919932340522	Upregulated	12.0311280619766	WP_000853247.1
C2566_RS17455	recB	recB	exodeoxyribonuclease V subunit beta	0.0915754087463672	0.853209321473622	Upregulated	153.242885661534	WP_001285992.1
C2566_RS18660	bacA	bacA	undecaprenyl-diphosphate phosphatase	0.0914077686280679	0.874291001352347	Upregulated	144.029522124028	WP_001281927.1
C2566_RS10290	fabI	fabI	enoyl-ACP reductase FabI	0.0913249470514436	0.871097986898921	Upregulated	789.474381389544	WP_000506490.1
C2566_RS00845	C2566_RS00845	C2566_RS00845	hypothetical protein	0.0913114198590145	0.851142798443877	Upregulated	12.5484404568469	NA
C2566_RS17980	uacT	uacT	urate/proton symporter UacT	0.0912936110585647	0.852585941629733	Upregulated	86.5287772751238	WP_001295374.1
C2566_RS05290	lacA	lacA	galactoside O-acetyltransferase	0.091246103549575	0.844784819157446	Upregulated	10.2842317488542	WP_001320653.1
C2566_RS21305	bax	bax	protein bax	0.0911734901440312	0.874291001352347	Upregulated	831.468775374983	WP_001297957.1
C2566_RS04885	dpaA	dpaA	peptidoglycan meso-diaminopimelic acid protein amidase	0.0910267014216408	0.874291001352347	Upregulated	242.141824365579	WP_001225679.1
C2566_RS18615	yqiK	yqiK	flotillin family protein	0.0908651610503104	0.873225147586576	Upregulated	48.03472958546	WP_000341043.1
C2566_RS14750	yfaE	yfaE	ferredoxin-like diferric-tyrosyl radical cofactor maintenance protein YfaE	0.0908067729567291	0.872649722583931	Upregulated	24.3502949489051	WP_000135040.1
C2566_RS22015	yidK	yidK	solute:sodium symporter family transporter	0.0907562357145098	0.83079477839498	Upregulated	14.7732991719249	WP_001087145.1
C2566_RS21250	glyQ	glyQ	glycine--tRNA ligase subunit alpha	0.0904464415922059	0.874291001352347	Upregulated	99.8773876103037	WP_001168544.1
C2566_RS17755	cmtA	cmtA	PTS mannitol transporter subunit IICB	0.0904261825627126	0.831086664127613	Upregulated	15.0589113823549	WP_000428805.1
C2566_RS12310	selO	selO	protein adenylyltransferase SelO	0.0902786535135558	0.874291001352347	Upregulated	68.3004542911007	WP_000175606.1
C2566_RS10915	ydcL	ydcL	DUF3313 domain-containing protein	0.0899979948552967	0.875846819285417	Upregulated	130.113119342867	WP_001261013.1
C2566_RS19465	nanK	nanK	N-acetylmannosamine kinase	0.0899289499663203	0.874291001352347	Upregulated	24.5779344934332	WP_000209020.1
C2566_RS19830	zntR	zntR	Zn(2+)-responsive transcriptional regulator	0.0898648192206031	0.875846819285417	Upregulated	105.300082058932	WP_000285607.1
C2566_RS20310	gph	gph	phosphoglycolate phosphatase	0.0895171276806753	0.876736844984497	Upregulated	120.926319432676	WP_001031729.1
C2566_RS16350	rseB	rseB	sigma-E factor regulatory protein RseB	0.0895032907071673	0.875846819285417	Upregulated	665.167158611989	WP_000812053.1
C2566_RS19825	arfA	arfA	alternative ribosome-rescue factor ArfA	0.089418290034045	NA	Upregulated	177.643323995945	WP_000092696.1
C2566_RS24700	yoeI	yoeI	membrane protein YoeI	0.0894060649165166	NA	Upregulated	6.55620150384914	WP_010723108.1
C2566_RS04060	yabI	yabI	DedA family protein	0.0892887536483053	0.866116895616907	Upregulated	185.984634189445	WP_001148410.1
C2566_RS17340	C2566_RS17340	C2566_RS17340	LacI family DNA-binding transcriptional regulator	0.0891140978193509	0.874291001352347	Upregulated	62.8492123871181	WP_001140843.1
C2566_RS13645	hisC	hisC	histidinol-phosphate transaminase	0.0887523161621152	0.856496208671948	Upregulated	25.25302607969	WP_000108921.1
C2566_RS09090	clsC	clsC	cardiolipin synthase ClsC	0.0886322361709709	0.875846819285417	Upregulated	48.296264790073	WP_001307714.1
C2566_RS12515	astD	astD	succinylglutamate-semialdehyde dehydrogenase	0.0886048035775123	0.871759376958591	Upregulated	63.083007519954	WP_000177202.1
C2566_RS13425	hprS	hprS	two-component system sensor histidine kinase HprS	0.0885035725564366	0.874291001352347	Upregulated	322.145233661074	WP_000826748.1
C2566_RS22060	yidR	yidR	DUF3748 domain-containing protein	0.0884938709097573	0.878361033207171	Upregulated	49.8489954718868	WP_001295245.1
C2566_RS02830	ppa	ppa	inorganic diphosphatase	0.0883577146040418	0.875109594274759	Upregulated	1536.25773799101	WP_000055072.1
C2566_RS03070	insG	insG	IS4-like element IS4 family transposase	0.0881730384433365	0.875846819285417	Upregulated	110.726428866488	WP_000483767.1
C2566_RS09395	lpoB	lpoB	penicillin-binding protein activator LpoB	0.0881056731788088	0.878361033207171	Upregulated	99.1968719983092	WP_000164439.1
C2566_RS09365	holB	holB	DNA polymerase III subunit delta'	0.087904329633577	0.878361033207171	Upregulated	82.3622547286927	WP_001267920.1
C2566_RS21265	yiaA	yiaA	inner membrane protein YiaA	0.0877890088314175	0.871038196016836	Upregulated	22.7695367889076	WP_001296808.1
C2566_RS11790	rstA	rstA	two-component system response regulator RstA	0.0877203038421266	0.878361033207171	Upregulated	73.8755364267958	WP_001092508.1
C2566_RS08110	rlmC	rlmC	23S rRNA (uracil(747)-C(5))-methyltransferase RlmC	0.0876954531043927	0.874291001352347	Upregulated	36.3823067315478	WP_001149743.1
C2566_RS15685	eutL	eutL	ethanolamine utilization microcompartment protein EutL	0.087687197166688	0.852297313467025	Upregulated	9.67271835032033	WP_001111037.1
C2566_RS08140	ybjP	ybjP	lipoprotein	0.0876119057664309	0.87977554195415	Upregulated	204.388755894993	WP_001270734.1
C2566_RS21340	yiaL	yiaL	YhcH/YjgK/YiaL family protein	0.087567256657134	NA	Upregulated	3.70383294230232	WP_000576077.1
C2566_RS14700	yfaQ	yfaQ	YfaQ family protein	0.0875563335177464	0.858017604859189	Upregulated	13.2536949959459	WP_001104549.1
C2566_RS19720	yhdY	yhdY	amino acid ABC transporter permease	0.0875184254581537	0.858121715345185	Upregulated	13.6822050862311	WP_001301413.1
C2566_RS14045	yegW	yegW	GntR family transcriptional regulator	0.0871428026955083	0.875846819285417	Upregulated	16.4363071774684	WP_000434038.1
C2566_RS10225	ribA	ribA	GTP cyclohydrolase II	0.0871072082906515	0.877734621473206	Upregulated	348.788412544399	WP_001176295.1
C2566_RS07895	ybjJ	ybjJ	MFS transporter	0.0868279587955764	0.877734621473206	Upregulated	40.6147356690186	WP_000217859.1
C2566_RS07035	ybfF	ybfF	esterase	0.0864550695443915	0.87977554195415	Upregulated	48.1808442560558	WP_000773301.1
C2566_RS02415	epmB	epmB	EF-P beta-lysylation protein EpmB	0.0861669929366975	0.87977554195415	Upregulated	58.9944365603005	WP_000940522.1
C2566_RS10735	ydbJ	ydbJ	DUF333 domain-containing protein	0.086155583839988	0.87977554195415	Upregulated	123.603930903165	WP_001295715.1
C2566_RS12855	yoaB	yoaB	RidA family protein	0.0857284529036559	0.879825533287305	Upregulated	159.385585399559	WP_001295493.1
C2566_RS08980	pgaC	pgaC	poly-beta-1,6-N-acetyl-D-glucosamine synthase	0.0854886731718649	0.87977554195415	Upregulated	40.2821959108319	WP_000610451.1
C2566_RS07945	C2566_RS07945	C2566_RS07945	retron St85 family effector protein	0.0853899065075417	0.87977554195415	Upregulated	1504.17220367061	WP_001034589.1
C2566_RS12865	yoaC	yoaC	DUF1889 family protein	0.0852610413535726	0.871759376958591	Upregulated	563.864912338367	WP_001111995.1
C2566_RS10590	dbpA	dbpA	ATP-dependent RNA helicase DbpA	0.0852415118987895	0.880172753996233	Upregulated	45.9708045613803	WP_000123737.1
C2566_RS04315	aceF	aceF	pyruvate dehydrogenase complex dihydrolipoyllysine-residue acetyltransferase	0.0849723668339055	0.871038196016836	Upregulated	955.162731215046	WP_000963518.1
C2566_RS03810	sgcC	sgcC	PTS sugar transporter subunit IIC SgcC	0.0849139875299665	0.876718314344588	Upregulated	24.6413816335806	WP_000460843.1
C2566_RS10895	rimL	rimL	50S ribosomal protein L7/L12-serine acetyltransferase	0.0848859635591041	0.880172753996233	Upregulated	350.156616114074	WP_000140873.1
C2566_RS08855	cbpA	cbpA	curved DNA-binding protein	0.0847950557801613	0.852297313467025	Upregulated	199.065072071628	WP_000420621.1
C2566_RS03325	arcA	arcA	two-component system response regulator ArcA	0.0847845751135557	0.881000216365005	Upregulated	1349.6397477002	WP_001194358.1
C2566_RS13265	cheB	cheB	protein-glutamate methylesterase/protein glutamine deamidase	0.0842108909723765	0.831086664127613	Upregulated	8.19171700987219	WP_000036371.1
C2566_RS15985	yfgG	yfgG	YfgG family protein	0.0841449682970405	0.87977554195415	Upregulated	844.898910527442	WP_000076001.1
C2566_RS10695	C2566_RS10695	C2566_RS10695	hypothetical protein	0.0839792971916413	0.853209321473622	Upregulated	12.4694569888387	WP_000654171.1
C2566_RS13305	flhC	flhC	flagellar transcriptional regulator FlhC	0.0837781740740843	0.881931072101685	Upregulated	107.192881246655	WP_001291603.1
C2566_RS19330	ibaG	ibaG	BolA family iron metabolism protein IbaG	0.0836574927306726	0.881931072101685	Upregulated	58.9861621427204	WP_000429656.1
C2566_RS18395	exbB	exbB	tol-pal system-associated acyl-CoA thioesterase	0.0836410912126629	0.878361033207171	Upregulated	189.944514739971	WP_000527844.1
C2566_RS18205	glcA	glcA	glycolate permease GlcA	0.0836386112471728	0.853209321473622	Upregulated	14.2667819529769	WP_000259318.1
C2566_RS01940	yjbQ	yjbQ	secondary thiamine-phosphate synthase enzyme YjbQ	0.0835223244807696	0.881931072101685	Upregulated	428.29777903836	WP_000270375.1
C2566_RS13600	dacD	dacD	serine-type D-Ala-D-Ala carboxypeptidase DacD	0.0835163196207871	0.878361033207171	Upregulated	22.5949665241859	WP_001320295.1
C2566_RS10425	ycjR	ycjR	sugar phosphate isomerase/epimerase family protein	0.0826460959667955	0.858121715345185	Upregulated	9.15417637063387	WP_000690229.1
C2566_RS21085	bcsQ	bcsQ	cellulose biosynthesis protein BcsQ	0.0825045521983325	0.874291001352347	Upregulated	14.7849355307872	WP_000279493.1
C2566_RS12460	chbA	chbA	PTS N,N'-diacetylchitobiose transporter subunit IIA	0.0824489639915396	0.880172753996233	Upregulated	18.6441258710104	WP_000968919.1
C2566_RS09095	mdoC	mdoC	glucans biosynthesis protein MdoC	0.0824425903108646	0.874291001352347	Upregulated	28.5761071084205	WP_001070375.1
C2566_RS09210	yceM	yceM	Gfo/Idh/MocA family protein	0.0824209380574375	0.884248300626058	Upregulated	72.1197811863389	WP_000736158.1
C2566_RS13130	mepM	mepM	murein DD-endopeptidase MepM	0.0823610626890218	0.88438093963005	Upregulated	316.925926389212	WP_001184045.1
C2566_RS19700	C2566_RS19700	C2566_RS19700	membrane protein	0.0822846971266678	0.881931072101685	Upregulated	29.6207011555923	WP_000825639.1
C2566_RS15695	eutB	eutB	ethanolamine ammonia-lyase subunit alpha	0.0819213284564162	0.863631459679427	Upregulated	10.3637544069891	WP_000769961.1
C2566_RS14310	mglB	mglB	galactose/glucose ABC transporter substrate-binding protein MglB	0.08191304986888	0.87977554195415	Upregulated	644.011588027366	NA
C2566_RS08905	rutD	rutD	pyrimidine utilization protein D	0.0817374248772378	NA	Upregulated	6.24086015202585	WP_000777653.1
C2566_RS06830	ybeL	ybeL	zinc ribbon-containing protein	0.0814724668914746	0.884062908177475	Upregulated	878.263061663091	WP_001044880.1
C2566_RS13500	yeeN	yeeN	YebC/PmpR family DNA-binding transcriptional regulator	0.0814687305946701	0.884702998048915	Upregulated	1571.57171084501	WP_000532923.1
C2566_RS01920	alr	alr	alanine racemase	0.0811258543461056	0.885875529024769	Upregulated	132.03319702016	WP_001147328.1
C2566_RS00385	rep	rep	DNA helicase Rep	0.080845118122362	0.885875529024769	Upregulated	97.0157489054387	WP_001238890.1
C2566_RS11095	nhoA	nhoA	N-hydroxyarylamine O-acetyltransferase	0.0808364979921677	0.87977554195415	Upregulated	21.3753043239118	WP_000187904.1
C2566_RS03820	sgcA	sgcA	SgcA family PTS sugar transporter subunit IIA	0.0808146471047094	0.87977554195415	Upregulated	15.0639505171984	WP_000606406.1
C2566_RS00700	fdrA	fdrA	acyl-CoA synthetase FdrA	0.0806083471425393	0.850346402787659	Upregulated	11.1180536347458	WP_000865639.1
C2566_RS20425	yhgF	yhgF	Tex family protein	0.0805041756759707	0.888438487959529	Upregulated	94.4513762089938	WP_000980709.1
C2566_RS08465	aspC	aspC	aspartate transaminase	0.0804674590809853	0.887598440093384	Upregulated	951.692281385336	WP_000462687.1
C2566_RS13720	C2566_RS13720	C2566_RS13720	sugar polymerase	0.0799555920623184	0.874291001352347	Upregulated	1638.34464117354	WP_000340445.1
C2566_RS00010	rnpA	rnpA	ribonuclease P protein component	0.0799475792119277	0.880172753996233	Upregulated	128.601315399945	WP_000239730.1
C2566_RS00925	hemN	hemN	oxygen-independent coproporphyrinogen III oxidase	0.0798902309279949	0.889428952506026	Upregulated	267.710852076893	WP_000116090.1
C2566_RS18585	ygiL	ygiL	fimbrial-like protein	0.0797885882652709	0.874291001352347	Upregulated	8.37631832351964	WP_001272145.1
C2566_RS10500	pgrR	pgrR	DNA-binding transcriptional regulator PgrR	0.0797650197859011	0.880172753996233	Upregulated	37.7547596406514	WP_000817708.1
C2566_RS20615	ggt	ggt	gamma-glutamyltransferase	0.0797570980137634	0.874291001352347	Upregulated	16.5213910746923	WP_000595071.1
C2566_RS03400	ytjB	ytjB	YtjB family periplasmic protein	0.0793232096794935	0.889428952506026	Upregulated	41.2760820177482	WP_000124615.1
C2566_RS08585	pqiB	pqiB	intermembrane transport protein PqiB	0.0791828371519081	0.880172753996233	Upregulated	218.226617702468	WP_000445533.1
C2566_RS21370	sgbU	sgbU	L-ribulose-5-phosphate 3-epimerase	0.0791397438499978	NA	Upregulated	6.64988794743987	WP_001296811.1
C2566_RS16775	luxS	luxS	S-ribosylhomocysteine lyase	0.0791290259421237	0.891410731493209	Upregulated	387.970873330154	WP_001130211.1
C2566_RS09300	rluC	rluC	23S rRNA pseudouridine(955/2504/2580) synthase RluC	0.079012629694036	0.88438093963005	Upregulated	100.58916354143	WP_000846343.1
C2566_RS05110	rclR	rclR	reactive chlorine-specific transcriptional regulator RclR	0.0789565014590351	0.861880380660805	Upregulated	10.4102672995399	WP_000339594.1
C2566_RS08520	elfA	elfA	fimbrial protein	0.0788882610828417	0.889428952506026	Upregulated	153.687281760576	WP_000750293.1
C2566_RS10365	puuE	puuE	4-aminobutyrate transaminase	0.0788439264871693	0.87553044065575	Upregulated	12.3042106985263	WP_000069229.1
C2566_RS14160	yehP	yehP	vWA domain-containing protein	0.0787888872144743	0.871406608680726	Upregulated	11.7917928937311	WP_001300968.1
C2566_RS16590	bamE	bamE	outer membrane protein assembly factor BamE	0.0786137957737451	0.884783932775983	Upregulated	1369.45317330976	WP_001203437.1
C2566_RS21585	kbl	kbl	glycine C-acetyltransferase	0.0785234392296708	0.892540800150776	Upregulated	664.329587714029	WP_001213837.1
C2566_RS09440	mfd	mfd	transcription-repair coupling factor	0.0784288897620359	0.878361033207171	Upregulated	307.049210957122	WP_012767721.1
C2566_RS01610	rsd	rsd	sigma D regulator	0.0783709988638757	0.887651918624007	Upregulated	273.596012812067	WP_000934302.1
C2566_RS18650	ygiM	ygiM	TIGR04211 family SH3 domain-containing protein	0.0782807427696396	0.884783932775983	Upregulated	233.246282093344	WP_001125331.1
C2566_RS04835	dnaQ	dnaQ	DNA polymerase III subunit epsilon	0.0782099101402406	0.892540800150776	Upregulated	195.749543806387	WP_001300756.1
C2566_RS07750	mntS	mntS	manganase accumulation protein MntS	0.078164088349919	0.891410731493209	Upregulated	1421.47894086523	WP_001001761.1
C2566_RS19215	rbfA	rbfA	30S ribosome-binding factor RbfA	0.0780995874293699	0.886386371974924	Upregulated	65.5493527231949	WP_001040205.1
C2566_RS02370	cutA	cutA	divalent cation tolerance protein CutA	0.0780165495832041	0.892540800150776	Upregulated	60.2108616618526	WP_000883400.1
C2566_RS00390	gppA	gppA	guanosine-5'-triphosphate,3'-diphosphate diphosphatase	0.0778932529647669	0.892540800150776	Upregulated	241.411320665243	WP_000535976.1
C2566_RS03165	fecI	fecI	RNA polymerase sigma factor FecI	0.0775696302706031	0.881931072101685	Upregulated	23.2629392319286	WP_001283626.1
C2566_RS11425	C2566_RS11425	C2566_RS11425	helix-turn-helix domain-containing protein	0.0775682332845558	0.889428952506026	Upregulated	360.4508143082	WP_000268704.1
C2566_RS03970	yaaU	yaaU	MFS transporter	0.0773251015464205	0.866116895616907	Upregulated	14.647513118199	WP_001183198.1
C2566_RS07535	bioA	bioA	adenosylmethionine--8-amino-7-oxononanoate transaminase	0.0769067497176141	0.874291001352347	Upregulated	12.7916413071289	WP_001515101.1
C2566_RS06565	fepB	fepB	Fe2+-enterobactin ABC transporter substrate-binding protein	0.0769059498119187	0.8866609037537	Upregulated	25.9144772448272	WP_001234314.1
C2566_RS18755	ebgA	ebgA	beta-galactosidase subunit alpha	0.0768177771667474	0.86862467453606	Upregulated	25.3260550088918	WP_001082928.1
C2566_RS18295	yghS	yghS	dTMP kinase	0.076516546322148	NA	Upregulated	4.96714101504592	WP_001076243.1
C2566_RS04030	rapA	rapA	RNA polymerase-associated protein RapA	0.0764742142935766	0.892540800150776	Upregulated	94.546688548194	WP_001117011.1
C2566_RS16955	hycD	hycD	formate hydrogenlyase subunit HycD	0.0761045951802635	0.866649535749515	Upregulated	10.4303551366797	WP_000115234.1
C2566_RS16115	iscA	iscA	iron-sulfur cluster assembly protein IscA	0.0760934084763684	0.891410731493209	Upregulated	186.945097050079	WP_000028953.1
C2566_RS02710	C2566_RS02710	C2566_RS02710	MFS transporter	0.0760465513287525	0.872649722583931	Upregulated	15.214670173057	WP_001033615.1
C2566_RS05690	panE	panE	2-dehydropantoate 2-reductase	0.0759638478880824	0.897378806385574	Upregulated	112.147938911803	WP_000705853.1
C2566_RS09155	yceJ	yceJ	cytochrome b	0.0759183979582738	0.888438487959529	Upregulated	12.6651532353069	WP_000011114.1
C2566_RS12250	ydiP	ydiP	AraC family transcriptional regulator	0.0759083624188956	0.892540800150776	Upregulated	51.8789520868733	WP_000284782.1
C2566_RS07775	ybiU	ybiU	DUF1479 domain-containing protein	0.0758747652613355	0.88438093963005	Upregulated	24.2714829604561	WP_000168797.1
C2566_RS20390	hslO	hslO	Hsp33 family molecular chaperone HslO	0.0757165907827025	0.892540800150776	Upregulated	112.02432007501	WP_001135574.1
C2566_RS15350	evgS	evgS	acid-sensing system histidine kinase EvgS	0.0755715237659127	0.892540800150776	Upregulated	1011.62574723858	WP_001326970.1
C2566_RS15640	yfeX	yfeX	porphyrinogen peroxidase	0.0754854910614482	0.897501894650385	Upregulated	156.206176168511	WP_000084590.1
C2566_RS01485	rrf	rrf	hypothetical protein	0.0752955047607198	0.83079477839498	Upregulated	23.7113597481243	NA
C2566_RS02070	mdtO	mdtO	multidrug efflux transporter permease subunit MdtO	0.0751521663271263	0.851142798443877	Upregulated	19.410785981575	WP_001275205.1
C2566_RS20675	livK	livK	high-affinity branched-chain amino acid ABC transporter substrate-binding protein LivK	0.0746913426319098	0.879825533287305	Upregulated	17.1293566386612	WP_001300935.1
C2566_RS11345	C2566_RS11345	C2566_RS11345	autotransporter outer membrane beta-barrel domain-containing protein	0.074105877636042	0.88438093963005	Upregulated	30.0128171764431	NA
C2566_RS09525	roxA	roxA	[50S ribosomal protein L16]-arginine 3-hydroxylase	0.0738167982964265	0.898156943544343	Upregulated	225.417660623243	WP_001295435.1
C2566_RS04855	C2566_RS04855	C2566_RS04855	ISAs1 family transposase	0.0737132581653559	0.875846819285417	Upregulated	12.6406451721398	WP_000420821.1
C2566_RS06810	nadD	nadD	nicotinate-nucleotide adenylyltransferase	0.0735909964080547	0.899477478119359	Upregulated	54.9892120557448	WP_000838889.1
C2566_RS10680	trkG	trkG	Trk system potassium transporter TrkG	0.0735038860352385	0.898156943544343	Upregulated	392.092881773395	WP_001097897.1
C2566_RS08475	ompF	ompF	porin OmpF	0.0734334335032003	0.898156943544343	Upregulated	130227.461999142	WP_000977920.1
C2566_RS16140	suhB	suhB	inositol-1-monophosphatase	0.0734033995133129	0.892540800150776	Upregulated	131.453934606272	WP_000553451.1
C2566_RS25040	yncP	yncP	protein YncP	0.0733968760941923	0.881931072101685	Upregulated	25.8913688655175	WP_211180495.1
C2566_RS17925	ygfZ	ygfZ	tRNA-modifying protein YgfZ	0.0733424505550125	0.901745309020368	Upregulated	236.371929351312	WP_000886062.1
C2566_RS06115	allA	allA	ureidoglycolate lyase	0.0731346074256735	0.900387984995	Upregulated	30.3280878751839	WP_000776388.1
C2566_RS01375	frwC	frwC	PTS fructose transporter subunit EIIC	0.0730819702163645	0.878626714874928	Upregulated	27.9534090549491	WP_001004446.1
C2566_RS13055	yobB	yobB	carbon-nitrogen hydrolase family protein YobB	0.0728561069281747	0.898991941775388	Upregulated	232.164628399232	WP_000011657.1
C2566_RS10355	puuC	puuC	aldehyde dehydrogenase PuuC	0.0727798995850802	0.874291001352347	Upregulated	12.3871409571731	WP_001009090.1
C2566_RS07215	ybgQ	ybgQ	fimbria/pilus outer membrane usher protein	0.0727674698541084	0.875109594274759	Upregulated	17.8112454272624	WP_000381918.1
C2566_RS20005	gspF	gspF	type II secretion system inner membrane protein GspF	0.0725254492317643	0.881000216365005	Upregulated	12.4921038973894	WP_001109573.1
C2566_RS18160	yqgA	yqgA	DUF554 domain-containing protein	0.0724896385327382	0.901745309020368	Upregulated	97.926123518767	WP_000234514.1
C2566_RS04930	yafO	yafO	type II toxin-antitoxin system mRNA interferase toxin YafO	0.0723666187918439	0.895569632772599	Upregulated	19.6163747324178	WP_001263493.1
C2566_RS21930	adeD	adeD	adenine deaminase	0.0723175242574118	0.891407799020336	Upregulated	30.4183104766264	WP_001065718.1
C2566_RS21670	mutM	mutM	bifunctional DNA-formamidopyrimidine glycosylase/DNA-(apurinic or apyrimidinic site) lyase	0.0721989373235573	0.897662899500625	Upregulated	29.7957200705624	WP_001114543.1
C2566_RS15335	emrY	emrY	multidrug efflux MFS transporter permease subunit EmrY	0.0720673126215697	0.892812997165745	Upregulated	18.0743351581106	WP_001018731.1
C2566_RS09600	ymgA	ymgA	two-component-system connector protein YmgA	0.0720148977063415	0.884035622454864	Upregulated	16.5679581618214	WP_000858002.1
C2566_RS25130	ysaE	ysaE	protein YsaE	0.071805990919816	NA	Upregulated	5.15992765664027	WP_211180513.1
C2566_RS21185	yhjY	yhjY	autotransporter outer membrane beta-barrel domain-containing protein	0.0716757957281819	0.906019798249278	Upregulated	164.83742275413	WP_000584472.1
C2566_RS11970	slyA	slyA	transcriptional regulator SlyA	0.0714713142570593	0.897834774430823	Upregulated	976.825429952381	WP_001296943.1
C2566_RS18390	exbD	exbD	TonB system transport protein ExbD	0.0713313053732572	0.906319606206451	Upregulated	82.5672210192447	WP_001240712.1
C2566_RS06775	dacA	dacA	D-alanyl-D-alanine carboxypeptidase DacA	0.0711686361014776	0.905504561888241	Upregulated	323.468944323411	WP_001092082.1
C2566_RS15625	murR	murR	HTH-type transcriptional regulator MurR	0.0708049625033374	0.895569632772599	Upregulated	14.7887652688964	WP_000966478.1
C2566_RS04735	tsaA	tsaA	tRNA (N6-threonylcarbamoyladenosine(37)-N6)-methyltransferase TrmO	0.0706495675535649	0.90426037628056	Upregulated	194.417528799365	WP_000094031.1
C2566_RS16675	yqaE	yqaE	YqaE/Pmp3 family membrane protein	0.0706010880118515	0.892540800150776	Upregulated	55.7549536563989	WP_000508177.1
C2566_RS06015	copA	copA	copper-exporting P-type ATPase CopA	0.0705795644836486	0.905504561888241	Upregulated	549.908283806078	WP_000083955.1
C2566_RS03990	apaH	apaH	bis(5'-nucleosyl)-tetraphosphatase (symmetrical) ApaH	0.0705587490670377	0.910006504375557	Upregulated	61.8798966997139	WP_000257192.1
C2566_RS10855	C2566_RS10855	C2566_RS10855	periplasmic protein	0.0704787559245977	0.892540800150776	Upregulated	455.275172914598	WP_000731833.1
C2566_RS13080	yebF	yebF	protein YebF	0.0703296381697968	0.905504561888241	Upregulated	86.5110401357041	WP_001295500.1
C2566_RS15925	yfgO	yfgO	AI-2E family transporter	0.0702102329112317	0.910006504375557	Upregulated	77.6710978368518	WP_000892044.1
C2566_RS12055	purR	purR	HTH-type transcriptional repressor PurR	0.0701947300091913	0.905504561888241	Upregulated	146.350027502584	WP_000190982.1
C2566_RS00690	arcC	arcC	carbamate kinase	0.0701894906997434	NA	Upregulated	6.92215061653315	WP_000240546.1
C2566_RS22020	yidL	yidL	helix-turn-helix transcriptional regulator	0.0700784278994741	0.892812997165745	Upregulated	18.8635445910846	WP_001013540.1
C2566_RS11415	ydeA	ydeA	L-arabinose MFS transporter	0.070025289964029	0.898156943544343	Upregulated	48.9195767727603	WP_000210799.1
C2566_RS09405	nagZ	nagZ	beta-N-acetylhexosaminidase	0.0699252725972043	0.910006504375557	Upregulated	133.428898496103	WP_000529317.1
C2566_RS17505	rppH	rppH	RNA pyrophosphohydrolase	0.0698998928159052	0.910006504375557	Upregulated	474.956636646657	WP_000564489.1
C2566_RS05510	aroM	aroM	AroM family protein	0.069677879339259	0.910006504375557	Upregulated	30.2093890306072	WP_001276425.1
C2566_RS08595	rmf	rmf	ribosome modulation factor	0.0696768477210625	0.892540800150776	Upregulated	125667.915219865	WP_000828648.1
C2566_RS03220	nhaR	nhaR	transcriptional activator NhaR	0.0696348427874379	0.910006504375557	Upregulated	110.839232742805	WP_001300855.1
C2566_RS15790	narQ	narQ	nitrate/nitrite two-component system sensor histidine kinase NarQ	0.0696329224002725	0.905504561888241	Upregulated	445.261683016803	WP_001300881.1
C2566_RS20500	C2566_RS20500	C2566_RS20500	DeoR/GlpR family transcriptional regulator	0.0694989641783042	0.910006504375557	Upregulated	66.9520561350313	WP_001300945.1
C2566_RS04875	lpcA	lpcA	D-sedoheptulose 7-phosphate isomerase	0.0694931291967439	0.910727892354897	Upregulated	139.501641440243	WP_000284050.1
C2566_RS20625	ugpQ	ugpQ	glycerophosphodiester phosphodiesterase	0.069111229964999	0.911453490818887	Upregulated	56.8203904942263	WP_000073599.1
C2566_RS08480	asnS	asnS	asparagine--tRNA ligase	0.0688384472792518	0.912031730494351	Upregulated	807.594409369771	WP_000117881.1
C2566_RS07900	rcdA	rcdA	DNA-binding transcriptional regulator RcdA	0.0684959671177334	0.905530275321824	Upregulated	39.2698030367024	WP_001295289.1
C2566_RS19730	rrf	rrf	hypothetical protein	0.0684844209524302	0.853427177169494	Upregulated	4253.83664976229	NA
C2566_RS10495	ycjY	ycjY	alpha/beta hydrolase	0.0683584942709652	0.910006504375557	Upregulated	25.2584293367851	WP_001300523.1
C2566_RS09140	lpxL	lpxL	kdo(2)-lipid IV(A) lauroyltransferase	0.0682749059217915	0.912031730494351	Upregulated	85.0864145909057	WP_000183364.1
C2566_RS16715	nrdI	nrdI	class Ib ribonucleoside-diphosphate reductase assembly flavoprotein NrdI	0.0682695165232275	NA	Upregulated	6.13525599156693	WP_000080947.1
C2566_RS20595	yhhY	yhhY	N-acetyltransferase	0.0682679470369269	0.891410731493209	Upregulated	11.5029075771018	WP_001295206.1
C2566_RS04680	accA	accA	acetyl-CoA carboxylase carboxyl transferase subunit alpha	0.0681387752836943	0.910006504375557	Upregulated	260.979518903671	WP_000055746.1
C2566_RS21375	araD	araD	L-ribulose-5-phosphate 4-epimerase	0.0681038550907072	0.87977554195415	Upregulated	7.74928592514096	WP_000893118.1
C2566_RS00350	ilvE	ilvE	branched-chain-amino-acid transaminase	0.0680357373623255	0.913332452867765	Upregulated	81.9383044062058	WP_000208515.1
C2566_RS14860	arnE	arnE	4-amino-4-deoxy-L-arabinose-phosphoundecaprenol flippase subunit ArnE	0.0679508759168956	0.892540800150776	Upregulated	36.6671992901855	WP_000638031.1
C2566_RS14040	yegV	yegV	carbohydrate kinase family protein	0.0677130485028159	0.902443331563773	Upregulated	14.9495672589846	WP_000011997.1
C2566_RS06470	ybdF	ybdF	MmcQ/YjbR family DNA-binding protein	0.0677086118460542	0.913714789393991	Upregulated	29.0840503490533	WP_000360951.1
C2566_RS01695	yjaB	yjaB	acetyltransferase	0.0677065590698555	0.913714789393991	Upregulated	65.0235740827285	WP_000237005.1
C2566_RS17870	ygfB	ygfB	UPF0149 family protein YgfB	0.0675747255654043	0.906239065608019	Upregulated	269.733814737137	WP_001295378.1
C2566_RS05480	adrA	adrA	diguanylate cyclase AdrA	0.0675683080323636	0.881931072101685	Upregulated	12.7307694782945	WP_000484048.1
C2566_RS01105	frvB	frvB	PTS fructose-like transporter subunit IIBC	0.0674170601092094	0.892540800150776	Upregulated	14.7728673496663	WP_000446023.1
C2566_RS08165	ltaE	ltaE	low-specificity L-threonine aldolase	0.0673299565774908	0.905530275321824	Upregulated	165.717096512811	WP_000566356.1
C2566_RS06540	wzz(fepE)	wzz(fepE)	LPS O-antigen length regulator Wzz(fepE)	0.0672696615974587	0.892540800150776	Upregulated	13.1054797787984	WP_000096701.1
C2566_RS01885	zur	zur	zinc uptake transcriptional repressor Zur	0.0671588227028969	0.911453490818887	Upregulated	31.5461421732782	WP_001295691.1
C2566_RS11710	bioD	bioD	dethiobiotin synthase	0.067073233018641	0.913213128036079	Upregulated	409.177742643781	WP_000919231.1
C2566_RS24935	C2566_RS24935	C2566_RS24935	hypothetical protein	0.0669789425614517	0.892540800150776	Upregulated	8.56077318851955	WP_001066080.1
C2566_RS01395	frwD	frwD	PTS fructose-like transporter subunit IIB	0.0666933883134706	0.892540800150776	Upregulated	8.10597900531275	WP_000323846.1
C2566_RS20900	gorA	gorA	glutathione-disulfide reductase	0.0665084376445576	0.915545707301699	Upregulated	130.01934602821	WP_000160808.1
C2566_RS03160	fecR	fecR	ferric citrate uptake sigma factor regulator FecR	0.0664045762411255	0.891407799020336	Upregulated	9.73547719673443	WP_001068910.1
C2566_RS00290	C2566_RS00290	C2566_RS00290	hypothetical protein	0.0662941331334904	0.861344065945612	Upregulated	82.4003295446839	NA
C2566_RS01650	zraS	zraS	two-component system sensor histidine kinase ZraS	0.0662110147710018	0.915545707301699	Upregulated	83.4974363440485	WP_001211926.1
C2566_RS19650	yhdT	yhdT	YhdT family protein	0.0661889892666863	NA	Upregulated	4.22832660919527	WP_000381173.1
C2566_RS14730	yfaL	yfaL	AIDA-I family autotransporter adhesin YfaL/EhaC	0.0660169527652208	0.905504561888241	Upregulated	67.9781355785383	WP_001220069.1
C2566_RS15630	murQ	murQ	N-acetylmuramic acid 6-phosphate etherase	0.065794326845052	0.91535831452858	Upregulated	29.0796172461304	WP_001175605.1
C2566_RS03480	rimI	rimI	ribosomal protein S18-alanine N-acetyltransferase	0.0655265232937194	0.915647278902265	Upregulated	32.6426018634405	WP_001092461.1
C2566_RS06205	lpxH	lpxH	UDP-2,3-diacylglucosamine diphosphatase	0.0654312605024227	0.915545707301699	Upregulated	22.0005613516348	WP_000212242.1
C2566_RS12890	pdeD	pdeD	EAL domain-containing protein	0.0653766436532691	0.915647278902265	Upregulated	26.02865087412	WP_001295494.1
C2566_RS20415	ompR	ompR	two-component system response regulator OmpR	0.0650397861098015	0.915647278902265	Upregulated	234.034264618131	WP_001157756.1
C2566_RS03080	nanY	nanY	2,7-anhydro-N-acetylneuraminate hydratase	0.0649216047510309	0.915545707301699	Upregulated	287.626596184712	WP_000611568.1
C2566_RS10450	ompG	ompG	monomeric porin OmpG	0.0647236905698563	0.885875529024769	Upregulated	8.8736337238756	WP_000735257.1
C2566_RS17540	lplT	lplT	lysophospholipid transporter LplT	0.0647190537978128	0.915545707301699	Upregulated	50.7735940020166	WP_000004616.1
C2566_RS04365	hpt	hpt	hypoxanthine phosphoribosyltransferase	0.0646238315652505	0.917540764021346	Upregulated	121.615355219215	WP_000683335.1
C2566_RS17115	iap	iap	alkaline phosphatase isozyme conversion aminopeptidase	0.0641772133838124	0.915545707301699	Upregulated	26.0680235091857	WP_000490430.1
C2566_RS19620	yhdH	yhdH	MDR family oxidoreductase	0.0641416854020563	0.915545707301699	Upregulated	106.712556827232	WP_001148481.1
C2566_RS25440	C2566_RS25440	C2566_RS25440	helix-turn-helix domain-containing protein	0.0640859629163631	NA	Upregulated	4.97432015525858	WP_223343795.1
C2566_RS14305	mglA	mglA	galactose/methyl galactoside ABC transporter ATP-binding protein MglA	0.0640448810034862	0.915647278902265	Upregulated	150.789748131989	WP_000255051.1
C2566_RS14505	yejK	yejK	nucleoid-associated protein YejK	0.0637310338453965	0.920058826327211	Upregulated	150.226364796744	WP_000050798.1
C2566_RS20305	trpS	trpS	tryptophan--tRNA ligase	0.0636515482915192	0.914558823710858	Upregulated	450.894410901187	WP_000165552.1
C2566_RS03280	yaaA	yaaA	peroxide stress protein YaaA	0.0636085781664072	0.920445064572382	Upregulated	71.6809478231067	WP_000906197.1
C2566_RS08565	ycbX	ycbX	6-N-hydroxylaminopurine resistance protein YcbX	0.0634883530608242	0.917962134035492	Upregulated	54.4223776813184	WP_000212426.1
C2566_RS19790	smg	smg	DUF494 family protein Smg	0.0634147706417152	0.914719343895854	Upregulated	319.379780834583	WP_000460680.1
C2566_RS15805	yffB	yffB	ArsC family reductase	0.0633068283731692	0.919348788283548	Upregulated	52.0468342137071	WP_000258236.1
C2566_RS05170	yahC	yahC	DUF1097 domain-containing protein	0.0629407811727467	0.881931072101685	Upregulated	7.46506163427989	WP_001013880.1
C2566_RS07955	C2566_RS07955	C2566_RS07955	phage portal protein	0.0628426360998512	0.891410731493209	Upregulated	11.9769012757814	WP_000520360.1
C2566_RS16315	pdxJ	pdxJ	pyridoxine 5'-phosphate synthase	0.0627315396058869	0.921258834006804	Upregulated	97.3009597825313	WP_001297412.1
C2566_RS21935	uhpT	uhpT	hexose-6-phosphate:phosphate antiporter	0.0625577886646304	0.897501894650385	Upregulated	16.3194710878355	WP_000879194.1
C2566_RS16330	rnc	rnc	ribonuclease III	0.0625130800102175	0.921258834006804	Upregulated	185.659282564488	WP_001068343.1
C2566_RS09950	narI	narI	respiratory nitrate reductase subunit gamma	0.0622456497289476	0.921258834006804	Upregulated	47.7629987851526	WP_001160110.1
C2566_RS24065	C2566_RS24065	C2566_RS24065	IS3-like element IS150 family transposase	0.0621371605717274	0.910006504375557	Upregulated	9.0958715122848	WP_085947770.1
C2566_RS11160	fdnI	fdnI	formate dehydrogenase-N subunit gamma	0.0618400361074337	NA	Upregulated	6.38159240926054	WP_000045648.1
C2566_RS04410	panB	panB	3-methyl-2-oxobutanoate hydroxymethyltransferase	0.0616578967267521	0.923000758836745	Upregulated	93.381674863095	WP_000805497.1
C2566_RS12235	aroD	aroD	type I 3-dehydroquinate dehydratase	0.0615320570904366	0.921258834006804	Upregulated	37.9277076538733	WP_000860163.1
C2566_RS17675	hyuA	hyuA	D-phenylhydantoinase	0.0614877523078995	0.91479384897839	Upregulated	109.057628725119	WP_001264452.1
C2566_RS08535	elfG	elfG	fimbrial protein	0.0612768255843855	0.919355551789904	Upregulated	18.7501476142913	WP_001165668.1
C2566_RS01955	ssb1	ssb1	single-stranded DNA-binding protein SSB1	0.060760789860439	0.924585090059943	Upregulated	218.463190245007	WP_000168305.1
C2566_RS20670	livH	livH	high-affinity branched-chain amino acid ABC transporter permease LivH	0.0606750629764571	0.897378806385574	Upregulated	9.01210527235329	WP_001295111.1
C2566_RS21295	xylH	xylH	xylose ABC transporter permease XylH	0.0606228961975431	0.90924905800442	Upregulated	14.6139561684195	WP_000047004.1
C2566_RS00090	yieL	yieL	esterase	0.0605257960169603	0.902868048371645	Upregulated	9.7916488482816	WP_001300948.1
C2566_RS06090	C2566_RS06090	C2566_RS06090	RHS repeat-associated core domain-containing protein	0.0603832526743534	0.913714789393991	Upregulated	16.2277110345377	NA
C2566_RS10235	lapA	lapA	lipopolysaccharide assembly protein LapA	0.0602639932910134	0.925352026345576	Upregulated	284.138697732178	WP_000876286.1
C2566_RS18130	trmB	trmB	tRNA (guanosine(46)-N7)-methyltransferase TrmB	0.0602476464488155	0.923613117976203	Upregulated	146.917366635209	WP_000786911.1
C2566_RS12725	dgcJ	dgcJ	diguanylate cyclase DgcJ	0.0599795633439259	0.925352026345576	Upregulated	181.810552753616	WP_000766131.1
C2566_RS08570	rlmKL	rlmKL	bifunctional 23S rRNA (guanine(2069)-N(7))-methyltransferase RlmK/23S rRNA (guanine(2445)-N(2))-methyltransferase RlmL	0.0599498152210862	0.921258834006804	Upregulated	150.157113858041	WP_001086539.1
C2566_RS08250	aat	aat	leucyl/phenylalanyl-tRNA--protein transferase	0.0598668905856779	0.921258834006804	Upregulated	26.0668257757625	WP_001241678.1
C2566_RS07135	ybfC	ybfC	protein YbfC	0.0598108232842704	0.920892876914618	Upregulated	75.5852477068908	WP_000832333.1
C2566_RS18730	nfeR	nfeR	DNA-binding transcriptional regulator NfeR	0.0597071797230912	0.926768183443839	Upregulated	37.7422154428558	WP_000018003.1
C2566_RS06100	ylbG	ylbG	helix-turn-helix domain-containing protein	0.0596453858782788	0.926768183443839	Upregulated	22.9013982623969	NA
C2566_RS19260	glmM	glmM	phosphoglucosamine mutase	0.0596343196139767	0.924585090059943	Upregulated	150.636764698577	WP_000071134.1
C2566_RS05565	brnQ	brnQ	branched-chain amino acid transporter carrier protein BrnQ	0.0595059270395261	0.925352026345576	Upregulated	190.681711232237	WP_000149639.1
C2566_RS14030	yegT	yegT	nucleoside permease	0.0594018479763432	0.926747805335413	Upregulated	37.8857046282635	WP_000858501.1
C2566_RS00875	mobA	mobA	molybdenum cofactor guanylyltransferase MobA	0.0591943710202695	0.926879881937657	Upregulated	43.7970468289188	WP_001052181.1
C2566_RS18665	folB	folB	bifunctional dihydroneopterin aldolase/7,8-dihydroneopterin epimerase	0.0589746705353865	0.926574920407299	Upregulated	60.3899568108385	WP_001295541.1
C2566_RS19930	rpmC	rpmC	50S ribosomal protein L29	0.0589280001148172	0.915545707301699	Upregulated	983.82618347476	WP_000644741.1
C2566_RS20560	asd	asd	aspartate-semialdehyde dehydrogenase	0.0587496364307348	0.925794699789292	Upregulated	387.008387128521	WP_000799969.1
C2566_RS19545	yhcN	yhcN	peroxide/acid stress response protein YhcN	0.0587131965141472	0.915647278902265	Upregulated	849.919113800175	WP_001295273.1
C2566_RS19820	mscL	mscL	large-conductance mechanosensitive channel protein MscL	0.0586141233067715	0.926879881937657	Upregulated	519.622997666543	WP_000022442.1
C2566_RS14920	elaD	elaD	deubiquitinase ElaD	0.0584796659152848	0.914558823710858	Upregulated	28.3059839173621	WP_001326980.1
C2566_RS08715	hyaD	hyaD	hydrogenase 1 maturation protease	0.0584656376771389	0.926768183443839	Upregulated	60.72783196261	WP_000003671.1
C2566_RS00300	C2566_RS00300	C2566_RS00300	hypothetical protein	0.0584283324695016	0.82814511228042	Upregulated	36.5464894232475	NA
C2566_RS06515	entD	entD	enterobactin synthase subunit EntD	0.0584105505953307	0.921258834006804	Upregulated	85.1494523457276	WP_001749708.1
C2566_RS06185	ylbF	ylbF	DUF2877 domain-containing protein	0.0583305095470366	0.898689420189305	Upregulated	8.65793694750344	WP_001301143.1
C2566_RS11440	marA	marA	MDR efflux pump AcrAB transcriptional activator MarA	0.0582797084314836	0.929473632356514	Upregulated	353.623872217065	WP_000091199.1
C2566_RS15170	pdxB	pdxB	4-phosphoerythronate dehydrogenase PdxB	0.0582227123370345	0.926879881937657	Upregulated	149.823696445733	WP_000699145.1
C2566_RS07050	C2566_RS07050	C2566_RS07050	lipoprotein	0.0578723302054613	NA	Upregulated	6.83640235452955	WP_000856353.1
C2566_RS21620	rfaY	rfaY	lipopolysaccharide core heptose(II) kinase RfaY	0.057816199847367	0.921258834006804	Upregulated	107.838547113333	WP_000633084.1
C2566_RS03145	fecC	fecC	iron-dicitrate ABC transporter permease FecC	0.0576005845511741	0.90232977399553	Upregulated	13.4055080732954	WP_000125187.1
C2566_RS08840	torA	torA	trimethylamine-N-oxide reductase TorA	0.057567530298835	0.917540764021346	Upregulated	28.2078712903022	WP_001062091.1
C2566_RS21500	yibL	yibL	YibL family ribosome-associated protein	0.0575544205279514	0.926879881937657	Upregulated	62.7903075910958	WP_000665676.1
C2566_RS03190	C2566_RS03190	C2566_RS03190	biofilm development regulator YmgB/AriR family protein	0.0575515185730751	0.924585090059943	Upregulated	72.2112266894525	WP_000239862.1
C2566_RS06450	cusA	cusA	Cu(+)/Ag(+) efflux RND transporter permease subunit CusA	0.0572663284987568	0.931985547337409	Upregulated	168.530741456759	WP_000573928.1
C2566_RS05660	yajO	yajO	1-deoxyxylulose-5-phosphate synthase YajO	0.0571399185262422	0.931985547337409	Upregulated	179.073663540365	WP_001199799.1
C2566_RS09560	rluE	rluE	23S rRNA pseudouridine(2457) synthase RluE	0.0570311515124215	0.921258834006804	Upregulated	32.9228344393081	WP_001248685.1
C2566_RS15310	yfdC	yfdC	formate/nitrite transporter family protein	0.0568043118199215	0.920447363859464	Upregulated	17.4720969316255	WP_000368117.1
C2566_RS14300	mglC	mglC	galactose/methyl galactoside ABC transporter permease MglC	0.0567914374253038	0.929096526586827	Upregulated	108.309555832779	WP_001275118.1
C2566_RS08280	lolA	lolA	outer membrane lipoprotein chaperone LolA	0.0567774947800649	0.931985547337409	Upregulated	238.536731191395	WP_001295343.1
C2566_RS07825	gsiC	gsiC	glutathione ABC transporter permease GsiC	0.0567667898976	0.926879881937657	Upregulated	54.5201698379196	WP_000936043.1
C2566_RS12990	proQ	proQ	RNA chaperone ProQ	0.0565326067726045	0.931985547337409	Upregulated	362.261396575082	WP_000431370.1
C2566_RS18725	nfeF	nfeF	NADPH-dependent ferric chelate reductase NfeF	0.0564802302325929	0.931985547337409	Upregulated	30.0719610397824	WP_001059839.1
C2566_RS20750	dcrB	dcrB	phage sensitivity protein DcrB	0.056390464432555	0.926427649643557	Upregulated	432.219286485483	WP_001245295.1
C2566_RS07855	yliI	yliI	aldose sugar dehydrogenase YliI	0.0562655406504194	0.932211191343787	Upregulated	224.164507325786	WP_000554966.1
C2566_RS03225	nhaA	nhaA	Na+/H+ antiporter NhaA	0.0561460661967289	0.932211191343787	Upregulated	436.514952136093	WP_000681360.1
C2566_RS15930	bepA	bepA	beta-barrel assembly-enhancing protease	0.0556369025490286	0.932211191343787	Upregulated	267.933193587072	WP_000489667.1
C2566_RS13170	yebC	yebC	YebC/PmpR family DNA-binding transcriptional regulator	0.055564933708674	0.932211191343787	Upregulated	205.89158610103	WP_000907234.1
C2566_RS07735	rhtA	rhtA	threonine/homoserine exporter RhtA	0.0553576639862147	0.925352026345576	Upregulated	24.7148235847585	WP_001295297.1
C2566_RS04080	sgrR	sgrR	DNA-binding transcriptional regulator SgrR	0.0551506893129367	0.932211191343787	Upregulated	30.8838626849915	WP_001295535.1
C2566_RS16050	rlmN	rlmN	bifunctional tRNA (adenosine(37)-C2)-methyltransferase TrmG/ribosomal RNA large subunit methyltransferase RlmN	0.0550437739921233	0.932211191343787	Upregulated	151.46999864858	WP_000003317.1
C2566_RS25050	mgtT	mgtT	protein MgtT	0.0547941034744379	0.910006504375557	Upregulated	8.81611264232153	WP_211180496.1
C2566_RS03695	C2566_RS03695	C2566_RS03695	fimbrial protein	0.0546069154342734	0.921258834006804	Upregulated	17.2910769631803	WP_077897989.1
C2566_RS04635	rseP	rseP	sigma E protease regulator RseP	0.0545714069135643	0.932211191343787	Upregulated	718.88971562662	WP_001295561.1
C2566_RS16465	C2566_RS16465	C2566_RS16465	hypothetical protein	0.054569596952851	0.884702998048915	Upregulated	71.4500125453266	NA
C2566_RS12230	ydiB	ydiB	quinate/shikimate dehydrogenase	0.0545642312238567	0.917962134035492	Upregulated	11.1668017675693	WP_000383469.1
C2566_RS03000	lptG	lptG	LPS export ABC transporter permease LptG	0.0544303053440393	0.933430807579329	Upregulated	139.779187171061	WP_001295681.1
C2566_RS07070	speF	speF	ornithine decarboxylase SpeF	0.0543697553601117	0.932211191343787	Upregulated	46.3150253305974	WP_000040191.1
C2566_RS08710	hyaC	hyaC	Ni/Fe-hydrogenase b-type cytochrome subunit	0.0543536919718141	0.932211191343787	Upregulated	61.0638470446794	WP_001186424.1
C2566_RS03620	yjiH	yjiH	nucleoside recognition domain-containing protein	0.0542083460078672	0.933430807579329	Upregulated	327.644504661503	WP_001295597.1
C2566_RS02850	yjfF	yjfF	galactofuranose ABC transporter, permease protein YjfF	0.0541482860128131	0.933430807579329	Upregulated	37.566007122672	WP_000596015.1
C2566_RS11480	dcp	dcp	peptidyl-dipeptidase Dcp	0.0538759130707248	0.932211191343787	Upregulated	325.622751304057	WP_001300598.1
C2566_RS14430	yeiP	yeiP	elongation factor P-like protein YeiP	0.0537629309336175	0.933430807579329	Upregulated	51.527637715562	WP_001136827.1
C2566_RS00890	dsbA	dsbA	thiol:disulfide interchange protein DsbA	0.0534254040165933	0.935337508526309	Upregulated	994.527728359266	WP_000725337.1
C2566_RS01415	argE	argE	acetylornithine deacetylase	0.0533787383275669	0.933588875730716	Upregulated	60.259750427916	WP_001301272.1
C2566_RS06065	tesA	tesA	multifunctional acyl-CoA thioesterase I/protease I/lysophospholipase L1	0.0532636054215979	0.932211191343787	Upregulated	20.7045553558663	WP_001295836.1
C2566_RS04535	clcA	clcA	H(+)/Cl(-) exchange transporter ClcA	0.0531713713490857	0.933588875730716	Upregulated	227.583053428846	WP_000845394.1
C2566_RS15700	eutA	eutA	ethanolamine ammonia-lyase reactivating factor EutA	0.0529586670797379	0.921258834006804	Upregulated	10.3217995486893	WP_001097447.1
C2566_RS15080	yfcG	yfcG	GSH-dependent disulfide bond oxidoreductase	0.0529503511704087	0.931985547337409	Upregulated	15.0556831917213	WP_000566471.1
C2566_RS10965	hicB	hicB	type II toxin-antitoxin system antitoxin HicB	0.0528025754372146	0.934784105970133	Upregulated	52.2729065373605	WP_001270286.1
C2566_RS09595	ycgZ	ycgZ	regulatory protein YcgZ	0.0527038780186265	0.932211191343787	Upregulated	34.3415424265529	WP_000554140.1
C2566_RS14865	arnF	arnF	4-amino-4-deoxy-L-arabinose-phosphoundecaprenol flippase subunit ArnF	0.052283611804021	0.932211191343787	Upregulated	54.0454024262404	WP_000523880.1
C2566_RS03675	uxuA	uxuA	mannonate dehydratase	0.0521852985548732	0.939244916179881	Upregulated	50.3746682300343	WP_000438562.1
C2566_RS01435	oxyR	oxyR	DNA-binding transcriptional regulator OxyR	0.0521089703542391	0.93630216551406	Upregulated	169.956641323108	WP_001025939.1
C2566_RS14125	apbC	apbC	iron-sulfur cluster carrier protein ApbC	0.0520422797691944	0.939815034593579	Upregulated	241.441535388889	WP_001005448.1
C2566_RS09995	galU	galU	UTP--glucose-1-phosphate uridylyltransferase GalU	0.0516451366545702	0.931985547337409	Upregulated	149.354438444439	WP_000718995.1
C2566_RS00265	rbsB	rbsB	ribose ABC transporter substrate-binding protein RbsB	0.0515745791567035	NA	Upregulated	19151.6862247219	WP_001056273.1
C2566_RS10370	pspF	pspF	phage shock protein operon transcriptional activator	0.0513826736097056	0.939220833800762	Upregulated	30.6444841930041	WP_001301108.1
C2566_RS01685	C2566_RS01685	C2566_RS01685	hypothetical protein	0.0513508917755855	0.71702145178424	Upregulated	16.8033599425864	NA
C2566_RS24525	C2566_RS24525	C2566_RS24525	aldo/keto reductase	0.0513403709326763	NA	Upregulated	6.68009531390829	NA
C2566_RS20050	bfr	bfr	bacterioferritin	0.0511703784453085	0.932211191343787	Upregulated	7457.85310984729	WP_000675504.1
C2566_RS01320	metB	metB	cystathionine gamma-synthase	0.0510722704479989	0.940286445915183	Upregulated	52.3031935656749	WP_001301270.1
C2566_RS03455	yjjU	yjjU	patatin-like phospholipase family protein	0.0509786513095388	0.940525754539676	Upregulated	51.7425324267035	WP_038432742.1
C2566_RS12420	ydjM	ydjM	metal-dependent hydrolase	0.0508599132391261	0.927333728558616	Upregulated	16.7846662230873	WP_001295408.1
C2566_RS15095	rpnB	rpnB	recombination-promoting nuclease RpnB	0.0508062171969656	0.931985547337409	Upregulated	241.609498312005	WP_000156140.1
C2566_RS05990	fsr	fsr	fosmidomycin MFS transporter	0.0508026292175105	0.941222666903626	Upregulated	70.0973470719423	WP_001251610.1
C2566_RS15235	C2566_RS15235	C2566_RS15235	fimbrial protein	0.0505995805592918	0.940286445915183	Upregulated	58.5005958942405	WP_000197766.1
C2566_RS12835	fadD	fadD	long-chain-fatty-acid--CoA ligase FadD	0.0504665655916711	0.931985547337409	Upregulated	654.468042269728	WP_000758422.1
C2566_RS03015	idnT	idnT	gnt-II system L-idonate transporter	0.0504327771857902	0.932211191343787	Upregulated	26.1604306885979	WP_001128347.1
C2566_RS17395	gcvA	gcvA	glycine cleavage system transcriptional regulator GcvA	0.0501852179332617	0.943130820630835	Upregulated	107.207405601938	WP_000044401.1
C2566_RS24595	C2566_RS24595	C2566_RS24595	protein YliM	0.0499999190343262	0.940286445915183	Upregulated	397.712133375652	WP_120795379.1
C2566_RS13630	yeeZ	yeeZ	SDR family oxidoreductase	0.0496818527111053	0.943432147986947	Upregulated	182.896113894023	WP_000754737.1
C2566_RS04890	yafQ	yafQ	type II toxin-antitoxin system mRNA interferase toxin YafQ	0.0494666630666165	0.943432147986947	Upregulated	102.171541553301	WP_000615981.1
C2566_RS00990	yihQ	yihQ	sulfoquinovosidase	0.0494433548822139	0.910006504375557	Upregulated	12.1534764628678	NA
C2566_RS14595	napG	napG	ferredoxin-type protein NapG	0.0493344252457595	0.938659871242992	Upregulated	13.6700289062869	WP_000091291.1
C2566_RS00560	xerC	xerC	tyrosine recombinase XerC	0.0493081857158155	0.944455337126429	Upregulated	52.2117573879886	WP_000130686.1
C2566_RS21200	bisC	bisC	biotin sulfoxide reductase	0.0492609590451332	0.942410378206997	Upregulated	119.259968703767	WP_000013961.1
C2566_RS24955	ytgA	ytgA	protein YtgA	0.0492374031909965	0.940286445915183	Upregulated	233.075382018036	WP_211180521.1
C2566_RS04310	aceE	aceE	pyruvate dehydrogenase (acetyl-transferring), homodimeric type	0.0492327681695881	0.940286445915183	Upregulated	1354.46511790793	WP_000003829.1
C2566_RS06630	dsbG	dsbG	thiol:disulfide interchange protein DsbG	0.0492208909263054	0.943432147986947	Upregulated	59.0060853589472	WP_000913828.1
C2566_RS13490	shiA	shiA	shikimate transporter	0.0491748042672193	0.944455337126429	Upregulated	94.9254235348218	WP_000378575.1
C2566_RS05315	lacI	lacI	DNA-binding transcriptional repressor LacI	0.0490086304314508	0.940286445915183	Upregulated	58.7538115112033	WP_000805902.1
C2566_RS03255	msyB	msyB	acidic protein MsyB	0.0488644216290458	0.935111924686826	Upregulated	13.6353833800734	WP_001102353.1
C2566_RS19200	pnp	pnp	polyribonucleotide nucleotidyltransferase	0.0486391953892022	0.944993542719975	Upregulated	1528.0038047404	WP_001295554.1
C2566_RS15870	hyfB	hyfB	hydrogenase 4 subunit B	0.0484249265074432	0.932211191343787	Upregulated	19.5295145361821	WP_000339481.1
C2566_RS06000	ybaK	ybaK	Cys-tRNA(Pro)/Cys-tRNA(Cys) deacylase YbaK	0.0484163735244127	0.944455337126429	Upregulated	39.1941634180303	WP_000186631.1
C2566_RS17210	ygcG	ygcG	TPM domain-containing protein	0.0483111620337147	0.921258834006804	Upregulated	8.94509877182376	WP_001268460.1
C2566_RS05895	tomB	tomB	Hha toxicity modulator TomB	0.0481396223123198	0.940286445915183	Upregulated	3674.11221724132	WP_000344800.1
C2566_RS00640	rhtC	rhtC	threonine export protein RhtC	0.048049593668551	0.944993542719975	Upregulated	22.5564825546321	WP_000928828.1
C2566_RS16620	C2566_RS16620	C2566_RS16620	recombinase family protein	0.0479311628900424	0.932356031897108	Upregulated	2602.09767651191	WP_000135616.1
C2566_RS04645	skp	skp	molecular chaperone Skp	0.0478549938377139	0.946889709315349	Upregulated	685.322913570872	WP_000758956.1
C2566_RS00785	tatB	tatB	Sec-independent protein translocase protein TatB	0.0477395311937607	0.946889709315349	Upregulated	169.36144403595	WP_000459594.1
C2566_RS14500	rplY	rplY	50S ribosomal protein L25	0.0476674267780183	0.940286445915183	Upregulated	717.327767328825	WP_000494183.1
C2566_RS18075	yggR	yggR	PilT/PilU family type 4a pilus ATPase	0.0476301437408679	0.932211191343787	Upregulated	10.425617404686	WP_001326494.1
C2566_RS11205	ddpC	ddpC	D,D-dipeptide ABC transporter permease	0.04745156855862	0.940286445915183	Upregulated	12.6851791559871	WP_000979608.1
C2566_RS03825	sgcE	sgcE	ribulose-phosphate 3 epimerase family protein	0.0473542634563974	0.944767480794161	Upregulated	16.5628199016546	WP_000600622.1
C2566_RS08630	sxy	sxy	CRP-S regulon transcriptional coactivator Sxy	0.0473289906943151	0.947156523511169	Upregulated	139.762549531969	WP_000839153.1
C2566_RS25450	C2566_RS25450	C2566_RS25450	hypothetical protein	0.0473115772254535	0.932211191343787	Upregulated	15.4199257497351	WP_113705808.1
C2566_RS02765	ytfF	ytfF	DMT family transporter	0.0473021445203223	0.946889709315349	Upregulated	33.6409741507581	WP_001295194.1
C2566_RS21820	C2566_RS21820	C2566_RS21820	single-stranded DNA-binding protein	0.0469963007126311	0.926879881937657	Upregulated	15.3554342239014	WP_000157061.1
C2566_RS05005	paoC	paoC	aldehyde oxidoreductase molybdenum-binding subunit PaoC	0.0469206940941815	0.931985547337409	Upregulated	25.3599167558289	WP_000667062.1
C2566_RS14470	yejE	yejE	ABC transporter permease	0.0464866936090336	0.947156523511169	Upregulated	31.9873041464835	WP_000088916.1
C2566_RS20480	malT	malT	HTH-type transcriptional regulator MalT	0.0463991116088	0.947156523511169	Upregulated	300.523533899232	WP_000906955.1
C2566_RS24515	C2566_RS24515	C2566_RS24515	hypothetical protein	0.0463939298458132	0.940286445915183	Upregulated	53.5137072900339	WP_012777340.1
C2566_RS06835	ybeQ	ybeQ	Sel1 family TPR-like repeat protein YbeQ	0.0462508023720178	0.943432147986947	Upregulated	35.3517666285446	NA
C2566_RS11465	dgcZ	dgcZ	diguanylate cyclase DgcZ	0.0462109249954398	0.947156523511169	Upregulated	144.682506699277	WP_000592802.1
C2566_RS12710	yeaG	yeaG	protein kinase YeaG	0.0460212376483938	0.947156523511169	Upregulated	125.3601577992	WP_071819586.1
C2566_RS17370	fucK	fucK	L-fuculokinase	0.0459217892101477	0.944993542719975	Upregulated	70.9833429353175	WP_000808371.1
C2566_RS12720	cdgI	cdgI	GGDEF domain-containing protein	0.0458426731782607	0.940286445915183	Upregulated	38.7631309643066	WP_000616417.1
C2566_RS05765	tig	tig	trigger factor	0.0457871867798972	0.947156523511169	Upregulated	1492.22934475025	WP_001198386.1
C2566_RS17265	gudP	gudP	galactarate/glucarate/glycerate transporter GudP	0.0457650321441875	0.933489704634289	Upregulated	16.239990048158	WP_000097082.1
C2566_RS12540	ydjY	ydjY	lipoprotein YdjY	0.045543247640018	0.947156523511169	Upregulated	27.6030507349732	NA
C2566_RS21810	C2566_RS21810	C2566_RS21810	MFS transporter	0.0453172780748192	0.947156523511169	Upregulated	49.8434985895833	WP_001329026.1
C2566_RS01765	yjbE	yjbE	exopolysaccharide production protein YjbE	0.0451368164696707	NA	Upregulated	4.21763514605191	WP_000757333.1
C2566_RS21805	C2566_RS21805	C2566_RS21805	LacI family DNA-binding transcriptional regulator	0.0449821778838159	0.944993542719975	Upregulated	252.284778797124	WP_000412404.1
C2566_RS10535	ogt	ogt	methylated-DNA--[protein]-cysteine S-methyltransferase	0.0446554740066044	0.947156523511169	Upregulated	45.1757022519983	WP_000945005.1
C2566_RS13470	mtfA	mtfA	DgsA anti-repressor MtfA	0.0446288454337192	0.947156523511169	Upregulated	885.494157601408	WP_001320474.1
C2566_RS05530	rdgC	rdgC	recombination-associated protein RdgC	0.0446094241724128	0.947156523511169	Upregulated	75.3454928771247	WP_001298537.1
C2566_RS20150	prkB	prkB	phosphoribulokinase	0.0445757758601791	0.947156523511169	Upregulated	97.9695202943296	WP_001274680.1
C2566_RS25515	C2566_RS25515	C2566_RS25515	hypothetical protein	0.0444565894242986	0.940286445915183	Upregulated	8.33678791992019	NA
C2566_RS21430	selB	selB	selenocysteine-specific translation elongation factor	0.0444070177144172	0.947156523511169	Upregulated	121.183391715606	WP_000582441.1
C2566_RS15305	mlaA	mlaA	phospholipid-binding lipoprotein MlaA	0.0443204490489417	0.947156523511169	Upregulated	131.426776303292	WP_000776768.1
C2566_RS20270	yhfT	yhfT	YhfT family protein	0.0442756186314845	0.944455337126429	Upregulated	16.1890014321321	WP_000366852.1
C2566_RS15230	C2566_RS15230	C2566_RS15230	StfH/YfcO family fimbrial adhesin	0.0442528751829414	0.947156523511169	Upregulated	105.569645588267	WP_012777769.1
C2566_RS04005	pdxA	pdxA	4-hydroxythreonine-4-phosphate dehydrogenase PdxA	0.0440021041935854	0.947156523511169	Upregulated	223.406808148681	WP_000241277.1
C2566_RS04460	gluQRS	gluQRS	tRNA glutamyl-Q(34) synthetase GluQRS	0.0439475276121416	0.947156523511169	Upregulated	34.7286842220238	WP_000132715.1
C2566_RS08290	serS	serS	serine--tRNA ligase	0.0438228125788756	0.947156523511169	Upregulated	1196.85181827513	WP_000886683.1
C2566_RS13625	yeeY	yeeY	LysR substrate-binding domain-containing protein	0.0438033797731867	0.947156523511169	Upregulated	103.758695667821	WP_000803363.1
C2566_RS19795	dprA	dprA	DNA-protecting protein DprA	0.0436910535548277	0.947156523511169	Upregulated	211.073484106535	WP_000228551.1
C2566_RS22030	C2566_RS22030	C2566_RS22030	PTS sugar transporter subunit IIB	0.043687402832786	0.937462574899218	Upregulated	15.0646363554979	WP_000952133.1
C2566_RS17445	argA	argA	amino-acid N-acetyltransferase	0.0436486924471408	0.947156523511169	Upregulated	60.8806113818445	WP_000237947.1
C2566_RS03545	dnaC	dnaC	DNA replication protein DnaC	0.0435465870790577	0.947156523511169	Upregulated	62.6036307908439	WP_000799911.1
C2566_RS05695	yajQ	yajQ	nucleotide binding protein YajQ	0.0433296028022397	0.947156523511169	Upregulated	463.045383950889	WP_001138904.1
C2566_RS07600	ybhM	ybhM	Bax inhibitor-1/YccA family protein	0.0429631032137236	0.947156523511169	Upregulated	28.4540636013973	WP_000446894.1
C2566_RS06590	entH	entH	proofreading thioesterase EntH	0.042104075821517	0.947156523511169	Upregulated	8.53670835070629	WP_000637953.1
C2566_RS04440	yadV	yadV	fimbrial chaperone	0.0420604632114387	0.913714789393991	Upregulated	7.09784090034192	WP_000465923.1
C2566_RS11655	ynfA	ynfA	YnfA family protein	0.0420020844891334	0.947156523511169	Upregulated	14.5652785740646	WP_000598292.1
C2566_RS05420	iprA	iprA	hydrogen peroxide resistance inhibitor IprA	0.0419941888080574	0.947156523511169	Upregulated	21.9633248139885	WP_012775994.1
C2566_RS14225	dld	dld	D-lactate dehydrogenase	0.0414962032640683	0.950951108182613	Upregulated	444.516046582142	WP_000097403.1
C2566_RS11185	bdm	bdm	biofilm-dependent modulation protein	0.0413137851462519	NA	Upregulated	6.66452549976765	WP_000495771.1
C2566_RS04050	araB	araB	ribulokinase	0.0408850062046978	0.947156523511169	Upregulated	26.6429203038842	WP_000951777.1
C2566_RS08400	lpxK	lpxK	tetraacyldisaccharide 4'-kinase	0.0407677994193602	0.950951108182613	Upregulated	49.1019817034179	WP_000570539.1
C2566_RS00955	typA	typA	ribosome-dependent GTPase TypA	0.0406773372231599	0.950951108182613	Upregulated	517.483748923998	WP_000570668.1
C2566_RS07645	cecR	cecR	DNA-binding transcriptional regulator CecR	0.0406561867254769	0.950951108182613	Upregulated	66.3185296495279	WP_001296991.1
C2566_RS25275	C2566_RS25275	C2566_RS25275	cobalamin biosynthesis protein	0.0404828741749992	0.950916620034746	Upregulated	9.62071871701591	NA
C2566_RS03770	yjhR	yjhR	helicase YjhR	0.04036576497141	0.945418504305696	Upregulated	27.9553149737829	NA
C2566_RS13820	gmd	gmd	GDP-mannose 4,6-dehydratase	0.0401590540146189	NA	Upregulated	6.52459628169558	WP_000048190.1
C2566_RS20975	mdtE	mdtE	multidrug transporter subunit MdtE	0.0401058026053624	0.950951108182613	Upregulated	35.2698668976581	WP_001340474.1
C2566_RS04405	panC	panC	pantoate--beta-alanine ligase	0.0400074807317941	0.950951108182613	Upregulated	99.8140801455061	WP_000905383.1
C2566_RS13330	araH	araH	arabinose ABC transporter permease AraH	0.0397750489771458	0.950951108182613	Upregulated	93.5107280177548	WP_000100205.1
C2566_RS18450	ftsP	ftsP	cell division protein FtsP	0.0395746378953848	0.950951108182613	Upregulated	85.0090196054276	WP_000059388.1
C2566_RS00665	metR	metR	HTH-type transcriptional regulator MetR	0.0395744041127421	0.947156523511169	Upregulated	13.0105401911047	WP_000573618.1
C2566_RS09790	dhaK	dhaK	dihydroxyacetone kinase subunit DhaK	0.0395228600473757	0.950951108182613	Upregulated	122.717685254606	WP_000733715.1
C2566_RS04230	secA	secA	preprotein translocase subunit SecA	0.0394855915593052	0.950951108182613	Upregulated	727.234920098775	WP_000905789.1
C2566_RS06390	iss	iss	increased serum survival lipoprotein Iss	0.0391452672257599	0.950951108182613	Upregulated	641.191640946893	WP_000738423.1
C2566_RS02420	efp	efp	elongation factor P	0.039098696270493	0.950951108182613	Upregulated	490.802187197934	WP_000257278.1
C2566_RS08755	etp	etp	protein-tyrosine-phosphatase Etp	0.0387468628453846	0.947156523511169	Upregulated	7.33156515656871	WP_000057871.1
C2566_RS06740	C2566_RS06740	C2566_RS06740	deaminated glutathione amidase	0.0387255373712618	0.950951108182613	Upregulated	27.8981116776954	WP_000959109.1
C2566_RS15040	yfbV	yfbV	terminus macrodomain insulation protein YfbV	0.0387171101232395	0.951098280155109	Upregulated	396.785483777799	WP_000106627.1
C2566_RS17775	yggC	yggC	nucleoside/nucleotide kinase family protein	0.0386596466098314	0.951098280155109	Upregulated	32.8534214139605	WP_000687705.1
C2566_RS08640	yccF	yccF	YccF domain-containing protein	0.0385936262948681	0.950951108182613	Upregulated	24.2139093985985	WP_001261235.1
C2566_RS16035	hisS	hisS	histidine--tRNA ligase	0.0385541574768808	0.950951108182613	Upregulated	427.463491520656	WP_001107167.1
C2566_RS12715	yeaH	yeaH	YeaH/YhbH family protein	0.0385360323526222	0.947156523511169	Upregulated	11.7897918796307	WP_000219686.1
C2566_RS08100	potI	potI	putrescine ABC transporter permease PotI	0.0384628473126079	0.947156523511169	Upregulated	12.0979354189431	WP_001061667.1
C2566_RS09810	ychF	ychF	redox-regulated ATPase YchF	0.0384490378570617	0.951147588036643	Upregulated	455.804072121399	WP_000505877.1
C2566_RS01235	uspD	uspD	universal stress protein UspD	0.0384408401501944	0.950951108182613	Upregulated	1414.38386544781	WP_000323556.1
C2566_RS10300	sapF	sapF	peptide ABC transporter ATP-binding protein SapF	0.0383946318964147	0.950951108182613	Upregulated	20.695806427364	WP_000573407.1
C2566_RS06755	ybeF	ybeF	YbeF family transcriptional regulator	0.0383075073905706	0.947156523511169	Upregulated	12.2455375450138	WP_000378033.1
C2566_RS00445	rfbA	rfbA	glucose-1-phosphate thymidylyltransferase RfbA	0.0382706098852322	0.951147588036643	Upregulated	41.5570145282007	WP_000676056.1
C2566_RS02590	yjfI	yjfI	YjfI family protein	0.0380178548896343	0.94907992099532	Upregulated	9.36673256387684	WP_000220128.1
C2566_RS07555	bioD	bioD	dethiobiotin synthase	0.0379477449626183	0.94907992099532	Upregulated	8.33216199783006	WP_000044837.1
C2566_RS12820	yeaW	yeaW	carnitine monooxygenase, oxygenase subunit YeaW	0.037916303382009	0.947156523511169	Upregulated	21.124712663383	WP_000067822.1
C2566_RS00405	rhoL	rhoL	rho operon leader peptide RhoL	0.0377759489740283	0.950951108182613	Upregulated	1900.18466945518	WP_001295255.1
C2566_RS07065	potE	potE	putrescine-ornithine antiporter	0.0375552533448238	0.950951108182613	Upregulated	94.0530659420792	WP_000075845.1
C2566_RS00570	uvrD	uvrD	DNA helicase II	0.0375126527237127	0.950951108182613	Upregulated	136.201564223476	WP_000383407.1
C2566_RS20735	zntA	zntA	Zn(II)/Cd(II)/Pb(II) translocating P-type ATPase ZntA	0.0373712619644812	0.951147588036643	Upregulated	340.198554658891	WP_000106517.1
C2566_RS13590	yeeA	yeeA	FUSC family protein	0.0373274345252836	0.952273459669831	Upregulated	116.026917305103	WP_001200905.1
C2566_RS09390	ycfL	ycfL	YcfL family protein	0.0371957476825676	0.952273459669831	Upregulated	148.400716380735	WP_001225276.1
C2566_RS02425	ecnA	ecnA	lipoprotein antitoxin entericidin A	0.0369189201858237	0.950951108182613	Upregulated	10.620824062075	WP_000977757.1
C2566_RS18590	C2566_RS18590	C2566_RS18590	fimbria/pilus outer membrane usher protein	0.0369165407096535	0.947156523511169	Upregulated	22.0251394045076	WP_000277101.1
C2566_RS22065	cbrA	cbrA	colicin M resistance lipid reductase CbrA	0.0368837172628161	0.950951108182613	Upregulated	11.4716471428182	WP_001298958.1
C2566_RS18145	mltC	mltC	membrane-bound lytic murein transglycosylase MltC	0.0367730184653783	0.952273459669831	Upregulated	61.977101898639	WP_024184295.1
C2566_RS13530	C2566_RS13530	C2566_RS13530	hypothetical protein	0.0367233974056633	0.943432147986947	Upregulated	8.32295522621435	NA
C2566_RS21070	bcsZ	bcsZ	cellulose synthase complex periplasmic endoglucanase BcsZ	0.0365329617393565	0.952273459669831	Upregulated	20.0438910380809	WP_001295222.1
C2566_RS19605	mreB	mreB	rod shape-determining protein MreB	0.0365036511360193	0.953742545512281	Upregulated	232.526028180393	WP_000913396.1
C2566_RS00980	yihO	yihO	MFS transporter	0.036173293515063	0.950951108182613	Upregulated	23.8054593039874	WP_001279695.1
C2566_RS04065	thiQ	thiQ	thiamine ABC transporter ATP-binding protein ThiQ	0.0361163408136541	0.950951108182613	Upregulated	12.359525504129	WP_000916325.1
C2566_RS07525	C2566_RS07525	C2566_RS07525	acyltransferase family protein	0.0358404014911432	0.952273459669831	Upregulated	462.849514838777	WP_000603805.1
C2566_RS17555	lysA	lysA	diaminopimelate decarboxylase	0.0354654186235702	0.954837338297637	Upregulated	33.6600233483274	WP_001120711.1
C2566_RS13780	wcaK	wcaK	colanic acid biosynthesis pyruvyl transferase WcaK	0.0352114563182371	0.947156523511169	Upregulated	8.65339378826998	WP_000770767.1
C2566_RS00550	dapF	dapF	diaminopimelate epimerase	0.0352028958758836	0.955899238251713	Upregulated	84.54592975873	WP_001160654.1
C2566_RS17895	gcvH	gcvH	glycine cleavage system protein GcvH	0.0351960875814506	0.956476553925047	Upregulated	408.826529461004	WP_001295377.1
C2566_RS13005	yebT	yebT	lipid-binding membrane homeostasis protein YebT	0.0351756254443793	0.953399278037577	Upregulated	149.245997051799	WP_001297532.1
C2566_RS20820	yhhJ	yhhJ	ABC transporter permease	0.0351698085169281	0.955899238251713	Upregulated	57.3714451250392	WP_001216257.1
C2566_RS25540	C2566_RS25540	C2566_RS25540	protein YpeD	0.0351568582477429	0.950951108182613	Upregulated	33.6926951055496	WP_240811045.1
C2566_RS18595	yqiH	yqiH	molecular chaperone	0.0351263330441892	NA	Upregulated	6.67109024544468	WP_001269824.1
C2566_RS07265	odhB	odhB	2-oxoglutarate dehydrogenase complex dihydrolipoyllysine-residue succinyltransferase	0.0350448482800653	0.951363907191972	Upregulated	2549.92040103317	WP_000099823.1
C2566_RS12975	yebQ	yebQ	MFS transporter	0.0349589208578617	0.951576377339349	Upregulated	25.5095359384142	WP_001301427.1
C2566_RS10465	ycjF	ycjF	YcjF family protein	0.034853599181613	0.957016056153025	Upregulated	54.5957947297292	WP_000138728.1
C2566_RS02735	C2566_RS02735	C2566_RS02735	3-ketoacyl-ACP reductase	0.0347502802714518	0.948954964296401	Upregulated	10.0805473700312	WP_000843384.1
C2566_RS14385	yeiL	yeiL	transcriptional regulator YeiL	0.0346695867031583	0.953742545512281	Upregulated	29.4219151443666	WP_000658583.1
C2566_RS01870	lexA	lexA	transcriptional repressor LexA	0.0346347316753609	0.953742545512281	Upregulated	281.378198438044	WP_000646078.1
C2566_RS09815	pth	pth	aminoacyl-tRNA hydrolase	0.0344945621706874	0.957016056153025	Upregulated	53.8941558099903	WP_000152933.1
C2566_RS08495	ssuB	ssuB	aliphatic sulfonates ABC transporter ATP-binding protein	0.0344118429067806	0.952273459669831	Upregulated	21.7981608209318	WP_001090506.1
C2566_RS05705	C2566_RS05705	C2566_RS05705	tetratricopeptide repeat protein	0.034332301860731	0.947156523511169	Upregulated	15.9377722985234	WP_001297127.1
C2566_RS04265	hofC	hofC	protein transport protein HofC	0.0343026355651941	0.951222334769042	Upregulated	26.1197089167538	WP_000157266.1
C2566_RS19410	npr	npr	PTS phosphocarrier protein NPr	0.0342782371021901	0.951576377339349	Upregulated	18.0561458421012	WP_000216791.1
C2566_RS10900	ydcK	ydcK	YdcK family protein	0.0341214818954686	0.957016056153025	Upregulated	61.1147959298921	WP_001234052.1
C2566_RS20865	pitA	pitA	inorganic phosphate transporter PitA	0.0340167033769294	0.957016056153025	Upregulated	309.090913949591	WP_000902780.1
C2566_RS08430	cmoM	cmoM	tRNA uridine 5-oxyacetic acid(34) methyltransferase CmoM	0.0339592769447011	0.957211934516756	Upregulated	70.5277378732354	WP_001298300.1
C2566_RS16015	yfgJ	yfgJ	zinc ribbon domain-containing protein	0.0336959404032073	0.957042933973665	Upregulated	78.4626615577145	WP_001301158.1
C2566_RS13485	C2566_RS13485	C2566_RS13485	glycosyltransferase family 9 protein	0.0336736468561099	0.952273459669831	Upregulated	35.6824811562047	NA
C2566_RS01005	yihT	yihT	sulfofructosephosphate aldolase	0.0334410612111026	0.947156523511169	Upregulated	9.19106953725195	WP_001046453.1
C2566_RS14400	psuK	psuK	pseudouridine kinase	0.0333719099088592	0.947156523511169	Upregulated	8.05940193019107	WP_001208132.1
C2566_RS19300	yhbE	yhbE	DMT family transporter	0.0332629689201597	0.957016056153025	Upregulated	158.529063564853	WP_000813037.1
C2566_RS18770	ygjJ	ygjJ	protein YgjJ	0.0332546298215824	0.936141564311221	Upregulated	8.00979598718733	WP_000767652.1
C2566_RS05685	yajL	yajL	protein deglycase YajL	0.0331187617441797	0.957211934516756	Upregulated	72.7274256599003	WP_001276309.1
C2566_RS00895	yihF	yihF	YdgA family protein	0.0330795338099851	0.955899238251713	Upregulated	57.3654388469565	WP_000619851.1
C2566_RS04250	zapD	zapD	cell division protein ZapD	0.0328909091589875	0.95948452290986	Upregulated	84.0192131970299	WP_001194734.1
C2566_RS00745	C2566_RS00745	C2566_RS00745	2-dehydro-3-deoxy-6-phosphogalactonate aldolase	0.0327917472133666	0.957016056153025	Upregulated	16.4385234066458	WP_001116469.1
C2566_RS16455	C2566_RS16455	C2566_RS16455	hypothetical protein	0.032780457305598	0.932211191343787	Upregulated	347.966426535511	NA
C2566_RS09410	ycfP	ycfP	alpha/beta hydrolase YcfP	0.0326660165191971	0.959774600928983	Upregulated	550.227223190982	WP_000587930.1
C2566_RS00885	srkA	srkA	stress response kinase SrkA	0.0325657452841331	0.959774600928983	Upregulated	471.277845214049	WP_001065497.1
C2566_RS06475	ybdJ	ybdJ	DUF1158 domain-containing protein	0.0325220169207321	0.95948452290986	Upregulated	50.6984510090131	WP_000682514.1
C2566_RS14315	galS	galS	HTH-type transcriptional regulator GalS	0.0324509586856366	0.959702474101009	Upregulated	68.9673093689115	WP_000628661.1
C2566_RS20985	gadW	gadW	acid resistance transcriptional activator GadW	0.0323792468738611	0.957211934516756	Upregulated	55.1105395043756	WP_000149999.1
C2566_RS19510	rplM	rplM	50S ribosomal protein L13	0.0316308887896509	0.960035733987947	Upregulated	1076.63950958948	WP_000847559.1
C2566_RS14165	yehQ	yehQ	SWIM zinc finger family protein	0.0313017009403702	0.955573685330677	Upregulated	16.0222887559526	WP_001300967.1
C2566_RS04815	mltD	mltD	murein transglycosylase D	0.0312723695157861	0.961348747428645	Upregulated	1135.46423176775	WP_000644685.1
C2566_RS06560	entS	entS	enterobactin transporter EntS	0.0311022685831188	0.955573685330677	Upregulated	14.1331875177088	WP_001041789.1
C2566_RS21475	yibI	yibI	DUF3302 domain-containing protein	0.031096672001816	0.957912549514356	Upregulated	8.46896946759018	WP_000479624.1
C2566_RS11435	marR	marR	multiple antibiotic resistance transcriptional regulator MarR	0.0310881734383036	0.961305829816112	Upregulated	120.365290822896	WP_000843414.1
C2566_RS14930	yfbM	yfbM	YfbM family protein	0.0310017527130968	0.950951108182613	Upregulated	72.1081918715692	WP_000525365.1
C2566_RS15740	eutT	eutT	ethanolamine utilization cob(I)yrinic acid a,c-diamide adenosyltransferase EutT	0.030787931609183	NA	Upregulated	4.97048133091493	WP_000651266.1
C2566_RS12705	mipA	mipA	scaffolding protein MipA	0.0305917172490772	0.961793760487555	Upregulated	290.636294305233	WP_000163771.1
C2566_RS01365	fsa	fsa	fructose-6-phosphate aldolase	0.0305899848751925	0.96116843198338	Upregulated	23.8830454415057	WP_000424841.1
C2566_RS11985	ydhK	ydhK	FUSC family protein	0.030492535827848	0.961595318420339	Upregulated	47.5498024434855	WP_000994296.1
C2566_RS01560	rplL	rplL	50S ribosomal protein L7/L12	0.0303993417963985	0.961595318420339	Upregulated	1127.12024496318	WP_000028878.1
C2566_RS14900	menF	menF	isochorismate synthase MenF	0.0302420939787227	0.960655622879902	Upregulated	109.333568652554	WP_001191419.1
C2566_RS07605	ybhN	ybhN	lysylphosphatidylglycerol synthase domain-containing protein	0.0302351238935229	0.962463506837249	Upregulated	21.6814935217922	WP_000045472.1
C2566_RS07780	ybiV	ybiV	sugar-phosphatase YbiV	0.0300994368799663	0.961595318420339	Upregulated	45.0592704239563	WP_000114272.1
C2566_RS05415	C2566_RS05415	C2566_RS05415	autotransporter outer membrane beta-barrel domain-containing protein	0.0297008458350831	0.96314202807574	Upregulated	174.561192769538	WP_000556441.1
C2566_RS08225	clpS	clpS	ATP-dependent Clp protease adapter ClpS	0.0295516186521421	0.961156234480207	Upregulated	714.095988095688	WP_000520781.1
C2566_RS19045	agaF	agaF	PTS galactosamine/N-acetylgalactosamine transporter subunit IIA	0.0293336106234141	0.957016056153025	Upregulated	8.16430283368861	WP_000948824.1
C2566_RS06375	essD	essD	phage lysis protein EssD	0.0292557248293195	0.961595318420339	Upregulated	8.30229415310903	WP_000839596.1
C2566_RS25140	C2566_RS25140	C2566_RS25140	hypothetical protein	0.0289200323917949	0.950951108182613	Upregulated	24824.7170355896	NA
C2566_RS17525	ygdQ	ygdQ	TerC family protein	0.0288541964112402	0.96314202807574	Upregulated	31.7235655417836	WP_000895624.1
C2566_RS05550	sbcD	sbcD	exonuclease subunit SbcD	0.02869978142565	0.963817530284034	Upregulated	41.1926567385431	WP_001221319.1
C2566_RS05285	cynX	cynX	cyanate transporter CynX	0.028650066502197	0.957912549514356	Upregulated	14.690767429968	WP_000927953.1
C2566_RS20360	hofM	hofM	DNA utilization protein HofM	0.0285616093118478	0.961595318420339	Upregulated	26.817899151668	WP_001297394.1
C2566_RS17560	lysR	lysR	DNA-binding transcriptional regulator LysR	0.0285486956780002	0.963160625080049	Upregulated	22.2080462309026	WP_000741828.1
C2566_RS17405	csdA	csdA	cysteine desulfurase CsdA	0.0284482889004626	0.963817530284034	Upregulated	139.549689111857	WP_001300698.1
C2566_RS20115	slyD	slyD	peptidylprolyl isomerase	0.0282920944981647	0.96314202807574	Upregulated	605.880058148022	WP_000861334.1
C2566_RS15710	eutG	eutG	ethanolamine utilization ethanol dehydrogenase EutG	0.0282099001626156	0.955573685330677	Upregulated	9.29319205227292	WP_001300552.1
C2566_RS14600	napA	napA	periplasmic nitrate reductase subunit alpha	0.0281586722686411	0.963927008975539	Upregulated	87.8133751546571	WP_000778078.1
C2566_RS12965	yobH	yobH	YobH family protein	0.0278994913187658	0.96314202807574	Upregulated	19.5320850802433	WP_001211011.1
C2566_RS08680	yccX	yccX	acylphosphatase	0.027799101035736	0.963817530284034	Upregulated	72.500748313806	WP_000048252.1
C2566_RS14350	lysP	lysP	lysine-specific permease	0.0275852476820338	0.964731590554617	Upregulated	136.329302299688	WP_000253273.1
C2566_RS05115	ykgE	ykgE	(Fe-S)-binding protein	0.0275666184027433	0.961595318420339	Upregulated	72.1311545449466	WP_001102108.1
C2566_RS08130	artI	artI	arginine ABC transporter substrate-binding protein ArtI	0.0273738477127552	0.963817530284034	Upregulated	182.564960829923	WP_000756569.1
C2566_RS15725	eutN	eutN	ethanolamine utilization microcompartment protein EutN	0.0270279836654718	NA	Upregulated	5.98592867576635	WP_000762196.1
C2566_RS00080	cbrC	cbrC	PF03691 family colicin E2 tolerance protein CbrC	0.0268878370380836	0.963160625080049	Upregulated	103.778197976437	WP_000193070.1
C2566_RS13855	wzc	wzc	tyrosine-protein kinase Wzc	0.0268856946541001	0.957912549514356	Upregulated	18.9463715391247	WP_000137133.1
C2566_RS17880	ubiH	ubiH	2-octaprenyl-6-methoxyphenyl hydroxylase	0.0267953305191898	0.965046227995351	Upregulated	157.916932603097	WP_000111199.1
C2566_RS05220	yahM	yahM	protein YahM	0.0267584090102664	0.96314202807574	Upregulated	16.9487323577397	WP_000290616.1
C2566_RS09455	lolD	lolD	lipoprotein-releasing ABC transporter ATP-binding protein LolD	0.0266825280455306	0.965046227995351	Upregulated	46.7568258243845	WP_001033695.1
C2566_RS01155	rhaT	rhaT	L-rhamnose/proton symporter RhaT	0.0266428249381109	0.965046227995351	Upregulated	38.8571845176318	WP_000063524.1
C2566_RS20420	greB	greB	transcription elongation factor GreB	0.0266380424003233	0.965046227995351	Upregulated	39.1103312769339	WP_000856731.1
C2566_RS00555	yigA	yigA	DUF484 domain-containing protein	0.0266015395694763	0.965046227995351	Upregulated	49.7880582177637	WP_000812796.1
C2566_RS09660	minD	minD	septum site-determining protein MinD	0.0265680307233284	0.963817530284034	Upregulated	347.329609732636	WP_000101055.1
C2566_RS13710	C2566_RS13710	C2566_RS13710	glycosyltransferase family 4 protein	0.0264796409847653	0.964731590554617	Upregulated	2076.40459315803	WP_000161786.1
C2566_RS07550	bioC	bioC	malonyl-ACP O-methyltransferase BioC	0.0263899377429311	NA	Upregulated	6.27187290629969	WP_000246761.1
C2566_RS00200	mnmG	mnmG	tRNA uridine-5-carboxymethylaminomethyl(34) synthesis enzyme MnmG	0.0263648322979519	0.965046227995351	Upregulated	184.801641491572	WP_000499751.1
C2566_RS13230	argS	argS	arginine--tRNA ligase	0.0261618700315883	0.965348935585971	Upregulated	323.643093324534	WP_001025322.1
C2566_RS13095	kdgA	kdgA	bifunctional 4-hydroxy-2-oxoglutarate aldolase/2-dehydro-3-deoxy-phosphogluconate aldolase	0.0256153132016841	0.965046227995351	Upregulated	66.9866406340894	WP_000800512.1
C2566_RS00335	ilvL	ilvL	ilv operon leader peptide	0.0255637517176856	0.964877797691257	Upregulated	880.220940019002	WP_001311244.1
C2566_RS04165	murE	murE	UDP-N-acetylmuramoyl-L-alanyl-D-glutamate--2,6-diaminopimelate ligase	0.0255629003498028	0.965348935585971	Upregulated	372.481465287184	WP_000785116.1
C2566_RS03235	C2566_RS03235	C2566_RS03235	IS4-like element IS421 family transposase	0.0255458346948204	0.963817530284034	Upregulated	9.07431074773662	WP_001300563.1
C2566_RS09830	prs	prs	ribose-phosphate diphosphokinase	0.0253800049924829	0.966213734552574	Upregulated	699.926451785474	WP_001298109.1
C2566_RS15620	ucpA	ucpA	SDR family oxidoreductase UcpA	0.0252918086422397	0.965046227995351	Upregulated	1454.42147702373	WP_000517428.1
C2566_RS05470	phoA	phoA	alkaline phosphatase	0.0252728650581934	0.965348935585971	Upregulated	70.4750046386599	WP_001301326.1
C2566_RS15265	sixA	sixA	phosphohistidine phosphatase SixA	0.0252456531593126	0.965348935585971	Upregulated	277.070340024733	WP_001195819.1
C2566_RS22385	C2566_RS22385	C2566_RS22385	DUF2254 family protein	0.0249759949582683	0.965348935585971	Upregulated	22.3044706231993	NA
C2566_RS03800	sgcX	sgcX	M42 family metallopeptidase	0.0249590427517185	0.966706733272128	Upregulated	41.9943226343769	WP_000010829.1
C2566_RS14135	C2566_RS14135	C2566_RS14135	DUF4132 domain-containing protein	0.0249056026032194	0.963817530284034	Upregulated	57.9460983543987	WP_001215622.1
C2566_RS24980	yadX	yadX	protein YadX	0.0248880097706225	0.965046227995351	Upregulated	88.7906476962075	WP_211180485.1
C2566_RS05070	ykgO	ykgO	type B 50S ribosomal protein L36	0.0246461456818322	NA	Upregulated	5.43788666878836	WP_000866436.1
C2566_RS11930	dtpA	dtpA	dipeptide/tripeptide permease DtpA	0.0240728394828971	0.968441651125331	Upregulated	178.148020319381	WP_000100932.1
C2566_RS02955	C2566_RS02955	C2566_RS02955	hypothetical protein	0.0240391397645838	0.965046227995351	Upregulated	143.351684244254	WP_000036440.1
C2566_RS07810	iaaA	iaaA	beta-aspartyl-peptidase	0.0239471967938131	0.969048594436783	Upregulated	113.637114634842	WP_000513775.1
C2566_RS11900	rsxC	rsxC	electron transport complex subunit RsxC	0.0238744214151673	0.969048594436783	Upregulated	82.2695451905116	WP_000915790.1
C2566_RS21880	C2566_RS21880	C2566_RS21880	DUF4942 domain-containing protein	0.0238518422398071	0.96314202807574	Upregulated	11.327935123057	WP_000065752.1
C2566_RS21355	yiaO	yiaO	2,3-diketo-L-gulonate TRAP transporter substrate-binding protein YiaO	0.0237191125118103	0.961595318420339	Upregulated	9.31148698257893	WP_000776887.1
C2566_RS21550	grxC	grxC	glutaredoxin 3	0.0237169381414452	0.969269009962251	Upregulated	214.284721195039	WP_000024392.1
C2566_RS02745	ytfB	ytfB	cell division protein YtfB	0.0237086648595693	0.968254654701181	Upregulated	229.377978661591	WP_001119458.1
C2566_RS12765	dgcP	dgcP	diguanylate cyclase DgcP	0.0235811467388035	0.968254654701181	Upregulated	492.147261376291	WP_001329055.1
C2566_RS20600	tssD	tssD	Hcp1 family type VI secretion system effector	0.023511675526904	0.96314202807574	Upregulated	15.0410072672089	WP_000065921.1
C2566_RS10160	rluB	rluB	23S rRNA pseudouridine(2605) synthase RluB	0.0234395687234761	0.969048594436783	Upregulated	127.794694632745	WP_001291217.1
C2566_RS12015	gloA	gloA	lactoylglutathione lyase	0.0233713035156597	0.969405964577211	Upregulated	139.622774210396	WP_001237796.1
C2566_RS21605	C2566_RS21605	C2566_RS21605	O-antigen ligase family protein	0.0232233835478272	0.96934601331808	Upregulated	348.004268934383	WP_001318782.1
C2566_RS07790	ybiY	ybiY	glycyl-radical enzyme activating protein	0.0231548732878438	0.965348935585971	Upregulated	9.19358955425028	WP_001338400.1
C2566_RS16630	C2566_RS16630	C2566_RS16630	ParB/RepB/Spo0J family partition protein	0.0231467265275398	0.965046227995351	Upregulated	537.41840327377	WP_000614784.1
C2566_RS18805	ygjP	ygjP	M48 family metallopeptidase	0.023120669383898	0.969151278820918	Upregulated	37.7685918634429	WP_001300832.1
C2566_RS05190	yahG	yahG	DUF1116 domain-containing protein	0.0230607285819573	0.961305829816112	Upregulated	11.9123128600296	WP_000083450.1
C2566_RS04175	mraY	mraY	phospho-N-acetylmuramoyl-pentapeptide-transferase	0.0229867954663705	0.970252839114211	Upregulated	215.412678861194	WP_000964131.1
C2566_RS04950	pepD	pepD	cytosol nonspecific dipeptidase	0.0227009665958451	0.970335366941388	Upregulated	546.150407793573	WP_001293003.1
C2566_RS20805	yhhH	yhhH	protein YhhH	0.0224581401874897	0.965348935585971	Upregulated	29.3286939611039	WP_001271690.1
C2566_RS11410	yneK	yneK	putative protein YneK	0.0224148662062342	0.96678735449024	Upregulated	9.6075582315948	WP_000258604.1
C2566_RS10155	C2566_RS10155	C2566_RS10155	DUF2207 domain-containing protein	0.0221274291629023	0.966706733272128	Upregulated	29.6266732071084	NA
C2566_RS14875	menE	menE	o-succinylbenzoate--CoA ligase	0.0221106147767772	0.970916263126286	Upregulated	46.9166020600196	WP_000577625.1
C2566_RS18345	hybB	hybB	Ni/Fe-hydrogenase cytochrome b subunit	0.0220947114338971	0.970916263126286	Upregulated	197.05120784599	WP_000017703.1
C2566_RS15525	C2566_RS15525	C2566_RS15525	FlxA-like family protein	0.0220393785102114	0.963927008975539	Upregulated	8.31448346832501	WP_000201405.1
C2566_RS03270	tal	tal	transaldolase	0.0219906716536443	0.970916263126286	Upregulated	1305.03269283951	WP_000130189.1
C2566_RS17400	ygdI	ygdI	YgdI/YgdR family lipoprotein	0.0216555867432031	0.969643345636177	Upregulated	154.529806380819	WP_000750398.1
C2566_RS14550	ccmF	ccmF	cytochrome c-type biogenesis heme lyase CcmF	0.0216452123319329	0.970916263126286	Upregulated	51.7731381135475	WP_000982447.1
C2566_RS10970	ydcR	ydcR	PLP-dependent aminotransferase family protein	0.021546937286135	0.972174652742872	Upregulated	68.4780627290215	WP_000760626.1
C2566_RS20275	yhfU	yhfU	DUF2620 domain-containing protein	0.021539218144228	0.969643345636177	Upregulated	14.901244285075	WP_000719728.1
C2566_RS15465	mntH	mntH	Nramp family divalent metal transporter	0.0213621627887084	0.970916263126286	Upregulated	311.975119478743	WP_000186384.1
C2566_RS05945	dnaX	dnaX	DNA polymerase III subunit gamma/tau	0.0210827036095502	0.97278352688842	Upregulated	358.489716294054	WP_000122013.1
C2566_RS04070	thiP	thiP	thiamine/thiamine pyrophosphate ABC transporter permease ThiP	0.0210510934175959	0.970116165912627	Upregulated	31.721721983679	WP_000235723.1
C2566_RS12910	manY	manY	PTS mannose transporter subunit IIC	0.0209460529683097	0.97278352688842	Upregulated	193.782260200342	WP_000406926.1
C2566_RS19485	nanR	nanR	transcriptional regulator NanR	0.0207254124357918	0.97278352688842	Upregulated	114.949100048374	WP_000523844.1
C2566_RS13145	znuB	znuB	zinc ABC transporter permease subunit ZnuB	0.0206836935690925	0.973407229658855	Upregulated	44.1438931195825	WP_000571479.1
C2566_RS05175	yahD	yahD	ankyrin repeat domain-containing protein	0.0206811819760858	0.965348935585971	Upregulated	11.0604926406821	WP_000023635.1
C2566_RS13380	yecA	yecA	UPF0149 family protein YecA	0.0205446506491565	0.973407229658855	Upregulated	316.351810051793	WP_000847880.1
C2566_RS11715	mlc	mlc	sugar metabolism global transcriptional regulator Mlc	0.0204757247571673	0.973407229658855	Upregulated	155.189361243026	WP_000225262.1
C2566_RS21890	setC	setC	sugar efflux transporter	0.0202878611349578	0.964731590554617	Upregulated	11.0800200583386	WP_001172876.1
C2566_RS13225	yecM	yecM	VOC family protein	0.0202873528820608	0.97388725367626	Upregulated	38.5071762890873	WP_001295504.1
C2566_RS17740	loiP	loiP	metalloprotease LoiP	0.0200985453244654	0.973407229658855	Upregulated	322.343157484994	WP_001326497.1
C2566_RS00395	rhlB	rhlB	ATP-dependent RNA helicase RhlB	0.0199099299668524	0.97388725367626	Upregulated	466.451941555389	WP_000047499.1
C2566_RS21460	yibG	yibG	sel1 repeat family protein	0.01986789023193	0.971787401708739	Upregulated	18.4461267960723	WP_000642489.1
C2566_RS23270	C2566_RS23270	C2566_RS23270	TonB-dependent receptor plug domain-containing protein	0.0198670120530253	0.969048594436783	Upregulated	16.3781178872845	NA
C2566_RS14210	yehY	yehY	glycine betaine ABC transporter permease YehY	0.0198375498445387	0.971093006098617	Upregulated	19.8525475001984	WP_000220833.1
C2566_RS07850	bssR	bssR	biofilm formation regulator BssR	0.0197469081761861	0.97388725367626	Upregulated	137782.443277093	WP_000497137.1
[truncated: 1,997 more rows]
