# Supplementary material for: Transcriptome Profiling of Escherichia coli B During Sequential Adaptation to T4 Phage and Iron(III) Stress
Source: Antibiotics (Basel). 2026 Jul 13;15(7):684. doi: 10.3390/antibiotics15070684 (PMC13405929; doi:10.3390/antibiotics15070684)
Supplement: Supplementary file 1 [file antibiotics-15-00684-s001.zip › SUPPLEMENTARY FOLDER/analysis_noCON3/PF_vs_CON_significant.csv]

gene_id	label	gene_name	product	log2FoldChange	padj	direction	baseMean	protein_id
C2566_RS15605	cysW	cysW	sulfate/thiosulfate ABC transporter permease CysW	2.84167097135286	0.000235738159161301	Upregulated	72.7518868619593	WP_000852696.1
C2566_RS13615	tsuA	tsuA	thiosulfate utilization transporter TsuA/YeeE	2.5531630534264	1.12746300385384e-05	Upregulated	85.1238441442059	WP_000492348.1
C2566_RS05735	cyoB	cyoB	cytochrome o ubiquinol oxidase subunit I	2.43351407343251	0.00082772856473	Upregulated	1234.77667272315	WP_000467180.1
C2566_RS01595	thiF	thiF	thiazole biosynthesis adenylyltransferase ThiF	2.30389279619092	0.00333538360540754	Upregulated	21.5461970228644	WP_000999737.1
C2566_RS05740	cyoA	cyoA	cytochrome o ubiquinol oxidase subunit II	2.23769499285401	0.000377679819735217	Upregulated	1213.35492827306	WP_001239440.1
C2566_RS20635	ugpE	ugpE	sn-glycerol-3-phosphate ABC transporter permease UgpE	2.22981215967156	0.00370336962248927	Upregulated	20.6703120848433	WP_000572176.1
C2566_RS17140	cysJ	cysJ	NADPH-dependent assimilatory sulfite reductase flavoprotein subunit	2.22796809859985	0.000243372585411952	Upregulated	124.299252733172	WP_000211907.1
C2566_RS02240	eptA	eptA	phosphoethanolamine transferase EptA	2.21823866665975	0.000473782964139518	Upregulated	454.780658311439	WP_001298860.1
C2566_RS10220	acnA	acnA	aconitate hydratase AcnA	2.07310570121561	7.15795144036955e-06	Upregulated	1152.09584402542	WP_000099534.1
C2566_RS17110	cysD	cysD	sulfate adenylyltransferase subunit CysD	2.06657531050827	0.00558689744672589	Upregulated	34.9169852048205	WP_000372108.1
C2566_RS02235	basR	basR	two-component system response regulator BasR	2.05828877268645	0.000339857857404599	Upregulated	159.762109983369	WP_000697915.1
C2566_RS17135	cysI	cysI	assimilatory sulfite reductase (NADPH) hemoprotein subunit	1.99711105252903	0.00199034674313302	Upregulated	91.8070944572966	WP_001290699.1
C2566_RS12525	astC	astC	succinylornithine/acetylornithine transaminase	1.95175443658464	0.00558689744672589	Upregulated	103.697068910137	WP_000082032.1
C2566_RS02230	pmrB	pmrB	two-component system sensor histidine kinase PmrB	1.92107880521175	0.00234889842887459	Upregulated	136.836390575408	WP_001051094.1
C2566_RS15770	tkt	tkt	transketolase	1.91832885651828	1.88614350553536e-06	Upregulated	279.427015858161	WP_000087280.1
C2566_RS02905	mgtA	mgtA	magnesium-translocating P-type ATPase	1.91222819489966	0.00151609230179206	Upregulated	240.202595269478	WP_000471889.1
C2566_RS05730	cyoC	cyoC	cytochrome o ubiquinol oxidase subunit III	1.89018269858828	0.0064320674665932	Upregulated	411.878973316339	WP_000179819.1
C2566_RS01710	aceA	aceA	isocitrate lyase	1.69742254240577	0.0103127212815353	Upregulated	943.350806377594	WP_000857856.1
C2566_RS06725	pagP	pagP	lipid IV(A) palmitoyltransferase PagP	1.65873400770227	0.012042483007673	Upregulated	15.5078267902703	WP_001103094.1
C2566_RS07420	ybgS	ybgS	YbgS-like family protein	1.62711987693031	0.00223656809087209	Upregulated	187.022361992846	WP_000784351.1
C2566_RS25345	ytiD	ytiD	protein YtiD	1.61931760873639	0.0137903527622329	Upregulated	95.1433248416537	WP_001301448.1
C2566_RS12200	ydiJ	ydiJ	FAD-binding and (Fe-S)-binding domain-containing protein	1.61865748274802	9.76503517123269e-06	Upregulated	198.995232139014	WP_000612953.1
C2566_RS20645	ugpB	ugpB	sn-glycerol-3-phosphate ABC transporter substrate-binding protein UgpB	1.60721672389132	0.0103127212815353	Upregulated	122.133308683072	WP_000803190.1
C2566_RS16640	glaH	glaH	glutarate dioxygenase GlaH	1.58875891812496	0.00907379607554884	Upregulated	32.410600447418	WP_000993087.1
C2566_RS12175	sufC	sufC	Fe-S cluster assembly ATPase SufC	1.57472027755126	0.000117284702728651	Upregulated	62.3937420578562	WP_000948865.1
C2566_RS05785	lon	lon	endopeptidase La	1.55566661488527	9.21066414370591e-06	Upregulated	152.60097548127	WP_001295325.1
C2566_RS04075	thiB	thiB	thiamine ABC transporter substrate binding subunit	1.49522500656295	0.00558689744672589	Upregulated	35.6447093972011	WP_001301364.1
C2566_RS05725	cyoD	cyoD	cytochrome o ubiquinol oxidase subunit IV	1.47572748282484	0.0209988343343109	Upregulated	262.185823125916	WP_000019869.1
C2566_RS13455	yodB	yodB	cytochrome b	1.44088035955876	0.022063597851647	Upregulated	490.32131466659	WP_001079074.1
C2566_RS10020	oppA	oppA	oligopeptide ABC transporter substrate-binding protein OppA	1.42848277053373	0.0120072544521293	Upregulated	7789.79336550327	WP_001297114.1
C2566_RS25460	C2566_RS25460	C2566_RS25460	hypothetical protein	1.4271297437312	0.0169442956993143	Upregulated	33.4145064664654	WP_001144941.1
C2566_RS10025	oppB	oppB	oligopeptide ABC transporter permease OppB	1.37031858394861	0.0102912853003197	Upregulated	1417.89993592701	WP_000911112.1
C2566_RS02005	acs	acs	acetate--CoA ligase	1.35070324842559	0.0299431687671516	Upregulated	663.7672808368	WP_000078239.1
C2566_RS08930	putA	putA	trifunctional transcriptional regulator/proline dehydrogenase/L-glutamate gamma-semialdehyde dehydrogenase	1.32063946928888	0.017391002442109	Upregulated	835.850994204752	WP_001703864.1
C2566_RS08310	ycaC	ycaC	isochorismate family cysteine hydrolase YcaC	1.26631516941361	0.00558689744672589	Upregulated	206.676705211341	WP_000165879.1
C2566_RS07270	sucC	sucC	ADP-forming succinate--CoA ligase subunit beta	1.22309910299029	0.0298504536504403	Upregulated	1511.33499165092	WP_001048602.1
C2566_RS21630	C2566_RS21630	C2566_RS21630	IS1-like element IS1A family transposase	1.21707096836409	0.0361844537645242	Upregulated	16.9339196510481	WP_094096600.1
C2566_RS07875	ybjG	ybjG	undecaprenyl-diphosphate phosphatase	1.1816163982514	0.0133552690993136	Upregulated	56.963931711246	WP_001295291.1
C2566_RS01590	thiS	thiS	sulfur carrier protein ThiS	1.10786387945836	0.0490141462424737	Upregulated	14.8901642672741	WP_001166232.1
C2566_RS18480	ygiV	ygiV	AraC family transcriptional regulator	1.10505554211451	0.049728125560586	Upregulated	103.832021721773	WP_000183505.1
C2566_RS20920	arsB	arsB	arsenite/antimonite:H(+) antiporter ArsB	1.0979901457613	0.0352665726085169	Upregulated	46.4819280236559	WP_000922639.1
C2566_RS14845	arnA	arnA	bifunctional UDP-4-amino-4-deoxy-L-arabinose formyltransferase/UDP-glucuronic acid oxidase ArnA	1.09549007091184	0.0490141462424737	Upregulated	681.968998642612	WP_000860273.1
C2566_RS08170	poxB	poxB	ubiquinone-dependent pyruvate dehydrogenase	1.06066068837896	0.00223656809087209	Upregulated	206.850747742194	WP_000815335.1
C2566_RS17130	cysH	cysH	phosphoadenosine phosphosulfate reductase	1.05964824506816	0.0361844537645242	Upregulated	155.523557617041	WP_000039863.1
C2566_RS09150	yceI	yceI	YceI family protein	1.0258608018529	0.0354356743294636	Upregulated	34.5223660392938	WP_000749261.1
C2566_RS11875	blr	blr	division septum protein Blr	-1.00349210267808	0.0354356743294636	Downregulated	205.495099359228	WP_001300888.1
C2566_RS06680	citX	citX	citrate lyase holo-[acyl-carrier protein] synthase	-1.01632056049369	0.0298504536504403	Downregulated	36.666038124326	WP_000550422.1
C2566_RS03875	ispH	ispH	4-hydroxy-3-methylbut-2-enyl diphosphate reductase	-1.04537956092637	0.00558689744672589	Downregulated	342.086389629712	WP_001166395.1
C2566_RS16805	C2566_RS16805	C2566_RS16805	hypothetical protein	-1.04587625254027	0.0226031219609986	Downregulated	207.205422379527	NA
C2566_RS07370	C2566_RS07370	C2566_RS07370	hypothetical protein	-1.0695007620699	0.0434818681265785	Downregulated	717.774618692993	NA
C2566_RS14610	napF	napF	ferredoxin-type protein NapF	-1.08224906096852	0.0156769279530366	Downregulated	42.0134056455169	WP_000686736.1
C2566_RS04840	C2566_RS04840	C2566_RS04840	hypothetical protein	-1.0954147714388	0.0490141462424737	Downregulated	64.8132315988135	NA
C2566_RS00470	wzyE	wzyE	ECA oligosaccharide polymerase	-1.10041870510849	0.00125523584051483	Downregulated	66.6618337229079	WP_000055131.1
C2566_RS01475	C2566_RS01475	C2566_RS01475	hypothetical protein	-1.13719450225866	0.0358574789994892	Downregulated	220.621655782613	NA
C2566_RS12760	yoaF	yoaF	DUF333 domain-containing lipoprotein YoaF	-1.14008045027688	0.00549346338573659	Downregulated	102.128549142197	WP_000691934.1
C2566_RS14775	glpA	glpA	anaerobic glycerol-3-phosphate dehydrogenase subunit A	-1.19034738062971	0.0428290424853489	Downregulated	325.103639263241	WP_000857257.1
C2566_RS09230	flgA	flgA	flagellar basal body P-ring formation chaperone FlgA	-1.23080154425275	0.0299431687671516	Downregulated	64.3298405348526	WP_000905458.1
C2566_RS06225	ybcJ	ybcJ	ribosome-associated protein YbcJ	-1.24466789666178	0.0103127212815353	Downregulated	24.9788552707448	WP_000190288.1
C2566_RS21990	yidF	yidF	radical SAM protein	-1.26513837576131	0.00320930670408263	Downregulated	128.5677476852	WP_000148063.1
C2566_RS19005	garD	garD	galactarate dehydratase	-1.31766557589908	0.00507932791331213	Downregulated	50.3778130704592	WP_001273763.1
C2566_RS09235	flgB	flgB	flagellar basal body rod protein FlgB	-1.31916867738861	0.0320189013303021	Downregulated	67.3868663562975	WP_000884692.1
C2566_RS12090	C2566_RS12090	C2566_RS12090	hypothetical protein	-1.37414743558428	0.0289996133771089	Downregulated	17.3762774538597	NA
C2566_RS02285	fumB	fumB	class I fumarate hydratase	-1.38566791350982	0.0137903527622329	Downregulated	84.5467236980285	WP_000066676.1
C2566_RS07965	C2566_RS07965	C2566_RS07965	GPO family capsid scaffolding protein	-1.39107259968168	0.0207043327537774	Downregulated	21.3899499102808	WP_000216259.1
C2566_RS16795	C2566_RS16795	C2566_RS16795	hypothetical protein	-1.48211553882874	0.00558689744672589	Downregulated	44.1786892455972	NA
C2566_RS06930	C2566_RS06930	C2566_RS06930	hypothetical protein	-1.57603147996989	0.0118320291834383	Downregulated	62.8992174213015	NA
C2566_RS09245	flgD	flgD	flagellar hook assembly protein FlgD	-1.61859961052143	0.0148299043350884	Downregulated	64.4933176576276	WP_000020467.1
C2566_RS03495	C2566_RS03495	C2566_RS03495	hypothetical protein	-1.62684401683549	0.00558689744672589	Downregulated	129.142966196986	NA
C2566_RS07110	ybfA	ybfA	YbfA family protein	-1.65082854627836	0.00752828371337222	Downregulated	3107.94951906869	WP_000424924.1
C2566_RS14780	glpB	glpB	glycerol-3-phosphate dehydrogenase subunit GlpB	-1.66683260895374	0.0148299043350884	Downregulated	270.467577065559	WP_001209902.1
C2566_RS06935	C2566_RS06935	C2566_RS06935	hypothetical protein	-1.78597676651525	0.00357190324442641	Downregulated	115.095693966729	NA
C2566_RS00040	tnaB	tnaB	low affinity tryptophan permease TnaB	-1.80079893415964	0.00723741859950852	Downregulated	232.001159648411	WP_000131911.1
C2566_RS09875	C2566_RS09875	C2566_RS09875	type I toxin-antitoxin system toxin Ldr family protein	-1.85067635899044	0.00713447270616741	Downregulated	141.267026704909	WP_000170951.1
C2566_RS20770	nikA	nikA	nickel ABC transporter substrate-binding protein	-1.8793109223227	5.03413906342548e-05	Downregulated	90.9131613785073	WP_000953348.1
C2566_RS18960	tdcA	tdcA	transcriptional regulator TdcA	-1.88258363645058	0.000339857857404599	Downregulated	1041.51965758037	WP_000104211.1
C2566_RS02450	frdD	frdD	fumarate reductase subunit FrdD	-1.96631345261233	3.12752831500412e-05	Downregulated	358.263161393888	WP_000609663.1
C2566_RS00930	yshB	yshB	YshB family small membrane protein	-2.03387677684473	1.73425236283645e-05	Downregulated	465.750100965276	WP_000893994.1
C2566_RS02290	dcuB	dcuB	anaerobic C4-dicarboxylate transporter DcuB	-2.07095946707285	0.000267743725545579	Downregulated	82.8405311745651	WP_000899522.1
C2566_RS15485	C2566_RS15485	C2566_RS15485	hypothetical protein	-2.07765952512498	0.00130700722676095	Downregulated	588.479464723493	NA
C2566_RS02895	treB	treB	PTS trehalose transporter subunit IIBC	-2.13224389339511	3.93757184101084e-06	Downregulated	81.4608647098868	WP_001297258.1
C2566_RS20210	nirD	nirD	nitrite reductase small subunit NirD	-2.13350936084538	0.0036333887332955	Downregulated	11.6736635347419	WP_000084764.1
C2566_RS02340	cadA	cadA	lysine decarboxylase CadA	-2.15787521458286	0.00104302717565837	Downregulated	60.7798465699388	WP_001295383.1
C2566_RS20205	nirB	nirB	NADPH-nitrite reductase large subunit	-2.25960509060393	1.32166131820392e-10	Downregulated	112.802487741082	WP_000049208.1
C2566_RS02030	nrfE	nrfE	heme lyase CcmF/NrfE family subunit	-2.30255471728958	2.96755389501137e-05	Downregulated	74.0228698627482	WP_071586153.1
C2566_RS20790	nikE	nikE	nickel import ATP-binding protein NikE	-2.44586033983654	2.28336855785729e-06	Downregulated	27.4213030348089	WP_000173665.1
C2566_RS20780	nikC	nikC	nickel ABC transporter permease subunit NikC	-2.47561369899228	1.12746300385384e-05	Downregulated	38.5342238333004	WP_001008963.1
C2566_RS20785	nikD	nikD	nickel import ATP-binding protein NikD	-2.57091853249419	1.19808367430976e-06	Downregulated	165.481905840962	WP_001136236.1
C2566_RS20775	nikB	nikB	nickel ABC transporter permease subunit NikB	-2.88146705030394	3.54700133214374e-07	Downregulated	81.1843749911881	WP_000947068.1
C2566_RS19415	yrbL	yrbL	PhoP regulatory network protein YrbL	-2.93364904373471	7.01167168398542e-05	Downregulated	768.371803475207	WP_000620405.1
