# Supplementary material for: Transcriptome Profiling of Escherichia coli B During Sequential Adaptation to T4 Phage and Iron(III) Stress
Source: Antibiotics (Basel). 2026 Jul 13;15(7):684. doi: 10.3390/antibiotics15070684 (PMC13405929; doi:10.3390/antibiotics15070684)
Supplement: Supplementary file 1 [file antibiotics-15-00684-s001.zip › SUPPLEMENTARY FOLDER/analysis_noCON3/PF_vs_FE_all.csv]

gene_id	label	gene_name	product	log2FoldChange	padj	direction	baseMean	protein_id
C2566_RS09995	galU	galU	UTP--glucose-1-phosphate uridylyltransferase GalU	0.00182627640015221	0.959502114644149	Upregulated	149.354438444439	WP_000718995.1
C2566_RS16440	yfiM	yfiM	YfiM family lipoprotein	0.00143607793149589	0.262990263481576	Upregulated	17.1721423457367	WP_012138968.1
C2566_RS18580	ubiK	ubiK	ubiquinone biosynthesis accessory factor UbiK	0.00140279261827651	0.959502114644149	Upregulated	106.252106260987	WP_001295626.1
C2566_RS12075	ribE	ribE	riboflavin synthase	0.00122423673568807	0.959502114644149	Upregulated	525.075928447289	WP_000493947.1
C2566_RS20935	slp	slp	outer membrane lipoprotein Slp	0.00119939363201167	0.959502114644149	Upregulated	1156.56242350748	WP_001057453.1
C2566_RS21895	yicL	yicL	carboxylate/amino acid/amine transporter	0.00119803260202334	0.959502114644149	Upregulated	67.7201767026655	WP_000535960.1
C2566_RS10385	pspC	pspC	envelope stress response membrane protein PspC	0.00119801967082231	0.959502114644149	Upregulated	75.2580808447518	WP_000907385.1
C2566_RS00575	C2566_RS00575	C2566_RS00575	SAM hydrolase/SAM-dependent halogenase family protein	0.00117195602302678	0.959502114644149	Upregulated	146.971787633741	WP_000751614.1
C2566_RS12015	gloA	gloA	lactoylglutathione lyase	0.00116749631045889	0.959502114644149	Upregulated	139.622774210396	WP_001237796.1
C2566_RS03915	caiF	caiF	carnitine metabolism transcriptional regulator CaiF	0.00115059087117029	0.959502114644149	Upregulated	277.968825226827	WP_000333125.1
C2566_RS09985	rssA	rssA	patatin-like phospholipase RssA	0.00113383225086685	0.959502114644149	Upregulated	83.4999111231607	WP_001295622.1
C2566_RS00400	trxA	trxA	thioredoxin TrxA	0.00112356244537486	0.959502114644149	Upregulated	1707.38902881539	WP_001280776.1
C2566_RS06735	crcB	crcB	fluoride efflux transporter CrcB	0.0010846866451255	0.959502114644149	Upregulated	54.5847821390418	WP_000939738.1
C2566_RS08685	tusE	tusE	sulfurtransferase TusE	0.0010807277926318	0.959502114644149	Upregulated	102.962183755879	WP_000904442.1
C2566_RS21490	mtlR	mtlR	mannitol operon repressor MtlR	0.00107681009913172	0.959502114644149	Upregulated	53.747447657353	WP_000228269.1
C2566_RS12995	msrC	msrC	L-methionine (R)-S-oxide reductase	0.00106888864976096	0.959502114644149	Upregulated	319.625974557611	WP_001043882.1
C2566_RS12410	yniB	yniB	YniB family protein	0.00106410993295646	0.959502114644149	Upregulated	233.621198817434	WP_000222172.1
C2566_RS12190	ydiH	ydiH	YdiH family protein	0.00105135959004771	0.959502114644149	Upregulated	222.449510729875	WP_001296104.1
C2566_RS11245	gadB	gadB	glutamate decarboxylase	0.00104636950400601	0.959502114644149	Upregulated	27.5938175347084	WP_000358930.1
C2566_RS12035	mepH	mepH	peptidoglycan DD-endopeptidase MepH	0.00104271369484984	0.959502114644149	Upregulated	157.185982211655	WP_000101193.1
C2566_RS13675	wzzB	wzzB	LPS O-antigen chain length determinant protein WzzB	0.00103996352193153	0.959502114644149	Upregulated	930.321790983261	WP_001319146.1
C2566_RS18125	yggL	yggL	YggL family protein	0.00103732063991496	0.959502114644149	Upregulated	189.09414660951	WP_001107564.1
C2566_RS18485	ygiW	ygiW	OB fold stress tolerance protein YgiW	0.00103540597120198	0.959502114644149	Upregulated	1092.58329558161	WP_000712658.1
C2566_RS09655	minE	minE	cell division topological specificity factor MinE	0.00103418405398326	0.959502114644149	Upregulated	283.617017187527	WP_001185665.1
C2566_RS11010	ydcY	ydcY	DUF2526 family protein YdcY	0.0010325473643649	0.959502114644149	Upregulated	164.95512422491	WP_000018633.1
C2566_RS12800	leuE	leuE	leucine efflux protein LeuE	0.0010264110976041	0.959502114644149	Upregulated	58.1534965191227	WP_000457199.1
C2566_RS21995	yidG	yidG	DUF202 domain-containing protein	0.00102509035934975	0.959502114644149	Upregulated	32.3819402753316	WP_001113432.1
C2566_RS09340	acpP	acpP	acyl carrier protein	0.00102005044282641	0.959502114644149	Upregulated	2404.32410866716	WP_000103754.1
C2566_RS00930	yshB	yshB	YshB family small membrane protein	0.00101731494364646	0.959502114644149	Upregulated	465.750100965276	WP_000893994.1
C2566_RS08870	yccJ	yccJ	YccJ family protein	0.00100412479248587	0.959502114644149	Upregulated	624.858794236717	WP_000107010.1
C2566_RS03610	yjiJ	yjiJ	MFS transporter	0.000998657423268555	0.959502114644149	Upregulated	45.9344088180566	WP_001141220.1
C2566_RS05875	pdeB	pdeB	cyclic-guanylate-specific phosphodiesterase PdeB	0.000996637577485155	0.959502114644149	Upregulated	122.11411072814	WP_001319841.1
C2566_RS18490	qseB	qseB	quorum sensing response regulator transcription factor QseB	0.000996134653295301	0.959502114644149	Upregulated	66.0620214436147	WP_001221493.1
C2566_RS01520	C2566_RS01520	C2566_RS01520	hypothetical protein	0.00099299643442125	0.959502114644149	Upregulated	219.52000372636	NA
C2566_RS19395	hpf	hpf	ribosome hibernation promoting factor	0.000986799514276886	0.959502114644149	Upregulated	866.228424298359	WP_001176599.1
C2566_RS00800	rfaH	rfaH	transcription/translation regulatory transformer protein RfaH	0.000985224430973021	0.959502114644149	Upregulated	79.1075900686986	WP_001192396.1
C2566_RS14660	rcsC	rcsC	two-component system sensor histidine kinase RcsC	0.000979070093742712	0.959502114644149	Upregulated	327.662842475653	WP_000876025.1
C2566_RS01030	yihY	yihY	virulence factor BrkB family protein	0.000971485269567092	0.959502114644149	Upregulated	258.624311752154	WP_000920762.1
C2566_RS10850	cybB	cybB	cytochrome b561	0.000964739916071146	0.959502114644149	Upregulated	197.227084605915	WP_000428998.1
C2566_RS16015	yfgJ	yfgJ	zinc ribbon domain-containing protein	0.00095945456567476	0.959502114644149	Upregulated	78.4626615577145	WP_001301158.1
C2566_RS04340	speD	speD	adenosylmethionine decarboxylase	0.000958797126190717	0.959502114644149	Upregulated	250.082493613324	WP_000734287.1
C2566_RS10395	pspE	pspE	thiosulfate sulfurtransferase PspE	0.000954628643876591	0.959502114644149	Upregulated	305.014440918083	WP_000473109.1
C2566_RS11955	mliC	mliC	C-type lysozyme inhibitor	0.000946852158000289	0.959502114644149	Upregulated	73.0300402529775	WP_000178042.1
C2566_RS17635	actS	actS	amidase activator ActS	0.00094429426507551	0.959502114644149	Upregulated	114.18570640802	WP_001301085.1
C2566_RS01025	yihX	yihX	glucose-1-phosphatase	0.000942958136285572	0.959502114644149	Upregulated	161.698648897099	WP_001295269.1
C2566_RS13400	pgsA	pgsA	CDP-diacylglycerol--glycerol-3-phosphate 3-phosphatidyltransferase	0.000935200132847018	0.959502114644149	Upregulated	331.505380193295	WP_001160187.1
C2566_RS20085	tusB	tusB	sulfurtransferase complex subunit TusB	0.000934972620823199	0.959502114644149	Upregulated	91.0332791145911	WP_000903377.1
C2566_RS18480	ygiV	ygiV	AraC family transcriptional regulator	0.000931014426798925	0.0797841954509919	Upregulated	103.832021721773	WP_000183505.1
C2566_RS08365	aroA	aroA	3-phosphoshikimate 1-carboxyvinyltransferase	0.000931004202265417	0.959502114644149	Upregulated	112.716581359621	WP_000445249.1
C2566_RS18865	yqjC	yqjC	DUF1090 family protein YqjC	0.000924613185036018	0.959502114644149	Upregulated	1124.29600712545	WP_001295543.1
C2566_RS11450	eamA	eamA	O-acetylserine/cysteine exporter	0.000919875012710533	0.959502114644149	Upregulated	72.3949335582066	WP_000087210.1
C2566_RS13345	ftnB	ftnB	non-heme ferritin-like protein	0.000912090261554022	0.959502114644149	Upregulated	408.00177225889	WP_000179469.1
C2566_RS12175	sufC	sufC	Fe-S cluster assembly ATPase SufC	0.000911734019925891	0.959502114644149	Upregulated	62.3937420578562	WP_000948865.1
C2566_RS03100	C2566_RS03100	C2566_RS03100	IS3-like element IS911 family transposase	0.000899663088213356	0.959502114644149	Upregulated	208.021218495236	WP_085948656.1
C2566_RS10390	pspD	pspD	phage shock protein PspD	0.000898712810609599	0.959502114644149	Upregulated	84.3700728558456	WP_001295585.1
C2566_RS01925	tyrB	tyrB	aromatic amino acid transaminase	0.000897206000726602	0.959502114644149	Upregulated	74.1913571773393	WP_000486988.1
C2566_RS01050	yiiF	yiiF	protein YiiF	0.000891158414733949	0.959502114644149	Upregulated	26.394236602231	WP_001086388.1
C2566_RS10575	dgcM	dgcM	diguanylate cyclase DgcM	0.000879880720948854	0.959502114644149	Upregulated	123.210444173232	WP_001301114.1
C2566_RS13015	yebV	yebV	YebV family protein	0.000861823705921712	0.959502114644149	Upregulated	1946.28999938405	WP_001295499.1
C2566_RS10510	mppA	mppA	murein tripeptide ABC transporter substrate-binding protein MppA	0.000860895317623018	0.959502114644149	Upregulated	100.343040457715	WP_000683020.1
C2566_RS05225	yahN	yahN	LysE family transporter	0.000858519352995328	0.959502114644149	Upregulated	80.3080780910948	WP_000976975.1
C2566_RS19820	mscL	mscL	large-conductance mechanosensitive channel protein MscL	0.000856531990506878	0.959502114644149	Upregulated	519.622997666543	WP_000022442.1
C2566_RS12145	pykF	pykF	pyruvate kinase PykF	0.000852986036537539	0.959502114644149	Upregulated	364.160125053328	WP_001295403.1
C2566_RS21655	rfaQ	rfaQ	lipopolysaccharide core heptosyltransferase RfaQ	0.00085256487142579	0.959502114644149	Upregulated	194.105718612643	WP_000360401.1
C2566_RS11820	ydgA	ydgA	YdgA family protein	0.000850261810440843	0.959502114644149	Upregulated	622.307801700491	WP_001043339.1
C2566_RS17570	araE	araE	arabinose-proton symporter AraE	0.000841971147527461	0.959502114644149	Upregulated	68.1315847354753	WP_000256436.1
C2566_RS14175	yehS	yehS	DUF1456 family protein	0.000841816720097375	0.959502114644149	Upregulated	170.327781799316	WP_001295430.1
C2566_RS07420	ybgS	ybgS	YbgS-like family protein	0.000826449895469652	0.959502114644149	Upregulated	187.022361992846	WP_000784351.1
C2566_RS10180	sohB	sohB	protease SohB	0.000824014439506002	0.959502114644149	Upregulated	318.110131542081	WP_000422045.1
C2566_RS05610	yajD	yajD	HNH nuclease YajD	0.000822299950980431	0.959502114644149	Upregulated	703.572778130387	WP_000974813.1
C2566_RS14120	C2566_RS14120	C2566_RS14120	DUF2574 family protein	0.000822085883801025	0.959502114644149	Upregulated	97.243945695761	NA
C2566_RS24480	C2566_RS24480	C2566_RS24480	MFS transporter	0.000815435290831031	0.959502114644149	Upregulated	33.7794752027964	WP_000355616.1
C2566_RS03605	yjiK	yjiK	SdiA-regulated domain-containing protein	0.000813028669952628	0.959502114644149	Upregulated	144.086659053219	WP_001318795.1
C2566_RS10915	ydcL	ydcL	DUF3313 domain-containing protein	0.000812524047538586	0.959502114644149	Upregulated	130.113119342867	WP_001261013.1
C2566_RS15775	ypfG	ypfG	DUF1176 domain-containing protein	0.000812122374574937	0.959502114644149	Upregulated	42.6981503395243	WP_001270542.1
C2566_RS20730	yhhN	yhhN	lysoplasmalogenase	0.000807523158575895	0.959502114644149	Upregulated	127.596255710068	WP_000964718.1
C2566_RS11005	ortT	ortT	orphan toxin OrtT	0.000806422544005671	0.959502114644149	Upregulated	39.3283772333462	WP_000061178.1
C2566_RS10260	yciT	yciT	DNA-binding transcriptional regulator YciT	0.00080589968673075	0.959502114644149	Upregulated	218.408462769756	WP_001088621.1
C2566_RS01490	murB	murB	UDP-N-acetylmuramate dehydrogenase	0.000804329274192499	0.959502114644149	Upregulated	289.578037091643	WP_001016666.1
C2566_RS09385	hinT	hinT	purine nucleoside phosphoramidase	0.000802920724467347	0.959502114644149	Upregulated	111.227134703304	WP_000807125.1
C2566_RS18890	yqjG	yqjG	glutathionyl-hydroquinone reductase YqjG	0.000799592240382079	0.959502114644149	Upregulated	58.2822738174121	WP_000531205.1
C2566_RS13000	yebS	yebS	membrane integrity lipid transport subunit YebS	0.000799582350875051	0.959502114644149	Upregulated	258.192844507079	WP_001301337.1
C2566_RS15495	yfeD	yfeD	MerR family transcriptional regulator	0.000799574998227198	0.959502114644149	Upregulated	166.237365069904	WP_000826513.1
C2566_RS10375	pspA	pspA	phage shock protein PspA	0.00079860170560021	0.959502114644149	Upregulated	1831.24029174961	WP_000511025.1
C2566_RS05370	frmA	frmA	S-(hydroxymethyl)glutathione dehydrogenase	0.000797406505988033	0.959502114644149	Upregulated	55.0360336769735	WP_000842100.1
C2566_RS14270	yohK	yohK	CidB/LrgB family autolysis modulator	0.000795505382391144	0.959502114644149	Upregulated	52.0526979012719	WP_000968208.1
C2566_RS06160	allE	allE	(S)-ureidoglycine aminohydrolase	0.000794133876394369	0.959502114644149	Upregulated	108.185755477257	WP_000540946.1
C2566_RS14525	yejO	yejO	autotransporter YejO	0.000783689644204989	0.959502114644149	Upregulated	162.700984420362	WP_000554226.1
C2566_RS03115	C2566_RS03115	C2566_RS03115	IS3-like element IS600 family transposase	0.000783569068113318	0.959502114644149	Upregulated	51.0588220110926	WP_085947616.1
C2566_RS09460	lolE	lolE	lipoprotein-releasing ABC transporter permease subunit LolE	0.000769812736604719	0.959502114644149	Upregulated	238.100817611375	WP_001251384.1
C2566_RS04370	can	can	carbonate dehydratase	0.000762388908321942	0.959502114644149	Upregulated	623.459673458425	WP_000651599.1
C2566_RS04620	ispC	ispC	1-deoxy-D-xylulose-5-phosphate reductoisomerase	0.000756531334011981	0.959502114644149	Upregulated	245.484709846552	WP_000811923.1
C2566_RS06645	uspG	uspG	universal stress protein UspG	0.00075212917450195	0.959502114644149	Upregulated	323.351090266053	WP_000278509.1
C2566_RS00420	wecA	wecA	UDP-N-acetylglucosamine--undecaprenyl-phosphate N-acetylglucosaminephosphotransferase	0.000750933908983412	0.959502114644149	Upregulated	291.816588321752	WP_001050960.1
C2566_RS12565	ynjD	ynjD	ATP-binding cassette domain-containing protein	0.000744827757574366	0.959502114644149	Upregulated	54.4801532731121	WP_001300558.1
C2566_RS07410	pnuC	pnuC	nicotinamide riboside transporter PnuC	0.000740610075621831	0.959502114644149	Upregulated	99.9163679742341	WP_000345410.1
C2566_RS15855	gcvR	gcvR	glycine cleavage system transcriptional repressor	0.000740070916074873	0.959502114644149	Upregulated	187.399732867448	WP_000176187.1
C2566_RS17410	csdE	csdE	cysteine desulfurase sulfur acceptor subunit CsdE	0.00073737752830237	0.959502114644149	Upregulated	142.632187832404	WP_000184261.1
C2566_RS10720	uspF	uspF	universal stress protein UspF	0.000737227637527751	0.959502114644149	Upregulated	1825.61138141326	WP_001300461.1
C2566_RS06830	ybeL	ybeL	zinc ribbon-containing protein	0.000736570216465115	0.959502114644149	Upregulated	878.263061663091	WP_001044880.1
C2566_RS04390	yadE	yadE	polysaccharide deacetylase family protein	0.000735325620701704	0.959502114644149	Upregulated	91.5830385138421	WP_000277917.1
C2566_RS12135	ydhY	ydhY	ferredoxin-like protein	0.000734114296429164	0.959502114644149	Upregulated	63.9906434816017	WP_001070230.1
C2566_RS17220	pyrG	pyrG	glutamine hydrolyzing CTP synthase	0.000733683295182582	0.959502114644149	Upregulated	878.245499703831	WP_000210878.1
C2566_RS20940	dctR	dctR	helix-turn-helix transcriptional regulator	0.000733430129097621	0.959502114644149	Upregulated	41.9941998948076	WP_000478619.1
C2566_RS18530	yqiB	yqiB	DUF1249 family protein	0.000733016378534394	0.959502114644149	Upregulated	369.950908828289	WP_000833393.1
C2566_RS12050	cydH	cydH	cytochrome bd-I accessory subunit CydH	0.000731779981795416	0.959502114644149	Upregulated	1555.58783712398	WP_000102278.1
C2566_RS00215	asnA	asnA	aspartate--ammonia ligase	0.000727910617645015	0.959502114644149	Upregulated	409.804482426614	WP_000845101.1
C2566_RS21815	C2566_RS21815	C2566_RS21815	glycoside hydrolase family 31 protein	0.000725748302717225	0.959502114644149	Upregulated	176.136026615045	WP_001313395.1
C2566_RS01630	yjaG	yjaG	YjaG family protein	0.000722829397366297	0.959502114644149	Upregulated	293.529220877995	WP_000940106.1
C2566_RS11445	marB	marB	multiple antibiotic resistance protein MarB	0.000715058284831072	0.959502114644149	Upregulated	31.8791366262268	WP_000803657.1
C2566_RS09595	ycgZ	ycgZ	regulatory protein YcgZ	0.000714198434080161	0.959502114644149	Upregulated	34.3415424265529	WP_000554140.1
C2566_RS21800	C2566_RS21800	C2566_RS21800	tetratricopeptide repeat protein	0.000707076236267458	0.959502114644149	Upregulated	123.746167109054	WP_000999851.1
C2566_RS06765	lipB	lipB	lipoyl(octanoyl) transferase LipB	0.000706963211226184	0.959502114644149	Upregulated	76.4129808156389	WP_000284027.1
C2566_RS09185	yceB	yceB	lipoprotein	0.000706918305961547	0.959502114644149	Upregulated	560.17317427871	WP_001295443.1
C2566_RS04270	gspE	gspE	type II secretion system protein GspE	0.000706043455965187	0.959502114644149	Upregulated	57.7867184947364	WP_001025145.1
C2566_RS05820	cof	cof	HMP-PP phosphatase	0.000704562308876882	0.959502114644149	Upregulated	78.8113072306225	WP_000113027.1
C2566_RS10015	ychE	ychE	NAAT family transporter YchE	0.000703900042079009	0.959502114644149	Upregulated	60.2685921177813	WP_000616554.1
C2566_RS13315	uspC	uspC	universal stress protein UspC	0.000701755374324517	0.959502114644149	Upregulated	293.919366210839	WP_000122426.1
C2566_RS19205	rpsO	rpsO	30S ribosomal protein S15	0.000701731903963209	0.959502114644149	Upregulated	3028.02872002553	WP_000059466.1
C2566_RS04430	yadM	yadM	fimbrial protein	0.000700781367082441	0.959502114644149	Upregulated	15.8223887232843	WP_000598300.1
C2566_RS18130	trmB	trmB	tRNA (guanosine(46)-N7)-methyltransferase TrmB	0.000700694668427975	0.959502114644149	Upregulated	146.917366635209	WP_000786911.1
C2566_RS04735	tsaA	tsaA	tRNA (N6-threonylcarbamoyladenosine(37)-N6)-methyltransferase TrmO	0.000699246951291236	0.959502114644149	Upregulated	194.417528799365	WP_000094031.1
C2566_RS21220	yiaG	yiaG	HTH-type transcriptional regulator	0.000698692836718333	0.959502114644149	Upregulated	924.875197665995	WP_000455798.1
C2566_RS01645	zraP	zraP	zinc resistance sensor/chaperone ZraP	0.000696951772529952	0.959502114644149	Upregulated	383.733622137504	WP_001296714.1
C2566_RS03885	dapB	dapB	4-hydroxy-tetrahydrodipicolinate reductase	0.000696709741610025	0.959502114644149	Upregulated	174.369304585667	WP_000543586.1
C2566_RS10955	yncJ	yncJ	YncJ family protein	0.000693064058045388	0.959502114644149	Upregulated	62.268589421464	WP_000494244.1
C2566_RS11190	osmC	osmC	peroxiredoxin OsmC	0.000691692296542561	0.959502114644149	Upregulated	247.549987244997	WP_000152305.1
C2566_RS05160	pdeL	pdeL	DNA-binding transcriptional activator/c-di-GMP phosphodiesterase PdeL	0.000688943694126763	0.959502114644149	Upregulated	89.0804850759529	WP_001301264.1
C2566_RS25025	ychE	ychE	protein YchT	0.000683823754588907	0.959502114644149	Upregulated	94.8438080302602	WP_211180492.1
C2566_RS20565	yhgN	yhgN	NAAT family transporter YhgN	0.000681213310609571	0.959502114644149	Upregulated	86.1049145071732	WP_001002544.1
C2566_RS12195	menI	menI	1,4-dihydroxy-2-naphthoyl-CoA hydrolase	0.000677365389631861	0.959502114644149	Upregulated	87.217513802821	WP_000637982.1
C2566_RS09860	sirB2	sirB2	invasion regulator SirB2	0.000674303471565886	0.959502114644149	Upregulated	22.3103211600125	WP_000200373.1
C2566_RS16495	raiA	raiA	ribosome-associated translation inhibitor RaiA	0.000672513405044532	0.959502114644149	Upregulated	69203.9686783827	WP_000178456.1
C2566_RS13705	wbbD	wbbD	UDP-Gal:alpha-D-GlcNAc-diphosphoundecaprenol beta-1,3-galactosyltransferase	0.000671400371591818	0.959502114644149	Upregulated	385.795665010243	WP_001278664.1
C2566_RS10235	lapA	lapA	lipopolysaccharide assembly protein LapA	0.000668912967479678	0.959502114644149	Upregulated	284.138697732178	WP_000876286.1
C2566_RS19925	rpsQ	rpsQ	30S ribosomal protein S17	0.000668005475487856	0.959502114644149	Upregulated	2335.75084380848	WP_000130100.1
C2566_RS12965	yobH	yobH	YobH family protein	0.000665854303126608	0.959502114644149	Upregulated	19.5320850802433	WP_001211011.1
C2566_RS13195	yecN	yecN	MAPEG family protein	0.00066482469457463	0.959502114644149	Upregulated	80.6618223404138	WP_000252980.1
C2566_RS11030	mcbR	mcbR	colanic acid/biofilm transcriptional regulator McbR	0.000662591187265495	0.959502114644149	Upregulated	32.8860735153749	WP_001301034.1
C2566_RS11930	dtpA	dtpA	dipeptide/tripeptide permease DtpA	0.000662267663147325	0.959502114644149	Upregulated	178.148020319381	WP_000100932.1
C2566_RS07025	fldA	fldA	flavodoxin FldA	0.000661787440737696	0.959502114644149	Upregulated	835.157930392159	WP_001018618.1
C2566_RS02050	yjcO	yjcO	Sel1 family TPR-like repeat protein YjcO	0.000661784317336231	0.959502114644149	Upregulated	156.451582670399	WP_000719886.1
C2566_RS04710	yaeQ	yaeQ	YaeQ family protein	0.000661025896663139	0.959502114644149	Upregulated	44.6402095167076	WP_001185290.1
C2566_RS25380	yoaL	yoaL	protein YoaL	0.000660976636747967	0.959502114644149	Upregulated	116.976729775646	WP_269212562.1
C2566_RS01575	yjaZ	yjaZ	heat-shock protein C	0.000659387463318318	0.959502114644149	Upregulated	111.853674620618	WP_001307500.1
C2566_RS12585	ynjH	ynjH	YnjH family protein	0.000658999698808804	0.959502114644149	Upregulated	24.8923402372026	WP_000085240.1
C2566_RS04825	yafS	yafS	class I SAM-dependent methyltransferase	0.000658146241296624	0.959502114644149	Upregulated	149.866681441045	WP_001297210.1
C2566_RS05880	ylaC	ylaC	YlaC family protein	0.000657275687257246	0.959502114644149	Upregulated	450.709231331977	WP_000136192.1
C2566_RS03345	creA	creA	protein CreA	0.000655419841513753	0.959502114644149	Upregulated	63.1747657083131	WP_000875487.1
C2566_RS02205	yjdM	yjdM	zinc ribbon domain-containing protein YjdM	0.000653410020795865	0.959502114644149	Upregulated	93.4801983901667	WP_001300891.1
C2566_RS18995	garL	garL	2-dehydro-3-deoxyglucarate aldolase	0.000653280253518993	0.959502114644149	Upregulated	17.1416883833647	WP_001058209.1
C2566_RS06025	ybaT	ybaT	APC family permease	0.000652951040137042	0.959502114644149	Upregulated	208.084619251247	WP_000982170.1
C2566_RS19455	C2566_RS19455	C2566_RS19455	transposase	0.000651432626761082	0.959502114644149	Upregulated	1502.07191497532	WP_000639208.1
C2566_RS12140	fumD	fumD	fumarate hydratase FumD	0.000650311370147105	0.959502114644149	Upregulated	196.392326559621	WP_000528342.1
C2566_RS08630	sxy	sxy	CRP-S regulon transcriptional coactivator Sxy	0.000647543022184892	0.959502114644149	Upregulated	139.762549531969	WP_000839153.1
C2566_RS00250	rbsD	rbsD	D-ribose pyranase	0.00064537116078147	0.262990263481576	Upregulated	270.910479239951	NA
C2566_RS16480	rluD	rluD	23S rRNA pseudouridine(1911/1915/1917) synthase RluD	0.000644641296268203	0.959502114644149	Upregulated	147.232131075522	WP_000079100.1
C2566_RS07515	C2566_RS07515	C2566_RS07515	acyltransferase family protein	0.000643291491070046	0.959502114644149	Upregulated	489.137465291794	WP_012777356.1
C2566_RS11385	C2566_RS11385	C2566_RS11385	diguanylate cyclase	0.000640931205754906	0.959502114644149	Upregulated	132.56291454008	WP_000558032.1
C2566_RS13950	yegP	yegP	YegP family protein	0.000640339079111822	0.959502114644149	Upregulated	160.159635666277	WP_000929408.1
C2566_RS06745	tatE	tatE	twin-arginine translocase subunit TatE	0.000640057918869656	0.959502114644149	Upregulated	190.162792697989	WP_000503930.1
C2566_RS12545	ydjZ	ydjZ	TVP38/TMEM64 family protein	0.000637528315850711	0.959502114644149	Upregulated	29.6208603011499	WP_000975812.1
C2566_RS10935	insQ	insQ	RNA-guided endonuclease InsQ/TnpB family protein	0.000636937582007666	0.959502114644149	Upregulated	110.903610360663	WP_000826416.1
C2566_RS15475	pdeA	pdeA	sensor domain-containing phosphodiesterase	0.000635170418799864	0.959502114644149	Upregulated	227.126477707368	WP_001301424.1
C2566_RS11740	ydgD	ydgD	trypsin-like serine peptidase	0.000634458855506808	0.959502114644149	Upregulated	384.849612384624	WP_001260835.1
C2566_RS07730	dps	dps	DNA starvation/stationary phase protection protein Dps	0.00063318230281145	0.959502114644149	Upregulated	5636.0414625953	WP_000100800.1
C2566_RS20985	gadW	gadW	acid resistance transcriptional activator GadW	0.000631205316927096	0.959502114644149	Upregulated	55.1105395043756	WP_000149999.1
C2566_RS04795	dkgB	dkgB	2,5-didehydrogluconate reductase DkgB	0.000629840604985779	0.959502114644149	Upregulated	64.1503099852283	WP_000997050.1
C2566_RS05090	C2566_RS05090	C2566_RS05090	helix-turn-helix domain-containing protein	0.000628814360931521	0.959502114644149	Upregulated	46.8020502460004	WP_000621009.1
C2566_RS14910	elaA	elaA	GNAT family N-acetyltransferase	0.00062769407873657	0.959502114644149	Upregulated	51.4664283328	WP_000574091.1
C2566_RS10895	rimL	rimL	50S ribosomal protein L7/L12-serine acetyltransferase	0.000626166838982437	0.959502114644149	Upregulated	350.156616114074	WP_000140873.1
C2566_RS07940	C2566_RS07940	C2566_RS07940	hypothetical protein	0.000624414416504889	0.959502114644149	Upregulated	199.940947153082	WP_001059831.1
C2566_RS15780	nudK	nudK	GDP-mannose pyrophosphatase NudK	0.000622523422385612	0.959502114644149	Upregulated	128.939548124568	WP_001300814.1
C2566_RS13500	yeeN	yeeN	YebC/PmpR family DNA-binding transcriptional regulator	0.000620310167837795	0.959502114644149	Upregulated	1571.57171084501	WP_000532923.1
C2566_RS02330	lysS	lysS	lysine--tRNA ligase	0.00062026954204244	0.959502114644149	Upregulated	1659.34955007436	WP_001295090.1
C2566_RS03220	nhaR	nhaR	transcriptional activator NhaR	0.000620089652326742	0.959502114644149	Upregulated	110.839232742805	WP_001300855.1
C2566_RS13595	sbmC	sbmC	DNA gyrase inhibitor SbmC	0.000619854084807582	0.959502114644149	Upregulated	270.727867185396	WP_001105393.1
C2566_RS18430	dkgA	dkgA	2,5-didehydrogluconate reductase DkgA	0.000618720184011582	0.959502114644149	Upregulated	147.499179277319	WP_000013149.1
C2566_RS07330	tolR	tolR	colicin uptake protein TolR	0.000617774819650034	0.959502114644149	Upregulated	150.526967821307	WP_000090100.1
C2566_RS16565	yfjD	yfjD	HlyC/CorC family transporter	0.000616313571408233	0.959502114644149	Upregulated	341.529227352504	WP_077260525.1
C2566_RS13765	galF	galF	UTP--glucose-1-phosphate uridylyltransferase GalF	0.00061334112219594	0.959502114644149	Upregulated	141.239721561396	WP_000183060.1
C2566_RS10255	osmB	osmB	osmotically-inducible lipoprotein OsmB	0.000613241448407618	0.959502114644149	Upregulated	251.411210017548	WP_000498253.1
C2566_RS14755	inaA	inaA	lipopolysaccharide kinase InaA	0.000612833841360865	0.959502114644149	Upregulated	139.165728905926	WP_000301050.1
C2566_RS15010	lrhA	lrhA	transcriptional regulator LrhA	0.000612826184680908	0.959502114644149	Upregulated	1478.86170358132	WP_000622290.1
C2566_RS04820	gloB	gloB	hydroxyacylglutathione hydrolase	0.000612810580642366	0.959502114644149	Upregulated	337.008733937867	WP_001052717.1
C2566_RS03920	caiE	caiE	carnitine operon protein CaiE	0.000612520669607876	0.959502114644149	Upregulated	22.5093611106415	WP_000122886.1
C2566_RS01745	rluF	rluF	23S rRNA pseudouridine(2604) synthase RluF	0.000611916927999772	0.959502114644149	Upregulated	67.6072683251089	WP_000936377.1
C2566_RS07740	ompX	ompX	outer membrane protein OmpX	0.000607884935928609	0.959502114644149	Upregulated	978.158452348206	WP_001295296.1
C2566_RS13020	yebW	yebW	YebW family protein	0.000605556095855591	0.959502114644149	Upregulated	106.757580725774	WP_001296140.1
C2566_RS07750	mntS	mntS	manganase accumulation protein MntS	0.000605072805827909	0.959502114644149	Upregulated	1421.47894086523	WP_001001761.1
C2566_RS10225	ribA	ribA	GTP cyclohydrolase II	0.000601556342831677	0.959502114644149	Upregulated	348.788412544399	WP_001176295.1
C2566_RS02430	ecnB	ecnB	lipoprotein toxin entericidin B	0.000601349135794973	0.959502114644149	Upregulated	1349.54848068611	WP_000239596.1
C2566_RS01195	fieF	fieF	CDF family cation-efflux transporter FieF	0.000600999042420951	0.959502114644149	Upregulated	267.456449758218	WP_001076742.1
C2566_RS16445	kgtP	kgtP	alpha-ketoglutarate permease	0.000600758040398896	0.959502114644149	Upregulated	431.096041163722	WP_000841103.1
C2566_RS08975	pgaD	pgaD	poly-beta-1,6-N-acetyl-D-glucosamine biosynthesis protein PgaD	0.000595650868148833	0.959502114644149	Upregulated	75.0056863641124	WP_001061095.1
C2566_RS08245	infA	infA	translation initiation factor IF-1	0.000594707725677403	0.959502114644149	Upregulated	2017.91671716359	WP_001040187.1
C2566_RS06895	C2566_RS06895	C2566_RS06895	rhomboid family intramembrane serine protease	0.000592506767980836	0.959502114644149	Upregulated	299.025664844374	WP_001276742.1
C2566_RS12315	ydiV	ydiV	anti-FlhDC factor	0.000592205097601892	0.959502114644149	Upregulated	249.700295479351	NA
C2566_RS00275	rbsR	rbsR	ribose operon transcriptional repressor RbsR	0.000590669244430631	0.959502114644149	Upregulated	76.6100245456622	WP_000224456.1
C2566_RS19280	yhbY	yhbY	ribosome assembly RNA-binding protein YhbY	0.000589188651541866	0.959502114644149	Upregulated	337.678860981689	WP_001054420.1
C2566_RS06475	ybdJ	ybdJ	DUF1158 domain-containing protein	0.00058888125611245	0.959502114644149	Upregulated	50.6984510090131	WP_000682514.1
C2566_RS08410	ycaR	ycaR	protein YcaR	0.000588175378131265	0.959502114644149	Upregulated	76.421415972186	WP_000350058.1
C2566_RS17340	C2566_RS17340	C2566_RS17340	LacI family DNA-binding transcriptional regulator	0.000586703402058672	0.959502114644149	Upregulated	62.8492123871181	WP_001140843.1
C2566_RS18495	qseC	qseC	quorum sensing histidine kinase QseC	0.000583280697011463	0.959502114644149	Upregulated	57.5270448115135	WP_000673402.1
C2566_RS09895	chaB	chaB	putative cation transport regulator ChaB	0.00058140322349855	0.959502114644149	Upregulated	43.7427955403407	WP_001146444.1
C2566_RS10595	ttcA	ttcA	tRNA 2-thiocytidine(32) synthetase TtcA	0.00057851747095058	0.959621768470333	Upregulated	152.667111305019	WP_001157407.1
C2566_RS07990	C2566_RS07990	C2566_RS07990	DUF6216 family protein	0.000574811976906756	0.959502114644149	Upregulated	997.833053582168	WP_000115390.1
C2566_RS05455	ddlA	ddlA	D-alanine--D-alanine ligase	0.000574557002933258	0.959502114644149	Upregulated	141.601473582051	WP_000413677.1
C2566_RS08735	appB	appB	cytochrome d ubiquinol oxidase subunit II	0.000574509292643752	0.959502114644149	Upregulated	81.4173167948204	WP_000460803.1
C2566_RS16330	rnc	rnc	ribonuclease III	0.000574456861260985	0.959502114644149	Upregulated	185.659282564488	WP_001068343.1
C2566_RS07280	mngR	mngR	mannosyl-D-glycerate transport/metabolism system transcriptional repressor MngR	0.000573630702961479	0.959502114644149	Upregulated	56.361798501394	WP_000509900.1
C2566_RS06465	nfsB	nfsB	oxygen-insensitive NAD(P)H nitroreductase	0.000573549104417334	0.959502114644149	Upregulated	167.820870802872	WP_000351477.1
C2566_RS21780	yicI	yicI	alpha-xylosidase	0.000573346467740257	0.959502114644149	Upregulated	52.9562824290051	WP_000702882.1
C2566_RS02220	proP	proP	glycine betaine/L-proline transporter ProP	0.000571177470797332	0.959502114644149	Upregulated	259.189994243638	WP_001298520.1
C2566_RS03535	yjjB	yjjB	threonine/serine exporter	0.000570708871890104	0.959502114644149	Upregulated	16.5214612092461	WP_000538191.1
C2566_RS24965	ykiE	ykiE	protein YkiE	0.000569732704743441	0.959502114644149	Upregulated	127.289481861098	WP_211180522.1
C2566_RS02895	treB	treB	PTS trehalose transporter subunit IIBC	0.000569123555288339	0.959502114644149	Upregulated	81.4608647098868	WP_001297258.1
C2566_RS15345	evgA	evgA	acid-sensing system DNA-binding response regulator EvgA	0.000565591973857809	0.959502114644149	Upregulated	685.207574288221	WP_000991370.1
C2566_RS25185	C2566_RS25185	C2566_RS25185	hypothetical protein	0.000564263308591197	0.959502114644149	Upregulated	25.5507526804627	NA
C2566_RS13590	yeeA	yeeA	FUSC family protein	0.000561804757231641	0.959502114644149	Upregulated	116.026917305103	WP_001200905.1
C2566_RS19830	zntR	zntR	Zn(2+)-responsive transcriptional regulator	0.000561760057806621	0.959502114644149	Upregulated	105.300082058932	WP_000285607.1
C2566_RS10770	feaB	feaB	phenylacetaldehyde dehydrogenase	0.000558470797681702	0.959502114644149	Upregulated	72.5508364006011	WP_000138605.1
C2566_RS05230	yahO	yahO	DUF1471 family periplasmic protein YahO	0.000558110437904354	0.959502114644149	Upregulated	2060.1483321989	WP_000691956.1
C2566_RS10305	sapD	sapD	peptide ABC transporter ATP-binding protein SapD	0.000557016790095596	0.959502114644149	Upregulated	64.8742658416985	WP_001128858.1
C2566_RS16700	ygaC	ygaC	DUF2002 family protein	0.000555756163865817	0.959502114644149	Upregulated	35.3630823533953	WP_000281320.1
C2566_RS06085	ybbC	ybbC	YbbC/YhhH family protein	0.000555689391480931	0.959502114644149	Upregulated	30.1154811127526	WP_000877768.1
C2566_RS16560	ypjD	ypjD	cytochrome C assembly family protein	0.000552677522435581	0.959502114644149	Upregulated	311.026057311598	WP_001338897.1
C2566_RS17050	ygbN	ygbN	GntP family transporter	0.000552005020830787	0.959502114644149	Upregulated	65.9121928727161	WP_000104459.1
C2566_RS01635	hupA	hupA	nucleoid-associated protein HU-alpha	0.000551926881084575	0.959502114644149	Upregulated	1219.6405400471	WP_001044513.1
C2566_RS05750	yajG	yajG	lipoprotein	0.000550250754068319	0.959502114644149	Upregulated	191.325318135118	WP_001300776.1
C2566_RS11885	ydgK	ydgK	DUF2569 domain-containing protein	0.000549473159197654	0.959502114644149	Upregulated	121.476745907616	WP_000214176.1
C2566_RS04285	nadC	nadC	carboxylating nicotinate-nucleotide diphosphorylase	0.000548528984349143	0.959621768470333	Upregulated	120.940078601136	WP_001135174.1
C2566_RS16195	yphB	yphB	aldose 1-epimerase	0.000546479653240694	0.959502114644149	Upregulated	14.9391087006473	WP_000158547.1
C2566_RS13440	msrP	msrP	protein-methionine-sulfoxide reductase catalytic subunit MsrP	0.000545454943416738	0.959502114644149	Upregulated	32.8351575971915	WP_000740094.1
C2566_RS16530	yfiB	yfiB	OmpA family protein	0.000544908066511551	0.959502114644149	Upregulated	33.7829814624266	WP_000589828.1
C2566_RS04890	yafQ	yafQ	type II toxin-antitoxin system mRNA interferase toxin YafQ	0.000543148945773812	0.959502114644149	Upregulated	102.171541553301	WP_000615981.1
C2566_RS18960	tdcA	tdcA	transcriptional regulator TdcA	0.000543018218528699	0.959502114644149	Upregulated	1041.51965758037	WP_000104211.1
C2566_RS09665	minC	minC	septum site-determining protein MinC	0.000541288784761705	0.959502114644149	Upregulated	483.488992169911	WP_001301105.1
C2566_RS10230	pgpB	pgpB	phosphatidylglycerophosphatase B	0.000540591444179737	0.959502114644149	Upregulated	162.717451293228	WP_001256538.1
C2566_RS10760	ydbL	ydbL	YdbL family protein	0.000539838431297725	0.959502114644149	Upregulated	51.7643025646857	WP_000752043.1
C2566_RS21305	bax	bax	protein bax	0.00053906378660309	0.959502114644149	Upregulated	831.468775374983	WP_001297957.1
C2566_RS17605	yqeG	yqeG	amino acid permease	0.000538781363117147	0.959502114644149	Upregulated	99.8338447392095	WP_000065950.1
C2566_RS09390	ycfL	ycfL	YcfL family protein	0.000538053715409012	0.959502114644149	Upregulated	148.400716380735	WP_001225276.1
C2566_RS12970	kdgR	kdgR	DNA-binding transcriptional regulator KdgR	0.000537323745186914	0.959502114644149	Upregulated	215.049735771945	WP_001262182.1
C2566_RS18020	yqgB	yqgB	acid stress response protein YqgB	0.000536327859837636	0.959502114644149	Upregulated	28.1385057272413	WP_001297406.1
C2566_RS14375	nupX	nupX	NupC/NupG family nucleoside CNT transporter	0.000535830381798765	0.959502114644149	Upregulated	83.0128900204541	WP_001329244.1
C2566_RS16705	ygaM	ygaM	DUF883 domain-containing protein	0.000535667708204397	0.959502114644149	Upregulated	350.083849675242	WP_001295174.1
C2566_RS11550	C2566_RS11550	C2566_RS11550	lipocalin family protein	0.000534237340189723	0.959502114644149	Upregulated	51.0371374884822	WP_000780584.1
C2566_RS23055	yncL	yncL	stress response membrane protein YncL	0.000534078092840992	0.959502114644149	Upregulated	916.568596059417	WP_001303494.1
C2566_RS16470	clpB	clpB	ATP-dependent chaperone ClpB	0.000532444097125411	0.959502114644149	Upregulated	3612.21108653992	WP_001235102.1
C2566_RS11670	ynfC	ynfC	YnfC family lipoprotein	0.000531940005812755	0.959502114644149	Upregulated	109.200623648608	WP_001321287.1
C2566_RS21615	C2566_RS21615	C2566_RS21615	UDP-galactose--(galactosyl) LPS alpha1,2-galactosyltransferase	0.000531911184756377	0.959502114644149	Upregulated	211.07711190062	WP_000364777.1
C2566_RS19550	yhcO	yhcO	barstar family protein	0.000531387902423203	0.959502114644149	Upregulated	380.100964499422	WP_001029005.1
C2566_RS18145	mltC	mltC	membrane-bound lytic murein transglycosylase MltC	0.00053090132578182	0.959502114644149	Upregulated	61.977101898639	WP_024184295.1
C2566_RS09900	chaC	chaC	glutathione-specific gamma-glutamylcyclotransferase	0.000530750395171521	0.972436637866552	Upregulated	112.740221972302	WP_012775986.1
C2566_RS13760	rfbB	rfbB	dTDP-glucose 4,6-dehydratase	0.000527737711332858	0.959502114644149	Upregulated	406.028221224493	WP_000699450.1
C2566_RS06020	glsA	glsA	glutaminase A	0.000525950442148208	0.959502114644149	Upregulated	252.070398927481	WP_000883034.1
C2566_RS00630	pldA	pldA	phospholipase A	0.000525814051525919	0.964408141844502	Upregulated	111.495766573936	WP_001259695.1
C2566_RS14905	elaB	elaB	stress response protein ElaB	0.000523903156562277	0.959502114644149	Upregulated	111.217415534141	WP_000070621.1
C2566_RS05500	yaiA	yaiA	protein YaiA	0.00052306813003553	0.959502114644149	Upregulated	840.600838604057	WP_001142439.1
C2566_RS24750	rseD	rseD	rpoE leader peptide RseD	0.000522835383969469	0.959502114644149	Upregulated	681.027073029319	WP_001303621.1
C2566_RS17915	yqfB	yqfB	N(4)-acetylcytidine aminohydrolase	0.000522231119381548	0.959502114644149	Upregulated	399.984014919069	WP_001182954.1
C2566_RS06115	allA	allA	ureidoglycolate lyase	0.000520802584457739	0.959502114644149	Upregulated	30.3280878751839	WP_000776388.1
C2566_RS00655	yigL	yigL	sugar/pyridoxal phosphate phosphatase YigL	0.000520012308348581	0.959502114644149	Upregulated	168.306277562691	WP_000285349.1
C2566_RS04335	yacL	yacL	protein YacL	0.000519691104404699	0.959502114644149	Upregulated	140.217604254383	WP_000384306.1
C2566_RS02255	adiA	adiA	arginine decarboxylase	0.000519538529474067	0.959502114644149	Upregulated	51.5998207262887	WP_012767781.1
C2566_RS07450	C2566_RS07450	C2566_RS07450	tyrosine-type recombinase/integrase	0.000517412205279864	0.959502114644149	Upregulated	251.639350874089	WP_000533643.1
C2566_RS10370	pspF	pspF	phage shock protein operon transcriptional activator	0.000515723815658519	0.959502114644149	Upregulated	30.6444841930041	WP_001301108.1
C2566_RS09190	grxB	grxB	glutaredoxin 2	0.000515561236510133	0.959502114644149	Upregulated	747.872258242139	WP_000780912.1
C2566_RS01880	yjbJ	yjbJ	CsbD family protein	0.000514559795846123	NA	Upregulated	6948.08718011678	WP_001030593.1
C2566_RS10060	kch	kch	voltage-gated potassium channel protein	0.000513407811501861	0.959502114644149	Upregulated	180.50858620067	WP_000020078.1
C2566_RS08810	gnsA	gnsA	GnsA/GnsB family addiction module toxin	0.000512631728733293	0.959502114644149	Upregulated	80.4832004823232	WP_001019197.1
C2566_RS04535	clcA	clcA	H(+)/Cl(-) exchange transporter ClcA	0.000510265135607279	0.959502114644149	Upregulated	227.583053428846	WP_000845394.1
C2566_RS10755	ynbE	ynbE	YnbE family lipoprotein	0.000510205352276303	0.959502114644149	Upregulated	29.0738455514615	WP_000698145.1
C2566_RS09095	mdoC	mdoC	glucans biosynthesis protein MdoC	0.000509963719365519	0.959502114644149	Upregulated	28.5761071084205	WP_001070375.1
C2566_RS11035	pqqU	pqqU	TonB-dependent receptor PqqU	0.000508988678748694	0.959502114644149	Upregulated	190.43196877528	WP_000689311.1
C2566_RS11750	mdtJ	mdtJ	multidrug/spermidine efflux SMR transporter subunit MdtJ	0.000508977937441887	0.959502114644149	Upregulated	20.0905569571467	WP_000276149.1
C2566_RS06770	ybeD	ybeD	DUF493 family protein YbeD	0.000508555060809276	0.959502114644149	Upregulated	254.916686362743	WP_000850550.1
C2566_RS16615	C2566_RS16615	C2566_RS16615	integrase domain-containing protein	0.000508354559357269	0.959502114644149	Upregulated	315.249109351181	WP_001062342.1
C2566_RS00780	tatA	tatA	Sec-independent protein translocase subunit TatA	0.000507584931710243	0.959502114644149	Upregulated	1283.80860445419	WP_001295260.1
C2566_RS09715	dsbB	dsbB	disulfide bond formation protein DsbB	0.000507128798703811	0.959502114644149	Upregulated	70.3862897840599	WP_000943459.1
C2566_RS24850	nadS	nadS	NadS family protein	0.000507093582302678	0.959502114644149	Upregulated	94.2537916943586	WP_000007444.1
C2566_RS01070	fdoH	fdoH	formate dehydrogenase O subunit beta	0.000505664647476695	0.959502114644149	Upregulated	417.549522060242	WP_000331377.1
C2566_RS21605	C2566_RS21605	C2566_RS21605	O-antigen ligase family protein	0.00050540099306612	0.959502114644149	Upregulated	348.004268934383	WP_001318782.1
C2566_RS03575	C2566_RS03575	C2566_RS03575	Rpn family recombination-promoting nuclease/putative transposase	0.000504347556850022	0.959502114644149	Upregulated	35.566177875776	NA
C2566_RS06985	nagB	nagB	glucosamine-6-phosphate deaminase	0.000504235428760643	0.959502114644149	Upregulated	76.0258936094013	WP_001237072.1
C2566_RS12385	yniD	yniD	small membrane protein YniD	0.000503709381349422	0.959502114644149	Upregulated	15.7949393129601	WP_001142445.1
C2566_RS04250	zapD	zapD	cell division protein ZapD	0.000503473412260366	0.959502114644149	Upregulated	84.0192131970299	WP_001194734.1
C2566_RS19245	yhbX	yhbX	phosphoethanolamine transferase	0.000502625133643626	0.959502114644149	Upregulated	39.9184183304521	WP_001300540.1
C2566_RS17295	queF	queF	NADPH-dependent 7-cyano-7-deazaguanine reductase QueF	0.00050182469865812	0.974779697214778	Upregulated	149.253557688048	WP_000100420.1
C2566_RS00730	C2566_RS00730	C2566_RS00730	tripartite tricarboxylate transporter permease	0.000500506549623535	0.959502114644149	Upregulated	84.4294669808531	WP_000463026.1
C2566_RS01260	zapB	zapB	septal ring assembly protein ZapB	0.000500340945480549	0.959502114644149	Upregulated	5077.5357456356	WP_001296623.1
C2566_RS13625	yeeY	yeeY	LysR substrate-binding domain-containing protein	0.000500197866751613	0.959502114644149	Upregulated	103.758695667821	WP_000803363.1
C2566_RS16760	emrR	emrR	multidrug efflux transporter EmrAB transcriptional repressor EmrR	0.000500186832218924	0.959502114644149	Upregulated	236.180809172815	WP_000378442.1
C2566_RS03985	folA	folA	type 3 dihydrofolate reductase	0.000497487422751745	0.974779697214778	Upregulated	135.63494444337	WP_000624375.1
C2566_RS03500	C2566_RS03500	C2566_RS03500	hypothetical protein	0.000495773591560228	0.959502114644149	Upregulated	218.72413237613	NA
C2566_RS01900	dusA	dusA	tRNA dihydrouridine(20/20a) synthase DusA	0.000493914338881722	0.959502114644149	Upregulated	70.7142465776797	WP_001329186.1
C2566_RS01700	metA	metA	homoserine O-acetyltransferase MetA	0.000493630786855761	0.959502114644149	Upregulated	46.3256061919462	WP_001122777.1
C2566_RS08045	ybjL	ybjL	aspartate:alanine antiporter	0.000492054479978864	0.974779697214778	Upregulated	204.228016538087	WP_001024876.1
C2566_RS07525	C2566_RS07525	C2566_RS07525	acyltransferase family protein	0.000491881927852943	0.959502114644149	Upregulated	462.849514838777	WP_000603805.1
C2566_RS20990	gadX	gadX	acid resistance transcriptional activator GadX	0.000489948389686478	0.959502114644149	Upregulated	1346.82347891271	WP_001191059.1
C2566_RS24950	ysgD	ysgD	protein YsgD	0.000489109337542602	0.959502114644149	Upregulated	27.3595561626495	WP_211180520.1
C2566_RS04540	erpA	erpA	iron-sulfur cluster insertion protein ErpA	0.000489062055742532	0.959502114644149	Upregulated	1286.07148129212	WP_001295564.1
C2566_RS01315	metJ	metJ	met regulon transcriptional regulator MetJ	0.000488076110708645	0.959621768470333	Upregulated	248.267020991241	WP_000852812.1
C2566_RS18035	metK	metK	methionine adenosyltransferase	0.0004876774424012	0.959502114644149	Upregulated	240.069581918974	WP_001062128.1
C2566_RS07950	C2566_RS07950	C2566_RS07950	retron St85 family RNA-directed DNA polymerase	0.000486638489463456	0.959502114644149	Upregulated	1013.6325658209	WP_226347323.1
C2566_RS19680	yhdU	yhdU	DUF2556 family protein	0.000486167288413941	0.959502114644149	Upregulated	67.6642184558618	WP_001295275.1
C2566_RS05475	psiF	psiF	phosphate starvation-inducible protein PsiF	0.00048596113057252	0.959502114644149	Upregulated	106.187563234252	WP_001301327.1
C2566_RS06000	ybaK	ybaK	Cys-tRNA(Pro)/Cys-tRNA(Cys) deacylase YbaK	0.000484942206160171	0.959502114644149	Upregulated	39.1941634180303	WP_000186631.1
C2566_RS24470	mgtL	mgtL	mgtA regulatory leader peptide MgtL	0.000483717994237686	0.959502114644149	Upregulated	83.0500155557943	WP_001387276.1
C2566_RS02275	melB	melB	melibiose:sodium transporter MelB	0.000483442590984906	0.959502114644149	Upregulated	74.5945191002099	WP_000028114.1
C2566_RS19015	yhaV	yhaV	type II toxin-antitoxin system ribonuclease toxin YhaV	0.000482961916044089	0.959502114644149	Upregulated	339.266597940281	NA
C2566_RS15060	yfcC	yfcC	putative basic amino acid antiporter YfcC	0.000481331539624855	0.959502114644149	Upregulated	83.2063187811537	WP_001274501.1
C2566_RS02680	yjfY	yjfY	DUF1471 family protein YjfY	0.000477005568485164	0.959502114644149	Upregulated	32.6649541554959	WP_000492914.1
C2566_RS08475	ompF	ompF	porin OmpF	0.000476837912128738	0.959502114644149	Upregulated	130227.461999142	WP_000977920.1
C2566_RS10680	trkG	trkG	Trk system potassium transporter TrkG	0.000475500655368943	0.959502114644149	Upregulated	392.092881773395	WP_001097897.1
C2566_RS21090	bcsR	bcsR	cellulose biosynthesis protein BcsR	0.000475462331798211	0.959502114644149	Upregulated	20.810429121171	WP_001063318.1
C2566_RS07065	potE	potE	putrescine-ornithine antiporter	0.000475352549227786	0.959502114644149	Upregulated	94.0530659420792	WP_000075845.1
C2566_RS10065	yciI	yciI	YciI family protein	0.000472863350709356	0.959502114644149	Upregulated	450.770214449372	WP_000967595.1
C2566_RS21030	yhjG	yhjG	AsmA family protein	0.000472646012181045	0.959502114644149	Upregulated	74.7929434674745	WP_001296794.1
C2566_RS14255	yohP	yohP	small membrane protein YohP	0.000472642232384797	0.959502114644149	Upregulated	10.5795987782134	WP_000691708.1
C2566_RS01905	pspG	pspG	envelope stress response protein PspG	0.000471698689077193	0.959502114644149	Upregulated	22.8914043068413	WP_000891404.1
C2566_RS12400	ghoS	ghoS	type V toxin-antitoxin system endoribonuclease antitoxin GhoS	0.000471530986398335	0.959502114644149	Upregulated	145.167170139219	WP_000146159.1
C2566_RS00350	ilvE	ilvE	branched-chain-amino-acid transaminase	0.000469742883354076	0.959502114644149	Upregulated	81.9383044062058	WP_000208515.1
C2566_RS12755	yeaO	yeaO	DUF488 domain-containing protein	0.000469484565317399	0.959502114644149	Upregulated	52.3034098371127	WP_001297652.1
C2566_RS11045	ansP	ansP	L-asparagine permease	0.000469272314014656	0.959621768470333	Upregulated	64.3873230739138	WP_001295649.1
C2566_RS15410	ypdB	ypdB	two-component system response regulator YpdB	0.000468598253432838	0.959502114644149	Upregulated	106.006464640319	WP_001295458.1
C2566_RS05375	frmR	frmR	formaldehyde-responsive transcriptional repressor FrmR	0.000467628094690677	0.959502114644149	Upregulated	22.7629797964642	WP_001141271.1
C2566_RS01795	psiE	psiE	phosphate-starvation-inducible protein PsiE	0.000465149287073364	0.959502114644149	Upregulated	16.8917247861756	WP_000202902.1
C2566_RS02315	yjdJ	yjdJ	GNAT family N-acetyltransferase	0.000464641813216736	0.959502114644149	Upregulated	172.835501378911	WP_000405651.1
C2566_RS10320	sapA	sapA	ABC transporter substrate-binding protein SapA	0.000463636736105426	0.972436637866552	Upregulated	70.4005586253212	WP_001250216.1
C2566_RS03555	opgB	opgB	phosphatidylglycerol--membrane-oligosaccharide glycerophosphotransferase	0.000463273369655172	0.990942651502667	Upregulated	155.648192021081	NA
C2566_RS07415	zitB	zitB	CDF family zinc transporter ZitB	0.000463081780255303	0.959502114644149	Upregulated	76.697542872625	WP_000951295.1
C2566_RS21435	selA	selA	L-seryl-tRNA(Sec) selenium transferase	0.000462799302589347	0.974779697214778	Upregulated	109.871707114071	WP_000206275.1
C2566_RS03710	fimC	fimC	type 1 fimbria chaperone FimC	0.000462360772123772	0.959502114644149	Upregulated	133.008587422013	WP_000066560.1
C2566_RS12815	yeaV	yeaV	BCCT family transporter YeaV	0.000461370373411049	0.959502114644149	Upregulated	27.9696479280178	NA
C2566_RS11430	C2566_RS11430	C2566_RS11430	type II toxin-antitoxin system RelE/ParE family toxin	0.000461338472856625	0.959502114644149	Upregulated	163.039926486151	WP_000273128.1
C2566_RS00005	rpmH	rpmH	50S ribosomal protein L34	0.00046117573429781	0.959502114644149	Upregulated	717.552124497517	WP_000831330.1
C2566_RS17045	ygbM	ygbM	HPr family phosphocarrier protein	0.000460174166627451	0.959502114644149	Upregulated	16.5841609536783	WP_001136925.1
C2566_RS07015	uof	uof	fur leader peptide	0.000460045562694862	0.959502114644149	Upregulated	755.740842767673	WP_001406816.1
C2566_RS08145	ybjQ	ybjQ	heavy metal-binding domain-containing protein	0.000458989831105738	0.959502114644149	Upregulated	117.017438994116	WP_001160737.1
C2566_RS00260	rbsC	rbsC	ribose ABC transporter permease	0.000458470898967707	0.959502114644149	Upregulated	103.519908474468	WP_000211858.1
C2566_RS01095	frvR	frvR	putative frv operon regulatory protein	0.000457913882722356	0.959502114644149	Upregulated	33.7440170672284	WP_000931298.1
C2566_RS12865	yoaC	yoaC	DUF1889 family protein	0.000457908947586327	0.959502114644149	Upregulated	563.864912338367	WP_001111995.1
C2566_RS08680	yccX	yccX	acylphosphatase	0.000457673630412757	0.959502114644149	Upregulated	72.500748313806	WP_000048252.1
C2566_RS08050	ybjM	ybjM	inner membrane protein YbjM	0.00045649715613514	0.959502114644149	Upregulated	17.4488755371906	WP_000681108.1
C2566_RS18155	speC	speC	ornithine decarboxylase	0.000456332330320245	0.959621768470333	Upregulated	86.0606555174465	WP_001326492.1
C2566_RS16675	yqaE	yqaE	YqaE/Pmp3 family membrane protein	0.00045625784348174	0.959502114644149	Upregulated	55.7549536563989	WP_000508177.1
C2566_RS12150	lpp	lpp	murein lipoprotein Lpp	0.000456208541382863	0.959502114644149	Upregulated	111271.568607545	WP_000648420.1
C2566_RS06410	C2566_RS06410	C2566_RS06410	phage tail tip protein	0.000455799286763999	0.959502114644149	Upregulated	195.712966754144	NA
C2566_RS03080	nanY	nanY	2,7-anhydro-N-acetylneuraminate hydratase	0.000455265259425669	0.959502114644149	Upregulated	287.626596184712	WP_000611568.1
C2566_RS13390	C2566_RS13390	C2566_RS13390	hypothetical protein	0.000454238502898052	0.959502114644149	Upregulated	409.470152909502	NA
C2566_RS03075	nanX	nanX	MFS transporter	0.000453771373366659	0.959502114644149	Upregulated	128.36569269453	WP_000179691.1
C2566_RS09810	ychF	ychF	redox-regulated ATPase YchF	0.000453665351917015	0.959502114644149	Upregulated	455.804072121399	WP_000505877.1
C2566_RS15470	nupC	nupC	nucleoside permease NupC	0.000450816565491314	0.959502114644149	Upregulated	437.641443999181	WP_000376337.1
C2566_RS11465	dgcZ	dgcZ	diguanylate cyclase DgcZ	0.000449690994694363	0.959502114644149	Upregulated	144.682506699277	WP_000592802.1
C2566_RS16820	csrA	csrA	carbon storage regulator CsrA	0.000449686544305822	0.959502114644149	Upregulated	1526.11040681018	WP_000906486.1
C2566_RS14030	yegT	yegT	nucleoside permease	0.000449447687179193	0.959502114644149	Upregulated	37.8857046282635	WP_000858501.1
C2566_RS18265	lptG	lptG	LPS export ABC transporter permease LptG	0.000449406385793458	0.959502114644149	Upregulated	90.1410647596674	WP_001318997.1
C2566_RS15350	evgS	evgS	acid-sensing system histidine kinase EvgS	0.000449295419059338	0.959502114644149	Upregulated	1011.62574723858	WP_001326970.1
C2566_RS16265	mltF	mltF	membrane-bound lytic murein transglycosylase MltF	0.000448513006495786	0.959502114644149	Upregulated	53.1325198977548	WP_000734213.1
C2566_RS04860	yafV	yafV	2-oxoglutaramate amidase	0.000447947501611579	0.959621768470333	Upregulated	83.6224311018647	WP_001118052.1
C2566_RS20805	yhhH	yhhH	protein YhhH	0.000447842668407058	0.959502114644149	Upregulated	29.3286939611039	WP_001271690.1
C2566_RS12720	cdgI	cdgI	GGDEF domain-containing protein	0.000447816494268967	0.959502114644149	Upregulated	38.7631309643066	WP_000616417.1
C2566_RS15555	cysZ	cysZ	sulfate transporter CysZ	0.000447752543472417	0.959502114644149	Upregulated	62.6935736220197	WP_000254839.1
C2566_RS15765	tal	tal	transaldolase	0.000447657991554427	0.959502114644149	Upregulated	184.921112111181	WP_001003709.1
C2566_RS12455	chbR	chbR	transcriptional regulator ChbR	0.000447388615362215	0.959502114644149	Upregulated	52.7191548913365	WP_000983648.1
C2566_RS25535	C2566_RS25535	C2566_RS25535	hypothetical protein	0.00044726489908843	0.959502114644149	Upregulated	87.3798938351616	WP_001329370.1
C2566_RS17795	mscS	mscS	small-conductance mechanosensitive channel MscS	0.000446867928655572	0.974779697214778	Upregulated	186.693378605769	WP_000389818.1
C2566_RS17395	gcvA	gcvA	glycine cleavage system transcriptional regulator GcvA	0.000446572706813723	0.959502114644149	Upregulated	107.207405601938	WP_000044401.1
C2566_RS06665	rna	rna	ribonuclease I	0.000445866047525367	0.959502114644149	Upregulated	200.209739626489	WP_000643397.1
C2566_RS02795	ytfK	ytfK	DUF1107 domain-containing protein	0.000444417389386922	0.959502114644149	Upregulated	10476.8125282035	WP_000689228.1
C2566_RS09170	bssS	bssS	biofilm formation regulator BssS	0.000443721559661019	0.959502114644149	Upregulated	1569.7069298127	WP_000414437.1
C2566_RS00490	C2566_RS00490	C2566_RS00490	hypothetical protein	0.000443657631515467	0.959502114644149	Upregulated	770.521707520077	NA
C2566_RS18880	yqjK	yqjK	YqjK-like family protein	0.000443325703583193	0.959502114644149	Upregulated	119.06801750567	WP_000096086.1
C2566_RS13380	yecA	yecA	UPF0149 family protein YecA	0.000442702755283029	0.959502114644149	Upregulated	316.351810051793	WP_000847880.1
C2566_RS09150	yceI	yceI	YceI family protein	0.000442419763974083	0.959502114644149	Upregulated	34.5223660392938	WP_000749261.1
C2566_RS20225	yhfL	yhfL	YhfL family protein	0.000442125964620529	0.959502114644149	Upregulated	75.4676802259283	WP_001031834.1
C2566_RS02955	C2566_RS02955	C2566_RS02955	hypothetical protein	0.000441944395291721	0.959502114644149	Upregulated	143.351684244254	WP_000036440.1
C2566_RS24235	azuC	azuC	stress response protein AzuC	0.000441628875528924	0.959502114644149	Upregulated	180.473914296023	WP_010723106.1
C2566_RS21965	ivbL	ivbL	ilvB operon leader peptide IvbL	0.000441482979571931	0.959502114644149	Upregulated	744.574772615466	WP_001300753.1
C2566_RS13585	tmaR	tmaR	DUF496 family protein	0.00044133971933605	0.959502114644149	Upregulated	1977.0042168805	WP_000450409.1
C2566_RS13735	vioA	vioA	dTDP-4-amino-4,6-dideoxy-D-glucose aminotransferase VioA	0.00044123187525589	0.959502114644149	Upregulated	7215.667575349	WP_000998544.1
C2566_RS25315	C2566_RS25315	C2566_RS25315	protein YnhH	0.000440827055181142	0.959502114644149	Upregulated	43.0639922165016	WP_240806354.1
C2566_RS13065	ptrB	ptrB	oligopeptidase B	0.000440574707776726	0.974779697214778	Upregulated	105.648329472169	WP_000936922.1
C2566_RS25320	timP	timP	small toxic inner membrane protein TimP	0.000440491300381897	0.959502114644149	Upregulated	370.137160125327	WP_001380605.1
C2566_RS07905	C2566_RS07905	C2566_RS07905	hypothetical protein	0.000440207966094061	0.959502114644149	Upregulated	1413.13606873093	WP_000974872.1
C2566_RS17530	ygdR	ygdR	lipoprotein YgdR	0.000440202056988118	0.959502114644149	Upregulated	698.42272098091	WP_000758655.1
C2566_RS00030	tnaC	tnaC	tryptophanase leader peptide	0.000439969114994314	0.959502114644149	Upregulated	487.023284997085	WP_001364348.1
C2566_RS09865	sirB1	sirB1	invasion regulator SirB1	0.000439956485649046	0.965322873658855	Upregulated	192.466076887102	WP_001257044.1
C2566_RS10985	ydcU	ydcU	ABC transporter permease	0.000438948503897141	0.959502114644149	Upregulated	25.7214308812183	WP_001251313.1
C2566_RS16295	shoB	shoB	type I toxin-antitoxin system toxin ShoB	0.000438236805098797	0.959502114644149	Upregulated	98.1418104738189	WP_000128776.1
C2566_RS18470	mqsA	mqsA	type II toxin-antitoxin system antitoxin MqsA	0.000437926845768178	0.959502114644149	Upregulated	638.151901895743	WP_000650107.1
C2566_RS13025	pphA	pphA	protein-serine/threonine phosphatase	0.000437884299933373	0.959502114644149	Upregulated	40.977040951984	WP_000812724.1
C2566_RS09960	C2566_RS09960	C2566_RS09960	hypothetical protein	0.000437134514420933	0.959502114644149	Upregulated	63.0131575855578	NA
C2566_RS21445	C2566_RS21445	C2566_RS21445	polymorphic toxin type 34 domain-containing protein	0.00043588228919174	0.959502114644149	Upregulated	98.0424965747385	WP_000015362.1
C2566_RS12725	dgcJ	dgcJ	diguanylate cyclase DgcJ	0.000435802395039744	0.959502114644149	Upregulated	181.810552753616	WP_000766131.1
C2566_RS02305	dcuS	dcuS	sensor histidine kinase	0.000435029292824976	0.959502114644149	Upregulated	97.2854373305221	NA
C2566_RS11570	rem	rem	protein Rem	0.000434922324803815	0.959502114644149	Upregulated	14.5003512146849	WP_000981003.1
C2566_RS23930	C2566_RS23930	C2566_RS23930	IS1 family transposase	0.000434074668672353	0.959502114644149	Upregulated	55.1169738950508	NA
C2566_RS08315	ycaD	ycaD	MFS transporter	0.000433524409306051	0.959502114644149	Upregulated	98.7574783797899	WP_000109259.1
C2566_RS20165	crp	crp	cAMP-activated global transcriptional regulator CRP	0.000433349063488894	0.959502114644149	Upregulated	1640.85770333227	WP_000242755.1
C2566_RS18190	pppA	pppA	prepilin peptidase PppA	0.000432359132436883	0.959502114644149	Upregulated	14.2703593472187	WP_001333829.1
C2566_RS20810	C2566_RS20810	C2566_RS20810	lyase	0.000431868611244381	0.959502114644149	Upregulated	53.2867289685578	NA
C2566_RS22055	yidQ	yidQ	YceK/YidQ family lipoprotein	0.000430754459831484	0.959502114644149	Upregulated	180.003855894226	WP_000620888.1
C2566_RS02740	C2566_RS02740	C2566_RS02740	TetR/AcrR family transcriptional regulator	0.000429132769518109	0.959502114644149	Upregulated	189.177462820174	WP_001318432.1
C2566_RS00465	rffT	rffT	TDP-N-acetylfucosamine:lipid II N-acetylfucosaminyltransferase	0.000427936612607182	0.959502114644149	Upregulated	763.360526628314	WP_000217220.1
C2566_RS15190	mnmC	mnmC	bifunctional tRNA (5-methylaminomethyl-2-thiouridine)(34)-methyltransferase MnmD/FAD-dependent 5-carboxymethylaminomethyl-2-thiouridine(34) oxidoreductase MnmC	0.000427155761176419	0.974779697214778	Upregulated	147.447731673783	WP_000683788.1
C2566_RS17425	C2566_RS17425	C2566_RS17425	hypothetical protein	0.000426371104739403	0.959502114644149	Upregulated	322.026358892245	NA
C2566_RS03975	kefF	kefF	glutathione-regulated potassium-efflux system oxidoreductase KefF	0.000426112981228591	0.959502114644149	Upregulated	27.4855233174715	WP_000600725.1
C2566_RS12340	ihfA	ihfA	integration host factor subunit alpha	0.000426092237122801	0.959502114644149	Upregulated	1227.20682122128	WP_001229265.1
C2566_RS02250	adiY	adiY	DNA-binding transcriptional activator AdiY	0.000426042109897416	0.959502114644149	Upregulated	29.0505542798755	WP_001217060.1
C2566_RS13710	C2566_RS13710	C2566_RS13710	glycosyltransferase family 4 protein	0.000425814639954332	0.959502114644149	Upregulated	2076.40459315803	WP_000161786.1
C2566_RS08850	cbpM	cbpM	chaperone modulator CbpM	0.000425726381233507	0.959502114644149	Upregulated	31.8308850316313	WP_000024560.1
C2566_RS12130	ydhV	ydhV	aldehyde ferredoxin oxidoreductase	0.000425645421587663	0.959502114644149	Upregulated	114.626417915054	WP_001273527.1
C2566_RS07205	ybgO	ybgO	fimbrial protein	0.000425449315467992	0.959502114644149	Upregulated	44.796083755904	WP_001272429.1
C2566_RS07780	ybiV	ybiV	sugar-phosphatase YbiV	0.000425092826090214	0.959502114644149	Upregulated	45.0592704239563	WP_000114272.1
C2566_RS21280	xylA	xylA	xylose isomerase	0.000424718680076341	0.990942651502667	Upregulated	98.9811063200265	WP_001149592.1
C2566_RS20840	C2566_RS20840	C2566_RS20840	YhiJ/YhiL family protein	0.00042421018534988	0.959502114644149	Upregulated	65.4737389262703	WP_000643701.1
C2566_RS13325	otsB	otsB	trehalose-phosphatase	0.000424032196267459	0.959502114644149	Upregulated	137.169554649818	WP_001295645.1
C2566_RS14215	osmF	osmF	glycine betaine ABC transporter substrate-binding protein OsmF	0.000423593462729286	0.972436637866552	Upregulated	41.3108147299855	WP_001130308.1
C2566_RS24945	C2566_RS24945	C2566_RS24945	hypothetical protein	0.000423091838501446	0.959502114644149	Upregulated	1463.68214562608	WP_000074142.1
C2566_RS10500	pgrR	pgrR	DNA-binding transcriptional regulator PgrR	0.000423038325115243	0.959502114644149	Upregulated	37.7547596406514	WP_000817708.1
C2566_RS06390	iss	iss	increased serum survival lipoprotein Iss	0.000420276925961316	0.959502114644149	Upregulated	641.191640946893	WP_000738423.1
C2566_RS19700	C2566_RS19700	C2566_RS19700	membrane protein	0.000419918449787933	0.959502114644149	Upregulated	29.6207011555923	WP_000825639.1
C2566_RS05210	yahK	yahK	NADPH-dependent aldehyde reductase YahK	0.000419099696259068	0.959502114644149	Upregulated	73.5012827331486	WP_000692754.1
C2566_RS21105	bcsG	bcsG	cellulose biosynthesis protein BcsG	0.000418837956977906	0.959502114644149	Upregulated	38.253000549667	WP_000191622.1
C2566_RS21395	yiaT	yiaT	MipA/OmpV family protein	0.000418692941666692	0.959502114644149	Upregulated	16.7054276063171	WP_000906810.1
C2566_RS04700	rof	rof	Rho-binding antiterminator	0.000418350429021751	0.959502114644149	Upregulated	125.959214599115	WP_000062312.1
C2566_RS03495	C2566_RS03495	C2566_RS03495	hypothetical protein	0.000418186191150355	0.959502114644149	Upregulated	129.142966196986	NA
C2566_RS10995	patD	patD	aminobutyraldehyde dehydrogenase	0.00041703944473965	0.959502114644149	Upregulated	41.1151350707032	WP_001163875.1
C2566_RS04255	coaE	coaE	dephospho-CoA kinase	0.000416268641623094	0.974779697214778	Upregulated	118.296595980508	WP_001269520.1
C2566_RS07010	fur	fur	ferric iron uptake transcriptional regulator	0.000415697484072516	0.959502114644149	Upregulated	3016.35178532045	WP_000131702.1
C2566_RS14285	yeiS	yeiS	DUF2542 family protein	0.00041548850978896	0.959502114644149	Upregulated	14.1901559765995	WP_000383096.1
C2566_RS05910	acrR	acrR	multidrug efflux transporter transcriptional repressor AcrR	0.000414934445033571	0.959502114644149	Upregulated	132.700857363098	WP_000101737.1
C2566_RS11755	tqsA	tqsA	AI-2 transporter TqsA	0.000414409610420818	0.959502114644149	Upregulated	187.77553305455	WP_001118241.1
C2566_RS09080	ymdA	ymdA	protein YmdA	0.000414334118021123	0.959502114644149	Upregulated	22.920103427144	WP_000489585.1
C2566_RS21530	trmL	trmL	tRNA (uridine(34)/cytosine(34)/5-carboxymethylaminomethyluridine(34)-2'-O)-methyltransferase TrmL	0.000413920520075881	0.959502114644149	Upregulated	40.0185859223657	WP_000932344.1
C2566_RS13215	torY	torY	NapC/NirT family cytochrome c	0.00041328934502543	0.959502114644149	Upregulated	40.6518704080344	WP_001214323.1
C2566_RS20100	yheO	yheO	helix-turn-helix transcriptional regulator	0.000411815695346627	0.972104566547182	Upregulated	215.800065298221	WP_000091466.1
C2566_RS13465	C2566_RS13465	C2566_RS13465	hypothetical protein	0.000411431697850148	0.959502114644149	Upregulated	85.9641105522021	NA
C2566_RS08355	ycaP	ycaP	DUF421 domain-containing protein	0.000411353808681661	0.959502114644149	Upregulated	70.422974741401	WP_000642849.1
C2566_RS04400	rpnC	rpnC	recombination-promoting nuclease RpnC	0.000411069666813164	0.959502114644149	Upregulated	259.803221666936	WP_000339954.1
C2566_RS15985	yfgG	yfgG	YfgG family protein	0.000410583329959639	0.959502114644149	Upregulated	844.898910527442	WP_000076001.1
C2566_RS11615	C2566_RS11615	C2566_RS11615	hypothetical protein	0.000409890465512671	0.959502114644149	Upregulated	195.640866854021	WP_000159335.1
C2566_RS06440	cusF	cusF	Cu(+)/Ag(+) efflux RND transporter periplasmic metallochaperone CusF	0.000409871107821226	0.959502114644149	Upregulated	131.632678395158	WP_000709865.1
C2566_RS25015	yljB	yljB	protein YljB	0.000408832462496329	0.959502114644149	Upregulated	85.4251142308404	WP_001406719.1
C2566_RS21990	yidF	yidF	radical SAM protein	0.000408497087284072	0.959621768470333	Upregulated	128.5677476852	WP_000148063.1
C2566_RS00285	yieP	yieP	FadR/GntR family transcriptional regulator	0.000407864928896931	0.959502114644149	Upregulated	335.798776003598	WP_001131164.1
C2566_RS08075	ybjN	ybjN	YbjN domain-containing protein	0.000407709363632134	0.959502114644149	Upregulated	148.084442903196	WP_000203025.1
C2566_RS10380	pspB	pspB	envelope stress response membrane protein PspB	0.000406346649381814	0.959502114644149	Upregulated	108.314171388812	WP_001274963.1
C2566_RS18065	yqgE	yqgE	YqgE/AlgH family protein	0.000406146987649552	0.990942651502667	Upregulated	98.0420001837107	WP_001053178.1
C2566_RS19365	kdsD	kdsD	arabinose-5-phosphate isomerase KdsD	0.000405870444759166	0.990942651502667	Upregulated	352.959873470459	WP_001295557.1
C2566_RS10520	ynaJ	ynaJ	DUF2534 family protein	0.000405833467646071	0.959502114644149	Upregulated	1860.25655639098	WP_000605090.1
C2566_RS14440	yeiR	yeiR	zinc-binding GTPase YeiR	0.000405200627199949	0.959502114644149	Upregulated	17.8938731859409	WP_000198822.1
C2566_RS09590	bluF	bluF	blue light-responsive regulator BluF	0.000403789790447273	0.959502114644149	Upregulated	101.455718188524	WP_001353798.1
C2566_RS07670	hcxB	hcxB	hydroxycarboxylate dehydrogenase HcXB	0.000403724112650003	0.959502114644149	Upregulated	253.544449219339	WP_000443530.1
C2566_RS08555	pyrD	pyrD	quinone-dependent dihydroorotate dehydrogenase	0.00040319210557044	0.959502114644149	Upregulated	35.2165286074614	WP_001295352.1
C2566_RS10970	ydcR	ydcR	PLP-dependent aminotransferase family protein	0.000402348304830818	0.965322873658855	Upregulated	68.4780627290215	WP_000760626.1
C2566_RS08720	hyaE	hyaE	hydrogenase-1 operon protein HyaE	0.000400622105736541	0.959502114644149	Upregulated	84.789005496528	WP_000063978.1
C2566_RS09905	ychN	ychN	DsrE/F sulfur relay family protein YchN	0.000400499403531071	0.959502114644149	Upregulated	180.07028269151	WP_001169669.1
C2566_RS24620	yciY	yciY	YciY family protein	0.000399316136457028	0.959502114644149	Upregulated	991.108017430662	WP_001309467.1
C2566_RS11180	sra	sra	stationary-phase-induced ribosome-associated protein	0.000398431489219873	0.959502114644149	Upregulated	6284.43475391106	WP_000841554.1
C2566_RS24575	C2566_RS24575	C2566_RS24575	hypothetical protein	0.000398364001507335	0.959502114644149	Upregulated	272.332562203099	WP_001305582.1
C2566_RS12085	ydhQ	ydhQ	AIDA repeat-containing protein	0.000397927529830108	0.959502114644149	Upregulated	183.33029870652	WP_000534307.1
C2566_RS11600	C2566_RS11600	C2566_RS11600	helix-turn-helix domain-containing protein	0.000397911529167598	0.959502114644149	Upregulated	633.094950790029	WP_000381212.1
C2566_RS00255	rbsA	rbsA	ribose ABC transporter ATP-binding protein RbsA	0.000397906979180197	NA	Upregulated	156.218320453709	WP_000387752.1
C2566_RS07455	C2566_RS07455	C2566_RS07455	excisionase	0.000397795536828735	0.959502114644149	Upregulated	6.16184502494389	WP_001303849.1
C2566_RS11700	dmsD	dmsD	Tat proofreading chaperone DmsD	0.000397665083197123	0.974779697214778	Upregulated	134.542906496001	WP_000148710.1
C2566_RS21640	waaO	waaO	lipopolysaccharide 3-alpha-galactosyltransferase	0.000397246477008437	0.959502114644149	Upregulated	584.753206120744	WP_001272734.1
C2566_RS16860	srlE	srlE	PTS glucitol/sorbitol transporter subunit IIB	0.000397151747663831	0.959502114644149	Upregulated	9.85425083869682	WP_000148867.1
C2566_RS24050	C2566_RS24050	C2566_RS24050	IS3 family transposase	0.000396655155684564	0.959502114644149	Upregulated	15.1291247013756	NA
C2566_RS06370	C2566_RS06370	C2566_RS06370	porin	0.000396589294879975	0.959502114644149	Upregulated	847.484446055726	NA
C2566_RS06470	ybdF	ybdF	MmcQ/YjbR family DNA-binding protein	0.000396585595874637	0.959502114644149	Upregulated	29.0840503490533	WP_000360951.1
C2566_RS01235	uspD	uspD	universal stress protein UspD	0.00039642149595962	0.959502114644149	Upregulated	1414.38386544781	WP_000323556.1
C2566_RS08530	elfC	elfC	fimbrial biogenesis usher protein	0.000396286756616684	0.959502114644149	Upregulated	32.7512212813587	WP_000286312.1
C2566_RS21625	C2566_RS21625	C2566_RS21625	glycosyltransferase family 8 protein	0.000396032923566937	0.959502114644149	Upregulated	161.005494597319	NA
C2566_RS17000	hypE	hypE	hydrogenase maturation carbamoyl dehydratase HypE	0.000395840484903263	0.959502114644149	Upregulated	825.708228025331	WP_001059922.1
C2566_RS19785	yrdD	yrdD	type I DNA topoisomerase	0.000395824037312738	0.959502114644149	Upregulated	370.99190765767	WP_001129722.1
C2566_RS00405	rhoL	rhoL	rho operon leader peptide RhoL	0.000395323334326629	0.959502114644149	Upregulated	1900.18466945518	WP_001295255.1
C2566_RS07935	C2566_RS07935	C2566_RS07935	DinI-like family protein	0.000394757905140079	0.959502114644149	Upregulated	23.6986677359185	WP_001217575.1
C2566_RS21180	yhjX	yhjX	MFS transporter	0.000393940049058858	0.959502114644149	Upregulated	42.3871440612388	WP_000189015.1
C2566_RS08310	ycaC	ycaC	isochorismate family cysteine hydrolase YcaC	0.000393673317337731	0.959502114644149	Upregulated	206.676705211341	WP_000165879.1
C2566_RS09405	nagZ	nagZ	beta-N-acetylhexosaminidase	0.00039332434915489	0.964408141844502	Upregulated	133.428898496103	WP_000529317.1
C2566_RS19150	yhbQ	yhbQ	DNA damage response exodeoxyribonuclease YhbQ	0.000393270274563349	0.959502114644149	Upregulated	21.581531009907	WP_000189314.1
C2566_RS21860	C2566_RS21860	C2566_RS21860	IS30-like element IS30 family transposase	0.000393077138217889	0.959502114644149	Upregulated	86.6570172065933	NA
C2566_RS13310	flhD	flhD	flagellar transcriptional regulator FlhD	0.000392750857612467	0.959502114644149	Upregulated	162.953521481197	WP_001295647.1
C2566_RS20320	dam	dam	adenine-specific DNA-methyltransferase	0.000392212696627789	0.990942651502667	Upregulated	215.972610922733	WP_000742143.1
C2566_RS03310	thrL	thrL	thr operon leader peptide	0.000391336239739493	0.959502114644149	Upregulated	2039.08534716203	WP_001386572.1
C2566_RS05715	C2566_RS05715	C2566_RS05715	DUF1778 domain-containing protein	0.000391071705379855	0.959502114644149	Upregulated	39.953875340962	WP_001297137.1
C2566_RS02310	yjdI	yjdI	4Fe-4S mono-cluster protein YjdI	0.000389379379575875	0.959502114644149	Upregulated	96.1924259061026	WP_001070602.1
C2566_RS11665	speG	speG	spermidine N1-acetyltransferase	0.000389296607731858	0.959621768470333	Upregulated	159.073281371407	WP_001138581.1
C2566_RS09370	ycfH	ycfH	metal-dependent hydrolase	0.000388957706424749	0.959502114644149	Upregulated	227.935379595539	WP_000480255.1
C2566_RS24515	C2566_RS24515	C2566_RS24515	hypothetical protein	0.000388932486812969	0.959502114644149	Upregulated	53.5137072900339	WP_012777340.1
C2566_RS17595	kduI	kduI	5-dehydro-4-deoxy-D-glucuronate isomerase	0.000388311649410003	0.959502114644149	Upregulated	23.410096345132	WP_000383233.1
C2566_RS03165	fecI	fecI	RNA polymerase sigma factor FecI	0.000388258058797625	0.959502114644149	Upregulated	23.2629392319286	WP_001283626.1
C2566_RS06320	ybcL	ybcL	Raf kinase inhibitor-like protein YbcL	0.000387369141166243	0.959502114644149	Upregulated	96.2660519931447	WP_001306955.1
C2566_RS04835	dnaQ	dnaQ	DNA polymerase III subunit epsilon	0.000387037383614026	0.959502114644149	Upregulated	195.749543806387	WP_001300756.1
C2566_RS14025	fbaB	fbaB	class I fructose-bisphosphate aldolase	0.000385407118511039	0.974779697214778	Upregulated	158.714192172774	WP_000129551.1
C2566_RS11950	pdxH	pdxH	pyridoxamine 5'-phosphate oxidase	0.000384678681802537	0.975314620973636	Upregulated	108.775722500671	WP_001282319.1
C2566_RS20055	bfd	bfd	bacterioferritin-associated ferredoxin	0.000384274005909048	0.959502114644149	Upregulated	63.2168298918381	WP_000289085.1
C2566_RS07470	C2566_RS07470	C2566_RS07470	DUF4752 family protein	0.000384197695587622	0.959502114644149	Upregulated	15.05225787948	WP_000376718.1
C2566_RS17400	ygdI	ygdI	YgdI/YgdR family lipoprotein	0.000384159560987874	0.959502114644149	Upregulated	154.529806380819	WP_000750398.1
C2566_RS14385	yeiL	yeiL	transcriptional regulator YeiL	0.000384080863564822	0.959502114644149	Upregulated	29.4219151443666	WP_000658583.1
C2566_RS08725	hyaF	hyaF	hydrogenase expression/formation protein	0.000383553753378355	0.959502114644149	Upregulated	111.191938344253	WP_000004899.1
C2566_RS03045	C2566_RS03045	C2566_RS03045	tyrosine-type recombinase/integrase	0.000383411440965848	0.959502114644149	Upregulated	378.873594758078	WP_223362169.1
C2566_RS01750	yjbD	yjbD	DUF3811 domain-containing protein	0.000383302711939122	0.974779697214778	Upregulated	98.8476484522659	WP_001207634.1
C2566_RS20050	bfr	bfr	bacterioferritin	0.000382981444557478	0.959502114644149	Upregulated	7457.85310984729	WP_000675504.1
C2566_RS05120	ykgF	ykgF	LutB/LldF family L-lactate oxidation iron-sulfur protein	0.000382837996516085	0.959502114644149	Upregulated	81.6390215927865	WP_000023927.1
C2566_RS12250	ydiP	ydiP	AraC family transcriptional regulator	0.000382258700875841	0.959502114644149	Upregulated	51.8789520868733	WP_000284782.1
C2566_RS13750	rfbA	rfbA	glucose-1-phosphate thymidylyltransferase RfbA	0.000381775631405896	0.959502114644149	Upregulated	1116.08351061569	WP_000857508.1
C2566_RS21000	ccp	ccp	cytochrome c peroxidase	0.000381316331655838	0.975314620973636	Upregulated	120.438158889267	WP_000784827.1
C2566_RS24745	C2566_RS24745	C2566_RS24745	hypothetical protein	0.000381259153574058	0.959502114644149	Upregulated	26.2021782086696	NA
C2566_RS08150	amiD	amiD	N-acetylmuramoyl-L-alanine amidase AmiD	0.000380287125784002	0.974779697214778	Upregulated	273.158737962955	WP_001255168.1
C2566_RS01525	C2566_RS01525	C2566_RS01525	hypothetical protein	0.000380085174417169	0.959502114644149	Upregulated	258.672482273471	NA
C2566_RS22860	C2566_RS22860	C2566_RS22860	hypothetical protein	0.000380008023467814	0.959502114644149	Upregulated	1866.48204365847	WP_001321204.1
C2566_RS20720	yhhL	yhhL	DUF1145 family protein	0.00037993651574531	0.959502114644149	Upregulated	22.2404991746198	WP_001295207.1
C2566_RS19100	yraK	yraK	fimbrial protein	0.000379653426385399	0.959502114644149	Upregulated	34.487102921841	WP_000816992.1
C2566_RS07930	C2566_RS07930	C2566_RS07930	hypothetical protein	0.000379028515611054	0.959502114644149	Upregulated	16.2973981580946	WP_001154431.1
C2566_RS09375	ptsG	ptsG	PTS glucose transporter subunit IIBC	0.000378607738276279	0.959621768470333	Upregulated	368.250781704935	WP_000475719.1
C2566_RS23050	tnpA	tnpA	IS200/IS605 family transposase	0.000377520161718893	0.959502114644149	Upregulated	6.98245713920546	NA
C2566_RS12775	yeaQ	yeaQ	GlsB/YeaQ/YmgE family stress response membrane protein	0.000376894719278214	0.959502114644149	Upregulated	2314.06453915836	WP_000512153.1
C2566_RS10905	tehA	tehA	dicarboxylate transporter/tellurite-resistance protein TehA	0.000375664318007049	0.99414816606034	Upregulated	75.3072930696847	WP_001301046.1
C2566_RS25035	ydaN	ydaN	protein YnaN	0.000375394228564804	0.959502114644149	Upregulated	8.86386774090279	WP_211180494.1
C2566_RS00205	mioC	mioC	FMN-binding protein MioC	0.000375138656392471	0.974779697214778	Upregulated	291.075172330803	WP_000763729.1
C2566_RS01265	rraA	rraA	ribonuclease E activity regulator RraA	0.000375037836876397	0.959502114644149	Upregulated	982.342011070818	WP_000872908.1
C2566_RS01500	coaA	coaA	type I pantothenate kinase	0.000374831992311402	0.959502114644149	Upregulated	206.791635009746	WP_000023081.1
C2566_RS20835	yhiJ	yhiJ	DUF4049 domain-containing protein	0.000374761818556565	0.959502114644149	Upregulated	63.4745850804512	WP_001329173.1
C2566_RS16585	recN	recN	DNA repair protein RecN	0.00037446567033005	0.959502114644149	Upregulated	203.053047293676	WP_000880909.1
C2566_RS21255	ysaB	ysaB	YsaB family lipoprotein	0.000374040021162332	0.959502114644149	Upregulated	35.3027934312711	WP_000980109.1
C2566_RS21610	C2566_RS21610	C2566_RS21610	glycosyltransferase family 2 protein	0.000373604722339521	0.959502114644149	Upregulated	296.631898662736	WP_000064010.1
C2566_RS12710	yeaG	yeaG	protein kinase YeaG	0.000372866575700664	0.972436637866552	Upregulated	125.3601577992	WP_071819586.1
C2566_RS07400	C2566_RS07400	C2566_RS07400	hypothetical protein	0.000372773783831529	0.959502114644149	Upregulated	6.6986008642275	NA
C2566_RS13720	C2566_RS13720	C2566_RS13720	sugar polymerase	0.000372487287730756	0.959502114644149	Upregulated	1638.34464117354	WP_000340445.1
C2566_RS08995	dgcT	dgcT	GGDEF domain-containing protein	0.000372436032156118	0.959502114644149	Upregulated	394.911837214727	WP_000409883.1
C2566_RS05710	C2566_RS05710	C2566_RS05710	GNAT family N-acetyltransferase	0.000372380775020789	0.959621768470333	Upregulated	51.1029706813246	WP_000227786.1
C2566_RS18215	glcG	glcG	GlcG family protein	0.000371985740165695	0.959502114644149	Upregulated	20.2202468681112	WP_000853256.1
C2566_RS12395	pfkB	pfkB	6-phosphofructokinase II	0.000371646175177579	0.959621768470333	Upregulated	208.858822385056	WP_000251727.1
C2566_RS13435	hiuH	hiuH	hydroxyisourate hydrolase	0.00037154511112222	0.959502114644149	Upregulated	55.7324878260399	WP_000920127.1
C2566_RS15920	focB	focB	formate transporter FocB	0.00037151399057147	0.959502114644149	Upregulated	27.2996591889693	WP_001244715.1
C2566_RS13700	C2566_RS13700	C2566_RS13700	IS1-like element IS1A family transposase	0.000370701108367059	0.959502114644149	Upregulated	18.6477922661267	WP_223290517.1
C2566_RS14015	gatY	gatY	tagatose-bisphosphate aldolase subunit GatY	0.000370695358961293	0.959502114644149	Upregulated	11.1013087243433	WP_001300977.1
C2566_RS08740	cbdX	cbdX	cytochrome bd-II oxidase subunit CbdX	0.000370508042049572	0.959502114644149	Upregulated	8.87297806542155	WP_000270305.1
C2566_RS13410	uvrY	uvrY	UvrY/SirA/GacA family response regulator transcription factor	0.000370328266399174	0.959502114644149	Upregulated	720.853868255496	NA
C2566_RS07655	ybiA	ybiA	N-glycosidase YbiA	0.000370080489871456	0.959502114644149	Upregulated	76.9840887160243	WP_001145126.1
C2566_RS02500	C2566_RS02500	C2566_RS02500	hypothetical protein	0.000370069780628274	0.959502114644149	Upregulated	712.308814151927	NA
C2566_RS10910	tehB	tehB	tellurite resistance methyltransferase TehB	0.00036835784650625	0.974779697214778	Upregulated	59.4790317924333	WP_000586744.1
C2566_RS01115	C2566_RS01115	C2566_RS01115	carbohydrate porin	0.000368254505668159	0.959502114644149	Upregulated	202.31944190184	WP_000749926.1
C2566_RS07110	ybfA	ybfA	YbfA family protein	0.000368248160191933	0.959502114644149	Upregulated	3107.94951906869	WP_000424924.1
C2566_RS21845	C2566_RS21845	C2566_RS21845	autotransporter outer membrane beta-barrel domain-containing protein	0.000368241759226452	0.959502114644149	Upregulated	245.729777204177	WP_001038839.1
C2566_RS13745	rfbC	rfbC	dTDP-4-dehydrorhamnose 3,5-epimerase	0.000367480542749281	0.959502114644149	Upregulated	1909.27790022603	WP_001100801.1
C2566_RS13695	C2566_RS13695	C2566_RS13695	mannose-1-phosphate guanylyltransferase/mannose-6-phosphate isomerase	0.000366884036751941	0.959502114644149	Upregulated	1130.3865589668	WP_000097983.1
C2566_RS03580	mdtM	mdtM	multidrug efflux MFS transporter MdtM	0.000366291196113743	0.959502114644149	Upregulated	144.303942471627	WP_001137036.1
C2566_RS09420	ycfJ	ycfJ	glycine zipper 2TM domain-containing protein	0.000366255665002532	0.959502114644149	Upregulated	20.7742081977203	WP_001043459.1
C2566_RS08370	ycaL	ycaL	metallopeptidase YcaL	0.000365901159576848	0.959502114644149	Upregulated	23.5136667970886	WP_001295345.1
C2566_RS25530	C2566_RS25530	C2566_RS25530	KPN_01571 family protein	0.000365646341747624	0.959502114644149	Upregulated	6579.57554838822	WP_001299090.1
C2566_RS06100	ylbG	ylbG	helix-turn-helix domain-containing protein	0.000365513343112758	0.974779697214778	Upregulated	22.9013982623969	NA
C2566_RS18750	ebgR	ebgR	transcriptional regulator EbgR	0.000364644232474189	0.974779697214778	Upregulated	86.7902392013478	WP_000212475.1
C2566_RS09215	murJ	murJ	murein biosynthesis integral membrane protein MurJ	0.00036446296298808	0.974779697214778	Upregulated	80.838926765629	WP_001050683.1
C2566_RS20875	uspA	uspA	universal stress protein UspA	0.00036397851167488	0.972436637866552	Upregulated	2381.09157820406	WP_000323571.1
C2566_RS10105	yciG	yciG	general stress protein	0.000363073086852501	0.959502114644149	Upregulated	16.0911604806875	WP_000807651.1
C2566_RS15965	ppk1	ppk1	polyphosphate kinase 1	0.000362754466127065	0.99414816606034	Upregulated	672.770938555376	WP_000529576.1
C2566_RS23075	C2566_RS23075	C2566_RS23075	RHS element core protein	0.000362682850962358	0.959502114644149	Upregulated	70.6808393107188	NA
C2566_RS23135	C2566_RS23135	C2566_RS23135	2-thiouracil desulfurase family protein	0.000361884877854543	0.959502114644149	Upregulated	48.6942745360731	NA
C2566_RS06920	miaB	miaB	tRNA (N6-isopentenyl adenosine(37)-C2)-methylthiotransferase MiaB	0.000361873450572935	0.979193556739693	Upregulated	233.827846840478	WP_000162740.1
C2566_RS14370	yeiI	yeiI	sugar kinase	0.000361627413193876	0.974779697214778	Upregulated	100.72986786374	WP_001065002.1
C2566_RS21555	yibN	yibN	rhodanese-like domain-containing protein	0.000361448307200747	0.959502114644149	Upregulated	259.170344111461	WP_001156181.1
C2566_RS13270	cheR	cheR	protein-glutamate O-methyltransferase CheR	0.000359744501361407	0.959502114644149	Upregulated	12.3781852633623	WP_000204338.1
C2566_RS09040	csgG	csgG	curli production assembly/transport protein CsgG	0.000359627421903063	0.959502114644149	Upregulated	26.4600443752763	WP_001189321.1
C2566_RS22155	C2566_RS22155	C2566_RS22155	DKNYY family protein	0.000359190587617052	0.959502114644149	Upregulated	24.7308454520988	NA
C2566_RS18585	ygiL	ygiL	fimbrial-like protein	0.000357941136015496	0.959502114644149	Upregulated	8.37631832351964	WP_001272145.1
C2566_RS16225	yphH	yphH	ROK family protein	0.000357884207378254	0.974779697214778	Upregulated	77.1562006610728	WP_001200789.1
C2566_RS24630	ymiC	ymiC	small membrane protein YmiC	0.000356896273091001	0.959502114644149	Upregulated	38.9214516775721	WP_001310756.1
C2566_RS16690	stpA	stpA	DNA-binding protein StpA	0.000356543915790407	0.959502114644149	Upregulated	62.1532982369663	WP_000115383.1
C2566_RS12440	katE	katE	catalase HPII	0.000356323413066579	0.974779697214778	Upregulated	253.330266388228	WP_000077856.1
C2566_RS15240	C2566_RS15240	C2566_RS15240	fimbrial protein	0.000356118859876076	0.959502114644149	Upregulated	30.3314933812062	WP_000809301.1
C2566_RS06125	gcl	gcl	glyoxylate carboligase	0.000355966954852945	0.959502114644149	Upregulated	28.9580560676082	WP_001096881.1
C2566_RS07120	rhsC	rhsC	rhs element protein RhsC	0.000355821713797175	0.959502114644149	Upregulated	34.0631286972201	NA
C2566_RS00310	C2566_RS00310	C2566_RS00310	hypothetical protein	0.000355717991950936	0.959502114644149	Upregulated	151.92200017678	NA
C2566_RS07320	ybgC	ybgC	tol-pal system-associated acyl-CoA thioesterase	0.000355711400048599	0.974779697214778	Upregulated	186.0976275094	WP_001098384.1
C2566_RS08055	grxA	grxA	glutaredoxin 1	0.000355639560330371	0.959502114644149	Upregulated	135.168048909298	WP_001195240.1
C2566_RS06305	emrE	emrE	multidrug efflux SMR transporter EmrE	0.000355561379636416	0.959502114644149	Upregulated	463.521429413841	WP_001070454.1
C2566_RS09600	ymgA	ymgA	two-component-system connector protein YmgA	0.000354788574881967	0.959502114644149	Upregulated	16.5679581618214	WP_000858002.1
C2566_RS00745	C2566_RS00745	C2566_RS00745	2-dehydro-3-deoxy-6-phosphogalactonate aldolase	0.000354671785327008	0.959502114644149	Upregulated	16.4385234066458	WP_001116469.1
C2566_RS05130	ykgH	ykgH	protein YkgH	0.00035444010373105	0.959502114644149	Upregulated	15.0096193398719	WP_001209100.1
C2566_RS10350	puuR	puuR	HTH-type transcriptional regulator PuuR	0.000354185343598096	0.964408141844502	Upregulated	39.7003587948675	WP_001278727.1
C2566_RS20590	yhhX	yhhX	oxidoreductase	0.00035301196258889	0.974779697214778	Upregulated	162.412965408501	WP_000236293.1
C2566_RS19140	yhbO	yhbO	protein/nucleic acid deglycase	0.000352852629387928	0.959502114644149	Upregulated	7.53734439140897	WP_000037608.1
C2566_RS11715	mlc	mlc	sugar metabolism global transcriptional regulator Mlc	0.00035227736807214	0.990942651502667	Upregulated	155.189361243026	WP_000225262.1
C2566_RS09955	C2566_RS09955	C2566_RS09955	hypothetical protein	0.000352070613854148	0.959502114644149	Upregulated	33.3309125199576	NA
C2566_RS25030	ymiD	ymiD	protein YmiD	0.000351620348410318	0.959502114644149	Upregulated	27.1481728935727	WP_211180493.1
C2566_RS24930	yqiD	yqiD	protein YqiD	0.000351042991798543	0.959502114644149	Upregulated	241.00097166523	WP_000469266.1
C2566_RS12700	yeaE	yeaE	methylglyoxal reductase YeaE	0.000350861201935113	0.974779697214778	Upregulated	62.0079093359928	WP_001186371.1
C2566_RS10865	trg	trg	methyl-accepting chemotaxis protein Trg	0.000350770604572293	0.959502114644149	Upregulated	46.3129616651088	WP_001098559.1
C2566_RS01200	pfkA	pfkA	6-phosphofructokinase	0.000350662510062736	0.968665862890302	Upregulated	240.589379809569	WP_000591795.1
C2566_RS03785	topAI	topAI	YjhX family toxin	0.000350373481190353	0.959502114644149	Upregulated	64.9069906372105	WP_001054376.1
C2566_RS03460	ytjA	ytjA	DUF1328 domain-containing protein	0.000350082535659788	0.959502114644149	Upregulated	61.4288499146531	WP_000490275.1
C2566_RS07845	rimO	rimO	30S ribosomal protein S12 methylthiotransferase RimO	0.000349742992296255	0.959502114644149	Upregulated	86.2755131541089	WP_000049367.1
C2566_RS18790	higB	higB	type II toxin-antitoxin system toxin HigB	0.000348951406120785	0.959502114644149	Upregulated	45.5164263318696	WP_000550189.1
C2566_RS06325	ybcM	ybcM	helix-turn-helix transcriptional regulator	0.000348895953216849	0.959502114644149	Upregulated	781.004702495376	WP_000881075.1
C2566_RS02030	nrfE	nrfE	heme lyase CcmF/NrfE family subunit	0.000348323255441194	0.959502114644149	Upregulated	74.0228698627482	WP_071586153.1
C2566_RS25105	yqiM	yqiM	protein YqiM	0.000348279965507447	0.959502114644149	Upregulated	321.457892908023	WP_211180508.1
C2566_RS11500	ydfI	ydfI	mannitol dehydrogenase family protein	0.00034685101010468	0.959502114644149	Upregulated	27.4381491582334	WP_000527826.1
C2566_RS19375	lptC	lptC	LPS export ABC transporter periplasmic protein LptC	0.000346377566449297	0.959621768470333	Upregulated	284.635217875052	WP_000030530.1
C2566_RS06620	C2566_RS06620	C2566_RS06620	phosphoadenosine phosphosulfate reductase	0.00034582443420174	0.959502114644149	Upregulated	11.3407381595998	NA
C2566_RS15020	yfbR	yfbR	5'-deoxynucleotidase	0.000345515972219672	0.990942651502667	Upregulated	75.4420535708144	WP_000813860.1
C2566_RS13730	vioB	vioB	dTDP-4-amino-4,6-dideoxy-D-glucose acetyltransferase VioB	0.000345240958865302	0.959502114644149	Upregulated	2988.18704999737	WP_000323726.1
C2566_RS12640	ydjE	ydjE	MFS transporter	0.000345062405345858	0.959502114644149	Upregulated	16.5007827793385	WP_001299574.1
C2566_RS13445	msrQ	msrQ	protein-methionine-sulfoxide reductase heme-binding subunit MsrQ	0.000344198363435378	0.959502114644149	Upregulated	10.2183535925199	WP_001240102.1
C2566_RS12335	btuC	btuC	vitamin B12 ABC transporter permease BtuC	0.000343651433361054	0.990942651502667	Upregulated	57.4019536002488	WP_000956528.1
C2566_RS01965	pdeC	pdeC	c-di-GMP phosphodiesterase PdeC	0.000343380171662714	0.959502114644149	Upregulated	53.5679280756068	WP_000019548.1
C2566_RS10455	ycjW	ycjW	LacI family DNA-binding transcriptional regulator	0.00034324829394311	0.959502114644149	Upregulated	47.6562192902473	WP_000075375.1
C2566_RS25450	C2566_RS25450	C2566_RS25450	hypothetical protein	0.00034319517151076	0.959502114644149	Upregulated	15.4199257497351	WP_113705808.1
C2566_RS08560	zapC	zapC	cell division protein ZapC	0.000343155285144829	0.959502114644149	Upregulated	87.9815853323949	WP_001295353.1
C2566_RS19275	rlmE	rlmE	23S rRNA (uridine(2552)-2'-O)-methyltransferase RlmE	0.000343013114941706	0.99414816606034	Upregulated	1164.73724565667	WP_000145975.1
C2566_RS17215	eno	eno	phosphopyruvate hydratase	0.000342630960139382	0.959502114644149	Upregulated	1701.75510793972	WP_000036723.1
C2566_RS10900	ydcK	ydcK	YdcK family protein	0.000342601091972888	0.959502114644149	Upregulated	61.1147959298921	WP_001234052.1
C2566_RS12230	ydiB	ydiB	quinate/shikimate dehydrogenase	0.000342319174576097	0.959502114644149	Upregulated	11.1668017675693	WP_000383469.1
C2566_RS12300	aroH	aroH	3-deoxy-7-phosphoheptulonate synthase AroH	0.000342256926283889	0.979193556739693	Upregulated	128.708338489453	WP_001082229.1
C2566_RS04160	ftsI	ftsI	peptidoglycan glycosyltransferase FtsI	0.000342202320903555	0.959502114644149	Upregulated	24946.9394057245	WP_000642196.1
C2566_RS14280	sanA	sanA	outer membrane permeability protein SanA	0.000341715363600093	0.959502114644149	Upregulated	28.4011109473681	WP_000920064.1
C2566_RS04780	C2566_RS04780	C2566_RS04780	hypothetical protein	0.000340731123042985	0.959502114644149	Upregulated	339.579085673745	NA
C2566_RS14350	lysP	lysP	lysine-specific permease	0.00034040146928712	0.975314620973636	Upregulated	136.329302299688	WP_000253273.1
C2566_RS13235	yecT	yecT	lysozyme inhibitor LprI family protein	0.000340246064496987	0.959502114644149	Upregulated	21.1189802003192	WP_001320618.1
C2566_RS04380	yadH	yadH	ABC transporter permease	0.000338980846137412	0.990942651502667	Upregulated	102.017647296192	WP_000972203.1
C2566_RS05030	ykgJ	ykgJ	YkgJ family cysteine cluster protein	0.000338869814645352	0.959502114644149	Upregulated	21.8491744579919	WP_001303809.1
C2566_RS05845	amtB	amtB	ammonium transporter AmtB	0.00033881853199528	0.959502114644149	Upregulated	39.137552661968	WP_000685032.1
C2566_RS06045	fetA	fetA	iron efflux ABC transporter ATP-binding subunit FetA	0.000338647726508393	0.959502114644149	Upregulated	61.9121050874614	WP_001157551.1
C2566_RS04990	C2566_RS04990	C2566_RS04990	hypothetical protein	0.000338378132995196	0.959502114644149	Upregulated	163.789555049014	NA
C2566_RS12675	ydjL	ydjL	zinc-binding dehydrogenase	0.000338033346186195	0.959502114644149	Upregulated	18.4423851737335	WP_000645220.1
C2566_RS14450	mepS	mepS	bifunctional murein DD-endopeptidase/murein LD-carboxypeptidase	0.000337558250173604	0.959502114644149	Upregulated	3146.98868520244	WP_000241011.1
C2566_RS09580	ycgX	ycgX	DUF1398 domain-containing protein	0.000337364860610383	0.959502114644149	Upregulated	11.7384184243075	WP_000373101.1
C2566_RS06130	hyi	hyi	hydroxypyruvate isomerase	0.000337161504179042	0.959502114644149	Upregulated	9.15334803704195	WP_000943544.1
C2566_RS02435	sugE	sugE	quaternary ammonium compound efflux SMR transporter SugE	0.000336854249719606	0.959502114644149	Upregulated	338.064281877448	WP_000118483.1
C2566_RS07050	C2566_RS07050	C2566_RS07050	lipoprotein	0.000336330640255481	0.959502114644149	Upregulated	6.83640235452955	WP_000856353.1
C2566_RS16420	trxC	trxC	thioredoxin TrxC	0.000335870536497693	0.974779697214778	Upregulated	627.01165457099	WP_001098726.1
C2566_RS06210	ppiB	ppiB	peptidylprolyl isomerase B	0.0003355967005209	0.964408141844502	Upregulated	2574.87581731165	WP_000255997.1
C2566_RS11460	mgtS	mgtS	protein MgtS	0.00033550510572758	0.959502114644149	Upregulated	1001.96990346779	WP_000901367.1
C2566_RS08925	rutR	rutR	HTH-type transcriptional regulator RutR	0.00033526695808495	0.974779697214778	Upregulated	112.790058319528	WP_001301219.1
C2566_RS18380	yqhA	yqhA	TIGR00645 family protein	0.000335063870682281	0.965322873658855	Upregulated	371.642511918336	WP_000439331.1
C2566_RS19265	folP	folP	dihydropteroate synthase	0.00033495689014309	0.992451465758058	Upregulated	65.1546881643812	WP_000764731.1
C2566_RS04465	dksA	dksA	RNA polymerase-binding protein DksA	0.00033478000021627	0.959621768470333	Upregulated	783.212078163739	WP_001155227.1
C2566_RS18370	yghX	yghX	YghX family hydrolase	0.000333749846260247	0.963225637509937	Upregulated	86.6521522504322	WP_001424373.1
C2566_RS09680	C2566_RS09680	C2566_RS09680	YcgL domain-containing protein	0.000333583096429999	0.975314620973636	Upregulated	233.402002457587	WP_001297679.1
C2566_RS06480	ybdK	ybdK	YbdK family carboxylate-amine ligase	0.000333030029261104	0.964408141844502	Upregulated	49.4438176071761	WP_001130654.1
C2566_RS18560	ygiD	ygiD	4,5-DOPA dioxygenase extradiol	0.000332527440905006	0.959502114644149	Upregulated	33.7749200879297	WP_001320780.1
C2566_RS10890	ydcH	ydcH	YdcH family protein	0.000332098496008947	0.959502114644149	Upregulated	43805.9285546191	WP_001296778.1
C2566_RS03550	yjjA	yjjA	DUF2501 domain-containing protein YjjA	0.000332017915971251	0.981203556406116	Upregulated	84.0267523087854	WP_001308243.1
C2566_RS18805	ygjP	ygjP	M48 family metallopeptidase	0.000332015144242731	0.959502114644149	Upregulated	37.7685918634429	WP_001300832.1
C2566_RS16515	yfiL	yfiL	DUF2799 domain-containing protein	0.000331876170977161	0.959502114644149	Upregulated	23.8511002787784	WP_000976004.1
C2566_RS07350	cpoB	cpoB	cell division protein CpoB	0.000331844540793336	0.990942651502667	Upregulated	1258.15164530761	WP_000097580.1
C2566_RS24935	C2566_RS24935	C2566_RS24935	hypothetical protein	0.000331843220681148	0.959502114644149	Upregulated	8.56077318851955	WP_001066080.1
C2566_RS07915	C2566_RS07915	C2566_RS07915	phage repressor protein CI	0.000330306010191573	0.959502114644149	Upregulated	927.55377888382	WP_001047321.1
C2566_RS13970	yegS	yegS	lipid kinase YegS	0.000329245980604749	0.959502114644149	Upregulated	29.5844097177409	WP_000807361.1
C2566_RS21985	emrD	emrD	multidrug efflux MFS transporter EmrD	0.000329105223966061	0.972436637866552	Upregulated	119.650378223027	WP_000828746.1
C2566_RS11440	marA	marA	MDR efflux pump AcrAB transcriptional activator MarA	0.000328974439459133	0.974779697214778	Upregulated	353.623872217065	WP_000091199.1
C2566_RS03520	bglJ	bglJ	DNA-binding transcriptional activator BglJ	0.000328939859182336	0.959502114644149	Upregulated	34.3231965049254	WP_001301727.1
C2566_RS17430	C2566_RS17430	C2566_RS17430	hypothetical protein	0.000328668787156923	0.959502114644149	Upregulated	111.408543937136	NA
C2566_RS16245	glrR	glrR	two-component system response regulator GlrR	0.000328189831689496	0.99414816606034	Upregulated	67.4575511098066	WP_001295369.1
C2566_RS04725	yaeF	yaeF	YaeF family permuted papain-like enzyme	0.000328120820747526	0.959502114644149	Upregulated	15.3428889306293	WP_001301405.1
C2566_RS02965	rraB	rraB	ribonuclease E inhibitor RraB	0.000328058963386634	0.959502114644149	Upregulated	2211.54125029907	WP_000002953.1
C2566_RS24605	focA	focA	formate transporter FocA	0.000326999588969764	0.974779697214778	Upregulated	1957.73853968825	WP_000642546.1
C2566_RS02445	ampC	ampC	BlaEC family class C beta-lactamase	0.000326530176308527	0.959502114644149	Upregulated	26.788106471167	WP_001300820.1
C2566_RS25540	C2566_RS25540	C2566_RS25540	protein YpeD	0.000326289569673382	0.959502114644149	Upregulated	33.6926951055496	WP_240811045.1
C2566_RS00180	atpE	atpE	F0F1 ATP synthase subunit C	0.000326122034990445	0.959502114644149	Upregulated	670.541692184676	WP_000429386.1
C2566_RS09085	ymdB	ymdB	O-acetyl-ADP-ribose deacetylase	0.000325715974290308	0.974779697214778	Upregulated	39.8738923742045	WP_000857405.1
C2566_RS03740	fimB	fimB	type 1 fimbria switch DNA invertase FimB	0.000325291467030605	0.959502114644149	Upregulated	60.0040792011152	NA
C2566_RS06145	allB	allB	allantoinase AllB	0.000325179677061325	0.959502114644149	Upregulated	57.1304344720325	WP_000006899.1
C2566_RS12680	yeaC	yeaC	YeaC family protein	0.000325018182656371	0.959502114644149	Upregulated	488.535125859942	WP_001301293.1
C2566_RS17610	C2566_RS17610	C2566_RS17610	hypothetical protein	0.000324776295135615	0.959502114644149	Upregulated	51.1212034727741	WP_001389254.1
C2566_RS24590	mcbA	mcbA	DUF1471 family periplasmic protein McbA	0.000324521426498431	0.965322873658855	Upregulated	60.0013411104444	WP_000710619.1
C2566_RS13425	hprS	hprS	two-component system sensor histidine kinase HprS	0.000323618706252199	0.959502114644149	Upregulated	322.145233661074	WP_000826748.1
C2566_RS07945	C2566_RS07945	C2566_RS07945	retron St85 family effector protein	0.000322861827541886	0.959502114644149	Upregulated	1504.17220367061	WP_001034589.1
C2566_RS11125	narU	narU	nitrate/nitrite transporter NarU	0.000322227366384178	0.959502114644149	Upregulated	18.5242995787874	WP_001207896.1
C2566_RS17025	ygbI	ygbI	DNA-binding transcriptional repressor YgbI	0.000322167899112416	0.959621768470333	Upregulated	413.297192916278	WP_001295181.1
C2566_RS24455	C2566_RS24455	C2566_RS24455	type II toxin-antitoxin system PemK/MazF family toxin	0.000322027157201221	0.959502114644149	Upregulated	200.839439112945	NA
C2566_RS04355	cueO	cueO	multicopper oxidase CueO	0.000321932031334677	0.959502114644149	Upregulated	92.3394167889812	WP_001189647.1
C2566_RS02785	cysQ	cysQ	3'(2'),5'-bisphosphate nucleotidase CysQ	0.000321875027700534	0.959502114644149	Upregulated	244.924681730227	WP_000886900.1
C2566_RS01100	frvX	frvX	aminopeptidase	0.000321676499349223	0.959502114644149	Upregulated	30.0284794418654	WP_001019484.1
C2566_RS19010	prlF	prlF	type II toxin-antitoxin system antitoxin PrlF	0.000320767346423853	0.959502114644149	Upregulated	276.190013159559	WP_001300560.1
C2566_RS14050	yegX	yegX	glycoside hydrolase family 25 protein	0.000320452413932651	0.959502114644149	Upregulated	21.5936291226786	WP_001300994.1
C2566_RS17695	mocA	mocA	molybdenum cofactor cytidylyltransferase	0.000320176728513777	0.963225637509937	Upregulated	152.476227807338	WP_001272850.1
C2566_RS16525	dgcN	dgcN	diguanylate cyclase DgcN	0.000319711804594509	0.959502114644149	Upregulated	58.8166130908631	WP_000969010.1
C2566_RS08985	pgaB	pgaB	poly-beta-1,6-N-acetyl-D-glucosamine N-deacetylase PgaB	0.000319688697755685	0.959502114644149	Upregulated	88.1456129684966	WP_000945561.1
C2566_RS12370	infC	infC	translation initiation factor IF-3	0.000318908023689571	0.99414816606034	Upregulated	10857.3101835793	WP_001700733.1
C2566_RS12295	ppsR	ppsR	posphoenolpyruvate synthetase regulatory kinase/phosphorylase PpsR	0.000318538825394385	0.990942651502667	Upregulated	111.051241915079	WP_000368046.1
C2566_RS19545	yhcN	yhcN	peroxide/acid stress response protein YhcN	0.00031837270129022	0.959502114644149	Upregulated	849.919113800175	WP_001295273.1
C2566_RS18435	yqhG	yqhG	YbjP/YqhG family protein	0.000318020441462992	0.959502114644149	Upregulated	26.7486331195539	WP_000691619.1
C2566_RS24980	yadX	yadX	protein YadX	0.000317575091058307	0.959502114644149	Upregulated	88.7906476962075	WP_211180485.1
C2566_RS01480	C2566_RS01480	C2566_RS01480	hypothetical protein	0.00031726765540526	0.959502114644149	Upregulated	1409.4714434761	NA
C2566_RS15235	C2566_RS15235	C2566_RS15235	fimbrial protein	0.000317251320571767	0.959621768470333	Upregulated	58.5005958942405	WP_000197766.1
C2566_RS01190	cpxP	cpxP	cell-envelope stress modulator CpxP	0.000317086985405555	0.959502114644149	Upregulated	7402.11217584809	WP_012767777.1
C2566_RS09110	mdoG	mdoG	glucans biosynthesis protein MdoG	0.000316882970256158	0.99414816606034	Upregulated	448.033353817332	WP_001343212.1
C2566_RS14180	btsR	btsR	two-component system response regulator BtsR	0.000316268821235738	0.979193556739693	Upregulated	95.822197936477	WP_000598641.1
C2566_RS17235	mazE	mazE	type II toxin-antitoxin system antitoxin MazE	0.000315575480858231	0.974779697214778	Upregulated	82.829710261874	WP_000581937.1
C2566_RS13395	C2566_RS13395	C2566_RS13395	hypothetical protein	0.000315464620301037	0.959502114644149	Upregulated	656.336202732185	NA
C2566_RS08270	lrp	lrp	leucine-responsive transcriptional regulator Lrp	0.000314901551322718	0.990942651502667	Upregulated	445.68873957163	WP_000228473.1
C2566_RS12535	ydjX	ydjX	TVP38/TMEM64 family protein	0.000314057929703375	0.974779697214778	Upregulated	95.575190579698	WP_001299560.1
C2566_RS12000	ydhL	ydhL	DUF1289 domain-containing protein	0.00031398434172423	0.974779697214778	Upregulated	55.3345675243215	WP_000840481.1
C2566_RS19825	arfA	arfA	alternative ribosome-rescue factor ArfA	0.000313597612478294	NA	Upregulated	177.643323995945	WP_000092696.1
C2566_RS15995	yfgI	yfgI	DUF5384 family protein	0.000313076827936499	0.959502114644149	Upregulated	29.1976293468463	WP_000755173.1
C2566_RS20070	fusA	fusA	elongation factor G	0.000313013290010353	0.990942651502667	Upregulated	4919.6224506067	WP_000124700.1
C2566_RS10485	mpaA	mpaA	murein tripeptide amidase MpaA	0.000312976847932257	0.966233751630933	Upregulated	37.005292278675	WP_000219122.1
C2566_RS00080	cbrC	cbrC	PF03691 family colicin E2 tolerance protein CbrC	0.000312748929882599	0.959502114644149	Upregulated	103.778197976437	WP_000193070.1
C2566_RS20190	yhfG	yhfG	YhfG family protein	0.000312651187364795	0.959502114644149	Upregulated	42.0649038538584	WP_000736861.1
C2566_RS19960	rplW	rplW	50S ribosomal protein L23	0.000311955197320558	0.959502114644149	Upregulated	1088.44332588226	WP_000617544.1
C2566_RS11555	C2566_RS11555	C2566_RS11555	antiterminator Q family protein	0.000311809493739652	0.959502114644149	Upregulated	30.5601285907317	WP_001204787.1
C2566_RS12465	chbC	chbC	PTS N,N'-diacetylchitobiose transporter subunit IIC	0.00031172026466757	0.972436637866552	Upregulated	60.3521364324459	WP_000073041.1
C2566_RS10590	dbpA	dbpA	ATP-dependent RNA helicase DbpA	0.00031164788300926	0.974779697214778	Upregulated	45.9708045613803	WP_000123737.1
C2566_RS02775	ytfH	ytfH	winged helix-turn-helix transcriptional regulator	0.000311168163889652	0.959502114644149	Upregulated	89.0165013624661	WP_000084622.1
C2566_RS13725	C2566_RS13725	C2566_RS13725	glycosyl transferase	0.000311137488492886	0.959502114644149	Upregulated	2120.26340905574	WP_000690820.1
C2566_RS13470	mtfA	mtfA	DgsA anti-repressor MtfA	0.000310728524182388	0.959621768470333	Upregulated	885.494157601408	WP_001320474.1
C2566_RS09990	rssB	rssB	two-component system response regulator RssB	0.000310525505487123	0.990942651502667	Upregulated	96.3947561391083	WP_000193447.1
C2566_RS12660	ydjI	ydjI	ketose-bisphosphate aldolase	0.000310287298018262	0.959502114644149	Upregulated	8.83311214082179	WP_000878903.1
C2566_RS24450	ilvX	ilvX	peptide IlvX	0.000309772556279442	0.959502114644149	Upregulated	6.18733674213629	WP_001387183.1
C2566_RS11520	C2566_RS11520	C2566_RS11520	hypothetical protein	0.000309689084628337	0.959502114644149	Upregulated	10.5058159596855	WP_000355603.1
C2566_RS15655	yfeZ	yfeZ	DUF2919 domain-containing protein	0.000309335813869373	0.974779697214778	Upregulated	29.8737737180694	WP_001300381.1
C2566_RS02765	ytfF	ytfF	DMT family transporter	0.000309048338167556	0.959621768470333	Upregulated	33.6409741507581	WP_001295194.1
C2566_RS07135	ybfC	ybfC	protein YbfC	0.000308361527513188	0.959502114644149	Upregulated	75.5852477068908	WP_000832333.1
C2566_RS12475	osmE	osmE	osmotically-inducible lipoprotein OsmE	0.000308268635028523	0.959502114644149	Upregulated	2434.5941629002	WP_001039044.1
C2566_RS20335	aroK	aroK	shikimate kinase AroK	0.000308148797642727	0.990942651502667	Upregulated	249.034811359948	WP_000818618.1
C2566_RS05515	ppnP	ppnP	pyrimidine/purine nucleoside phosphorylase	0.000307849492045696	0.959502114644149	Upregulated	404.956042321371	WP_000941942.1
C2566_RS02545	hfq	hfq	RNA chaperone Hfq	0.000307739831163931	0.99414816606034	Upregulated	1031.54924775592	WP_001051883.1
C2566_RS05105	rclA	rclA	reactive chlorine resistance oxidoreductase RclA	0.000307713640276305	0.959502114644149	Upregulated	25.1053536664342	WP_001046311.1
C2566_RS07865	dacC	dacC	serine-type D-Ala-D-Ala carboxypeptidase	0.000306938677309233	0.993477159815343	Upregulated	142.688596932917	WP_001300708.1
C2566_RS06270	intD	intD	integrase	0.000306644179672881	0.959502114644149	Upregulated	109.844556409302	WP_001318654.1
C2566_RS08105	ybjO	ybjO	YbjO family protein	0.000306488785500825	0.974779697214778	Upregulated	42.5883308417941	WP_000389260.1
C2566_RS17930	sdhE	sdhE	FAD assembly factor SdhE	0.000306343620766579	0.972104566547182	Upregulated	219.933834567765	WP_000354046.1
C2566_RS12580	nudG	nudG	CTP pyrophosphohydrolase	0.0003058376532976	0.959502114644149	Upregulated	11.5822693922288	WP_000781888.1
C2566_RS15455	ypeC	ypeC	DUF2502 domain-containing protein YpeC	0.000304999312369076	0.959502114644149	Upregulated	8.32302349882315	WP_000490072.1
C2566_RS12705	mipA	mipA	scaffolding protein MipA	0.000304615847932205	0.992451465758058	Upregulated	290.636294305233	WP_000163771.1
C2566_RS08990	pgaA	pgaA	poly-beta-1,6 N-acetyl-D-glucosamine export porin PgaA	0.00030447713947086	0.959621768470333	Upregulated	118.132157491203	WP_000287458.1
C2566_RS09670	ycgJ	ycgJ	YcgJ family protein	0.000304079950494743	0.959621768470333	Upregulated	155.996495575747	WP_001056848.1
C2566_RS20430	feoA	feoA	ferrous iron transporter A	0.00030306951765152	0.972436637866552	Upregulated	47.9999564230214	WP_001200455.1
C2566_RS08225	clpS	clpS	ATP-dependent Clp protease adapter ClpS	0.000302918342965731	0.959502114644149	Upregulated	714.095988095688	WP_000520781.1
C2566_RS07610	clsB	clsB	cardiolipin synthase ClsB	0.000302816675259201	0.959502114644149	Upregulated	41.6552380914966	WP_000650315.1
C2566_RS07310	cydX	cydX	cytochrome bd-I oxidase subunit CydX	0.000302436062056053	0.972436637866552	Upregulated	352.515384530734	WP_000270282.1
C2566_RS20035	gspL	gspL	type II secretion system protein GspL	0.000302388421707891	0.959502114644149	Upregulated	23.8989993445371	WP_001115228.1
C2566_RS16625	C2566_RS16625	C2566_RS16625	ParB/RepB/Spo0J family partition protein	0.000302247727264946	0.959502114644149	Upregulated	1551.03790197162	WP_000936465.1
C2566_RS09725	fadR	fadR	fatty acid metabolism transcriptional regulator FadR	0.000301808769055199	0.959502114644149	Upregulated	141.264721784676	WP_000234823.1
C2566_RS05885	maa	maa	maltose O-acetyltransferase	0.000301808635008581	0.959502114644149	Upregulated	73.4218171108477	WP_000102564.1
C2566_RS04200	ddlB	ddlB	D-alanine--D-alanine ligase	0.000301668488332332	0.99414816606034	Upregulated	319.258123753389	WP_000130048.1
C2566_RS03930	caiC	caiC	crotonobetaine/carnitine-CoA ligase	0.000300320126087544	0.959502114644149	Upregulated	53.0385088771611	WP_000351506.1
C2566_RS14620	eco	eco	serine protease inhibitor ecotin	0.000300028096139182	0.974779697214778	Upregulated	91.5841398101691	WP_000849209.1
C2566_RS03655	yjiC	yjiC	YjfZ/YjiC family protein	0.000299862879996715	0.959502114644149	Upregulated	20.6751353462079	WP_000062552.1
C2566_RS00470	wzyE	wzyE	ECA oligosaccharide polymerase	0.000299432606024542	0.99414816606034	Upregulated	66.6618337229079	WP_000055131.1
C2566_RS12390	ydiY	ydiY	DUF481 domain-containing protein	0.000299050850038103	0.959502114644149	Upregulated	23.7551661056082	WP_000771391.1
C2566_RS00885	srkA	srkA	stress response kinase SrkA	0.000299030183647511	0.990942651502667	Upregulated	471.277845214049	WP_001065497.1
C2566_RS21260	wecH	wecH	O-acetyltransferase WecH	0.000298689203318142	0.982570733242057	Upregulated	24.8160747681661	WP_001182642.1
C2566_RS13420	hchA	hchA	glyoxalase III HchA	0.000298603949476342	0.959502114644149	Upregulated	16.8132118686169	NA
C2566_RS21620	rfaY	rfaY	lipopolysaccharide core heptose(II) kinase RfaY	0.000298294429478562	0.959502114644149	Upregulated	107.838547113333	WP_000633084.1
C2566_RS20965	gadE	gadE	acid resistance transcriptional activator GadE	0.000298268513209099	0.959502114644149	Upregulated	2075.96684897917	WP_000576690.1
C2566_RS13540	cobT	cobT	nicotinate-nucleotide--dimethylbenzimidazole phosphoribosyltransferase	0.000297478801322748	0.99414816606034	Upregulated	57.5636014087328	WP_001166160.1
C2566_RS10270	pdeR	pdeR	cyclic di-GMP phosphodiesterase	0.000297280040463974	0.974779697214778	Upregulated	117.605062453085	WP_000859981.1
C2566_RS14695	yfaP	yfaP	YfaP family protein	0.00029704084944861	0.984492724751474	Upregulated	53.6503516168389	WP_001225852.1
C2566_RS13485	C2566_RS13485	C2566_RS13485	glycosyltransferase family 9 protein	0.000296633301580399	0.959502114644149	Upregulated	35.6824811562047	NA
C2566_RS10740	hslJ	hslJ	heat shock protein HslJ	0.000295918638097958	0.959502114644149	Upregulated	39.73760326501	WP_001298828.1
C2566_RS02440	blc	blc	lipocalin Blc	0.000295685656601251	0.959502114644149	Upregulated	59.0376939716687	WP_001238379.1
C2566_RS03110	C2566_RS03110	C2566_RS03110	BCCT family transporter	0.000295214660860157	0.99414816606034	Upregulated	137.339042465206	WP_001293436.1
C2566_RS05415	C2566_RS05415	C2566_RS05415	autotransporter outer membrane beta-barrel domain-containing protein	0.000295079282082046	0.964408141844502	Upregulated	174.561192769538	WP_000556441.1
C2566_RS24890	C2566_RS24890	C2566_RS24890	hypothetical protein	0.000294935170254315	0.959502114644149	Upregulated	120.227844112284	WP_001157925.1
C2566_RS10100	yciF	yciF	ferritin-like domain-containing protein	0.00029466832984173	0.959502114644149	Upregulated	44.2230035246294	WP_001056490.1
C2566_RS21185	yhjY	yhjY	autotransporter outer membrane beta-barrel domain-containing protein	0.000294421568395581	0.974779697214778	Upregulated	164.83742275413	WP_000584472.1
C2566_RS16840	recA	recA	recombinase RecA	0.000294307952685939	0.959502114644149	Upregulated	550.09621325137	WP_000963143.1
C2566_RS16320	recO	recO	DNA repair protein RecO	0.000294207034998734	0.990942651502667	Upregulated	45.3392755398411	WP_000399404.1
C2566_RS15490	yfeC	yfeC	YfeC-like transcriptional regulator	0.000294154800256504	0.959621768470333	Upregulated	196.218809129872	WP_000472021.1
C2566_RS01470	C2566_RS01470	C2566_RS01470	hypothetical protein	0.000293513924826019	0.959502114644149	Upregulated	13.0112144785909	NA
C2566_RS21460	yibG	yibG	sel1 repeat family protein	0.000293147047010113	0.959502114644149	Upregulated	18.4461267960723	WP_000642489.1
C2566_RS10445	C2566_RS10445	C2566_RS10445	ABC transporter ATP-binding protein	0.000292739295020238	0.959502114644149	Upregulated	19.552953207086	WP_000057985.1
C2566_RS11275	ydeN	ydeN	sulfatase-like hydrolase/transferase	0.00029212410395791	0.99414816606034	Upregulated	540.036788871958	WP_001318307.1
C2566_RS09535	phoP	phoP	two-component system response regulator PhoP	0.000291465955610248	0.974779697214778	Upregulated	181.331069767422	WP_001265481.1
C2566_RS11795	rstB	rstB	two-component system sensor histidine kinase RstB	0.000291402900313021	0.99414816606034	Upregulated	172.487382834903	WP_000732510.1
C2566_RS25125	C2566_RS25125	C2566_RS25125	hypothetical protein	0.000290565290466954	0.959502114644149	Upregulated	25.0774782069981	NA
C2566_RS05495	aroL	aroL	shikimate kinase AroL	0.00029040226801971	0.990942651502667	Upregulated	161.555320353265	WP_000193393.1
C2566_RS22095	yidX	yidX	protein YidX	0.00029015415077981	0.959621768470333	Upregulated	117.900781794102	WP_000772941.1
C2566_RS12055	purR	purR	HTH-type transcriptional repressor PurR	0.000289853454040008	0.99414816606034	Upregulated	146.350027502584	WP_000190982.1
C2566_RS12105	ydhS	ydhS	FAD-NAD(P)-binding protein	0.000289405725211673	0.974779697214778	Upregulated	59.1854803140976	WP_000716950.1
C2566_RS02865	yjgA	yjgA	ribosome biogenesis factor YjgA	0.000289404179873708	0.959502114644149	Upregulated	258.48758256084	WP_000166270.1
C2566_RS19420	mtgA	mtgA	monofunctional biosynthetic peptidoglycan transglycosylase	0.000289163539882849	0.992451465758058	Upregulated	52.9345773246379	WP_000047091.1
C2566_RS04970	C2566_RS04970	C2566_RS04970	IS1-like element IS1A family transposase	0.00028864866516308	0.959502114644149	Upregulated	9.18279388611211	WP_103215986.1
C2566_RS04260	guaC	guaC	GMP reductase	0.000287541221665423	0.99414816606034	Upregulated	164.069740526867	WP_001217335.1
C2566_RS05220	yahM	yahM	protein YahM	0.000287191589783125	0.959502114644149	Upregulated	16.9487323577397	WP_000290616.1
C2566_RS00410	rho	rho	transcription termination factor Rho	0.000287157995080374	0.99414816606034	Upregulated	2119.5057160406	WP_012767773.1
C2566_RS00880	yihD	yihD	YihD family protein	0.000286993919573589	0.990942651502667	Upregulated	359.559232147891	WP_001295263.1
C2566_RS09500	potC	potC	spermidine/putrescine ABC transporter permease PotC	0.000286923293077268	0.959502114644149	Upregulated	78.7932135168827	WP_000580316.1
C2566_RS09125	msyB	msyB	MysB family protein	0.000286586346711633	0.974779697214778	Upregulated	275.209073322468	WP_000180056.1
C2566_RS16745	C2566_RS16745	C2566_RS16745	MFS transporter	0.000285862655266601	0.959502114644149	Upregulated	17.0568315733345	WP_000165699.1
C2566_RS14635	alkB	alkB	DNA oxidative demethylase AlkB	0.000285743271237933	0.974779697214778	Upregulated	31.5120253901254	WP_000885006.1
C2566_RS00610	yigF	yigF	DUF2628 domain-containing protein	0.000285691417758823	0.959502114644149	Upregulated	16.8982791603383	WP_000032581.1
C2566_RS13535	ldtA	ldtA	L,D-transpeptidase	0.000285438254128861	0.959621768470333	Upregulated	569.116476806338	WP_000986321.1
C2566_RS11585	C2566_RS11585	C2566_RS11585	hypothetical protein	0.00028482191874762	0.959502114644149	Upregulated	30.504343376052	WP_000054497.1
C2566_RS08750	etk	etk	tyrosine-protein kinase	0.000284315040416651	0.99414816606034	Upregulated	147.162043375444	WP_000208650.1
C2566_RS24140	hlyE	hlyE	hemolysin HlyE	0.000284237483705996	0.959502114644149	Upregulated	19.4481395485175	NA
C2566_RS14195	yohO	yohO	protein YohO	0.000284062197255419	0.959502114644149	Upregulated	17.3634805896547	WP_001216966.1
C2566_RS10960	hicA	hicA	type II toxin-antitoxin system mRNA interferase toxin HicA	0.000283996867834815	0.959502114644149	Upregulated	44.6748325707004	WP_000813794.1
C2566_RS19335	mlaB	mlaB	lipid asymmetry maintenance protein MlaB	0.000283755042035917	0.974779697214778	Upregulated	84.8098546174945	WP_000004488.1
C2566_RS08625	sulA	sulA	SOS-induced cell division inhibitor SulA	0.000283633477145173	0.959502114644149	Upregulated	135.857558142902	WP_000288710.1
C2566_RS10140	yciO	yciO	L-threonylcarbamoyladenylate synthase	0.0002835687961806	0.99414816606034	Upregulated	163.990069608667	WP_001295575.1
C2566_RS11015	ydcZ	ydcZ	DMT family transporter	0.000283253678427909	0.974779697214778	Upregulated	26.5457382746453	WP_001076521.1
C2566_RS25070	C2566_RS25070	C2566_RS25070	hypothetical protein	0.000282817258180141	0.959502114644149	Upregulated	35.5257856777298	WP_001299740.1
C2566_RS04915	lafU	lafU	putative lateral flagellar export/assembly protein LafU	0.000282740320782352	0.959502114644149	Upregulated	6.7103849481831	WP_000207564.1
C2566_RS25275	C2566_RS25275	C2566_RS25275	cobalamin biosynthesis protein	0.000282327538644293	0.959502114644149	Upregulated	9.62071871701591	NA
C2566_RS07040	seqA	seqA	replication initiation negative regulator SeqA	0.000281754738599835	0.99414816606034	Upregulated	476.319279883635	WP_000848387.1
C2566_RS20960	hdeD	hdeD	acid-resistance protein HdeD	0.000280949089025548	0.959502114644149	Upregulated	23.857004294964	WP_000965672.1
C2566_RS01305	C2566_RS01305	C2566_RS01305	TIGR02117 family protein	0.000280755335727381	0.959502114644149	Upregulated	22.7946316818492	WP_000720774.1
C2566_RS09155	yceJ	yceJ	cytochrome b	0.00028058786904145	0.959502114644149	Upregulated	12.6651532353069	WP_000011114.1
C2566_RS22000	yidH	yidH	YidH family protein	0.000279540500394554	0.974779697214778	Upregulated	17.9226046796491	WP_001027452.1
C2566_RS05020	yagU	yagU	YagU family protein	0.000279390550649176	0.974779697214778	Upregulated	82.2187802014849	WP_001019920.1
C2566_RS25270	C2566_RS25270	C2566_RS25270	phage head spike fiber domain-containing protein	0.000279375502012135	0.959502114644149	Upregulated	39.3230001578351	NA
C2566_RS18535	nudF	nudF	ADP-ribose diphosphatase	0.000279312828315259	0.959502114644149	Upregulated	93.8067770242391	WP_000917117.1
C2566_RS24840	C2566_RS24840	C2566_RS24840	hypothetical protein	0.000278948904454526	0.959502114644149	Upregulated	4204.98631541755	WP_000747329.1
C2566_RS07775	ybiU	ybiU	DUF1479 domain-containing protein	0.000278797532392137	0.959502114644149	Upregulated	24.2714829604561	WP_000168797.1
C2566_RS03995	apaG	apaG	Co2+/Mg2+ efflux protein ApaG	0.000277819223550634	0.99414816606034	Upregulated	160.606865699961	WP_000610901.1
C2566_RS12690	gapA	gapA	glyceraldehyde-3-phosphate dehydrogenase	0.000277683198008799	0.964408141844502	Upregulated	8397.89772095863	WP_000153502.1
C2566_RS07140	C2566_RS07140	C2566_RS07140	NTF2 fold immunity protein	0.000277503922568946	0.959502114644149	Upregulated	48.2835963730293	WP_012777349.1
C2566_RS14705	C2566_RS14705	C2566_RS14705	alpha-2-macroglobulin family protein	0.000276864469429465	0.974779697214778	Upregulated	62.0893881908772	WP_000536551.1
C2566_RS17440	amiC	amiC	N-acetylmuramoyl-L-alanine amidase AmiC	0.000276792460683641	0.99414816606034	Upregulated	121.428654944742	WP_000016907.1
C2566_RS16950	hycE	hycE	formate hydrogenlyase subunit HycE	0.000276757917803499	0.959502114644149	Upregulated	19.6019757253675	WP_001288122.1
C2566_RS08360	serC	serC	3-phosphoserine/phosphohydroxythreonine transaminase	0.00027649763698327	0.99414816606034	Upregulated	373.176294444192	WP_000057149.1
C2566_RS01210	cdh	cdh	CDP-diacylglycerol diphosphatase	0.000276334873467672	0.990942651502667	Upregulated	31.852665353555	WP_000708994.1
C2566_RS03330	creD	creD	cell envelope integrity protein CreD	0.000275873147414661	0.959502114644149	Upregulated	32.8583293713457	WP_000920294.1
C2566_RS16085	sseB	sseB	enhanced serine sensitivity protein SseB	0.000275361773601973	0.99414816606034	Upregulated	241.981325589365	WP_001295479.1
C2566_RS13520	cbl	cbl	HTH-type transcriptional regulator Cbl	0.000275153442298067	0.959502114644149	Upregulated	19.2607164340862	WP_001011008.1
C2566_RS12590	gdhA	gdhA	NADP-specific glutamate dehydrogenase	0.000274977659686087	0.99414816606034	Upregulated	203.005652000009	WP_000373021.1
C2566_RS11270	ydeM	ydeM	anaerobic sulfatase maturase	0.000274868451277044	0.974779697214778	Upregulated	83.2927779705353	WP_001301030.1
C2566_RS00060	yieF	yieF	class I chromate reductase YieF	0.000274858828127701	0.99414816606034	Upregulated	77.2468103544474	WP_001291268.1
C2566_RS00525	hemD	hemD	uroporphyrinogen-III synthase	0.000274421961237675	0.99414816606034	Upregulated	161.762757953552	WP_000026063.1
C2566_RS16145	yfhR	yfhR	alpha/beta hydrolase	0.000273861093521656	0.959502114644149	Upregulated	28.2167460890028	WP_001299515.1
C2566_RS22105	yidB	yidB	YidB family protein	0.000273802314428845	0.959502114644149	Upregulated	35.4680817740973	WP_000522208.1
C2566_RS14650	ompC	ompC	porin OmpC	0.000273624209337081	0.959502114644149	Upregulated	20.2104909057812	NA
C2566_RS14265	yohJ	yohJ	CidA/LrgA family protein	0.000273576188954853	0.959621768470333	Upregulated	22.7663599954797	WP_001295452.1
C2566_RS00640	rhtC	rhtC	threonine export protein RhtC	0.000273090082400879	0.974779697214778	Upregulated	22.5564825546321	WP_000928828.1
C2566_RS02350	cadC	cadC	lysine decarboxylation/transport transcriptional activator CadC	0.000273041157275235	0.959502114644149	Upregulated	40.4816446001256	WP_001187177.1
C2566_RS13690	cpsG	cpsG	colanic acid biosynthesis phosphomannomutase CpsG	0.000272656497237722	0.99414816606034	Upregulated	85.5909764798273	WP_000954427.1
C2566_RS13550	cobU	cobU	bifunctional adenosylcobinamide kinase/adenosylcobinamide-phosphate guanylyltransferase	0.000272200660301855	0.99414816606034	Upregulated	42.226962384712	WP_000973176.1
C2566_RS06610	ybdL	ybdL	methionine-oxo-acid transaminase	0.00027214698135903	0.959621768470333	Upregulated	36.4291427869076	WP_000183906.1
C2566_RS14245	yohF	yohF	SDR family oxidoreductase	0.000271950515318374	0.959502114644149	Upregulated	23.236782248257	WP_000079538.1
C2566_RS16590	bamE	bamE	outer membrane protein assembly factor BamE	0.000271820682184691	0.959502114644149	Upregulated	1369.45317330976	WP_001203437.1
C2566_RS24325	ypfM	ypfM	protein YpfM	0.000271585536968149	0.959502114644149	Upregulated	1213.59334105397	WP_001386977.1
C2566_RS21810	C2566_RS21810	C2566_RS21810	MFS transporter	0.000271493765337398	0.974779697214778	Upregulated	49.8434985895833	WP_001329026.1
C2566_RS21795	C2566_RS21795	C2566_RS21795	tyrosine-type recombinase/integrase	0.000271387862365391	0.964408141844502	Upregulated	92.7017970767328	WP_001218910.1
C2566_RS07445	ybhC	ybhC	putative acyl-CoA thioester hydrolase	0.000271262092378395	0.99414816606034	Upregulated	216.451671986679	WP_001091587.1
C2566_RS22050	ibpA	ibpA	small heat shock chaperone IbpA	0.000271246702432147	0.972436637866552	Upregulated	752.21190696615	WP_001243437.1
C2566_RS24505	yadW	yadW	small protein YadW	0.000271037747176419	0.959502114644149	Upregulated	20.369057781003	WP_120795373.1
C2566_RS12500	spy	spy	ATP-independent periplasmic protein-refolding chaperone Spy	0.000271002321997087	0.974779697214778	Upregulated	562.594575758768	WP_001228987.1
C2566_RS12305	hemP	hemP	hemin uptake protein HemP	0.000270342143262048	0.959502114644149	Upregulated	6.86362865019473	WP_001270809.1
C2566_RS20675	livK	livK	high-affinity branched-chain amino acid ABC transporter substrate-binding protein LivK	0.000270086721480654	0.959502114644149	Upregulated	17.1293566386612	WP_001300935.1
C2566_RS07500	C2566_RS07500	C2566_RS07500	anti-CBASS protein Acb1 family protein	0.000269271886948758	0.959502114644149	Upregulated	8.90693756335304	NA
C2566_RS20470	malQ	malQ	4-alpha-glucanotransferase	0.000269111509161725	0.98402676301459	Upregulated	205.359428131741	WP_000444361.1
C2566_RS07130	C2566_RS07130	C2566_RS07130	RHS repeat-associated core domain-containing protein	0.000269061146552315	0.959502114644149	Upregulated	29.0577699825671	NA
C2566_RS04605	tsf	tsf	translation elongation factor Ts	0.000267863660211734	0.974779697214778	Upregulated	2142.59708619417	WP_000818114.1
C2566_RS07755	mntR	mntR	manganese-binding transcriptional regulator MntR	0.000267608672844307	0.99414816606034	Upregulated	121.861859525212	WP_000091016.1
C2566_RS16910	hydN	hydN	electron transport protein HydN	0.000267603604770643	0.974779697214778	Upregulated	15.50964905541	WP_001078777.1
C2566_RS11395	glsB	glsB	glutaminase B	0.000267538429267757	0.974779697214778	Upregulated	39.8111691681845	WP_000257417.1
C2566_RS13680	ugd	ugd	UDP-glucose 6-dehydrogenase	0.000267457909807604	0.959502114644149	Upregulated	424.341699862859	WP_000704860.1
C2566_RS16660	gabP	gabP	GABA permease	0.000267275695853873	0.959502114644149	Upregulated	31.6261831728831	WP_001301367.1
C2566_RS20645	ugpB	ugpB	sn-glycerol-3-phosphate ABC transporter substrate-binding protein UgpB	0.000267089412523958	0.959502114644149	Upregulated	122.133308683072	WP_000803190.1
C2566_RS20635	ugpE	ugpE	sn-glycerol-3-phosphate ABC transporter permease UgpE	0.000267077141146526	0.959502114644149	Upregulated	20.6703120848433	WP_000572176.1
C2566_RS10185	yciN	yciN	YciN family protein	0.000266787826528436	0.990942651502667	Upregulated	478.743236228488	WP_001031530.1
C2566_RS12380	espL1	espL1	type III secretion system effector EspL1	0.000266785497228925	0.959502114644149	Upregulated	24.8482883494924	NA
C2566_RS08485	pncB	pncB	nicotinate phosphoribosyltransferase	0.000266760482282423	0.959502114644149	Upregulated	723.787293337915	WP_001307697.1
C2566_RS15230	C2566_RS15230	C2566_RS15230	StfH/YfcO family fimbrial adhesin	0.000266556427179854	0.990942651502667	Upregulated	105.569645588267	WP_012777769.1
C2566_RS20465	gntT	gntT	gluconate transporter	0.000266143180029335	0.990942651502667	Upregulated	64.5549682285405	WP_001131758.1
C2566_RS13140	znuC	znuC	zinc ABC transporter ATP-binding protein ZnuC	0.000266046107695818	0.959621768470333	Upregulated	190.694148616464	WP_000202990.1
C2566_RS19780	tsaC	tsaC	L-threonylcarbamoyladenylate synthase type 1 TsaC	0.00026579946676726	0.99414816606034	Upregulated	70.4351190144643	WP_001301412.1
C2566_RS20870	uspB	uspB	universal stress protein UspB	0.000265736788132982	NA	Upregulated	639.281180647127	WP_000626187.1
C2566_RS03760	nanM	nanM	N-acetylneuraminate epimerase	0.000265735126542383	0.974779697214778	Upregulated	33.3928495778406	WP_001309184.1
C2566_RS15340	emrK	emrK	multidrug efflux MFS transporter periplasmic adaptor subunit EmrK	0.000265622321117558	0.959502114644149	Upregulated	44.6479748266999	WP_000435167.1
C2566_RS17470	ppdC	ppdC	prepilin-type N-terminal cleavage/methylation domain-containing protein	0.000264935246457772	0.959502114644149	Upregulated	7.94794671701888	WP_001276460.1
C2566_RS00135	pstS	pstS	phosphate ABC transporter substrate-binding protein PstS	0.000264859827540247	0.990942651502667	Upregulated	70.7134803884636	WP_000867146.1
C2566_RS05965	adk	adk	adenylate kinase	0.00026481919037081	0.99414816606034	Upregulated	836.036867552873	WP_001220233.1
C2566_RS13995	C2566_RS13995	C2566_RS13995	PTS galactitol transporter subunit IIC	0.000264192644640109	0.959502114644149	Upregulated	15.7700110611633	WP_000490679.1
C2566_RS10815	ynbD	ynbD	phosphatase PAP2/dual specificity phosphatase family protein	0.000264095618497872	0.959502114644149	Upregulated	36.4755410126574	WP_000627365.1
C2566_RS19320	sfsB	sfsB	DNA-binding transcriptional regulator SfsB	0.000263727000821138	0.959502114644149	Upregulated	8.19444604875277	WP_000445413.1
C2566_RS09175	dinI	dinI	DNA damage-inducible protein I	0.000263422731494281	0.959502114644149	Upregulated	220.618238625558	WP_001217754.1
C2566_RS02335	dtpC	dtpC	dipeptide/tripeptide permease DtpC	0.000263232233871313	0.959502114644149	Upregulated	31.6578950796111	WP_000856841.1
C2566_RS03280	yaaA	yaaA	peroxide stress protein YaaA	0.000262981309753581	0.99414816606034	Upregulated	71.6809478231067	WP_000906197.1
C2566_RS03720	fimA	fimA	type 1 fimbrial major subunit FimA	0.000262855565952945	0.959502114644149	Upregulated	2499.56272157072	WP_000695564.1
C2566_RS00040	tnaB	tnaB	low affinity tryptophan permease TnaB	0.000262762696194999	0.959502114644149	Upregulated	232.001159648411	WP_000131911.1
C2566_RS00090	yieL	yieL	esterase	0.000262521510801989	0.959502114644149	Upregulated	9.7916488482816	WP_001300948.1
C2566_RS22065	cbrA	cbrA	colicin M resistance lipid reductase CbrA	0.000262330892307316	0.959502114644149	Upregulated	11.4716471428182	WP_001298958.1
C2566_RS02815	tamA	tamA	autotransporter assembly complex protein TamA	0.000262022105261216	0.99414816606034	Upregulated	147.221758167813	WP_001269293.1
C2566_RS09710	umuC	umuC	DNA polymerase V catalytic protein	0.000261766063834272	0.974779697214778	Upregulated	62.6758566229338	WP_000457616.1
C2566_RS00235	rbsD	rbsD	D-ribose pyranase	0.000261626315972941	0.974779697214778	Upregulated	13062.9600148223	NA
C2566_RS16010	xseA	xseA	exodeoxyribonuclease VII large subunit	0.000261320101577678	0.99414816606034	Upregulated	120.809130193086	WP_000937912.1
C2566_RS25130	ysaE	ysaE	protein YsaE	0.000261272765393774	0.959502114644149	Upregulated	5.15992765664027	WP_211180513.1
C2566_RS05540	araJ	araJ	MFS transporter AraJ	0.00026113156288142	0.99414816606034	Upregulated	59.0197889298163	WP_001326926.1
C2566_RS16640	glaH	glaH	glutarate dioxygenase GlaH	0.00026109721822317	0.981203556406116	Upregulated	32.410600447418	WP_000993087.1
C2566_RS07745	opgE	opgE	phosphoethanolamine transferase	0.000260992869296837	0.992451465758058	Upregulated	66.6745606866134	WP_001054678.1
C2566_RS22010	yidJ	yidJ	sulfatase-like hydrolase/transferase	0.000260966972467249	0.959502114644149	Upregulated	16.143352235452	WP_000828527.1
C2566_RS04305	pdhR	pdhR	pyruvate dehydrogenase complex transcriptional repressor PdhR	0.000260899230972576	0.99414816606034	Upregulated	122.790477708481	WP_000331776.1
C2566_RS20060	C2566_RS20060	C2566_RS20060	carbohydrate-binding protein	0.000260618918181154	0.99414816606034	Upregulated	56.6987876288059	WP_000773160.1
C2566_RS09855	prmC	prmC	peptide chain release factor N(5)-glutamine methyltransferase	0.000260194088009248	0.99414816606034	Upregulated	177.174663637236	WP_000456454.1
C2566_RS09885	C2566_RS09885	C2566_RS09885	type I toxin-antitoxin system toxin Ldr family protein	0.000260137123044049	0.959502114644149	Upregulated	14.6836302016573	WP_000170965.1
C2566_RS16670	kbp	kbp	potassium binding protein Kbp	0.000260109286519644	0.959621768470333	Upregulated	1012.54760230906	WP_000522424.1
C2566_RS11780	folM	folM	dihydromonapterin reductase	0.000259663513080454	0.974779697214778	Upregulated	24.4819289281972	WP_000520804.1
C2566_RS12045	ydhP	ydhP	MFS transporter	0.000259439269136543	0.974779697214778	Upregulated	32.8873730704439	WP_000701040.1
C2566_RS10715	ydfK	ydfK	cold shock protein YdfK	0.000258957103150799	0.959502114644149	Upregulated	53.0535008067342	WP_000836768.1
C2566_RS09430	bhsA	bhsA	multiple stress resistance protein BhsA	0.000258925969499133	0.959502114644149	Upregulated	217.93022929769	WP_000800153.1
C2566_RS02565	yjeT	yjeT	DUF2065 domain-containing protein	0.00025861298174061	0.959502114644149	Upregulated	8.86741340304901	WP_001089294.1
C2566_RS11345	C2566_RS11345	C2566_RS11345	autotransporter outer membrane beta-barrel domain-containing protein	0.000258517457222586	0.959502114644149	Upregulated	30.0128171764431	NA
C2566_RS04350	yacC	yacC	YacC family pilotin-like protein	0.000258478198587261	0.990942651502667	Upregulated	213.462551848771	WP_001295568.1
C2566_RS10080	yciB	yciB	septation protein A	0.000258430025483552	0.965322873658855	Upregulated	84.7842457293415	WP_000808667.1
C2566_RS04920	dinB	dinB	DNA polymerase IV	0.000258073068079729	0.99414816606034	Upregulated	55.2591005086604	WP_001226164.1
C2566_RS16620	C2566_RS16620	C2566_RS16620	recombinase family protein	0.000257911305820464	0.959502114644149	Upregulated	2602.09767651191	WP_000135616.1
C2566_RS24645	ynaM	ynaM	YnaM/YnfT family protein	0.000257788365854259	0.959502114644149	Upregulated	249.169245360854	WP_120795384.1
C2566_RS00035	tnaA	tnaA	tryptophanase	0.000257680878513524	0.990942651502667	Upregulated	1631.00321428407	WP_001295247.1
C2566_RS17810	srsR	srsR	LysR family transcriptional regulator SrsR	0.00025760017983628	0.959502114644149	Upregulated	16.7312697299992	WP_000350807.1
C2566_RS00075	cbrB	cbrB	protein CbrB	0.000257417271198025	0.974779697214778	Upregulated	23.33974331967	WP_000116772.1
C2566_RS03140	fecD	fecD	Fe(3+) dicitrate ABC transporter permease subunit FecD	0.000257265906916931	0.959502114644149	Upregulated	12.749648603306	WP_000684856.1
C2566_RS20550	glgX	glgX	glycogen debranching protein GlgX	0.000257164934337962	0.99414816606034	Upregulated	365.54543951872	WP_000192533.1
C2566_RS15575	crr	crr	PTS glucose transporter subunit IIA	0.000257079246620075	0.990942651502667	Upregulated	831.195695378508	WP_000522247.1
C2566_RS10645	sieB	sieB	superinfection exclusion B family protein	0.000256632371038996	0.966233751630933	Upregulated	173.808168138989	WP_001312793.1
C2566_RS03150	fecB	fecB	Fe(3+) dicitrate ABC transporter substrate-binding protein FecB	0.000256589194298421	0.974779697214778	Upregulated	28.8115994806834	WP_000879164.1
C2566_RS01420	argC	argC	N-acetyl-gamma-glutamyl-phosphate reductase	0.000255977360737464	0.990942651502667	Upregulated	39.1349195617172	WP_000935370.1
C2566_RS00480	thrP	thrP	bifunctional threonine/serine APC transporter ThrP	0.000255922757323936	0.959502114644149	Upregulated	123.723640159353	WP_000774729.1
C2566_RS09970	C2566_RS09970	C2566_RS09970	hypothetical protein	0.000255783859967914	0.990942651502667	Upregulated	44.4780746530047	NA
C2566_RS11530	C2566_RS11530	C2566_RS11530	hypothetical protein	0.000255183652704827	0.959502114644149	Upregulated	32.579874369006	WP_001205170.1
C2566_RS15590	yfeS	yfeS	WGR domain-containing protein	0.000254754825091954	0.959502114644149	Upregulated	578.373102622958	WP_000710495.1
C2566_RS25325	C2566_RS25325	C2566_RS25325	tyrosine-type recombinase/integrase	0.000254430396420022	0.974779697214778	Upregulated	19.2109148703402	WP_000290930.1
C2566_RS08730	appC	appC	cytochrome bd-II oxidase subunit 1	0.000254156686769301	0.974779697214778	Upregulated	84.5222915303833	WP_000263582.1
C2566_RS15790	narQ	narQ	nitrate/nitrite two-component system sensor histidine kinase NarQ	0.000254089959041789	0.964408141844502	Upregulated	445.261683016803	WP_001300881.1
C2566_RS11655	ynfA	ynfA	YnfA family protein	0.000254052169406518	0.959502114644149	Upregulated	14.5652785740646	WP_000598292.1
C2566_RS24905	sufA	sufA	Fe-S cluster assembly scaffold SufA	0.000253970737790704	0.959502114644149	Upregulated	13.3601371152656	NA
C2566_RS02970	yjgM	yjgM	GNAT family N-acetyltransferase	0.000253875319523017	0.990942651502667	Upregulated	39.404616433319	WP_001059397.1
C2566_RS01970	soxS	soxS	superoxide response transcriptional regulator SoxS	0.000253738200862635	0.959502114644149	Upregulated	256.446163989337	WP_000019358.1
C2566_RS08415	kdsB	kdsB	3-deoxy-manno-octulosonate cytidylyltransferase	0.000253588686819635	0.974779697214778	Upregulated	154.834338095597	WP_000011603.1
C2566_RS14485	bcr	bcr	multidrug efflux MFS transporter Bcr	0.000253287290240989	0.99414816606034	Upregulated	121.035606823899	WP_000213361.1
C2566_RS12095	C2566_RS12095	C2566_RS12095	hypothetical protein	0.000253255549038256	0.959502114644149	Upregulated	16.6962389640489	NA
C2566_RS18820	alx	alx	TerC family membrane protein Alx	0.000252842276569316	0.99414816606034	Upregulated	145.635811053319	WP_001098805.1
C2566_RS16725	nrdF	nrdF	class 1b ribonucleoside-diphosphate reductase subunit beta	0.000252654736602262	0.959502114644149	Upregulated	181.016561901479	WP_000777972.1
C2566_RS16395	eamB	eamB	cysteine/O-acetylserine transporter	0.000252341610951929	0.972436637866552	Upregulated	80.9553663389011	WP_000189210.1
C2566_RS09315	rpmF	rpmF	50S ribosomal protein L32	0.000252166464474753	NA	Upregulated	617.681415271329	WP_000290727.1
C2566_RS04790	C2566_RS04790	C2566_RS04790	hypothetical protein	0.000252025012435124	0.959502114644149	Upregulated	19.133908322853	NA
C2566_RS09120	yceK	yceK	YceK/YidQ family lipoprotein	0.000251689887686674	0.959502114644149	Upregulated	5.17690715931182	WP_001237205.1
C2566_RS21735	gmk	gmk	guanylate kinase	0.00025149268964493	0.990942651502667	Upregulated	783.026775720743	WP_001295237.1
C2566_RS03160	fecR	fecR	ferric citrate uptake sigma factor regulator FecR	0.000251267845930276	0.959502114644149	Upregulated	9.73547719673443	WP_001068910.1
C2566_RS13365	ftnA	ftnA	non-heme ferritin	0.000251202025738594	0.990942651502667	Upregulated	2934.96595122653	WP_000917208.1
C2566_RS12750	nimT	nimT	2-nitroimidazole transporter	0.000250909289582376	0.974779697214778	Upregulated	30.1614080559088	WP_000128491.1
C2566_RS16290	yfhL	yfhL	4Fe-4S dicluster ferredoxin YfhL	0.000250656120044417	0.965322873658855	Upregulated	89.9254265167801	WP_001196283.1
C2566_RS04545	yadS	yadS	TRIC cation channel family protein	0.000250530923985867	0.99414816606034	Upregulated	33.4945321855586	WP_000964221.1
C2566_RS12470	chbB	chbB	PTS N,N'-diacetylchitobiose transporter subunit IIB	0.000250485565524054	0.959502114644149	Upregulated	373.045735574069	WP_000412169.1
C2566_RS00965	yihM	yihM	sugar phosphate isomerase/epimerase family protein	0.000249833196339308	0.959502114644149	Upregulated	13.1147494243481	WP_000256400.1
C2566_RS08200	ybjD	ybjD	ATP-dependent endonuclease	0.00024952361981664	0.99414816606034	Upregulated	56.577621626652	WP_000599802.1
C2566_RS00890	dsbA	dsbA	thiol:disulfide interchange protein DsbA	0.000249464750461746	0.991180962909381	Upregulated	994.527728359266	WP_000725337.1
C2566_RS13755	rfbD	rfbD	dTDP-4-dehydrorhamnose reductase	0.000249010875995843	0.99414816606034	Upregulated	311.590976429831	WP_001023616.1
C2566_RS15095	rpnB	rpnB	recombination-promoting nuclease RpnB	0.000248983555614205	0.959502114644149	Upregulated	241.609498312005	WP_000156140.1
C2566_RS15950	upp	upp	uracil phosphoribosyltransferase	0.000248551804815739	0.974779697214778	Upregulated	393.622867175437	WP_001295473.1
C2566_RS01290	cytR	cytR	DNA-binding transcriptional regulator CytR	0.000248536937966343	0.99414816606034	Upregulated	116.15242157085	WP_000644904.1
C2566_RS07200	abrB	abrB	AbrB family transcriptional regulator	0.000248397915487731	0.983863091191024	Upregulated	125.342790464958	WP_001297246.1
C2566_RS00280	mdtD	mdtD	multidrug transporter subunit MdtD	0.000248240852058515	0.990942651502667	Upregulated	228.870598063461	WP_001280852.1
C2566_RS00870	mobB	mobB	molybdopterin-guanine dinucleotide biosynthesis protein MobB	0.00024712507760038	0.990942651502667	Upregulated	42.3457874582139	WP_000907622.1
C2566_RS21225	cspE	cspE	RNA chaperone/antiterminator CspA	0.000246813653274025	0.959621768470333	Upregulated	14915.9617305242	WP_000014594.1
C2566_RS17740	loiP	loiP	metalloprotease LoiP	0.000246647825792405	0.99414816606034	Upregulated	322.343157484994	WP_001326497.1
C2566_RS12040	sodB	sodB	superoxide dismutase [Fe]	0.000246632451968069	0.99414816606034	Upregulated	6210.73386826516	WP_000007283.1
C2566_RS05805	fadM	fadM	long-chain acyl-CoA thioesterase FadM	0.000245881820770624	0.959621768470333	Upregulated	54.9316216931984	WP_001194534.1
C2566_RS12635	pncA	pncA	bifunctional nicotinamidase/pyrazinamidase	0.000245755943061011	0.959502114644149	Upregulated	71.3280397331793	WP_001135066.1
C2566_RS05915	mscK	mscK	mechanosensitive channel MscK	0.000245631015085586	0.99414816606034	Upregulated	312.518969566177	WP_000177732.1
C2566_RS01495	birA	birA	bifunctional biotin--[acetyl-CoA-carboxylase] ligase/biotin operon repressor BirA	0.000245402599069968	0.990942651502667	Upregulated	142.735168460798	WP_000654614.1
C2566_RS14235	yohC	yohC	Yip1 family protein	0.000245381478965246	0.99414816606034	Upregulated	84.7315803234465	WP_001319944.1
C2566_RS25480	ykgR	ykgR	small membrane protein YkgR	0.000245249819639075	0.959502114644149	Upregulated	152.957768993705	WP_000662258.1
C2566_RS09770	ycgY	ycgY	protein YcgY	0.000245244685094213	0.959502114644149	Upregulated	20.7971097446911	WP_000615067.1
C2566_RS22020	yidL	yidL	helix-turn-helix transcriptional regulator	0.000245148466682335	0.959502114644149	Upregulated	18.8635445910846	WP_001013540.1
C2566_RS09415	ndh	ndh	NADH-quinone dehydrogenase	0.0002444522564553	0.99414816606034	Upregulated	75.1241175451079	WP_001295439.1
C2566_RS05075	ykgM	ykgM	type B 50S ribosomal protein L31	0.00024442332138637	0.959621768470333	Upregulated	34.0013146659824	WP_000803998.1
C2566_RS11075	C2566_RS11075	C2566_RS11075	ISAs1 family transposase	0.000244001487107149	0.959502114644149	Upregulated	50.0541307889908	NA
C2566_RS05440	yaiW	yaiW	surface-exposed outer membrane lipoprotein YaiW	0.000243969796572702	0.99414816606034	Upregulated	104.294540067025	WP_000092061.1
C2566_RS09980	ychJ	ychJ	YchJ family protein	0.000243930904055769	0.991180962909381	Upregulated	731.699308230309	WP_001362540.1
C2566_RS06120	allR	allR	HTH-type transcriptional repressor AllR	0.000243847718237219	0.959502114644149	Upregulated	1502.91917175725	WP_000141275.1
C2566_RS09975	purU	purU	formyltetrahydrofolate deformylase	0.000243847372598118	0.99414816606034	Upregulated	401.309981424107	WP_000555849.1
C2566_RS15570	ptsI	ptsI	phosphoenolpyruvate-protein phosphotransferase PtsI	0.000243539760713991	0.99414816606034	Upregulated	3254.11976831697	WP_000623136.1
C2566_RS17080	ispF	ispF	2-C-methyl-D-erythritol 2,4-cyclodiphosphate synthase	0.000243386336736207	0.99414816606034	Upregulated	43.4640668566795	WP_001219242.1
C2566_RS10145	C2566_RS10145	C2566_RS10145	DUF2207 domain-containing protein	0.000243367713175709	0.99414816606034	Upregulated	73.7428361848086	NA
C2566_RS24785	C2566_RS24785	C2566_RS24785	hypothetical protein	0.000243300471690613	0.959502114644149	Upregulated	12.8536281940908	WP_122056850.1
C2566_RS19250	C2566_RS19250	C2566_RS19250	hypothetical protein	0.000243283198018536	0.959502114644149	Upregulated	44.7579323685353	NA
C2566_RS06080	rhsD	rhsD	rhs element protein RhsD	0.000243015359363882	0.974779697214778	Upregulated	141.760638236982	WP_000014858.1
C2566_RS15540	ypeB	ypeB	DUF3820 family protein	0.000242864233641749	0.959621768470333	Upregulated	8.28426206491318	WP_000410201.1
C2566_RS19230	rimP	rimP	ribosome maturation factor RimP	0.000242664954952463	0.99414816606034	Upregulated	96.0197736727424	WP_001300397.1
C2566_RS16450	rrf	rrf	hypothetical protein	0.00024237815145152	NA	Upregulated	174.992534138948	NA
C2566_RS00645	rhtB	rhtB	homoserine/homoserine lactone efflux protein	0.000242326197308875	0.974779697214778	Upregulated	20.7664957435258	WP_000171710.1
C2566_RS06150	ybbY	ybbY	uracil/xanthine transporter	0.000242253486258862	0.959502114644149	Upregulated	10.8243707319915	WP_001298987.1
C2566_RS07835	pdeI	pdeI	sensor domain-containing phosphodiesterase	0.000241867508995558	0.959502114644149	Upregulated	32.6250920328434	NA
C2566_RS22045	ibpB	ibpB	small heat shock chaperone IbpB	0.000241603235537199	0.959502114644149	Upregulated	806.851666414869	WP_001243431.1
C2566_RS11860	malY	malY	bifunctional maltose regulon transcriptional repressor/cystathionine beta-lyase MalY	0.000241461203064641	0.99414816606034	Upregulated	54.5135082502083	WP_000459371.1
C2566_RS08890	rutG	rutG	pyrimidine utilization transport protein G	0.00024105163209247	0.965322873658855	Upregulated	61.8330153745125	WP_001301229.1
C2566_RS22025	C2566_RS22025	C2566_RS22025	6-phospho-alpha-glucosidase	0.000241031420267898	0.974779697214778	Upregulated	27.3523713721287	WP_000160104.1
C2566_RS01690	rrf	rrf	hypothetical protein	0.000240839913011462	0.959502114644149	Upregulated	109.834751018421	NA
C2566_RS10980	ydcT	ydcT	ABC transporter ATP-binding protein	0.000240579848481609	0.974779697214778	Upregulated	14.139381585637	WP_000220396.1
C2566_RS25375	ydcD	ydcD	protein YdcD	0.000239593054412848	0.959502114644149	Upregulated	92.1708103676895	WP_000939263.1
C2566_RS00895	yihF	yihF	YdgA family protein	0.000239405375908035	0.959621768470333	Upregulated	57.3654388469565	WP_000619851.1
C2566_RS10005	tdk	tdk	thymidine kinase	0.000238668388334534	0.979193556739693	Upregulated	250.993598001314	WP_000068089.1
C2566_RS02245	adiC	adiC	arginine/agmatine antiporter	0.000238047734218234	0.959502114644149	Upregulated	29.9171477061141	WP_000093154.1
C2566_RS11415	ydeA	ydeA	L-arabinose MFS transporter	0.000237475710281918	0.959621768470333	Upregulated	48.9195767727603	WP_000210799.1
C2566_RS25005	ybiE	ybiE	protein YbiE	0.000237339017742059	0.974779697214778	Upregulated	10.513736390208	WP_211180490.1
C2566_RS08885	ymdF	ymdF	general stress protein	0.000237300989045848	0.959502114644149	Upregulated	1354.03260943936	WP_001273658.1
C2566_RS21980	tisB	tisB	type I toxin-antitoxin system toxin TisB	0.000236289982962005	0.959502114644149	Upregulated	938.344929653505	WP_000060506.1
C2566_RS19835	yhdN	yhdN	DUF1992 domain-containing protein	0.000236027936682125	0.99414816606034	Upregulated	146.435297787188	WP_000266486.1
C2566_RS20445	rpnA	rpnA	recombination-promoting nuclease RpnA	0.000235941735557154	0.959502114644149	Upregulated	17.7865036908098	WP_000039090.1
C2566_RS20535	glgP	glgP	glycogen phosphorylase	0.000235428422583415	0.99414816606034	Upregulated	713.580289191731	WP_000993449.1
C2566_RS21910	yicS	yicS	protein YicS	0.000235199884266875	0.959502114644149	Upregulated	18.6114495927945	WP_000805509.1
C2566_RS25345	ytiD	ytiD	protein YtiD	0.000234183561934283	0.959502114644149	Upregulated	95.1433248416537	WP_001301448.1
C2566_RS19195	nlpI	nlpI	lipoprotein NlpI	0.000234162888309003	0.990942651502667	Upregulated	7474.96887090468	WP_000802080.1
C2566_RS06835	ybeQ	ybeQ	Sel1 family TPR-like repeat protein YbeQ	0.000233980983002657	0.959621768470333	Upregulated	35.3517666285446	NA
C2566_RS19765	yrdA	yrdA	gamma carbonic anhydrase family protein	0.000233968912967117	0.99414816606034	Upregulated	316.385679361839	WP_001286158.1
C2566_RS21215	yiaF	yiaF	DUF3053 domain-containing protein	0.000233912944924998	0.99414816606034	Upregulated	477.507559934243	WP_000190516.1
C2566_RS19695	acrF	acrF	multidrug efflux RND transporter permease subunit AcrF	0.000233909823464491	0.990942651502667	Upregulated	69.7165366960233	WP_001273195.1
C2566_RS10020	oppA	oppA	oligopeptide ABC transporter substrate-binding protein OppA	0.00023374704983935	0.974779697214778	Upregulated	7789.79336550327	WP_001297114.1
C2566_RS21405	yiaV	yiaV	HlyD family secretion protein	0.000233324550631746	0.959502114644149	Upregulated	13.8517720982419	WP_000364895.1
C2566_RS10025	oppB	oppB	oligopeptide ABC transporter permease OppB	0.000233241320320186	0.990942651502667	Upregulated	1417.89993592701	WP_000911112.1
C2566_RS11085	pptA	pptA	tautomerase PptA	0.000232835707481877	0.959621768470333	Upregulated	31.331495185156	WP_001120141.1
C2566_RS03070	insG	insG	IS4-like element IS4 family transposase	0.000232811080255477	0.983270195464028	Upregulated	110.726428866488	WP_000483767.1
C2566_RS21720	dinD	dinD	DNA damage-inducible protein D	0.000232800283980506	0.959621768470333	Upregulated	259.465585952425	WP_001300958.1
C2566_RS05520	C2566_RS05520	C2566_RS05520	DUF2773 domain-containing protein	0.000232267064850392	0.963225637509937	Upregulated	25.0482286128122	NA
C2566_RS10490	C2566_RS10490	C2566_RS10490	NAD-dependent dehydratase	0.000232258579745882	0.959502114644149	Upregulated	28.1960696088792	NA
C2566_RS10795	ydbD	ydbD	DUF2773 domain-containing bactofilin	0.00023212189917625	0.959621768470333	Upregulated	44.7807636507047	WP_000471481.1
C2566_RS16310	acpS	acpS	holo-ACP synthase	0.000231716712296171	0.974779697214778	Upregulated	32.3594211272369	WP_000986023.1
C2566_RS04560	dgt	dgt	dGTPase	0.000230670231449858	0.99414816606034	Upregulated	92.0778839012648	WP_000057067.1
C2566_RS15645	yfeY	yfeY	RpoE-regulated lipoprotein	0.000230113920324663	0.991180962909381	Upregulated	223.485292897957	WP_000838937.1
C2566_RS06245	sfmD	sfmD	fimbrial biogenesis usher protein	0.000229994874590718	0.959502114644149	Upregulated	24.5810059915374	WP_001318685.1
C2566_RS17005	flhA	flhA	formate hydrogenlyase transcriptional activator FlhA	0.000229882082890377	0.992451465758058	Upregulated	103.841798133532	WP_001301332.1
C2566_RS22085	dgoK	dgoK	2-dehydro-3-deoxygalactonokinase	0.000229705683569174	0.990942651502667	Upregulated	48.6457830264709	WP_000127107.1
C2566_RS03715	fimI	fimI	fimbrial protein	0.000229557853730709	0.959502114644149	Upregulated	117.116861616214	WP_000824114.1
C2566_RS13515	C2566_RS13515	C2566_RS13515	hypothetical protein	0.000229375405062571	0.972436637866552	Upregulated	58.0466382419736	NA
C2566_RS21450	yibA	yibA	HEAT repeat domain-containing protein	0.000228631573316229	0.959502114644149	Upregulated	581.207136025633	WP_000072850.1
C2566_RS17250	barA	barA	two-component sensor histidine kinase BarA	0.00022842568396821	0.99414816606034	Upregulated	154.443943995528	WP_000186439.1
C2566_RS16520	yfiR	yfiR	YfiR family protein	0.000228273536247273	0.990942651502667	Upregulated	181.406510681415	WP_001212391.1
C2566_RS10220	acnA	acnA	aconitate hydratase AcnA	0.000228116219574607	0.99414816606034	Upregulated	1152.09584402542	WP_000099534.1
C2566_RS13450	zinT	zinT	metal-binding protein ZinT	0.000227413273545715	0.959502114644149	Upregulated	157.39136194998	WP_001007789.1
C2566_RS08520	elfA	elfA	fimbrial protein	0.000226564483332968	0.990942651502667	Upregulated	153.687281760576	WP_000750293.1
C2566_RS18785	higA	higA	type II toxin-antitoxin system antitoxin HigA	0.000225495068752395	0.974779697214778	Upregulated	23.0811335840141	WP_000560266.1
C2566_RS01065	fdoI	fdoI	formate dehydrogenase cytochrome b556 subunit	0.000225271471872345	0.990942651502667	Upregulated	333.187627765817	WP_000829013.1
C2566_RS07055	C2566_RS07055	C2566_RS07055	DUF2625 domain-containing protein	0.000224859325737636	0.959502114644149	Upregulated	11.9405461625392	WP_001208814.1
C2566_RS08700	hyaA	hyaA	hydrogenase 1 small subunit	0.000224215726264554	0.99414816606034	Upregulated	225.861306606341	WP_001058323.1
C2566_RS13430	hprR	hprR	response regulator transcription factor HprR	0.000224100192400924	0.983270195464028	Upregulated	88.6175998667174	WP_001339045.1
C2566_RS21300	xylR	xylR	D-xylose utilization transcriptional activator XylR	0.000223605943772164	0.99414816606034	Upregulated	57.722536748045	WP_000494484.1
C2566_RS04120	leuO	leuO	transcriptional regulator LeuO	0.000223591325892166	0.959502114644149	Upregulated	18.8341981136686	WP_001115472.1
C2566_RS15250	yfcS	yfcS	fimbria/pilus periplasmic chaperone	0.000223417610436917	0.959502114644149	Upregulated	11.2794703646878	WP_001281621.1
C2566_RS11265	yddA	yddA	ABC transporter ATP-binding protein/permease	0.000223309578602026	0.959502114644149	Upregulated	18.8785380374916	WP_000628583.1
C2566_RS06540	wzz(fepE)	wzz(fepE)	LPS O-antigen length regulator Wzz(fepE)	0.000223297954518367	0.959502114644149	Upregulated	13.1054797787984	WP_000096701.1
C2566_RS09845	hemA	hemA	glutamyl-tRNA reductase	0.000222497888949335	0.99414816606034	Upregulated	425.586431414468	WP_001295619.1
C2566_RS13455	yodB	yodB	cytochrome b	0.000221142302257584	0.959502114644149	Upregulated	490.32131466659	WP_001079074.1
C2566_RS21685	radC	radC	RadC family protein	0.000221130017067547	0.990942651502667	Upregulated	188.327348377719	WP_001321683.1
C2566_RS01155	rhaT	rhaT	L-rhamnose/proton symporter RhaT	0.000220729410268216	0.990942651502667	Upregulated	38.8571845176318	WP_000063524.1
C2566_RS19800	def	def	peptide deformylase	0.000220683500882828	0.99414816606034	Upregulated	1636.27156984073	WP_000114984.1
C2566_RS01475	C2566_RS01475	C2566_RS01475	hypothetical protein	0.000220347065445815	0.974779697214778	Upregulated	220.621655782613	NA
C2566_RS11825	uidC	uidC	glucuronide uptake porin UidC	0.000219796581857307	0.959502114644149	Upregulated	25.5491976375852	WP_001227036.1
C2566_RS12685	msrB	msrB	peptide-methionine (R)-S-oxide reductase MsrB	0.000219687169057242	0.990942651502667	Upregulated	1388.57342661824	WP_001284618.1
C2566_RS03320	yjjY	yjjY	protein YjjY	0.00021937322506789	0.959502114644149	Upregulated	8.9444471868171	WP_001303782.1
C2566_RS16595	yfjF	yfjF	RnfH family protein	0.000218996026582274	0.99414816606034	Upregulated	65.362283312023	WP_001117838.1
C2566_RS19565	aaeX	aaeX	p-hydroxybenzoic acid efflux pump operon protein AaeX	0.000218901031578501	0.959502114644149	Upregulated	22.7851779915665	WP_000051841.1
C2566_RS09035	ycdZ	ycdZ	DUF1097 domain-containing protein	0.000218617103625838	0.959621768470333	Upregulated	110.448396306055	WP_001300785.1
C2566_RS06955	C2566_RS06955	C2566_RS06955	hypothetical protein	0.00021852483983488	0.959502114644149	Upregulated	812.008862594362	NA
C2566_RS05365	fghA	fghA	S-formylglutathione hydrolase	0.00021812483192768	0.992451465758058	Upregulated	53.8235225181407	WP_000419042.1
C2566_RS07680	ybiI	ybiI	C4-type zinc finger protein YbiI	0.000216607163327492	0.959502114644149	Upregulated	149.359340352994	WP_000146343.1
C2566_RS05235	prpR	prpR	propionate catabolism operon regulatory protein PrpR	0.000216249641877038	0.99414816606034	Upregulated	41.9524847755856	WP_000941027.1
C2566_RS13370	yecH	yecH	YecH family metal-binding protein	0.000216018821402648	0.959502114644149	Upregulated	96.353567509986	WP_000377224.1
C2566_RS21495	yibT	yibT	protein YibT	0.000215666007231357	0.974779697214778	Upregulated	294.441686499527	WP_000517100.1
C2566_RS14140	yehI	yehI	DUF4132 domain-containing protein YehI	0.000215455768771548	0.974779697214778	Upregulated	49.5613468197293	WP_000356829.1
C2566_RS06685	citF	citF	citrate lyase subunit alpha	0.000215117584476208	0.959502114644149	Upregulated	10.1663954712649	WP_000192245.1
C2566_RS06630	dsbG	dsbG	thiol:disulfide interchange protein DsbG	0.000214966882486269	0.99414816606034	Upregulated	59.0060853589472	WP_000913828.1
C2566_RS08780	gfcA	gfcA	threonine-rich inner membrane protein GfcA	0.00021419188758819	0.972436637866552	Upregulated	35.5377149430238	WP_001295358.1
C2566_RS18270	lptF	lptF	LPS export ABC transporter permease LptF	0.00021357104904795	0.964408141844502	Upregulated	23.4383584846829	WP_000779636.1
C2566_RS07705	ybiO	ybiO	mechanosensitive channel protein	0.000213245204323505	0.99414816606034	Upregulated	46.3303562594759	WP_001267253.1
C2566_RS15320	dsdC	dsdC	DNA-binding transcriptional regulator DsdC	0.000212940288333161	0.99414816606034	Upregulated	46.967734325846	WP_001300996.1
C2566_RS02575	nsrR	nsrR	nitric oxide-sensing transcriptional repressor NsrR	0.000212344406184879	0.974779697214778	Upregulated	583.267782024885	WP_001177644.1
C2566_RS15415	ypdC	ypdC	AraC family transcriptional regulator	0.000212311693443318	0.99414816606034	Upregulated	34.7512914416973	WP_000646844.1
C2566_RS02365	dsbD	dsbD	protein-disulfide reductase DsbD	0.000212240409777892	0.99414816606034	Upregulated	123.22457541043	WP_000068928.1
C2566_RS08970	phoH	phoH	phosphate starvation-inducible protein PhoH	0.000211983646869402	0.959621768470333	Upregulated	177.147457130044	WP_000533522.1
C2566_RS10425	ycjR	ycjR	sugar phosphate isomerase/epimerase family protein	0.000211712663331701	0.959502114644149	Upregulated	9.15417637063387	WP_000690229.1
C2566_RS20195	ppiA	ppiA	peptidylprolyl isomerase A	0.000211636553146337	0.99414816606034	Upregulated	320.649524109797	WP_000477227.1
C2566_RS03465	osmY	osmY	molecular chaperone OsmY	0.00021150730064273	0.99414816606034	Upregulated	296.695841525984	WP_001295748.1
C2566_RS12180	sufB	sufB	Fe-S cluster assembly protein SufB	0.000211505414527254	0.99414816606034	Upregulated	82.9889437595539	NA
C2566_RS13220	cutC	cutC	copper homeostasis protein CutC	0.000211209780038422	0.974779697214778	Upregulated	880.731304569439	WP_001185727.1
C2566_RS19330	ibaG	ibaG	BolA family iron metabolism protein IbaG	0.000211198585539945	0.99414816606034	Upregulated	58.9861621427204	WP_000429656.1
C2566_RS05995	ushA	ushA	bifunctional UDP-sugar hydrolase/5'-nucleotidase	0.000211194808044677	0.99414816606034	Upregulated	287.813489255535	WP_000771748.1
C2566_RS10095	yciE	yciE	ferritin-like domain-containing protein	0.000211163940146852	0.974779697214778	Upregulated	65.0019656030544	WP_001079505.1
C2566_RS15375	yfdX	yfdX	YfdX family protein	0.000211011323749454	0.959502114644149	Upregulated	14.254133494451	WP_000825604.1
C2566_RS02360	dicD	dicD	transcriptional regulator	0.000210992077877373	0.99414816606034	Upregulated	149.304432921178	WP_001188520.1
C2566_RS02120	rpiB	rpiB	bifunctional allose-6-phosphate isomerase/ribose-5-phosphate isomerase RpiB	0.000210598471277613	0.983270195464028	Upregulated	36.9987496328313	WP_000716794.1
C2566_RS11425	C2566_RS11425	C2566_RS11425	helix-turn-helix domain-containing protein	0.000210518990764321	0.990942651502667	Upregulated	360.4508143082	WP_000268704.1
C2566_RS12070	cfa	cfa	cyclopropane fatty acyl phospholipid synthase	0.000210156229712552	0.99414816606034	Upregulated	789.506230542318	WP_000098896.1
C2566_RS16930	hycI	hycI	hydrogenase maturation peptidase HycI	0.000210087665149993	0.99414816606034	Upregulated	107.921650119475	WP_000132961.1
C2566_RS11660	ynfB	ynfB	DUF1283 family protein	0.000209600288196802	0.99414816606034	Upregulated	114.519768051735	WP_000705211.1
C2566_RS20395	yhgE	yhgE	DUF4153 domain-containing protein	0.000209503711789471	0.99414816606034	Upregulated	119.93833323703	WP_000370881.1
C2566_RS20075	rpsG	rpsG	30S ribosomal protein S7	0.000209141850750544	0.99414816606034	Upregulated	710.210329161603	WP_001138043.1
C2566_RS14825	nudI	nudI	nucleoside triphosphatase NudI	0.000208673887919833	0.990942651502667	Upregulated	64.4363499069927	WP_001300564.1
C2566_RS13770	wcaM	wcaM	colanic acid biosynthesis protein WcaM	0.000208614399913155	0.959502114644149	Upregulated	14.4732574945356	WP_001115981.1
C2566_RS05300	lacZ	lacZ	beta-galactosidase	0.000208395609196741	0.974779697214778	Upregulated	33.5997444138443	NA
C2566_RS15085	folX	folX	dihydroneopterin triphosphate 2'-epimerase	0.000207834402057225	0.99414816606034	Upregulated	91.1430412343995	WP_000068457.1
C2566_RS21805	C2566_RS21805	C2566_RS21805	LacI family DNA-binding transcriptional regulator	0.000207579548679578	0.974779697214778	Upregulated	252.284778797124	WP_000412404.1
C2566_RS20005	gspF	gspF	type II secretion system inner membrane protein GspF	0.000207405651773848	0.959502114644149	Upregulated	12.4921038973894	WP_001109573.1
C2566_RS01360	gldA	gldA	bifunctional L-1,2-propanediol dehydrogenase/glycerol dehydrogenase	0.000206774573332848	0.99414816606034	Upregulated	208.332775551418	WP_000374004.1
C2566_RS12980	htpX	htpX	protease HtpX	0.000206740385994803	0.99414816606034	Upregulated	1300.27198634686	WP_000984500.1
C2566_RS12490	cho	cho	excinuclease Cho	0.000206267151671026	0.99414816606034	Upregulated	143.058799515311	WP_000252397.1
C2566_RS12895	yoaE	yoaE	CNNM family cation transport protein YoaE	0.000205921012019318	0.99414816606034	Upregulated	166.486440701754	WP_000394983.1
C2566_RS04115	leuL	leuL	leu operon leader peptide	0.00020590286263153	0.959502114644149	Upregulated	62.8527714468925	WP_001300467.1
C2566_RS06110	allS	allS	HTH-type transcriptional activator AllS	0.000205650789275838	0.974779697214778	Upregulated	18.462031282145	WP_000460145.1
C2566_RS12630	ansA	ansA	asparaginase	0.000205467664185024	0.99414816606034	Upregulated	51.7609666216941	WP_001170162.1
C2566_RS20420	greB	greB	transcription elongation factor GreB	0.000205393994451631	0.99414816606034	Upregulated	39.1103312769339	WP_000856731.1
C2566_RS10495	ycjY	ycjY	alpha/beta hydrolase	0.000205325773471007	0.990942651502667	Upregulated	25.2584293367851	WP_001300523.1
C2566_RS16795	C2566_RS16795	C2566_RS16795	hypothetical protein	0.000204815661058161	0.99414816606034	Upregulated	44.1786892455972	NA
C2566_RS08575	uup	uup	ABC transporter ATP-binding protein	0.000204778050384944	0.996306920087043	Upregulated	406.631072819255	WP_000053099.1
C2566_RS09380	fhuE	fhuE	ferric-rhodotorulic acid/ferric-coprogen receptor FhuE	0.00020465835075264	0.99414816606034	Upregulated	70.7541271740297	WP_000953449.1
C2566_RS04205	ftsQ	ftsQ	cell division protein FtsQ	0.000204633308369049	0.99414816606034	Upregulated	251.300718459214	WP_000075744.1
C2566_RS10295	ycjD	ycjD	DUF559 domain-containing protein	0.00020439825332413	0.974779697214778	Upregulated	23.0295505701891	WP_000565727.1
C2566_RS00500	C2566_RS00500	C2566_RS00500	hypothetical protein	0.000203119006918896	0.974779697214778	Upregulated	46.9196698142937	NA
C2566_RS15815	ypfN	ypfN	YpfN family protein	0.00020279982064819	0.99414816606034	Upregulated	37.2558084265551	WP_000383836.1
C2566_RS03510	yjjZ	yjjZ	DUF1435 domain-containing protein	0.000202798945758805	NA	Upregulated	303.849772731539	WP_001393508.1
C2566_RS08980	pgaC	pgaC	poly-beta-1,6-N-acetyl-D-glucosamine synthase	0.000202365483978439	0.992451465758058	Upregulated	40.2821959108319	WP_000610451.1
C2566_RS09930	narK	narK	nitrate transporter NarK	0.000202207592775952	0.99414816606034	Upregulated	33.708015322002	WP_000019827.1
C2566_RS01215	tpiA	tpiA	triose-phosphate isomerase	0.000202187498952415	0.99414816606034	Upregulated	419.487559734587	WP_001216325.1
C2566_RS14105	C2566_RS14105	C2566_RS14105	helix-turn-helix domain-containing protein	0.000202049560331635	0.974779697214778	Upregulated	62.7260757177555	WP_000858919.1
C2566_RS21400	yiaU	yiaU	LysR family transcriptional regulator	0.000202021870018656	0.990942651502667	Upregulated	76.3475581736363	WP_000164036.1
C2566_RS12905	manX	manX	PTS mannose transporter subunit IIAB	0.00020186413436205	0.99414816606034	Upregulated	464.482668055456	WP_000150543.1
C2566_RS15040	yfbV	yfbV	terminus macrodomain insulation protein YfbV	0.000201359561671394	0.99414816606034	Upregulated	396.785483777799	WP_000106627.1
C2566_RS05755	bolA	bolA	transcriptional regulator BolA	0.000201309138724645	0.979193556739693	Upregulated	991.927908962414	WP_000973448.1
C2566_RS19430	arcB	arcB	aerobic respiration two-component sensor histidine kinase ArcB	0.000201300065375759	0.99414816606034	Upregulated	410.30873529351	WP_000809774.1
C2566_RS02085	yjcS	yjcS	alkyl sulfatase YjcS	0.000201027879570517	0.959502114644149	Upregulated	12.8483347746042	WP_001066028.1
C2566_RS05975	aes	aes	acetyl esterase	0.000200015296690623	0.99414816606034	Upregulated	79.4671971111432	WP_000801849.1
C2566_RS15970	ppx	ppx	exopolyphosphatase	0.000198816720346902	0.99414816606034	Upregulated	197.728563167595	WP_001121363.1
C2566_RS22005	yidI	yidI	protein YidI	0.000198553058526382	0.990942651502667	Upregulated	17.7405678732709	WP_000511289.1
C2566_RS03215	C2566_RS03215	C2566_RS03215	hypothetical protein	0.000198112759347268	0.959502114644149	Upregulated	9.11200145114153	WP_000871665.1
C2566_RS21010	yhjB	yhjB	helix-turn-helix transcriptional regulator	0.000198042915377138	0.990942651502667	Upregulated	24.4698816655497	WP_001167676.1
C2566_RS07850	bssR	bssR	biofilm formation regulator BssR	0.000198012084992035	0.99414816606034	Upregulated	137782.443277093	WP_000497137.1
C2566_RS12870	yoaH	yoaH	YoaH family protein	0.000197948534196044	0.974779697214778	Upregulated	43.747683162648	WP_000457334.1
C2566_RS05835	mdlB	mdlB	SmdB family multidrug efflux ABC transporter permease/ATP-binding protein	0.000197714160639051	0.99414816606034	Upregulated	111.002737710831	WP_001256174.1
C2566_RS20370	nudE	nudE	ADP compounds hydrolase NudE	0.000197713503926414	0.99414816606034	Upregulated	295.807793946641	WP_000045744.1
C2566_RS17125	C2566_RS17125	C2566_RS17125	Hok/Gef family protein	0.000197469504298545	0.99414816606034	Upregulated	33.2443682857145	WP_000956460.1
C2566_RS19795	dprA	dprA	DNA-protecting protein DprA	0.000197275003928193	0.99414816606034	Upregulated	211.073484106535	WP_000228551.1
C2566_RS25460	C2566_RS25460	C2566_RS25460	hypothetical protein	0.000197024117114407	0.959502114644149	Upregulated	33.4145064664654	WP_001144941.1
C2566_RS08610	matP	matP	macrodomain Ter protein MatP	0.000196625858242196	0.99414816606034	Upregulated	525.438809265516	WP_000877161.1
C2566_RS18810	ygjQ	ygjQ	SanA/YdcF family protein	0.000196338161482514	0.974779697214778	Upregulated	21.8394015607038	WP_000942548.1
C2566_RS08800	cspG	cspG	cold shock protein CspG	0.00019619030391135	0.959502114644149	Upregulated	362.583013939324	WP_000066490.1
C2566_RS02825	ytfP	ytfP	gamma-glutamylcyclotransferase family protein	0.000195443509951309	0.99414816606034	Upregulated	151.799157560726	WP_001219160.1
C2566_RS05925	rsmS	rsmS	pleiotropic regulatory protein RsmS	0.000195441410067701	0.959502114644149	Upregulated	9.98579453993404	WP_000051153.1
C2566_RS12695	yeaD	yeaD	D-hexose-6-phosphate mutarotase	0.00019542297546184	0.99414816606034	Upregulated	174.460929854082	WP_001353848.1
C2566_RS04895	dinJ	dinJ	type II toxin-antitoxin system antitoxin DinJ	0.000195371853834347	0.974779697214778	Upregulated	2590.35921683986	WP_000729704.1
C2566_RS05115	ykgE	ykgE	(Fe-S)-binding protein	0.00019515681389709	0.959621768470333	Upregulated	72.1311545449466	WP_001102108.1
C2566_RS05465	iraP	iraP	anti-adapter protein IraP	0.000194612304843098	0.959502114644149	Upregulated	334.129873251183	WP_000792970.1
C2566_RS04595	map	map	type I methionyl aminopeptidase	0.000194544916535246	0.99414816606034	Upregulated	1028.35576966528	WP_001018194.1
C2566_RS07375	C2566_RS07375	C2566_RS07375	hypothetical protein	0.00019444289310642	0.974779697214778	Upregulated	310.887219095115	NA
C2566_RS08710	hyaC	hyaC	Ni/Fe-hydrogenase b-type cytochrome subunit	0.000194428479823982	0.99414816606034	Upregulated	61.0638470446794	WP_001186424.1
C2566_RS18410	yghB	yghB	DedA family general envelope maintenance protein YghB	0.000194426668423191	0.99414816606034	Upregulated	438.693913339279	WP_000268419.1
C2566_RS16580	nadK	nadK	NAD(+) kinase	0.000194403171115696	0.996504641500981	Upregulated	134.776832002658	WP_001059169.1
C2566_RS14510	yejL	yejL	YejL family protein	0.000194148470781942	0.99414816606034	Upregulated	165.404381810162	WP_001135667.1
C2566_RS01920	alr	alr	alanine racemase	0.000193492899017451	0.99414816606034	Upregulated	132.03319702016	WP_001147328.1
C2566_RS10330	ymjA	ymjA	YmjA family protein	0.00019343087617352	0.959502114644149	Upregulated	10.2244537157611	WP_001015105.1
C2566_RS11680	ynfE	ynfE	selenate/tellurate reductase subunit YnfE	0.000193309237540252	0.99414816606034	Upregulated	263.014535122852	WP_000041695.1
C2566_RS15860	bcp	bcp	thioredoxin-dependent thiol peroxidase	0.000192610607148765	0.99414816606034	Upregulated	193.063192710915	WP_001068682.1
C2566_RS15620	ucpA	ucpA	SDR family oxidoreductase UcpA	0.000192567573295421	0.990942651502667	Upregulated	1454.42147702373	WP_000517428.1
C2566_RS22900	ymcF	ymcF	cold-shock protein	0.000192054299913027	0.959502114644149	Upregulated	55.8548858759875	WP_071524879.1
C2566_RS14400	psuK	psuK	pseudouridine kinase	0.0001920345604906	0.959502114644149	Upregulated	8.05940193019107	WP_001208132.1
C2566_RS20155	yhfA	yhfA	OsmC family protein	0.000191512508086919	0.99414816606034	Upregulated	357.8924830355	WP_001148908.1
C2566_RS06730	cspE	cspE	transcription antiterminator/RNA stability regulator CspE	0.000191140085911348	0.974779697214778	Upregulated	752.829559865528	WP_000034825.1
C2566_RS15680	eutK	eutK	ethanolamine utilization microcompartment protein EutK	0.000191099319948294	0.981203556406116	Upregulated	11.2888838310401	WP_000606257.1
C2566_RS20295	yhfY	yhfY	PRD domain protein	0.000190788875189267	0.972436637866552	Upregulated	34.5675202796307	WP_001295165.1
C2566_RS02200	yjdN	yjdN	VOC family metalloprotein YjdN	0.000190660626099063	0.99414816606034	Upregulated	64.8205106195894	WP_001131339.1
C2566_RS00100	bglB	bglB	6-phospho-beta-glucosidase BglB	0.000190270127409517	0.959502114644149	Upregulated	14.0881132845395	WP_000643219.1
C2566_RS15390	yfdY	yfdY	YfdY family protein	0.000189749415373012	0.990942651502667	Upregulated	335.286653790725	WP_000639883.1
C2566_RS05590	tgt	tgt	tRNA guanosine(34) transglycosylase Tgt	0.000189432313258316	0.99414816606034	Upregulated	470.292529210168	WP_000667319.1
C2566_RS10075	yciA	yciA	acyl-CoA thioester hydrolase YciA	0.000189328257699328	0.99414816606034	Upregulated	80.4733010517441	WP_000108160.1
C2566_RS16510	aroF	aroF	3-deoxy-7-phosphoheptulonate synthase AroF	0.000189053270563181	0.99414816606034	Upregulated	90.8288977823794	WP_001168045.1
C2566_RS10950	rlhA	rlhA	23S rRNA 5-hydroxycytidine C2501 synthase	0.000188983653341851	0.99414816606034	Upregulated	103.472310594721	WP_001301045.1
C2566_RS24535	yaiZ	yaiZ	DUF2754 domain-containing protein	0.000188934223163622	0.981203556406116	Upregulated	157.141053477054	WP_001295334.1
C2566_RS13010	rsmF	rsmF	16S rRNA (cytosine(1407)-C(5))-methyltransferase RsmF	0.000188931482929825	0.99414816606034	Upregulated	69.0529694884704	WP_000057022.1
C2566_RS11710	bioD	bioD	dethiobiotin synthase	0.000188906484399203	0.99414816606034	Upregulated	409.177742643781	WP_000919231.1
C2566_RS05890	hha	hha	HHA domain-containing protein	0.000188381929106658	0.974779697214778	Upregulated	1434.83081537399	WP_001291435.1
C2566_RS01230	yiiS	yiiS	DUF406 domain-containing protein	0.000188253988513733	0.99414816606034	Upregulated	156.363579321022	WP_000655986.1
C2566_RS07335	tolA	tolA	cell envelope integrity protein TolA	0.000188215878089059	0.99414816606034	Upregulated	364.997035566213	WP_000030637.1
C2566_RS11510	ydfK	ydfK	cold shock protein YdfK	0.000188124780640537	0.959502114644149	Upregulated	17.0373735419252	WP_000836768.1
C2566_RS07070	speF	speF	ornithine decarboxylase SpeF	0.000187779260581377	0.99414816606034	Upregulated	46.3150253305974	WP_000040191.1
C2566_RS21820	C2566_RS21820	C2566_RS21820	single-stranded DNA-binding protein	0.000187717299243691	0.959502114644149	Upregulated	15.3554342239014	WP_000157061.1
C2566_RS15365	oxc	oxc	oxalyl-CoA decarboxylase	0.000187566084339542	0.959502114644149	Upregulated	17.1618494764981	WP_001283490.1
C2566_RS22805	C2566_RS22805	C2566_RS22805	DUF6258 family protein	0.0001871096312663	0.959502114644149	Upregulated	7.53351609823586	WP_230872760.1
C2566_RS07125	ybfB	ybfB	protein YbfB	0.000186396355122487	0.959502114644149	Upregulated	36.7643932648804	WP_000873944.1
C2566_RS03020	idnO	idnO	gluconate 5-dehydrogenase	0.000186363316784381	0.984492724751474	Upregulated	17.9538809012841	WP_000998695.1
C2566_RS08115	artJ	artJ	arginine ABC transporter substrate-binding protein ArtJ	0.000185873003093232	0.99414816606034	Upregulated	39.8068181111212	WP_001295905.1
C2566_RS20330	aroB	aroB	3-dehydroquinate synthase	0.000185796592314909	0.99414816606034	Upregulated	308.822797319676	WP_000439846.1
C2566_RS14185	btsS	btsS	two-component regulatory system sensor histidine kinase BtsS	0.000185481695568234	0.99414816606034	Upregulated	641.696623518613	WP_001295431.1
C2566_RS24495	idlP	idlP	iraD leader peptide IdlP	0.000185467975305558	0.99414816606034	Upregulated	49.3516329929549	WP_122999405.1
C2566_RS10515	ynaI	ynaI	low conductance mechanosensitive channel YnaI	0.000184700478882591	0.99414816606034	Upregulated	105.693854672476	WP_000559900.1
C2566_RS05695	yajQ	yajQ	nucleotide binding protein YajQ	0.000184651689000354	0.99414816606034	Upregulated	463.045383950889	WP_001138904.1
C2566_RS18100	hemW	hemW	radical SAM family heme chaperone HemW	0.000184338406467646	0.99414816606034	Upregulated	59.9414654463943	WP_000239943.1
C2566_RS19865	rpmJ	rpmJ	50S ribosomal protein L36	0.000183566304363495	0.99414816606034	Upregulated	1509.30468722398	WP_000868187.1
C2566_RS03900	carA	carA	glutamine-hydrolyzing carbamoyl-phosphate synthase small subunit	0.000183534355405168	0.99414816606034	Upregulated	119.51008904667	WP_000597260.1
C2566_RS03230	mokC	mokC	type I toxin-antitoxin system toxin MokC	0.000183384495573263	0.990942651502667	Upregulated	23.5497331613307	WP_000809168.1
C2566_RS18985	garK	garK	glycerate 2-kinase	0.000183253272535463	0.990942651502667	Upregulated	27.8930856636334	WP_001300387.1
C2566_RS13740	wzx	wzx	O7 family O-antigen flippase	0.000183231546850467	0.992451465758058	Upregulated	5208.91256590548	WP_001060532.1
C2566_RS13135	znuA	znuA	zinc ABC transporter substrate-binding protein ZnuA	0.000182546669778549	0.99414816606034	Upregulated	280.975533575789	WP_001300644.1
C2566_RS25120	yhiY	yhiY	protein YhiY	0.000181858447891341	0.99414816606034	Upregulated	102.930749321401	WP_001296785.1
C2566_RS04755	metN	metN	methionine ABC transporter ATP-binding protein MetN	0.000181793231626957	0.99414816606034	Upregulated	26.9402259928441	WP_000593994.1
C2566_RS09620	ymgF	ymgF	cell division-associated protein YmgF	0.000181634047918536	0.959502114644149	Upregulated	6.41670252072908	WP_001065861.1
C2566_RS16390	yfiE	yfiE	LysR family transcriptional regulator	0.000181103166050041	0.99414816606034	Upregulated	48.128609050149	WP_001300638.1
C2566_RS15225	smrB	smrB	endonuclease SmrB	0.000180311991365393	0.99414816606034	Upregulated	48.5567595489823	WP_000730805.1
C2566_RS15735	pta	pta	phosphate acetyltransferase	0.000180123899702053	0.974779697214778	Upregulated	21.1178852676875	WP_000582977.1
C2566_RS13795	cpsG	cpsG	colanic acid biosynthesis phosphomannomutase CpsG	0.000179905424425134	0.990942651502667	Upregulated	25.2779286827775	WP_001374064.1
C2566_RS00225	ravA	ravA	ATPase RavA	0.0001798780896647	0.99414816606034	Upregulated	100.804619674425	WP_001300947.1
C2566_RS18605	glgS	glgS	cell surface composition regulator GlgS	0.000179162904337023	0.974779697214778	Upregulated	4504.90283239667	WP_000350095.1
C2566_RS16500	pheA	pheA	bifunctional chorismate mutase/prephenate dehydratase	0.00017904715248544	0.99414816606034	Upregulated	377.373561331284	WP_000200120.1
C2566_RS01380	frwB	frwB	PTS fructose-like transporter subunit IIB	0.000178844307621581	0.984492724751474	Upregulated	23.8631426461185	WP_000161265.1
C2566_RS14690	atoB	atoB	acetyl-CoA acetyltransferase	0.000178842246607444	0.990942651502667	Upregulated	22.2736931185805	WP_000786547.1
C2566_RS03035	ahr	ahr	NADPH-dependent aldehyde reductase Ahr	0.00017883519983565	0.990942651502667	Upregulated	29.8089547113755	WP_001318460.1
C2566_RS00535	cyaA	cyaA	class I adenylate cyclase	0.000178820577550946	0.99414816606034	Upregulated	1246.81699328588	WP_000281696.1
C2566_RS14065	C2566_RS14065	C2566_RS14065	HTH-like domain-containing protein	0.0001783153390833	0.959621768470333	Upregulated	796.610624639644	NA
C2566_RS03235	C2566_RS03235	C2566_RS03235	IS4-like element IS421 family transposase	0.0001772107521942	0.974779697214778	Upregulated	9.07431074773662	WP_001300563.1
C2566_RS21125	yhjV	yhjV	aromatic amino acid transport family protein	0.000177139516836067	0.99414816606034	Upregulated	49.9003195403249	WP_001295225.1
C2566_RS12940	cspE	cspE	transcription antiterminator/RNA stability regulator CspE	0.000176032033701358	0.990942651502667	Upregulated	5281.28297035235	WP_001062678.1
C2566_RS11090	yddH	yddH	flavin reductase family protein	0.000176001957154239	0.99414816606034	Upregulated	19.6670525884951	WP_000085912.1
C2566_RS05895	tomB	tomB	Hha toxicity modulator TomB	0.000175930559832272	0.990942651502667	Upregulated	3674.11221724132	WP_000344800.1
C2566_RS08645	helD	helD	DNA helicase IV	0.00017586254070342	0.99414816606034	Upregulated	237.3573194003	WP_001295354.1
C2566_RS20105	fkpA	fkpA	FKBP-type peptidyl-prolyl cis-trans isomerase	0.000175687284485794	0.99414816606034	Upregulated	2407.42388938662	WP_000838261.1
C2566_RS13600	dacD	dacD	serine-type D-Ala-D-Ala carboxypeptidase DacD	0.000175091772169636	0.992451465758058	Upregulated	22.5949665241859	WP_001320295.1
C2566_RS09015	C2566_RS09015	C2566_RS09015	hypothetical protein	0.000174971874037316	0.959502114644149	Upregulated	28.706332157169	NA
C2566_RS20375	igaA	igaA	intracellular growth attenuator protein IgaA	0.00017420239335611	0.99414816606034	Upregulated	272.542356457927	WP_000104525.1
C2566_RS04995	C2566_RS04995	C2566_RS04995	LysR substrate-binding domain-containing protein	0.000174090983815889	0.979850391128479	Upregulated	33.1333670164796	NA
C2566_RS20745	yhhQ	yhhQ	7-cyano-7-deazaguanine/7-aminomethyl-7-deazaguanine transporter	0.000173672816994983	0.99414816606034	Upregulated	63.190958962568	WP_001100469.1
C2566_RS13775	wcaL	wcaL	colanic acid biosynthesis glycosyltransferase WcaL	0.000173572042792494	0.959502114644149	Upregulated	5.67378046518961	WP_000862635.1
C2566_RS02415	epmB	epmB	EF-P beta-lysylation protein EpmB	0.0001734054193892	0.99414816606034	Upregulated	58.9944365603005	WP_000940522.1
C2566_RS11875	blr	blr	division septum protein Blr	0.000173376617907392	0.99414816606034	Upregulated	205.495099359228	WP_001300888.1
C2566_RS03315	yjtD	yjtD	tRNA/rRNA methyltransferase	0.000172540607441671	0.99414816606034	Upregulated	61.4467191614158	WP_001223132.1
C2566_RS11685	ynfF	ynfF	selenate/tellurate reductase subunit YnfF	0.000172530618386103	0.99414816606034	Upregulated	569.684401088162	WP_001340362.1
C2566_RS06135	glxR	glxR	2-hydroxy-3-oxopropionate reductase	0.000172321952444359	0.959502114644149	Upregulated	8.91662309321488	WP_000765842.1
C2566_RS05065	ykgL	ykgL	protein YkgL	0.000171914991256242	0.959502114644149	Upregulated	9.99437750199841	WP_001147279.1
C2566_RS00195	rsmG	rsmG	16S rRNA (guanine(527)-N(7))-methyltransferase RsmG	0.000171799108569604	0.99414816606034	Upregulated	310.849057619842	WP_000932839.1
C2566_RS11515	pinQ	pinQ	recombinase family protein	0.000171593582696056	0.959502114644149	Upregulated	11.991052076582	WP_000086527.1
C2566_RS14900	menF	menF	isochorismate synthase MenF	0.000171551536168787	0.997663798213222	Upregulated	109.333568652554	WP_001191419.1
C2566_RS00070	yieH	yieH	6-phosphogluconate phosphatase	0.000171199049895058	0.99414816606034	Upregulated	47.3730824948982	WP_000078043.1
C2566_RS03705	fimD	fimD	fimbrial usher FimD	0.000171029429091144	0.959502114644149	Upregulated	272.861442730758	WP_000121002.1
C2566_RS20640	ugpA	ugpA	sn-glycerol-3-phosphate ABC transporter permease UgpA	0.00017076100569851	0.974779697214778	Upregulated	15.1373856974646	WP_000099289.1
C2566_RS19370	kdsC	kdsC	3-deoxy-manno-octulosonate-8-phosphatase KdsC	0.000170353866012812	0.99414816606034	Upregulated	152.151175349488	WP_000030016.1
C2566_RS05625	yajI	yajI	DUF3251 domain-containing protein	0.000170236222732704	0.99414816606034	Upregulated	34.5246654776807	WP_001301329.1
C2566_RS13480	yeeJ	yeeJ	inverse autotransporter adhesin YeeJ	0.000169800876494501	0.99414816606034	Upregulated	166.421102021272	WP_012775979.1
C2566_RS04345	speE	speE	polyamine aminopropyltransferase	0.000169659206058845	0.99414816606034	Upregulated	287.824337172452	WP_000818411.1
C2566_RS09505	potB	potB	spermidine/putrescine ABC transporter permease PotB	0.000169544014613394	0.99414816606034	Upregulated	82.4612968602414	WP_000799401.1
C2566_RS08015	C2566_RS08015	C2566_RS08015	phage tail protein	0.000168985868390777	0.99414816606034	Upregulated	46.5521827126397	WP_000104800.1
C2566_RS10315	sapB	sapB	putrescine export ABC transporter permease SapB	0.000168731246112415	0.99414816606034	Upregulated	32.1071268694479	WP_000583277.1
C2566_RS02735	C2566_RS02735	C2566_RS02735	3-ketoacyl-ACP reductase	0.000168260841737019	0.959502114644149	Upregulated	10.0805473700312	WP_000843384.1
C2566_RS04865	ivy	ivy	Ivy family C-type lysozyme inhibitor	0.000167892941967927	0.99414816606034	Upregulated	55.0948592326048	WP_001308392.1
C2566_RS12935	rlmA	rlmA	23S rRNA (guanine(745)-N(1))-methyltransferase	0.0001677053838479	0.99414816606034	Upregulated	522.717018844723	WP_000010149.1
C2566_RS16630	C2566_RS16630	C2566_RS16630	ParB/RepB/Spo0J family partition protein	0.000167164209423334	0.972436637866552	Upregulated	537.41840327377	WP_000614784.1
C2566_RS09690	ycgN	ycgN	YcgN family cysteine cluster protein	0.000167075674778241	0.996306920087043	Upregulated	56.8120440451987	WP_012767724.1
C2566_RS07565	ybhK	ybhK	YvcK family protein	0.000167039673839275	0.99414816606034	Upregulated	102.592243800199	WP_001321368.1
C2566_RS13165	ruvC	ruvC	crossover junction endodeoxyribonuclease RuvC	0.000166991101970762	0.99414816606034	Upregulated	88.3508735625359	WP_001295503.1
C2566_RS12825	yeaX	yeaX	carnitine monooxygenase reductase subunit YeaX	0.000166888877543253	0.990942651502667	Upregulated	17.789520839551	WP_001287032.1
C2566_RS00650	pldB	pldB	lysophospholipase L2	0.000166691124729786	0.99414816606034	Upregulated	274.748470265564	WP_000487654.1
C2566_RS00105	bglF	bglF	PTS beta-glucoside transporter subunit IIABC	0.000166590366672147	0.959502114644149	Upregulated	26.1854200347313	WP_000137310.1
C2566_RS01145	rhaS	rhaS	HTH-type transcriptional activator RhaS	0.000166089682393021	0.99414816606034	Upregulated	14.8350741484959	WP_000217165.1
C2566_RS17490	thyA	thyA	thymidylate synthase	0.000165888877744082	0.997663798213222	Upregulated	189.976994307494	WP_000816234.1
C2566_RS10265	yciZ	yciZ	protein YciZ	0.000165663615295422	0.99414816606034	Upregulated	58.6682262921391	WP_001288368.1
C2566_RS12415	hxpB	hxpB	hexitol phosphatase HxpB	0.000165407673782064	0.99414816606034	Upregulated	53.6125056399681	WP_000106833.1
C2566_RS09820	ychH	ychH	stress-induced protein YchH	0.000165323923857194	0.990942651502667	Upregulated	3036.61320825345	WP_000823885.1
C2566_RS19460	nanQ	nanQ	N-acetylneuraminate anomerase	0.000165021853043772	0.99414816606034	Upregulated	36.5049445184365	WP_000979881.1
C2566_RS11745	mdtI	mdtI	multidrug/spermidine efflux SMR transporter subunit MdtI	0.000164927943354895	0.959502114644149	Upregulated	4.73495651382789	WP_000046661.1
C2566_RS07545	bioF	bioF	8-amino-7-oxononanoate synthase	0.00016430151537788	0.959621768470333	Upregulated	7.60063794868812	WP_000118797.1
C2566_RS07215	ybgQ	ybgQ	fimbria/pilus outer membrane usher protein	0.000164086707783072	0.959502114644149	Upregulated	17.8112454272624	WP_000381918.1
C2566_RS06755	ybeF	ybeF	YbeF family transcriptional regulator	0.000163894550921815	0.959502114644149	Upregulated	12.2455375450138	WP_000378033.1
C2566_RS01120	rhaM	rhaM	L-rhamnose mutarotase	0.000163695739065693	0.990942651502667	Upregulated	24.4135872534212	WP_000619495.1
C2566_RS14170	yehR	yehR	YehR family lipoprotein	0.000163609371096677	0.959621768470333	Upregulated	10.2664510467199	WP_001296231.1
C2566_RS20800	rhsB	rhsB	rhs element protein RhsB	0.000163603365497448	0.99414816606034	Upregulated	161.213515841373	WP_000015099.1
C2566_RS01440	sthA	sthA	Si-specific NAD(P)(+) transhydrogenase	0.000163068504922728	0.99414816606034	Upregulated	1077.48628193199	WP_001120798.1
C2566_RS07555	bioD	bioD	dethiobiotin synthase	0.000163067311336295	0.974779697214778	Upregulated	8.33216199783006	WP_000044837.1
C2566_RS24820	C2566_RS24820	C2566_RS24820	type I toxin-antitoxin system toxin Ldr family protein	0.000162998867279342	0.990942651502667	Upregulated	200.754037472522	WP_001295224.1
C2566_RS23875	C2566_RS23875	C2566_RS23875	IS3-like element IS150 family transposase	0.000162856716022379	0.959502114644149	Upregulated	6.43382458550572	WP_085947770.1
C2566_RS11130	C2566_RS11130	C2566_RS11130	leucine-rich repeat domain-containing protein	0.000162769952814359	0.959502114644149	Upregulated	13.2437048382081	NA
C2566_RS21310	malS	malS	alpha-amylase	0.000162412422131416	0.99414816606034	Upregulated	41.200987901354	WP_000761228.1
C2566_RS00265	rbsB	rbsB	ribose ABC transporter substrate-binding protein RbsB	0.000162376629630827	NA	Upregulated	19151.6862247219	WP_001056273.1
C2566_RS00290	C2566_RS00290	C2566_RS00290	hypothetical protein	0.000162148711982273	0.959502114644149	Upregulated	82.4003295446839	NA
C2566_RS00595	C2566_RS00595	C2566_RS00595	DUF943 family protein	0.000161845945856253	0.959502114644149	Upregulated	7.10105204827602	WP_000837667.1
C2566_RS20120	yheV	yheV	YheV family putative zinc ribbon protein	0.000161786094584571	0.99414816606034	Upregulated	51.4107658086046	WP_001007730.1
C2566_RS15725	eutN	eutN	ethanolamine utilization microcompartment protein EutN	0.000161363120184902	0.959502114644149	Upregulated	5.98592867576635	WP_000762196.1
C2566_RS20570	gntU	gntU	gluconate transporter	0.000161101322400167	0.99414816606034	Upregulated	28.8620473563561	WP_000210111.1
C2566_RS02925	pyrL	pyrL	pyr operon leader peptide	0.000160723221596783	0.959621768470333	Upregulated	27.8613477065234	WP_001296693.1
C2566_RS02950	tabA	tabA	toxin-antitoxin biofilm protein TabA	0.000160593052466936	0.99414816606034	Upregulated	67.629744463695	WP_001319730.1
C2566_RS11340	hipB	hipB	type II toxin-antitoxin system antitoxin HipB	0.000160361752954545	0.99414816606034	Upregulated	100.419211477748	WP_001301023.1
C2566_RS00680	C2566_RS00680	C2566_RS00680	cytosine permease	0.000160243458014704	0.99414816606034	Upregulated	27.0488238032481	WP_001227362.1
C2566_RS22035	C2566_RS22035	C2566_RS22035	GntR family transcriptional regulator	0.000160243045644574	0.959502114644149	Upregulated	9.66104166611673	NA
C2566_RS08805	ymcE	ymcE	protein YmcE	0.000159789402645811	0.959502114644149	Upregulated	16.4852350264118	WP_001309400.1
C2566_RS21675	rpmG	rpmG	50S ribosomal protein L33	0.000159740536007367	0.99414816606034	Upregulated	2297.71263697025	WP_001051798.1
C2566_RS07995	C2566_RS07995	C2566_RS07995	phage baseplate assembly protein V	0.000159242094231072	0.974779697214778	Upregulated	7.91029581972069	WP_000993743.1
C2566_RS06850	hscC	hscC	molecular chaperone HscC	0.000158456583753463	0.99414816606034	Upregulated	31.472463884063	WP_000367881.1
C2566_RS00755	C2566_RS00755	C2566_RS00755	IclR family transcriptional regulator	0.000157779222080482	0.981375513212255	Upregulated	24.9296680006585	WP_000852398.1
C2566_RS18105	yggM	yggM	DUF1202 family protein	0.000157607748495678	0.99414816606034	Upregulated	103.399999122183	WP_000745210.1
C2566_RS15335	emrY	emrY	multidrug efflux MFS transporter permease subunit EmrY	0.00015741539556374	0.99414816606034	Upregulated	18.0743351581106	WP_001018731.1
C2566_RS08340	pflB	pflB	formate C-acetyltransferase	0.000156904012472654	0.99414816606034	Upregulated	11758.8043065854	WP_001292822.1
C2566_RS12930	mntP	mntP	manganese efflux pump MntP	0.000156770798743592	0.99414816606034	Upregulated	23.9012517966517	WP_001296134.1
C2566_RS11920	nth	nth	endonuclease III	0.000156734071724589	0.99414816606034	Upregulated	22.3897429632617	WP_001030339.1
C2566_RS00600	C2566_RS00600	C2566_RS00600	YPO3983 family protein	0.000156441017977708	0.979850391128479	Upregulated	28.5954662784641	WP_001066390.1
C2566_RS01335	metF	metF	methylenetetrahydrofolate reductase	0.00015636750014476	0.990942651502667	Upregulated	23.1708629616718	WP_000007523.1
C2566_RS08550	ycbF	ycbF	fimbrial chaperone	0.000156208835540149	0.974779697214778	Upregulated	10.2354917512668	WP_001111465.1
C2566_RS19740	rrf	rrf	hypothetical protein	0.000156162913296452	0.959502114644149	Upregulated	3083.60697019117	NA
C2566_RS16870	srlD	srlD	sorbitol-6-phosphate dehydrogenase	0.00015594394585289	0.990942651502667	Upregulated	17.102035006851	WP_001077351.1
C2566_RS17020	pphB	pphB	protein-serine/threonine phosphatase	0.000155602081880266	0.990942651502667	Upregulated	27.1452582647355	WP_001141307.1
C2566_RS22385	C2566_RS22385	C2566_RS22385	DUF2254 family protein	0.000155243431021789	0.99414816606034	Upregulated	22.3044706231993	NA
C2566_RS18975	yhaC	yhaC	YhaC family protein	0.000155223895254463	0.974779697214778	Upregulated	16.1345411139934	NA
C2566_RS14920	elaD	elaD	deubiquitinase ElaD	0.000154834056405625	0.974779697214778	Upregulated	28.3059839173621	WP_001326980.1
C2566_RS21875	C2566_RS21875	C2566_RS21875	DUF957 domain-containing protein	0.000154032668850501	0.974779697214778	Upregulated	20.5673593586887	WP_000839243.1
C2566_RS02710	C2566_RS02710	C2566_RS02710	MFS transporter	0.000153543881043406	0.959502114644149	Upregulated	15.214670173057	WP_001033615.1
C2566_RS22100	yidA	yidA	sugar-phosphatase	0.000153524139140532	0.997279770928446	Upregulated	97.1918023377129	WP_000985549.1
C2566_RS13490	shiA	shiA	shikimate transporter	0.000153325799593082	0.99414816606034	Upregulated	94.9254235348218	WP_000378575.1
C2566_RS24315	ypdK	ypdK	membrane protein YpdK	0.000152363229426646	0.975314620973636	Upregulated	957.375473639334	WP_012767748.1
C2566_RS11080	C2566_RS11080	C2566_RS11080	ISAs1 family transposase	0.000152348684775687	0.959502114644149	Upregulated	9.37611549155376	NA
C2566_RS06905	corC	corC	CNNM family magnesium/cobalt transport protein CorC	0.00015232096813955	0.99414816606034	Upregulated	389.308976893154	WP_001278605.1
C2566_RS04210	ftsA	ftsA	cell division protein FtsA	0.000152124372068007	0.99414816606034	Upregulated	972.984878061129	WP_000588474.1
C2566_RS10765	feaR	feaR	transcriptional regulator FeaR	0.000152118850954444	0.99414816606034	Upregulated	267.411171805984	WP_001320272.1
C2566_RS12530	xthA	xthA	exodeoxyribonuclease III	0.000151810454235039	0.996306920087043	Upregulated	66.6907441352587	WP_000673918.1
C2566_RS00540	cyaY	cyaY	iron donor protein CyaY	0.000151788809422751	0.99414816606034	Upregulated	121.150747212609	WP_000999950.1
C2566_RS08655	csgI	csgI	DUF2057 family protein	0.000151716658099867	0.974779697214778	Upregulated	8.92998166743052	WP_000847791.1
C2566_RS08330	ycaK	ycaK	NAD(P)H oxidoreductase	0.000151592747887774	0.99414816606034	Upregulated	36.7121762619107	WP_001190363.1
C2566_RS06380	rrrD	rrrD	lysozyme RrrD	0.000151425948898518	0.974779697214778	Upregulated	8.94232957617544	WP_001135280.1
C2566_RS21630	C2566_RS21630	C2566_RS21630	IS1-like element IS1A family transposase	0.000151199889334481	0.99414816606034	Upregulated	16.9339196510481	WP_094096600.1
C2566_RS16185	hcaD	hcaD	phenylpropionate dioxygenase ferredoxin reductase subunit	0.000151120255138607	0.99414816606034	Upregulated	48.75604093879	WP_000660788.1
C2566_RS03620	yjiH	yjiH	nucleoside recognition domain-containing protein	0.000150882120552533	0.99414816606034	Upregulated	327.644504661503	WP_001295597.1
C2566_RS07155	ybfD	ybfD	ISAs1 family transposase	0.000150196569682833	0.99414816606034	Upregulated	35.2343456737204	NA
C2566_RS13280	tar	tar	methyl-accepting chemotaxis protein II	0.000150071633730382	0.990942651502667	Upregulated	27.0429723786754	WP_001297437.1
C2566_RS02620	aidB	aidB	isovaleryl-CoA dehydrogenase	0.00014993656853837	0.99414816606034	Upregulated	59.6566707830312	WP_001295190.1
C2566_RS17845	rpiA	rpiA	ribose-5-phosphate isomerase RpiA	0.000149782271672013	0.99414816606034	Upregulated	228.381895315296	WP_000189743.1
C2566_RS06460	ybdG	ybdG	mechanosensitive ion channel YbdG	0.000149713088190779	0.997663798213222	Upregulated	134.511032383585	WP_001153155.1
C2566_RS21580	tdh	tdh	L-threonine 3-dehydrogenase	0.000149660307182812	0.99414816606034	Upregulated	1161.64802960826	WP_000646014.1
C2566_RS06265	C2566_RS06265	C2566_RS06265	hypothetical protein	0.00014964315572961	0.981375513212255	Upregulated	151.243542607801	NA
C2566_RS02850	yjfF	yjfF	galactofuranose ABC transporter, permease protein YjfF	0.000149584028042259	0.99414816606034	Upregulated	37.566007122672	WP_000596015.1
C2566_RS17145	queD	queD	6-carboxytetrahydropterin synthase QueD	0.00014910289192385	0.99414816606034	Upregulated	33.0890639325209	WP_000108294.1
C2566_RS21020	yhjD	yhjD	inner membrane protein YhjD	0.000148830968333435	0.99414816606034	Upregulated	74.9314283065825	WP_000191237.1
C2566_RS12005	nemR	nemR	DNA-binding transcriptional regulator NemR	0.000148630395580579	0.99414816606034	Upregulated	20.911877165539	WP_001032936.1
C2566_RS18765	ygjI	ygjI	amino acid permease	0.000148607345083487	0.959502114644149	Upregulated	10.4442413602615	WP_001285432.1
C2566_RS11915	rsxE	rsxE	electron transport complex subunit RsxE	0.000148540011517514	0.99414816606034	Upregulated	23.6306510687548	WP_001289652.1
C2566_RS11255	pqqL	pqqL	M16 family metallopeptidase	0.000148418046121403	0.99414816606034	Upregulated	57.6057991114638	WP_001244978.1
C2566_RS18610	yqiJ	yqiJ	OB-fold-containig protein	0.000147817144139174	0.99414816606034	Upregulated	232.231310824325	WP_000599926.1
C2566_RS16825	alaS	alaS	alanine--tRNA ligase	0.000147683362131448	0.997663798213222	Upregulated	1663.19122774335	WP_000047185.1
C2566_RS12765	dgcP	dgcP	diguanylate cyclase DgcP	0.000147564324968392	0.997663798213222	Upregulated	492.147261376291	WP_001329055.1
C2566_RS14830	ais	ais	lipopolysaccharide core heptose(II)-phosphate phosphatase Ais	0.000147371992040518	0.974779697214778	Upregulated	1204.62659460032	WP_000879113.1
C2566_RS20205	nirB	nirB	NADPH-nitrite reductase large subunit	0.000147074685420136	0.996504641500981	Upregulated	112.802487741082	WP_000049208.1
C2566_RS24670	ynfT	ynfT	YnaM/YnfT family protein	0.000145996379360338	0.972436637866552	Upregulated	62.3267560515402	WP_120795384.1
C2566_RS11050	yncG	yncG	glutathione S-transferase family protein	0.000145754863347219	0.99414816606034	Upregulated	30.2081273084755	WP_000598851.1
C2566_RS00705	C2566_RS00705	C2566_RS00705	DUF2877 domain-containing protein	0.000145425821258373	0.959502114644149	Upregulated	10.2651949862496	WP_001301301.1
C2566_RS18860	mzrA	mzrA	EnvZ/OmpR regulon moderator MzrA	0.00014542450638175	0.99414816606034	Upregulated	117.489229580698	WP_001166760.1
C2566_RS02115	alsR	alsR	MurR/RpiR family transcriptional regulator	0.000145155793563349	0.996306920087043	Upregulated	173.444961438801	WP_000083217.1
C2566_RS09560	rluE	rluE	23S rRNA pseudouridine(2457) synthase RluE	0.000144482008434938	0.99414816606034	Upregulated	32.9228344393081	WP_001248685.1
C2566_RS10450	ompG	ompG	monomeric porin OmpG	0.000144376645844819	0.959502114644149	Upregulated	8.8736337238756	WP_000735257.1
C2566_RS02110	alsB	alsB	D-allose transporter substrate-binding protein	0.000143839651774571	0.99414816606034	Upregulated	21.5719360098357	WP_001046187.1
C2566_RS10090	ompW	ompW	outer membrane protein OmpW	0.000143006282945329	0.99414816606034	Upregulated	5122.43452777624	WP_000737226.1
C2566_RS15315	C2566_RS15315	C2566_RS15315	hypothetical protein	0.000142913972967406	0.99414816606034	Upregulated	56.2454521488171	NA
C2566_RS11970	slyA	slyA	transcriptional regulator SlyA	0.000142838124900203	0.99414816606034	Upregulated	976.825429952381	WP_001296943.1
C2566_RS11330	C2566_RS11330	C2566_RS11330	fimbrial protein	0.000142789596596332	0.959502114644149	Upregulated	6.31525404285597	WP_000931227.1
C2566_RS09875	C2566_RS09875	C2566_RS09875	type I toxin-antitoxin system toxin Ldr family protein	0.00014265571194839	0.99414816606034	Upregulated	141.267026704909	WP_000170951.1
C2566_RS01990	espX5	espX5	T3SS effector pentapeptide repeat protein EspX5	0.000142407293684489	0.99414816606034	Upregulated	90.4442456952069	NA
C2566_RS09730	ycgB	ycgB	SpoVR family protein	0.000142309085446251	0.99414816606034	Upregulated	374.993003012898	WP_000190854.1
C2566_RS20625	ugpQ	ugpQ	glycerophosphodiester phosphodiesterase	0.000142185177655369	0.99414816606034	Upregulated	56.8203904942263	WP_000073599.1
C2566_RS12205	ydiK	ydiK	AI-2E family transporter YdiK	0.000142031300241165	0.99414816606034	Upregulated	92.5423724703818	WP_000248636.1
C2566_RS00580	yigE	yigE	phosphodiester glycosidase family protein	0.000142029202064503	0.990942651502667	Upregulated	29.2104834009501	WP_000951184.1
C2566_RS03730	fimE	fimE	type 1 fimbria switch DNA invertase FimE	0.00014198078967865	0.99414816606034	Upregulated	45.265803931877	WP_000044711.1
C2566_RS01940	yjbQ	yjbQ	secondary thiamine-phosphate synthase enzyme YjbQ	0.000141914522990714	0.99414816606034	Upregulated	428.29777903836	WP_000270375.1
C2566_RS01535	secE	secE	preprotein translocase subunit SecE	0.000141893524640586	0.99414816606034	Upregulated	252.055129201798	WP_001275702.1
C2566_RS04470	sfsA	sfsA	DNA/RNA nuclease SfsA	0.000141737491123172	0.99414816606034	Upregulated	1496.53742609865	WP_000396036.1
C2566_RS18110	ansB	ansB	L-asparaginase 2	0.000141196142199033	0.99414816606034	Upregulated	3449.27374484415	WP_000394140.1
C2566_RS06435	cusC	cusC	Cu(+)/Ag(+) efflux RND transporter outer membrane channel CusC	0.000141111178110118	0.997279770928446	Upregulated	647.897785206416	WP_000074253.1
C2566_RS13200	cmoA	cmoA	carboxy-S-adenosyl-L-methionine synthase CmoA	0.000140716365370374	0.997663798213222	Upregulated	89.5230661365443	WP_000019588.1
C2566_RS10530	fnr	fnr	fumarate/nitrate reduction transcriptional regulator Fnr	0.000140574008614077	0.99414816606034	Upregulated	1527.3960087567	NA
C2566_RS07315	ybgE	ybgE	cyd operon protein YbgE	0.000140380848743357	0.99414816606034	Upregulated	614.178319453407	WP_000034602.1
C2566_RS12525	astC	astC	succinylornithine/acetylornithine transaminase	0.000140333354389097	0.99414816606034	Upregulated	103.697068910137	WP_000082032.1
C2566_RS15035	yfbU	yfbU	YfbU family protein	0.000140225107410977	0.99414816606034	Upregulated	305.145203175691	WP_000426124.1
C2566_RS10965	hicB	hicB	type II toxin-antitoxin system antitoxin HicB	0.000140221222073235	0.99414816606034	Upregulated	52.2729065373605	WP_001270286.1
C2566_RS21870	C2566_RS21870	C2566_RS21870	DUF5983 family protein	0.000140051935162126	0.959502114644149	Upregulated	9.0935881121989	WP_000761714.1
C2566_RS08120	artM	artM	arginine ABC transporter permease ArtM	0.000139633445590747	0.99414816606034	Upregulated	114.273920260954	WP_000464491.1
C2566_RS17850	serA	serA	phosphoglycerate dehydrogenase	0.000139272281940476	0.997663798213222	Upregulated	218.076200151565	WP_001151604.1
C2566_RS14930	yfbM	yfbM	YfbM family protein	0.000139173617883824	0.959621768470333	Upregulated	72.1081918715692	WP_000525365.1
C2566_RS14045	yegW	yegW	GntR family transcriptional regulator	0.00013876576454043	0.99414816606034	Upregulated	16.4363071774684	WP_000434038.1
C2566_RS21550	grxC	grxC	glutaredoxin 3	0.000138528101299402	0.995842110250164	Upregulated	214.284721195039	WP_000024392.1
C2566_RS13085	yebG	yebG	DNA damage-inducible protein YebG	0.000138298290709014	0.99414816606034	Upregulated	545.260028054833	WP_000257738.1
C2566_RS19000	garP	garP	galactarate/glucarate/glycerate transporter GarP	0.000138254545941318	0.99414816606034	Upregulated	19.4322563742477	WP_000599636.1
C2566_RS03475	yjjG	yjjG	pyrimidine 5'-nucleotidase	0.000138035184794192	0.99414816606034	Upregulated	52.4837709157593	WP_000870710.1
C2566_RS11240	gadC	gadC	acid resistance gamma-aminobutyrate antiporter GadC	0.000137928858281127	0.99414816606034	Upregulated	49.8931073311902	WP_000246019.1
C2566_RS05420	iprA	iprA	hydrogen peroxide resistance inhibitor IprA	0.000137806471495858	0.99414816606034	Upregulated	21.9633248139885	WP_012775994.1
C2566_RS13045	yobA	yobA	CopC domain-containing protein YobA	0.00013757319279341	0.99414816606034	Upregulated	168.119654068243	WP_000168747.1
C2566_RS05125	ykgG	ykgG	LutC/YkgG family protein	0.000137311725222805	0.99414816606034	Upregulated	51.3179320361838	WP_000370307.1
C2566_RS14810	yfaX	yfaX	IclR family transcriptional regulator	0.000137043357500869	0.99414816606034	Upregulated	19.6308939257688	WP_000894185.1
C2566_RS20980	mdtF	mdtF	multidrug efflux pump RND permease MdtF	0.00013702252358332	0.99414816606034	Upregulated	162.527396903798	WP_000024872.1
C2566_RS10300	sapF	sapF	peptide ABC transporter ATP-binding protein SapF	0.00013665547219071	0.99414816606034	Upregulated	20.695806427364	WP_000573407.1
C2566_RS21245	glyS	glyS	glycine--tRNA ligase subunit beta	0.000136243885692656	0.996306920087043	Upregulated	679.196896867914	WP_001291772.1
C2566_RS11105	narI	narI	respiratory nitrate reductase subunit gamma	0.000135946109426914	0.99414816606034	Upregulated	11.9985577955254	WP_000617115.1
C2566_RS18525	cpdA	cpdA	3',5'-cyclic-AMP phosphodiesterase	0.000135820351670613	0.99414816606034	Upregulated	1231.45363896599	WP_000444752.1
C2566_RS02835	ytfQ	ytfQ	galactofuranose ABC transporter substrate-binding protein YtfQ	0.000135816836640828	0.99414816606034	Upregulated	81.816960871301	WP_000265933.1
C2566_RS19380	lptA	lptA	lipopolysaccharide ABC transporter substrate-binding protein LptA	0.000135486589296968	0.996306920087043	Upregulated	239.836401842751	WP_000669774.1
C2566_RS07160	ybgA	ybgA	YbgA family protein	0.000135303993409668	0.99414816606034	Upregulated	36.9408717070422	WP_001076004.1
C2566_RS13320	otsA	otsA	alpha,alpha-trehalose-phosphate synthase	0.000135240622457896	0.997279770928446	Upregulated	212.393710509846	WP_001295646.1
C2566_RS11225	dosP	dosP	oxygen-sensing cyclic-di-GMP phosphodiesterase DosP	0.000134946376787192	0.99414816606034	Upregulated	23.8820896297101	WP_012304876.1
C2566_RS01090	yiiG	yiiG	YiiG family protein	0.000134827587214816	0.964408141844502	Upregulated	11.5873223248039	WP_001295677.1
C2566_RS21285	xylF	xylF	D-xylose ABC transporter substrate-binding protein	0.000134557572582039	0.99414816606034	Upregulated	34.2507644995334	WP_001300957.1
C2566_RS10010	adhE	adhE	bifunctional acetaldehyde-CoA/alcohol dehydrogenase	0.000134552932004179	0.99414816606034	Upregulated	1499.2390584672	WP_000301651.1
C2566_RS18500	ygiZ	ygiZ	DUF2645 family protein	0.000134476166953857	0.992451465758058	Upregulated	32.9524018016114	WP_000917684.1
C2566_RS09030	ycdY	ycdY	molecular chaperone YcdY	0.000134227455537385	0.997663798213222	Upregulated	100.29404817334	WP_001001902.1
C2566_RS17370	fucK	fucK	L-fuculokinase	0.00013414560029391	0.99414816606034	Upregulated	70.9833429353175	WP_000808371.1
C2566_RS08385	ihfB	ihfB	integration host factor subunit beta	0.000134135831384026	0.99414816606034	Upregulated	677.207755171964	WP_000167336.1
C2566_RS11375	yneE	yneE	bestrophin family protein	0.000134090088081791	0.99414816606034	Upregulated	48.2946221754714	WP_000637082.1
C2566_RS05390	tauA	tauA	taurine ABC transporter substrate-binding protein	0.000133888647905128	0.99414816606034	Upregulated	28.8799821173593	WP_001018416.1
C2566_RS09685	ycgM	ycgM	fumarylacetoacetate hydrolase family protein	0.000133471580540857	0.99414816606034	Upregulated	142.292654326338	WP_000284277.1
C2566_RS19285	greA	greA	transcription elongation factor GreA	0.000133157647971541	0.99414816606034	Upregulated	158.168995293401	WP_001148001.1
C2566_RS10745	ldhA	ldhA	D-lactate dehydrogenase	0.000132325912509402	0.99414816606034	Upregulated	139.946402728689	WP_000762229.1
C2566_RS11370	tam	tam	trans-aconitate 2-methyltransferase	0.000132117571416238	0.99414816606034	Upregulated	34.4213062872632	WP_001286597.1
C2566_RS21955	ilvN	ilvN	acetolactate synthase small subunit	0.000131863144864349	0.99414816606034	Upregulated	170.854649998138	WP_001181706.1
C2566_RS24400	ldrD	ldrD	type I toxin-antitoxin system toxic polypeptide LdrD	0.000131352668468807	0.99414816606034	Upregulated	267.439435700808	WP_000141634.1
C2566_RS07965	C2566_RS07965	C2566_RS07965	GPO family capsid scaffolding protein	0.000131052317716189	0.99414816606034	Upregulated	21.3899499102808	WP_000216259.1
C2566_RS10855	C2566_RS10855	C2566_RS10855	periplasmic protein	0.000130233279581045	0.99414816606034	Upregulated	455.275172914598	WP_000731833.1
C2566_RS09495	potD	potD	spermidine/putrescine ABC transporter substrate-binding protein PotD	0.000130016289529296	0.996504641500981	Upregulated	287.393637825073	WP_000759317.1
C2566_RS22120	recF	recF	DNA replication/repair protein RecF	0.000129763255669377	0.997663798213222	Upregulated	102.520062474995	WP_000060112.1
C2566_RS02410	yjeJ	yjeJ	YjeJ family protein	0.00012900549910772	0.974779697214778	Upregulated	12.6305449473314	WP_001008049.1
C2566_RS04765	C2566_RS04765	C2566_RS04765	hypothetical protein	0.000128974173840697	0.959502114644149	Upregulated	5940.80560788611	NA
C2566_RS16060	pbpC	pbpC	peptidoglycan glycosyltransferase PbpC	0.000128733452801894	0.99414816606034	Upregulated	58.4050521970889	WP_001137669.1
C2566_RS02035	nrfF	nrfF	heme lyase NrfEFG subunit NrfF	0.000127877451935754	0.99414816606034	Upregulated	8.89463456062677	WP_000033487.1
C2566_RS24960	C2566_RS24960	C2566_RS24960	hypothetical protein	0.000127536442487936	0.99414816606034	Upregulated	478.533907392475	WP_000050905.1
C2566_RS22720	C2566_RS22720	C2566_RS22720	IS1-like element IS1A family transposase	0.000127176683994367	0.99414816606034	Upregulated	5.60003543206696	WP_103215986.1
C2566_RS05000	paoD	paoD	molybdenum cofactor insertion chaperone PaoD	0.000127176623117161	0.99414816606034	Upregulated	8.91541230683132	WP_000122394.1
C2566_RS14115	C2566_RS14115	C2566_RS14115	IS1-like element IS1A family transposase	0.000127124320480651	0.99414816606034	Upregulated	8.81474253563852	WP_094096600.1
C2566_RS05410	hemB	hemB	porphobilinogen synthase	0.000127083863232731	0.997663798213222	Upregulated	195.880760556181	WP_001300813.1
C2566_RS04930	yafO	yafO	type II toxin-antitoxin system mRNA interferase toxin YafO	0.000127037430740893	0.99414816606034	Upregulated	19.6163747324178	WP_001263493.1
C2566_RS14765	glpQ	glpQ	glycerophosphodiester phosphodiesterase	0.000126795041271146	0.99414816606034	Upregulated	2215.41811184987	WP_000779102.1
C2566_RS20280	php	php	phosphotriesterase-related protein	0.000126716312930888	0.979193556739693	Upregulated	9.53325791397799	WP_000007010.1
C2566_RS24825	C2566_RS24825	C2566_RS24825	type I toxin-antitoxin system toxin Ldr family protein	0.000125967549652588	0.99414816606034	Upregulated	90.8431054465448	WP_001295224.1
C2566_RS05285	cynX	cynX	cyanate transporter CynX	0.000125587819193579	0.990942651502667	Upregulated	14.690767429968	WP_000927953.1
C2566_RS01000	yihS	yihS	sulfoquinovose isomerase	0.000125240160883322	0.99414816606034	Upregulated	24.320492837508	WP_000870916.1
C2566_RS05290	lacA	lacA	galactoside O-acetyltransferase	0.000124669092113204	0.990942651502667	Upregulated	10.2842317488542	WP_001320653.1
C2566_RS13685	gndA	gndA	NADP-dependent phosphogluconate dehydrogenase	0.000124500201576401	0.997663798213222	Upregulated	526.254275209542	WP_000043460.1
C2566_RS08465	aspC	aspC	aspartate transaminase	0.000124271953666687	0.99414816606034	Upregulated	951.692281385336	WP_000462687.1
C2566_RS11435	marR	marR	multiple antibiotic resistance transcriptional regulator MarR	0.000123873645419176	0.99414816606034	Upregulated	120.365290822896	WP_000843414.1
C2566_RS00970	yihN	yihN	MFS transporter	0.000123825315739257	0.99414816606034	Upregulated	14.528507716492	WP_000956312.1
C2566_RS01705	aceB	aceB	malate synthase A	0.000123796374763233	0.99414816606034	Upregulated	2425.04431836179	WP_000138915.1
C2566_RS00340	ilvG	ilvG	acetolactate synthase 2 catalytic subunit	0.000123703975934727	0.996504641500981	Upregulated	106.729061596099	WP_001012606.1
C2566_RS00375	ppiC	ppiC	peptidylprolyl isomerase PpiC	0.000123455449388956	0.99414816606034	Upregulated	43.5519969847117	WP_001140251.1
C2566_RS09745	cvrA	cvrA	potassium/proton antiporter	0.000123244634041439	0.997141816647835	Upregulated	222.560881219066	WP_000340194.1
C2566_RS08605	ycbZ	ycbZ	AAA family ATPase	0.000123081622945485	0.997663798213222	Upregulated	192.585939074215	WP_000156518.1
C2566_RS13910	pphC	pphC	PP2C family serine/threonine-protein phosphatase	0.000123066605576346	0.990942651502667	Upregulated	11.8705245598527	WP_000119055.1
C2566_RS20620	yhhA	yhhA	DUF2756 family protein	0.000123056406635417	0.99414816606034	Upregulated	241.38339659221	WP_000825996.1
C2566_RS07180	pxpB	pxpB	5-oxoprolinase subunit PxpB	0.000122790986919632	0.99414816606034	Upregulated	57.6305556672547	WP_001188343.1
C2566_RS02095	alsE	alsE	D-allulose-6-phosphate 3-epimerase	0.000122488436914089	0.99414816606034	Upregulated	18.505632221738	WP_001311314.1
C2566_RS10335	puuP	puuP	putrescine/proton symporter PuuP	0.000122426490926655	0.99414816606034	Upregulated	20.1996931542552	WP_000996861.1
C2566_RS18895	yhaH	yhaH	DUF805 domain-containing protein	0.000122303811283957	0.99414816606034	Upregulated	74.7008895562061	WP_000384145.1
C2566_RS08450	ldtD	ldtD	L,D-transpeptidase	0.000122287507488125	0.997663798213222	Upregulated	395.468432834016	WP_000925969.1
C2566_RS20255	C2566_RS20255	C2566_RS20255	hypothetical protein	0.000122028062787737	0.959502114644149	Upregulated	6.6173807803311	NA
C2566_RS12115	phsC	phsC	thiosulfate reductase cytochrome B subunit	0.000121858031536915	0.996306920087043	Upregulated	39.2030987029961	WP_001069979.1
C2566_RS06700	citC	citC	[citrate (pro-3S)-lyase] ligase	0.000121797155228195	0.992451465758058	Upregulated	9.76526674576694	WP_000467700.1
C2566_RS16240	glnB	glnB	nitrogen regulatory protein P-II	0.00012174779752839	0.99414816606034	Upregulated	335.746862538801	WP_000717694.1
C2566_RS13160	yebB	yebB	YebB family permuted papain-like enzyme	0.000121712819997584	0.974779697214778	Upregulated	6.15486828378362	WP_001024904.1
C2566_RS03050	C2566_RS03050	C2566_RS03050	phosphoethanolamine transferase	0.000121618730273944	0.99414816606034	Upregulated	173.136848058419	NA
C2566_RS12975	yebQ	yebQ	MFS transporter	0.000121220184548268	0.99414816606034	Upregulated	25.5095359384142	WP_001301427.1
C2566_RS10525	uspE	uspE	universal stress protein UspE	0.000121193174863539	0.997279770928446	Upregulated	1766.80321584368	WP_001262123.1
C2566_RS13815	fcl	fcl	GDP-L-fucose synthase	0.000120980834303368	0.975314620973636	Upregulated	10.0013483862207	WP_000043654.1
C2566_RS20520	C2566_RS20520	C2566_RS20520	hypothetical protein	0.000120828884973619	0.992451465758058	Upregulated	11.3762837209443	WP_000981057.1
C2566_RS16570	grpE	grpE	nucleotide exchange factor GrpE	0.000120717136561983	0.997663798213222	Upregulated	814.842139349167	WP_001296310.1
C2566_RS00740	C2566_RS00740	C2566_RS00740	Bug family tripartite tricarboxylate transporter substrate binding protein	0.000120484032266425	0.99414816606034	Upregulated	39.7099098667854	WP_000589802.1
C2566_RS16890	norR	norR	nitric oxide reductase transcriptional regulator NorR	0.00012023778666877	0.99414816606034	Upregulated	45.2484123469116	WP_000010749.1
C2566_RS03685	gntP	gntP	gluconate permease GntP	0.000120038478917393	0.99414816606034	Upregulated	35.4095242298692	WP_000558251.1
C2566_RS00085	yieK	yieK	glucosamine-6-phosphate deaminase	0.000119666298135665	0.990942651502667	Upregulated	8.7766614542478	WP_000766900.1
C2566_RS19675	yhdJ	yhdJ	adenine-specific DNA-methyltransferase	0.000119432683660962	0.99414816606034	Upregulated	15.7335691104357	WP_001258917.1
C2566_RS10000	hns	hns	histone-like nucleoid-structuring protein H-NS	0.000119327742120092	0.99414816606034	Upregulated	2988.50122640437	WP_001287378.1
C2566_RS15080	yfcG	yfcG	GSH-dependent disulfide bond oxidoreductase	0.000118998663326357	0.99414816606034	Upregulated	15.0556831917213	WP_000566471.1
C2566_RS20725	yhhM	yhhM	DUF2500 domain-containing protein	0.000118562641063868	0.996306920087043	Upregulated	119.682934988789	WP_000042886.1
C2566_RS00860	C2566_RS00860	C2566_RS00860	hypothetical protein	0.000118528421468698	0.959502114644149	Upregulated	46557.4672952673	NA
C2566_RS05445	yaiY	yaiY	YaiY family protein	0.000118467990351487	0.990942651502667	Upregulated	6.3371346653815	WP_000763151.1
C2566_RS17560	lysR	lysR	DNA-binding transcriptional regulator LysR	0.000118370703587295	0.99414816606034	Upregulated	22.2080462309026	WP_000741828.1
C2566_RS16695	alaE	alaE	L-alanine exporter AlaE	0.000118239824041687	0.997663798213222	Upregulated	204.217095207194	WP_000492656.1
C2566_RS09615	pdeG	pdeG	cyclic diguanylate phosphodiesterase	0.000118045837797955	0.992451465758058	Upregulated	17.8741611421393	WP_001246510.1
C2566_RS21645	rfaP	rfaP	lipopolysaccharide core heptose(I) kinase RfaP	0.000117143259535691	0.997663798213222	Upregulated	203.476734277921	WP_001300933.1
C2566_RS09635	ymgD	ymgD	YmgD family protein	0.000116825454104495	0.99414816606034	Upregulated	117.578532629948	WP_000979983.1
C2566_RS09610	ymgC	ymgC	protein YmgC	0.00011662280845396	0.991752896905833	Upregulated	7.32599176235712	WP_001065752.1
C2566_RS15695	eutB	eutB	ethanolamine ammonia-lyase subunit alpha	0.000116583358897755	0.99414816606034	Upregulated	10.3637544069891	WP_000769961.1
C2566_RS15180	yfcJ	yfcJ	arabinose transporter	0.000116499162631031	0.997663798213222	Upregulated	94.8963774891244	WP_000127751.1
C2566_RS16405	ung	ung	uracil-DNA glycosylase	0.000116451631773164	0.99414816606034	Upregulated	211.386632434886	WP_001262713.1
C2566_RS01310	yiiX	yiiX	YiiX family permuted papain-like enzyme	0.000116087230270432	0.99414816606034	Upregulated	29.2133204483409	WP_000797341.1
C2566_RS21790	C2566_RS21790	C2566_RS21790	hypothetical protein	0.000115942184788359	0.99414816606034	Upregulated	104.951116327967	NA
C2566_RS12160	sufE	sufE	cysteine desulfuration protein SufE	0.00011569792430965	0.996306920087043	Upregulated	23.4044759466017	WP_001196530.1
C2566_RS07925	C2566_RS07925	C2566_RS07925	replication endonuclease	0.000115425100205594	0.974779697214778	Upregulated	15.3907148933234	NA
C2566_RS02915	pyrI	pyrI	aspartate carbamoyltransferase regulatory subunit	0.00011530971551314	0.997279770928446	Upregulated	32.2105032328652	WP_000148581.1
C2566_RS11645	rspB	rspB	Zn-dependent oxidoreductase	0.000114967903220183	0.99414816606034	Upregulated	16.4333184549215	WP_000836067.1
C2566_RS13965	yegR	yegR	protein YegR	0.000114832148957166	0.99414816606034	Upregulated	72.2715907888731	WP_001318299.1
C2566_RS14100	C2566_RS14100	C2566_RS14100	DUF6998 domain-containing protein	0.000114564699403416	0.99414816606034	Upregulated	259.172597761185	WP_001276099.1
C2566_RS24025	C2566_RS24025	C2566_RS24025	hypothetical protein	0.000114394766107598	0.990942651502667	Upregulated	6.71528265108348	WP_001303586.1
C2566_RS03815	sgcQ	sgcQ	BtpA family protein SgcQ	0.000114239412155867	0.99414816606034	Upregulated	17.4858219218124	WP_000118626.1
C2566_RS19710	C2566_RS19710	C2566_RS19710	amino acid ABC transporter substrate-binding protein	0.000113986061296589	0.99414816606034	Upregulated	41.2127408331641	WP_000738568.1
C2566_RS06740	C2566_RS06740	C2566_RS06740	deaminated glutathione amidase	0.000113878993719295	0.99414816606034	Upregulated	27.8981116776954	WP_000959109.1
C2566_RS05470	phoA	phoA	alkaline phosphatase	0.000113831360392052	0.99414816606034	Upregulated	70.4750046386599	WP_001301326.1
C2566_RS10990	ydcV	ydcV	ABC transporter permease	0.000113746079280311	0.99414816606034	Upregulated	19.4340398503606	WP_000555458.1
C2566_RS12365	rpmI	rpmI	50S ribosomal protein L35	0.000113484140856409	0.99414816606034	Upregulated	2371.79693912274	WP_001124225.1
C2566_RS11280	ydeO	ydeO	acid stress response transcriptional regulator YdeO	0.000113221249073151	0.99414816606034	Upregulated	21.2330751655625	WP_000060493.1
C2566_RS02325	ghoT	ghoT	type V toxin-antitoxin system toxin GhoT	0.000113016803906058	0.99414816606034	Upregulated	31.6199597569086	WP_001173343.1
C2566_RS11525	C2566_RS11525	C2566_RS11525	tail fiber domain-containing protein	0.00011278670673317	0.99414816606034	Upregulated	41.7235603483741	WP_000235975.1
C2566_RS13505	C2566_RS13505	C2566_RS13505	hypothetical protein	0.000112728268792884	0.974779697214778	Upregulated	56.7089252932243	NA
C2566_RS00270	rbsK	rbsK	ribokinase	0.000112602489830812	0.99414816606034	Upregulated	93.694779506109	WP_012767772.1
C2566_RS19745	C2566_RS19745	C2566_RS19745	hypothetical protein	0.000112566274370352	0.959502114644149	Upregulated	12833.6327385174	NA
C2566_RS17520	mutH	mutH	DNA mismatch repair endonuclease MutH	0.000112549837111631	0.99414816606034	Upregulated	33.9581752352121	WP_000082201.1
C2566_RS15585	yfeK	yfeK	YfeK family protein	0.000112210282496319	0.974779697214778	Upregulated	383.947674579016	WP_000719959.1
C2566_RS19390	rpoN	rpoN	RNA polymerase factor sigma-54	0.000112173139863057	0.997141816647835	Upregulated	965.246082922917	WP_000809051.1
C2566_RS13920	mdtA	mdtA	multidrug efflux RND transporter subunit MdtA	0.00011216571115428	0.99414816606034	Upregulated	20.3450536207033	WP_000678965.1
C2566_RS02390	yjeH	yjeH	L-methionine/branched-chain amino acid transporter	0.000112051784868495	0.99414816606034	Upregulated	41.9779772190735	WP_000015852.1
C2566_RS11785	ydgC	ydgC	GlpM family protein	0.000111695618296924	0.99414816606034	Upregulated	54.9879581494097	WP_000524868.1
C2566_RS02280	yjdF	yjdF	DUF2238 domain-containing protein	0.000111418723111096	0.99414816606034	Upregulated	19.6512949493463	WP_000198751.1
C2566_RS08635	yccS	yccS	YccS family putative transporter	0.000111113498252936	0.997663798213222	Upregulated	133.232179755622	WP_000875061.1
C2566_RS07665	ybiB	ybiB	DNA-binding protein YbiB	0.000110777029985892	0.99414816606034	Upregulated	169.622787389358	WP_000386551.1
C2566_RS11580	C2566_RS11580	C2566_RS11580	DUF977 family protein	0.00011067689679878	0.99414816606034	Upregulated	13.2669497536713	WP_001151186.1
C2566_RS19075	agaD	agaD	PTS galactosamine transporter subunit IID	0.000110299471506047	0.990417229964275	Upregulated	7.89808695840345	WP_000534351.1
C2566_RS03015	idnT	idnT	gnt-II system L-idonate transporter	0.000110285601057429	0.99414816606034	Upregulated	26.1604306885979	WP_001128347.1
C2566_RS03010	idnR	idnR	DNA-binding transcriptional regulator IdnR	0.000109573259447944	0.996504641500981	Upregulated	22.4965439741847	WP_001309159.1
C2566_RS03325	arcA	arcA	two-component system response regulator ArcA	0.00010925025709567	0.997663798213222	Upregulated	1349.6397477002	WP_001194358.1
C2566_RS11230	dosC	dosC	diguanylate cyclase DosC	0.000108696082956552	0.974779697214778	Upregulated	14.9205051158428	WP_000426272.1
C2566_RS15025	yfbS	yfbS	SLC13 family permease	0.000108485514158856	0.997663798213222	Upregulated	250.714499761749	WP_001012899.1
C2566_RS08040	C2566_RS08040	C2566_RS08040	ogr/Delta-like zinc finger family protein	0.00010809188353233	0.99414816606034	Upregulated	59.3436384865409	WP_000972391.1
C2566_RS01715	aceK	aceK	bifunctional isocitrate dehydrogenase kinase/phosphatase	0.000107986619443282	0.99414816606034	Upregulated	460.657733753101	WP_001137223.1
C2566_RS13405	uvrC	uvrC	excinuclease ABC subunit UvrC	0.000107973474322117	0.997663798213222	Upregulated	155.14402581561	WP_001283424.1
C2566_RS00845	C2566_RS00845	C2566_RS00845	hypothetical protein	0.000107787753404318	0.99414816606034	Upregulated	12.5484404568469	NA
C2566_RS14480	yejG	yejG	YejG family protein	0.000107661613741041	0.99414816606034	Upregulated	533.973706799039	WP_000202794.1
C2566_RS12945	yobF	yobF	DUF2627 domain-containing protein	0.000107516109583383	0.99414816606034	Upregulated	6177.85973757841	WP_001295496.1
C2566_RS12460	chbA	chbA	PTS N,N'-diacetylchitobiose transporter subunit IIA	0.00010732480217824	0.99414816606034	Upregulated	18.6441258710104	WP_000968919.1
C2566_RS21690	coaBC	coaBC	bifunctional phosphopantothenoylcysteine decarboxylase/phosphopantothenate--cysteine ligase CoaBC	0.000107147997338919	0.997663798213222	Upregulated	81.0158338342609	WP_000050139.1
C2566_RS25500	rzpD	rzpD	prophage endopeptidase RzpD	0.000107113385046235	0.99414816606034	Upregulated	7.02037191291163	WP_001301134.1
C2566_RS08210	macA	macA	macrolide transporter subunit MacA	0.000106995214123541	0.997663798213222	Upregulated	92.0577309994282	WP_000746443.1
C2566_RS20670	livH	livH	high-affinity branched-chain amino acid ABC transporter permease LivH	0.000106844494562293	0.990942651502667	Upregulated	9.01210527235329	WP_001295111.1
C2566_RS25020	C2566_RS25020	C2566_RS25020	hypothetical protein	0.000106834087973598	0.99414816606034	Upregulated	28.2479873766118	WP_001326841.1
C2566_RS13975	C2566_RS13975	C2566_RS13975	DeoR/GlpR family DNA-binding transcription regulator	0.000106802392024891	0.996173271788329	Upregulated	100.519858103547	NA
C2566_RS11880	ydgT	ydgT	transcription modulator YdgT	0.000106678814674786	0.99414816606034	Upregulated	12.5431552015228	WP_000217950.1
C2566_RS24755	pheL	pheL	pheA operon leader peptide PheL	0.000106469423689082	0.99414816606034	Upregulated	64.1125510983339	WP_001386991.1
C2566_RS07890	ybjI	ybjI	5-amino-6-(5-phospho-D-ribitylamino)uracil phosphatase	0.000106253503974471	0.996306920087043	Upregulated	32.1448827595493	WP_000023565.1
C2566_RS21840	C2566_RS21840	C2566_RS21840	integrase core domain-containing protein	0.000106136889850944	0.99414816606034	Upregulated	391.097578543874	NA
C2566_RS19725	yhdZ	yhdZ	amino acid ABC transporter ATP-binding protein	0.000105626924980038	0.99414816606034	Upregulated	37.434706758467	WP_000078349.1
C2566_RS07225	gltA	gltA	citrate synthase	0.000105122573775442	0.99414816606034	Upregulated	3134.65854132633	WP_000785834.1
C2566_RS09815	pth	pth	aminoacyl-tRNA hydrolase	0.000105122535283461	0.997663798213222	Upregulated	53.8941558099903	WP_000152933.1
C2566_RS08185	lysO	lysO	L-lysine exporter LysO	0.000105064961132923	0.99414816606034	Upregulated	23.5962836660528	WP_000491142.1
C2566_RS08665	yccU	yccU	CoA-binding protein	0.000104770982936318	0.99414816606034	Upregulated	36.0060128141331	WP_001301418.1
C2566_RS05855	ybaY	ybaY	YbaY family lipoprotein	0.000104422692745985	0.99414816606034	Upregulated	205.117781153396	WP_000779826.1
C2566_RS02450	frdD	frdD	fumarate reductase subunit FrdD	0.000104237241396215	0.997663798213222	Upregulated	358.263161393888	WP_000609663.1
C2566_RS20485	rtcA	rtcA	RNA 3'-terminal phosphate cyclase	0.000104039480332744	0.996504641500981	Upregulated	36.9990970850102	WP_001300557.1
C2566_RS06235	fimA	fimA	type 1 fimbrial major subunit FimA	0.000103954370763275	0.99414816606034	Upregulated	6.68984295736042	WP_000776555.1
C2566_RS15285	fadL	fadL	long-chain fatty acid transporter FadL	0.000103646171080345	0.99414816606034	Upregulated	294.422071030474	WP_001295701.1
C2566_RS10775	tynA	tynA	primary-amine oxidase	0.000103378072720085	0.99414816606034	Upregulated	21.3541605821314	NA
C2566_RS19975	rpsJ	rpsJ	30S ribosomal protein S10	0.000102883220543262	0.996173271788329	Upregulated	1211.22156568198	WP_001181004.1
C2566_RS08845	torD	torD	molecular chaperone TorD	0.000102475305344695	0.99414816606034	Upregulated	14.8416925362985	WP_000209894.1
C2566_RS18870	yqjD	yqjD	DUF883 family protein	0.000102248743337914	0.997663798213222	Upregulated	314.600158215376	WP_000031415.1
C2566_RS14775	glpA	glpA	anaerobic glycerol-3-phosphate dehydrogenase subunit A	0.000101860921669347	0.99414816606034	Upregulated	325.103639263241	WP_000857257.1
C2566_RS22015	yidK	yidK	solute:sodium symporter family transporter	0.000101631631409813	0.983270195464028	Upregulated	14.7732991719249	WP_001087145.1
C2566_RS21750	trmH	trmH	tRNA (guanosine(18)-2'-O)-methyltransferase TrmH	0.000101486552190366	0.997663798213222	Upregulated	65.6868143986779	WP_001070177.1
C2566_RS05245	prpC	prpC	bifunctional 2-methylcitrate synthase/citrate synthase	0.0001010891785306	0.974779697214778	Upregulated	8.72614687915622	WP_001285908.1
C2566_RS15720	eutE	eutE	aldehyde dehydrogenase family protein	0.000101088849755942	0.974779697214778	Upregulated	8.67284613519642	WP_001075690.1
C2566_RS10665	C2566_RS10665	C2566_RS10665	hypothetical protein	0.000100573730821339	0.99414816606034	Upregulated	512.848652254879	WP_000370546.1
C2566_RS06205	lpxH	lpxH	UDP-2,3-diacylglucosamine diphosphatase	0.000100556318081221	0.996504641500981	Upregulated	22.0005613516348	WP_000212242.1
C2566_RS16020	der	der	ribosome biogenesis GTPase Der	0.000100349563397758	0.997663798213222	Upregulated	234.069247855742	WP_000249410.1
C2566_RS02875	cybC	cybC	cytochrome b562	0.000100150157146892	0.99414816606034	Upregulated	87.8586779129747	WP_001232240.1
C2566_RS04010	surA	surA	peptidylprolyl isomerase SurA	9.98036461113661e-05	0.997663798213222	Upregulated	1532.68537919938	WP_000800457.1
C2566_RS12165	sufS	sufS	cysteine desulfurase SufS	9.97071867514776e-05	0.997663798213222	Upregulated	114.001531748535	WP_000144539.1
C2566_RS19815	trkA	trkA	Trk system potassium transporter TrkA	9.94119230363961e-05	0.997663798213222	Upregulated	173.481641883876	WP_000691382.1
C2566_RS21665	coaD	coaD	pantetheine-phosphate adenylyltransferase	9.87999670871348e-05	0.997663798213222	Upregulated	28.481076904789	WP_001171866.1
C2566_RS08595	rmf	rmf	ribosome modulation factor	9.84367677672012e-05	0.99414816606034	Upregulated	125667.915219865	WP_000828648.1
C2566_RS18255	C2566_RS18255	C2566_RS18255	acyl carrier protein	9.83143009268019e-05	0.974779697214778	Upregulated	8.22381560062439	WP_000248097.1
C2566_RS15535	yfeH	yfeH	bile acid:sodium symporter family protein	9.81603975811767e-05	0.997663798213222	Upregulated	117.283186636971	WP_000765610.1
C2566_RS14515	yejM	yejM	LPS biosynthesis-modulating metalloenzyme YejM	9.80874284949917e-05	0.997663798213222	Upregulated	289.814105052003	WP_000256203.1
C2566_RS21325	ysaA	ysaA	4Fe-4S dicluster domain-containing protein	9.69609227978092e-05	0.997663798213222	Upregulated	60.0819422285784	WP_001300918.1
C2566_RS15975	pdeF	pdeF	cyclic-guanylate-specific phosphodiesterase PdeF	9.67281246603583e-05	0.99414816606034	Upregulated	22.9321844289596	WP_000772722.1
C2566_RS12420	ydjM	ydjM	metal-dependent hydrolase	9.67198505182275e-05	0.99414816606034	Upregulated	16.7846662230873	WP_001295408.1
C2566_RS14460	yejA	yejA	extracellular solute-binding protein	9.60977893554614e-05	0.997663798213222	Upregulated	231.765383106357	WP_000637035.1
C2566_RS24375	yrbN	yrbN	protein YrbN	9.58759230153838e-05	0.997663798213222	Upregulated	18.4337340580195	WP_010723222.1
C2566_RS02100	alsC	alsC	D-allose ABC transporter permease	9.5821254946032e-05	0.990942651502667	Upregulated	9.59483310215218	WP_000507106.1
C2566_RS23270	C2566_RS23270	C2566_RS23270	TonB-dependent receptor plug domain-containing protein	9.55487368937001e-05	0.99414816606034	Upregulated	16.3781178872845	NA
C2566_RS07285	mngA	mngA	PTS 2-O-a-mannosyl-D-glycerate transporter subunit IIABC	9.54963191100769e-05	0.99414816606034	Upregulated	18.5359025992887	WP_001054864.1
C2566_RS10710	pinR	pinR	recombinase family protein	9.47929423206425e-05	0.99414816606034	Upregulated	14.6960847111891	WP_000078178.1
C2566_RS21005	treF	treF	alpha,alpha-trehalase	9.42982685022996e-05	0.996504641500981	Upregulated	61.2977989750548	WP_000934218.1
C2566_RS00065	adeP	adeP	adenine permease AdeP	9.42942319624967e-05	0.997663798213222	Upregulated	194.133390615153	WP_000082693.1
C2566_RS01300	rpmE	rpmE	50S ribosomal protein L31	9.42167330320119e-05	0.997663798213222	Upregulated	922.421687404244	WP_000710769.1
C2566_RS11210	ddpB	ddpB	ABC transporter permease	9.39658128636487e-05	0.99414816606034	Upregulated	10.5025035741309	WP_000145111.1
C2566_RS04155	ftsL	ftsL	cell division protein FtsL	9.39418570782465e-05	0.997663798213222	Upregulated	206.310638206839	WP_000625658.1
C2566_RS10210	yciX	yciX	protein YciX	9.38915582284521e-05	0.997663798213222	Upregulated	112.407579822049	WP_001297116.1
C2566_RS25370	ynaL	ynaL	protein YnaL	9.37934848721154e-05	0.99414816606034	Upregulated	6.47690374660773	WP_001296046.1
C2566_RS16805	C2566_RS16805	C2566_RS16805	hypothetical protein	9.37221877982984e-05	0.997663798213222	Upregulated	207.205422379527	NA
C2566_RS05175	yahD	yahD	ankyrin repeat domain-containing protein	9.33912243834972e-05	0.99414816606034	Upregulated	11.0604926406821	WP_000023635.1
C2566_RS08035	C2566_RS08035	C2566_RS08035	contractile injection system protein, VgrG/Pvc8 family	9.33100711779997e-05	0.99414816606034	Upregulated	8.3884521509674	NA
C2566_RS00835	trkH	trkH	Trk system potassium transporter TrkH	9.32979315849849e-05	0.997663798213222	Upregulated	184.133958437837	WP_000545673.1
C2566_RS10155	C2566_RS10155	C2566_RS10155	DUF2207 domain-containing protein	9.29048540789387e-05	0.99414816606034	Upregulated	29.6266732071084	NA
C2566_RS01455	trmA	trmA	tRNA (uridine(54)-C5)-methyltransferase TrmA	9.26197171023727e-05	0.997663798213222	Upregulated	89.3159540925743	WP_000187022.1
C2566_RS20930	C2566_RS20930	C2566_RS20930	hypothetical protein	9.22542333121004e-05	0.990942651502667	Upregulated	16.4562265075242	WP_000020596.1
C2566_RS05645	nusB	nusB	transcription antitermination factor NusB	9.22476135570843e-05	0.997663798213222	Upregulated	254.523610791508	WP_000801125.1
C2566_RS03945	caiT	caiT	L-carnitine/gamma-butyrobetaine antiporter	9.20942329379918e-05	0.99414816606034	Upregulated	10.9709866716563	WP_000787118.1
C2566_RS07760	ybiR	ybiR	anion transporter	9.19799965348742e-05	0.997663798213222	Upregulated	76.0835349355581	WP_000056457.1
C2566_RS12325	btuD	btuD	vitamin B12 ABC transporter ATP-binding protein BtuD	9.19245611207236e-05	0.997663798213222	Upregulated	49.7259406818464	WP_000029471.1
C2566_RS20475	malP	malP	maltodextrin phosphorylase	9.18928273718463e-05	0.997279770928446	Upregulated	435.744980260695	WP_000081903.1
C2566_RS16400	grcA	grcA	autonomous glycyl radical cofactor GrcA	9.18592669933165e-05	0.99414816606034	Upregulated	28110.8319646174	WP_000627807.1
C2566_RS11185	bdm	bdm	biofilm-dependent modulation protein	9.14958329430453e-05	0.99414816606034	Upregulated	6.66452549976765	WP_000495771.1
C2566_RS16880	srlR	srlR	glucitol operon DNA-binding transcriptional repressor SrlR	9.10827332607023e-05	0.997663798213222	Upregulated	78.7908158576161	WP_000804550.1
C2566_RS09675	pliG	pliG	g-type lysoyme inhibitor PliG	9.10648507004792e-05	0.99414816606034	Upregulated	751.453971786817	WP_000695218.1
C2566_RS18935	tdcF	tdcF	enamine/imine deaminase	9.08890909784245e-05	NA	Upregulated	180.518876963484	WP_000719990.1
C2566_RS17230	mazF	mazF	endoribonuclease MazF	9.0855669397654e-05	0.997663798213222	Upregulated	87.3144808506324	WP_000254738.1
C2566_RS06605	hcxA	hcxA	hydroxycarboxylate dehydrogenase HcxA	9.0543543178647e-05	0.996781845577692	Upregulated	36.8521499642237	WP_001120460.1
C2566_RS11640	C2566_RS11640	C2566_RS11640	Arm DNA-binding domain-containing protein	9.01689921741571e-05	0.99414816606034	Upregulated	21.9690520857001	NA
C2566_RS18945	tdcD	tdcD	propionate kinase	9.01605130399372e-05	0.99414816606034	Upregulated	361.578668759856	WP_001295545.1
C2566_RS06315	ybcK	ybcK	recombinase family protein	9.01136816961174e-05	0.99414816606034	Upregulated	19.9330408102935	WP_000709082.1
C2566_RS18140	yggX	yggX	oxidative damage protection protein	8.96869392997726e-05	0.997663798213222	Upregulated	70.999966350071	WP_000091700.1
C2566_RS07150	C2566_RS07150	C2566_RS07150	ISAs1-like element ISEc1 family transposase	8.94423924376924e-05	0.99414816606034	Upregulated	22.6864528480381	NA
C2566_RS00325	maoP	maoP	macrodomain Ori organization protein MaoP	8.93816224736379e-05	0.997279770928446	Upregulated	851.666241521126	WP_000841001.1
C2566_RS09020	ghrA	ghrA	glyoxylate/hydroxypyruvate reductase GhrA	8.92285517300891e-05	0.997663798213222	Upregulated	94.3147740448589	WP_000351315.1
C2566_RS10345	puuD	puuD	gamma-glutamyl-gamma-aminobutyrate hydrolase	8.91932868091197e-05	0.995842110250164	Upregulated	39.1314299278999	WP_012767726.1
C2566_RS06720	dcuC	dcuC	anaerobic C4-dicarboxylate transporter DcuC	8.90590193942077e-05	0.997663798213222	Upregulated	46.2149431898144	WP_000955063.1
C2566_RS17175	ygcS	ygcS	MFS transporter	8.85413160354974e-05	0.975314620973636	Upregulated	9.84371831936732	WP_000147666.1
C2566_RS15805	yffB	yffB	ArsC family reductase	8.83618881324803e-05	0.997663798213222	Upregulated	52.0468342137071	WP_000258236.1
C2566_RS06935	C2566_RS06935	C2566_RS06935	hypothetical protein	8.83494476651776e-05	0.996306920087043	Upregulated	115.095693966729	NA
C2566_RS19415	yrbL	yrbL	PhoP regulatory network protein YrbL	8.82333931549798e-05	0.99414816606034	Upregulated	768.371803475207	WP_000620405.1
C2566_RS10875	ydcJ	ydcJ	VOC family protein	8.82069432109554e-05	0.997663798213222	Upregulated	82.3082695111141	WP_000013789.1
C2566_RS14630	yojI	yojI	microcin J25 efflux ABC transporter YojI	8.77829447995738e-05	0.997663798213222	Upregulated	70.6761177546971	WP_000422182.1
C2566_RS11990	sodC	sodC	superoxide dismutase [Cu-Zn] SodC	8.73817413218497e-05	0.997663798213222	Upregulated	91.3497423154508	WP_001296937.1
C2566_RS02000	yjcH	yjcH	DUF485 domain-containing protein	8.73447449201174e-05	0.99414816606034	Upregulated	25.0444729819496	WP_001014565.1
C2566_RS15525	C2566_RS15525	C2566_RS15525	FlxA-like family protein	8.6979896332589e-05	0.99414816606034	Upregulated	8.31448346832501	WP_000201405.1
C2566_RS21475	yibI	yibI	DUF3302 domain-containing protein	8.69778598939812e-05	0.99414816606034	Upregulated	8.46896946759018	WP_000479624.1
C2566_RS17550	galR	galR	HTH-type transcriptional regulator GalR	8.69088478377657e-05	0.997663798213222	Upregulated	91.4459402867232	WP_000201048.1
C2566_RS00555	yigA	yigA	DUF484 domain-containing protein	8.62746852644149e-05	0.997663798213222	Upregulated	49.7880582177637	WP_000812796.1
C2566_RS17750	cmtB	cmtB	PTS mannitol transporter subunit IIA	8.6223263962794e-05	0.996173271788329	Upregulated	15.0635426711165	WP_001239650.1
C2566_RS17910	bglA	bglA	6-phospho-beta-glucosidase BglA	8.60006150741668e-05	0.997663798213222	Upregulated	145.831861750781	WP_012775976.1
C2566_RS15685	eutL	eutL	ethanolamine utilization microcompartment protein EutL	8.59740666114131e-05	0.99414816606034	Upregulated	9.67271835032033	WP_001111037.1
C2566_RS11290	ydeP	ydeP	acid resistance putative oxidoreductase YdeP	8.59000692342325e-05	0.995842110250164	Upregulated	43.9742279463557	WP_000726691.1
C2566_RS20030	gspK	gspK	type II secretion system minor pseudopilin GspK	8.57296695985914e-05	0.99414816606034	Upregulated	7.4908242965977	WP_001058521.1
C2566_RS10695	C2566_RS10695	C2566_RS10695	hypothetical protein	8.55046750368736e-05	0.99414816606034	Upregulated	12.4694569888387	WP_000654171.1
C2566_RS16465	C2566_RS16465	C2566_RS16465	hypothetical protein	8.52576210889824e-05	0.972436637866552	Upregulated	71.4500125453266	NA
C2566_RS14420	setB	setB	sugar efflux transporter SetB	8.52030980872278e-05	0.99414816606034	Upregulated	25.1345494752046	WP_000551969.1
C2566_RS19910	rplE	rplE	50S ribosomal protein L5	8.50350558591431e-05	0.996504641500981	Upregulated	1812.76100474432	WP_001096200.1
C2566_RS10870	ydcI	ydcI	LysR substrate-binding domain-containing protein	8.49179621350493e-05	0.996173271788329	Upregulated	522.059838553563	WP_000414567.1
C2566_RS17180	ygcU	ygcU	FAD-binding oxidoreductase	8.48942717944186e-05	0.99414816606034	Upregulated	16.9480569422349	WP_000059307.1
C2566_RS05560	phoR	phoR	phosphate regulon sensor histidine kinase PhoR	8.47525823472661e-05	0.997663798213222	Upregulated	56.9342597774714	WP_000893623.1
C2566_RS08615	ompA	ompA	porin OmpA	8.46151421962992e-05	0.99414816606034	Upregulated	3384.55677712612	WP_000750416.1
C2566_RS08705	hyaB	hyaB	Ni/Fe-hydrogenase large subunit	8.43050839381687e-05	0.997663798213222	Upregulated	145.785531021831	WP_000107384.1
C2566_RS14110	C2566_RS14110	C2566_RS14110	hypothetical protein	8.40838533727348e-05	0.99414816606034	Upregulated	118.525151086469	WP_001268667.1
C2566_RS25440	C2566_RS25440	C2566_RS25440	helix-turn-helix domain-containing protein	8.3995789295292e-05	0.99414816606034	Upregulated	4.97432015525858	WP_223343795.1
C2566_RS21085	bcsQ	bcsQ	cellulose biosynthesis protein BcsQ	8.38624384638189e-05	0.99414816606034	Upregulated	14.7849355307872	WP_000279493.1
C2566_RS05490	yaiI	yaiI	YaiI/YqxD family protein	8.38137081477611e-05	0.997663798213222	Upregulated	40.1566411478504	WP_000158159.1
C2566_RS11605	C2566_RS11605	C2566_RS11605	DUF1391 family protein	8.37805556567713e-05	0.99414816606034	Upregulated	4.68250045024422	WP_000379591.1
C2566_RS00900	yihG	yihG	acyltransferase	8.3100157493267e-05	0.996504641500981	Upregulated	47.8471190251196	WP_001313432.1
C2566_RS21880	C2566_RS21880	C2566_RS21880	DUF4942 domain-containing protein	8.26703390563977e-05	0.99414816606034	Upregulated	11.327935123057	WP_000065752.1
C2566_RS15050	ackA	ackA	acetate kinase	8.26205143560453e-05	0.997663798213222	Upregulated	664.897229496357	WP_000095707.1
C2566_RS15310	yfdC	yfdC	formate/nitrite transporter family protein	8.22911777350892e-05	0.99414816606034	Upregulated	17.4720969316255	WP_000368117.1
C2566_RS25290	C2566_RS25290	C2566_RS25290	hypothetical protein	8.22895739819739e-05	0.99414816606034	Upregulated	7.71294473156396	NA
C2566_RS24885	ycgH	ycgH	autotransporter YcgH	8.22868393606745e-05	0.99414816606034	Upregulated	55.8501589251659	NA
C2566_RS11410	yneK	yneK	putative protein YneK	8.18531582119381e-05	0.99414816606034	Upregulated	9.6075582315948	WP_000258604.1
C2566_RS04435	htrE	htrE	Yad fimbria usher protein HtrE	8.18014047813037e-05	0.99414816606034	Upregulated	30.1704745373481	WP_000151605.1
C2566_RS07690	fiu	fiu	catecholate siderophore receptor Fiu	8.16475806877981e-05	0.99414816606034	Upregulated	23.8098601822976	WP_000430013.1
C2566_RS20175	argD	argD	bifunctional acetylornithine/succinyldiaminopimelate transaminase	8.13471361518378e-05	0.997663798213222	Upregulated	102.731766094804	WP_000963792.1
C2566_RS13990	gatD	gatD	galactitol-1-phosphate 5-dehydrogenase	8.12382933857077e-05	0.99414816606034	Upregulated	16.8385304489757	WP_000844219.1
C2566_RS15260	yfcV	yfcV	fimbrial protein	8.07432715984665e-05	0.99414816606034	Upregulated	18.7861878118814	WP_000033316.1
C2566_RS15990	yfgH	yfgH	glycine zipper 2TM domain-containing protein	8.05076848099717e-05	0.99414816606034	Upregulated	7.0140807708064	WP_001295476.1
C2566_RS18165	C2566_RS18165	C2566_RS18165	hypothetical protein	8.00547459828179e-05	0.99414816606034	Upregulated	19.443072162875	NA
C2566_RS21635	C2566_RS21635	C2566_RS21635	glycosyltransferase	7.9852357080296e-05	0.99414816606034	Upregulated	172.519766158481	NA
C2566_RS21330	yiaJ	yiaJ	IclR family transcriptional regulator YiaJ	7.9568931855542e-05	0.997663798213222	Upregulated	121.43318284561	WP_000514242.1
C2566_RS12215	ydiL	ydiL	YdiL family protein	7.94876543456731e-05	0.99414816606034	Upregulated	18.7329613230865	WP_001301287.1
C2566_RS17300	ppnN	ppnN	nucleotide 5'-monophosphate nucleosidase PpnN	7.8991016607071e-05	0.996504641500981	Upregulated	1138.55421930361	WP_000627995.1
C2566_RS14200	yehW	yehW	glycine betaine ABC transporter permease YehW	7.89383443052461e-05	0.997663798213222	Upregulated	16.9882723099914	WP_000783120.1
C2566_RS22030	C2566_RS22030	C2566_RS22030	PTS sugar transporter subunit IIB	7.87013259755852e-05	0.99414816606034	Upregulated	15.0646363554979	WP_000952133.1
C2566_RS02380	aspA	aspA	aspartate ammonia-lyase	7.85606866185042e-05	0.997663798213222	Upregulated	15583.4375744832	WP_000069437.1
C2566_RS09660	minD	minD	septum site-determining protein MinD	7.85232657650194e-05	0.997663798213222	Upregulated	347.329609732636	WP_000101055.1
C2566_RS07235	sdhC	sdhC	succinate dehydrogenase cytochrome b556 subunit	7.82855969485648e-05	0.99414816606034	Upregulated	498.815713182554	WP_000263347.1
C2566_RS03700	fimF	fimF	type 1 fimbria minor subunit FimF	7.82825512768075e-05	0.99414816606034	Upregulated	23.8110042128663	WP_001244827.1
C2566_RS00985	yihP	yihP	MFS transporter	7.81462915529586e-05	0.99414816606034	Upregulated	10.7333054325197	WP_000018393.1
C2566_RS17820	scpB	scpB	methylmalonyl-CoA decarboxylase	7.80651510661403e-05	0.99414816606034	Upregulated	7.00268973864619	WP_000122080.1
C2566_RS03125	C2566_RS03125	C2566_RS03125	IS3-like element ISEc52 family transposase	7.75693252606077e-05	0.99414816606034	Upregulated	6.92156664875373	NA
C2566_RS17210	ygcG	ygcG	TPM domain-containing protein	7.66222530118729e-05	0.99414816606034	Upregulated	8.94509877182376	WP_001268460.1
C2566_RS02570	purA	purA	adenylosuccinate synthase	7.66150150821205e-05	0.997663798213222	Upregulated	1671.90307961103	WP_000527955.1
C2566_RS20950	hdeB	hdeB	acid-activated periplasmic chaperone HdeB	7.63188794705123e-05	0.99414816606034	Upregulated	17.5291866886071	WP_001298717.1
C2566_RS02890	treC	treC	alpha,alpha-phosphotrehalase	7.62242246783635e-05	0.997663798213222	Upregulated	48.1604081639833	WP_001320168.1
C2566_RS12430	ydjO	ydjO	protein YdjO	7.6171394732806e-05	0.99414816606034	Upregulated	22.57583995015	WP_000493142.1
C2566_RS06515	entD	entD	enterobactin synthase subunit EntD	7.58176133076241e-05	0.996504641500981	Upregulated	85.1494523457276	WP_001749708.1
C2566_RS15445	glk	glk	glucokinase	7.52754514802068e-05	0.997663798213222	Upregulated	141.654423635278	WP_000170346.1
C2566_RS05400	tauC	tauC	taurine ABC transporter permease TauC	7.51125503546056e-05	0.996504641500981	Upregulated	14.6773613771092	WP_000114585.1
C2566_RS08005	C2566_RS08005	C2566_RS08005	baseplate assembly protein	7.50982238160876e-05	0.99414816606034	Upregulated	10.6740005361946	WP_000268294.1
C2566_RS21575	waaH	waaH	UDP-glucuronate:LPS(HepIII) glycosyltransferase	7.50556491665847e-05	0.99414816606034	Upregulated	300.924428308306	WP_000982115.1
C2566_RS08815	yccM	yccM	4Fe-4S binding protein	7.48491236541507e-05	0.997663798213222	Upregulated	31.0283363879479	WP_000829662.1
C2566_RS20300	yhfZ	yhfZ	GntR family transcriptional regulator YhfZ	7.47102031312874e-05	0.996306920087043	Upregulated	167.366993025423	WP_001254790.1
C2566_RS09705	umuD	umuD	translesion error-prone DNA polymerase V autoproteolytic subunit	7.44786822883838e-05	0.99414816606034	Upregulated	17.1180894670262	WP_000897378.1
C2566_RS14715	yfaA	yfaA	DUF2138 domain-containing protein	7.40933883134029e-05	0.997663798213222	Upregulated	35.3598911909393	WP_000012273.1
C2566_RS00735	C2566_RS00735	C2566_RS00735	tripartite tricarboxylate transporter TctB family protein	7.40543916411605e-05	0.997663798213222	Upregulated	19.8856415256426	WP_001093393.1
C2566_RS18295	yghS	yghS	dTMP kinase	7.38757460608428e-05	0.974779697214778	Upregulated	4.96714101504592	WP_001076243.1
C2566_RS24795	C2566_RS24795	C2566_RS24795	type I toxin-antitoxin system Ibs family toxin	7.38168887932387e-05	0.99414816606034	Upregulated	9.77025533693609	WP_001387081.1
C2566_RS13780	wcaK	wcaK	colanic acid biosynthesis pyruvyl transferase WcaK	7.37339980694125e-05	0.99414816606034	Upregulated	8.65339378826998	WP_000770767.1
C2566_RS02985	holC	holC	DNA polymerase III subunit chi	7.36773907698244e-05	0.997663798213222	Upregulated	57.5668198063705	WP_000786393.1
C2566_RS17940	fldB	fldB	flavodoxin FldB	7.33765926575422e-05	0.997663798213222	Upregulated	279.665634380795	WP_001055874.1
C2566_RS16680	ygaV	ygaV	ArsR/SmtB family transcription factor	7.31315093246614e-05	0.997663798213222	Upregulated	20.5795473797189	WP_000137280.1
C2566_RS19225	nusA	nusA	transcription termination factor NusA	7.31256153224221e-05	0.997663798213222	Upregulated	395.298872411425	WP_001031057.1
C2566_RS02210	crfC	crfC	clamp-binding protein CrfC	7.30410382368163e-05	0.99414816606034	Upregulated	28.9704633058951	WP_000288588.1
C2566_RS15465	mntH	mntH	Nramp family divalent metal transporter	7.29743412452393e-05	0.997663798213222	Upregulated	311.975119478743	WP_000186384.1
C2566_RS00700	fdrA	fdrA	acyl-CoA synthetase FdrA	7.26350691915948e-05	0.99414816606034	Upregulated	11.1180536347458	WP_000865639.1
C2566_RS09070	csgA	csgA	curli major subunit CsgA	7.25375766286206e-05	0.994815767744696	Upregulated	28.112614988632	WP_000771437.1
C2566_RS08375	cmk	cmk	(d)CMP kinase	7.24502653491147e-05	0.997663798213222	Upregulated	207.990811317712	WP_000125016.1
C2566_RS10420	ycjQ	ycjQ	zinc-dependent alcohol dehydrogenase	7.22992156323315e-05	0.99414816606034	Upregulated	11.3611097189526	WP_000737347.1
C2566_RS05110	rclR	rclR	reactive chlorine-specific transcriptional regulator RclR	7.18959896065104e-05	0.99414816606034	Upregulated	10.4102672995399	WP_000339594.1
C2566_RS17525	ygdQ	ygdQ	TerC family protein	7.18022003550788e-05	0.997663798213222	Upregulated	31.7235655417836	WP_000895624.1
C2566_RS11935	gstA	gstA	glutathione transferase GstA	7.16682707936182e-05	0.997663798213222	Upregulated	345.467560421127	WP_000765749.1
C2566_RS09605	ariR	ariR	biofilm/acid-resistance regulator AriR	7.16599119186396e-05	0.99414816606034	Upregulated	6.76216022627044	WP_000888772.1
C2566_RS15155	dedA	dedA	DedA family protein	7.1188185662233e-05	0.997663798213222	Upregulated	131.681762366881	WP_000364335.1
C2566_RS11350	C2566_RS11350	C2566_RS11350	ABC transporter permease subunit	7.11639048233354e-05	0.99414816606034	Upregulated	11.8145842490093	NA
C2566_RS17775	yggC	yggC	nucleoside/nucleotide kinase family protein	7.1037200143078e-05	0.997663798213222	Upregulated	32.8534214139605	WP_000687705.1
C2566_RS09465	C2566_RS09465	C2566_RS09465	ROK family protein	7.06715371210619e-05	0.997663798213222	Upregulated	103.277944129867	NA
C2566_RS08640	yccF	yccF	YccF domain-containing protein	7.0069210505914e-05	0.997663798213222	Upregulated	24.2139093985985	WP_001261235.1
C2566_RS01960	yjcB	yjcB	YjcB family protein	6.99346590663429e-05	0.99414816606034	Upregulated	9.28012112201317	WP_001295689.1
C2566_RS19920	rplN	rplN	50S ribosomal protein L14	6.98783126234151e-05	0.997663798213222	Upregulated	1650.97863725945	WP_000613955.1
C2566_RS19730	rrf	rrf	hypothetical protein	6.9809327031992e-05	0.990942651502667	Upregulated	4253.83664976229	NA
C2566_RS09565	icd	icd	NADP-dependent isocitrate dehydrogenase	6.97027607030444e-05	0.997663798213222	Upregulated	2330.25761295627	WP_000444487.1
C2566_RS17760	yggP	yggP	zinc-binding dehydrogenase	6.94416842413023e-05	0.99414816606034	Upregulated	12.0311280619766	WP_000853247.1
C2566_RS10205	ymiA	ymiA	YmiA family putative membrane protein	6.92882451521297e-05	0.997663798213222	Upregulated	24.2506982925005	WP_001300896.1
C2566_RS05380	yaiO	yaiO	YaiO family outer membrane beta-barrel protein	6.9234782397112e-05	0.997663798213222	Upregulated	48.7904221559872	WP_000596085.1
C2566_RS07240	sdhD	sdhD	succinate dehydrogenase membrane anchor subunit	6.91051953936258e-05	0.99414816606034	Upregulated	354.052641133813	WP_000254365.1
C2566_RS18465	ygiS	ygiS	ABC transporter substrate-binding protein	6.90075005877484e-05	0.997663798213222	Upregulated	286.258291976776	WP_001295629.1
C2566_RS21035	pdeH	pdeH	cyclic-guanylate-specific phosphodiesterase	6.89443143835837e-05	0.992451465758058	Upregulated	6.66933067971172	WP_001295219.1
C2566_RS09760	ycgR	ycgR	flagellar brake protein YcgR	6.83666150674447e-05	0.99414816606034	Upregulated	7.74045564632976	WP_000020169.1
C2566_RS02225	pmrR	pmrR	LpxT activity modulator PmrR	6.8257339176677e-05	0.997663798213222	Upregulated	258.862162562108	WP_000797657.1
C2566_RS05240	prpB	prpB	methylisocitrate lyase	6.78003873600717e-05	0.99414816606034	Upregulated	10.5280678311338	WP_000052206.1
C2566_RS06010	ybaQ	ybaQ	HigA family addiction module antitoxin	6.75600909569901e-05	0.997663798213222	Upregulated	86.5524775140847	WP_000806442.1
C2566_RS12890	pdeD	pdeD	EAL domain-containing protein	6.70357542339644e-05	0.997663798213222	Upregulated	26.02865087412	WP_001295494.1
C2566_RS13080	yebF	yebF	protein YebF	6.68297207727823e-05	0.997663798213222	Upregulated	86.5110401357041	WP_001295500.1
C2566_RS02615	yjfC	yjfC	glutathionylspermidine synthase family protein	6.68104124552377e-05	0.99414816606034	Upregulated	9.14453149034971	WP_000943964.1
C2566_RS15280	yfcZ	yfcZ	YfcZ/YiiS family protein	6.66042327094904e-05	0.997663798213222	Upregulated	1044.88182924784	WP_001296261.1
C2566_RS24595	C2566_RS24595	C2566_RS24595	protein YliM	6.65939772990817e-05	0.997663798213222	Upregulated	397.712133375652	WP_120795379.1
C2566_RS04550	btuF	btuF	vitamin B12 ABC transporter substrate-binding protein BtuF	6.60661728164999e-05	0.997663798213222	Upregulated	35.9841198893192	WP_001319823.1
C2566_RS01245	glpX	glpX	class II fructose-bisphosphatase	6.59380657345035e-05	0.997663798213222	Upregulated	118.182136888873	WP_001250640.1
C2566_RS20955	hdeA	hdeA	acid-activated periplasmic chaperone HdeA	6.59308583354991e-05	0.997663798213222	Upregulated	46.2538581548075	WP_000756550.1
C2566_RS03530	yjjP	yjjP	threonine/serine ThrE exporter family protein	6.58103746072996e-05	0.997663798213222	Upregulated	64.372452991516	WP_001338213.1
C2566_RS06180	ylbE	ylbE	DUF1116 domain-containing protein	6.55454883923943e-05	0.99414816606034	Upregulated	9.9313228714348	WP_000495379.1
C2566_RS20575	gntK	gntK	gluconokinase	6.55169090777242e-05	0.997663798213222	Upregulated	32.0283903120187	WP_000108330.1
C2566_RS06660	rnk	rnk	nucleoside diphosphate kinase regulator	6.55013602252559e-05	0.997663798213222	Upregulated	93.3486229269725	WP_000089731.1
C2566_RS04575	yaeH	yaeH	DUF3461 family protein	6.54311791865168e-05	0.997663798213222	Upregulated	1899.75279444691	WP_000272188.1
C2566_RS05330	mhpB	mhpB	2,3-dihydroxyphenylpropionate/2,3-dihydroxicinnamic acid 1,2-dioxygenase	6.54194075720453e-05	0.990942651502667	Upregulated	6.10042214607458	WP_000543457.1
C2566_RS16780	gshA	gshA	glutamate--cysteine ligase	6.5228988874271e-05	0.997663798213222	Upregulated	607.679048993119	WP_000611804.1
C2566_RS03040	C2566_RS03040	C2566_RS03040	hypothetical protein	6.51446749945125e-05	0.99414816606034	Upregulated	9.08061281365013	NA
C2566_RS17765	glpX	glpX	class II fructose-bisphosphatase	6.50829322399757e-05	0.99414816606034	Upregulated	7.28478630818342	WP_000987283.1
C2566_RS03585	yjiN	yjiN	DUF445 domain-containing protein	6.50298173443454e-05	0.997663798213222	Upregulated	68.1852913131459	WP_001037419.1
C2566_RS12120	ydhX	ydhX	4Fe-4S dicluster domain-containing protein	6.48892309673003e-05	0.997663798213222	Upregulated	19.566959936169	WP_001310861.1
C2566_RS15880	hyfD	hyfD	hydrogenase 4 subunit HyfD	6.48140679400217e-05	0.990942651502667	Upregulated	9.43638260953435	NA
C2566_RS13475	C2566_RS13475	C2566_RS13475	hypothetical protein	6.47744870282628e-05	0.997663798213222	Upregulated	75.8297937275519	NA
C2566_RS17865	zapA	zapA	cell division protein ZapA	6.43395680083598e-05	0.997663798213222	Upregulated	5257.10981490002	WP_001276008.1
C2566_RS11215	ddpA	ddpA	ABC transporter substrate-binding protein	6.41442182051932e-05	0.997663798213222	Upregulated	40.2683643673726	WP_000830546.1
C2566_RS18690	ttdT	ttdT	L-tartrate/succinate antiporter	6.38285430386223e-05	0.99414816606034	Upregulated	19.1244967912246	WP_000804967.1
C2566_RS05215	yahL	yahL	protein YahL	6.37405816789287e-05	0.99414816606034	Upregulated	11.0095934578147	WP_001301260.1
C2566_RS01850	ubiC	ubiC	chorismate lyase	6.33197046777967e-05	0.997663798213222	Upregulated	222.980231860915	WP_001295693.1
C2566_RS13385	C2566_RS13385	C2566_RS13385	hypothetical protein	6.32432787388866e-05	0.997663798213222	Upregulated	442.207733816964	NA
C2566_RS03430	deoC	deoC	deoxyribose-phosphate aldolase	6.31449336511619e-05	0.997663798213222	Upregulated	83.4074893170489	WP_001298497.1
C2566_RS02040	nrfG	nrfG	heme lyase NrfEFG subunit NrfG	6.31400873224181e-05	0.99414816606034	Upregulated	12.238763973163	WP_000812892.1
C2566_RS14205	yehX	yehX	glycine betaine ABC transporter ATP binding protein YehX	6.29598380225157e-05	0.996504641500981	Upregulated	14.7109306096301	WP_000569344.1
C2566_RS11650	rspA	rspA	starvation-sensing protein RspA	6.25121734246722e-05	0.99414816606034	Upregulated	15.7366126339696	WP_001295394.1
C2566_RS14580	napC	napC	cytochrome c-type protein NapC	6.23189787557106e-05	0.997663798213222	Upregulated	120.962879672719	WP_000528376.1
C2566_RS07530	ybhB	ybhB	kinase inhibitor	6.20640568561339e-05	0.997663798213222	Upregulated	101.643424423227	WP_000767389.1
C2566_RS04555	mtnN	mtnN	5'-methylthioadenosine/S-adenosylhomocysteine nucleosidase	6.1855057435054e-05	0.997663798213222	Upregulated	313.05238402971	WP_000689844.1
C2566_RS04815	mltD	mltD	murein transglycosylase D	6.18180116065501e-05	0.997663798213222	Upregulated	1135.46423176775	WP_000644685.1
C2566_RS04955	gpt	gpt	xanthine phosphoribosyltransferase	6.1589652386778e-05	0.997663798213222	Upregulated	133.93988254776	WP_001291990.1
C2566_RS01375	frwC	frwC	PTS fructose transporter subunit EIIC	6.12823919448671e-05	0.99414816606034	Upregulated	27.9534090549491	WP_001004446.1
C2566_RS04855	C2566_RS04855	C2566_RS04855	ISAs1 family transposase	6.03698660902942e-05	0.99414816606034	Upregulated	12.6406451721398	WP_000420821.1
C2566_RS03770	yjhR	yjhR	helicase YjhR	6.01550120371657e-05	0.99414816606034	Upregulated	27.9553149737829	NA
C2566_RS15660	ypeA	ypeA	GNAT family acetyltransferase	5.98427238756576e-05	0.997663798213222	Upregulated	46.917533994481	WP_000406000.1
C2566_RS12090	C2566_RS12090	C2566_RS12090	hypothetical protein	5.9698327170428e-05	0.99414816606034	Upregulated	17.3762774538597	NA
C2566_RS11940	pdxY	pdxY	pyridoxal kinase	5.93157661945233e-05	0.997663798213222	Upregulated	80.543217628528	WP_001307229.1
C2566_RS16435	pssA	pssA	CDP-diacylglycerol--serine O-phosphatidyltransferase	5.93149511752274e-05	0.997663798213222	Upregulated	573.26724975604	WP_000949265.1
C2566_RS07685	ybiX	ybiX	PKHD-type hydroxylase YbiX	5.93110918893203e-05	0.997663798213222	Upregulated	11.1297538942424	WP_000990177.1
C2566_RS06890	gltI	gltI	glutamate/aspartate ABC transporter substrate-binding protein GltI	5.92504638281376e-05	0.997663798213222	Upregulated	2476.02249485391	WP_001301404.1
C2566_RS05360	yaiL	yaiL	DUF2058 domain-containing protein	5.88246343103992e-05	0.997663798213222	Upregulated	126.489066503881	WP_001096705.1
C2566_RS07345	pal	pal	peptidoglycan-associated lipoprotein Pal	5.85174065284822e-05	0.997663798213222	Upregulated	1205.7482592723	WP_001295306.1
C2566_RS01365	fsa	fsa	fructose-6-phosphate aldolase	5.82737097142798e-05	0.997663798213222	Upregulated	23.8830454415057	WP_000424841.1
C2566_RS17895	gcvH	gcvH	glycine cleavage system protein GcvH	5.8234574806375e-05	0.997663798213222	Upregulated	408.826529461004	WP_001295377.1
C2566_RS01085	fdhD	fdhD	formate dehydrogenase accessory sulfurtransferase FdhD	5.81065228030584e-05	0.997663798213222	Upregulated	69.5718241326501	WP_000753622.1
C2566_RS23895	C2566_RS23895	C2566_RS23895	periplasmic protein	5.78830251376747e-05	0.997663798213222	Upregulated	21.9051693243291	WP_001295279.1
C2566_RS20610	yrhB	yrhB	YrhB family protein	5.77432695065581e-05	0.99414816606034	Upregulated	5.69267976717459	WP_000634159.1
C2566_RS16140	suhB	suhB	inositol-1-monophosphatase	5.77040739958786e-05	0.997663798213222	Upregulated	131.453934606272	WP_000553451.1
C2566_RS11810	fumB	fumB	class I fumarate hydratase	5.75316046754351e-05	0.997663798213222	Upregulated	2436.0746355389	WP_000066639.1
C2566_RS00300	C2566_RS00300	C2566_RS00300	hypothetical protein	5.74504173828192e-05	0.959621768470333	Upregulated	36.5464894232475	NA
C2566_RS18920	cyuA	cyuA	cysteine desulfidase	5.7153744324605e-05	0.997663798213222	Upregulated	30.0896560403748	WP_000460514.1
C2566_RS18830	ygjV	ygjV	YgjV family protein	5.71263980791886e-05	0.996504641500981	Upregulated	11.9276116098252	WP_000128136.1
C2566_RS19970	rplC	rplC	50S ribosomal protein L3	5.70467975864897e-05	0.997663798213222	Upregulated	1383.41633594167	WP_000579833.1
C2566_RS01185	cpxR	cpxR	envelope stress response regulator transcription factor CpxR	5.67420979061497e-05	0.997663798213222	Upregulated	366.715448418552	WP_001033722.1
C2566_RS04475	thpR	thpR	RNA 2',3'-cyclic phosphodiesterase	5.64381873730555e-05	0.997663798213222	Upregulated	21.9016707395912	WP_001294700.1
C2566_RS04965	crl	crl	sigma factor-binding protein Crl	5.63807951270676e-05	0.997663798213222	Upregulated	1383.05989329072	WP_000174677.1
C2566_RS05205	yahJ	yahJ	amidohydrolase family protein	5.60433034688397e-05	0.997663798213222	Upregulated	42.7043423467302	WP_000665120.1
C2566_RS00210	asnC	asnC	transcriptional regulator AsnC	5.59610297679264e-05	0.997663798213222	Upregulated	31.8045839220137	WP_000432970.1
C2566_RS18930	tdcG	tdcG	L-serine ammonia-lyase	5.55189995446023e-05	0.997663798213222	Upregulated	309.848895209331	WP_000622126.1
C2566_RS17360	C2566_RS17360	C2566_RS17360	sugar ABC transporter ATP-binding protein	5.53096231451398e-05	0.997663798213222	Upregulated	214.412320051005	WP_000004944.1
C2566_RS04905	rayT	rayT	REP-associated tyrosine transposase RayT	5.51029727536208e-05	0.997663798213222	Upregulated	14.0350393584782	WP_000006260.1
C2566_RS14870	pmrD	pmrD	signal transduction protein PmrD	5.44267804050488e-05	0.997663798213222	Upregulated	220.974547982176	WP_001295285.1
C2566_RS21335	yiaK	yiaK	3-dehydro-L-gulonate 2-dehydrogenase	5.42564318793726e-05	0.997663798213222	Upregulated	14.5216060721152	WP_000869037.1
C2566_RS04320	lpdA	lpdA	dihydrolipoyl dehydrogenase	5.40868628251098e-05	0.997663798213222	Upregulated	3343.47718073016	WP_000102485.1
C2566_RS10470	tyrR	tyrR	transcriptional regulator TyrR	5.40757471203233e-05	0.997663798213222	Upregulated	237.779188393618	WP_001300658.1
C2566_RS17350	C2566_RS17350	C2566_RS17350	ABC transporter substrate-binding protein	5.40304092203221e-05	0.997663798213222	Upregulated	208.091678331832	WP_000857361.1
C2566_RS18045	yggI	yggI	SprT family zinc-dependent metalloprotease	5.3827741361553e-05	0.997663798213222	Upregulated	17.6273537781164	WP_001300769.1
C2566_RS02720	C2566_RS02720	C2566_RS02720	acyl CoA:acetate/3-ketoacid CoA transferase	5.3681597178046e-05	0.99414816606034	Upregulated	16.1284683019095	WP_001226942.1
C2566_RS03755	nanC	nanC	N-acetylneuraminic acid outer membrane channel NanC	5.3549225729718e-05	0.996173271788329	Upregulated	16.2379570921457	WP_001295734.1
C2566_RS17855	fau	fau	5-formyltetrahydrofolate cyclo-ligase	5.32184430346438e-05	0.997663798213222	Upregulated	267.360345303276	WP_001298273.1
C2566_RS20855	yhiM	yhiM	DUF2776 domain-containing protein	5.28464536572743e-05	0.997663798213222	Upregulated	16.991927798744	WP_001028905.1
C2566_RS10975	ydcS	ydcS	putative ABC transporter substrate-binding protein YdcS	5.28035070232075e-05	0.997663798213222	Upregulated	37.9856262574042	WP_000047424.1
C2566_RS00095	bglH	bglH	carbohydrate-specific porin BglH	5.25357537973092e-05	0.99414816606034	Upregulated	12.304427253632	WP_000489868.1
C2566_RS17730	C2566_RS17730	C2566_RS17730	arginine decarboxylase	5.22337699828341e-05	0.997663798213222	Upregulated	475.301511827157	NA
C2566_RS05555	phoB	phoB	phosphate response regulator transcription factor PhoB	5.20663954863317e-05	0.997663798213222	Upregulated	41.3944278202363	WP_000113933.1
C2566_RS13035	yebY	yebY	YebY family protein	5.18522769435109e-05	0.997663798213222	Upregulated	282.958070326171	WP_000976472.1
C2566_RS16360	rpoE	rpoE	RNA polymerase sigma factor RpoE	5.18142747693451e-05	0.997663798213222	Upregulated	4179.68108279402	WP_001295364.1
C2566_RS24520	C2566_RS24520	C2566_RS24520	hypothetical protein	5.17276477078578e-05	0.997663798213222	Upregulated	10.7342780138777	WP_000998331.1
C2566_RS00505	aslB	aslB	anaerobic sulfatase maturase	5.1522793676424e-05	0.997663798213222	Upregulated	48.8824309664107	WP_000941547.1
C2566_RS01010	yihU	yihU	sulfolactaldehyde 3-reductase	5.15163596125336e-05	0.99414816606034	Upregulated	12.91459127657	WP_000718889.1
C2566_RS19095	yraJ	yraJ	fimbria/pilus outer membrane usher protein	5.13758054054644e-05	0.997663798213222	Upregulated	42.6546387890924	WP_001136485.1
C2566_RS13495	amn	amn	AMP nucleosidase	5.13562731265436e-05	0.997663798213222	Upregulated	176.995817613302	WP_001060244.1
C2566_RS11490	rspR	rspR	DNA-binding transcriptional regulator rspR	5.12398753425325e-05	0.997663798213222	Upregulated	112.882712370032	WP_000215549.1
C2566_RS05295	lacY	lacY	lactose permease	5.1174638783319e-05	0.997663798213222	Upregulated	15.6653510256549	WP_000291549.1
C2566_RS15755	eutS	eutS	ethanolamine utilization microcompartment protein EutS	5.10622251843972e-05	0.99414816606034	Upregulated	3.15780383757833	WP_000356956.1
C2566_RS04580	yaeI	yaeI	phosphodiesterase YaeI	5.07288733850331e-05	0.997663798213222	Upregulated	17.322787757519	WP_000625625.1
C2566_RS10535	ogt	ogt	methylated-DNA--[protein]-cysteine S-methyltransferase	5.03308850234194e-05	0.997663798213222	Upregulated	45.1757022519983	WP_000945005.1
C2566_RS21195	yiaC	yiaC	N-acetyltransferase	4.99356095301859e-05	0.997663798213222	Upregulated	12.4323813879605	WP_000617485.1
C2566_RS15960	purN	purN	phosphoribosylglycinamide formyltransferase	4.98056626052007e-05	0.997663798213222	Upregulated	63.806319003309	WP_001028614.1
C2566_RS10310	sapC	sapC	peptide ABC transporter permease SapC	4.97364461808593e-05	0.997663798213222	Upregulated	34.4684207737469	WP_001146163.1
C2566_RS14155	yehM	yehM	DUF5682 family protein	4.92046180654634e-05	0.997663798213222	Upregulated	21.5969171962494	WP_001294384.1
C2566_RS07465	C2566_RS07465	C2566_RS07465	ASCH domain-containing protein	4.87292765037526e-05	0.997663798213222	Upregulated	13.6091959446864	WP_000002107.1
C2566_RS14005	gatA	gatA	PTS galactitol transporter subunit IIA	4.87104157449232e-05	0.99414816606034	Upregulated	5.44305559798966	WP_000182921.1
C2566_RS06365	C2566_RS06365	C2566_RS06365	IS1-like element IS1A family transposase	4.83608615160157e-05	0.997663798213222	Upregulated	22.3363148292525	WP_103215986.1
C2566_RS04810	yafE	yafE	class I SAM-dependent methyltransferase	4.82442983111681e-05	0.997663798213222	Upregulated	817.875483075557	NA
C2566_RS16210	yphE	yphE	sugar ABC transporter ATP-binding protein	4.80159194753799e-05	0.995842110250164	Upregulated	17.0992309112325	WP_000493466.1
C2566_RS08390	ycaI	ycaI	ComEC family protein	4.78651290292781e-05	0.997663798213222	Upregulated	105.635456013653	WP_000705764.1
C2566_RS05070	ykgO	ykgO	type B 50S ribosomal protein L36	4.7831060662024e-05	0.99414816606034	Upregulated	5.43788666878836	WP_000866436.1
C2566_RS15305	mlaA	mlaA	phospholipid-binding lipoprotein MlaA	4.75846539639516e-05	0.997663798213222	Upregulated	131.426776303292	WP_000776768.1
C2566_RS05135	betA	betA	choline dehydrogenase	4.71766469397542e-05	0.997663798213222	Upregulated	110.999993133144	WP_001159087.1
C2566_RS18700	rpsU	rpsU	30S ribosomal protein S21	4.71725167779518e-05	0.997663798213222	Upregulated	1401.44792825512	WP_001144069.1
C2566_RS12955	yebO	yebO	YebO family protein	4.71343954358619e-05	0.997663798213222	Upregulated	347.148149392579	WP_001006866.1
C2566_RS15580	pdxK	pdxK	pyridoxine/pyridoxal/pyridoxamine kinase	4.69307016008791e-05	0.997663798213222	Upregulated	62.1218247870925	WP_000096674.1
C2566_RS02920	pyrB	pyrB	aspartate carbamoyltransferase	4.64391137277032e-05	0.997663798213222	Upregulated	51.1035831439646	WP_000013046.1
C2566_RS21935	uhpT	uhpT	hexose-6-phosphate:phosphate antiporter	4.63433846447068e-05	0.997663798213222	Upregulated	16.3194710878355	WP_000879194.1
C2566_RS13785	wzxC	wzxC	colanic acid undecaprenyl disphosphate flippase WzxC	4.62307715461039e-05	0.99414816606034	Upregulated	13.0578708682212	WP_000058488.1
C2566_RS24700	yoeI	yoeI	membrane protein YoeI	4.6072087163406e-05	0.997663798213222	Upregulated	6.55620150384914	WP_010723108.1
C2566_RS05165	yahB	yahB	LysR substrate-binding domain-containing protein	4.6032583972202e-05	0.997663798213222	Upregulated	45.2019791220058	WP_001084399.1
C2566_RS21890	setC	setC	sugar efflux transporter	4.56557444684567e-05	0.99414816606034	Upregulated	11.0800200583386	WP_001172876.1
C2566_RS20440	feoC	feoC	[Fe-S]-dependent transcriptional repressor FeoC	4.53675741839159e-05	0.997663798213222	Upregulated	45.4775891249281	WP_001295699.1
C2566_RS01685	C2566_RS01685	C2566_RS01685	hypothetical protein	4.50044147805755e-05	0.959502114644149	Upregulated	16.8033599425864	NA
C2566_RS05485	proC	proC	pyrroline-5-carboxylate reductase	4.48686680290282e-05	0.997663798213222	Upregulated	102.131508585376	WP_001295331.1
C2566_RS19620	yhdH	yhdH	MDR family oxidoreductase	4.48041099854036e-05	0.997663798213222	Upregulated	106.712556827232	WP_001148481.1
C2566_RS01805	malG	malG	maltose ABC transporter permease MalG	4.46740553745672e-05	0.997663798213222	Upregulated	7.50187073036104	WP_001252058.1
C2566_RS24685	pheM	pheM	pheST operon leader peptide PheM	4.46445893631885e-05	0.996306920087043	Upregulated	6.93871666932678	WP_001386830.1
C2566_RS02285	fumB	fumB	class I fumarate hydratase	4.46232707704857e-05	0.997663798213222	Upregulated	84.5467236980285	WP_000066676.1
C2566_RS07720	glnH	glnH	glutamine ABC transporter substrate-binding protein GlnH	4.44285174875105e-05	0.997663798213222	Upregulated	1529.87458008959	WP_000843866.1
C2566_RS07030	ybfE	ybfE	LexA regulated protein	4.4423292782606e-05	0.997663798213222	Upregulated	10.4313814993147	WP_001300829.1
C2566_RS02580	rnr	rnr	ribonuclease R	4.40774197744294e-05	0.997663798213222	Upregulated	626.598178259204	WP_000076332.1
C2566_RS20880	dtpB	dtpB	dipeptide/tripeptide permease DtpB	4.40510146537456e-05	0.997663798213222	Upregulated	1833.44356978053	WP_001098647.1
C2566_RS12495	ves	ves	environmental stress-induced protein Ves	4.4032206050061e-05	0.997663798213222	Upregulated	8.00340251125163	WP_001300480.1
C2566_RS16535	rplS	rplS	50S ribosomal protein L19	4.39948284636955e-05	0.997663798213222	Upregulated	1746.20639288649	WP_000065253.1
C2566_RS10550	abgB	abgB	p-aminobenzoyl-glutamate hydrolase subunit AbgB	4.36088961704513e-05	0.997663798213222	Upregulated	23.8851560011316	WP_001156451.1
C2566_RS02340	cadA	cadA	lysine decarboxylase CadA	4.32311235135863e-05	0.997663798213222	Upregulated	60.7798465699388	WP_001295383.1
C2566_RS15255	yfcU	yfcU	fimbrial usher protein YfcU	4.2784151977855e-05	0.997663798213222	Upregulated	39.1910128354279	WP_001300969.1
C2566_RS15750	eutP	eutP	ethanolamine utilization acetate kinase EutP	4.26490858219138e-05	0.997663798213222	Upregulated	8.86218208417332	WP_000820782.1
C2566_RS11260	yddB	yddB	TonB-dependent receptor plug domain-containing protein	4.24980707520239e-05	0.997663798213222	Upregulated	26.9694316992311	WP_000832450.1
C2566_RS05145	betI	betI	transcriptional regulator BetI	4.23534096139838e-05	0.997663798213222	Upregulated	278.330098397951	WP_001301261.1
C2566_RS15355	yfdE	yfdE	CoA:oxalate CoA-transferase	4.2199719915941e-05	0.995842110250164	Upregulated	9.88599283394288	WP_001296867.1
C2566_RS17630	C2566_RS17630	C2566_RS17630	hypothetical protein	4.20954994985345e-05	0.997663798213222	Upregulated	154.925522830848	NA
C2566_RS10945	sutR	sutR	DNA-binding transcriptional regulator SutR	4.18517884355379e-05	0.997663798213222	Upregulated	29.4817119680348	WP_000429155.1
C2566_RS06445	cusB	cusB	Cu(+)/Ag(+) efflux RND transporter periplasmic adaptor subunit CusB	4.15082585315422e-05	0.997663798213222	Upregulated	163.521078143577	WP_000717157.1
C2566_RS00720	ysgA	ysgA	dienelactone hydrolase family protein	4.147473934821e-05	0.997663798213222	Upregulated	143.183449536435	WP_001298606.1
C2566_RS14455	pdeN	pdeN	cyclic di-GMP phosphodiesterase	4.10985738934086e-05	0.997663798213222	Upregulated	75.5185991423459	WP_000470561.1
C2566_RS09835	ispE	ispE	4-(cytidine 5'-diphospho)-2-C-methyl-D-erythritol kinase	4.09110965907415e-05	0.997663798213222	Upregulated	324.119077750005	WP_001260328.1
C2566_RS25515	C2566_RS25515	C2566_RS25515	hypothetical protein	4.08228300302009e-05	0.997663798213222	Upregulated	8.33678791992019	NA
C2566_RS13290	cheA	cheA	chemotaxis protein CheA	4.07785872585907e-05	0.997279770928446	Upregulated	15.3805396116554	WP_012767737.1
C2566_RS09065	csgB	csgB	curli minor subunit CsgB	4.04348026939963e-05	0.99414816606034	Upregulated	6.96417002232412	WP_000791650.1
C2566_RS08240	C2566_RS08240	C2566_RS08240	hypothetical protein	4.03123014454503e-05	0.997663798213222	Upregulated	24.65237000373	NA
C2566_RS20215	nirC	nirC	nitrite transporter NirC	4.01800050482511e-05	0.996306920087043	Upregulated	10.1604919535494	WP_000493556.1
C2566_RS19955	rplB	rplB	50S ribosomal protein L2	4.00555117317379e-05	0.997663798213222	Upregulated	1442.55737680143	WP_000301864.1
C2566_RS10290	fabI	fabI	enoyl-ACP reductase FabI	4.00263331744568e-05	0.997663798213222	Upregulated	789.474381389544	WP_000506490.1
C2566_RS18755	ebgA	ebgA	beta-galactosidase subunit alpha	3.99765110332514e-05	0.997663798213222	Upregulated	25.3260550088918	WP_001082928.1
C2566_RS11845	hdhA	hdhA	7-alpha-hydroxysteroid dehydrogenase	3.97313221791361e-05	0.997663798213222	Upregulated	267.819199317774	WP_000483353.1
C2566_RS00690	arcC	arcC	carbamate kinase	3.94879994301463e-05	0.996306920087043	Upregulated	6.92215061653315	WP_000240546.1
C2566_RS12375	thrS	thrS	threonine--tRNA ligase	3.91904508896291e-05	0.997663798213222	Upregulated	2806.40322875245	WP_001144202.1
C2566_RS15625	murR	murR	HTH-type transcriptional regulator MurR	3.88763409372728e-05	0.997663798213222	Upregulated	14.7887652688964	WP_000966478.1
C2566_RS24975	C2566_RS24975	C2566_RS24975	VOC family protein	3.88445752304112e-05	0.997663798213222	Upregulated	17.5029089959011	NA
C2566_RS06680	citX	citX	citrate lyase holo-[acyl-carrier protein] synthase	3.87943978153172e-05	0.997663798213222	Upregulated	36.666038124326	WP_000550422.1
C2566_RS12575	ynjF	ynjF	CDP-alcohol phosphatidyltransferase family protein	3.87532401929646e-05	0.997663798213222	Upregulated	25.9272267010109	WP_001295484.1
C2566_RS17435	C2566_RS17435	C2566_RS17435	hypothetical protein	3.86870145618632e-05	0.997663798213222	Upregulated	8.91238450268817	NA
C2566_RS03135	fecE	fecE	Fe(3+) dicitrate ABC transporter ATP-binding protein FecE	3.86255825513621e-05	0.997663798213222	Upregulated	12.4556340726824	WP_000175457.1
C2566_RS15480	C2566_RS15480	C2566_RS15480	hypothetical protein	3.85522529039305e-05	0.997663798213222	Upregulated	84.9892173456263	NA
C2566_RS02470	epmA	epmA	elongation factor P--(R)-beta-lysine ligase	3.81080734485634e-05	0.997663798213222	Upregulated	43.7606662828231	WP_000004771.1
C2566_RS21770	xanP	xanP	xanthine/proton symporter XanP	3.7840410135345e-05	0.997663798213222	Upregulated	42.000114122001	WP_001295238.1
C2566_RS17655	ygeV	ygeV	sigma-54 interaction domain-containing protein	3.69905194154594e-05	0.997663798213222	Upregulated	592.276100865999	WP_000417806.1
C2566_RS18060	gshB	gshB	glutathione synthase	3.63250125149605e-05	0.997663798213222	Upregulated	347.10049280857	WP_000593273.1
C2566_RS24170	C2566_RS24170	C2566_RS24170	hypothetical protein	3.62169072367607e-05	0.997663798213222	Upregulated	29.8938444350638	WP_012775983.1
C2566_RS19770	yrdB	yrdB	DUF1488 domain-containing protein	3.60094834071755e-05	0.997663798213222	Upregulated	74.3428281624972	WP_001070563.1
C2566_RS17290	syd	syd	SecY-interacting protein	3.6002790951194e-05	0.997663798213222	Upregulated	94.4074428085065	WP_000342431.1
C2566_RS14425	yeiW	yeiW	YkgJ family cysteine cluster protein	3.56046999536025e-05	0.997663798213222	Upregulated	10.5210840349809	WP_000389030.1
C2566_RS15700	eutA	eutA	ethanolamine ammonia-lyase reactivating factor EutA	3.55886433102758e-05	0.997663798213222	Upregulated	10.3217995486893	WP_001097447.1
C2566_RS09795	dhaR	dhaR	dihydroxyacetone kinase operon transcriptional regulator DhaR	3.52645986405706e-05	0.997663798213222	Upregulated	60.3923651278514	WP_001295618.1
C2566_RS21390	C2566_RS21390	C2566_RS21390	glycoside hydrolase family 127 protein	3.48632700032696e-05	0.997663798213222	Upregulated	21.7040894817492	WP_001026900.1
C2566_RS24995	C2566_RS24995	C2566_RS24995	hypothetical protein	3.48591600253196e-05	0.997663798213222	Upregulated	8.55347732873785	WP_001324497.1
C2566_RS07000	chiP	chiP	chitoporin ChiP	3.4750111484577e-05	0.997663798213222	Upregulated	34.7241015931166	WP_001258839.1
C2566_RS03255	msyB	msyB	acidic protein MsyB	3.45284521411838e-05	0.997663798213222	Upregulated	13.6353833800734	WP_001102353.1
C2566_RS06635	ahpC	ahpC	alkyl hydroperoxide reductase subunit C	3.43330018437849e-05	0.997663798213222	Upregulated	2845.84870095284	WP_000052796.1
C2566_RS21380	C2566_RS21380	C2566_RS21380	AraC family transcriptional regulator	3.42471800182004e-05	0.997663798213222	Upregulated	24.8941562430537	WP_000891828.1
C2566_RS10085	yciC	yciC	YciC family protein	3.40490607448414e-05	0.997663798213222	Upregulated	111.062567385217	WP_000028540.1
C2566_RS03145	fecC	fecC	iron-dicitrate ABC transporter permease FecC	3.37713643641701e-05	0.997663798213222	Upregulated	13.4055080732954	WP_000125187.1
C2566_RS25395	ygdT	ygdT	protein YgdT	3.367352303865e-05	0.997663798213222	Upregulated	15.7593121638016	WP_000953278.1
C2566_RS01810	malF	malF	maltose ABC transporter permease MalF	3.34879965757761e-05	0.997663798213222	Upregulated	14.2670495529893	WP_001297290.1
C2566_RS02395	groS	groS	co-chaperone GroES	3.33301848508256e-05	0.997663798213222	Upregulated	946.050333109858	WP_001026276.1
C2566_RS11505	ydfJ	ydfJ	MHS family MFS transporter YdfJ	3.32739788181578e-05	0.997663798213222	Upregulated	11.9006038438748	NA
C2566_RS12770	yoaK	yoaK	YoaK family small membrane protein	3.29849164208502e-05	0.997663798213222	Upregulated	106.427204949799	WP_001219350.1
C2566_RS17620	C2566_RS17620	C2566_RS17620	IS3-like element IS3 family transposase	3.27458169260689e-05	0.997663798213222	Upregulated	40.5358383550236	WP_085947598.1
C2566_RS14610	napF	napF	ferredoxin-type protein NapF	3.2504563194326e-05	0.997663798213222	Upregulated	42.0134056455169	WP_000686736.1
C2566_RS18475	mqsR	mqsR	type II toxin-antitoxin system toxin MqsR	3.24666588657799e-05	0.997663798213222	Upregulated	2878.29911796206	WP_000415584.1
C2566_RS05320	mhpR	mhpR	DNA-binding transcriptional regulator	3.20233862342934e-05	0.997663798213222	Upregulated	225.860585876806	WP_001301325.1
C2566_RS12920	yobD	yobD	DUF986 family protein	3.20177693842347e-05	0.997663798213222	Upregulated	30.3121035502343	WP_000156255.1
C2566_RS18315	yghU	yghU	glutathione-dependent disulfide-bond oxidoreductase	3.19357316485765e-05	0.997663798213222	Upregulated	73.0970218885952	WP_001295515.1
C2566_RS24910	C2566_RS24910	C2566_RS24910	hypothetical protein	3.18508188149157e-05	0.997663798213222	Upregulated	43.2828305349697	WP_000700140.1
C2566_RS17825	meaB	meaB	methylmalonyl Co-A mutase-associated GTPase MeaB	3.18198758811656e-05	0.997663798213222	Upregulated	10.0724624779122	WP_000606525.1
C2566_RS09280	flgK	flgK	flagellar hook-associated protein FlgK	3.17831243685727e-05	0.997663798213222	Upregulated	68.9082498532121	WP_000096480.1
C2566_RS03505	C2566_RS03505	C2566_RS03505	hypothetical protein	3.16603688870403e-05	0.997663798213222	Upregulated	23.5341479005607	NA
C2566_RS06260	fimZ	fimZ	fimbria biosynthesis transcriptional regulator FimZ	3.15898769921499e-05	0.997663798213222	Upregulated	8.53148702066899	WP_000805422.1
C2566_RS03690	fimH	fimH	type 1 fimbria D-mannose specific adhesin FimH	3.15560478196151e-05	0.997663798213222	Upregulated	44.6996581335517	WP_000832243.1
C2566_RS13855	wzc	wzc	tyrosine-protein kinase Wzc	3.13797196084595e-05	0.997663798213222	Upregulated	18.9463715391247	WP_000137133.1
C2566_RS04090	setA	setA	sugar efflux transporter SetA	3.08689538160977e-05	0.999002805989075	Upregulated	72.060119746683	WP_000637849.1
C2566_RS14435	yeiQ	yeiQ	mannitol dehydrogenase family protein	3.0771636180751e-05	0.997663798213222	Upregulated	167.39216792413	WP_001091940.1
C2566_RS23025	intR	intR	site-specific integrase	3.05940507953188e-05	0.997663798213222	Upregulated	70.9689904787767	WP_000040858.1
C2566_RS03225	nhaA	nhaA	Na+/H+ antiporter NhaA	3.01731026449027e-05	0.998501746142206	Upregulated	436.514952136093	WP_000681360.1
C2566_RS05725	cyoD	cyoD	cytochrome o ubiquinol oxidase subunit IV	2.98020217545512e-05	0.997663798213222	Upregulated	262.185823125916	WP_000019869.1
C2566_RS03085	C2566_RS03085	C2566_RS03085	surface-adhesin E family protein	2.95856186866076e-05	0.997663798213222	Upregulated	7.8537369994349	WP_000254999.1
C2566_RS00710	C2566_RS00710	C2566_RS00710	cysteine hydrolase family protein	2.92287589597417e-05	0.997663798213222	Upregulated	11.5005279569244	WP_000194414.1
C2566_RS20490	rtcB	rtcB	RNA-splicing ligase RtcB	2.92031346952513e-05	0.997663798213222	Upregulated	31.7093773293424	WP_001105478.1
C2566_RS03635	hypT	hypT	hypochlorite stress DNA-binding transcriptional regulator HypT	2.91585933172878e-05	0.997663798213222	Upregulated	149.906566392254	WP_000340740.1
C2566_RS16155	hcaT	hcaT	3-phenylpropionate MFS transporter	2.88915226002804e-05	0.997663798213222	Upregulated	89.0525231938131	WP_000244174.1
C2566_RS06595	cstA	cstA	pyruvate/proton symporter CstA	2.88795794637622e-05	0.997663798213222	Upregulated	945.756789465711	NA
C2566_RS19860	rpsM	rpsM	30S ribosomal protein S13	2.88055001608571e-05	0.997663798213222	Upregulated	2011.60600829828	WP_000090775.1
C2566_RS12125	ydhW	ydhW	YdhW family putative oxidoreductase system protein	2.87487783664584e-05	0.997663798213222	Upregulated	34.940941287587	WP_001301419.1
C2566_RS12405	yniA	yniA	fructosamine kinase family protein	2.85655419718478e-05	0.997663798213222	Upregulated	967.359076781043	WP_000267650.1
C2566_RS15485	C2566_RS15485	C2566_RS15485	hypothetical protein	2.82642212725017e-05	0.997663798213222	Upregulated	588.479464723493	NA
C2566_RS15195	yfcL	yfcL	YfcL family protein	2.80267660280274e-05	0.997663798213222	Upregulated	130.029887668851	WP_000559764.1
C2566_RS13275	tap	tap	methyl-accepting chemotaxis protein IV	2.79301329148225e-05	0.997663798213222	Upregulated	14.0621305477808	WP_000483187.1
C2566_RS14220	bglX	bglX	beta-glucosidase BglX	2.76311631872737e-05	0.999002805989075	Upregulated	180.975028962401	WP_000871512.1
C2566_RS20495	rtcR	rtcR	DNA-binding transcriptional regulator RtcR	2.76055054143961e-05	0.997663798213222	Upregulated	13.7263571074492	WP_001232881.1
C2566_RS00990	yihQ	yihQ	sulfoquinovosidase	2.74094838284898e-05	0.997663798213222	Upregulated	12.1534764628678	NA
C2566_RS12760	yoaF	yoaF	DUF333 domain-containing lipoprotein YoaF	2.73259668488944e-05	0.999002805989075	Upregulated	102.128549142197	WP_000691934.1
C2566_RS19085	yraH	yraH	fimbrial protein	2.72678827425242e-05	0.997663798213222	Upregulated	100.783050341483	WP_001032614.1
C2566_RS21455	C2566_RS21455	C2566_RS21455	RHS repeat-associated core domain-containing protein	2.69456313303219e-05	0.997663798213222	Upregulated	58.3994085718948	NA
C2566_RS15270	fadJ	fadJ	fatty acid oxidation complex subunit alpha FadJ	2.68903472170451e-05	0.997663798213222	Upregulated	498.18981908767	WP_000426175.1
C2566_RS12540	ydjY	ydjY	lipoprotein YdjY	2.67294047110489e-05	0.997663798213222	Upregulated	27.6030507349732	NA
C2566_RS13265	cheB	cheB	protein-glutamate methylesterase/protein glutamine deamidase	2.66904983026036e-05	0.997663798213222	Upregulated	8.19171700987219	WP_000036371.1
C2566_RS09320	plsX	plsX	phosphate acyltransferase PlsX	2.65325769593409e-05	0.999002805989075	Upregulated	309.979759279397	WP_000197578.1
C2566_RS18925	cyuP	cyuP	amino acid permease	2.64848264172893e-05	0.997663798213222	Upregulated	40.0869574139849	WP_000401598.1
C2566_RS01350	yijF	yijF	DUF1287 domain-containing protein	2.64695138923129e-05	0.997663798213222	Upregulated	11.0117389302735	WP_000647870.1
C2566_RS00980	yihO	yihO	MFS transporter	2.64153578025051e-05	0.997663798213222	Upregulated	23.8054593039874	WP_001279695.1
C2566_RS06805	cobC	cobC	adenosylcobalamin/alpha-ribazole phosphatase	2.62968074598836e-05	0.997663798213222	Upregulated	30.0149503306257	WP_001241888.1
C2566_RS02590	yjfI	yjfI	YjfI family protein	2.57808895265702e-05	0.997663798213222	Upregulated	9.36673256387684	WP_000220128.1
C2566_RS08675	rlmI	rlmI	23S rRNA (cytosine(1962)-C(5))-methyltransferase RlmI	2.48964566050756e-05	0.999002805989075	Upregulated	262.01392596097	WP_000116297.1
C2566_RS20665	livM	livM	branched chain amino acid ABC transporter permease LivM	2.43780917468239e-05	0.997663798213222	Upregulated	8.5351891620946	WP_000803797.1
C2566_RS14850	arnD	arnD	4-deoxy-4-formamido-L-arabinose-phosphoundecaprenol deformylase	2.41887293102124e-05	0.997663798213222	Upregulated	257.121369229249	WP_000169728.1
C2566_RS02630	bsmA	bsmA	biofilm peroxide resistance protein BsmA	2.39630539980915e-05	0.997663798213222	Upregulated	567.750085682892	WP_000254633.1
C2566_RS12225	ydiN	ydiN	MFS transporter	2.29219361146153e-05	0.997663798213222	Upregulated	6.88805919593866	WP_001301286.1
C2566_RS13985	C2566_RS13985	C2566_RS13985	DeoR family transcriptional regulator	2.28922172413246e-05	0.997663798213222	Upregulated	25.8794464966676	NA
C2566_RS18850	exuR	exuR	transcriptional regulator ExuR	2.28321348686463e-05	0.998594099863693	Upregulated	529.607234218225	WP_000406493.1
C2566_RS03940	caiA	caiA	crotonobetainyl-CoA dehydrogenase	2.27569417481159e-05	0.997663798213222	Upregulated	638.630295591097	WP_000347117.1
C2566_RS00230	kup	kup	low affinity potassium transporter Kup	2.26502682308562e-05	0.999002805989075	Upregulated	73.3460287385048	WP_000102319.1
C2566_RS21170	C2566_RS21170	C2566_RS21170	hypothetical protein	2.26478691991922e-05	0.998501746142206	Upregulated	22.6239557290748	NA
C2566_RS18230	glcD	glcD	glycolate oxidase subunit GlcD	2.25771259855345e-05	0.997663798213222	Upregulated	58.0501075024305	WP_000026083.1
C2566_RS17755	cmtA	cmtA	PTS mannitol transporter subunit IICB	2.25123739419602e-05	0.997663798213222	Upregulated	15.0589113823549	WP_000428805.1
C2566_RS13510	yeeO	yeeO	toxic metabolite efflux MATE transporter YeeO	2.24981602153521e-05	0.997663798213222	Upregulated	37.6995783140876	WP_001323172.1
C2566_RS13105	zwf	zwf	glucose-6-phosphate dehydrogenase	2.24393062123958e-05	0.999002805989075	Upregulated	242.525522521215	WP_000301720.1
C2566_RS03445	yjjW	yjjW	YjjW family glycine radical enzyme activase	2.22643703305895e-05	0.997663798213222	Upregulated	16.9916844517164	WP_001088415.1
C2566_RS15795	acrD	acrD	multidrug efflux RND transporter permease AcrD	2.2223276726665e-05	0.999002805989075	Upregulated	103.818193092537	WP_001273151.1
C2566_RS21900	nlpA	nlpA	lipoprotein NlpA	2.21251615655172e-05	0.997663798213222	Upregulated	20.9354171040728	WP_000779417.1
C2566_RS21385	C2566_RS21385	C2566_RS21385	MFS transporter	2.19370721622623e-05	0.997663798213222	Upregulated	9.09015054893421	WP_000204810.1
C2566_RS08825	torT	torT	TMAO reductase system periplasmic protein TorT	2.15471693497824e-05	0.999002805989075	Upregulated	63.6374041474084	WP_001264933.1
C2566_RS08495	ssuB	ssuB	aliphatic sulfonates ABC transporter ATP-binding protein	2.14419477804627e-05	0.997663798213222	Upregulated	21.7981608209318	WP_001090506.1
C2566_RS19890	rplR	rplR	50S ribosomal protein L18	2.12076792872902e-05	0.997663798213222	Upregulated	690.465454993323	WP_000358960.1
C2566_RS02600	yjfK	yjfK	YjfK family protein	2.1105139113924e-05	0.997663798213222	Upregulated	4.82301260855774	WP_000012548.1
C2566_RS18775	ygjK	ygjK	alpha-glucosidase	2.09303576750547e-05	0.997663798213222	Upregulated	31.5323844178827	WP_000695489.1
C2566_RS10835	aldA	aldA	aldehyde dehydrogenase	2.07287890905818e-05	0.997663798213222	Upregulated	725.25931203592	WP_000115936.1
C2566_RS18970	yhaB	yhaB	protein YhaB	1.99476608639527e-05	0.997663798213222	Upregulated	10.6090343053392	WP_000675733.1
C2566_RS14785	glpC	glpC	anaerobic glycerol-3-phosphate dehydrogenase subunit GlpC	1.98904186710619e-05	NA	Upregulated	189.189530598556	WP_001000359.1
C2566_RS00385	rep	rep	DNA helicase Rep	1.97076030277386e-05	0.999002805989075	Upregulated	97.0157489054387	WP_001238890.1
C2566_RS06395	ylcI	ylcI	YlcI/YnfO family protein	1.96654457505735e-05	0.997663798213222	Upregulated	7.12915926745573	WP_001415975.1
C2566_RS20530	C2566_RS20530	C2566_RS20530	PstS family phosphate ABC transporter substrate-binding protein	1.9521215318646e-05	0.997663798213222	Upregulated	18.3522419480963	WP_122987105.1
C2566_RS19490	dcuC	dcuC	anaerobic C4-dicarboxylate transporter DcuC	1.94534343254153e-05	0.997663798213222	Upregulated	14.3912912770634	WP_000467018.1
C2566_RS08765	gfcD	gfcD	YjbH domain-containing protein	1.93672815291444e-05	0.997663798213222	Upregulated	18.3866003850188	WP_000742328.1
C2566_RS06155	glxK	glxK	glycerate 3-kinase	1.89750550246953e-05	0.999002805989075	Upregulated	19.929638223434	WP_000706355.1
C2566_RS01935	aphA	aphA	acid phosphatase AphA	1.86652854133652e-05	0.999002805989075	Upregulated	147.356672831172	WP_001395166.1
C2566_RS17990	ygfT	ygfT	formate-dependent uric acid utilization protein YgfT	1.8447025732332e-05	0.999002805989075	Upregulated	59.9917117161237	WP_001300605.1
C2566_RS01755	lysC	lysC	lysine-sensitive aspartokinase 3	1.81204082805029e-05	0.999002805989075	Upregulated	74.563073076088	WP_001290310.1
C2566_RS03210	C2566_RS03210	C2566_RS03210	fimbria/pilus outer membrane usher protein	1.80774459954309e-05	0.997663798213222	Upregulated	12.7123009699474	NA
C2566_RS08695	C2566_RS08695	C2566_RS08695	hypothetical protein	1.7911192207955e-05	0.997663798213222	Upregulated	46.4273675870324	NA
C2566_RS08090	potG	potG	putrescine ABC transporter ATP-binding subunit PotG	1.78182783039434e-05	0.997663798213222	Upregulated	8.88604777114033	WP_000996005.1
C2566_RS19170	ubiV	ubiV	U32 family peptidase	1.76241512327227e-05	0.999002805989075	Upregulated	24.7546889340745	WP_001301318.1
C2566_RS11110	narW	narW	nitrate reductase molybdenum cofactor assembly chaperone	1.70780613665258e-05	0.997663798213222	Upregulated	9.73761774624071	WP_001166353.1
C2566_RS15290	yfdF	yfdF	protein YfdF	1.70374032077488e-05	0.997663798213222	Upregulated	16.9159780118933	NA
C2566_RS21295	xylH	xylH	xylose ABC transporter permease XylH	1.7034244790542e-05	0.997663798213222	Upregulated	14.6139561684195	WP_000047004.1
C2566_RS20290	yhfX	yhfX	YhfX family PLP-dependent enzyme	1.68362338784463e-05	0.997663798213222	Upregulated	13.6988255604437	WP_000497346.1
C2566_RS25045	C2566_RS25045	C2566_RS25045	fimbria/pilus outer membrane usher protein	1.66746009669557e-05	0.997663798213222	Upregulated	21.3447487046121	NA
C2566_RS10940	ydcO	ydcO	BenE family transporter YdcO	1.6486676036833e-05	0.999002805989075	Upregulated	20.6079672191277	WP_001326689.1
C2566_RS06600	ybdD	ybdD	YbdD/YjiX family protein	1.64498925781563e-05	0.997663798213222	Upregulated	211.841946603714	WP_000460431.1
C2566_RS18760	ebgC	ebgC	beta-galactosidase subunit beta	1.64214430828548e-05	0.997663798213222	Upregulated	8.08740236822543	WP_001219954.1
C2566_RS00305	rrf	rrf	hypothetical protein	1.6407967753197e-05	0.997663798213222	Upregulated	63.1909969840184	NA
C2566_RS00820	fadB	fadB	fatty acid oxidation complex subunit alpha FadB	1.62783599449041e-05	0.997663798213222	Upregulated	1012.89129547936	WP_000965952.1
C2566_RS21855	C2566_RS21855	C2566_RS21855	transposase	1.60866013125589e-05	0.997663798213222	Upregulated	12.1297613617367	NA
C2566_RS21425	yiaY	yiaY	L-threonine dehydrogenase	1.59633696250233e-05	0.999002805989075	Upregulated	44.4498626021197	WP_000168700.1
C2566_RS11695	ynfH	ynfH	selenate reductase membrane anchor subunit YnfH	1.5641501257085e-05	0.999002805989075	Upregulated	331.605461158365	WP_000526503.1
C2566_RS17090	ftsB	ftsB	cell division protein FtsB	1.52861495205715e-05	0.999002805989075	Upregulated	110.542394484677	WP_000517476.1
C2566_RS19035	agaW	agaW	PTS N-acetylgalactosamine transporter subunit IIC	1.5137872092996e-05	0.997663798213222	Upregulated	8.650277996255	WP_000406214.1
C2566_RS01220	yiiQ	yiiQ	YiiQ family protein	1.48632737387268e-05	0.999002805989075	Upregulated	68.6798439560561	WP_000802226.1
C2566_RS13850	wcaA	wcaA	colanic acid biosynthesis glycosyltransferase WcaA	1.47781133364265e-05	0.997663798213222	Upregulated	9.7711531601232	WP_000654491.1
C2566_RS20595	yhhY	yhhY	N-acetyltransferase	1.44558105645097e-05	0.997663798213222	Upregulated	11.5029075771018	WP_001295206.1
C2566_RS11100	yddE	yddE	PhzF family isomerase	1.44004194594167e-05	0.999002805989075	Upregulated	95.2923152703505	NA
C2566_RS20995	gadA	gadA	glutamate decarboxylase	1.43534027193482e-05	0.999002805989075	Upregulated	12.3393850506469	WP_000372240.1
C2566_RS19305	rpmA	rpmA	50S ribosomal protein L27	1.4310576343408e-05	0.999002805989075	Upregulated	316.70237630066	WP_000940595.1
C2566_RS18745	ygjH	ygjH	tRNA-binding protein	1.4301568423326e-05	0.997663798213222	Upregulated	13.2038930294227	WP_000450594.1
C2566_RS06355	quuD	quuD	antitermination protein QuuD	1.40230484196789e-05	0.997663798213222	Upregulated	16.7649901913549	WP_001204780.1
C2566_RS14685	atoE	atoE	TIGR00366 family protein	1.3988259277428e-05	0.997663798213222	Upregulated	10.4293748084003	WP_000580275.1
C2566_RS16165	hcaE	hcaE	3-phenylpropionate/cinnamic acid dioxygenase subunit alpha	1.37687944639016e-05	0.997663798213222	Upregulated	14.3916606014815	WP_000211172.1
C2566_RS02345	cadB	cadB	cadaverine/lysine antiporter	1.36321599301428e-05	0.997663798213222	Upregulated	15.7397078132674	WP_000092909.1
C2566_RS13205	cmoB	cmoB	tRNA 5-methoxyuridine(34)/uridine 5-oxyacetic acid(34) synthase CmoB	1.35161819022455e-05	0.999002805989075	Upregulated	95.9673084412883	WP_000564726.1
C2566_RS14150	yehL	yehL	ATP-binding protein	1.34799422674081e-05	0.997663798213222	Upregulated	10.8291482417281	WP_001300974.1
C2566_RS00170	atpH	atpH	F0F1 ATP synthase subunit delta	1.31363716225758e-05	0.999002805989075	Upregulated	361.744770646087	WP_001288587.1
C2566_RS04875	lpcA	lpcA	D-sedoheptulose 7-phosphate isomerase	1.31001924561214e-05	0.999002805989075	Upregulated	139.501641440243	WP_000284050.1
[truncated: 1,997 more rows]
