# Supplementary material for: Transcriptome Profiling of Escherichia coli B During Sequential Adaptation to T4 Phage and Iron(III) Stress
Source: Antibiotics (Basel). 2026 Jul 13;15(7):684. doi: 10.3390/antibiotics15070684 (PMC13405929; doi:10.3390/antibiotics15070684)
Supplement: Supplementary file 1 [file antibiotics-15-00684-s001.zip › SUPPLEMENTARY FOLDER/analysis_noCON3/Phage_vs_ANC_all.csv]

gene_id	label	gene_name	product	log2FoldChange	padj	direction	baseMean	protein_id
C2566_RS19180	mtr	mtr	tryptophan permease	3.96959941124822	2.57570567150767e-11	Upregulated	1317.29509001488	WP_000224351.1
C2566_RS17660	ygeW	ygeW	knotted carbamoyltransferase YgeW	3.05616747105891	4.23283802812659e-06	Upregulated	201.282040829092	WP_000859787.1
C2566_RS00035	tnaA	tnaA	tryptophanase	2.98205582209088	3.34297162803056e-11	Upregulated	1631.00321428407	WP_001295247.1
C2566_RS17360	C2566_RS17360	C2566_RS17360	sugar ABC transporter ATP-binding protein	2.90762126781836	1.57320417321484e-05	Upregulated	214.412320051005	WP_000004944.1
C2566_RS18945	tdcD	tdcD	propionate kinase	2.48367106543239	0.000275275368238799	Upregulated	361.578668759856	WP_001295545.1
C2566_RS00250	rbsD	rbsD	D-ribose pyranase	2.469792906723	0.000850298977214886	Upregulated	270.910479239951	NA
C2566_RS01590	thiS	thiS	sulfur carrier protein ThiS	2.46939888202505	0.000728100995640898	Upregulated	14.8901642672741	WP_001166232.1
C2566_RS00255	rbsA	rbsA	ribose ABC transporter ATP-binding protein RbsA	2.43303802921664	NA	Upregulated	156.218320453709	WP_000387752.1
C2566_RS02440	blc	blc	lipocalin Blc	2.31420627429069	7.42723869450354e-05	Upregulated	59.0376939716687	WP_001238379.1
C2566_RS00260	rbsC	rbsC	ribose ABC transporter permease	2.26460492960205	0.000796150280926356	Upregulated	103.519908474468	WP_000211858.1
C2566_RS14190	mlrA	mlrA	HTH-type transcriptional regulator MlrA	2.25947710635638	1.0554006633682e-05	Upregulated	114.665261950076	WP_001240403.1
C2566_RS21420	aldB	aldB	aldehyde dehydrogenase AldB	2.22598783477847	2.29998500611473e-05	Upregulated	238.290417136978	WP_001300944.1
C2566_RS01600	thiE	thiE	thiamine phosphate synthase	2.18786359766491	0.000507239269594397	Upregulated	18.1311339364767	WP_000284615.1
C2566_RS00040	tnaB	tnaB	low affinity tryptophan permease TnaB	2.16397500861023	0.000746992120985152	Upregulated	232.001159648411	WP_000131911.1
C2566_RS03465	osmY	osmY	molecular chaperone OsmY	2.14685391856716	2.33095087326766e-05	Upregulated	296.695841525984	WP_001295748.1
C2566_RS06520	fepA	fepA	siderophore enterobactin receptor FepA	2.12212180732846	0.000335335737592318	Upregulated	233.058239540813	WP_001034916.1
C2566_RS17350	C2566_RS17350	C2566_RS17350	ABC transporter substrate-binding protein	2.11879396925842	0.000605748152632282	Upregulated	208.091678331832	WP_000857361.1
C2566_RS18225	glcE	glcE	glycolate oxidase subunit GlcE	2.01619920991361	0.00277657255203683	Upregulated	18.0472684916924	WP_000943100.1
C2566_RS15465	mntH	mntH	Nramp family divalent metal transporter	2.00650407472648	0.000335335737592318	Upregulated	311.975119478743	WP_000186384.1
C2566_RS18950	tdcC	tdcC	threonine/serine transporter TdcC	1.99734551435173	NA	Upregulated	457.827925617864	WP_000107723.1
C2566_RS08970	phoH	phoH	phosphate starvation-inducible protein PhoH	1.99469421339681	0.00243500954863307	Upregulated	177.147457130044	WP_000533522.1
C2566_RS11850	malI	malI	mal regulon transcriptional regulator MalI	1.98670762108796	0.00256954332142628	Upregulated	57.6787018903809	WP_000179519.1
C2566_RS07420	ybgS	ybgS	YbgS-like family protein	1.97065853282598	4.67099215297918e-05	Upregulated	187.022361992846	WP_000784351.1
C2566_RS17680	arcC	arcC	carbamate kinase	1.96816149642369	1.92474324089584e-05	Upregulated	70.1138320323059	WP_000038008.1
C2566_RS18930	tdcG	tdcG	L-serine ammonia-lyase	1.94427129741674	0.00132442792354096	Upregulated	309.848895209331	WP_000622126.1
C2566_RS11040	yncE	yncE	YncE family protein	1.93947985384359	2.74538414210714e-08	Upregulated	183.680317911131	WP_000550675.1
C2566_RS18935	tdcF	tdcF	enamine/imine deaminase	1.93353814760336	NA	Upregulated	180.518876963484	WP_000719990.1
C2566_RS17355	C2566_RS17355	C2566_RS17355	ABC transporter permease	1.93079267373641	0.00365804583475024	Upregulated	59.6951798798984	WP_000156205.1
C2566_RS10125	trpD	trpD	bifunctional anthranilate synthase glutamate amidotransferase component TrpG/anthranilate phosphoribosyltransferase TrpD	1.9300515915795	0.00163965669973719	Upregulated	72.8315708559492	WP_000763511.1
C2566_RS17700	ygfK	ygfK	putative selenate reductase subunit YgfK	1.91591471639223	0.00160794187078965	Upregulated	305.452587959276	WP_000502388.1
C2566_RS17365	fucI	fucI	L-fucose isomerase	1.91024932126326	0.00355058500204393	Upregulated	171.802436792713	WP_000700894.1
C2566_RS07570	moaA	moaA	GTP 3',8-cyclase MoaA	1.90805029550616	1.61113320664106e-08	Upregulated	398.342535552534	WP_001295301.1
C2566_RS16640	glaH	glaH	glutarate dioxygenase GlaH	1.88458591201972	0.000140223204150069	Upregulated	32.410600447418	WP_000993087.1
C2566_RS10115	trpB	trpB	tryptophan synthase subunit beta	1.85992101118486	0.00246114345035107	Upregulated	109.289841462718	WP_000209518.1
C2566_RS05500	yaiA	yaiA	protein YaiA	1.85553170514512	0.0024373601720406	Upregulated	840.600838604057	WP_001142439.1
C2566_RS03460	ytjA	ytjA	DUF1328 domain-containing protein	1.85516198246444	0.00144088514777042	Upregulated	61.4288499146531	WP_000490275.1
C2566_RS18410	yghB	yghB	DedA family general envelope maintenance protein YghB	1.83565653140487	0.000136831548144289	Upregulated	438.693913339279	WP_000268419.1
C2566_RS15025	yfbS	yfbS	SLC13 family permease	1.80591503866232	4.72076312813463e-06	Upregulated	250.714499761749	WP_001012899.1
C2566_RS09730	ycgB	ycgB	SpoVR family protein	1.80155777596518	0.00012729373145452	Upregulated	374.993003012898	WP_000190854.1
C2566_RS14110	C2566_RS14110	C2566_RS14110	hypothetical protein	1.78171066966265	0.00546101450046673	Upregulated	118.525151086469	WP_001268667.1
C2566_RS18370	yghX	yghX	YghX family hydrolase	1.76944008299267	0.000473393843893819	Upregulated	86.6521522504322	WP_001424373.1
C2566_RS09820	ychH	ychH	stress-induced protein YchH	1.70019736336154	0.00671283129992739	Upregulated	3036.61320825345	WP_000823885.1
C2566_RS18230	glcD	glcD	glycolate oxidase subunit GlcD	1.67795761868092	0.00563172293314541	Upregulated	58.0501075024305	WP_000026083.1
C2566_RS21140	dppC	dppC	dipeptide ABC transporter permease DppC	1.66700854786119	0.0043564108910828	Upregulated	20.4460602351447	WP_000084677.1
C2566_RS18980	rnpB	rnpB	hypothetical protein	1.64834874947192	0.0122286221157713	Upregulated	237973.112653935	NA
C2566_RS01585	thiG	thiG	thiazole synthase	1.64329631931863	0.00365515085784268	Upregulated	32.4173936698323	WP_000944059.1
C2566_RS17340	C2566_RS17340	C2566_RS17340	LacI family DNA-binding transcriptional regulator	1.63832664573722	0.0024373601720406	Upregulated	62.8492123871181	WP_001140843.1
C2566_RS18610	yqiJ	yqiJ	OB-fold-containig protein	1.62612159110381	0.0084653469466873	Upregulated	232.231310824325	WP_000599926.1
C2566_RS17200	queE	queE	7-carboxy-7-deazaguanine synthase QueE	1.62331921746993	7.06999022639517e-05	Upregulated	122.517991955722	WP_001199973.1
C2566_RS04495	C2566_RS04495	C2566_RS04495	TonB-dependent receptor plug domain-containing protein	1.57930536087935	0.00798244778597613	Upregulated	30.6772555684976	NA
C2566_RS18940	tdcE	tdcE	2-ketobutyrate formate-lyase/pyruvate formate-lyase	1.5690600978852	0.01319890291573	Upregulated	463.338564476391	WP_000861734.1
C2566_RS00275	rbsR	rbsR	ribose operon transcriptional repressor RbsR	1.56810864681601	0.00022959720344817	Upregulated	76.6100245456622	WP_000224456.1
C2566_RS01580	thiH	thiH	2-iminoacetate synthase ThiH	1.56515917295536	0.00365804583475024	Upregulated	39.3994248295373	WP_000847462.1
C2566_RS17920	trhA	trhA	PAQR family membrane homeostasis protein TrhA	1.5516979696428	0.00713061903951932	Upregulated	560.541926718671	WP_000250274.1
C2566_RS01605	thiC	thiC	phosphomethylpyrimidine synthase ThiC	1.54810249713606	0.000150298680532177	Upregulated	105.665575418333	WP_001276903.1
C2566_RS21135	dppD	dppD	dipeptide ABC transporter ATP-binding protein	1.53534843231768	0.0036512040818626	Upregulated	25.1424465747808	WP_001196486.1
C2566_RS11755	tqsA	tqsA	AI-2 transporter TqsA	1.53395404853722	0.0107173217138996	Upregulated	187.77553305455	WP_001118241.1
C2566_RS18390	exbD	exbD	TonB system transport protein ExbD	1.52439235395804	0.00203779082232927	Upregulated	82.5672210192447	WP_001240712.1
C2566_RS03515	fhuF	fhuF	siderophore-iron reductase FhuF	1.5136520127368	0.00963903951960273	Upregulated	28.2157994952431	WP_000331618.1
C2566_RS17705	ssnA	ssnA	putative aminohydrolase SsnA	1.50102619687478	0.0153619232184781	Upregulated	70.3409992207368	WP_000906252.1
C2566_RS17675	hyuA	hyuA	D-phenylhydantoinase	1.48453326260346	0.0147485529514305	Upregulated	109.057628725119	WP_001264452.1
C2566_RS14435	yeiQ	yeiQ	mannitol dehydrogenase family protein	1.4736517268614	0.00874877387285185	Upregulated	167.39216792413	WP_001091940.1
C2566_RS11740	ydgD	ydgD	trypsin-like serine peptidase	1.47336908562161	0.00540233510629843	Upregulated	384.849612384624	WP_001260835.1
C2566_RS12680	yeaC	yeaC	YeaC family protein	1.46830370239917	0.00555426767122073	Upregulated	488.535125859942	WP_001301293.1
C2566_RS14055	thiD	thiD	bifunctional hydroxymethylpyrimidine kinase/phosphomethylpyrimidine kinase	1.45450449718797	0.00193054268467033	Upregulated	41.8115370938345	WP_000822257.1
C2566_RS17975	yqfG	yqfG	protein YqfG	1.45110419432669	0.0104901918895655	Upregulated	18.2206847277133	WP_001050745.1
C2566_RS01595	thiF	thiF	thiazole biosynthesis adenylyltransferase ThiF	1.43899933675118	0.0107906422100096	Upregulated	21.5461970228644	WP_000999737.1
C2566_RS01995	actP	actP	cation/acetate symporter ActP	1.43188676218675	0.0127740850251067	Upregulated	235.688050350225	WP_000832570.1
C2566_RS17670	ygeY	ygeY	YgeY family selenium metabolism-linked hydrolase	1.4139241440666	NA	Upregulated	243.609324573793	WP_001107125.1
C2566_RS24910	C2566_RS24910	C2566_RS24910	hypothetical protein	1.40995406461212	0.0177853502909281	Upregulated	43.2828305349697	WP_000700140.1
C2566_RS21720	dinD	dinD	DNA damage-inducible protein D	1.40965710318148	0.0136303454663654	Upregulated	259.465585952425	WP_001300958.1
C2566_RS25535	C2566_RS25535	C2566_RS25535	hypothetical protein	1.40225782563061	0.023823633599315	Upregulated	87.3798938351616	WP_001329370.1
C2566_RS21155	dppA	dppA	dipeptide ABC transporter substrate-binding protein DppA	1.3780388394088	0.0126213312699362	Upregulated	237.987063346808	WP_001222883.1
C2566_RS10110	trpA	trpA	tryptophan synthase subunit alpha	1.37049571272788	0.0147485529514305	Upregulated	103.214402861984	WP_000443067.1
C2566_RS06515	entD	entD	enterobactin synthase subunit EntD	1.36802335516353	0.0147485529514305	Upregulated	85.1494523457276	WP_001749708.1
C2566_RS06040	qmcA	qmcA	SPFH domain-containing protein	1.34459733031945	0.00310372238396849	Upregulated	137.365163303927	WP_000904502.1
C2566_RS09810	ychF	ychF	redox-regulated ATPase YchF	1.34114809902081	0.000641754074093974	Upregulated	455.804072121399	WP_000505877.1
C2566_RS10130	trpE	trpE	anthranilate synthase component I	1.3385857801541	0.014701565915195	Upregulated	38.9150314516905	WP_001194647.1
C2566_RS12475	osmE	osmE	osmotically-inducible lipoprotein OsmE	1.3322852968485	0.0147485529514305	Upregulated	2434.5941629002	WP_001039044.1
C2566_RS13085	yebG	yebG	DNA damage-inducible protein YebG	1.31819470806189	0.0115533120062091	Upregulated	545.260028054833	WP_000257738.1
C2566_RS18955	tdcB	tdcB	bifunctional threonine ammonia-lyase/L-serine ammonia-lyase TdcB	1.29162469688572	NA	Upregulated	366.708762589835	WP_000548347.1
C2566_RS25005	ybiE	ybiE	protein YbiE	1.28869719506876	0.0206256620262591	Upregulated	10.513736390208	WP_211180490.1
C2566_RS13325	otsB	otsB	trehalose-phosphatase	1.27595783240866	0.01015289660285	Upregulated	137.169554649818	WP_001295645.1
C2566_RS12490	cho	cho	excinuclease Cho	1.24896510265371	0.0104901918895655	Upregulated	143.058799515311	WP_000252397.1
C2566_RS10980	ydcT	ydcT	ABC transporter ATP-binding protein	1.24030550498669	0.0239431901836447	Upregulated	14.139381585637	WP_000220396.1
C2566_RS05825	decR	decR	DNA-binding transcriptional regulator DecR	1.2285124704918	0.0135759005453936	Upregulated	46.8198896722342	WP_000884589.1
C2566_RS10975	ydcS	ydcS	putative ABC transporter substrate-binding protein YdcS	1.22005436711218	0.0279704036520991	Upregulated	37.9856262574042	WP_000047424.1
C2566_RS17665	dpaL	dpaL	diaminopropionate ammonia-lyase	1.19123831172836	0.042158518429007	Upregulated	110.216965597571	WP_000110501.1
C2566_RS17995	ygfS	ygfS	4Fe-4S dicluster domain-containing protein	1.18113320449159	0.0426819771855467	Upregulated	8.77053575444885	WP_000838422.1
C2566_RS10120	trpCF	trpCF	bifunctional indole-3-glycerol-phosphate synthase TrpC/phosphoribosylanthranilate isomerase TrpF	1.18051429523995	0.0249217900690179	Upregulated	71.1437186362657	WP_000983912.1
C2566_RS12835	fadD	fadD	long-chain-fatty-acid--CoA ligase FadD	1.15865584500714	0.0406238396007313	Upregulated	654.468042269728	WP_000758422.1
C2566_RS06550	fepG	fepG	iron-enterobactin ABC transporter permease	1.15534501508012	0.0283824987033109	Upregulated	20.9029332707003	WP_000640979.1
C2566_RS12405	yniA	yniA	fructosamine kinase family protein	1.15063359299962	0.0096483547432604	Upregulated	967.359076781043	WP_000267650.1
C2566_RS17715	xdhD	xdhD	molybdopterin-dependent oxidoreductase Mo/Fe-S-binding subunit	1.14925751972324	0.0334407549097701	Upregulated	349.779382230169	WP_000583631.1
C2566_RS20640	ugpA	ugpA	sn-glycerol-3-phosphate ABC transporter permease UgpA	1.13147270217303	0.0465528164874026	Upregulated	15.1373856974646	WP_000099289.1
C2566_RS10200	cysB	cysB	HTH-type transcriptional regulator CysB	1.12507464842853	0.0263647326925892	Upregulated	368.026383512759	WP_000776253.1
C2566_RS14480	yejG	yejG	YejG family protein	1.11676730315079	0.0370643420423018	Upregulated	533.973706799039	WP_000202794.1
C2566_RS16055	ndk	ndk	nucleoside-diphosphate kinase	1.09415114567546	0.0136914470333842	Upregulated	217.207242136818	WP_000963837.1
C2566_RS14235	yohC	yohC	Yip1 family protein	1.09247567893743	0.00394027711497879	Upregulated	84.7315803234465	WP_001319944.1
C2566_RS17370	fucK	fucK	L-fuculokinase	1.07770926020437	0.0359921752425784	Upregulated	70.9833429353175	WP_000808371.1
C2566_RS08125	artQ	artQ	arginine ABC transporter permease ArtQ	1.06655152243997	0.0412040503196281	Upregulated	54.7701186689562	WP_001001691.1
C2566_RS06015	copA	copA	copper-exporting P-type ATPase CopA	1.06336945577161	0.023823633599315	Upregulated	549.908283806078	WP_000083955.1
C2566_RS21020	yhjD	yhjD	inner membrane protein YhjD	1.06320022411561	0.0117174226769116	Upregulated	74.9314283065825	WP_000191237.1
C2566_RS25540	C2566_RS25540	C2566_RS25540	protein YpeD	1.0460479000067	0.058381581069884	Upregulated	33.6926951055496	WP_240811045.1
C2566_RS01650	zraS	zraS	two-component system sensor histidine kinase ZraS	1.04063041776691	0.0141093578151685	Upregulated	83.4974363440485	WP_001211926.1
C2566_RS01440	sthA	sthA	Si-specific NAD(P)(+) transhydrogenase	1.03897242189549	0.0176022332720186	Upregulated	1077.48628193199	WP_001120798.1
C2566_RS10230	pgpB	pgpB	phosphatidylglycerophosphatase B	1.03336722127083	0.00563172293314541	Upregulated	162.717451293228	WP_001256538.1
C2566_RS17690	yqeC	yqeC	selenium cofactor biosynthesis protein YqeC	1.01934477012722	0.0222467480943187	Upregulated	88.9901532427696	WP_001300448.1
C2566_RS10480	ycjG	ycjG	L-Ala-D/L-Glu epimerase	1.01236373126888	0.0242440783096201	Upregulated	99.0209909836215	WP_001261211.1
C2566_RS11190	osmC	osmC	peroxiredoxin OsmC	1.01204092113082	0.00801093545684043	Upregulated	247.549987244997	WP_000152305.1
C2566_RS17710	ygfM	ygfM	molybdopterin-dependent oxidoreductase FAD-binding subunit	1.00180993010374	0.0650802255252283	Upregulated	51.8024502678134	WP_000572483.1
C2566_RS00215	asnA	asnA	aspartate--ammonia ligase	0.997659931277366	0.024937164864712	Upregulated	409.804482426614	WP_000845101.1
C2566_RS01070	fdoH	fdoH	formate dehydrogenase O subunit beta	0.99362412813909	0.01319890291573	Upregulated	417.549522060242	WP_000331377.1
C2566_RS16655	gabT	gabT	4-aminobutyrate--2-oxoglutarate transaminase	0.991868058679595	0.0212504576396541	Upregulated	50.5071910022832	WP_000097642.1
C2566_RS08990	pgaA	pgaA	poly-beta-1,6 N-acetyl-D-glucosamine export porin PgaA	0.989473852586603	0.0290465557566731	Upregulated	118.132157491203	WP_000287458.1
C2566_RS05990	fsr	fsr	fosmidomycin MFS transporter	0.989286270951115	0.0159097273703953	Upregulated	70.0973470719423	WP_001251610.1
C2566_RS18220	glcF	glcF	glycolate oxidase subunit GlcF	0.987046697363512	0.024937164864712	Upregulated	32.9238889310408	WP_001194661.1
C2566_RS08665	yccU	yccU	CoA-binding protein	0.979873397471537	0.0358731767440763	Upregulated	36.0060128141331	WP_001301418.1
C2566_RS11805	fumC	fumC	class II fumarate hydratase	0.966790048156742	0.0234473078511085	Upregulated	294.628737612423	WP_001099086.1
C2566_RS20635	ugpE	ugpE	sn-glycerol-3-phosphate ABC transporter permease UgpE	0.964124494339931	0.0632563405654723	Upregulated	20.6703120848433	WP_000572176.1
C2566_RS18395	exbB	exbB	tol-pal system-associated acyl-CoA thioesterase	0.961039854566457	0.0495803367466988	Upregulated	189.944514739971	WP_000527844.1
C2566_RS21855	C2566_RS21855	C2566_RS21855	transposase	0.959536974419125	0.0730318794694904	Upregulated	12.1297613617367	NA
C2566_RS18850	exuR	exuR	transcriptional regulator ExuR	0.939871304672928	0.0316387685255396	Upregulated	529.607234218225	WP_000406493.1
C2566_RS12895	yoaE	yoaE	CNNM family cation transport protein YoaE	0.937577521338019	0.033780636027358	Upregulated	166.486440701754	WP_000394983.1
C2566_RS16715	nrdI	nrdI	class Ib ribonucleoside-diphosphate reductase assembly flavoprotein NrdI	0.936296392663323	NA	Upregulated	6.13525599156693	WP_000080947.1
C2566_RS10820	azoR	azoR	FMN-dependent NADH-azoreductase	0.928490724484395	0.0705468444912502	Upregulated	42.0192865532291	WP_000048939.1
C2566_RS13080	yebF	yebF	protein YebF	0.925496931053056	0.0442206604139358	Upregulated	86.5110401357041	WP_001295500.1
C2566_RS12325	btuD	btuD	vitamin B12 ABC transporter ATP-binding protein BtuD	0.922974806014426	0.0233050821955032	Upregulated	49.7259406818464	WP_000029471.1
C2566_RS12505	astE	astE	succinylglutamate desuccinylase	0.912483691891503	0.0663131270720622	Upregulated	51.5960066492117	WP_000368506.1
C2566_RS20645	ugpB	ugpB	sn-glycerol-3-phosphate ABC transporter substrate-binding protein UgpB	0.912430275226677	0.0591553243463561	Upregulated	122.133308683072	WP_000803190.1
C2566_RS18825	sstT	sstT	serine/threonine transporter SstT	0.906031773662364	0.0400317689661168	Upregulated	119.648131786541	WP_000211656.1
C2566_RS17970	idi	idi	isopentenyl-diphosphate Delta-isomerase	0.905434313891122	0.0425654941232676	Upregulated	97.5454537530496	WP_001192790.1
C2566_RS15075	yfcF	yfcF	glutathione transferase	0.887074196443407	0.0431875965178879	Upregulated	21.2251344739743	WP_000042440.1
C2566_RS03940	caiA	caiA	crotonobetainyl-CoA dehydrogenase	0.883951777458553	0.0605328435526906	Upregulated	638.630295591097	WP_000347117.1
C2566_RS05785	lon	lon	endopeptidase La	0.883645344899991	0.00343319719215318	Upregulated	152.60097548127	WP_001295325.1
C2566_RS03615	kptA	kptA	RNA 2'-phosphotransferase	0.882103866423882	0.0239431901836447	Upregulated	46.2590872332298	WP_001151855.1
C2566_RS17305	sdaC	sdaC	HAAAP family serine/threonine permease SdaC	0.872869213586471	0.0495803367466988	Upregulated	605.802333498528	WP_000450476.1
C2566_RS06555	fepD	fepD	Fe(3+)-siderophore ABC transporter permease	0.855499483416756	0.0704576181175065	Upregulated	22.9973918441743	WP_001295314.1
C2566_RS11430	C2566_RS11430	C2566_RS11430	type II toxin-antitoxin system RelE/ParE family toxin	0.854337444932508	0.0803613701368	Upregulated	163.039926486151	WP_000273128.1
C2566_RS18615	yqiK	yqiK	flotillin family protein	0.845222627196808	0.0476382437780579	Upregulated	48.03472958546	WP_000341043.1
C2566_RS01065	fdoI	fdoI	formate dehydrogenase cytochrome b556 subunit	0.843667739647025	0.0515292503875216	Upregulated	333.187627765817	WP_000829013.1
C2566_RS08600	fabA	fabA	bifunctional 3-hydroxydecanoyl-ACP dehydratase/trans-2-decenoyl-ACP isomerase	0.838824497686864	0.0608906831511705	Upregulated	320.403819128818	WP_000227927.1
C2566_RS14310	mglB	mglB	galactose/glucose ABC transporter substrate-binding protein MglB	0.836625836798586	0.0730318794694904	Upregulated	644.011588027366	NA
C2566_RS10750	ydbH	ydbH	YdbH family protein	0.835190560674335	0.00891767844763568	Upregulated	159.615739169867	WP_000900914.1
C2566_RS17855	fau	fau	5-formyltetrahydrofolate cyclo-ligase	0.832729070085955	0.0382966602397823	Upregulated	267.360345303276	WP_001298273.1
C2566_RS13005	yebT	yebT	lipid-binding membrane homeostasis protein YebT	0.830294595879487	0.00647911619306033	Upregulated	149.245997051799	WP_001297532.1
C2566_RS18890	yqjG	yqjG	glutathionyl-hydroquinone reductase YqjG	0.829034823336165	0.0242440783096201	Upregulated	58.2822738174121	WP_000531205.1
C2566_RS01955	ssb1	ssb1	single-stranded DNA-binding protein SSB1	0.827945330402801	0.0410312631467556	Upregulated	218.463190245007	WP_000168305.1
C2566_RS13320	otsA	otsA	alpha,alpha-trehalose-phosphate synthase	0.825244592306707	0.0177853502909281	Upregulated	212.393710509846	WP_001295646.1
C2566_RS01870	lexA	lexA	transcriptional repressor LexA	0.825102294242967	0.0745303073146373	Upregulated	281.378198438044	WP_000646078.1
C2566_RS10995	patD	patD	aminobutyraldehyde dehydrogenase	0.823542522058951	0.0410312631467556	Upregulated	41.1151350707032	WP_001163875.1
C2566_RS02200	yjdN	yjdN	VOC family metalloprotein YjdN	0.823168509970094	0.0335513728058589	Upregulated	64.8205106195894	WP_001131339.1
C2566_RS11865	add	add	adenosine deaminase	0.816262086696463	0.00874877387285185	Upregulated	136.846852922519	WP_000567490.1
C2566_RS10295	ycjD	ycjD	DUF559 domain-containing protein	0.81264902437683	0.0964446262600969	Upregulated	23.0295505701891	WP_000565727.1
C2566_RS09370	ycfH	ycfH	metal-dependent hydrolase	0.811017208455143	0.0452505832131335	Upregulated	227.935379595539	WP_000480255.1
C2566_RS11450	eamA	eamA	O-acetylserine/cysteine exporter	0.802531459705621	0.0138304340436902	Upregulated	72.3949335582066	WP_000087210.1
C2566_RS20595	yhhY	yhhY	N-acetyltransferase	0.799234025239341	0.112877561589244	Upregulated	11.5029075771018	WP_001295206.1
C2566_RS17345	C2566_RS17345	C2566_RS17345	FGGY-family carbohydrate kinase	0.798694400984302	0.0745303073146373	Upregulated	58.4259461999115	WP_000551482.1
C2566_RS11675	ynfD	ynfD	DUF1161 domain-containing protein	0.795520124543991	0.105547439687961	Upregulated	47.7768509937077	WP_001300836.1
C2566_RS03050	C2566_RS03050	C2566_RS03050	phosphoethanolamine transferase	0.787828777565743	0.0580658118434173	Upregulated	173.136848058419	NA
C2566_RS05830	mdlA	mdlA	SmdA family multidrug ABC transporter permease/ATP-binding protein	0.779721965047626	0.0650802255252283	Upregulated	83.3902577336012	WP_001235579.1
C2566_RS17550	galR	galR	HTH-type transcriptional regulator GalR	0.779513350211769	0.0522929393895526	Upregulated	91.4459402867232	WP_000201048.1
C2566_RS01160	sodA	sodA	superoxide dismutase [Mn]	0.778747412520894	0.0882289158558298	Upregulated	139.139383701182	WP_001297064.1
C2566_RS03660	uxuR	uxuR	Uxu operon transcriptional regulator	0.775361037154263	0.0211077000238843	Upregulated	74.7200245912643	WP_000833679.1
C2566_RS07750	mntS	mntS	manganase accumulation protein MntS	0.766327852997093	0.0644475414775312	Upregulated	1421.47894086523	WP_001001761.1
C2566_RS01695	yjaB	yjaB	acetyltransferase	0.764622001377021	0.0482626776855471	Upregulated	65.0235740827285	WP_000237005.1
C2566_RS04510	fhuA	fhuA	ferrichrome porin FhuA	0.761329585952861	0.00584311178923824	Upregulated	115.569656766391	NA
C2566_RS09190	grxB	grxB	glutaredoxin 2	0.76036648184551	0.0522929393895526	Upregulated	747.872258242139	WP_000780912.1
C2566_RS14470	yejE	yejE	ABC transporter permease	0.759308867747593	0.0545824967187284	Upregulated	31.9873041464835	WP_000088916.1
C2566_RS17310	sdaB	sdaB	L-serine ammonia-lyase II	0.755630517502041	0.0819408471190596	Upregulated	192.456524873988	WP_000626410.1
C2566_RS15390	yfdY	yfdY	YfdY family protein	0.752842592038676	0.0927108147519316	Upregulated	335.286653790725	WP_000639883.1
C2566_RS20470	malQ	malQ	4-alpha-glucanotransferase	0.751902736208544	0.0568927193492524	Upregulated	205.359428131741	WP_000444361.1
C2566_RS05885	maa	maa	maltose O-acetyltransferase	0.746026090806757	0.0840619345399582	Upregulated	73.4218171108477	WP_000102564.1
C2566_RS00660	bioP	bioP	biotin transporter	0.745477966595138	0.0779317323085891	Upregulated	22.5655508159271	WP_001196237.1
C2566_RS16665	csiR	csiR	DNA-binding transcriptional regulator CsiR	0.743693068600375	0.0637355104715369	Upregulated	31.7437886997596	WP_000156811.1
C2566_RS17890	gcvT	gcvT	glycine cleavage system aminomethyltransferase GcvT	0.738537273618286	0.0522929393895526	Upregulated	466.804658218921	WP_000068701.1
C2566_RS00030	tnaC	tnaC	tryptophanase leader peptide	0.727355055645911	0.135104916908102	Upregulated	487.023284997085	WP_001364348.1
C2566_RS19805	fmt	fmt	methionyl-tRNA formyltransferase	0.726304697929264	0.0819644544184916	Upregulated	344.571213228601	WP_000004473.1
C2566_RS08475	ompF	ompF	porin OmpF	0.719931687305986	0.0856071457170504	Upregulated	130227.461999142	WP_000977920.1
C2566_RS10900	ydcK	ydcK	YdcK family protein	0.718997311321559	0.0886660474273696	Upregulated	61.1147959298921	WP_001234052.1
C2566_RS08420	ycbJ	ycbJ	YcbJ family phosphotransferase	0.718653842678017	0.0777592268061496	Upregulated	445.182974189211	WP_000436922.1
C2566_RS10895	rimL	rimL	50S ribosomal protein L7/L12-serine acetyltransferase	0.718353053367088	0.0648485414676052	Upregulated	350.156616114074	WP_000140873.1
C2566_RS17280	yqcC	yqcC	YqcC family protein	0.711641910723816	0.140516425552963	Upregulated	7.85999504784292	WP_000207003.1
C2566_RS16720	nrdE	nrdE	class 1b ribonucleoside-diphosphate reductase subunit alpha	0.708764586727486	0.127605235008898	Upregulated	28.5281559851124	WP_000246527.1
C2566_RS05755	bolA	bolA	transcriptional regulator BolA	0.705834788925997	0.115387376033761	Upregulated	991.927908962414	WP_000973448.1
C2566_RS06900	lnt	lnt	apolipoprotein N-acyltransferase	0.705636782073382	0.028687132798773	Upregulated	113.55472983267	WP_000853065.1
C2566_RS16660	gabP	gabP	GABA permease	0.70438986194858	0.125399004310175	Upregulated	31.6261831728831	WP_001301367.1
C2566_RS17740	loiP	loiP	metalloprotease LoiP	0.701911561733586	0.0206256620262591	Upregulated	322.343157484994	WP_001326497.1
C2566_RS12410	yniB	yniB	YniB family protein	0.699095717450964	0.0166766527862177	Upregulated	233.621198817434	WP_000222172.1
C2566_RS05935	ybaN	ybaN	DUF454 family protein	0.695843176766775	0.10986402456887	Upregulated	15.6828699957043	WP_001188905.1
C2566_RS08780	gfcA	gfcA	threonine-rich inner membrane protein GfcA	0.692951541031314	0.134818638855557	Upregulated	35.5377149430238	WP_001295358.1
C2566_RS18765	ygjI	ygjI	amino acid permease	0.691649017770513	0.150728594910865	Upregulated	10.4442413602615	WP_001285432.1
C2566_RS19560	aaeA	aaeA	p-hydroxybenzoic acid efflux pump subunit AaeA	0.690291512242627	0.114935924088961	Upregulated	27.3424631862091	WP_000854033.1
C2566_RS08140	ybjP	ybjP	lipoprotein	0.687060552111323	0.060043938067536	Upregulated	204.388755894993	WP_001270734.1
C2566_RS10205	ymiA	ymiA	YmiA family putative membrane protein	0.686624422720763	0.133466842528321	Upregulated	24.2506982925005	WP_001300896.1
C2566_RS20830	yhiI	yhiI	HlyD family secretion protein	0.686079320825757	0.0674728602310997	Upregulated	131.414236619024	WP_000361491.1
C2566_RS02745	ytfB	ytfB	cell division protein YtfB	0.685699820456771	0.106610733167765	Upregulated	229.377978661591	WP_001119458.1
C2566_RS05315	lacI	lacI	DNA-binding transcriptional repressor LacI	0.683140330479015	0.121526706084596	Upregulated	58.7538115112033	WP_000805902.1
C2566_RS15040	yfbV	yfbV	terminus macrodomain insulation protein YfbV	0.683087925650039	0.0620570324068296	Upregulated	396.785483777799	WP_000106627.1
C2566_RS24965	ykiE	ykiE	protein YkiE	0.680967658967424	0.121713961777109	Upregulated	127.289481861098	WP_211180522.1
C2566_RS15620	ucpA	ucpA	SDR family oxidoreductase UcpA	0.677500143667309	0.121713961777109	Upregulated	1454.42147702373	WP_000517428.1
C2566_RS10825	hrpA	hrpA	ATP-dependent RNA helicase HrpA	0.676316340758538	0.0124002621360353	Upregulated	368.063762690613	WP_000139585.1
C2566_RS11095	nhoA	nhoA	N-hydroxyarylamine O-acetyltransferase	0.674154634508773	0.142329226132221	Upregulated	21.3753043239118	WP_000187904.1
C2566_RS07235	sdhC	sdhC	succinate dehydrogenase cytochrome b556 subunit	0.668897043154542	0.142990151320617	Upregulated	498.815713182554	WP_000263347.1
C2566_RS20055	bfd	bfd	bacterioferritin-associated ferredoxin	0.667659789000621	0.144162650563133	Upregulated	63.2168298918381	WP_000289085.1
C2566_RS21145	dppB	dppB	dipeptide ABC transporter permease DppB	0.665780030791968	0.148553989476733	Upregulated	27.4951050649465	WP_000938855.1
C2566_RS14215	osmF	osmF	glycine betaine ABC transporter substrate-binding protein OsmF	0.662537575034242	0.0571799184159182	Upregulated	41.3108147299855	WP_001130308.1
C2566_RS17895	gcvH	gcvH	glycine cleavage system protein GcvH	0.661988238093385	0.0610245052808773	Upregulated	408.826529461004	WP_001295377.1
C2566_RS21660	waaA	waaA	lipid IV(A) 3-deoxy-D-manno-octulosonic acid transferase	0.658043381838204	0.0177067116109377	Upregulated	129.013974174696	WP_000891574.1
C2566_RS01075	fdnG	fdnG	formate dehydrogenase-N subunit alpha	0.657928512220756	0.0840619345399582	Upregulated	1651.80078606772	WP_010723259.1
C2566_RS21340	yiaL	yiaL	YhcH/YjgK/YiaL family protein	0.655908999528943	NA	Upregulated	3.70383294230232	WP_000576077.1
C2566_RS05475	psiF	psiF	phosphate starvation-inducible protein PsiF	0.653879618226397	0.074489021724183	Upregulated	106.187563234252	WP_001301327.1
C2566_RS12000	ydhL	ydhL	DUF1289 domain-containing protein	0.652503645250824	0.091420005018178	Upregulated	55.3345675243215	WP_000840481.1
C2566_RS09745	cvrA	cvrA	potassium/proton antiporter	0.650778524435628	0.0608906831511705	Upregulated	222.560881219066	WP_000340194.1
C2566_RS20480	malT	malT	HTH-type transcriptional regulator MalT	0.648363841635558	0.103081495550461	Upregulated	300.523533899232	WP_000906955.1
C2566_RS20735	zntA	zntA	Zn(II)/Cd(II)/Pb(II) translocating P-type ATPase ZntA	0.648245389097994	0.027249564958358	Upregulated	340.198554658891	WP_000106517.1
C2566_RS09685	ycgM	ycgM	fumarylacetoacetate hydrolase family protein	0.645919187446104	0.0882289158558298	Upregulated	142.292654326338	WP_000284277.1
C2566_RS14345	cirA	cirA	catecholate siderophore receptor CirA	0.643477562304296	0.0745303073146373	Upregulated	58.0206117828436	WP_000489227.1
C2566_RS14340	yeiG	yeiG	S-formylglutathione hydrolase	0.643205518422118	0.0902344684769696	Upregulated	102.855101622065	NA
C2566_RS10520	ynaJ	ynaJ	DUF2534 family protein	0.642620567684222	0.144827334404159	Upregulated	1860.25655639098	WP_000605090.1
C2566_RS02360	dicD	dicD	transcriptional regulator	0.641998929361257	0.063499089317459	Upregulated	149.304432921178	WP_001188520.1
C2566_RS16840	recA	recA	recombinase RecA	0.639770058772828	0.127718107145031	Upregulated	550.09621325137	WP_000963143.1
C2566_RS06480	ybdK	ybdK	YbdK family carboxylate-amine ligase	0.637665443409872	0.0996354881848653	Upregulated	49.4438176071761	WP_001130654.1
C2566_RS09090	clsC	clsC	cardiolipin synthase ClsC	0.63729581056355	0.0486718263480604	Upregulated	48.296264790073	WP_001307714.1
C2566_RS04550	btuF	btuF	vitamin B12 ABC transporter substrate-binding protein BtuF	0.627830633280298	0.0953237066127443	Upregulated	35.9841198893192	WP_001319823.1
C2566_RS11990	sodC	sodC	superoxide dismutase [Cu-Zn] SodC	0.626246628612735	0.118344475610694	Upregulated	91.3497423154508	WP_001296937.1
C2566_RS25050	mgtT	mgtT	protein MgtT	0.624313123033101	0.183146079675398	Upregulated	8.81611264232153	WP_211180496.1
C2566_RS12020	rnt	rnt	ribonuclease T	0.622541104909214	0.136618291589188	Upregulated	44.0097123534537	WP_001282281.1
C2566_RS03480	rimI	rimI	ribosomal protein S18-alanine N-acetyltransferase	0.621841831029097	0.102194224601844	Upregulated	32.6426018634405	WP_001092461.1
C2566_RS11820	ydgA	ydgA	YdgA family protein	0.621496317745026	0.051283449405506	Upregulated	622.307801700491	WP_001043339.1
C2566_RS18210	glcB	glcB	malate synthase G	0.619688486554622	0.0462073736991375	Upregulated	100.591840458625	WP_000084131.1
C2566_RS12615	ydjA	ydjA	NAD(P)H nitroreductase	0.619404103490529	0.159134028630392	Upregulated	149.41291318695	WP_000339283.1
C2566_RS02640	ulaR	ulaR	HTH-type transcriptional regulator UlaR	0.618978631192071	0.0769509051864892	Upregulated	80.9993331343166	WP_000133631.1
C2566_RS08675	rlmI	rlmI	23S rRNA (cytosine(1962)-C(5))-methyltransferase RlmI	0.618350478631356	0.0260441967044286	Upregulated	262.01392596097	WP_000116297.1
C2566_RS21455	C2566_RS21455	C2566_RS21455	RHS repeat-associated core domain-containing protein	0.616485165767269	0.160070322128219	Upregulated	58.3994085718948	NA
C2566_RS11420	marC	marC	NAAT family transporter MarC	0.615123004547374	0.0693051611946249	Upregulated	41.8788990657017	WP_000885033.1
C2566_RS02875	cybC	cybC	cytochrome b562	0.611667791265125	0.144775869377049	Upregulated	87.8586779129747	WP_001232240.1
C2566_RS19800	def	def	peptide deformylase	0.611290360242616	0.0819408471190596	Upregulated	1636.27156984073	WP_000114984.1
C2566_RS12555	ynjB	ynjB	ABC transporter substrate-binding protein	0.611195070390364	0.114291264998507	Upregulated	30.0874972598975	WP_001215339.1
C2566_RS03700	fimF	fimF	type 1 fimbria minor subunit FimF	0.604437916097921	0.164315970148866	Upregulated	23.8110042128663	WP_001244827.1
C2566_RS14665	atoS	atoS	two-component system sensor histidine kinase AtoS	0.602462408905277	0.091859089085778	Upregulated	206.090746909776	WP_000559135.1
C2566_RS12685	msrB	msrB	peptide-methionine (R)-S-oxide reductase MsrB	0.601382694890395	0.135104916908102	Upregulated	1388.57342661824	WP_001284618.1
C2566_RS18375	gpr	gpr	L-glyceraldehyde 3-phosphate reductase	0.599015376381261	0.144775869377049	Upregulated	261.911113633827	WP_000262172.1
C2566_RS09395	lpoB	lpoB	penicillin-binding protein activator LpoB	0.598145243527091	0.0920339206102405	Upregulated	99.1968719983092	WP_000164439.1
C2566_RS09430	bhsA	bhsA	multiple stress resistance protein BhsA	0.59784492693057	0.173684450054816	Upregulated	217.93022929769	WP_000800153.1
C2566_RS18740	ygjG	ygjG	putrescine aminotransferase	0.593504373419843	0.124892308445765	Upregulated	106.765630898668	WP_001301395.1
C2566_RS07675	ybiJ	ybiJ	DUF1471 family protein YbiJ	0.589585764011385	0.136985759242458	Upregulated	95.9794172115683	WP_000849301.1
C2566_RS02260	melR	melR	transcriptional regulator MelR	0.589044560289498	0.170402516881949	Upregulated	138.69864358585	WP_001090758.1
C2566_RS04530	hemL	hemL	glutamate-1-semialdehyde 2,1-aminomutase	0.587646831533872	0.127495429418484	Upregulated	294.209298876932	WP_000045290.1
C2566_RS03510	yjjZ	yjjZ	DUF1435 domain-containing protein	0.587471685377511	NA	Upregulated	303.849772731539	WP_001393508.1
C2566_RS20185	fic	fic	putative adenosine monophosphate-protein transferase Fic	0.587463976508608	0.0819408471190596	Upregulated	90.3052002459197	WP_000502522.1
C2566_RS03340	creB	creB	two-component system response regulator CreB	0.586249513984074	0.178738836271831	Upregulated	34.1917369782346	WP_001188654.1
C2566_RS15750	eutP	eutP	ethanolamine utilization acetate kinase EutP	0.58605284791988	0.201303113449949	Upregulated	8.86218208417332	WP_000820782.1
C2566_RS21385	C2566_RS21385	C2566_RS21385	MFS transporter	0.583629264058261	0.202624535932237	Upregulated	9.09015054893421	WP_000204810.1
C2566_RS16150	csiE	csiE	stationary phase inducible protein CsiE	0.580421163092093	0.124279991541085	Upregulated	191.272548526181	WP_000982997.1
C2566_RS10270	pdeR	pdeR	cyclic di-GMP phosphodiesterase	0.574039352102289	0.124696233593448	Upregulated	117.605062453085	WP_000859981.1
C2566_RS13400	pgsA	pgsA	CDP-diacylglycerol--glycerol-3-phosphate 3-phosphatidyltransferase	0.573746907330214	0.0571799184159182	Upregulated	331.505380193295	WP_001160187.1
C2566_RS17540	lplT	lplT	lysophospholipid transporter LplT	0.571223436103007	0.159134028630392	Upregulated	50.7735940020166	WP_000004616.1
C2566_RS13130	mepM	mepM	murein DD-endopeptidase MepM	0.568946347623597	0.0843350794361492	Upregulated	316.925926389212	WP_001184045.1
C2566_RS03305	thrA	thrA	bifunctional aspartate kinase/homoserine dehydrogenase I	0.56891475907967	0.134818638855557	Upregulated	273.130452992358	WP_001264707.1
C2566_RS01750	yjbD	yjbD	DUF3811 domain-containing protein	0.567744068102777	0.0778538485770405	Upregulated	98.8476484522659	WP_001207634.1
C2566_RS18715	mug	mug	G/U mismatch-specific DNA glycosylase	0.565328871249834	0.144721359222986	Upregulated	159.218882968622	WP_000228937.1
C2566_RS01940	yjbQ	yjbQ	secondary thiamine-phosphate synthase enzyme YjbQ	0.564728376270402	0.121713961777109	Upregulated	428.29777903836	WP_000270375.1
C2566_RS21055	dctA	dctA	C4-dicarboxylate transporter DctC	0.563904223418773	0.144775869377049	Upregulated	2929.21241711558	WP_000858210.1
C2566_RS12850	yoaA	yoaA	ATP-dependent DNA helicase	0.562912402788947	0.0974800824796097	Upregulated	142.512851363797	WP_000128847.1
C2566_RS10985	ydcU	ydcU	ABC transporter permease	0.56091693102062	0.168585142379027	Upregulated	25.7214308812183	WP_001251313.1
C2566_RS14460	yejA	yejA	extracellular solute-binding protein	0.560078039609017	0.0694786136203987	Upregulated	231.765383106357	WP_000637035.1
C2566_RS10475	tpx	tpx	thiol peroxidase	0.558391973175824	0.212499047401378	Upregulated	757.275580246813	WP_000084387.1
C2566_RS14400	psuK	psuK	pseudouridine kinase	0.558193181479719	0.20991867680235	Upregulated	8.05940193019107	WP_001208132.1
C2566_RS17055	rpoS	rpoS	RNA polymerase sigma factor RpoS	0.557803067236561	0.130228881383334	Upregulated	1607.73475729565	WP_000081550.1
C2566_RS18575	ribB	ribB	3,4-dihydroxy-2-butanone-4-phosphate synthase	0.555208256996514	0.153757164778338	Upregulated	360.780915868944	WP_001076997.1
C2566_RS14255	yohP	yohP	small membrane protein YohP	0.55502894098745	0.226014146766106	Upregulated	10.5795987782134	WP_000691708.1
C2566_RS14300	mglC	mglC	galactose/methyl galactoside ABC transporter permease MglC	0.554149433029542	0.1764948005282	Upregulated	108.309555832779	WP_001275118.1
C2566_RS20145	yheU	yheU	YheU family protein	0.549123338740912	0.149534810670276	Upregulated	41.0676197897816	WP_000907085.1
C2566_RS16235	hmpA	hmpA	NO-inducible flavohemoprotein	0.548983272615842	0.110287065472681	Upregulated	48.4984094650549	WP_000883122.1
C2566_RS15310	yfdC	yfdC	formate/nitrite transporter family protein	0.547761283382433	0.225026803758448	Upregulated	17.4720969316255	WP_000368117.1
C2566_RS15830	ypfJ	ypfJ	neutral zinc metallopeptidase	0.544439550955666	0.152823430404762	Upregulated	183.943902885428	WP_001267498.1
C2566_RS17685	yqeB	yqeB	selenium-dependent molybdenum cofactor biosynthesis protein YqeB	0.543878250013801	0.186275922016208	Upregulated	138.08808323623	WP_001020381.1
C2566_RS10485	mpaA	mpaA	murein tripeptide amidase MpaA	0.542570753590244	0.15906096761893	Upregulated	37.005292278675	WP_000219122.1
C2566_RS03110	C2566_RS03110	C2566_RS03110	BCCT family transporter	0.542000977319861	0.0648485414676052	Upregulated	137.339042465206	WP_001293436.1
C2566_RS14600	napA	napA	periplasmic nitrate reductase subunit alpha	0.53699514044441	0.136419658484431	Upregulated	87.8133751546571	WP_000778078.1
C2566_RS13340	araF	araF	arabinose ABC transporter substrate-binding protein AraF	0.535604183954498	0.144162650563133	Upregulated	140.776785501518	WP_000548675.1
C2566_RS10875	ydcJ	ydcJ	VOC family protein	0.534162898455164	0.103458301055779	Upregulated	82.3082695111141	WP_000013789.1
C2566_RS12395	pfkB	pfkB	6-phosphofructokinase II	0.533536200476395	0.134818638855557	Upregulated	208.858822385056	WP_000251727.1
C2566_RS05895	tomB	tomB	Hha toxicity modulator TomB	0.531626544817734	0.210590866287892	Upregulated	3674.11221724132	WP_000344800.1
C2566_RS04815	mltD	mltD	murein transglycosylase D	0.531033045312285	0.152823430404762	Upregulated	1135.46423176775	WP_000644685.1
C2566_RS21400	yiaU	yiaU	LysR family transcriptional regulator	0.529057917487485	0.18808666869279	Upregulated	76.3475581736363	WP_000164036.1
C2566_RS10860	hokB	hokB	type I toxin-antitoxin system toxin HokB	0.526762119188893	0.243490373964696	Upregulated	1410.52222866318	WP_001320773.1
C2566_RS12295	ppsR	ppsR	posphoenolpyruvate synthetase regulatory kinase/phosphorylase PpsR	0.525597124206525	0.106610733167765	Upregulated	111.051241915079	WP_000368046.1
C2566_RS21260	wecH	wecH	O-acetyltransferase WecH	0.52426774945978	0.154889390937565	Upregulated	24.8160747681661	WP_001182642.1
C2566_RS08605	ycbZ	ycbZ	AAA family ATPase	0.522061936812196	0.0819408471190596	Upregulated	192.585939074215	WP_000156518.1
C2566_RS13595	sbmC	sbmC	DNA gyrase inhibitor SbmC	0.516598507432603	0.187487648115326	Upregulated	270.727867185396	WP_001105393.1
C2566_RS19195	nlpI	nlpI	lipoprotein NlpI	0.515874399804537	0.174755087044996	Upregulated	7474.96887090468	WP_000802080.1
C2566_RS00270	rbsK	rbsK	ribokinase	0.512358593913236	0.190146533108428	Upregulated	93.694779506109	WP_012767772.1
C2566_RS12340	ihfA	ihfA	integration host factor subunit alpha	0.51200021686713	0.178433386995107	Upregulated	1227.20682122128	WP_001229265.1
C2566_RS19150	yhbQ	yhbQ	DNA damage response exodeoxyribonuclease YhbQ	0.511535927186522	0.17135466183244	Upregulated	21.581531009907	WP_000189314.1
C2566_RS12440	katE	katE	catalase HPII	0.511241530482594	0.13327304387162	Upregulated	253.330266388228	WP_000077856.1
C2566_RS11170	adhP	adhP	alcohol dehydrogenase AdhP	0.511147267220205	0.166825927124012	Upregulated	33.8024138672451	WP_000642433.1
C2566_RS00210	asnC	asnC	transcriptional regulator AsnC	0.510965123630488	0.202624535932237	Upregulated	31.8045839220137	WP_000432970.1
C2566_RS14905	elaB	elaB	stress response protein ElaB	0.50941029178882	0.164643651484834	Upregulated	111.217415534141	WP_000070621.1
C2566_RS20300	yhfZ	yhfZ	GntR family transcriptional regulator YhfZ	0.504026324222499	0.239027237976158	Upregulated	167.366993025423	WP_001254790.1
C2566_RS20475	malP	malP	maltodextrin phosphorylase	0.503923201446566	0.197624448754357	Upregulated	435.744980260695	WP_000081903.1
C2566_RS16740	proX	proX	glycine betaine/L-proline ABC transporter substrate-binding protein ProX	0.499994130130192	0.260862508237968	Upregulated	329.251381680369	WP_001216521.1
C2566_RS09725	fadR	fadR	fatty acid metabolism transcriptional regulator FadR	0.499093753505429	0.216085550101199	Upregulated	141.264721784676	WP_000234823.1
C2566_RS07250	sdhB	sdhB	succinate dehydrogenase iron-sulfur subunit SdhB	0.498841594021976	0.249350727103659	Upregulated	888.153410487649	WP_001235264.1
C2566_RS12300	aroH	aroH	3-deoxy-7-phosphoheptulonate synthase AroH	0.498672459516641	0.140516425552963	Upregulated	128.708338489453	WP_001082229.1
C2566_RS17505	rppH	rppH	RNA pyrophosphohydrolase	0.49752066018776	0.134961076431768	Upregulated	474.956636646657	WP_000564489.1
C2566_RS11840	uidR	uidR	DNA-binding transcriptional regulator UidR	0.497514353811736	0.18808666869279	Upregulated	390.896155354226	WP_000969092.1
C2566_RS07415	zitB	zitB	CDF family zinc transporter ZitB	0.496591559430995	0.173635506083721	Upregulated	76.697542872625	WP_000951295.1
C2566_RS05655	pgpA	pgpA	phosphatidylglycerophosphatase A	0.495484047960025	0.231145315040906	Upregulated	290.997021814789	WP_000154044.1
C2566_RS09465	C2566_RS09465	C2566_RS09465	ROK family protein	0.495429194569561	0.233753413876033	Upregulated	103.277944129867	NA
C2566_RS11210	ddpB	ddpB	ABC transporter permease	0.49441526136924	0.264013849210966	Upregulated	10.5025035741309	WP_000145111.1
C2566_RS01370	ptsP	ptsP	phosphoenolpyruvate--protein phosphotransferase	0.493983574898446	0.177766505236821	Upregulated	47.257928286615	WP_001185138.1
C2566_RS17990	ygfT	ygfT	formate-dependent uric acid utilization protein YgfT	0.493733559267676	0.214335389233614	Upregulated	59.9917117161237	WP_001300605.1
C2566_RS14515	yejM	yejM	LPS biosynthesis-modulating metalloenzyme YejM	0.493457327765756	0.124696233593448	Upregulated	289.814105052003	WP_000256203.1
C2566_RS16820	csrA	csrA	carbon storage regulator CsrA	0.492465553258831	0.235121937776488	Upregulated	1526.11040681018	WP_000906486.1
C2566_RS23270	C2566_RS23270	C2566_RS23270	TonB-dependent receptor plug domain-containing protein	0.49216326492021	0.272431794424596	Upregulated	16.3781178872845	NA
C2566_RS07485	C2566_RS07485	C2566_RS07485	hypothetical protein	0.489301171081623	0.230047553859948	Upregulated	51.5954634864722	WP_000762846.1
C2566_RS13430	hprR	hprR	response regulator transcription factor HprR	0.489055913511714	0.228973970516415	Upregulated	88.6175998667174	WP_001339045.1
C2566_RS00550	dapF	dapF	diaminopimelate epimerase	0.488575899835638	0.187487648115326	Upregulated	84.54592975873	WP_001160654.1
C2566_RS06965	asnB	asnB	asparagine synthase B	0.488199647381381	0.142329226132221	Upregulated	120.765347481499	WP_000337081.1
C2566_RS21985	emrD	emrD	multidrug efflux MFS transporter EmrD	0.487153169305618	0.18808666869279	Upregulated	119.650378223027	WP_000828746.1
C2566_RS02000	yjcH	yjcH	DUF485 domain-containing protein	0.485941113687273	0.256874688615246	Upregulated	25.0444729819496	WP_001014565.1
C2566_RS16550	rpsP	rpsP	30S ribosomal protein S16	0.484364201445798	0.249664245712132	Upregulated	904.029727467806	WP_000256450.1
C2566_RS10535	ogt	ogt	methylated-DNA--[protein]-cysteine S-methyltransferase	0.48419679557945	0.187645751482636	Upregulated	45.1757022519983	WP_000945005.1
C2566_RS03540	dnaT	dnaT	primosomal protein DnaT	0.484164623410994	0.223964624372172	Upregulated	54.8012898423326	WP_000098818.1
C2566_RS12155	ldtE	ldtE	L,D-transpeptidase LdtE	0.482896658459956	0.146592374202016	Upregulated	203.788225450523	WP_000817105.1
C2566_RS02790	ytfJ	ytfJ	YtfJ family protein	0.482070811679087	0.22324501071511	Upregulated	317.121122114463	WP_000175286.1
C2566_RS19655	panF	panF	sodium/pantothenate symporter	0.481683697395377	0.192903218494289	Upregulated	36.1148034327123	WP_001175728.1
C2566_RS12970	kdgR	kdgR	DNA-binding transcriptional regulator KdgR	0.481293854888535	0.105739543054552	Upregulated	215.049735771945	WP_001262182.1
C2566_RS02205	yjdM	yjdM	zinc ribbon domain-containing protein YjdM	0.481058999195962	0.230882146714729	Upregulated	93.4801983901667	WP_001300891.1
C2566_RS00285	yieP	yieP	FadR/GntR family transcriptional regulator	0.478985035455889	0.235811253119382	Upregulated	335.798776003598	WP_001131164.1
C2566_RS18385	yghA	yghA	NADP(+)-dependent aldehyde reductase	0.476818131295285	0.202078582402975	Upregulated	39.5968711432525	WP_000018760.1
C2566_RS03475	yjjG	yjjG	pyrimidine 5'-nucleotidase	0.476321780328276	0.192903218494289	Upregulated	52.4837709157593	WP_000870710.1
C2566_RS15115	hisJ	hisJ	histidine ABC transporter substrate-binding protein HisJ	0.474226944794302	0.235121937776488	Upregulated	304.354444058774	WP_000737621.1
C2566_RS04005	pdxA	pdxA	4-hydroxythreonine-4-phosphate dehydrogenase PdxA	0.473058759005078	0.0996354881848653	Upregulated	223.406808148681	WP_000241277.1
C2566_RS12060	punR	punR	DNA-binding transcriptional activator PunR	0.471629079262096	0.170710479179549	Upregulated	73.4253092606116	WP_000269493.1
C2566_RS03295	thrC	thrC	threonine synthase	0.470852388457119	0.18808666869279	Upregulated	118.979795361995	WP_000781074.1
C2566_RS17600	yqeF	yqeF	acetyl-CoA C-acetyltransferase	0.470636738108383	0.226014146766106	Upregulated	197.027529704759	WP_000656029.1
C2566_RS07240	sdhD	sdhD	succinate dehydrogenase membrane anchor subunit	0.469798320468264	0.283547344560457	Upregulated	354.052641133813	WP_000254365.1
C2566_RS16335	lepB	lepB	signal peptidase I	0.467759030937826	0.187487648115326	Upregulated	460.417383829503	WP_000002542.1
C2566_RS21765	gltS	gltS	sodium/glutamate symporter	0.464608098429073	0.178433386995107	Upregulated	4419.45034239613	WP_000468833.1
C2566_RS01145	rhaS	rhaS	HTH-type transcriptional activator RhaS	0.46415975305168	0.256874688615246	Upregulated	14.8350741484959	WP_000217165.1
C2566_RS12460	chbA	chbA	PTS N,N'-diacetylchitobiose transporter subunit IIA	0.463291160194095	0.272317375337428	Upregulated	18.6441258710104	WP_000968919.1
C2566_RS17060	nlpD	nlpD	murein hydrolase activator NlpD	0.46190982637674	0.223566148620803	Upregulated	2957.24748841779	WP_224692580.1
C2566_RS17980	uacT	uacT	urate/proton symporter UacT	0.459745448559182	0.296970685652258	Upregulated	86.5287772751238	WP_001295374.1
C2566_RS21130	dppF	dppF	dipeptide ABC transporter ATP-binding subunit DppF	0.458276057043501	0.293203105462226	Upregulated	24.0604089252225	WP_000107012.1
C2566_RS13605	sbcB	sbcB	exodeoxyribonuclease I	0.457413241685844	0.136419658484431	Upregulated	118.611681054008	WP_000980563.1
C2566_RS10695	C2566_RS10695	C2566_RS10695	hypothetical protein	0.457284368600413	0.303024658116365	Upregulated	12.4694569888387	WP_000654171.1
C2566_RS05860	C2566_RS05860	C2566_RS05860	MGMT family protein	0.457238638850456	0.262711156759113	Upregulated	20.5702217313388	WP_000409911.1
C2566_RS08865	agp	agp	bifunctional glucose-1-phosphatase/inositol phosphatase	0.456505182239284	0.237781651938545	Upregulated	1678.18110555099	WP_001044279.1
C2566_RS10470	tyrR	tyrR	transcriptional regulator TyrR	0.456091028573913	0.128659583568368	Upregulated	237.779188393618	WP_001300658.1
C2566_RS05740	cyoA	cyoA	cytochrome o ubiquinol oxidase subunit II	0.455598032818335	0.259065429133114	Upregulated	1213.35492827306	WP_001239440.1
C2566_RS16870	srlD	srlD	sorbitol-6-phosphate dehydrogenase	0.455491693669611	0.289870481429756	Upregulated	17.102035006851	WP_001077351.1
C2566_RS04070	thiP	thiP	thiamine/thiamine pyrophosphate ABC transporter permease ThiP	0.455344597971325	0.290407774101969	Upregulated	31.721721983679	WP_000235723.1
C2566_RS04685	ldcC	ldcC	lysine decarboxylase LdcC	0.45517950333304	0.167941748195966	Upregulated	95.6232131465959	WP_001020950.1
C2566_RS01910	qorA	qorA	quinone oxidoreductase	0.45417391005821	0.159457973602812	Upregulated	122.657147225104	WP_000235509.1
C2566_RS15615	cysP	cysP	thiosulfate/sulfate ABC transporter substrate-binding protein CysP	0.453392527209478	0.300367019355602	Upregulated	163.05975244086	WP_000290224.1
C2566_RS14355	yieE	yieE	DNA-binding transcriptional regulator YeiE	0.451080059631556	0.229326704926909	Upregulated	89.9053475245874	WP_000548294.1
C2566_RS21940	uhpC	uhpC	MFS transporter family glucose-6-phosphate receptor UhpC	0.450881676585188	0.260862508237968	Upregulated	43.3709221760679	WP_000936566.1
C2566_RS01455	trmA	trmA	tRNA (uridine(54)-C5)-methyltransferase TrmA	0.450433211685877	0.142329226132221	Upregulated	89.3159540925743	WP_000187022.1
C2566_RS03580	mdtM	mdtM	multidrug efflux MFS transporter MdtM	0.450228293649582	0.271597613371939	Upregulated	144.303942471627	WP_001137036.1
C2566_RS11370	tam	tam	trans-aconitate 2-methyltransferase	0.447839788620324	0.308877941069917	Upregulated	34.4213062872632	WP_001286597.1
C2566_RS17835	argP	argP	DNA-binding transcriptional regulator ArgP	0.446297107444154	0.223964624372172	Upregulated	131.238920959353	WP_000828351.1
C2566_RS14610	napF	napF	ferredoxin-type protein NapF	0.446243831838034	0.258719810649383	Upregulated	42.0134056455169	WP_000686736.1
C2566_RS06855	rihA	rihA	pyrimidine-specific ribonucleoside hydrolase RihA	0.445037118193189	0.199862226826249	Upregulated	269.859275281987	WP_001207520.1
C2566_RS08305	dmsC	dmsC	dimethyl sulfoxide reductase anchor subunit DmsC	0.444454276086402	0.273115833113931	Upregulated	227.015130193351	WP_000534631.1
C2566_RS04075	thiB	thiB	thiamine ABC transporter substrate binding subunit	0.44431291135248	0.238747391567794	Upregulated	35.6447093972011	WP_001301364.1
C2566_RS18110	ansB	ansB	L-asparaginase 2	0.441897991879226	0.199862226826249	Upregulated	3449.27374484415	WP_000394140.1
C2566_RS18580	ubiK	ubiK	ubiquinone biosynthesis accessory factor UbiK	0.441472057144285	0.148553989476733	Upregulated	106.252106260987	WP_001295626.1
C2566_RS02220	proP	proP	glycine betaine/L-proline transporter ProP	0.440561005692313	0.15018766187017	Upregulated	259.189994243638	WP_001298520.1
C2566_RS21530	trmL	trmL	tRNA (uridine(34)/cytosine(34)/5-carboxymethylaminomethyluridine(34)-2'-O)-methyltransferase TrmL	0.439087195803302	0.288355466588452	Upregulated	40.0185859223657	WP_000932344.1
C2566_RS20860	yhiN	yhiN	NAD(P)/FAD-dependent oxidoreductase	0.438067362037801	0.223964624372172	Upregulated	74.9177745165629	WP_000439197.1
C2566_RS23135	C2566_RS23135	C2566_RS23135	2-thiouracil desulfurase family protein	0.437483478405095	0.291033954057186	Upregulated	48.6942745360731	NA
C2566_RS02925	pyrL	pyrL	pyr operon leader peptide	0.436808863974727	0.322342095141738	Upregulated	27.8613477065234	WP_001296693.1
C2566_RS09740	dadX	dadX	catabolic alanine racemase DadX	0.436777200439411	0.318008228080352	Upregulated	390.260528891014	WP_000197884.1
C2566_RS19255	secG	secG	preprotein translocase subunit SecG	0.43435403516859	0.224072071263908	Upregulated	494.54868815733	WP_001297427.1
C2566_RS15740	eutT	eutT	ethanolamine utilization cob(I)yrinic acid a,c-diamide adenosyltransferase EutT	0.433540097874315	NA	Upregulated	4.97048133091493	WP_000651266.1
C2566_RS04965	crl	crl	sigma factor-binding protein Crl	0.433340062620403	0.280563391995971	Upregulated	1383.05989329072	WP_000174677.1
C2566_RS13000	yebS	yebS	membrane integrity lipid transport subunit YebS	0.43245533700158	0.195748781485319	Upregulated	258.192844507079	WP_001301337.1
C2566_RS15670	hemF	hemF	oxygen-dependent coproporphyrinogen oxidase	0.430313559952999	0.17990379367915	Upregulated	48.3655012816561	WP_000801364.1
C2566_RS05985	ybaL	ybaL	YbaL family putative K(+) efflux transporter	0.430219485515949	0.229611223541528	Upregulated	169.747320928654	WP_000546237.1
C2566_RS15585	yfeK	yfeK	YfeK family protein	0.430086116883024	0.319327556461374	Upregulated	383.947674579016	WP_000719959.1
C2566_RS06035	ybbJ	ybbJ	NfeD family protein	0.429688039047337	0.320581637802305	Upregulated	49.1727745515754	WP_000970309.1
C2566_RS21950	uhpA	uhpA	transcriptional regulator UhpA	0.42710340307519	0.300367019355602	Upregulated	20.0694323116265	WP_000633668.1
C2566_RS08150	amiD	amiD	N-acetylmuramoyl-L-alanine amidase AmiD	0.426606492682741	0.199862226826249	Upregulated	273.158737962955	WP_001255168.1
C2566_RS15955	purM	purM	phosphoribosylformylglycinamidine cyclo-ligase	0.426106946196858	0.258140105293873	Upregulated	38.4261982582666	WP_001295474.1
C2566_RS14125	apbC	apbC	iron-sulfur cluster carrier protein ApbC	0.425637731843182	0.225026803758448	Upregulated	241.441535388889	WP_001005448.1
C2566_RS20895	rlmJ	rlmJ	23S rRNA (adenine(2030)-N(6))-methyltransferase	0.425563745509875	0.175980250716854	Upregulated	78.8459217916339	WP_000954225.1
C2566_RS10850	cybB	cybB	cytochrome b561	0.424815852629917	0.17990379367915	Upregulated	197.227084605915	WP_000428998.1
C2566_RS16645	lhgO	lhgO	L-2-hydroxyglutarate oxidase	0.42443836528442	0.285361122299742	Upregulated	38.7978462122028	WP_000271963.1
C2566_RS18895	yhaH	yhaH	DUF805 domain-containing protein	0.423817208326499	0.306788210787269	Upregulated	74.7008895562061	WP_000384145.1
C2566_RS06925	ubiF	ubiF	3-demethoxyubiquinol 3-hydroxylase	0.423698681471472	0.179759248217439	Upregulated	256.230938995089	WP_000184540.1
C2566_RS14175	yehS	yehS	DUF1456 family protein	0.423575631120245	0.127042935889178	Upregulated	170.327781799316	WP_001295430.1
C2566_RS21395	yiaT	yiaT	MipA/OmpV family protein	0.420608216676637	0.310624561035581	Upregulated	16.7054276063171	WP_000906810.1
C2566_RS16930	hycI	hycI	hydrogenase maturation peptidase HycI	0.420506381832544	0.233753413876033	Upregulated	107.921650119475	WP_000132961.1
C2566_RS19715	yhdX	yhdX	amino acid ABC transporter permease	0.420216227004382	0.333824417610572	Upregulated	10.5190110806069	WP_000019664.1
C2566_RS10530	fnr	fnr	fumarate/nitrate reduction transcriptional regulator Fnr	0.419967978184968	0.235121937776488	Upregulated	1527.3960087567	NA
C2566_RS10870	ydcI	ydcI	LysR substrate-binding domain-containing protein	0.419936897505166	0.308587816112549	Upregulated	522.059838553563	WP_000414567.1
C2566_RS02630	bsmA	bsmA	biofilm peroxide resistance protein BsmA	0.419825710459905	0.311150688664507	Upregulated	567.750085682892	WP_000254633.1
C2566_RS06590	entH	entH	proofreading thioesterase EntH	0.419616517569004	0.333824417610572	Upregulated	8.53670835070629	WP_000637953.1
C2566_RS05495	aroL	aroL	shikimate kinase AroL	0.419441351188245	0.228973970516415	Upregulated	161.555320353265	WP_000193393.1
C2566_RS19565	aaeX	aaeX	p-hydroxybenzoic acid efflux pump operon protein AaeX	0.419406381167517	0.336033195277026	Upregulated	22.7851779915665	WP_000051841.1
C2566_RS14630	yojI	yojI	microcin J25 efflux ABC transporter YojI	0.41868250614204	0.266357930236147	Upregulated	70.6761177546971	WP_000422182.1
C2566_RS24905	sufA	sufA	Fe-S cluster assembly scaffold SufA	0.418086051974107	0.333824417610572	Upregulated	13.3601371152656	NA
C2566_RS20170	yhfK	yhfK	YccS/YhfK family putative transporter	0.416682641597391	0.141050902611386	Upregulated	268.780314198706	WP_012775971.1
C2566_RS12575	ynjF	ynjF	CDP-alcohol phosphatidyltransferase family protein	0.415885974014758	0.300367019355602	Upregulated	25.9272267010109	WP_001295484.1
C2566_RS07245	sdhA	sdhA	succinate dehydrogenase flavoprotein subunit	0.415147401322113	0.321774890210274	Upregulated	1989.42145878278	WP_000775540.1
C2566_RS16540	trmD	trmD	tRNA (guanosine(37)-N1)-methyltransferase TrmD	0.415003607097096	0.318008228080352	Upregulated	2765.0948748419	WP_000264777.1
C2566_RS19000	garP	garP	galactarate/glucarate/glycerate transporter GarP	0.414507104442382	0.326622347755106	Upregulated	19.4322563742477	WP_000599636.1
C2566_RS06990	nagE	nagE	PTS N-acetyl glucosamine transporter subunit IIABC	0.414153325392866	0.281064956997726	Upregulated	289.991872962051	WP_001023126.1
C2566_RS05855	ybaY	ybaY	YbaY family lipoprotein	0.414047942625633	0.303491112591899	Upregulated	205.117781153396	WP_000779826.1
C2566_RS03300	thrB	thrB	homoserine kinase	0.414006625526699	0.303024658116365	Upregulated	149.9485232082	WP_000241662.1
C2566_RS22130	dnaA	dnaA	chromosomal replication initiator protein DnaA	0.411820276970047	0.164907753121144	Upregulated	234.713705717252	WP_000059111.1
C2566_RS04695	tilS	tilS	tRNA lysidine(34) synthetase TilS	0.410996692548088	0.21933423748011	Upregulated	59.779427230402	WP_000176582.1
C2566_RS20295	yhfY	yhfY	PRD domain protein	0.410815040148219	0.334591007845833	Upregulated	34.5675202796307	WP_001295165.1
C2566_RS12520	astA	astA	arginine N-succinyltransferase	0.409571814545024	0.340538547760884	Upregulated	50.1107441084586	WP_000989419.1
C2566_RS20630	ugpC	ugpC	sn-glycerol 3-phosphate ABC transporter ATP binding protein UgpC	0.409502504194198	0.302501116455415	Upregulated	35.0386350590014	WP_000907792.1
C2566_RS09455	lolD	lolD	lipoprotein-releasing ABC transporter ATP-binding protein LolD	0.409270645673978	0.281064956997726	Upregulated	46.7568258243845	WP_001033695.1
C2566_RS11800	tus	tus	DNA replication terminus site-binding protein	0.406186498924117	0.293203105462226	Upregulated	55.0338449123115	WP_001295399.1
C2566_RS16755	ygaH	ygaH	L-valine transporter subunit YgaH	0.405194472119752	0.258140105293873	Upregulated	43.3810032906648	WP_000119763.1
C2566_RS12510	astB	astB	N-succinylarginine dihydrolase	0.404263537453196	0.350201196134973	Upregulated	45.3733795556243	WP_000995016.1
C2566_RS04360	gcd	gcd	quinoprotein glucose dehydrogenase	0.403997612578441	0.214335389233614	Upregulated	91.0591808457914	WP_001306211.1
C2566_RS16790	yqaB	yqaB	fructose-1-phosphate/6-phosphogluconate phosphatase	0.403666627539474	0.227840226397017	Upregulated	54.3712129795227	WP_000273290.1
C2566_RS24670	ynfT	ynfT	YnaM/YnfT family protein	0.402731695010872	0.357613184975667	Upregulated	62.3267560515402	WP_120795384.1
C2566_RS17900	gcvP	gcvP	aminomethyl-transferring glycine dehydrogenase	0.402389574740029	0.288355466588452	Upregulated	700.846968709035	WP_000195061.1
C2566_RS03350	robA	robA	MDR efflux pump AcrAB transcriptional activator RobA	0.402217410650343	0.306788210787269	Upregulated	694.22849609632	WP_000371666.1
C2566_RS14385	yeiL	yeiL	transcriptional regulator YeiL	0.400872213157589	0.333824417610572	Upregulated	29.4219151443666	WP_000658583.1
C2566_RS03385	nadR	nadR	multifunctional transcriptional regulator/nicotinamide-nucleotide adenylyltransferase/ribosylnicotinamide kinase NadR	0.40062729283673	0.22473879082608	Upregulated	153.332523236256	WP_000093814.1
C2566_RS10105	yciG	yciG	general stress protein	0.4006163994368	0.359355060299082	Upregulated	16.0911604806875	WP_000807651.1
C2566_RS11720	ynfL	ynfL	LysR family transcriptional regulator	0.400176900708115	0.35910208049598	Upregulated	11.4619617986569	WP_001019525.1
C2566_RS01645	zraP	zraP	zinc resistance sensor/chaperone ZraP	0.400117784411641	0.316119606369473	Upregulated	383.733622137504	WP_001296714.1
C2566_RS01735	yjbB	yjbB	Na/Pi cotransporter family protein	0.397204664484506	0.268993225363041	Upregulated	72.9267008128752	WP_000956830.1
C2566_RS20130	kefG	kefG	glutathione-regulated potassium-efflux system ancillary protein KefG	0.396719289017642	0.320581637802305	Upregulated	90.8754152644077	WP_001297514.1
C2566_RS08370	ycaL	ycaL	metallopeptidase YcaL	0.396072407189734	0.308587816112549	Upregulated	23.5136667970886	WP_001295345.1
C2566_RS20865	pitA	pitA	inorganic phosphate transporter PitA	0.395543707854023	0.306788210787269	Upregulated	309.090913949591	WP_000902780.1
C2566_RS17375	fucU	fucU	L-fucose mutarotase	0.39388084677168	0.334591007845833	Upregulated	85.8052447968213	WP_000920840.1
C2566_RS10070	tonB	tonB	TonB system transport protein TonB	0.393823909393822	0.261554359256909	Upregulated	40.3293481635882	WP_001300409.1
C2566_RS06005	ybaP	ybaP	TraB/GumN family protein	0.393296756702611	0.318008228080352	Upregulated	50.3057492392103	WP_000365173.1
C2566_RS10710	pinR	pinR	recombinase family protein	0.389000398294238	0.370140328776305	Upregulated	14.6960847111891	WP_000078178.1
C2566_RS01985	yjcE	yjcE	Na+/H+ antiporter	0.386895938843707	0.286708556925235	Upregulated	142.74830728412	WP_000402207.1
C2566_RS00010	rnpA	rnpA	ribonuclease P protein component	0.385559463986316	0.356888484857808	Upregulated	128.601315399945	WP_000239730.1
C2566_RS12515	astD	astD	succinylglutamate-semialdehyde dehydrogenase	0.385130995029396	0.341641696457811	Upregulated	63.083007519954	WP_000177202.1
C2566_RS04025	rluA	rluA	bifunctional tRNA pseudouridine(32) synthase/23S rRNA pseudouridine(746) synthase RluA	0.384766879179721	0.321774890210274	Upregulated	48.1799351163017	WP_000525176.1
C2566_RS01265	rraA	rraA	ribonuclease E activity regulator RraA	0.383949427824629	0.327732869645614	Upregulated	982.342011070818	WP_000872908.1
C2566_RS15110	hisQ	hisQ	histidine ABC transporter permease HisQ	0.383884762406662	0.340538547760884	Upregulated	95.6729231696952	WP_000965522.1
C2566_RS15645	yfeY	yfeY	RpoE-regulated lipoprotein	0.383151747672367	0.317566332414165	Upregulated	223.485292897957	WP_000838937.1
C2566_RS05980	gsk	gsk	inosine/guanosine kinase	0.382845627726231	0.305694996913049	Upregulated	134.951157584156	WP_000671574.1
C2566_RS07175	ybgI	ybgI	radiation resistance protein YbgI	0.382206877930025	0.245932662698239	Upregulated	119.420075096815	WP_000798859.1
C2566_RS01060	fdhE	fdhE	formate dehydrogenase accessory protein FdhE	0.381729245996367	0.288355466588452	Upregulated	149.226819453572	WP_000027705.1
C2566_RS04625	ispU	ispU	(2E,6E)-farnesyl-diphosphate-specific ditrans,polycis-undecaprenyl-diphosphate synthase	0.381531324793305	0.261554359256909	Upregulated	288.65654809599	WP_001295562.1
C2566_RS09525	roxA	roxA	[50S ribosomal protein L16]-arginine 3-hydroxylase	0.381248914344599	0.238747391567794	Upregulated	225.417660623243	WP_001295435.1
C2566_RS02530	amiB	amiB	N-acetylmuramoyl-L-alanine amidase AmiB	0.379505140459554	0.256874688615246	Upregulated	342.613057327298	WP_000640382.1
C2566_RS09850	prfA	prfA	peptide chain release factor 1	0.37846410764235	0.20836804383561	Upregulated	213.972067053394	WP_000804726.1
C2566_RS11810	fumB	fumB	class I fumarate hydratase	0.378321907016715	0.346812537217084	Upregulated	2436.0746355389	WP_000066639.1
C2566_RS14900	menF	menF	isochorismate synthase MenF	0.377531289922861	0.212887509322258	Upregulated	109.333568652554	WP_001191419.1
C2566_RS04300	aroP	aroP	aromatic amino acid transporter AroP	0.37704270831078	0.256874688615246	Upregulated	129.605191822992	WP_000969915.1
C2566_RS00280	mdtD	mdtD	multidrug transporter subunit MdtD	0.377001226356848	0.316389964445905	Upregulated	228.870598063461	WP_001280852.1
C2566_RS24295	C2566_RS24295	C2566_RS24295	IS3-like element ISEcB1 family transposase	0.376540036936461	0.383878902409582	Upregulated	7.22265873005169	WP_085950470.1
C2566_RS11195	ddpF	ddpF	oligopeptide/dipeptide ABC transporter ATP-binding protein	0.376321072576908	0.383878902409582	Upregulated	10.0607508117475	WP_001285557.1
C2566_RS19315	ispB	ispB	octaprenyl diphosphate synthase	0.375983849673356	0.261554359256909	Upregulated	269.673892484888	WP_001047336.1
C2566_RS12105	ydhS	ydhS	FAD-NAD(P)-binding protein	0.375770173940692	0.334591007845833	Upregulated	59.1854803140976	WP_000716950.1
C2566_RS03355	gpmB	gpmB	2,3-diphosphoglycerate-dependent phosphoglycerate mutase GpmB	0.375015725092897	0.322342095141738	Upregulated	68.7666170778009	WP_000942344.1
C2566_RS20825	rbbA	rbbA	ribosome-associated ATPase/putative transporter RbbA	0.373488986110299	0.199862226826249	Upregulated	141.873265706385	WP_000149156.1
C2566_RS03155	fecA	fecA	TonB-dependent Fe(3+) dicitrate receptor FecA	0.373122134506448	0.321774890210274	Upregulated	51.311705180981	WP_000188262.1
C2566_RS06890	gltI	gltI	glutamate/aspartate ABC transporter substrate-binding protein GltI	0.373036809979582	0.37741752374524	Upregulated	2476.02249485391	WP_001301404.1
C2566_RS00725	udp	udp	uridine phosphorylase	0.372877284769679	0.37183776519521	Upregulated	471.128388547707	WP_000045178.1
C2566_RS25040	yncP	yncP	protein YncP	0.372639326616666	0.387824808242738	Upregulated	25.8913688655175	WP_211180495.1
C2566_RS20190	yhfG	yhfG	YhfG family protein	0.371790663742459	0.360088580542143	Upregulated	42.0649038538584	WP_000736861.1
C2566_RS15635	murP	murP	PTS N-acetylmuramic acid transporter subunit IIBC	0.371770894254579	0.318008228080352	Upregulated	41.8052941268602	WP_001040449.1
C2566_RS15805	yffB	yffB	ArsC family reductase	0.370008450447621	0.33894842305435	Upregulated	52.0468342137071	WP_000258236.1
C2566_RS11785	ydgC	ydgC	GlpM family protein	0.369792370047969	0.35945049488689	Upregulated	54.9879581494097	WP_000524868.1
C2566_RS12330	btuE	btuE	bifunctional thioredoxin/glutathione peroxidase	0.368293075152253	0.306516058952009	Upregulated	38.6676976379673	WP_001154168.1
C2566_RS04380	yadH	yadH	ABC transporter permease	0.367615746943287	0.292400545144494	Upregulated	102.017647296192	WP_000972203.1
C2566_RS20240	frlC	frlC	fructoselysine 3-epimerase	0.367085473721715	0.388268327826729	Upregulated	12.354207941593	WP_000847837.1
C2566_RS05145	betI	betI	transcriptional regulator BetI	0.367021130999697	0.388268327826729	Upregulated	278.330098397951	WP_001301261.1
C2566_RS17720	C2566_RS17720	C2566_RS17720	nucleobase:cation symporter-2 family protein	0.366527379330318	0.39330582610169	Upregulated	41.3664027331291	WP_061057655.1
C2566_RS12285	ppsA	ppsA	phosphoenolpyruvate synthase	0.366350841933929	0.342581986183017	Upregulated	2189.52327612278	WP_000069410.1
C2566_RS01635	hupA	hupA	nucleoid-associated protein HU-alpha	0.36594964454152	0.28258399299406	Upregulated	1219.6405400471	WP_001044513.1
C2566_RS20060	C2566_RS20060	C2566_RS20060	carbohydrate-binding protein	0.365898979704778	0.308587816112549	Upregulated	56.6987876288059	WP_000773160.1
C2566_RS18435	yqhG	yqhG	YbjP/YqhG family protein	0.364980303796509	0.374228923521475	Upregulated	26.7486331195539	WP_000691619.1
C2566_RS03675	uxuA	uxuA	mannonate dehydratase	0.364435384395642	0.325792178358975	Upregulated	50.3746682300343	WP_000438562.1
C2566_RS07185	pxpC	pxpC	5-oxoprolinase subunit PxpC	0.363680472412256	0.32449512408844	Upregulated	70.5266485283896	WP_000912724.1
C2566_RS24170	C2566_RS24170	C2566_RS24170	hypothetical protein	0.363483947169461	0.37741752374524	Upregulated	29.8938444350638	WP_012775983.1
C2566_RS21535	cysE	cysE	serine O-acetyltransferase	0.361902971575848	0.334591007845833	Upregulated	153.569198481598	WP_001277561.1
C2566_RS18670	plsY	plsY	glycerol-3-phosphate 1-O-acyltransferase PlsY	0.359481627685496	0.29152415728605	Upregulated	65.6329851499796	WP_001272796.1
C2566_RS02050	yjcO	yjcO	Sel1 family TPR-like repeat protein YjcO	0.359372787094044	0.34100088903407	Upregulated	156.451582670399	WP_000719886.1
C2566_RS03695	C2566_RS03695	C2566_RS03695	fimbrial protein	0.359103920612417	0.385924023934949	Upregulated	17.2910769631803	WP_077897989.1
C2566_RS06830	ybeL	ybeL	zinc ribbon-containing protein	0.358851179131877	0.360088580542143	Upregulated	878.263061663091	WP_001044880.1
C2566_RS05995	ushA	ushA	bifunctional UDP-sugar hydrolase/5'-nucleotidase	0.358636543589003	0.266363817286928	Upregulated	287.813489255535	WP_000771748.1
C2566_RS18985	garK	garK	glycerate 2-kinase	0.357235107561252	0.383878902409582	Upregulated	27.8930856636334	WP_001300387.1
C2566_RS00560	xerC	xerC	tyrosine recombinase XerC	0.357094813450695	0.334896186394809	Upregulated	52.2117573879886	WP_000130686.1
C2566_RS17410	csdE	csdE	cysteine desulfurase sulfur acceptor subunit CsdE	0.356899430630538	0.318008228080352	Upregulated	142.632187832404	WP_000184261.1
C2566_RS00530	hemC	hemC	hydroxymethylbilane synthase	0.356648831272554	0.326182829162814	Upregulated	185.701706755136	WP_001354020.1
C2566_RS16515	yfiL	yfiL	DUF2799 domain-containing protein	0.35502549656967	0.406724991432231	Upregulated	23.8511002787784	WP_000976004.1
C2566_RS05725	cyoD	cyoD	cytochrome o ubiquinol oxidase subunit IV	0.354845124997249	0.403347056853603	Upregulated	262.185823125916	WP_000019869.1
C2566_RS13630	yeeZ	yeeZ	SDR family oxidoreductase	0.353336689279522	0.304005665701679	Upregulated	182.896113894023	WP_000754737.1
C2566_RS21030	yhjG	yhjG	AsmA family protein	0.353132161441253	0.324649726407745	Upregulated	74.7929434674745	WP_001296794.1
C2566_RS13880	dcd	dcd	dCTP deaminase	0.353032533547687	0.380924791440338	Upregulated	306.253677759056	WP_001234777.1
C2566_RS17260	gudX	gudX	enolase C-terminal domain-like protein	0.35302378615937	0.37126975977325	Upregulated	21.8126112374435	WP_000211759.1
C2566_RS15700	eutA	eutA	ethanolamine ammonia-lyase reactivating factor EutA	0.352943811883025	0.413265726685652	Upregulated	10.3217995486893	WP_001097447.1
C2566_RS02995	lptF	lptF	LPS export ABC transporter permease LptF	0.351396740614043	0.323279971783438	Upregulated	210.206117284823	WP_000584114.1
C2566_RS13380	yecA	yecA	UPF0149 family protein YecA	0.349434334244932	0.321774890210274	Upregulated	316.351810051793	WP_000847880.1
C2566_RS03555	opgB	opgB	phosphatidylglycerol--membrane-oligosaccharide glycerophosphotransferase	0.349136616969512	0.254785668657898	Upregulated	155.648192021081	NA
C2566_RS11355	lsrB	lsrB	autoinducer 2 ABC transporter substrate-binding protein LsrB	0.348993295339434	0.393700752196567	Upregulated	7.11411010328293	WP_000172488.1
C2566_RS03685	gntP	gntP	gluconate permease GntP	0.348882566703227	0.393700752196567	Upregulated	35.4095242298692	WP_000558251.1
C2566_RS18870	yqjD	yqjD	DUF883 family protein	0.34883365805917	0.325792178358975	Upregulated	314.600158215376	WP_000031415.1
C2566_RS20745	yhhQ	yhhQ	7-cyano-7-deazaguanine/7-aminomethyl-7-deazaguanine transporter	0.34880280404481	0.35910208049598	Upregulated	63.190958962568	WP_001100469.1
C2566_RS05970	hemH	hemH	ferrochelatase	0.348442802899351	0.376518694534477	Upregulated	52.2572468914343	WP_001250117.1
C2566_RS04480	hrpB	hrpB	ATP-dependent helicase HrpB	0.348267895444667	0.249350727103659	Upregulated	96.132853913236	WP_001350480.1
C2566_RS18265	lptG	lptG	LPS export ABC transporter permease LptG	0.34811235967734	0.345420546818883	Upregulated	90.1410647596674	WP_001318997.1
C2566_RS17270	yqcA	yqcA	flavodoxin	0.347521174259722	0.370244808241516	Upregulated	62.2087546453337	WP_000807751.1
C2566_RS10040	oppF	oppF	murein tripeptide/oligopeptide ABC transporter ATP-binding protein OppF	0.347373852725806	0.393555156040989	Upregulated	752.048247497881	WP_000994905.1
C2566_RS15185	fabB	fabB	beta-ketoacyl-ACP synthase I	0.347360861698543	0.393555156040989	Upregulated	1186.29898319508	WP_000817178.1
C2566_RS00545	lptM	lptM	LPS translocon maturation chaperone LptM	0.347124236607641	0.393555156040989	Upregulated	73.578623593383	WP_000799889.1
C2566_RS01040	fabY	fabY	fatty acid biosynthesis protein FabY	0.346942944531343	0.338989527606991	Upregulated	116.387958080976	WP_001297068.1
C2566_RS10255	osmB	osmB	osmotically-inducible lipoprotein OsmB	0.346837792555039	0.318008228080352	Upregulated	251.411210017548	WP_000498253.1
C2566_RS16605	smpB	smpB	SsrA-binding protein SmpB	0.346705307909326	0.28138349578974	Upregulated	85.1764539847628	WP_000162574.1
C2566_RS13045	yobA	yobA	CopC domain-containing protein YobA	0.346653803732677	0.348078415282548	Upregulated	168.119654068243	WP_000168747.1
C2566_RS18885	yqjF	yqjF	DoxX family protein	0.346464115252196	0.393700752196567	Upregulated	40.9340146786784	WP_000732240.1
C2566_RS07495	C2566_RS07495	C2566_RS07495	hypothetical protein	0.346389110122884	0.413425811694424	Upregulated	18.1491470160236	WP_001130801.1
C2566_RS11515	pinQ	pinQ	recombinase family protein	0.346258683065404	0.420920066534881	Upregulated	11.991052076582	WP_000086527.1
C2566_RS07760	ybiR	ybiR	anion transporter	0.345818671026353	0.362115143638962	Upregulated	76.0835349355581	WP_000056457.1
C2566_RS14170	yehR	yehR	YehR family lipoprotein	0.34547331365871	0.42213584134521	Upregulated	10.2664510467199	WP_001296231.1
C2566_RS05135	betA	betA	choline dehydrogenase	0.343861310489705	0.386997174609308	Upregulated	110.999993133144	WP_001159087.1
C2566_RS18445	ygiQ	ygiQ	YgiQ family radical SAM protein	0.343338475317421	0.374228923521475	Upregulated	91.0721141762839	WP_000095154.1
C2566_RS14305	mglA	mglA	galactose/methyl galactoside ABC transporter ATP-binding protein MglA	0.342914722831898	0.385924023934949	Upregulated	150.789748131989	WP_000255051.1
C2566_RS09590	bluF	bluF	blue light-responsive regulator BluF	0.342295123182489	0.389084480999038	Upregulated	101.455718188524	WP_001353798.1
C2566_RS18525	cpdA	cpdA	3',5'-cyclic-AMP phosphodiesterase	0.34226521353527	0.400673066089704	Upregulated	1231.45363896599	WP_000444752.1
C2566_RS21965	ivbL	ivbL	ilvB operon leader peptide IvbL	0.341265619222571	0.420920066534881	Upregulated	744.574772615466	WP_001300753.1
C2566_RS00940	glnL	glnL	nitrogen regulation protein NR(II)	0.341124913494095	0.332369874322595	Upregulated	58.0551087014031	WP_000190577.1
C2566_RS17905	ygfF	ygfF	SDR family oxidoreductase	0.340066192504711	0.386997174609308	Upregulated	25.2728470398999	WP_000951948.1
C2566_RS04880	yafJ	yafJ	class II glutamine amidotransferase	0.340021296464107	0.374143459173858	Upregulated	56.7675734580491	WP_000333379.1
C2566_RS02005	acs	acs	acetate--CoA ligase	0.339735832682442	0.428667639671089	Upregulated	663.7672808368	WP_000078239.1
C2566_RS12525	astC	astC	succinylornithine/acetylornithine transaminase	0.339367153438767	0.415166189893078	Upregulated	103.697068910137	WP_000082032.1
C2566_RS11165	yddM	yddM	HigA family addiction module antitoxin	0.339355106233726	0.384249550283653	Upregulated	92.5214424745051	WP_000781370.1
C2566_RS04630	cdsA	cdsA	phosphatidate cytidylyltransferase	0.339210328547194	0.349848805568822	Upregulated	225.187177619017	WP_000922446.1
C2566_RS19190	deaD	deaD	ATP-dependent RNA helicase DeaD	0.338217396096651	0.370244808241516	Upregulated	376.379330565452	WP_001295553.1
C2566_RS17940	fldB	fldB	flavodoxin FldB	0.3380094425632	0.400798704407942	Upregulated	279.665634380795	WP_001055874.1
C2566_RS22055	yidQ	yidQ	YceK/YidQ family lipoprotein	0.33791204538754	0.352980147004746	Upregulated	180.003855894226	WP_000620888.1
C2566_RS16585	recN	recN	DNA repair protein RecN	0.337128820026404	0.405577029568743	Upregulated	203.053047293676	WP_000880909.1
C2566_RS21525	lldD	lldD	quinone-dependent L-lactate dehydrogenase	0.336740838618562	0.428667639671089	Upregulated	460.867025466334	WP_000586962.1
C2566_RS11890	rsxA	rsxA	electron transport complex subunit RsxA	0.336648542518647	0.413628901650751	Upregulated	27.2586006247232	WP_000133193.1
C2566_RS13375	tyrP	tyrP	tyrosine transporter TyrP	0.336285134779355	0.36525989372306	Upregulated	41.830742339123	WP_000797573.1
C2566_RS10355	puuC	puuC	aldehyde dehydrogenase PuuC	0.336084806448122	0.429924429340954	Upregulated	12.3871409571731	WP_001009090.1
C2566_RS18315	yghU	yghU	glutathione-dependent disulfide-bond oxidoreductase	0.335937849684845	0.386997174609308	Upregulated	73.0970218885952	WP_001295515.1
C2566_RS01800	xylE	xylE	D-xylose transporter XylE	0.334462609977153	0.407917039745069	Upregulated	25.8779325900347	WP_001097274.1
C2566_RS18815	ygjR	ygjR	Gfo/Idh/MocA family protein	0.334388373211563	0.312001888280564	Upregulated	268.906820458504	WP_012775974.1
C2566_RS08645	helD	helD	DNA helicase IV	0.333915579680947	0.336033195277026	Upregulated	237.3573194003	WP_001295354.1
C2566_RS12175	sufC	sufC	Fe-S cluster assembly ATPase SufC	0.333538426405755	0.345278032472764	Upregulated	62.3937420578562	WP_000948865.1
C2566_RS19810	rsmB	rsmB	16S rRNA (cytosine(967)-C(5))-methyltransferase RsmB	0.333223506025288	0.349848805568822	Upregulated	107.586295368732	WP_000744778.1
C2566_RS17750	cmtB	cmtB	PTS mannitol transporter subunit IIA	0.332131126059403	0.430798441901542	Upregulated	15.0635426711165	WP_001239650.1
C2566_RS15325	dsdX	dsdX	D-serine transporter DsdX	0.33125650658253	0.366015043341683	Upregulated	89.2295269526702	WP_000556048.1
C2566_RS07900	rcdA	rcdA	DNA-binding transcriptional regulator RcdA	0.331067666875153	0.417731234143789	Upregulated	39.2698030367024	WP_001295289.1
C2566_RS19140	yhbO	yhbO	protein/nucleic acid deglycase	0.330641765945395	0.434970991165649	Upregulated	7.53734439140897	WP_000037608.1
C2566_RS19485	nanR	nanR	transcriptional regulator NanR	0.330357874215437	0.409620469987527	Upregulated	114.949100048374	WP_000523844.1
C2566_RS05580	acpH	acpH	ACP phosphodiesterase	0.32885331485086	0.400798704407942	Upregulated	29.2720328707176	WP_001009885.1
C2566_RS09815	pth	pth	aminoacyl-tRNA hydrolase	0.327805607659028	0.376518694534477	Upregulated	53.8941558099903	WP_000152933.1
C2566_RS14495	radD	radD	DEAD/DEAH box helicase	0.327634074512667	0.385924023934949	Upregulated	61.4570660526935	WP_000578061.1
C2566_RS09140	lpxL	lpxL	kdo(2)-lipid IV(A) lauroyltransferase	0.327632146219847	0.400215475777292	Upregulated	85.0864145909057	WP_000183364.1
C2566_RS10915	ydcL	ydcL	DUF3313 domain-containing protein	0.327431241588795	0.366598207219968	Upregulated	130.113119342867	WP_001261013.1
C2566_RS13145	znuB	znuB	zinc ABC transporter permease subunit ZnuB	0.32703357712275	0.383878902409582	Upregulated	44.1438931195825	WP_000571479.1
C2566_RS18735	aer	aer	aerotaxis sensor receptor Aer	0.326983312637925	0.347804045221223	Upregulated	66.1235248611738	WP_000094721.1
C2566_RS09030	ycdY	ycdY	molecular chaperone YcdY	0.326537123949183	0.344122671781589	Upregulated	100.29404817334	WP_001001902.1
C2566_RS05090	C2566_RS05090	C2566_RS05090	helix-turn-helix domain-containing protein	0.326150514698546	0.383878902409582	Upregulated	46.8020502460004	WP_000621009.1
C2566_RS08320	ycaM	ycaM	APC family permease	0.325388628126475	0.418767647540706	Upregulated	38.0825521321771	WP_000918506.1
C2566_RS16710	nrdH	nrdH	glutaredoxin-like protein NrdH	0.324745238798084	0.448511449876671	Upregulated	12.9096040374306	WP_001223227.1
C2566_RS24645	ynaM	ynaM	YnaM/YnfT family protein	0.324467432880785	0.452803394692045	Upregulated	249.169245360854	WP_120795384.1
C2566_RS17870	ygfB	ygfB	UPF0149 family protein YgfB	0.324241188893206	0.298083888590447	Upregulated	269.733814737137	WP_001295378.1
C2566_RS01710	aceA	aceA	isocitrate lyase	0.322972385825696	0.44403648703004	Upregulated	943.350806377594	WP_000857856.1
C2566_RS10220	acnA	acnA	aconitate hydratase AcnA	0.322694574439574	0.378221733584794	Upregulated	1152.09584402542	WP_000099534.1
C2566_RS21930	adeD	adeD	adenine deaminase	0.322265391013208	0.447634938453886	Upregulated	30.4183104766264	WP_001065718.1
C2566_RS20495	rtcR	rtcR	DNA-binding transcriptional regulator RtcR	0.322218707453463	0.451617777960415	Upregulated	13.7263571074492	WP_001232881.1
C2566_RS00420	wecA	wecA	UDP-N-acetylglucosamine--undecaprenyl-phosphate N-acetylglucosaminephosphotransferase	0.321195992804125	0.393326654776268	Upregulated	291.816588321752	WP_001050960.1
C2566_RS04290	ampD	ampD	1,6-anhydro-N-acetylmuramyl-L-alanine amidase AmpD	0.320950525273427	0.402104446285664	Upregulated	95.1593312125191	WP_000923721.1
C2566_RS08415	kdsB	kdsB	3-deoxy-manno-octulosonate cytidylyltransferase	0.320821998668471	0.420920066534881	Upregulated	154.834338095597	WP_000011603.1
C2566_RS00910	polA	polA	DNA polymerase I	0.320455004098309	0.29517715854896	Upregulated	486.890798921254	WP_000250006.1
C2566_RS18150	nupG	nupG	nucleoside permease NupG	0.319711258082507	0.393338998389489	Upregulated	207.712437389079	WP_001049791.1
C2566_RS08395	msbA	msbA	lipid A ABC transporter ATP-binding protein/permease MsbA	0.319649338161609	0.393120019167249	Upregulated	329.009947537528	WP_000551270.1
C2566_RS04890	yafQ	yafQ	type II toxin-antitoxin system mRNA interferase toxin YafQ	0.318812270020298	0.413265726685652	Upregulated	102.171541553301	WP_000615981.1
C2566_RS08210	macA	macA	macrolide transporter subunit MacA	0.317868087620142	0.318779029755578	Upregulated	92.0577309994282	WP_000746443.1
C2566_RS01850	ubiC	ubiC	chorismate lyase	0.317573581247215	0.44829109011433	Upregulated	222.980231860915	WP_001295693.1
C2566_RS07895	ybjJ	ybjJ	MFS transporter	0.31691954118803	0.426207857646118	Upregulated	40.6147356690186	WP_000217859.1
C2566_RS19035	agaW	agaW	PTS N-acetylgalactosamine transporter subunit IIC	0.316496102295299	0.457288488711705	Upregulated	8.650277996255	WP_000406214.1
C2566_RS08630	sxy	sxy	CRP-S regulon transcriptional coactivator Sxy	0.316141621329841	0.40480694114379	Upregulated	139.762549531969	WP_000839153.1
C2566_RS00720	ysgA	ysgA	dienelactone hydrolase family protein	0.315178456456197	0.44829109011433	Upregulated	143.183449536435	WP_001298606.1
C2566_RS04760	gmhB	gmhB	D-glycero-beta-D-manno-heptose 1,7-bisphosphate 7-phosphatase	0.315162944580375	0.397835560871077	Upregulated	111.506953494397	WP_001140174.1
C2566_RS08310	ycaC	ycaC	isochorismate family cysteine hydrolase YcaC	0.314743901778384	0.414539648977729	Upregulated	206.676705211341	WP_000165879.1
C2566_RS16045	rodZ	rodZ	cytoskeleton protein RodZ	0.314256390518415	0.364588926353454	Upregulated	533.184973256683	WP_001090844.1
C2566_RS05665	dxs	dxs	1-deoxy-D-xylulose-5-phosphate synthase	0.313639557075096	0.360140715627655	Upregulated	260.200243834013	WP_000006818.1
C2566_RS16545	rimM	rimM	ribosome maturation factor RimM	0.313599568095673	0.451175549005033	Upregulated	1927.14124640103	WP_000043335.1
C2566_RS15130	purF	purF	amidophosphoribosyltransferase	0.313275527638719	0.35910208049598	Upregulated	93.5055889070469	WP_000334220.1
C2566_RS16685	ygaP	ygaP	thiosulfate sulfurtransferase YgaP	0.312508173322763	0.444851644141999	Upregulated	20.1657359639912	WP_001229445.1
C2566_RS18875	yqjE	yqjE	phage holin family protein	0.3122812761942	0.434471702657924	Upregulated	108.558664596117	WP_000785722.1
C2566_RS04635	rseP	rseP	sigma E protease regulator RseP	0.312264662707539	0.35910208049598	Upregulated	718.88971562662	WP_001295561.1
C2566_RS04520	fhuD	fhuD	Fe(3+)-hydroxamate ABC transporter substrate-binding protein FhuD	0.311852901635213	0.464578303896141	Upregulated	17.0633197713045	WP_001310529.1
C2566_RS12310	selO	selO	protein adenylyltransferase SelO	0.311745632937675	0.426207857646118	Upregulated	68.3004542911007	WP_000175606.1
C2566_RS11745	mdtI	mdtI	multidrug/spermidine efflux SMR transporter subunit MdtI	0.311410256943953	NA	Upregulated	4.73495651382789	WP_000046661.1
C2566_RS09410	ycfP	ycfP	alpha/beta hydrolase YcfP	0.311157518891918	0.405577029568743	Upregulated	550.227223190982	WP_000587930.1
C2566_RS21775	yicH	yicH	AsmA family protein	0.311149459793333	0.413942231226536	Upregulated	262.765973009001	WP_001300954.1
C2566_RS04055	araC	araC	arabinose operon transcriptional regulator AraC	0.310861554351979	0.453120714584583	Upregulated	119.461875437719	WP_001300811.1
C2566_RS18925	cyuP	cyuP	amino acid permease	0.310809264031871	0.418767647540706	Upregulated	40.0869574139849	WP_000401598.1
C2566_RS24685	pheM	pheM	pheST operon leader peptide PheM	0.308675495506846	NA	Upregulated	6.93871666932678	WP_001386830.1
C2566_RS21755	recG	recG	ATP-dependent DNA helicase RecG	0.306844447357551	0.347309005660877	Upregulated	112.69379242116	WP_000678419.1
C2566_RS10740	hslJ	hslJ	heat shock protein HslJ	0.306515699075678	0.453305618872962	Upregulated	39.73760326501	WP_001298828.1
C2566_RS20125	kefB	kefB	glutathione-regulated potassium-efflux system protein KefB	0.306461426322163	0.374908930545781	Upregulated	102.828592643978	WP_000399122.1
C2566_RS12420	ydjM	ydjM	metal-dependent hydrolase	0.305750031609828	0.480143604881271	Upregulated	16.7846662230873	WP_001295408.1
C2566_RS13770	wcaM	wcaM	colanic acid biosynthesis protein WcaM	0.305209806778285	0.481162936484723	Upregulated	14.4732574945356	WP_001115981.1
C2566_RS08165	ltaE	ltaE	low-specificity L-threonine aldolase	0.304699635644285	0.333824417610572	Upregulated	165.717096512811	WP_000566356.1
C2566_RS13970	yegS	yegS	lipid kinase YegS	0.304204138261115	0.473707316474685	Upregulated	29.5844097177409	WP_000807361.1
C2566_RS18205	glcA	glcA	glycolate permease GlcA	0.304005968437145	0.482814996733946	Upregulated	14.2667819529769	WP_000259318.1
C2566_RS17500	ptsP	ptsP	phosphoenolpyruvate--protein phosphotransferase	0.303303926238786	0.370489227661091	Upregulated	251.755465176213	WP_000957907.1
C2566_RS02705	rplI	rplI	50S ribosomal protein L9	0.302934004349489	0.480143604881271	Upregulated	597.836740917056	WP_001196062.1
C2566_RS09315	rpmF	rpmF	50S ribosomal protein L32	0.302369373807161	NA	Upregulated	617.681415271329	WP_000290727.1
C2566_RS01715	aceK	aceK	bifunctional isocitrate dehydrogenase kinase/phosphatase	0.302315902411005	0.478924050295534	Upregulated	460.657733753101	WP_001137223.1
C2566_RS16580	nadK	nadK	NAD(+) kinase	0.30226841446557	0.335437146776767	Upregulated	134.776832002658	WP_001059169.1
C2566_RS01200	pfkA	pfkA	6-phosphofructokinase	0.301553044274178	0.428667639671089	Upregulated	240.589379809569	WP_000591795.1
C2566_RS15090	yfcH	yfcH	TIGR01777 family oxidoreductase	0.301546788889659	0.441133379133114	Upregulated	172.526512901727	WP_001028341.1
C2566_RS01950	uvrA	uvrA	excinuclease ABC subunit UvrA	0.301503915616904	0.393555156040989	Upregulated	204.328326324686	WP_000357744.1
C2566_RS10990	ydcV	ydcV	ABC transporter permease	0.301477559607975	0.485409726914731	Upregulated	19.4340398503606	WP_000555458.1
C2566_RS15905	hyfI	hyfI	hydrogenase 4 catalytic subunit HyfI	0.301256077118777	NA	Upregulated	6.01390089060839	WP_000075541.1
C2566_RS07435	gpmA	gpmA	2,3-diphosphoglycerate-dependent phosphoglycerate mutase	0.299921958848214	0.401763605491015	Upregulated	1050.34381326248	WP_001295305.1
C2566_RS11340	hipB	hipB	type II toxin-antitoxin system antitoxin HipB	0.299669139644381	0.478924050295534	Upregulated	100.419211477748	WP_001301023.1
C2566_RS15100	hisP	hisP	histidine ABC transporter ATP-binding protein HisP	0.299533587196322	0.448511449876671	Upregulated	91.0451591164401	WP_001293613.1
C2566_RS21450	yibA	yibA	HEAT repeat domain-containing protein	0.298918954191949	0.485409726914731	Upregulated	581.207136025633	WP_000072850.1
C2566_RS16225	yphH	yphH	ROK family protein	0.298795847114911	0.424970622982116	Upregulated	77.1562006610728	WP_001200789.1
C2566_RS09415	ndh	ndh	NADH-quinone dehydrogenase	0.298781339886137	0.40480694114379	Upregulated	75.1241175451079	WP_001295439.1
C2566_RS14060	thiM	thiM	hydroxyethylthiazole kinase	0.298693490009252	0.466141501313555	Upregulated	346.026541356084	WP_001195564.1
C2566_RS13265	cheB	cheB	protein-glutamate methylesterase/protein glutamine deamidase	0.298373532859736	0.477254962333063	Upregulated	8.19171700987219	WP_000036371.1
C2566_RS22000	yidH	yidH	YidH family protein	0.298031679771619	0.449330490537534	Upregulated	17.9226046796491	WP_001027452.1
C2566_RS11980	ydhJ	ydhJ	HlyD family secretion protein	0.297942795969228	0.480143604881271	Upregulated	25.2686148163839	WP_001301002.1
C2566_RS15625	murR	murR	HTH-type transcriptional regulator MurR	0.297895080327491	0.480143604881271	Upregulated	14.7887652688964	WP_000966478.1
C2566_RS10835	aldA	aldA	aldehyde dehydrogenase	0.297602920369198	0.493138288449501	Upregulated	725.25931203592	WP_000115936.1
C2566_RS08410	ycaR	ycaR	protein YcaR	0.297417774194397	0.446280968311293	Upregulated	76.421415972186	WP_000350058.1
C2566_RS10340	puuA	puuA	glutamate-putrescine ligase	0.296980463526428	0.477254962333063	Upregulated	48.7146359231782	WP_001300763.1
C2566_RS10160	rluB	rluB	23S rRNA pseudouridine(2605) synthase RluB	0.296933249279665	0.465866191883576	Upregulated	127.794694632745	WP_001291217.1
C2566_RS17875	pepP	pepP	Xaa-Pro aminopeptidase	0.296759236414434	0.444851644141999	Upregulated	231.241568052054	WP_001290123.1
C2566_RS20715	rsmD	rsmD	16S rRNA (guanine(966)-N(2))-methyltransferase	0.296502805561137	0.444851644141999	Upregulated	45.62502045749	WP_000743204.1
C2566_RS02625	yjfN	yjfN	DUF1471 family protease activator YjfN	0.296171414657978	0.488300771106248	Upregulated	191.981197582759	WP_000811566.1
C2566_RS11905	rsxD	rsxD	electron transport complex subunit RsxD	0.296163931503217	0.466141501313555	Upregulated	41.974195691914	WP_000231922.1
C2566_RS04525	fhuB	fhuB	Fe(3+)-hydroxamate ABC transporter permease FhuB	0.295949149691535	0.48241786035752	Upregulated	31.5197591896877	WP_061057646.1
C2566_RS06475	ybdJ	ybdJ	DUF1158 domain-containing protein	0.295822022649863	0.462566158872845	Upregulated	50.6984510090131	WP_000682514.1
C2566_RS12605	selD	selD	selenide, water dikinase SelD	0.2956872555918	0.457098597206137	Upregulated	373.785268937002	WP_001301298.1
C2566_RS08400	lpxK	lpxK	tetraacyldisaccharide 4'-kinase	0.295229597719082	0.463341342426882	Upregulated	49.1019817034179	WP_000570539.1
C2566_RS21960	ilvB	ilvB	acetolactate synthase large subunit	0.295176302415902	0.478924050295534	Upregulated	246.288220006973	WP_000168475.1
C2566_RS06660	rnk	rnk	nucleoside diphosphate kinase regulator	0.294503567253896	0.477254962333063	Upregulated	93.3486229269725	WP_000089731.1
C2566_RS14550	ccmF	ccmF	cytochrome c-type biogenesis heme lyase CcmF	0.294177602937514	0.477708018829836	Upregulated	51.7731381135475	WP_000982447.1
C2566_RS15190	mnmC	mnmC	bifunctional tRNA (5-methylaminomethyl-2-thiouridine)(34)-methyltransferase MnmD/FAD-dependent 5-carboxymethylaminomethyl-2-thiouridine(34) oxidoreductase MnmC	0.294131280331553	0.393555156040989	Upregulated	147.447731673783	WP_000683788.1
C2566_RS18865	yqjC	yqjC	DUF1090 family protein YqjC	0.293762633278201	0.417426547674344	Upregulated	1124.29600712545	WP_001295543.1
C2566_RS00220	viaA	viaA	ATPase RavA stimulator ViaA	0.2931930043797	0.378221733584794	Upregulated	69.4794960801895	WP_000956615.1
C2566_RS22060	yidR	yidR	DUF3748 domain-containing protein	0.292735179628666	0.445838937714237	Upregulated	49.8489954718868	WP_001295245.1
C2566_RS04575	yaeH	yaeH	DUF3461 family protein	0.29166770187383	0.446129062973386	Upregulated	1899.75279444691	WP_000272188.1
C2566_RS09975	purU	purU	formyltetrahydrofolate deformylase	0.291640774401261	0.418767647540706	Upregulated	401.309981424107	WP_000555849.1
C2566_RS04320	lpdA	lpdA	dihydrolipoyl dehydrogenase	0.290749156325822	0.495421196172702	Upregulated	3343.47718073016	WP_000102485.1
C2566_RS05770	clpP	clpP	ATP-dependent Clp endopeptidase proteolytic subunit ClpP	0.290740894123906	0.435322823788669	Upregulated	661.185611510957	WP_000122253.1
C2566_RS12960	mgrB	mgrB	PhoP/PhoQ regulator MgrB	0.290633158183665	0.482168208723542	Upregulated	618.594375498517	WP_000714550.1
C2566_RS19415	yrbL	yrbL	PhoP regulatory network protein YrbL	0.290537135875567	0.50472635758712	Upregulated	768.371803475207	WP_000620405.1
C2566_RS09545	hflD	hflD	high frequency lysogenization protein HflD	0.290439095061303	0.488300771106248	Upregulated	74.0331659773183	WP_001297479.1
C2566_RS16700	ygaC	ygaC	DUF2002 family protein	0.290274236783962	0.485409726914731	Upregulated	35.3630823533953	WP_000281320.1
C2566_RS01945	yjbR	yjbR	MmcQ/YjbR family DNA-binding protein	0.289956297968751	0.496144428125201	Upregulated	299.278792935176	WP_000155657.1
C2566_RS11105	narI	narI	respiratory nitrate reductase subunit gamma	0.289535329475213	0.502404553185631	Upregulated	11.9985577955254	WP_000617115.1
C2566_RS03610	yjiJ	yjiJ	MFS transporter	0.289253225184221	0.466141501313555	Upregulated	45.9344088180566	WP_001141220.1
C2566_RS14105	C2566_RS14105	C2566_RS14105	helix-turn-helix domain-containing protein	0.288909188477072	0.501411304577764	Upregulated	62.7260757177555	WP_000858919.1
C2566_RS05140	betB	betB	betaine-aldehyde dehydrogenase	0.287976649026362	0.496144428125201	Upregulated	186.672312975075	WP_000089084.1
C2566_RS00520	hemX	hemX	uroporphyrinogen-III C-methyltransferase	0.287346921532278	0.44829109011433	Upregulated	204.253435436091	WP_000139084.1
C2566_RS07445	ybhC	ybhC	putative acyl-CoA thioester hydrolase	0.287268945885029	0.42394137314851	Upregulated	216.451671986679	WP_001091587.1
C2566_RS20515	glpD	glpD	glycerol-3-phosphate dehydrogenase	0.286684769871446	0.506384411758959	Upregulated	421.402221379157	WP_000448135.1
C2566_RS01025	yihX	yihX	glucose-1-phosphatase	0.286386130652432	0.443750388967827	Upregulated	161.698648897099	WP_001295269.1
C2566_RS20365	mrcA	mrcA	peptidoglycan glycosyltransferase/peptidoglycan DD-transpeptidase MrcA	0.285819869959588	0.43992584647754	Upregulated	176.660499417764	WP_000673804.1
C2566_RS15890	hyfF	hyfF	hydrogenase 4 subunit F	0.285262677992406	0.508996079499642	Upregulated	11.1700409305899	WP_000122577.1
C2566_RS17335	C2566_RS17335	C2566_RS17335	L-fuculose-phosphate aldolase	0.284641127031496	0.510432887137383	Upregulated	9.20524465767611	NA
C2566_RS19270	ftsH	ftsH	ATP-dependent zinc metalloprotease FtsH	0.284050207257359	0.457601133134532	Upregulated	1335.06986501517	WP_001107467.1
C2566_RS12590	gdhA	gdhA	NADP-specific glutamate dehydrogenase	0.28388804107187	0.378221733584794	Upregulated	203.005652000009	WP_000373021.1
C2566_RS01335	metF	metF	methylenetetrahydrofolate reductase	0.281635124024484	0.511487438076333	Upregulated	23.1708629616718	WP_000007523.1
C2566_RS15405	ypdA	ypdA	two-component system sensor histidine kinase YpdA	0.28105328865398	0.436419791054598	Upregulated	79.3870914109257	WP_000544359.1
C2566_RS06470	ybdF	ybdF	MmcQ/YjbR family DNA-binding protein	0.280857871030563	0.478924050295534	Upregulated	29.0840503490533	WP_000360951.1
C2566_RS17295	queF	queF	NADPH-dependent 7-cyano-7-deazaguanine reductase QueF	0.280286546301732	0.41062636520239	Upregulated	149.253557688048	WP_000100420.1
C2566_RS15005	nuoA	nuoA	NADH-quinone oxidoreductase subunit NuoA	0.280012523929047	0.455707102727147	Upregulated	411.395854961735	WP_000062997.1
C2566_RS20620	yhhA	yhhA	DUF2756 family protein	0.279492781839976	0.485409726914731	Upregulated	241.38339659221	WP_000825996.1
C2566_RS16525	dgcN	dgcN	diguanylate cyclase DgcN	0.27909624102318	0.506264929844066	Upregulated	58.8166130908631	WP_000969010.1
C2566_RS06395	ylcI	ylcI	YlcI/YnfO family protein	0.278838430056712	0.523923474819695	Upregulated	7.12915926745573	WP_001415975.1
C2566_RS05370	frmA	frmA	S-(hydroxymethyl)glutathione dehydrogenase	0.278765763156084	0.466934204376334	Upregulated	55.0360336769735	WP_000842100.1
C2566_RS00365	ilvY	ilvY	HTH-type transcriptional activator IlvY	0.278361746301585	0.495421196172702	Upregulated	40.4840634625326	WP_000365791.1
C2566_RS19550	yhcO	yhcO	barstar family protein	0.278198182724338	0.506384411758959	Upregulated	380.100964499422	WP_001029005.1
C2566_RS00050	yidZ	yidZ	HTH-type transcriptional regulator YidZ	0.278113714855579	0.496455782821501	Upregulated	52.4793345109831	WP_000748502.1
C2566_RS01535	secE	secE	preprotein translocase subunit SecE	0.277893692383208	0.477254962333063	Upregulated	252.055129201798	WP_001275702.1
C2566_RS24755	pheL	pheL	pheA operon leader peptide PheL	0.277868224081519	0.526931632285312	Upregulated	64.1125510983339	WP_001386991.1
C2566_RS12305	hemP	hemP	hemin uptake protein HemP	0.277458194851512	NA	Upregulated	6.86362865019473	WP_001270809.1
C2566_RS17400	ygdI	ygdI	YgdI/YgdR family lipoprotein	0.277309356854073	0.519892470879613	Upregulated	154.529806380819	WP_000750398.1
C2566_RS03870	fkpB	fkpB	FKBP-type peptidyl-prolyl cis-trans isomerase	0.276170862116701	0.506384411758959	Upregulated	41.2355516811068	WP_000004655.1
C2566_RS00810	fre	fre	NAD(P)H-flavin reductase	0.276167251101892	0.393555156040989	Upregulated	506.36839562635	WP_000209826.1
C2566_RS15825	tmcA	tmcA	tRNA cytosine(34) acetyltransferase TmcA	0.276030833864756	0.464578303896141	Upregulated	95.9032137470303	WP_000829360.1
C2566_RS15370	frc	frc	formyl-CoA transferase	0.275571696837802	0.523163975474274	Upregulated	8.86764679919623	WP_000106759.1
C2566_RS09425	comR	comR	TetR family copper-responsive transcriptional repressor ComR	0.275551328166926	0.506384411758959	Upregulated	134.581391951256	WP_000179805.1
C2566_RS07000	chiP	chiP	chitoporin ChiP	0.275350381265533	0.521711263777773	Upregulated	34.7241015931166	WP_001258839.1
C2566_RS09885	C2566_RS09885	C2566_RS09885	type I toxin-antitoxin system toxin Ldr family protein	0.27521962253097	0.531053775430819	Upregulated	14.6836302016573	WP_000170965.1
C2566_RS17315	xni	xni	flap endonuclease Xni	0.275160725030303	0.508996079499642	Upregulated	37.6601458845443	WP_000268232.1
C2566_RS04140	cra	cra	catabolite repressor/activator	0.274491179324939	0.506384411758959	Upregulated	198.177648070588	WP_000762401.1
C2566_RS15695	eutB	eutB	ethanolamine ammonia-lyase subunit alpha	0.273785831519757	0.531424206306783	Upregulated	10.3637544069891	WP_000769961.1
C2566_RS02750	fklB	fklB	FKBP-type peptidyl-prolyl cis-trans isomerase	0.273731876523144	0.526931632285312	Upregulated	149.364268966232	WP_000211237.1
C2566_RS15490	yfeC	yfeC	YfeC-like transcriptional regulator	0.273275190769295	0.510591312611805	Upregulated	196.218809129872	WP_000472021.1
C2566_RS08625	sulA	sulA	SOS-induced cell division inhibitor SulA	0.273237955801136	0.518920308812656	Upregulated	135.857558142902	WP_000288710.1
C2566_RS05815	ybaE	ybaE	SgrR family transcriptional regulator	0.272518234268532	0.506384411758959	Upregulated	633.071512323858	WP_001238194.1
C2566_RS21085	bcsQ	bcsQ	cellulose biosynthesis protein BcsQ	0.271988434312701	0.531424206306783	Upregulated	14.7849355307872	WP_000279493.1
C2566_RS16650	gabD	gabD	NADP-dependent succinate-semialdehyde dehydrogenase	0.271168799406932	0.503785413817846	Upregulated	43.2271722702737	WP_000772820.1
C2566_RS05795	ppiD	ppiD	peptidylprolyl isomerase	0.271161155448331	0.478924050295534	Upregulated	1000.64022265709	WP_000969378.1
C2566_RS01030	yihY	yihY	virulence factor BrkB family protein	0.270945655708012	0.428498411021569	Upregulated	258.624311752154	WP_000920762.1
C2566_RS10760	ydbL	ydbL	YdbL family protein	0.269653422850455	0.531424206306783	Upregulated	51.7643025646857	WP_000752043.1
C2566_RS16350	rseB	rseB	sigma-E factor regulatory protein RseB	0.269503004750052	0.477254962333063	Upregulated	665.167158611989	WP_000812053.1
C2566_RS18880	yqjK	yqjK	YqjK-like family protein	0.269180575291112	0.523163975474274	Upregulated	119.06801750567	WP_000096086.1
C2566_RS03810	sgcC	sgcC	PTS sugar transporter subunit IIC SgcC	0.269175081230207	0.531053775430819	Upregulated	24.6413816335806	WP_000460843.1
C2566_RS18550	ygiB	ygiB	DUF1190 family protein	0.268966683866858	0.519930038983779	Upregulated	357.314944406606	WP_000831543.1
C2566_RS16140	suhB	suhB	inositol-1-monophosphatase	0.268745283456196	0.531330630774201	Upregulated	131.453934606272	WP_000553451.1
C2566_RS15400	alaC	alaC	alanine transaminase	0.268493845872165	0.506761444621054	Upregulated	135.826495138504	WP_000785931.1
C2566_RS00110	bglG	bglG	transcriptional antiterminator BglG	0.268479543672353	0.540494725839354	Upregulated	8.97308516853011	WP_001300932.1
C2566_RS01880	yjbJ	yjbJ	CsbD family protein	0.268422792169997	NA	Upregulated	6948.08718011678	WP_001030593.1
C2566_RS05735	cyoB	cyoB	cytochrome o ubiquinol oxidase subunit I	0.268090506252209	0.535914995974806	Upregulated	1234.77667272315	WP_000467180.1
C2566_RS05835	mdlB	mdlB	SmdB family multidrug efflux ABC transporter permease/ATP-binding protein	0.2679364683007	0.477490421456764	Upregulated	111.002737710831	WP_001256174.1
C2566_RS17010	ygbA	ygbA	nitrous oxide-stimulated promoter family protein	0.267896355587185	0.536169036165839	Upregulated	8.61800190016615	WP_000015497.1
C2566_RS04735	tsaA	tsaA	tRNA (N6-threonylcarbamoyladenosine(37)-N6)-methyltransferase TrmO	0.26764401426638	0.526931632285312	Upregulated	194.417528799365	WP_000094031.1
C2566_RS16885	gutQ	gutQ	arabinose-5-phosphate isomerase GutQ	0.267440686198688	0.507397015734996	Upregulated	39.9160372034872	WP_001287420.1
C2566_RS08995	dgcT	dgcT	GGDEF domain-containing protein	0.26738369763936	0.524036010723448	Upregulated	394.911837214727	WP_000409883.1
C2566_RS19520	zapG	zapG	Z-ring associated protein ZapG	0.267180637107861	0.506384411758959	Upregulated	299.672087455563	WP_001295270.1
C2566_RS06235	fimA	fimA	type 1 fimbrial major subunit FimA	0.267160134607058	NA	Upregulated	6.68984295736042	WP_000776555.1
C2566_RS00340	ilvG	ilvG	acetolactate synthase 2 catalytic subunit	0.26702247599643	0.496144428125201	Upregulated	106.729061596099	WP_001012606.1
C2566_RS01655	zraR	zraR	sigma-54-dependent response regulator transcription factor ZraR	0.26667959547878	0.523073817117628	Upregulated	66.1067540483678	WP_000148551.1
C2566_RS04615	frr	frr	ribosome recycling factor	0.266239104306133	0.50920167957847	Upregulated	411.300858671741	WP_000622418.1
C2566_RS14270	yohK	yohK	CidB/LrgB family autolysis modulator	0.26590306864184	0.507102737999806	Upregulated	52.0526979012719	WP_000968208.1
C2566_RS04830	rnhA	rnhA	ribonuclease HI	0.265746340005273	0.537627888918718	Upregulated	30.1408776591001	WP_000917883.1
C2566_RS07770	ybiT	ybiT	ABC-F family ATPase	0.26557582939231	0.506384411758959	Upregulated	218.749467089897	WP_000961458.1
C2566_RS21010	yhjB	yhjB	helix-turn-helix transcriptional regulator	0.265150253432366	0.531424206306783	Upregulated	24.4698816655497	WP_001167676.1
C2566_RS07610	clsB	clsB	cardiolipin synthase ClsB	0.264032578410503	0.53890465072284	Upregulated	41.6552380914966	WP_000650315.1
C2566_RS05265	codA	codA	cytosine/isoguanine deaminase	0.262959297848078	0.51881394352319	Upregulated	45.7246924171687	WP_001301240.1
C2566_RS08950	efeU	efeU	iron uptake transporter permease EfeU	0.261983325473552	0.506384411758959	Upregulated	38.0716934219605	WP_000497942.1
C2566_RS20340	hofQ	hofQ	DNA uptake porin HofQ	0.261726803896909	0.547576754658512	Upregulated	18.3356632727427	WP_000815968.1
C2566_RS08085	potF	potF	spermidine/putrescine ABC transporter substrate-binding protein PotF	0.261264638112466	0.548964411742056	Upregulated	17.454162935644	WP_000126069.1
C2566_RS09990	rssB	rssB	two-component system response regulator RssB	0.261153047232278	0.506384411758959	Upregulated	96.3947561391083	WP_000193447.1
C2566_RS24535	yaiZ	yaiZ	DUF2754 domain-containing protein	0.261027973434918	0.546614941793206	Upregulated	157.141053477054	WP_001295334.1
C2566_RS20435	feoB	feoB	Fe(2+) transporter permease subunit FeoB	0.261019580547258	0.488300771106248	Upregulated	193.805140775026	WP_000737007.1
C2566_RS21380	C2566_RS21380	C2566_RS21380	AraC family transcriptional regulator	0.260549935185721	0.548964411742056	Upregulated	24.8941562430537	WP_000891828.1
C2566_RS16000	guaA	guaA	glutamine-hydrolyzing GMP synthase	0.259589579498119	0.512678354393861	Upregulated	373.19988074551	WP_000138270.1
C2566_RS13440	msrP	msrP	protein-methionine-sulfoxide reductase catalytic subunit MsrP	0.259367580258409	0.539789504790437	Upregulated	32.8351575971915	WP_000740094.1
C2566_RS15535	yfeH	yfeH	bile acid:sodium symporter family protein	0.259039390979253	0.476927376912717	Upregulated	117.283186636971	WP_000765610.1
C2566_RS03670	uxuB	uxuB	fructuronate reductase	0.258874260984788	0.531624095042457	Upregulated	43.7127657101286	WP_000208176.1
C2566_RS12710	yeaG	yeaG	protein kinase YeaG	0.257860097399282	0.518920308812656	Upregulated	125.3601577992	WP_071819586.1
C2566_RS11855	malX	malX	PTS maltose transporter subunit IICB	0.257808968070719	0.495421196172702	Upregulated	72.392211258782	WP_000125638.1
C2566_RS06195	purK	purK	5-(carboxyamino)imidazole ribonucleotide synthase	0.257705532993901	0.541344653882427	Upregulated	35.8478219180387	WP_000815553.1
C2566_RS21595	rfaF	rfaF	ADP-heptose--LPS heptosyltransferase RfaF	0.257622732735425	0.502275112199601	Upregulated	114.062281228786	WP_000699242.1
C2566_RS04460	gluQRS	gluQRS	tRNA glutamyl-Q(34) synthetase GluQRS	0.25756784617658	0.532594944266821	Upregulated	34.7286842220238	WP_000132715.1
C2566_RS21440	yibF	yibF	glutathione S-transferase	0.25748273238517	0.547576754658512	Upregulated	38.6842337863695	WP_000779792.1
C2566_RS00970	yihN	yihN	MFS transporter	0.25728893882179	0.557007162393575	Upregulated	14.528507716492	WP_000956312.1
C2566_RS16070	sseA	sseA	3-mercaptopyruvate sulfurtransferase	0.256858521629818	0.539789504790437	Upregulated	269.216355401349	WP_000108626.1
C2566_RS20115	slyD	slyD	peptidylprolyl isomerase	0.25663589163989	0.546614941793206	Upregulated	605.880058148022	WP_000861334.1
C2566_RS07225	gltA	gltA	citrate synthase	0.256233022840234	0.553075807144657	Upregulated	3134.65854132633	WP_000785834.1
C2566_RS21895	yicL	yicL	carboxylate/amino acid/amine transporter	0.256075065354773	0.506384411758959	Upregulated	67.7201767026655	WP_000535960.1
C2566_RS05660	yajO	yajO	1-deoxyxylulose-5-phosphate synthase YajO	0.256030325990711	0.51192288858963	Upregulated	179.073663540365	WP_001199799.1
C2566_RS16065	yfhM	yfhM	alpha2-macroglobulin	0.255804210837527	0.476654254122355	Upregulated	418.304629242487	WP_000736266.1
C2566_RS05945	dnaX	dnaX	DNA polymerase III subunit gamma/tau	0.25541458353188	0.506573235984216	Upregulated	358.489716294054	WP_000122013.1
C2566_RS00455	rffA	rffA	dTDP-4-amino-4,6-dideoxygalactose transaminase	0.255195550353025	0.531424206306783	Upregulated	66.3315947856198	WP_000612043.1
C2566_RS11750	mdtJ	mdtJ	multidrug/spermidine efflux SMR transporter subunit MdtJ	0.255125695733768	0.560520540859938	Upregulated	20.0905569571467	WP_000276149.1
C2566_RS13580	C2566_RS13580	C2566_RS13580	EutP/PduV family microcompartment system protein	0.254869958474435	0.564731778208921	Upregulated	7.44523373290445	WP_001016348.1
C2566_RS15730	eutM	eutM	ethanolamine utilization microcompartment protein EutM	0.254491448305049	0.563074893761422	Upregulated	11.9424532979495	WP_000387713.1
C2566_RS10525	uspE	uspE	universal stress protein UspE	0.254294677126026	0.521707625278196	Upregulated	1766.80321584368	WP_001262123.1
C2566_RS15200	epmC	epmC	elongation factor P hydroxylase	0.254178616364006	0.540494725839354	Upregulated	40.8619855906161	WP_001089241.1
C2566_RS06740	C2566_RS06740	C2566_RS06740	deaminated glutathione amidase	0.253569984366074	0.547141288171706	Upregulated	27.8981116776954	WP_000959109.1
C2566_RS13915	yegL	yegL	vWA domain-containing protein	0.253350475215201	NA	Upregulated	6.91650585978524	WP_000003153.1
C2566_RS02965	rraB	rraB	ribonuclease E inhibitor RraB	0.253266366779791	0.553018268112844	Upregulated	2211.54125029907	WP_000002953.1
C2566_RS16835	recX	recX	recombination regulator RecX	0.253001096347798	0.562042278386829	Upregulated	20.2265254333235	WP_000140508.1
C2566_RS11110	narW	narW	nitrate reductase molybdenum cofactor assembly chaperone	0.252961583892543	0.567600158423445	Upregulated	9.73761774624071	WP_001166353.1
C2566_RS11910	rsxG	rsxG	electron transport complex subunit RsxG	0.252555037024909	0.564731778208921	Upregulated	15.8902802738979	WP_000920802.1
C2566_RS19505	rpsI	rpsI	30S ribosomal protein S9	0.252160098207376	0.567358021732196	Upregulated	481.97064587676	WP_000829818.1
C2566_RS07795	fsa	fsa	fructose-6-phosphate aldolase	0.251831929846038	0.532594944266821	Upregulated	32.1940621134924	WP_001301278.1
C2566_RS05365	fghA	fghA	S-formylglutathione hydrolase	0.251815474880971	0.547555857605471	Upregulated	53.8235225181407	WP_000419042.1
C2566_RS02270	melA	melA	alpha-galactosidase	0.251729014652822	0.506384411758959	Upregulated	49.2373152048179	WP_000988027.1
C2566_RS03945	caiT	caiT	L-carnitine/gamma-butyrobetaine antiporter	0.251205087541841	0.566319818648361	Upregulated	10.9709866716563	WP_000787118.1
C2566_RS19275	rlmE	rlmE	23S rRNA (uridine(2552)-2'-O)-methyltransferase RlmE	0.250787109690161	0.436419791054598	Upregulated	1164.73724565667	WP_000145975.1
C2566_RS09770	ycgY	ycgY	protein YcgY	0.250629746139301	0.570326859341385	Upregulated	20.7971097446911	WP_000615067.1
C2566_RS14870	pmrD	pmrD	signal transduction protein PmrD	0.25048035831453	0.549180680638413	Upregulated	220.974547982176	WP_001295285.1
C2566_RS09735	dadA	dadA	D-amino acid dehydrogenase	0.249987762546634	0.569935698481703	Upregulated	436.24183009899	WP_001266908.1
C2566_RS19155	yhbS	yhbS	GNAT family N-acetyltransferase	0.249912992034262	0.55127255864544	Upregulated	253.779424647108	WP_000908554.1
C2566_RS05890	hha	hha	HHA domain-containing protein	0.249819476512913	0.569172252173313	Upregulated	1434.83081537399	WP_001291435.1
C2566_RS04355	cueO	cueO	multicopper oxidase CueO	0.24978143844843	0.553018268112844	Upregulated	92.3394167889812	WP_001189647.1
C2566_RS16560	ypjD	ypjD	cytochrome C assembly family protein	0.249677864566587	0.515124171113724	Upregulated	311.026057311598	WP_001338897.1
C2566_RS09665	minC	minC	septum site-determining protein MinC	0.249265954084524	0.537228858519679	Upregulated	483.488992169911	WP_001301105.1
C2566_RS15420	ptsP	ptsP	phosphoenolpyruvate--protein phosphotransferase	0.249080063128346	0.57237764395944	Upregulated	21.0939111576662	WP_000955917.1
C2566_RS03800	sgcX	sgcX	M42 family metallopeptidase	0.248706238660721	0.532594944266821	Upregulated	41.9943226343769	WP_000010829.1
C2566_RS03000	lptG	lptG	LPS export ABC transporter permease LptG	0.248587370848027	0.541344653882427	Upregulated	139.779187171061	WP_001295681.1
C2566_RS13485	C2566_RS13485	C2566_RS13485	glycosyltransferase family 9 protein	0.248439021371651	0.57237764395944	Upregulated	35.6824811562047	NA
C2566_RS04595	map	map	type I methionyl aminopeptidase	0.248205179751403	0.531053775430819	Upregulated	1028.35576966528	WP_001018194.1
C2566_RS06570	entC	entC	isochorismate synthase EntC	0.248016006339953	0.570675160274108	Upregulated	13.7689041478886	WP_001301140.1
C2566_RS14585	napB	napB	nitrate reductase cytochrome c-type subunit	0.247894185407395	0.573643535702686	Upregulated	16.4697316226605	WP_000835177.1
C2566_RS05570	proY	proY	proline-specific permease ProY	0.246448653143374	0.551731830446902	Upregulated	93.0457359155827	WP_001295329.1
C2566_RS05730	cyoC	cyoC	cytochrome o ubiquinol oxidase subunit III	0.245814908256091	0.573643535702686	Upregulated	411.878973316339	WP_000179819.1
C2566_RS18635	glnE	glnE	bifunctional [glutamate--ammonia ligase]-adenylyl-L-tyrosine phosphorylase/[glutamate--ammonia-ligase] adenylyltransferase	0.245778054866337	0.503785413817846	Upregulated	174.020018064038	WP_012767764.1
C2566_RS07885	ybjH	ybjH	protein YbjH	0.245676927734518	0.57237764395944	Upregulated	8.86447338304277	WP_000605480.1
C2566_RS13625	yeeY	yeeY	LysR substrate-binding domain-containing protein	0.24555534246807	0.54390552852287	Upregulated	103.758695667821	WP_000803363.1
C2566_RS16060	pbpC	pbpC	peptidoglycan glycosyltransferase PbpC	0.245264142951382	0.55127255864544	Upregulated	58.4050521970889	WP_001137669.1
C2566_RS03370	sltY	sltY	murein transglycosylase	0.245030460152434	0.551731830446902	Upregulated	321.164998255386	WP_000409451.1
C2566_RS19815	trkA	trkA	Trk system potassium transporter TrkA	0.244825123216731	0.518920308812656	Upregulated	173.481641883876	WP_000691382.1
C2566_RS14040	yegV	yegV	carbohydrate kinase family protein	0.244600016362892	0.57842085166809	Upregulated	14.9495672589846	WP_000011997.1
C2566_RS17695	mocA	mocA	molybdenum cofactor cytidylyltransferase	0.244184934980901	0.561483794934661	Upregulated	152.476227807338	WP_001272850.1
C2566_RS17455	recB	recB	exodeoxyribonuclease V subunit beta	0.243044642598069	0.463341342426882	Upregulated	153.242885661534	WP_001285992.1
C2566_RS09175	dinI	dinI	DNA damage-inducible protein I	0.242963985857899	0.573643535702686	Upregulated	220.618238625558	WP_001217754.1
C2566_RS24840	C2566_RS24840	C2566_RS24840	hypothetical protein	0.242119579751742	0.579221718245995	Upregulated	4204.98631541755	WP_000747329.1
C2566_RS06815	holA	holA	DNA polymerase III subunit delta	0.24208581772589	0.478924050295534	Upregulated	120.153744789866	WP_000620554.1
C2566_RS10345	puuD	puuD	gamma-glutamyl-gamma-aminobutyrate hydrolase	0.242010914250554	0.57237764395944	Upregulated	39.1314299278999	WP_012767726.1
C2566_RS07880	mdfA	mdfA	multidrug efflux MFS transporter MdfA	0.241408882643417	0.571280717238328	Upregulated	32.6669356625618	WP_001180089.1
C2566_RS24470	mgtL	mgtL	mgtA regulatory leader peptide MgtL	0.24129118722661	0.557007162393575	Upregulated	83.0500155557943	WP_001387276.1
C2566_RS07200	abrB	abrB	AbrB family transcriptional regulator	0.241287648783457	0.56775539693692	Upregulated	125.342790464958	WP_001297246.1
C2566_RS24235	azuC	azuC	stress response protein AzuC	0.240765998988474	0.585070901459017	Upregulated	180.473914296023	WP_010723106.1
C2566_RS03715	fimI	fimI	fimbrial protein	0.240387353561108	0.57120124881259	Upregulated	117.116861616214	WP_000824114.1
C2566_RS05790	hupB	hupB	nucleoid-associated protein HU-beta	0.240181501796155	0.584274945680203	Upregulated	905.901187570777	WP_001043542.1
C2566_RS09495	potD	potD	spermidine/putrescine ABC transporter substrate-binding protein PotD	0.239984271050271	0.549817506529367	Upregulated	287.393637825073	WP_000759317.1
C2566_RS02885	nrdD	nrdD	anaerobic ribonucleoside-triphosphate reductase	0.239807167326726	0.565507034722835	Upregulated	393.176021174121	WP_000187778.1
C2566_RS09555	nudJ	nudJ	phosphatase NudJ	0.239749956328299	0.573643535702686	Upregulated	25.2040348721176	WP_000476096.1
C2566_RS20840	C2566_RS20840	C2566_RS20840	YhiJ/YhiL family protein	0.239668785278661	0.573643535702686	Upregulated	65.4737389262703	WP_000643701.1
C2566_RS22125	dnaN	dnaN	DNA polymerase III subunit beta	0.239421738817536	0.5567489080441	Upregulated	212.593874724625	WP_000673464.1
C2566_RS09215	murJ	murJ	murein biosynthesis integral membrane protein MurJ	0.239270813390918	0.552602693952836	Upregulated	80.838926765629	WP_001050683.1
C2566_RS14635	alkB	alkB	DNA oxidative demethylase AlkB	0.238935657808506	0.571840457391586	Upregulated	31.5120253901254	WP_000885006.1
C2566_RS18470	mqsA	mqsA	type II toxin-antitoxin system antitoxin MqsA	0.238921711574769	0.584756244545833	Upregulated	638.151901895743	WP_000650107.1
C2566_RS01295	priA	priA	primosomal protein N'	0.238768579456752	0.578272949531271	Upregulated	46.5428346957475	WP_001301269.1
C2566_RS06560	entS	entS	enterobactin transporter EntS	0.238435661461236	0.587706243256296	Upregulated	14.1331875177088	WP_001041789.1
C2566_RS02095	alsE	alsE	D-allulose-6-phosphate 3-epimerase	0.23821431660804	0.575683908140434	Upregulated	18.505632221738	WP_001311314.1
C2566_RS04600	rpsB	rpsB	30S ribosomal protein S2	0.237932994215473	0.581766810935559	Upregulated	2802.58025836341	WP_000246882.1
C2566_RS09595	ycgZ	ycgZ	regulatory protein YcgZ	0.237824874741153	0.584275132150865	Upregulated	34.3415424265529	WP_000554140.1
C2566_RS20005	gspF	gspF	type II secretion system inner membrane protein GspF	0.237206257534133	0.590199521144564	Upregulated	12.4921038973894	WP_001109573.1
C2566_RS06580	entB	entB	enterobactin biosynthesis bifunctional isochorismatase/aryl carrier protein EntB	0.236787397363483	0.587973224291493	Upregulated	11.6122185513011	WP_001007155.1
C2566_RS07440	C2566_RS07440	C2566_RS07440	galactose-1-epimerase	0.23665050652918	0.57120124881259	Upregulated	147.001366096448	NA
C2566_RS05230	yahO	yahO	DUF1471 family periplasmic protein YahO	0.23654853926177	0.585070901459017	Upregulated	2060.1483321989	WP_000691956.1
C2566_RS12955	yebO	yebO	YebO family protein	0.236435117925061	0.581766810935559	Upregulated	347.148149392579	WP_001006866.1
C2566_RS16345	rseC	rseC	SoxR-reducing system protein RseC	0.236376171369648	0.57842085166809	Upregulated	72.585831756821	WP_000589070.1
C2566_RS17300	ppnN	ppnN	nucleotide 5'-monophosphate nucleosidase PpnN	0.236364171468092	0.585531174239497	Upregulated	1138.55421930361	WP_000627995.1
C2566_RS08270	lrp	lrp	leucine-responsive transcriptional regulator Lrp	0.236236598936238	0.551731830446902	Upregulated	445.68873957163	WP_000228473.1
C2566_RS07840	dgcI	dgcI	GGDEF domain-containing protein	0.236123694692688	0.587973224291493	Upregulated	13.2816727878052	WP_000086904.1
C2566_RS03325	arcA	arcA	two-component system response regulator ArcA	0.236079551368417	0.565507034722835	Upregulated	1349.6397477002	WP_001194358.1
C2566_RS02305	dcuS	dcuS	sensor histidine kinase	0.236045025978606	0.565452005728418	Upregulated	97.2854373305221	NA
C2566_RS00795	tatD	tatD	3'-5' ssDNA/RNA exonuclease TatD	0.235647406182558	0.573643535702686	Upregulated	49.7182754814592	WP_001301305.1
C2566_RS22065	cbrA	cbrA	colicin M resistance lipid reductase CbrA	0.235645115263149	0.590199521144564	Upregulated	11.4716471428182	WP_001298958.1
C2566_RS16670	kbp	kbp	potassium binding protein Kbp	0.23555198471876	0.586075876393164	Upregulated	1012.54760230906	WP_000522424.1
C2566_RS03710	fimC	fimC	type 1 fimbria chaperone FimC	0.234532147306791	0.592775579790062	Upregulated	133.008587422013	WP_000066560.1
C2566_RS13620	plaP	plaP	putrescine/proton symporter PlaP	0.234352572677551	0.584275132150865	Upregulated	129.069837176672	WP_000019197.1
C2566_RS09320	plsX	plsX	phosphate acyltransferase PlsX	0.234288688905572	0.569935698481703	Upregulated	309.979759279397	WP_000197578.1
C2566_RS03395	serB	serB	phosphoserine phosphatase	0.233783404026605	0.580238796688364	Upregulated	51.2309534563087	WP_001132955.1
C2566_RS14005	gatA	gatA	PTS galactitol transporter subunit IIA	0.233574213750706	NA	Upregulated	5.44305559798966	WP_000182921.1
C2566_RS05720	cyoE	cyoE	heme o synthase	0.233266992849749	0.592775579790062	Upregulated	1137.87181820746	WP_000971336.1
C2566_RS07640	hlyD	hlyD	secretion protein HlyD	0.233254746656732	0.532594944266821	Upregulated	134.787358846277	WP_000743444.1
C2566_RS02560	hflC	hflC	protease modulator HflC	0.232962504112083	0.585531174239497	Upregulated	506.185686976264	WP_001232412.1
C2566_RS16765	emrA	emrA	multidrug efflux MFS transporter periplasmic adaptor subunit EmrA	0.232772767913454	0.553018268112844	Upregulated	64.3908131342279	WP_001295175.1
C2566_RS07265	odhB	odhB	2-oxoglutarate dehydrogenase complex dihydrolipoyllysine-residue succinyltransferase	0.232253354304711	0.593980668764321	Upregulated	2549.92040103317	WP_000099823.1
C2566_RS15365	oxc	oxc	oxalyl-CoA decarboxylase	0.231430984691509	0.595815622223781	Upregulated	17.1618494764981	WP_001283490.1
C2566_RS12865	yoaC	yoaC	DUF1889 family protein	0.231293105247377	0.595075546993062	Upregulated	563.864912338367	WP_001111995.1
C2566_RS14425	yeiW	yeiW	YkgJ family cysteine cluster protein	0.231261324165174	0.593992439626119	Upregulated	10.5210840349809	WP_000389030.1
C2566_RS08985	pgaB	pgaB	poly-beta-1,6-N-acetyl-D-glucosamine N-deacetylase PgaB	0.231031204151927	0.595075546993062	Upregulated	88.1456129684966	WP_000945561.1
C2566_RS20405	pckA	pckA	phosphoenolpyruvate carboxykinase (ATP)	0.230838152241848	0.595075546993062	Upregulated	2647.63542886308	WP_001265681.1
C2566_RS22100	yidA	yidA	sugar-phosphatase	0.230467346732209	0.546614941793206	Upregulated	97.1918023377129	WP_000985549.1
C2566_RS00555	yigA	yigA	DUF484 domain-containing protein	0.230260226532803	0.581766810935559	Upregulated	49.7880582177637	WP_000812796.1
C2566_RS01315	metJ	metJ	met regulon transcriptional regulator MetJ	0.229978230792961	0.549817506529367	Upregulated	248.267020991241	WP_000852812.1
C2566_RS12890	pdeD	pdeD	EAL domain-containing protein	0.229267966831002	0.586075876393164	Upregulated	26.02865087412	WP_001295494.1
C2566_RS02900	treR	treR	trehalose operon repressor TreR	0.22926472191962	0.585070901459017	Upregulated	36.9235893036807	WP_001181324.1
C2566_RS00330	yifB	yifB	YifB family Mg chelatase-like AAA ATPase	0.229102880873037	0.579221718245995	Upregulated	37.1718027193421	WP_000058964.1
C2566_RS11185	bdm	bdm	biofilm-dependent modulation protein	0.228834296086203	NA	Upregulated	6.66452549976765	WP_000495771.1
C2566_RS21910	yicS	yicS	protein YicS	0.228554404957345	0.601755146991205	Upregulated	18.6114495927945	WP_000805509.1
C2566_RS13150	ruvB	ruvB	Holliday junction branch migration DNA helicase RuvB	0.228453979419461	0.590199521144564	Upregulated	71.7002667275425	WP_000568519.1
C2566_RS12530	xthA	xthA	exodeoxyribonuclease III	0.228348343258983	0.569935698481703	Upregulated	66.6907441352587	WP_000673918.1
C2566_RS03720	fimA	fimA	type 1 fimbrial major subunit FimA	0.227929761536341	0.573070231331743	Upregulated	2499.56272157072	WP_000695564.1
C2566_RS13015	yebV	yebV	YebV family protein	0.227828335091894	0.595075546993062	Upregulated	1946.28999938405	WP_001295499.1
C2566_RS09325	fabH	fabH	beta-ketoacyl-ACP synthase III	0.22753048390213	0.591563456426505	Upregulated	307.364255003085	WP_000288146.1
C2566_RS00800	rfaH	rfaH	transcription/translation regulatory transformer protein RfaH	0.22699776612725	0.57842085166809	Upregulated	79.1075900686986	WP_001192396.1
C2566_RS15215	aroC	aroC	chorismate synthase	0.226864934109912	0.584275132150865	Upregulated	99.5653943587616	WP_001297933.1
C2566_RS07680	ybiI	ybiI	C4-type zinc finger protein YbiI	0.226707707079662	0.606044125177714	Upregulated	149.359340352994	WP_000146343.1
C2566_RS02555	hflK	hflK	FtsH protease activity modulator HflK	0.226272481762887	0.593992439626119	Upregulated	433.960778768664	WP_000312488.1
C2566_RS01175	yiiM	yiiM	6-hydroxyaminopurine reductase	0.226198426732529	0.587973224291493	Upregulated	51.5885622370114	WP_001270260.1
C2566_RS16340	lepA	lepA	translation elongation factor 4	0.226104950455955	0.57237764395944	Upregulated	484.563836159986	WP_000790168.1
C2566_RS05375	frmR	frmR	formaldehyde-responsive transcriptional repressor FrmR	0.226092801895322	0.593992439626119	Upregulated	22.7629797964642	WP_001141271.1
C2566_RS18160	yqgA	yqgA	DUF554 domain-containing protein	0.225593152398336	0.595075546993062	Upregulated	97.926123518767	WP_000234514.1
C2566_RS11470	ydeI	ydeI	YdeI family stress tolerance OB fold protein	0.225207187712219	0.605706889882594	Upregulated	15.7842651882657	WP_000671731.1
C2566_RS18260	spt	spt	serine palmitoyltransferase	0.225000574259184	0.607405608138934	Upregulated	16.6194821252227	WP_000524970.1
C2566_RS13950	yegP	yegP	YegP family protein	0.22490060399856	0.592775579790062	Upregulated	160.159635666277	WP_000929408.1
C2566_RS11030	mcbR	mcbR	colanic acid/biofilm transcriptional regulator McbR	0.224894652485269	0.602335148498984	Upregulated	32.8860735153749	WP_001301034.1
C2566_RS00785	tatB	tatB	Sec-independent protein translocase protein TatB	0.224721291987941	0.573643535702686	Upregulated	169.36144403595	WP_000459594.1
C2566_RS08655	csgI	csgI	DUF2057 family protein	0.224653795244922	0.608319102511043	Upregulated	8.92998166743052	WP_000847791.1
C2566_RS22080	dgoA	dgoA	2-dehydro-3-deoxy-6-phosphogalactonate aldolase	0.224612095299055	0.607686713876995	Upregulated	11.7223873542641	WP_001198722.1
C2566_RS20585	yhhW	yhhW	quercetin 2,3-dioxygenase	0.224518199683451	0.569172252173313	Upregulated	71.2046109600558	WP_000639811.1
C2566_RS25450	C2566_RS25450	C2566_RS25450	hypothetical protein	0.224512423625873	0.607924697452349	Upregulated	15.4199257497351	WP_113705808.1
C2566_RS11215	ddpA	ddpA	ABC transporter substrate-binding protein	0.224186197178981	0.585714304977868	Upregulated	40.2683643673726	WP_000830546.1
C2566_RS04050	araB	araB	ribulokinase	0.223946786065814	0.608319102511043	Upregulated	26.6429203038842	WP_000951777.1
C2566_RS10890	ydcH	ydcH	YdcH family protein	0.223945606047014	0.601847258919966	Upregulated	43805.9285546191	WP_001296778.1
C2566_RS20410	envZ	envZ	two-component system sensor histidine kinase EnvZ	0.223870615164644	0.590199521144564	Upregulated	122.564754651701	WP_001253686.1
C2566_RS13840	wcaC	wcaC	colanic acid biosynthesis glycosyltransferase WcaC	0.223799441352784	0.598519940618914	Upregulated	10.6700679439035	WP_001023901.1
C2566_RS19570	aaeR	aaeR	HTH-type transcriptional activator AaeR	0.223760693918938	0.584275132150865	Upregulated	55.0323491271279	WP_000440317.1
C2566_RS02065	mdtP	mdtP	multidrug efflux transporter outer membrane subunit MdtP	0.223525067648876	0.608319102511043	Upregulated	19.909898535252	WP_000610601.1
C2566_RS08200	ybjD	ybjD	ATP-dependent endonuclease	0.223460955694227	0.579976114411521	Upregulated	56.577621626652	WP_000599802.1
C2566_RS00565	yigB	yigB	5-amino-6-(5-phospho-D-ribitylamino)uracil phosphatase YigB	0.22322053691528	0.586873588490203	Upregulated	44.9593054251291	WP_001213584.1
C2566_RS17405	csdA	csdA	cysteine desulfurase CsdA	0.223126163099105	0.593971716977808	Upregulated	139.549689111857	WP_001300698.1
C2566_RS18555	ygiC	ygiC	glutathionylspermidine synthase family protein	0.222389857856864	0.586873588490203	Upregulated	580.939428552437	WP_000442860.1
C2566_RS07665	ybiB	ybiB	DNA-binding protein YbiB	0.222345242319103	0.597244283020803	Upregulated	169.622787389358	WP_000386551.1
C2566_RS11460	mgtS	mgtS	protein MgtS	0.221620275816451	0.614392389634479	Upregulated	1001.96990346779	WP_000901367.1
C2566_RS05765	tig	tig	trigger factor	0.221388446494148	0.600096142120471	Upregulated	1492.22934475025	WP_001198386.1
C2566_RS03140	fecD	fecD	Fe(3+) dicitrate ABC transporter permease subunit FecD	0.220851763014149	0.614392389634479	Upregulated	12.749648603306	WP_000684856.1
C2566_RS11410	yneK	yneK	putative protein YneK	0.220779183524862	0.614392389634479	Upregulated	9.6075582315948	WP_000258604.1
C2566_RS10030	oppC	oppC	oligopeptide ABC transporter permease OppC	0.220737205116831	0.607777756778048	Upregulated	1304.29990496696	WP_000979661.1
C2566_RS04975	phoE	phoE	phosphoporin PhoE	0.22027698820487	0.595075546993062	Upregulated	7.73409009722884	WP_000749880.1
C2566_RS09910	ychO	ychO	inverse autotransporter invasin YchO	0.219696755460104	0.614392389634479	Upregulated	46.0714184465205	WP_001400233.1
C2566_RS09270	flgI	flgI	flagellar basal body P-ring protein FlgI	0.219411216126509	0.61558356569761	Upregulated	38.347327537403	WP_000589326.1
C2566_RS00525	hemD	hemD	uroporphyrinogen-III synthase	0.219404845634777	0.590199521144564	Upregulated	161.762757953552	WP_000026063.1
C2566_RS13875	asmA	asmA	outer membrane assembly protein AsmA	0.219281572466271	0.579305927801926	Upregulated	371.683963291035	WP_001252324.1
C2566_RS16735	proW	proW	glycine betaine/L-proline ABC transporter permease ProW	0.219270431007577	0.61577841809042	Upregulated	61.5021601723272	WP_000774988.1
C2566_RS14670	atoC	atoC	acetoacetate metabolism transcriptional regulator AtoC	0.219260388794266	0.585531174239497	Upregulated	59.0832850821741	WP_000125282.1
C2566_RS16040	ispG	ispG	flavodoxin-dependent (E)-4-hydroxy-3-methylbut-2-enyl-diphosphate synthase	0.219016052719751	0.586873588490203	Upregulated	474.652893441629	WP_000551807.1
C2566_RS15815	ypfN	ypfN	YpfN family protein	0.218985540932632	0.607924697452349	Upregulated	37.2558084265551	WP_000383836.1
C2566_RS19525	degQ	degQ	serine endoprotease DegQ	0.218740267401504	0.590199521144564	Upregulated	95.3300043920955	WP_001295271.1
C2566_RS08510	ssuA	ssuA	aliphatic sulfonate ABC transporter substrate-binding protein SsuA	0.218585160256803	0.586075876393164	Upregulated	7.68356456752183	WP_001244308.1
C2566_RS20750	dcrB	dcrB	phage sensitivity protein DcrB	0.21830729969443	0.614392389634479	Upregulated	432.219286485483	WP_001245295.1
C2566_RS04295	ampE	ampE	beta-lactamase regulator AmpE	0.218096218576416	0.598261744320474	Upregulated	73.3791651486204	WP_000172005.1
C2566_RS07800	moeB	moeB	molybdopterin-synthase adenylyltransferase MoeB	0.21788625878801	0.590199521144564	Upregulated	39.6928814421322	WP_000829242.1
C2566_RS03850	yaaY	yaaY	DUF2575 family protein	0.217757271053038	0.61723063591957	Upregulated	12.0102677520256	WP_001300728.1
C2566_RS13945	baeR	baeR	two-component system response regulator BaeR	0.217719520525686	0.606549201818966	Upregulated	47.7575201581031	WP_000137877.1
C2566_RS18630	hldE	hldE	bifunctional D-glycero-beta-D-manno-heptose-7-phosphate kinase/D-glycero-beta-D-manno-heptose 1-phosphate adenylyltransferase HldE	0.21745592729442	0.593992439626119	Upregulated	112.287504769881	WP_000869178.1
C2566_RS09135	mdtG	mdtG	multidrug efflux MFS transporter MdtG	0.217396302574326	0.586075876393164	Upregulated	105.30330277817	WP_000074172.1
C2566_RS00630	pldA	pldA	phospholipase A	0.217246335716154	0.569172252173313	Upregulated	111.495766573936	WP_001259695.1
C2566_RS06565	fepB	fepB	Fe2+-enterobactin ABC transporter substrate-binding protein	0.217215698188066	0.61577841809042	Upregulated	25.9144772448272	WP_001234314.1
C2566_RS06525	fes	fes	enterochelin esterase	0.217126575316117	0.618973571183491	Upregulated	9.89261683357037	WP_000125832.1
C2566_RS21830	C2566_RS21830	C2566_RS21830	transposase	0.216912885662917	0.614392389634479	Upregulated	23.9510442718444	NA
C2566_RS08355	ycaP	ycaP	DUF421 domain-containing protein	0.21670154488314	0.618439958210352	Upregulated	70.422974741401	WP_000642849.1
C2566_RS16005	guaB	guaB	IMP dehydrogenase	0.216512591813176	0.608319102511043	Upregulated	262.139427878154	WP_001299507.1
C2566_RS09210	yceM	yceM	Gfo/Idh/MocA family protein	0.216176511176331	0.608319102511043	Upregulated	72.1197811863389	WP_000736158.1
C2566_RS07160	ybgA	ybgA	YbgA family protein	0.216016970195471	0.61723063591957	Upregulated	36.9408717070422	WP_001076004.1
C2566_RS03285	yaaX	yaaX	DUF2502 domain-containing protein	0.215909584951293	0.607924697452349	Upregulated	37.4581102705644	WP_000738719.1
C2566_RS21770	xanP	xanP	xanthine/proton symporter XanP	0.215842049131095	0.614392389634479	Upregulated	42.000114122001	WP_001295238.1
C2566_RS01965	pdeC	pdeC	c-di-GMP phosphodiesterase PdeC	0.215656251801821	0.614392389634479	Upregulated	53.5679280756068	WP_000019548.1
C2566_RS19240	argG	argG	argininosuccinate synthase	0.215428451365807	0.607405608138934	Upregulated	153.671531382581	WP_000207665.1
C2566_RS19360	yrbG	yrbG	calcium/sodium antiporter	0.215265254845641	0.608319102511043	Upregulated	121.976029397502	WP_000922900.1
C2566_RS04725	yaeF	yaeF	YaeF family permuted papain-like enzyme	0.215077696244858	0.617423053306834	Upregulated	15.3428889306293	WP_001301405.1
C2566_RS10970	ydcR	ydcR	PLP-dependent aminotransferase family protein	0.214878641575393	0.595075546993062	Upregulated	68.4780627290215	WP_000760626.1
C2566_RS15540	ypeB	ypeB	DUF3820 family protein	0.214874105851739	0.619461569312691	Upregulated	8.28426206491318	WP_000410201.1
C2566_RS19675	yhdJ	yhdJ	adenine-specific DNA-methyltransferase	0.214854509080543	0.621136214842634	Upregulated	15.7335691104357	WP_001258917.1
C2566_RS07935	C2566_RS07935	C2566_RS07935	DinI-like family protein	0.214804310178543	0.621136214842634	Upregulated	23.6986677359185	WP_001217575.1
C2566_RS09380	fhuE	fhuE	ferric-rhodotorulic acid/ferric-coprogen receptor FhuE	0.214737243957696	0.598535092270232	Upregulated	70.7541271740297	WP_000953449.1
C2566_RS19795	dprA	dprA	DNA-protecting protein DprA	0.21473163680728	0.613477306383613	Upregulated	211.073484106535	WP_000228551.1
C2566_RS06540	wzz(fepE)	wzz(fepE)	LPS O-antigen length regulator Wzz(fepE)	0.214245625678333	0.621219822593566	Upregulated	13.1054797787984	WP_000096701.1
C2566_RS16535	rplS	rplS	50S ribosomal protein L19	0.214197745136938	0.618815508692817	Upregulated	1746.20639288649	WP_000065253.1
C2566_RS12205	ydiK	ydiK	AI-2E family transporter YdiK	0.214187335239565	0.607924697452349	Upregulated	92.5423724703818	WP_000248636.1
C2566_RS06610	ybdL	ybdL	methionine-oxo-acid transaminase	0.214047567919954	0.617445173885282	Upregulated	36.4291427869076	WP_000183906.1
C2566_RS24750	rseD	rseD	rpoE leader peptide RseD	0.214003586076861	0.621136214842634	Upregulated	681.027073029319	WP_001303621.1
C2566_RS16675	yqaE	yqaE	YqaE/Pmp3 family membrane protein	0.213789672918432	0.621219822593566	Upregulated	55.7549536563989	WP_000508177.1
C2566_RS13245	flhA	flhA	flagellar biosynthesis protein FlhA	0.213236101505987	0.621219822593566	Upregulated	43.6632292899981	WP_000066978.1
C2566_RS15080	yfcG	yfcG	GSH-dependent disulfide bond oxidoreductase	0.213168408125893	0.622616602727144	Upregulated	15.0556831917213	WP_000566471.1
C2566_RS06860	gltL	gltL	glutamate/aspartate ABC transporter ATP-binding protein GltL	0.213025039824204	0.624188368960473	Upregulated	11.6598789702074	NA
C2566_RS01240	fpr	fpr	ferredoxin--NADP(+) reductase	0.212831024133554	0.614392389634479	Upregulated	152.22274426748	WP_000796310.1
C2566_RS18095	rdgB	rdgB	RdgB/HAM1 family non-canonical purine NTP pyrophosphatase	0.212807798898553	0.619461569312691	Upregulated	30.0227175365678	WP_001174777.1
C2566_RS15000	nuoB	nuoB	NADH-quinone oxidoreductase subunit NuoB	0.212469670659495	0.61387737830858	Upregulated	556.521362821717	WP_000386733.1
C2566_RS19320	sfsB	sfsB	DNA-binding transcriptional regulator SfsB	0.212402035032703	0.625127566467758	Upregulated	8.19444604875277	WP_000445413.1
C2566_RS09980	ychJ	ychJ	YchJ family protein	0.212351084247878	0.614392389634479	Upregulated	731.699308230309	WP_001362540.1
C2566_RS05710	C2566_RS05710	C2566_RS05710	GNAT family N-acetyltransferase	0.212291805840176	0.614392389634479	Upregulated	51.1029706813246	WP_000227786.1
C2566_RS05185	fdrA	fdrA	acyl-CoA synthetase FdrA	0.21210946202258	0.62154453619332	Upregulated	11.3419500670718	WP_000111813.1
C2566_RS21920	yicN	yicN	DUF1198 domain-containing protein	0.211621243702169	0.625127566467758	Upregulated	9.84695985468984	WP_001300927.1
C2566_RS13290	cheA	cheA	chemotaxis protein CheA	0.211458546557652	0.619461569312691	Upregulated	15.3805396116554	WP_012767737.1
C2566_RS01885	zur	zur	zinc uptake transcriptional repressor Zur	0.211183376036475	0.621136214842634	Upregulated	31.5461421732782	WP_001295691.1
C2566_RS05240	prpB	prpB	methylisocitrate lyase	0.211168550208481	0.621219822593566	Upregulated	10.5280678311338	WP_000052206.1
C2566_RS25020	C2566_RS25020	C2566_RS25020	hypothetical protein	0.210996484988761	0.625127566467758	Upregulated	28.2479873766118	WP_001326841.1
C2566_RS05630	nrdR	nrdR	transcriptional regulator NrdR	0.210754460504245	0.619461569312691	Upregulated	67.377082983672	WP_000543535.1
C2566_RS17560	lysR	lysR	DNA-binding transcriptional regulator LysR	0.210618771826501	0.621136214842634	Upregulated	22.2080462309026	WP_000741828.1
C2566_RS10370	pspF	pspF	phage shock protein operon transcriptional activator	0.210015603504938	0.621219822593566	Upregulated	30.6444841930041	WP_001301108.1
C2566_RS15160	truA	truA	tRNA pseudouridine(38-40) synthase TruA	0.20998590865843	0.618815508692817	Upregulated	131.657858711371	WP_001283585.1
C2566_RS17590	C2566_RS17590	C2566_RS17590	SDR family NAD(P)-dependent oxidoreductase	0.209841707728107	0.619461569312691	Upregulated	27.4023340709907	NA
C2566_RS16050	rlmN	rlmN	bifunctional tRNA (adenosine(37)-C2)-methyltransferase TrmG/ribosomal RNA large subunit methyltransferase RlmN	0.209516365210945	0.617445173885282	Upregulated	151.46999864858	WP_000003317.1
C2566_RS17175	ygcS	ygcS	MFS transporter	0.209187847896078	0.614392389634479	Upregulated	9.84371831936732	WP_000147666.1
C2566_RS00360	ilvA	ilvA	threonine ammonia-lyase, biosynthetic	0.2078236809136	0.614392389634479	Upregulated	92.6114509338295	WP_001338652.1
C2566_RS04720	nlpE	nlpE	envelope stress response activation lipoprotein NlpE	0.207359120357375	0.621219822593566	Upregulated	181.719588954032	WP_000239183.1
C2566_RS08405	ycaQ	ycaQ	crosslink repair DNA glycosylase YcaQ	0.206866415554925	0.618973571183491	Upregulated	52.5178171407675	WP_000056538.1
C2566_RS02130	phnP	phnP	phosphonate metabolism protein PhnP	0.20653139977731	0.637128178362811	Upregulated	8.34265907489815	WP_000059908.1
C2566_RS12465	chbC	chbC	PTS N,N'-diacetylchitobiose transporter subunit IIC	0.206144059754988	0.625127566467758	Upregulated	60.3521364324459	WP_000073041.1
C2566_RS10950	rlhA	rlhA	23S rRNA 5-hydroxycytidine C2501 synthase	0.206073464669535	0.617445173885282	Upregulated	103.472310594721	WP_001301045.1
C2566_RS21295	xylH	xylH	xylose ABC transporter permease XylH	0.205521609661013	0.639002799817351	Upregulated	14.6139561684195	WP_000047004.1
C2566_RS21285	xylF	xylF	D-xylose ABC transporter substrate-binding protein	0.204998936086416	0.637101472329857	Upregulated	34.2507644995334	WP_001300957.1
C2566_RS10400	ycjM	ycjM	glucosylglycerate phosphorylase	0.204357283886629	0.643145108073111	Upregulated	22.5632840441513	WP_000810500.1
C2566_RS18475	mqsR	mqsR	type II toxin-antitoxin system toxin MqsR	0.204208307879499	0.643145108073111	Upregulated	2878.29911796206	WP_000415584.1
C2566_RS19660	prmA	prmA	50S ribosomal protein L11 methyltransferase	0.204079215561928	0.618973571183491	Upregulated	51.4236567919496	WP_001145827.1
C2566_RS18565	zupT	zupT	zinc transporter ZupT	0.203890582429521	0.633252851663584	Upregulated	102.290397955092	WP_001295627.1
C2566_RS07375	C2566_RS07375	C2566_RS07375	hypothetical protein	0.203845154109597	0.643145108073111	Upregulated	310.887219095115	NA
C2566_RS05470	phoA	phoA	alkaline phosphatase	0.203498675295014	0.637688944361366	Upregulated	70.4750046386599	WP_001301326.1
C2566_RS15145	folC	folC	bifunctional tetrahydrofolate synthase/dihydrofolate synthase	0.203465968796763	0.621219822593566	Upregulated	117.307718409363	WP_000584546.1
C2566_RS08940	putP	putP	sodium/proline symporter PutP	0.203433476138455	0.643472596890524	Upregulated	447.068096144486	WP_001018486.1
C2566_RS17250	barA	barA	two-component sensor histidine kinase BarA	0.202870854351935	0.614392389634479	Upregulated	154.443943995528	WP_000186439.1
C2566_RS01555	rplJ	rplJ	50S ribosomal protein L10	0.202438081447134	0.643472596890524	Upregulated	1525.53082479344	WP_001207201.1
C2566_RS06910	ybeY	ybeY	rRNA maturation RNase YbeY	0.202375051009508	0.633017159693798	Upregulated	213.413322729878	WP_000084473.1
C2566_RS14945	nuoN	nuoN	NADH-quinone oxidoreductase subunit NuoN	0.202245794624493	0.643145108073111	Upregulated	672.075988935045	WP_000156701.1
C2566_RS07615	ybhP	ybhP	endonuclease/exonuclease/phosphatase family protein	0.201787045846486	0.643145108073111	Upregulated	15.5654453871046	WP_001113347.1
C2566_RS12350	pheS	pheS	phenylalanine--tRNA ligase subunit alpha	0.20155714217679	0.633017159693798	Upregulated	153.03077960589	WP_000018596.1
C2566_RS11290	ydeP	ydeP	acid resistance putative oxidoreductase YdeP	0.201200624570685	0.646297261982699	Upregulated	43.9742279463557	WP_000726691.1
C2566_RS06810	nadD	nadD	nicotinate-nucleotide adenylyltransferase	0.200624341656299	0.621136214842634	Upregulated	54.9892120557448	WP_000838889.1
C2566_RS02085	yjcS	yjcS	alkyl sulfatase YjcS	0.200346215578368	0.643472596890524	Upregulated	12.8483347746042	WP_001066028.1
C2566_RS03585	yjiN	yjiN	DUF445 domain-containing protein	0.2001350248039	0.633017159693798	Upregulated	68.1852913131459	WP_001037419.1
C2566_RS19110	lpoA	lpoA	penicillin-binding protein activator LpoA	0.199873825953061	0.614392389634479	Upregulated	140.918300808591	WP_000249099.1
C2566_RS19395	hpf	hpf	ribosome hibernation promoting factor	0.199426462814936	0.624430805687199	Upregulated	866.228424298359	WP_001176599.1
C2566_RS15340	emrK	emrK	multidrug efflux MFS transporter periplasmic adaptor subunit EmrK	0.198218579788944	0.654972610989335	Upregulated	44.6479748266999	WP_000435167.1
C2566_RS03530	yjjP	yjjP	threonine/serine ThrE exporter family protein	0.198197867026855	0.649387127413535	Upregulated	64.372452991516	WP_001338213.1
C2566_RS15195	yfcL	yfcL	YfcL family protein	0.198067259418997	0.646599260660965	Upregulated	130.029887668851	WP_000559764.1
C2566_RS09255	flgF	flgF	flagellar basal-body rod protein FlgF	0.197730505539921	0.655352088629355	Upregulated	24.7715038309198	WP_000349316.1
C2566_RS10035	oppD	oppD	murein tripeptide/oligopeptide ABC transporter ATP-binding protein OppD	0.197404564519282	0.646079052433586	Upregulated	1057.34105397191	WP_000110945.1
C2566_RS04860	yafV	yafV	2-oxoglutaramate amidase	0.197360934379107	0.624483085403986	Upregulated	83.6224311018647	WP_001118052.1
C2566_RS06130	hyi	hyi	hydroxypyruvate isomerase	0.197030003208133	0.654972610989335	Upregulated	9.15334803704195	WP_000943544.1
C2566_RS13925	mdtB	mdtB	multidrug efflux RND transporter permease subunit MdtB	0.196956855239761	0.654972610989335	Upregulated	39.1654157153651	WP_001197904.1
C2566_RS15760	maeB	maeB	NADP-dependent oxaloacetate-decarboxylating malate dehydrogenase	0.19688688535138	0.652381625717351	Upregulated	814.333029753128	WP_000342648.1
C2566_RS10540	abgT	abgT	p-aminobenzoyl-glutamate transporter	0.19667104147097	0.651973657721336	Upregulated	29.2443296048789	WP_000062972.1
C2566_RS01255	glpF	glpF	glycerol uptake facilitator protein GlpF	0.196469153221743	0.656049102813778	Upregulated	340.971019530097	WP_000084268.1
C2566_RS18590	C2566_RS18590	C2566_RS18590	fimbria/pilus outer membrane usher protein	0.196366327835326	0.655989371926104	Upregulated	22.0251394045076	WP_000277101.1
C2566_RS03990	apaH	apaH	bis(5'-nucleosyl)-tetraphosphatase (symmetrical) ApaH	0.196168835275793	0.639002799817351	Upregulated	61.8798966997139	WP_000257192.1
C2566_RS05490	yaiI	yaiI	YaiI/YqxD family protein	0.195577196554982	0.654972610989335	Upregulated	40.1566411478504	WP_000158159.1
C2566_RS00920	yihI	yihI	Der GTPase-activating protein YihI	0.195512943069835	0.646767043273474	Upregulated	64.358052609878	WP_001295266.1
C2566_RS15655	yfeZ	yfeZ	DUF2919 domain-containing protein	0.195460194641658	0.652381625717351	Upregulated	29.8737737180694	WP_001300381.1
C2566_RS00140	glmS	glmS	glutamine--fructose-6-phosphate transaminase (isomerizing)	0.195245949335247	0.650943175277983	Upregulated	838.63102838954	WP_000334099.1
C2566_RS11705	clcB	clcB	voltage-gated ClC-type chloride channel ClcB	0.195228360522568	0.655352088629355	Upregulated	33.5360079826732	WP_001315626.1
C2566_RS03425	deoA	deoA	thymidine phosphorylase	0.194898100286839	0.637101472329857	Upregulated	130.638569166383	WP_038432744.1
C2566_RS08135	artP	artP	arginine ABC transporter ATP-binding protein ArtP	0.194886790746524	0.633056093056348	Upregulated	134.662380911318	WP_000027205.1
C2566_RS10715	ydfK	ydfK	cold shock protein YdfK	0.194635533242246	0.662711878867838	Upregulated	53.0535008067342	WP_000836768.1
C2566_RS09845	hemA	hemA	glutamyl-tRNA reductase	0.194615628469518	0.603114326735824	Upregulated	425.586431414468	WP_001295619.1
C2566_RS21890	setC	setC	sugar efflux transporter	0.19436547346192	0.643177297991771	Upregulated	11.0800200583386	WP_001172876.1
C2566_RS21355	yiaO	yiaO	2,3-diketo-L-gulonate TRAP transporter substrate-binding protein YiaO	0.194323102926027	0.65364525275532	Upregulated	9.31148698257893	WP_000776887.1
C2566_RS07410	pnuC	pnuC	nicotinamide riboside transporter PnuC	0.194199183628378	0.633017159693798	Upregulated	99.9163679742341	WP_000345410.1
C2566_RS02800	paeA	paeA	hemolysin family protein	0.1939189103504	0.618973571183491	Upregulated	275.127322010665	WP_000935036.1
C2566_RS19785	yrdD	yrdD	type I DNA topoisomerase	0.193522393048185	0.656591251701112	Upregulated	370.99190765767	WP_001129722.1
C2566_RS01640	yjaH	yjaH	DUF1481 domain-containing protein	0.193430311078571	0.656905477286508	Upregulated	32.7780827488636	WP_001300651.1
C2566_RS01935	aphA	aphA	acid phosphatase AphA	0.193326965357343	0.654972610989335	Upregulated	147.356672831172	WP_001395166.1
C2566_RS21250	glyQ	glyQ	glycine--tRNA ligase subunit alpha	0.192849925799234	0.656673890749416	Upregulated	99.8773876103037	WP_001168544.1
C2566_RS01810	malF	malF	maltose ABC transporter permease MalF	0.192493952605086	0.664658025350722	Upregulated	14.2670495529893	WP_001297290.1
C2566_RS00805	ubiD	ubiD	4-hydroxy-3-polyprenylbenzoate decarboxylase	0.192492107894191	0.656774876738507	Upregulated	708.587348186576	WP_000339805.1
C2566_RS01765	yjbE	yjbE	exopolysaccharide production protein YjbE	0.192358544688486	NA	Upregulated	4.21763514605191	WP_000757333.1
C2566_RS06060	ybbO	ybbO	NADP(+)-dependent aldehyde reductase	0.192350421803103	0.646599260660965	Upregulated	53.5432364323276	WP_000148941.1
C2566_RS00230	kup	kup	low affinity potassium transporter Kup	0.192264627832806	0.639002799817351	Upregulated	73.3460287385048	WP_000102319.1
C2566_RS08500	ssuC	ssuC	aliphatic sulfonate ABC transporter permease SsuC	0.192259496224619	NA	Upregulated	6.6653372997938	WP_000235203.1
C2566_RS00620	rarD	rarD	EamA family transporter RarD	0.191856126411441	0.665700213465961	Upregulated	21.2427016891449	WP_000339104.1
C2566_RS21980	tisB	tisB	type I toxin-antitoxin system toxin TisB	0.191823670327208	0.665700213465961	Upregulated	938.344929653505	WP_000060506.1
C2566_RS02280	yjdF	yjdF	DUF2238 domain-containing protein	0.191694644690828	0.665507874426822	Upregulated	19.6512949493463	WP_000198751.1
C2566_RS05465	iraP	iraP	anti-adapter protein IraP	0.191195624163663	0.666058404702649	Upregulated	334.129873251183	WP_000792970.1
C2566_RS05215	yahL	yahL	protein YahL	0.191177419011033	0.664625710257476	Upregulated	11.0095934578147	WP_001301260.1
C2566_RS07645	cecR	cecR	DNA-binding transcriptional regulator CecR	0.191139494366795	0.664625710257476	Upregulated	66.3185296495279	WP_001296991.1
C2566_RS19020	agaR	agaR	aga operon transcriptional regulator AgaR	0.190974767935939	0.664658025350722	Upregulated	48.1429228408512	WP_000072187.1
C2566_RS11510	ydfK	ydfK	cold shock protein YdfK	0.190725774155512	0.665507874426822	Upregulated	17.0373735419252	WP_000836768.1
C2566_RS09085	ymdB	ymdB	O-acetyl-ADP-ribose deacetylase	0.190350676009436	0.655352088629355	Upregulated	39.8738923742045	WP_000857405.1
C2566_RS07025	fldA	fldA	flavodoxin FldA	0.190161602357457	0.596629117430601	Upregulated	835.157930392159	WP_001018618.1
C2566_RS12080	mdtK	mdtK	multidrug efflux MATE transporter MdtK	0.190158430248728	0.662790181444726	Upregulated	44.9335783713717	WP_001174961.1
C2566_RS08935	C2566_RS08935	C2566_RS08935	hypothetical protein	0.190038551200697	0.669096294961711	Upregulated	7.58728613763667	WP_000979516.1
C2566_RS16440	yfiM	yfiM	YfiM family lipoprotein	0.189818258570172	0.665700213465961	Upregulated	17.1721423457367	WP_012138968.1
C2566_RS15450	yfeO	yfeO	ion channel protein	0.18947345815701	0.665700213465961	Upregulated	27.4645385213448	WP_000903148.1
C2566_RS06585	entA	entA	2,3-dihydro-2,3-dihydroxybenzoate dehydrogenase EntA	0.18872961633652	0.672058701517733	Upregulated	10.802761156788	WP_000347664.1
C2566_RS21705	pyrE	pyrE	orotate phosphoribosyltransferase	0.18851038783331	0.66872437073162	Upregulated	30.8287591501455	WP_000806177.1
C2566_RS08750	etk	etk	tyrosine-protein kinase	0.188482809496085	0.634534947140259	Upregulated	147.162043375444	WP_000208650.1
C2566_RS13890	dgcE	dgcE	diguanylate cyclase	0.188428677388519	0.618973571183491	Upregulated	149.936651081879	WP_000043781.1
C2566_RS09350	pabC	pabC	aminodeoxychorismate lyase	0.188221145813751	0.633876462913142	Upregulated	81.7177009008673	WP_000478709.1
C2566_RS20140	yheT	yheT	hydrolase	0.188144915597095	0.665700213465961	Upregulated	35.1033679684829	WP_000057356.1
C2566_RS03365	trpR	trpR	trp operon repressor	0.187937161975865	0.66872437073162	Upregulated	126.688670738578	WP_000068679.1
C2566_RS17930	sdhE	sdhE	FAD assembly factor SdhE	0.187921464866359	0.665700213465961	Upregulated	219.933834567765	WP_000354046.1
C2566_RS02735	C2566_RS02735	C2566_RS02735	3-ketoacyl-ACP reductase	0.187681659658717	0.672058701517733	Upregulated	10.0805473700312	WP_000843384.1
C2566_RS06790	mrdA	mrdA	peptidoglycan DD-transpeptidase MrdA	0.187245100303627	0.654972610989335	Upregulated	236.04234549989	WP_000776191.1
C2566_RS17190	yqcE	yqcE	MFS transporter	0.187222668037403	0.669096294961711	Upregulated	14.4541786833564	WP_001164543.1
C2566_RS13590	yeeA	yeeA	FUSC family protein	0.187214386762682	0.662711878867838	Upregulated	116.026917305103	WP_001200905.1
C2566_RS09585	bluR	bluR	DNA-binding transcriptional repressor BluR	0.186698203283341	0.661608128800231	Upregulated	41.1326849530018	WP_000332308.1
C2566_RS02405	yjeI	yjeI	DUF4156 domain-containing protein	0.186542660721902	0.67235784088862	Upregulated	154.677816405559	WP_001301120.1
C2566_RS04835	dnaQ	dnaQ	DNA polymerase III subunit epsilon	0.185988603032386	0.665700213465961	Upregulated	195.749543806387	WP_001300756.1
C2566_RS00020	yidC	yidC	membrane protein insertase YidC	0.18594550760843	0.675163091161705	Upregulated	998.352282072432	WP_000378266.1
C2566_RS05565	brnQ	brnQ	branched-chain amino acid transporter carrier protein BrnQ	0.185731392300018	0.654972610989335	Upregulated	190.681711232237	WP_000149639.1
C2566_RS07035	ybfF	ybfF	esterase	0.185371302876112	0.66872437073162	Upregulated	48.1808442560558	WP_000773301.1
C2566_RS05820	cof	cof	HMP-PP phosphatase	0.185231769789538	0.675021074711681	Upregulated	78.8113072306225	WP_000113027.1
C2566_RS11690	ynfG	ynfG	DMSO reductase like molybdoenzyme iron-sulfur subunit YnfG	0.185030541740392	0.678585204069347	Upregulated	86.7471775142951	WP_000213028.1
C2566_RS02580	rnr	rnr	ribonuclease R	0.184879775892182	0.637101472329857	Upregulated	626.598178259204	WP_000076332.1
C2566_RS07745	opgE	opgE	phosphoethanolamine transferase	0.184216221745753	0.670850563491774	Upregulated	66.6745606866134	WP_001054678.1
C2566_RS18655	cca	cca	fused tRNA nucleotidyltransferase/2',3'-cyclic phosphodiesterase/2' nucleotidase/phosphatase Cca	0.184172666440351	0.665700213465961	Upregulated	94.1779142697354	WP_000708487.1
C2566_RS03330	creD	creD	cell envelope integrity protein CreD	0.183208218785042	0.68701787982164	Upregulated	32.8583293713457	WP_000920294.1
C2566_RS20880	dtpB	dtpB	dipeptide/tripeptide permease DtpB	0.182537538980636	0.664658025350722	Upregulated	1833.44356978053	WP_001098647.1
C2566_RS14895	menD	menD	2-succinyl-5-enolpyruvyl-6-hydroxy-3-cyclohexene-1-carboxylic-acid synthase	0.182396473808201	0.675021074711681	Upregulated	153.393585724028	WP_001295284.1
C2566_RS10020	oppA	oppA	oligopeptide ABC transporter substrate-binding protein OppA	0.182271147287944	0.68701787982164	Upregulated	7789.79336550327	WP_001297114.1
C2566_RS09765	ymgE	ymgE	GlsB/YeaQ/YmgE family stress response membrane protein	0.181756824032692	NA	Upregulated	6.43861988399141	WP_000511313.1
C2566_RS21860	C2566_RS21860	C2566_RS21860	IS30-like element IS30 family transposase	0.181494199874003	0.68701787982164	Upregulated	86.6570172065933	NA
C2566_RS04065	thiQ	thiQ	thiamine ABC transporter ATP-binding protein ThiQ	0.18111732636468	0.689789951526988	Upregulated	12.359525504129	WP_000916325.1
C2566_RS03190	C2566_RS03190	C2566_RS03190	biofilm development regulator YmgB/AriR family protein	0.180944549949252	0.689789951526988	Upregulated	72.2112266894525	WP_000239862.1
C2566_RS01740	pepE	pepE	dipeptidase PepE	0.180705448664137	0.687513261766397	Upregulated	136.964273123841	WP_000421763.1
C2566_RS18255	C2566_RS18255	C2566_RS18255	acyl carrier protein	0.180635883383847	0.665700213465961	Upregulated	8.22381560062439	WP_000248097.1
C2566_RS18840	uxaC	uxaC	glucuronate isomerase	0.180607966033597	0.68701787982164	Upregulated	81.2549653355318	WP_000187442.1
C2566_RS07595	ybhL	ybhL	Bax inhibitor-1/YccA family protein	0.180583357300817	0.689789951526988	Upregulated	991.595099360648	WP_000373624.1
C2566_RS01190	cpxP	cpxP	cell-envelope stress modulator CpxP	0.180508525019557	0.689789951526988	Upregulated	7402.11217584809	WP_012767777.1
C2566_RS18355	hybO	hybO	hydrogenase 2 small subunit	0.180455328986051	0.686115130538341	Upregulated	536.846704491531	WP_000145410.1
C2566_RS18240	yghO	yghO	protein YghO	0.180053954287813	0.689789951526988	Upregulated	11.6174727652923	WP_001300526.1
C2566_RS10310	sapC	sapC	peptide ABC transporter permease SapC	0.179771158491452	0.688274748254265	Upregulated	34.4684207737469	WP_001146163.1
C2566_RS18215	glcG	glcG	GlcG family protein	0.179758444349707	0.69220176657623	Upregulated	20.2202468681112	WP_000853256.1
C2566_RS06720	dcuC	dcuC	anaerobic C4-dicarboxylate transporter DcuC	0.179712341705228	0.687996364835566	Upregulated	46.2149431898144	WP_000955063.1
C2566_RS15125	ubiX	ubiX	flavin prenyltransferase UbiX	0.179216708013668	0.691401621108051	Upregulated	34.4480136431163	WP_000825700.1
C2566_RS17245	rlmD	rlmD	23S rRNA (uracil(1939)-C(5))-methyltransferase RlmD	0.179212402485506	0.654972610989335	Upregulated	224.326245235106	WP_000046810.1
C2566_RS00705	C2566_RS00705	C2566_RS00705	DUF2877 domain-containing protein	0.179204191813257	0.689789951526988	Upregulated	10.2651949862496	WP_001301301.1
C2566_RS02815	tamA	tamA	autotransporter assembly complex protein TamA	0.179122155387367	0.618973571183491	Upregulated	147.221758167813	WP_001269293.1
C2566_RS21745	spoT	spoT	bifunctional GTP diphosphokinase/guanosine-3',5'-bis pyrophosphate 3'-pyrophosphohydrolase	0.1790283731932	0.654972610989335	Upregulated	257.744326446108	WP_000280494.1
C2566_RS02940	bdcA	bdcA	SDR family oxidoreductase	0.178755470637638	0.692955543969868	Upregulated	44.5548161052889	WP_000500685.1
C2566_RS11970	slyA	slyA	transcriptional regulator SlyA	0.178740876713009	0.692720967703745	Upregulated	976.825429952381	WP_001296943.1
C2566_RS05235	prpR	prpR	propionate catabolism operon regulatory protein PrpR	0.177903842283497	0.686115130538341	Upregulated	41.9524847755856	WP_000941027.1
C2566_RS07705	ybiO	ybiO	mechanosensitive channel protein	0.1776917527432	0.692688116351923	Upregulated	46.3303562594759	WP_001267253.1
C2566_RS16430	patZ	patZ	peptidyl-lysine N-acetyltransferase PatZ	0.177618009483193	0.69220176657623	Upregulated	677.084094269107	WP_000083017.1
C2566_RS13765	galF	galF	UTP--glucose-1-phosphate uridylyltransferase GalF	0.177601155294088	0.687996364835566	Upregulated	141.239721561396	WP_000183060.1
C2566_RS11260	yddB	yddB	TonB-dependent receptor plug domain-containing protein	0.177526857105639	0.694461907411832	Upregulated	26.9694316992311	WP_000832450.1
C2566_RS20580	gntR	gntR	gluconate operon transcriptional repressor GntR	0.177488930395208	0.689789951526988	Upregulated	311.502960601966	WP_000730249.1
C2566_RS18125	yggL	yggL	YggL family protein	0.177072837320448	0.649387127413535	Upregulated	189.09414660951	WP_001107564.1
C2566_RS11425	C2566_RS11425	C2566_RS11425	helix-turn-helix domain-containing protein	0.176987554948558	0.693272774536311	Upregulated	360.4508143082	WP_000268704.1
C2566_RS04905	rayT	rayT	REP-associated tyrosine transposase RayT	0.176785062029498	0.695009483694776	Upregulated	14.0350393584782	WP_000006260.1
C2566_RS21220	yiaG	yiaG	HTH-type transcriptional regulator	0.176628617021078	0.692955543969868	Upregulated	924.875197665995	WP_000455798.1
C2566_RS10080	yciB	yciB	septation protein A	0.176327634406051	0.694814039328301	Upregulated	84.7842457293415	WP_000808667.1
C2566_RS07830	gsiD	gsiD	glutathione ABC transporter permease GsiD	0.176286972705403	0.694461907411832	Upregulated	55.3390583420932	WP_001236051.1
C2566_RS04330	acnB	acnB	bifunctional aconitate hydratase 2/2-methylisocitrate dehydratase	0.176105203413347	0.695957737848965	Upregulated	2316.77460599485	WP_001307570.1
C2566_RS08825	torT	torT	TMAO reductase system periplasmic protein TorT	0.176080096699304	0.693122466528104	Upregulated	63.6374041474084	WP_001264933.1
C2566_RS20730	yhhN	yhhN	lysoplasmalogenase	0.175947749949043	0.675021074711681	Upregulated	127.596255710068	WP_000964718.1
C2566_RS16705	ygaM	ygaM	DUF883 domain-containing protein	0.175418744848613	0.693272774536311	Upregulated	350.083849675242	WP_001295174.1
C2566_RS07430	aroG	aroG	3-deoxy-7-phosphoheptulonate synthase AroG	0.175413109494105	0.675639174773679	Upregulated	239.556441751447	WP_001109196.1
C2566_RS12830	rnd	rnd	ribonuclease D	0.175359151695119	0.692955543969868	Upregulated	45.8670172394312	WP_001318538.1
C2566_RS17380	fucR	fucR	L-fucose operon activator	0.175230336166459	0.664658025350722	Upregulated	169.280874516796	WP_000642343.1
C2566_RS02055	fdhF	fdhF	formate dehydrogenase H subunit alpha, selenocysteine-containing	0.175069830623847	0.694814039328301	Upregulated	256.494821463263	WP_012767779.1
C2566_RS19555	aaeB	aaeB	p-hydroxybenzoic acid efflux pump subunit AaeB	0.175003567007689	0.694814039328301	Upregulated	36.7590775366956	WP_000510980.1
C2566_RS02040	nrfG	nrfG	heme lyase NrfEFG subunit NrfG	0.174997303525816	0.700107716064226	Upregulated	12.238763973163	WP_000812892.1
C2566_RS20690	livJ	livJ	branched chain amino acid ABC transporter substrate-binding protein LivJ	0.174950134596931	0.697284741753349	Upregulated	40.2625417358904	WP_001022007.1
C2566_RS15795	acrD	acrD	multidrug efflux RND transporter permease AcrD	0.174922815456256	0.692720967703745	Upregulated	103.818193092537	WP_001273151.1
C2566_RS03550	yjjA	yjjA	DUF2501 domain-containing protein YjjA	0.174812124036554	0.689789951526988	Upregulated	84.0267523087854	WP_001308243.1
C2566_RS08755	etp	etp	protein-tyrosine-phosphatase Etp	0.17470560404317	0.698966757098352	Upregulated	7.33156515656871	WP_000057871.1
C2566_RS15770	tkt	tkt	transketolase	0.173585111497692	0.68701787982164	Upregulated	279.427015858161	WP_000087280.1
C2566_RS20670	livH	livH	high-affinity branched-chain amino acid ABC transporter permease LivH	0.173462178879736	0.697608096445434	Upregulated	9.01210527235329	WP_001295111.1
C2566_RS06780	rlpA	rlpA	endolytic peptidoglycan transglycosylase RlpA	0.173173006457275	0.690108305680398	Upregulated	132.029292571841	WP_001231428.1
C2566_RS21500	yibL	yibL	YibL family ribosome-associated protein	0.173045693804691	0.678585204069347	Upregulated	62.7903075910958	WP_000665676.1
C2566_RS00510	aslA	aslA	arylsulfatase AslA	0.17297181643617	0.702773364251283	Upregulated	12.8082469866056	WP_000395844.1
C2566_RS00515	hemY	hemY	protoheme IX biogenesis protein HemY	0.172679368206615	0.698736922137585	Upregulated	325.806221438593	WP_000921791.1
C2566_RS05670	ispA	ispA	(2E,6E)-farnesyl diphosphate synthase	0.172175990156743	0.693024357925274	Upregulated	135.665392576061	WP_000347217.1
C2566_RS06425	cusS	cusS	Cu(+)/Ag(+) sensor histidine kinase CusS	0.171939408719847	0.678585204069347	Upregulated	61.6868404844023	WP_000253837.1
C2566_RS11255	pqqL	pqqL	M16 family metallopeptidase	0.171754942290021	0.704173860609186	Upregulated	57.6057991114638	WP_001244978.1
C2566_RS10770	feaB	feaB	phenylacetaldehyde dehydrogenase	0.171729464595069	0.69220176657623	Upregulated	72.5508364006011	WP_000138605.1
C2566_RS02690	rpsF	rpsF	30S ribosomal protein S6	0.171729222580488	0.704831657292643	Upregulated	1161.32944149787	WP_001216675.1
C2566_RS16220	yphG	yphG	DUF5107 domain-containing protein	0.171504045102593	0.705994570991601	Upregulated	42.8547785950201	WP_001329228.1
C2566_RS07930	C2566_RS07930	C2566_RS07930	hypothetical protein	0.171362359444286	0.706835191900493	Upregulated	16.2973981580946	WP_001154431.1
C2566_RS04970	C2566_RS04970	C2566_RS04970	IS1-like element IS1A family transposase	0.170734975750002	0.70726739296582	Upregulated	9.18279388611211	WP_103215986.1
C2566_RS12455	chbR	chbR	transcriptional regulator ChbR	0.17034376175043	0.706570186022578	Upregulated	52.7191548913365	WP_000983648.1
C2566_RS17655	ygeV	ygeV	sigma-54 interaction domain-containing protein	0.170126082951148	0.689789951526988	Upregulated	592.276100865999	WP_000417806.1
C2566_RS04555	mtnN	mtnN	5'-methylthioadenosine/S-adenosylhomocysteine nucleosidase	0.169789321639651	0.701058210260744	Upregulated	313.05238402971	WP_000689844.1
C2566_RS12715	yeaH	yeaH	YeaH/YhbH family protein	0.169752407152766	0.707339424214883	Upregulated	11.7897918796307	WP_000219686.1
C2566_RS12170	sufD	sufD	Fe-S cluster assembly protein SufD	0.16955863752733	0.701058210260744	Upregulated	61.4758798448933	WP_000908013.1
C2566_RS08885	ymdF	ymdF	general stress protein	0.169387271104499	0.709762735219046	Upregulated	1354.03260943936	WP_001273658.1
C2566_RS11150	fdnG	fdnG	formate dehydrogenase-N subunit alpha	0.169333799182432	0.709762735219046	Upregulated	40.716780598207	WP_012767733.1
C2566_RS00775	ubiB	ubiB	ubiquinone biosynthesis regulatory protein kinase UbiB	0.169129312073212	0.702969238992836	Upregulated	376.088571113952	WP_000187530.1
C2566_RS14955	nuoL	nuoL	NADH-quinone oxidoreductase subunit L	0.168864728120173	0.709762735219046	Upregulated	1153.45757265638	WP_001056644.1
C2566_RS21255	ysaB	ysaB	YsaB family lipoprotein	0.168840857584028	0.708659094553257	Upregulated	35.3027934312711	WP_000980109.1
C2566_RS12660	ydjI	ydjI	ketose-bisphosphate aldolase	0.168713956828712	0.709762735219046	Upregulated	8.83311214082179	WP_000878903.1
C2566_RS21630	C2566_RS21630	C2566_RS21630	IS1-like element IS1A family transposase	0.168567039847475	0.709762735219046	Upregulated	16.9339196510481	WP_094096600.1
C2566_RS11415	ydeA	ydeA	L-arabinose MFS transporter	0.168484518779088	0.709762735219046	Upregulated	48.9195767727603	WP_000210799.1
C2566_RS02990	pepA	pepA	leucyl aminopeptidase	0.168479527058718	0.70726739296582	Upregulated	306.694169313823	WP_000397144.1
C2566_RS23550	C2566_RS23550	C2566_RS23550	xanthine permease XanP	0.168306503148571	0.70109520008171	Upregulated	13.2716033851569	NA
C2566_RS11600	C2566_RS11600	C2566_RS11600	helix-turn-helix domain-containing protein	0.167769645943963	0.710166740712821	Upregulated	633.094950790029	WP_000381212.1
C2566_RS21005	treF	treF	alpha,alpha-trehalase	0.167716349821873	0.709762735219046	Upregulated	61.2977989750548	WP_000934218.1
C2566_RS19125	dolP	dolP	division/outer membrane stress-associated lipid-binding lipoprotein	0.167560157716642	0.706896746907068	Upregulated	86.2092871446057	WP_000646033.1
C2566_RS21100	bcsF	bcsF	cellulose biosynthesis protein BcsF	0.167421472885981	NA	Upregulated	5.6168039545139	WP_000988308.1
C2566_RS04180	murD	murD	UDP-N-acetylmuramoyl-L-alanine--D-glutamate ligase	0.167287212087986	0.707721905802038	Upregulated	261.324923350831	WP_000796481.1
C2566_RS13895	alkA	alkA	DNA-3-methyladenine glycosylase 2	0.166593982298152	0.710166740712821	Upregulated	25.4786207514644	WP_000288423.1
C2566_RS14545	dsbE	dsbE	thiol:disulfide interchange protein DsbE	0.166530846879244	0.712442987361518	Upregulated	25.5355930359431	WP_000824439.1
C2566_RS02480	mscM	mscM	miniconductance mechanosensitive channel MscM	0.16637339038231	0.702773364251283	Upregulated	159.914134694761	WP_001236847.1
C2566_RS07700	rlmF	rlmF	23S rRNA (adenine(1618)-N(6))-methyltransferase RlmF	0.166176589456489	0.712351062503568	Upregulated	34.2625741546894	WP_001301285.1
C2566_RS19695	acrF	acrF	multidrug efflux RND transporter permease subunit AcrF	0.166174962476227	0.710507081057912	Upregulated	69.7165366960233	WP_001273195.1
C2566_RS04430	yadM	yadM	fimbrial protein	0.16613779905698	0.71353403340689	Upregulated	15.8223887232843	WP_000598300.1
C2566_RS08930	putA	putA	trifunctional transcriptional regulator/proline dehydrogenase/L-glutamate gamma-semialdehyde dehydrogenase	0.166132513471927	0.712442987361518	Upregulated	835.850994204752	WP_001703864.1
C2566_RS19475	nanT	nanT	sialic acid transporter NanT	0.165926283933044	0.709762735219046	Upregulated	47.5821149510313	WP_000108459.1
C2566_RS21305	bax	bax	protein bax	0.165867964996856	0.707402391692378	Upregulated	831.468775374983	WP_001297957.1
C2566_RS16770	emrB	emrB	multidrug efflux MFS transporter permease subunit EmrB	0.165105705606723	0.711840577798898	Upregulated	48.735924794851	WP_001295176.1
C2566_RS03230	mokC	mokC	type I toxin-antitoxin system toxin MokC	0.164925129814615	0.716220478230297	Upregulated	23.5497331613307	WP_000809168.1
C2566_RS15335	emrY	emrY	multidrug efflux MFS transporter permease subunit EmrY	0.164455630994059	0.717182639714235	Upregulated	18.0743351581106	WP_001018731.1
C2566_RS16260	purL	purL	phosphoribosylformylglycinamidine synthase	0.164259976129825	0.710166740712821	Upregulated	140.518160668326	WP_000970117.1
C2566_RS10575	dgcM	dgcM	diguanylate cyclase DgcM	0.164226203804196	0.701058210260744	Upregulated	123.210444173232	WP_001301114.1
C2566_RS07715	glnP	glnP	glutamine ABC transporter permease GlnP	0.163955072764332	0.717274883914703	Upregulated	146.295862150927	WP_001159065.1
C2566_RS16875	gutM	gutM	transcriptional regulator GutM	0.163848662731691	NA	Upregulated	5.99906252135988	WP_000252907.1
C2566_RS10290	fabI	fabI	enoyl-ACP reductase FabI	0.163802460410222	0.717182639714235	Upregulated	789.474381389544	WP_000506490.1
C2566_RS19640	accB	accB	acetyl-CoA carboxylase biotin carboxyl carrier protein	0.163710856022669	0.715465865094798	Upregulated	230.637292703478	WP_000354622.1
C2566_RS04325	yacH	yacH	DUF3300 domain-containing protein	0.163679924549928	0.715465865094798	Upregulated	25.5289480413421	WP_000784470.1
C2566_RS02365	dsbD	dsbD	protein-disulfide reductase DsbD	0.163229686128411	0.702969238992836	Upregulated	123.22457541043	WP_000068928.1
C2566_RS05350	mhpE	mhpE	4-hydroxy-2-oxovalerate aldolase	0.163180799454605	0.715465865094798	Upregulated	8.60235000781092	WP_001013494.1
C2566_RS15225	smrB	smrB	endonuclease SmrB	0.162627912297522	0.716220478230297	Upregulated	48.5567595489823	WP_000730805.1
C2566_RS19480	nanA	nanA	N-acetylneuraminate lyase	0.162337295646953	0.71353403340689	Upregulated	34.0148690314227	WP_000224714.1
C2566_RS19390	rpoN	rpoN	RNA polymerase factor sigma-54	0.162094169529954	0.716220478230297	Upregulated	965.246082922917	WP_000809051.1
C2566_RS13140	znuC	znuC	zinc ABC transporter ATP-binding protein ZnuC	0.161991862253703	0.720967011002851	Upregulated	190.694148616464	WP_000202990.1
C2566_RS14045	yegW	yegW	GntR family transcriptional regulator	0.161936375001191	0.721268496391966	Upregulated	16.4363071774684	WP_000434038.1
C2566_RS15330	dsdA	dsdA	D-serine ammonia-lyase	0.161895805425048	0.719354915411765	Upregulated	88.7924858231763	WP_000426426.1
C2566_RS06390	iss	iss	increased serum survival lipoprotein Iss	0.161878201453773	0.721268496391966	Upregulated	641.191640946893	WP_000738423.1
C2566_RS19600	mreC	mreC	rod shape-determining protein MreC	0.16184816597634	0.717280621326219	Upregulated	72.7329664395251	WP_000802511.1
C2566_RS10590	dbpA	dbpA	ATP-dependent RNA helicase DbpA	0.161738336712977	0.717280621326219	Upregulated	45.9708045613803	WP_000123737.1
C2566_RS03690	fimH	fimH	type 1 fimbria D-mannose specific adhesin FimH	0.161721076121543	0.721268496391966	Upregulated	44.6996581335517	WP_000832243.1
C2566_RS02910	ridA	ridA	2-iminobutanoate/2-iminopropanoate deaminase	0.161649454462164	0.721912330458233	Upregulated	647.797918235258	WP_000047539.1
C2566_RS15350	evgS	evgS	acid-sensing system histidine kinase EvgS	0.161345279247107	0.721268496391966	Upregulated	1011.62574723858	WP_001326970.1
C2566_RS22020	yidL	yidL	helix-turn-helix transcriptional regulator	0.160990843284865	0.721984091179623	Upregulated	18.8635445910846	WP_001013540.1
C2566_RS24400	ldrD	ldrD	type I toxin-antitoxin system toxic polypeptide LdrD	0.160949165357919	0.721984091179623	Upregulated	267.439435700808	WP_000141634.1
C2566_RS12040	sodB	sodB	superoxide dismutase [Fe]	0.160705253783209	0.717274883914703	Upregulated	6210.73386826516	WP_000007283.1
C2566_RS16420	trxC	trxC	thioredoxin TrxC	0.160444658643231	0.715465865094798	Upregulated	627.01165457099	WP_001098726.1
C2566_RS17020	pphB	pphB	protein-serine/threonine phosphatase	0.160244132876625	0.722284644544648	Upregulated	27.1452582647355	WP_001141307.1
C2566_RS10775	tynA	tynA	primary-amine oxidase	0.160115494743461	0.722284644544648	Upregulated	21.3541605821314	NA
C2566_RS06710	dpiB	dpiB	sensor histidine kinase DpiB	0.160059893979186	0.721984091179623	Upregulated	38.3454059242062	WP_012767702.1
C2566_RS06735	crcB	crcB	fluoride efflux transporter CrcB	0.159966805936846	0.712440131856562	Upregulated	54.5847821390418	WP_000939738.1
C2566_RS07710	glnQ	glnQ	glutamine ABC transporter ATP-binding protein GlnQ	0.159784772675667	0.722284644544648	Upregulated	159.740726420047	WP_000569083.1
C2566_RS16745	C2566_RS16745	C2566_RS16745	MFS transporter	0.159713835874714	0.722284644544648	Upregulated	17.0568315733345	WP_000165699.1
C2566_RS04060	yabI	yabI	DedA family protein	0.15936799087757	0.722641927970077	Upregulated	185.984634189445	WP_001148410.1
C2566_RS20920	arsB	arsB	arsenite/antimonite:H(+) antiporter ArsB	0.159213167825571	0.722284644544648	Upregulated	46.4819280236559	WP_000922639.1
C2566_RS11405	ptrR	ptrR	putrescine utilization regulator PtrR	0.158922417183503	0.722284644544648	Upregulated	12.5423278473145	WP_000366501.1
C2566_RS18675	ttdR	ttdR	L-tartrate utilization transcriptional activator TtdR	0.158706459895806	0.723352901924197	Upregulated	25.3148790904215	WP_000935206.1
C2566_RS05870	ybaA	ybaA	DUF1428 domain-containing protein	0.158681574651436	0.722641927970077	Upregulated	19.5081451394156	WP_000878140.1
C2566_RS22085	dgoK	dgoK	2-dehydro-3-deoxygalactonokinase	0.158373190455098	0.722641927970077	Upregulated	48.6457830264709	WP_000127107.1
C2566_RS21585	kbl	kbl	glycine C-acetyltransferase	0.157996323531562	0.721984091179623	Upregulated	664.329587714029	WP_001213837.1
C2566_RS17210	ygcG	ygcG	TPM domain-containing protein	0.157958602608086	0.717843124444409	Upregulated	8.94509877182376	WP_001268460.1
C2566_RS01430	argH	argH	argininosuccinate lyase	0.157441936803336	0.722284644544648	Upregulated	81.5124748804615	WP_001230087.1
C2566_RS13930	mdtC	mdtC	multidrug efflux RND transporter permease subunit MdtC	0.157432651928596	0.724879168106701	Upregulated	41.1272856497586	WP_000667585.1
C2566_RS02805	msrA	msrA	peptide-methionine (S)-S-oxide reductase MsrA	0.157403131299881	0.724879168106701	Upregulated	110.016306249635	WP_001295196.1
C2566_RS02870	pmbA	pmbA	metalloprotease PmbA	0.157349684870415	0.692633959239875	Upregulated	218.78736652368	WP_001162160.1
C2566_RS17925	ygfZ	ygfZ	tRNA-modifying protein YgfZ	0.157341688885854	0.723667560955286	Upregulated	236.371929351312	WP_000886062.1
C2566_RS21510	C2566_RS21510	C2566_RS21510	YadA-like family protein	0.157321339864732	0.716220478230297	Upregulated	138.724438585764	WP_001033182.1
C2566_RS02300	dcuR	dcuR	two-component system response regulator DcuR	0.157315172117339	0.722641927970077	Upregulated	40.9613570830759	WP_000611288.1
C2566_RS18780	fadH	fadH	NADPH-dependent 2,4-dienoyl-CoA reductase	0.157231863836099	0.724879168106701	Upregulated	407.290122902413	WP_000121433.1
C2566_RS15575	crr	crr	PTS glucose transporter subunit IIA	0.157159240384461	0.722284644544648	Upregulated	831.195695378508	WP_000522247.1
C2566_RS02880	nrdG	nrdG	anaerobic ribonucleoside-triphosphate reductase-activating protein	0.157126788283095	0.721984091179623	Upregulated	42.59954471775	WP_001106238.1
C2566_RS19050	nagA	nagA	N-acetylglucosamine-6-phosphate deacetylase	0.157120178428775	0.724879168106701	Upregulated	31.3229565575128	WP_012775972.1
C2566_RS10025	oppB	oppB	oligopeptide ABC transporter permease OppB	0.157064991418338	0.724879168106701	Upregulated	1417.89993592701	WP_000911112.1
C2566_RS02755	cycA	cycA	D-serine/D-alanine/glycine transporter	0.157037312543799	0.724879168106701	Upregulated	560.642611077475	WP_000228346.1
C2566_RS04515	fhuC	fhuC	Fe3+-hydroxamate ABC transporter ATP-binding protein FhuC	0.156956793278596	0.724879168106701	Upregulated	24.1145531253888	WP_001158931.1
C2566_RS14330	folE	folE	GTP cyclohydrolase I FolE	0.156877119289835	0.721984091179623	Upregulated	194.261072708616	WP_001139613.1
C2566_RS11915	rsxE	rsxE	electron transport complex subunit RsxE	0.156826852564039	0.724879168106701	Upregulated	23.6306510687548	WP_001289652.1
C2566_RS02840	ytfR	ytfR	galactofuranose ABC transporter, ATP-binding protein YtfR	0.156630511292648	0.722641927970077	Upregulated	52.9588123027528	WP_000210558.1
C2566_RS20540	glgA	glgA	glycogen synthase GlgA	0.156412317811657	0.721984091179623	Upregulated	160.384251600576	WP_001197646.1
C2566_RS15860	bcp	bcp	thioredoxin-dependent thiol peroxidase	0.156402275583802	0.706896746907068	Upregulated	193.063192710915	WP_001068682.1
C2566_RS03265	mog	mog	molybdopterin adenylyltransferase	0.156295266390647	0.724430290476154	Upregulated	117.301598944649	WP_001094682.1
C2566_RS11335	hipA	hipA	type II toxin-antitoxin system serine/threonine protein kinase toxin HipA	0.156056793562116	0.72539659413574	Upregulated	126.504209883299	WP_001125439.1
C2566_RS19200	pnp	pnp	polyribonucleotide nucleotidyltransferase	0.155719226169471	0.724879168106701	Upregulated	1528.0038047404	WP_001295554.1
C2566_RS10735	ydbJ	ydbJ	DUF333 domain-containing protein	0.155360874031953	0.725026571676696	Upregulated	123.603930903165	WP_001295715.1
C2566_RS11200	ddpD	ddpD	ABC transporter ATP-binding protein	0.154999782216203	0.727217980735667	Upregulated	14.0301149177508	WP_000193517.1
C2566_RS04315	aceF	aceF	pyruvate dehydrogenase complex dihydrolipoyllysine-residue acetyltransferase	0.154937727333064	0.728112277745779	Upregulated	955.162731215046	WP_000963518.1
C2566_RS09110	mdoG	mdoG	glucans biosynthesis protein MdoG	0.154858885940183	0.709762735219046	Upregulated	448.033353817332	WP_001343212.1
C2566_RS07285	mngA	mngA	PTS 2-O-a-mannosyl-D-glycerate transporter subunit IIABC	0.154579959781341	0.727802264461684	Upregulated	18.5359025992887	WP_001054864.1
C2566_RS12180	sufB	sufB	Fe-S cluster assembly protein SufB	0.154486712899813	0.725026571676696	Upregulated	82.9889437595539	NA
C2566_RS21480	mtlA	mtlA	PTS mannitol transporter subunit IICBA	0.154076882238248	0.72539659413574	Upregulated	276.441968980813	WP_000093247.1
C2566_RS05915	mscK	mscK	mechanosensitive channel MscK	0.153665561680564	0.714866992474091	Upregulated	312.518969566177	WP_000177732.1
C2566_RS07870	deoR	deoR	DNA-binding transcriptional repressor DeoR	0.153599474889728	0.724879168106701	Upregulated	57.4746175277152	WP_000450121.1
C2566_RS12870	yoaH	yoaH	YoaH family protein	0.153504654879455	0.732464975957291	Upregulated	43.747683162648	WP_000457334.1
C2566_RS06450	cusA	cusA	Cu(+)/Ag(+) efflux RND transporter permease subunit CusA	0.153457292497074	0.724879168106701	Upregulated	168.530741456759	WP_000573928.1
C2566_RS18915	yhaL	yhaL	protein YhaL	0.153409657437089	0.732464975957291	Upregulated	51.9680091462398	WP_001426206.1
C2566_RS05880	ylaC	ylaC	YlaC family protein	0.152591084831192	0.72849009372132	Upregulated	450.709231331977	WP_000136192.1
C2566_RS13385	C2566_RS13385	C2566_RS13385	hypothetical protein	0.15256095280972	0.734374080195735	Upregulated	442.207733816964	NA
C2566_RS14725	ubiG	ubiG	bifunctional 2-polyprenyl-6-hydroxyphenol methylase/3-demethylubiquinol 3-O-methyltransferase UbiG	0.152512507886715	0.732464975957291	Upregulated	67.706589759053	WP_000990753.1
C2566_RS14165	yehQ	yehQ	SWIM zinc finger family protein	0.152166113737687	0.734374080195735	Upregulated	16.0222887559526	WP_001300967.1
C2566_RS11230	dosC	dosC	diguanylate cyclase DosC	0.152136494610645	0.724879168106701	Upregulated	14.9205051158428	WP_000426272.1
C2566_RS01895	C2566_RS01895	C2566_RS01895	DUF2713 family protein	0.151978957686004	0.724879168106701	Upregulated	17.3087493197764	NA
C2566_RS11995	ydhF	ydhF	aldo/keto reductase	0.151852652191153	0.728005942205436	Upregulated	132.152500945724	WP_000250656.1
C2566_RS12755	yeaO	yeaO	DUF488 domain-containing protein	0.151433840729033	0.735355325018839	Upregulated	52.3034098371127	WP_001297652.1
C2566_RS11650	rspA	rspA	starvation-sensing protein RspA	0.151263075352675	0.727312752130361	Upregulated	15.7366126339696	WP_001295394.1
C2566_RS03790	yjhQ	yjhQ	GNAT family N-acetyltransferase	0.151094581114221	0.735355325018839	Upregulated	24.6322749815368	WP_001309181.1
C2566_RS21785	yicJ	yicJ	glycoside-pentoside-hexuronide family transporter	0.151087335741974	0.73696958098947	Upregulated	22.7105237405274	WP_000834411.1
C2566_RS17640	xdhA	xdhA	xanthine dehydrogenase molybdenum-binding subunit XdhA	0.150954095844567	0.734374080195735	Upregulated	172.319662982417	WP_000388174.1
C2566_RS03485	holD	holD	DNA polymerase III subunit psi	0.150443769694249	0.735355325018839	Upregulated	37.756932632465	WP_000204012.1
C2566_RS10865	trg	trg	methyl-accepting chemotaxis protein Trg	0.150360710639966	0.738231907022756	Upregulated	46.3129616651088	WP_001098559.1
C2566_RS21065	bcsC	bcsC	cellulose synthase complex outer membrane protein BcsC	0.150334856947846	0.724879168106701	Upregulated	112.087533092508	WP_001225168.1
C2566_RS20420	greB	greB	transcription elongation factor GreB	0.150270756019217	0.738231907022756	Upregulated	39.1103312769339	WP_000856731.1
C2566_RS11550	C2566_RS11550	C2566_RS11550	lipocalin family protein	0.150079253930973	0.738832584192364	Upregulated	51.0371374884822	WP_000780584.1
C2566_RS07090	kdpC	kdpC	K(+)-transporting ATPase subunit C	0.150063598579947	0.73696958098947	Upregulated	8.61537563111033	WP_001297248.1
C2566_RS20870	uspB	uspB	universal stress protein UspB	0.149749396294412	NA	Upregulated	639.281180647127	WP_000626187.1
C2566_RS11345	C2566_RS11345	C2566_RS11345	autotransporter outer membrane beta-barrel domain-containing protein	0.14969011571764	0.739245924861606	Upregulated	30.0128171764431	NA
C2566_RS18725	nfeF	nfeF	NADPH-dependent ferric chelate reductase NfeF	0.149189903429039	0.739579020236074	Upregulated	30.0719610397824	WP_001059839.1
C2566_RS13040	copD	copD	copper homeostasis membrane protein CopD	0.149182992738852	0.717843124444409	Upregulated	140.688651883876	WP_000879293.1
C2566_RS21710	rph	rph	ribonuclease PH	0.149010228354841	0.738832584192364	Upregulated	78.3520965014058	WP_001247089.1
C2566_RS24515	C2566_RS24515	C2566_RS24515	hypothetical protein	0.148833865163275	0.740007207272169	Upregulated	53.5137072900339	WP_012777340.1
C2566_RS14485	bcr	bcr	multidrug efflux MFS transporter Bcr	0.14879641520184	0.735943924206364	Upregulated	121.035606823899	WP_000213361.1
C2566_RS07890	ybjI	ybjI	5-amino-6-(5-phospho-D-ribitylamino)uracil phosphatase	0.148697133440613	0.739579020236074	Upregulated	32.1448827595493	WP_000023565.1
C2566_RS15975	pdeF	pdeF	cyclic-guanylate-specific phosphodiesterase PdeF	0.148696804393484	0.740687494481157	Upregulated	22.9321844289596	WP_000772722.1
C2566_RS08255	cydC	cydC	heme ABC transporter ATP-binding protein/permease CydC	0.14865024930101	0.728156993962045	Upregulated	270.38783004788	WP_001202189.1
C2566_RS05715	C2566_RS05715	C2566_RS05715	DUF1778 domain-containing protein	0.148323172167758	0.742027039501222	Upregulated	39.953875340962	WP_001297137.1
C2566_RS20150	prkB	prkB	phosphoribulokinase	0.148031331946431	0.738231907022756	Upregulated	97.9695202943296	WP_001274680.1
C2566_RS18905	yhaJ	yhaJ	DNA-binding transcriptional regulator YhaJ	0.147768084728255	0.740007207272169	Upregulated	41.8346002343188	WP_001041010.1
C2566_RS07805	moeA	moeA	molybdopterin molybdotransferase MoeA	0.147530255096981	0.740007207272169	Upregulated	81.9427263314581	WP_000397372.1
C2566_RS05210	yahK	yahK	NADPH-dependent aldehyde reductase YahK	0.147505945544827	0.742163213606186	Upregulated	73.5012827331486	WP_000692754.1
C2566_RS14960	nuoK	nuoK	NADH-quinone oxidoreductase subunit NuoK	0.147470385236242	0.742590626584222	Upregulated	111.602481604302	WP_000612644.1
C2566_RS03545	dnaC	dnaC	DNA replication protein DnaC	0.147442198725258	0.742590626584222	Upregulated	62.6036307908439	WP_000799911.1
C2566_RS12160	sufE	sufE	cysteine desulfuration protein SufE	0.1472416260844	0.742590626584222	Upregulated	23.4044759466017	WP_001196530.1
C2566_RS11770	ydgH	ydgH	DUF1471 family protein YdgH	0.146989083348387	0.742590626584222	Upregulated	138.930875781901	WP_000769322.1
C2566_RS22865	C2566_RS22865	C2566_RS22865	phage tail protein	0.146755070686331	NA	Upregulated	5.68034685979543	WP_012767713.1
C2566_RS17950	dsbC	dsbC	bifunctional protein-disulfide isomerase/oxidoreductase DsbC	0.146606514495295	0.721984091179623	Upregulated	133.24919156949	WP_000715216.1
C2566_RS00710	C2566_RS00710	C2566_RS00710	cysteine hydrolase family protein	0.146558630813746	0.744890367188128	Upregulated	11.5005279569244	WP_000194414.1
C2566_RS06645	uspG	uspG	universal stress protein UspG	0.146493268375007	0.739579020236074	Upregulated	323.351090266053	WP_000278509.1
C2566_RS05175	yahD	yahD	ankyrin repeat domain-containing protein	0.146223267805225	0.738358979854193	Upregulated	11.0604926406821	WP_000023635.1
C2566_RS20220	cysG	cysG	siroheme synthase CysG	0.14617034504948	0.727802264461684	Upregulated	75.3772041209046	WP_000349855.1
C2566_RS14155	yehM	yehM	DUF5682 family protein	0.145907271367701	0.744890367188128	Upregulated	21.5969171962494	WP_001294384.1
C2566_RS23535	ibsC	ibsC	type I toxin-antitoxin system toxin IbsC	0.145872230436149	NA	Upregulated	5.57525275229239	WP_010723220.1
C2566_RS07535	bioA	bioA	adenosylmethionine--8-amino-7-oxononanoate transaminase	0.145835500850134	0.744838035114148	Upregulated	12.7916413071289	WP_001515101.1
C2566_RS04825	yafS	yafS	class I SAM-dependent methyltransferase	0.145530226951585	0.734374080195735	Upregulated	149.866681441045	WP_001297210.1
C2566_RS02485	asd	asd	archaetidylserine decarboxylase	0.14546831445456	0.742163213606186	Upregulated	144.128124215438	WP_000934920.1
C2566_RS08120	artM	artM	arginine ABC transporter permease ArtM	0.145452893712665	0.746351655146381	Upregulated	114.273920260954	WP_000464491.1
C2566_RS04875	lpcA	lpcA	D-sedoheptulose 7-phosphate isomerase	0.145419806408489	0.742590626584222	Upregulated	139.501641440243	WP_000284050.1
C2566_RS09705	umuD	umuD	translesion error-prone DNA polymerase V autoproteolytic subunit	0.144699938350386	0.747932224105636	Upregulated	17.1180894670262	WP_000897378.1
C2566_RS08220	cspD	cspD	cold shock-like protein CspD	0.144423876702778	0.745308372937126	Upregulated	5019.16276349362	WP_000410785.1
C2566_RS03005	yjgR	yjgR	helicase HerA-like C-terminal domain-containing protein	0.144222319733162	0.740007207272169	Upregulated	77.8388422518393	WP_001294573.1
C2566_RS05600	secD	secD	protein translocase subunit SecD	0.144080237160479	0.747365362875981	Upregulated	828.706113342964	WP_000934822.1
C2566_RS15180	yfcJ	yfcJ	arabinose transporter	0.144044050560043	0.744890367188128	Upregulated	94.8963774891244	WP_000127751.1
C2566_RS18995	garL	garL	2-dehydro-3-deoxyglucarate aldolase	0.143906249054787	0.750284011129159	Upregulated	17.1416883833647	WP_001058209.1
C2566_RS09530	phoQ	phoQ	two-component system sensor histidine kinase PhoQ	0.143762329998175	0.736792045773036	Upregulated	102.757045087886	WP_000735411.1
C2566_RS00100	bglB	bglB	6-phospho-beta-glucosidase BglB	0.143663784835404	0.744838035114148	Upregulated	14.0881132845395	WP_000643219.1
C2566_RS20655	livF	livF	high-affinity branched-chain amino acid ABC transporter ATP-binding protein LivF	0.143049754905539	0.742590626584222	Upregulated	7.6356620731694	WP_000416895.1
C2566_RS10625	C2566_RS10625	C2566_RS10625	PD-(D/E)XK nuclease-like domain-containing protein	0.14295231699333	0.740007207272169	Upregulated	7.10235111940631	NA
C2566_RS07550	bioC	bioC	malonyl-ACP O-methyltransferase BioC	0.142478417537753	NA	Upregulated	6.27187290629969	WP_000246761.1
C2566_RS17390	ygdD	ygdD	DUF423 domain-containing protein	0.142465117704143	0.753553219572997	Upregulated	12.1616294338186	WP_000203905.1
C2566_RS16035	hisS	hisS	histidine--tRNA ligase	0.142426708095168	0.735355325018839	Upregulated	427.463491520656	WP_001107167.1
C2566_RS15895	hyfG	hyfG	hydrogenase 4 catalytic subunit HyfG	0.142260600470391	0.753684581635866	Upregulated	19.8789251822239	WP_001102321.1
C2566_RS03150	fecB	fecB	Fe(3+) dicitrate ABC transporter substrate-binding protein FecB	0.142192664409623	0.753684581635866	Upregulated	28.8115994806834	WP_000879164.1
C2566_RS08490	pepN	pepN	aminopeptidase N	0.141690559850201	0.751655146889141	Upregulated	623.249610295737	WP_000193841.1
C2566_RS20370	nudE	nudE	ADP compounds hydrolase NudE	0.141576076690448	0.749322264508347	Upregulated	295.807793946641	WP_000045744.1
C2566_RS02430	ecnB	ecnB	lipoprotein toxin entericidin B	0.141056928416327	0.756373886939298	Upregulated	1349.54848068611	WP_000239596.1
C2566_RS19540	argR	argR	transcriptional regulator ArgR	0.140975384477158	0.756373886939298	Upregulated	285.520696167709	WP_001257842.1
C2566_RS07960	C2566_RS07960	C2566_RS07960	terminase ATPase subunit family protein	0.140805049773476	0.750284011129159	Upregulated	16.9021163672324	WP_001098413.1
C2566_RS14995	nuoC	nuoC	NADH-quinone oxidoreductase subunit C/D	0.140456424112428	0.75565730018016	Upregulated	757.408310583842	WP_000247878.1
C2566_RS18000	ghxQ	ghxQ	guanine/hypoxanthine transporter GhxQ	0.140454457822076	0.757880380971464	Upregulated	63.2158153437466	WP_000012163.1
C2566_RS21465	C2566_RS21465	C2566_RS21465	Imm57 family immunity protein	0.140282104057127	0.758223094999063	Upregulated	11.1733665537725	NA
C2566_RS00990	yihQ	yihQ	sulfoquinovosidase	0.140236104220371	0.739579020236074	Upregulated	12.1534764628678	NA
C2566_RS06245	sfmD	sfmD	fimbrial biogenesis usher protein	0.140163198315713	0.756373886939298	Upregulated	24.5810059915374	WP_001318685.1
C2566_RS19350	mlaE	mlaE	lipid asymmetry maintenance ABC transporter permease subunit MlaE	0.140082288763747	0.757880380971464	Upregulated	87.6601034889892	WP_000925795.1
C2566_RS03405	lplA	lplA	lipoate--protein ligase LplA	0.14002183250984	0.753684581635866	Upregulated	69.3847660768629	WP_000105884.1
C2566_RS15375	yfdX	yfdX	YfdX family protein	0.139825510903123	0.757880380971464	Upregulated	14.254133494451	WP_000825604.1
C2566_RS17935	ygfX	ygfX	protein YgfX	0.13971610909066	0.759059218515988	Upregulated	89.2611652123209	WP_000244783.1
C2566_RS08290	serS	serS	serine--tRNA ligase	0.139688194914564	0.752662990044566	Upregulated	1196.85181827513	WP_000886683.1
C2566_RS08300	dmsB	dmsB	dimethylsulfoxide reductase iron-sulfur subunit DmsB	0.139663241854793	0.759059218515988	Upregulated	122.215733194355	WP_000213098.1
C2566_RS02665	ulaD	ulaD	3-keto-L-gulonate-6-phosphate decarboxylase UlaD	0.139566289995651	0.759068506216694	Upregulated	25.6883902687728	WP_000056745.1
C2566_RS10940	ydcO	ydcO	BenE family transporter YdcO	0.139543777576387	0.759068506216694	Upregulated	20.6079672191277	WP_001326689.1
C2566_RS07190	pxpA	pxpA	5-oxoprolinase subunit PxpA	0.139383095274424	0.750284011129159	Upregulated	85.5091455446326	WP_000687130.1
C2566_RS20275	yhfU	yhfU	DUF2620 domain-containing protein	0.139210842569114	0.759068506216694	Upregulated	14.901244285075	WP_000719728.1
C2566_RS18235	glcC	glcC	transcriptional regulator GlcC	0.138913939188709	0.759068506216694	Upregulated	65.7401647160772	WP_001297764.1
C2566_RS20050	bfr	bfr	bacterioferritin	0.138487528279759	0.760887683851674	Upregulated	7457.85310984729	WP_000675504.1
C2566_RS19585	rng	rng	ribonuclease G	0.138484504642242	0.734374080195735	Upregulated	217.850572234079	WP_000123197.1
C2566_RS01725	iclR	iclR	glyoxylate bypass operon transcriptional repressor IclR	0.138438367113454	0.761253008061368	Upregulated	194.724332048401	WP_000226403.1
C2566_RS19145	yhbP	yhbP	YhbP family protein	0.138327914444134	0.759059218515988	Upregulated	38.8484360242935	WP_000449030.1
C2566_RS21325	ysaA	ysaA	4Fe-4S dicluster domain-containing protein	0.137806008670808	0.756373886939298	Upregulated	60.0819422285784	WP_001300918.1
C2566_RS11225	dosP	dosP	oxygen-sensing cyclic-di-GMP phosphodiesterase DosP	0.137742644710872	0.761253008061368	Upregulated	23.8820896297101	WP_012304876.1
C2566_RS03015	idnT	idnT	gnt-II system L-idonate transporter	0.137571491056787	0.762251996139292	Upregulated	26.1604306885979	WP_001128347.1
C2566_RS01245	glpX	glpX	class II fructose-bisphosphatase	0.137567659730445	0.761781338415318	Upregulated	118.182136888873	WP_001250640.1
C2566_RS08460	gloC	gloC	hydroxyacylglutathione hydrolase GloC	0.137483173310333	0.760366589540986	Upregulated	351.332987849	WP_001109486.1
C2566_RS05320	mhpR	mhpR	DNA-binding transcriptional regulator	0.136958430794648	0.765721652234892	Upregulated	225.860585876806	WP_001301325.1
C2566_RS07095	kdpB	kdpB	potassium-transporting ATPase subunit KdpB	0.135920582477383	0.768936127562497	Upregulated	19.3838660945918	WP_000087944.1
C2566_RS14225	dld	dld	D-lactate dehydrogenase	0.135879986148224	0.750387833233295	Upregulated	444.516046582142	WP_000097403.1
C2566_RS12705	mipA	mipA	scaffolding protein MipA	0.135615132191833	0.759059218515988	Upregulated	290.636294305233	WP_000163771.1
C2566_RS15685	eutL	eutL	ethanolamine utilization microcompartment protein EutL	0.135274958778787	0.768500006647677	Upregulated	9.67271835032033	WP_001111037.1
C2566_RS14990	nuoE	nuoE	NADH-quinone oxidoreductase subunit NuoE	0.135222049263509	0.770209576079979	Upregulated	301.783431743697	WP_000545042.1
C2566_RS11500	ydfI	ydfI	mannitol dehydrogenase family protein	0.135098087921864	0.770237096525667	Upregulated	27.4381491582334	WP_000527826.1
C2566_RS12885	sdaA	sdaA	L-serine ammonia-lyase	0.134886404233068	0.750284011129159	Upregulated	512.784451312017	WP_000624298.1
C2566_RS05635	ribD	ribD	bifunctional diaminohydroxyphosphoribosylaminopyrimidine deaminase/5-amino-6-(5-phosphoribosylamino)uracil reductase RibD	0.134836459252578	0.764188076217088	Upregulated	146.921736663345	WP_001150456.1
C2566_RS00045	mdtL	mdtL	multidrug efflux MFS transporter MdtL	0.134484400240352	0.770237096525667	Upregulated	99.0806103496238	WP_000085987.1
C2566_RS19605	mreB	mreB	rod shape-determining protein MreB	0.134067266269272	0.770237096525667	Upregulated	232.526028180393	WP_000913396.1
C2566_RS18405	metC	metC	cystathionine beta-lyase	0.133861626375814	0.770237096525667	Upregulated	35.3630488617429	WP_001320425.1
C2566_RS14860	arnE	arnE	4-amino-4-deoxy-L-arabinose-phosphoundecaprenol flippase subunit ArnE	0.133751241440308	0.770237096525667	Upregulated	36.6671992901855	WP_000638031.1
C2566_RS03620	yjiH	yjiH	nucleoside recognition domain-containing protein	0.133739212769398	0.770958272840971	Upregulated	327.644504661503	WP_001295597.1
C2566_RS20915	arsR	arsR	As(III)-sensing metalloregulatory transcriptional repressor ArsR	0.133707976577899	0.770237096525667	Upregulated	30.6126146193607	WP_000008957.1
C2566_RS20590	yhhX	yhhX	oxidoreductase	0.133422598236776	0.770237096525667	Upregulated	162.412965408501	WP_000236293.1
C2566_RS08830	torR	torR	two-component system response regulator TorR	0.133352795242666	0.770566630542255	Upregulated	42.9942964015972	WP_001120125.1
C2566_RS07270	sucC	sucC	ADP-forming succinate--CoA ligase subunit beta	0.133224444225183	0.774936115105944	Upregulated	1511.33499165092	WP_001048602.1
C2566_RS07370	C2566_RS07370	C2566_RS07370	hypothetical protein	0.133028829649074	0.775413624433528	Upregulated	717.774618692993	NA
C2566_RS08350	ycaO	ycaO	30S ribosomal protein S12 methylthiotransferase accessory factor YcaO	0.133015706560713	0.775340199644913	Upregulated	105.561938443352	WP_001295344.1
C2566_RS08160	ybjT	ybjT	SDR family oxidoreductase	0.132718391779435	0.753684581635866	Upregulated	74.4438364290663	WP_001136577.1
C2566_RS17155	ygcO	ygcO	ferredoxin family protein	0.132448063995427	0.773218595495775	Upregulated	7.80650397722738	WP_000109526.1
C2566_RS16240	glnB	glnB	nitrogen regulatory protein P-II	0.132310031047816	0.775950229628527	Upregulated	335.746862538801	WP_000717694.1
C2566_RS00640	rhtC	rhtC	threonine export protein RhtC	0.131080413973588	0.780677922840659	Upregulated	22.5564825546321	WP_000928828.1
C2566_RS18350	hybA	hybA	hydrogenase 2 operon protein HybA	0.131005614916218	0.780677922840659	Upregulated	217.168251590551	WP_001081870.1
C2566_RS04885	dpaA	dpaA	peptidoglycan meso-diaminopimelic acid protein amidase	0.130994846391358	0.770237096525667	Upregulated	242.141824365579	WP_001225679.1
C2566_RS20415	ompR	ompR	two-component system response regulator OmpR	0.130868922976236	0.780677922840659	Upregulated	234.034264618131	WP_001157756.1
C2566_RS10260	yciT	yciT	DNA-binding transcriptional regulator YciT	0.1308366468195	0.752001932814635	Upregulated	218.408462769756	WP_001088621.1
C2566_RS15120	argT	argT	lysine/arginine/ornithine ABC transporter substrate-binding protein ArgT	0.130788222021905	0.780677922840659	Upregulated	330.213706562599	WP_000748271.1
C2566_RS10755	ynbE	ynbE	YnbE family lipoprotein	0.130748951662897	0.780952651901904	Upregulated	29.0738455514615	WP_000698145.1
C2566_RS02835	ytfQ	ytfQ	galactofuranose ABC transporter substrate-binding protein YtfQ	0.130483061607317	0.780677922840659	Upregulated	81.816960871301	WP_000265933.1
C2566_RS09330	fabD	fabD	ACP S-malonyltransferase	0.130279788264048	0.782277627459958	Upregulated	326.923115386171	WP_000191372.1
C2566_RS15705	eutH	eutH	ethanolamine utilization protein EutH	0.130076074198821	0.775950229628527	Upregulated	10.2019793731983	WP_000512382.1
C2566_RS05650	thiL	thiL	thiamine-phosphate kinase	0.129821918304438	0.774523927891434	Upregulated	67.3382472462895	WP_000742109.1
C2566_RS00390	gppA	gppA	guanosine-5'-triphosphate,3'-diphosphate diphosphatase	0.129740478675351	0.776738400692572	Upregulated	241.411320665243	WP_000535976.1
C2566_RS12760	yoaF	yoaF	DUF333 domain-containing lipoprotein YoaF	0.12951391834665	0.77824938683954	Upregulated	102.128549142197	WP_000691934.1
C2566_RS00935	glnG	glnG	nitrogen regulation protein NR(I)	0.129271186478676	0.770237096525667	Upregulated	61.6532216101672	WP_001329395.1
C2566_RS07275	sucD	sucD	succinate--CoA ligase subunit alpha	0.129153182184364	0.783275626872864	Upregulated	1346.00459003874	WP_000025458.1
C2566_RS05105	rclA	rclA	reactive chlorine resistance oxidoreductase RclA	0.129109714962462	0.781154794468537	Upregulated	25.1053536664342	WP_001046311.1
C2566_RS07855	yliI	yliI	aldose sugar dehydrogenase YliI	0.129086045279961	0.783661380883447	Upregulated	224.164507325786	WP_000554966.1
C2566_RS16725	nrdF	nrdF	class 1b ribonucleoside-diphosphate reductase subunit beta	0.128770933922251	0.785031961532994	Upregulated	181.016561901479	WP_000777972.1
C2566_RS16520	yfiR	yfiR	YfiR family protein	0.128641565885395	0.785278753622033	Upregulated	181.406510681415	WP_001212391.1
C2566_RS17145	queD	queD	6-carboxytetrahydropterin synthase QueD	0.128561325376141	0.785278753622033	Upregulated	33.0890639325209	WP_000108294.1
C2566_RS21025	yhjE	yhjE	MFS transporter	0.12849561512343	0.785191660767682	Upregulated	29.0758460608854	WP_001149016.1
C2566_RS03035	ahr	ahr	NADPH-dependent aldehyde reductase Ahr	0.128403156029324	0.785278753622033	Upregulated	29.8089547113755	WP_001318460.1
C2566_RS19765	yrdA	yrdA	gamma carbonic anhydrase family protein	0.128226274269659	0.78311221043885	Upregulated	316.385679361839	WP_001286158.1
C2566_RS10350	puuR	puuR	HTH-type transcriptional regulator PuuR	0.128054638005385	0.785278753622033	Upregulated	39.7003587948675	WP_001278727.1
C2566_RS08230	clpA	clpA	ATP-dependent Clp protease ATP-binding subunit ClpA	0.128051957640555	0.786233215391608	Upregulated	2589.80359810136	WP_000934045.1
C2566_RS09460	lolE	lolE	lipoprotein-releasing ABC transporter permease subunit LolE	0.127890785735828	0.762251996139292	Upregulated	238.100817611375	WP_001251384.1
C2566_RS14695	yfaP	yfaP	YfaP family protein	0.127788288357021	0.785278753622033	Upregulated	53.6503516168389	WP_001225852.1
C2566_RS14050	yegX	yegX	glycoside hydrolase family 25 protein	0.127656096016986	0.786620312050633	Upregulated	21.5936291226786	WP_001300994.1
C2566_RS25105	yqiM	yqiM	protein YqiM	0.127618643748943	0.786233215391608	Upregulated	321.457892908023	WP_211180508.1
C2566_RS21185	yhjY	yhjY	autotransporter outer membrane beta-barrel domain-containing protein	0.127609200087288	0.786233215391608	Upregulated	164.83742275413	WP_000584472.1
C2566_RS10510	mppA	mppA	murein tripeptide ABC transporter substrate-binding protein MppA	0.127524321583507	0.772103692295413	Upregulated	100.343040457715	WP_000683020.1
C2566_RS20795	nikR	nikR	nickel-responsive transcriptional regulator NikR	0.127026037095437	0.786981146602221	Upregulated	10.4839752601015	WP_001190062.1
C2566_RS16205	yphD	yphD	ABC transporter permease	0.126636192008162	0.786233215391608	Upregulated	9.29896610412905	WP_001276670.1
C2566_RS20905	dinQ	dinQ	damage-inducible type I toxin DinQ	0.126557919435728	0.788783143717132	Upregulated	900.081481189961	WP_001295215.1
C2566_RS12230	ydiB	ydiB	quinate/shikimate dehydrogenase	0.126526328208961	0.786233215391608	Upregulated	11.1668017675693	WP_000383469.1
C2566_RS07050	C2566_RS07050	C2566_RS07050	lipoprotein	0.126455318392828	NA	Upregulated	6.83640235452955	WP_000856353.1
C2566_RS04640	bamA	bamA	outer membrane protein assembly factor BamA	0.126300898542948	0.787513622156157	Upregulated	1085.75005622336	WP_001240896.1
C2566_RS02570	purA	purA	adenylosuccinate synthase	0.126268161879295	0.788560011614366	Upregulated	1671.90307961103	WP_000527955.1
C2566_RS21045	kdgK	kdgK	2-dehydro-3-deoxygluconokinase	0.126267385452031	0.787331022180099	Upregulated	43.6267810545966	WP_001300928.1
C2566_RS22115	gyrB	gyrB	DNA topoisomerase (ATP-hydrolyzing) subunit B	0.12625639819499	0.783275626872864	Upregulated	713.340446555161	WP_000072067.1
C2566_RS15140	dedD	dedD	cell division protein DedD	0.126214689533765	0.79091131913946	Upregulated	152.80987894773	WP_000146992.1
C2566_RS07660	dinG	dinG	ATP-dependent DNA helicase DinG	0.125900208005131	0.79091131913946	Upregulated	113.402947520889	WP_001340191.1
C2566_RS20665	livM	livM	branched chain amino acid ABC transporter permease LivM	0.125631120974057	0.785278753622033	Upregulated	8.5351891620946	WP_000803797.1
C2566_RS12880	nudL	nudL	CoA pyrophosphatase	0.125548958987627	0.792936769169187	Upregulated	17.0766108864493	WP_000456720.1
C2566_RS09535	phoP	phoP	two-component system response regulator PhoP	0.125311731864674	0.791544718678226	Upregulated	181.331069767422	WP_001265481.1
C2566_RS09230	flgA	flgA	flagellar basal body P-ring formation chaperone FlgA	0.124744990809713	0.795253940547719	Upregulated	64.3298405348526	WP_000905458.1
C2566_RS08175	hcr	hcr	NADH oxidoreductase	0.124633177962172	0.796185091556051	Upregulated	22.1410575349927	WP_000178677.1
C2566_RS12045	ydhP	ydhP	MFS transporter	0.124122167252021	0.79675234053808	Upregulated	32.8873730704439	WP_000701040.1
C2566_RS21740	rpoZ	rpoZ	DNA-directed RNA polymerase subunit omega	0.123711884099545	0.79675234053808	Upregulated	121.171478742795	WP_000135058.1
C2566_RS06730	cspE	cspE	transcription antiterminator/RNA stability regulator CspE	0.123503839075125	0.79675234053808	Upregulated	752.829559865528	WP_000034825.1
C2566_RS19400	ptsN	ptsN	PTS IIA-like nitrogen regulatory protein PtsN	0.1232437854986	0.777761198451687	Upregulated	113.568923396562	WP_000183676.1
C2566_RS25325	C2566_RS25325	C2566_RS25325	tyrosine-type recombinase/integrase	0.123046239936628	0.798787283602511	Upregulated	19.2109148703402	WP_000290930.1
C2566_RS02590	yjfI	yjfI	YjfI family protein	0.123039648075479	0.796668601947473	Upregulated	9.36673256387684	WP_000220128.1
C2566_RS07585	moaD	moaD	molybdopterin synthase sulfur carrier subunit	0.122312228415391	0.800452161457017	Upregulated	30.2390715036326	WP_000598612.1
C2566_RS15665	amiA	amiA	N-acetylmuramoyl-L-alanine amidase AmiA	0.122212826867106	0.796891428693694	Upregulated	256.241392493071	WP_000102886.1
C2566_RS14025	fbaB	fbaB	class I fructose-bisphosphate aldolase	0.122167223513468	0.795253940547719	Upregulated	158.714192172774	WP_000129551.1
C2566_RS01560	rplL	rplL	50S ribosomal protein L7/L12	0.121779774073467	0.802562288992762	Upregulated	1127.12024496318	WP_000028878.1
C2566_RS11120	narZ	narZ	nitrate reductase Z subunit alpha	0.121595859001385	0.800358153177244	Upregulated	41.2388840962965	WP_000040458.1
C2566_RS20760	yhhT	yhhT	AI-2E family transporter	0.121529269263271	0.799120357784039	Upregulated	55.1798554896954	WP_001300885.1
C2566_RS14815	yfaY	yfaY	nicotinamide mononucleotide deamidase-related protein YfaY	0.121399286467546	0.79675234053808	Upregulated	47.8344554204771	WP_000921621.1
C2566_RS19575	tldD	tldD	metalloprotease TldD	0.121225438725179	0.770209576079979	Upregulated	402.065642043301	WP_000055909.1
C2566_RS14415	fruB	fruB	fused PTS fructose transporter subunit IIA/HPr protein	0.120735484633795	0.80550761683194	Upregulated	28.1865174753907	WP_000487267.1
C2566_RS08905	rutD	rutD	pyrimidine utilization protein D	0.120608792032737	NA	Upregulated	6.24086015202585	WP_000777653.1
C2566_RS25045	C2566_RS25045	C2566_RS25045	fimbria/pilus outer membrane usher protein	0.119798814673361	0.798787283602511	Upregulated	21.3447487046121	NA
C2566_RS11555	C2566_RS11555	C2566_RS11555	antiterminator Q family protein	0.119738524345874	0.806805441510609	Upregulated	30.5601285907317	WP_001204787.1
C2566_RS20625	ugpQ	ugpQ	glycerophosphodiester phosphodiesterase	0.119448032620401	0.80550761683194	Upregulated	56.8203904942263	WP_000073599.1
C2566_RS10810	ynbC	ynbC	bifunctional alpha/beta hydrolase/class I SAM-dependent methyltransferase	0.119299854702566	0.80550761683194	Upregulated	24.3947769438564	WP_000431845.1
C2566_RS15250	yfcS	yfcS	fimbria/pilus periplasmic chaperone	0.119129910265338	0.80550761683194	Upregulated	11.2794703646878	WP_001281621.1
C2566_RS16495	raiA	raiA	ribosome-associated translation inhibitor RaiA	0.119013595377093	0.808299190696135	Upregulated	69203.9686783827	WP_000178456.1
C2566_RS11350	C2566_RS11350	C2566_RS11350	ABC transporter permease subunit	0.118434787079076	0.80550761683194	Upregulated	11.8145842490093	NA
C2566_RS12840	yeaY	yeaY	Slp family lipoprotein YeaY	0.118188547488911	0.811760965829104	Upregulated	174.199222335214	WP_000290581.1
C2566_RS16135	trmJ	trmJ	tRNA (cytosine(32)/uridine(32)-2'-O)-methyltransferase TrmJ	0.118185759291748	0.80550761683194	Upregulated	248.037570839742	WP_000940019.1
C2566_RS13390	C2566_RS13390	C2566_RS13390	hypothetical protein	0.11806956251245	0.812191444631017	Upregulated	409.470152909502	NA
C2566_RS09285	flgL	flgL	flagellar hook-associated protein FlgL	0.118040948830086	0.811085552414333	Upregulated	85.9187466821374	WP_001212776.1
C2566_RS15030	hxpA	hxpA	hexitol phosphatase HxpA	0.117981631693557	0.812051938218844	Upregulated	153.981417728154	WP_001203392.1
C2566_RS11870	ydgJ	ydgJ	oxidoreductase	0.117883797402318	0.803218092661556	Upregulated	151.952230283721	WP_001282516.1
C2566_RS16600	ratA	ratA	type II toxin-antitoxin system toxin RatA	0.117618618529251	0.812852882457032	Upregulated	96.2383972387956	WP_001300750.1
C2566_RS19790	smg	smg	DUF494 family protein Smg	0.117242858063414	0.812852882457032	Upregulated	319.379780834583	WP_000460680.1
C2566_RS01625	nfi	nfi	deoxyribonuclease V	0.117108402423011	0.812852882457032	Upregulated	34.5953153215077	WP_000362388.1
C2566_RS18195	sslE	sslE	lipoprotein metalloprotease SslE	0.117023069859564	0.812852882457032	Upregulated	42.9040183012369	WP_001034469.1
C2566_RS18855	yqjA	yqjA	DedA family general envelope maintenance protein YqjA	0.11691012069765	0.812852882457032	Upregulated	146.908300903581	WP_000422149.1
C2566_RS06885	gltJ	gltJ	glutamate/aspartate ABC transporter permease GltJ	0.116765658762295	0.812852882457032	Upregulated	182.175271152878	WP_000020941.1
C2566_RS07630	ybhS	ybhS	ABC transporter permease	0.116758166423494	0.80550761683194	Upregulated	75.6614705522684	WP_000070131.1
C2566_RS13160	yebB	yebB	YebB family permuted papain-like enzyme	0.116742159255958	NA	Upregulated	6.15486828378362	WP_001024904.1
C2566_RS15290	yfdF	yfdF	protein YfdF	0.116684370891999	0.812852882457032	Upregulated	16.9159780118933	NA
C2566_RS06600	ybdD	ybdD	YbdD/YjiX family protein	0.11644189414426	0.812852882457032	Upregulated	211.841946603714	WP_000460431.1
C2566_RS25370	ynaL	ynaL	protein YnaL	0.116166661323791	NA	Upregulated	6.47690374660773	WP_001296046.1
C2566_RS01855	ubiA	ubiA	4-hydroxybenzoate octaprenyltransferase	0.116075362312351	0.814604721266045	Upregulated	330.882280097176	WP_000455227.1
C2566_RS08185	lysO	lysO	L-lysine exporter LysO	0.115967937061882	0.813788830133584	Upregulated	23.5962836660528	WP_000491142.1
C2566_RS05015	paoA	paoA	aldehyde dehydrogenase iron-sulfur subunit PaoA	0.115602926480679	0.796891428693694	Upregulated	8.50020152077783	WP_000070679.1
C2566_RS05415	C2566_RS05415	C2566_RS05415	autotransporter outer membrane beta-barrel domain-containing protein	0.115594363896002	0.815505403132424	Upregulated	174.561192769538	WP_000556441.1
C2566_RS19280	yhbY	yhbY	ribosome assembly RNA-binding protein YhbY	0.115401337846464	0.815505403132424	Upregulated	337.678860981689	WP_001054420.1
C2566_RS01130	rhaA	rhaA	L-rhamnose isomerase	0.115198677808789	0.814220680059579	Upregulated	14.7379090146462	WP_000211500.1
C2566_RS16280	yfhb	yfhb	phosphatidylglycerophosphatase C	0.11512379998512	0.812852882457032	Upregulated	88.7962967830461	WP_000190655.1
C2566_RS07620	ybhQ	ybhQ	YbhQ family protein	0.114999625079192	0.815505403132424	Upregulated	858.002235358267	WP_000871982.1
C2566_RS21125	yhjV	yhjV	aromatic amino acid transport family protein	0.114927937007683	0.815907590396185	Upregulated	49.9003195403249	WP_001295225.1
C2566_RS08425	elyC	elyC	envelope biogenesis factor ElyC	0.114790091349438	0.815907590396185	Upregulated	23.4153836333166	WP_000899600.1
C2566_RS13215	torY	torY	NapC/NirT family cytochrome c	0.114719073433839	0.815505403132424	Upregulated	40.6518704080344	WP_001214323.1
C2566_RS08845	torD	torD	molecular chaperone TorD	0.114622126175523	0.815674841530018	Upregulated	14.8416925362985	WP_000209894.1
C2566_RS08575	uup	uup	ABC transporter ATP-binding protein	0.114417866376768	0.786233215391608	Upregulated	406.631072819255	WP_000053099.1
C2566_RS06120	allR	allR	HTH-type transcriptional repressor AllR	0.114392128409983	0.815907590396185	Upregulated	1502.91917175725	WP_000141275.1
C2566_RS17645	xdhB	xdhB	xanthine dehydrogenase FAD-binding subunit XdhB	0.114311690563472	0.81673701350121	Upregulated	42.7607261900191	WP_000459182.1
C2566_RS02785	cysQ	cysQ	3'(2'),5'-bisphosphate nucleotidase CysQ	0.114172247697657	0.81693962093614	Upregulated	244.924681730227	WP_000886900.1
C2566_RS15640	yfeX	yfeX	porphyrinogen peroxidase	0.113936674960874	0.81693962093614	Upregulated	156.206176168511	WP_000084590.1
C2566_RS00755	C2566_RS00755	C2566_RS00755	IclR family transcriptional regulator	0.113572114567444	0.81693962093614	Upregulated	24.9296680006585	WP_000852398.1
C2566_RS11655	ynfA	ynfA	YnfA family protein	0.113537595613315	0.815907590396185	Upregulated	14.5652785740646	WP_000598292.1
C2566_RS21075	bcsB	bcsB	cellulose biosynthesis cyclic di-GMP-binding regulatory protein BcsB	0.113527213932628	0.817934144188878	Upregulated	40.6881687948159	WP_001324588.1
C2566_RS21070	bcsZ	bcsZ	cellulose synthase complex periplasmic endoglucanase BcsZ	0.113366614671613	0.817934144188878	Upregulated	20.0438910380809	WP_001295222.1
C2566_RS09145	trhO	trhO	rhodanese-related sulfurtransferase	0.113332882963697	0.815907590396185	Upregulated	114.21505695663	WP_001319625.1
C2566_RS00695	C2566_RS00695	C2566_RS00695	DUF1116 domain-containing protein	0.113242523734032	0.810966846283179	Upregulated	9.36812826412569	WP_001093942.1
C2566_RS09375	ptsG	ptsG	PTS glucose transporter subunit IIBC	0.113133323681713	0.81693962093614	Upregulated	368.250781704935	WP_000475719.1
C2566_RS15820	ypfH	ypfH	esterase	0.113010493681889	0.817934144188878	Upregulated	60.3091979026924	WP_000679799.1
C2566_RS07775	ybiU	ybiU	DUF1479 domain-containing protein	0.112676576529442	0.817934144188878	Upregulated	24.2714829604561	WP_000168797.1
C2566_RS01620	hemE	hemE	uroporphyrinogen decarboxylase	0.112329279705561	0.817934144188878	Upregulated	64.324464331014	WP_000137657.1
C2566_RS09365	holB	holB	DNA polymerase III subunit delta'	0.112243211485309	0.82002478524806	Upregulated	82.3622547286927	WP_001267920.1
C2566_RS06880	gltK	gltK	glutamate/aspartate ABC transporter permease GltK	0.112199071643423	0.81897684401231	Upregulated	112.617879210522	WP_000272824.1
C2566_RS04670	rnhB	rnhB	ribonuclease HII	0.11208614649978	0.819970093427468	Upregulated	45.1049403587695	WP_000569405.1
C2566_RS17045	ygbM	ygbM	HPr family phosphocarrier protein	0.111791067825771	0.820669235420942	Upregulated	16.5841609536783	WP_001136925.1
C2566_RS17495	lgt	lgt	prolipoprotein diacylglyceryl transferase	0.111709730039309	0.817934144188878	Upregulated	154.802930016083	WP_000204658.1
C2566_RS09310	yceD	yceD	23S rRNA accumulation protein YceD	0.111543704263268	0.820669235420942	Upregulated	1660.16875267029	WP_001174481.1
C2566_RS08155	ybjS	ybjS	NAD-dependent epimerase/dehydratase family protein	0.111121251961997	0.82065414027369	Upregulated	55.4339877038992	WP_001338420.1
C2566_RS02045	gltP	gltP	glutamate/aspartate:proton symporter GltP	0.110864295274398	0.823303462543546	Upregulated	183.546978274844	WP_000835799.1
C2566_RS06595	cstA	cstA	pyruvate/proton symporter CstA	0.110350968543364	0.823303462543546	Upregulated	945.756789465711	NA
C2566_RS15275	fadI	fadI	acetyl-CoA C-acyltransferase FadI	0.110319761264748	0.82065414027369	Upregulated	219.645042755831	WP_000531952.1
C2566_RS14930	yfbM	yfbM	YfbM family protein	0.110221011326452	0.81693962093614	Upregulated	72.1081918715692	WP_000525365.1
C2566_RS09150	yceI	yceI	YceI family protein	0.110129177962415	0.824265891916141	Upregulated	34.5223660392938	WP_000749261.1
C2566_RS00830	yigZ	yigZ	IMPACT family protein	0.110098179011206	0.82065414027369	Upregulated	39.9863423621951	WP_001301303.1
C2566_RS06575	entE	entE	(2,3-dihydroxybenzoyl)adenylate synthase EntE	0.109578484732255	0.817864279300608	Upregulated	14.3447255380189	WP_000026804.1
C2566_RS11780	folM	folM	dihydromonapterin reductase	0.109455533644049	0.825264240993934	Upregulated	24.4819289281972	WP_000520804.1
C2566_RS18520	yqiA	yqiA	esterase YqiA	0.109292770978582	0.820669235420942	Upregulated	175.228503832336	WP_000105733.1
C2566_RS03275	yaaJ	yaaJ	alanine/glycine:cation symporter family protein	0.10927636332916	0.82065414027369	Upregulated	54.3727368772712	WP_001112606.1
C2566_RS12975	yebQ	yebQ	MFS transporter	0.108932464155075	0.825264240993934	Upregulated	25.5095359384142	WP_001301427.1
C2566_RS13660	hisA	hisA	1-(5-phosphoribosyl)-5-[(5-phosphoribosylamino)methylideneamino]imidazole-4-carboxamide isomerase	0.108779637915951	0.826666709296745	Upregulated	81.5018766903344	WP_000586449.1
C2566_RS03975	kefF	kefF	glutathione-regulated potassium-efflux system oxidoreductase KefF	0.10862145943112	0.827249833057722	Upregulated	27.4855233174715	WP_000600725.1
C2566_RS16530	yfiB	yfiB	OmpA family protein	0.108366076523441	0.828497856778239	Upregulated	33.7829814624266	WP_000589828.1
C2566_RS01350	yijF	yijF	DUF1287 domain-containing protein	0.108283622246345	0.82065414027369	Upregulated	11.0117389302735	WP_000647870.1
C2566_RS06205	lpxH	lpxH	UDP-2,3-diacylglucosamine diphosphatase	0.108225491206355	0.828497856778239	Upregulated	22.0005613516348	WP_000212242.1
C2566_RS21515	lldP	lldP	L-lactate permease	0.108211968116384	0.825264240993934	Upregulated	1218.92909123347	WP_001297977.1
C2566_RS04165	murE	murE	UDP-N-acetylmuramoyl-L-alanyl-D-glutamate--2,6-diaminopimelate ligase	0.108142073344072	0.828538876520438	Upregulated	372.481465287184	WP_000785116.1
C2566_RS02435	sugE	sugE	quaternary ammonium compound efflux SMR transporter SugE	0.107867729601618	0.828991982573497	Upregulated	338.064281877448	WP_000118483.1
C2566_RS02720	C2566_RS02720	C2566_RS02720	acyl CoA:acetate/3-ketoacid CoA transferase	0.107847368505708	0.823920762207781	Upregulated	16.1284683019095	WP_001226942.1
C2566_RS01410	ppc	ppc	phosphoenolpyruvate carboxylase	0.107472703653423	0.824613116462118	Upregulated	290.075800265448	WP_001005579.1
C2566_RS13135	znuA	znuA	zinc ABC transporter substrate-binding protein ZnuA	0.107347548701463	0.826666709296745	Upregulated	280.975533575789	WP_001300644.1
C2566_RS16380	srmB	srmB	ATP-dependent RNA helicase SrmB	0.107151756029267	0.825264240993934	Upregulated	118.709281203482	WP_000219193.1
C2566_RS09290	rne	rne	ribonuclease E	0.106974057169663	0.820669235420942	Upregulated	645.097007178744	WP_000827411.1
C2566_RS09260	flgG	flgG	flagellar basal-body rod protein FlgG	0.106655563051512	0.828497856778239	Upregulated	54.2367794301057	WP_000625837.1
C2566_RS17070	surE	surE	5'/3'-nucleotidase SurE	0.106547667923669	0.827249833057722	Upregulated	135.775417018786	WP_001295182.1
C2566_RS15260	yfcV	yfcV	fimbrial protein	0.10652367736402	0.828538876520438	Upregulated	18.7861878118814	WP_000033316.1
C2566_RS15495	yfeD	yfeD	MerR family transcriptional regulator	0.106513244363792	0.824260643141896	Upregulated	166.237365069904	WP_000826513.1
C2566_RS19620	yhdH	yhdH	MDR family oxidoreductase	0.106350019575309	0.823303462543546	Upregulated	106.712556827232	WP_001148481.1
C2566_RS16960	hycC	hycC	formate hydrogenlyase subunit 3	0.106298295271183	0.830504144485586	Upregulated	17.4845197679718	WP_001274388.1
C2566_RS12345	pheT	pheT	phenylalanine--tRNA ligase subunit beta	0.106280422533752	0.830504144485586	Upregulated	456.888798647196	WP_000672380.1
C2566_RS05005	paoC	paoC	aldehyde oxidoreductase molybdenum-binding subunit PaoC	0.106166306494599	0.826666709296745	Upregulated	25.3599167558289	WP_000667062.1
C2566_RS00915	yihA	yihA	ribosome biogenesis GTP-binding protein YihA/YsxC	0.106156072654798	0.832298823783292	Upregulated	136.671139612532	WP_000183349.1
C2566_RS17035	otnK	otnK	3-oxo-tetronate kinase	0.105877994162069	0.832607973774353	Upregulated	27.0507621873225	WP_000590371.1
C2566_RS22075	dgoD	dgoD	galactonate dehydratase	0.105767010185309	0.831913163405733	Upregulated	21.4537311803663	WP_000705001.1
C2566_RS03165	fecI	fecI	RNA polymerase sigma factor FecI	0.105707198938404	0.832607973774353	Upregulated	23.2629392319286	WP_001283626.1
C2566_RS16425	tapT	tapT	tRNA-uridine aminocarboxypropyltransferase	0.105580885863089	0.832607973774353	Upregulated	32.8175035252392	WP_001301152.1
C2566_RS00665	metR	metR	HTH-type transcriptional regulator MetR	0.105466187572607	0.831913163405733	Upregulated	13.0105401911047	WP_000573618.1
C2566_RS09855	prmC	prmC	peptide chain release factor N(5)-glutamine methyltransferase	0.105462588656292	0.832607973774353	Upregulated	177.174663637236	WP_000456454.1
C2566_RS12750	nimT	nimT	2-nitroimidazole transporter	0.105410022218049	0.832607973774353	Upregulated	30.1614080559088	WP_000128491.1
C2566_RS07565	ybhK	ybhK	YvcK family protein	0.105301059541297	0.83040371925916	Upregulated	102.592243800199	WP_001321368.1
C2566_RS20490	rtcB	rtcB	RNA-splicing ligase RtcB	0.105200937107571	0.832607973774353	Upregulated	31.7093773293424	WP_001105478.1
C2566_RS16680	ygaV	ygaV	ArsR/SmtB family transcription factor	0.105179044981034	0.832607973774353	Upregulated	20.5795473797189	WP_000137280.1
C2566_RS06380	rrrD	rrrD	lysozyme RrrD	0.105113385517298	0.830504144485586	Upregulated	8.94232957617544	WP_001135280.1
C2566_RS21495	yibT	yibT	protein YibT	0.104888673428779	0.832607973774353	Upregulated	294.441686499527	WP_000517100.1
C2566_RS18530	yqiB	yqiB	DUF1249 family protein	0.104777271215353	0.832607973774353	Upregulated	369.950908828289	WP_000833393.1
C2566_RS00450	rffC	rffC	dTDP-4-amino-4,6-dideoxy-D-galactose acyltransferase	0.10470017563438	0.832607973774353	Upregulated	35.7015619725645	WP_001145183.1
C2566_RS06320	ybcL	ybcL	Raf kinase inhibitor-like protein YbcL	0.104675829987127	0.832607973774353	Upregulated	96.2660519931447	WP_001306955.1
C2566_RS21680	rpmB	rpmB	50S ribosomal protein L28	0.104603160479168	0.832973068342412	Upregulated	2941.3780704376	WP_000091955.1
C2566_RS05010	paoB	paoB	aldehyde oxidoreductase FAD-binding subunit PaoB	0.104409346476839	0.831669019775213	Upregulated	8.70276013162911	WP_000643325.1
C2566_RS19535	mdh	mdh	malate dehydrogenase	0.104258566356569	0.832973068342412	Upregulated	1452.72829249858	WP_001295272.1
C2566_RS17770	fumE	fumE	fumarase E	0.103995004266781	0.832607973774353	Upregulated	53.7526054782702	WP_000224147.1
C2566_RS02470	epmA	epmA	elongation factor P--(R)-beta-lysine ligase	0.103950416324808	0.83333618149533	Upregulated	43.7606662828231	WP_000004771.1
C2566_RS14240	yohD	yohD	DedA family protein	0.103882166338243	0.83333618149533	Upregulated	46.1157362862001	WP_001296821.1
C2566_RS13175	nudB	nudB	dihydroneopterin triphosphate diphosphatase	0.103628239156835	0.832607973774353	Upregulated	106.957957803831	WP_001300367.1
C2566_RS03315	yjtD	yjtD	tRNA/rRNA methyltransferase	0.10361061608231	0.83333618149533	Upregulated	61.4467191614158	WP_001223132.1
C2566_RS13270	cheR	cheR	protein-glutamate O-methyltransferase CheR	0.10335004012752	0.83333618149533	Upregulated	12.3781852633623	WP_000204338.1
C2566_RS01035	dtd	dtd	D-aminoacyl-tRNA deacylase	0.103031174460984	0.83333618149533	Upregulated	75.5744988564226	WP_000560983.1
C2566_RS24575	C2566_RS24575	C2566_RS24575	hypothetical protein	0.102909111448805	0.83333618149533	Upregulated	272.332562203099	WP_001305582.1
C2566_RS08110	rlmC	rlmC	23S rRNA (uracil(747)-C(5))-methyltransferase RlmC	0.102677844077601	0.835975057369038	Upregulated	36.3823067315478	WP_001149743.1
C2566_RS18070	ruvX	ruvX	Holliday junction resolvase RuvX	0.102634101243514	0.83333618149533	Upregulated	41.084503284712	WP_000017106.1
C2566_RS04450	folK	folK	2-amino-4-hydroxy-6-hydroxymethyldihydropteridine diphosphokinase	0.102365499379873	0.83333618149533	Upregulated	7.56878348130348	WP_000215139.1
C2566_RS00900	yihG	yihG	acyltransferase	0.102139626887673	0.836405001612073	Upregulated	47.8471190251196	WP_001313432.1
C2566_RS14420	setB	setB	sugar efflux transporter SetB	0.102009938916448	0.836405001612073	Upregulated	25.1345494752046	WP_000551969.1
C2566_RS13675	wzzB	wzzB	LPS O-antigen chain length determinant protein WzzB	0.101943128582218	0.832607973774353	Upregulated	930.321790983261	WP_001319146.1
C2566_RS11115	narH	narH	nitrate reductase subunit beta	0.101667310334581	0.835897592121741	Upregulated	13.9950314971838	WP_000702542.1
C2566_RS01550	rplA	rplA	50S ribosomal protein L1	0.101652836876757	0.836405001612073	Upregulated	1806.6617308666	WP_001096684.1
C2566_RS06135	glxR	glxR	2-hydroxy-3-oxopropionate reductase	0.101325903380971	0.824265891916141	Upregulated	8.91662309321488	WP_000765842.1
C2566_RS13780	wcaK	wcaK	colanic acid biosynthesis pyruvyl transferase WcaK	0.101325225984332	0.83333618149533	Upregulated	8.65339378826998	WP_000770767.1
C2566_RS11265	yddA	yddA	ABC transporter ATP-binding protein/permease	0.101146572290409	0.83333618149533	Upregulated	18.8785380374916	WP_000628583.1
C2566_RS08285	rarA	rarA	replication-associated recombination protein RarA	0.101032961881059	0.838979747847994	Upregulated	112.98335885266	WP_000067755.1
C2566_RS19010	prlF	prlF	type II toxin-antitoxin system antitoxin PrlF	0.101029456664027	0.838979747847994	Upregulated	276.190013159559	WP_001300560.1
C2566_RS15445	glk	glk	glucokinase	0.10099723702095	0.837803869055434	Upregulated	141.654423635278	WP_000170346.1
C2566_RS16935	hycH	hycH	formate hydrogenlyase assembly protein HycH	0.100960217579281	0.834599761159486	Upregulated	7.41856476875673	WP_001291921.1
C2566_RS25275	C2566_RS25275	C2566_RS25275	cobalamin biosynthesis protein	0.10092738506154	0.837701326922938	Upregulated	9.62071871701591	NA
C2566_RS15105	hisM	hisM	ABC transporter permease	0.100815951250329	0.838979747847994	Upregulated	68.6419521540453	WP_000569958.1
C2566_RS14965	nuoJ	nuoJ	NADH-quinone oxidoreductase subunit J	0.100722588761947	0.838979747847994	Upregulated	290.632505980674	WP_000393511.1
C2566_RS00780	tatA	tatA	Sec-independent protein translocase subunit TatA	0.100702561462264	0.838979747847994	Upregulated	1283.80860445419	WP_001295260.1
C2566_RS12805	dmlR	dmlR	DNA-binding transcriptional regulator DmlR	0.100694479743211	0.838979747847994	Upregulated	28.2919010021744	WP_001061578.1
C2566_RS20035	gspL	gspL	type II secretion system protein GspL	0.100246787311955	0.838979747847994	Upregulated	23.8989993445371	WP_001115228.1
C2566_RS00145	glmU	glmU	bifunctional UDP-N-acetylglucosamine diphosphorylase/glucosamine-1-phosphate N-acetyltransferase GlmU	0.100228496293479	0.836405001612073	Upregulated	413.037660459269	WP_000933736.1
C2566_RS06145	allB	allB	allantoinase AllB	0.100227829058146	0.838979747847994	Upregulated	57.1304344720325	WP_000006899.1
C2566_RS16950	hycE	hycE	formate hydrogenlyase subunit HycE	0.100057256487249	0.838979747847994	Upregulated	19.6019757253675	WP_001288122.1
C2566_RS12745	nimR	nimR	DNA-binding transcriptional regulator NimR	0.0999932499059484	0.840383837022804	Upregulated	27.6011376984096	WP_000972240.1
C2566_RS08980	pgaC	pgaC	poly-beta-1,6-N-acetyl-D-glucosamine synthase	0.0995303326938945	0.841030774599832	Upregulated	40.2821959108319	WP_000610451.1
C2566_RS03125	C2566_RS03125	C2566_RS03125	IS3-like element ISEc52 family transposase	0.0991714541504605	NA	Upregulated	6.92156664875373	NA
C2566_RS12560	ynjC	ynjC	ABC transporter permease subunit	0.0989893500401816	0.841914607676409	Upregulated	23.0939513536792	WP_000224958.1
C2566_RS05610	yajD	yajD	HNH nuclease YajD	0.0989689100689251	0.838979747847994	Upregulated	703.572778130387	WP_000974813.1
C2566_RS12415	hxpB	hxpB	hexitol phosphatase HxpB	0.0988778159396125	0.838979747847994	Upregulated	53.6125056399681	WP_000106833.1
C2566_RS05520	C2566_RS05520	C2566_RS05520	DUF2773 domain-containing protein	0.0987105928290559	0.841961076228665	Upregulated	25.0482286128122	NA
C2566_RS02820	tamB	tamB	autotransporter assembly complex protein TamB	0.0986491219000527	0.793464094475571	Upregulated	340.23000826234	WP_000060982.1
C2566_RS02210	crfC	crfC	clamp-binding protein CrfC	0.0984477988710613	0.84072518616063	Upregulated	28.9704633058951	WP_000288588.1
C2566_RS02255	adiA	adiA	arginine decarboxylase	0.0983188610112909	0.845242491103165	Upregulated	51.5998207262887	WP_012767781.1
C2566_RS04910	C2566_RS04910	C2566_RS04910	flagellar biosynthesis protein FlhA	0.098162161622773	0.837862713165571	Upregulated	15.2686712738436	NA
C2566_RS20820	yhhJ	yhhJ	ABC transporter permease	0.0979162868225627	0.84556739335909	Upregulated	57.3714451250392	WP_001216257.1
C2566_RS14160	yehP	yehP	vWA domain-containing protein	0.0977831532466579	0.840383837022804	Upregulated	11.7917928937311	WP_001300968.1
C2566_RS01475	C2566_RS01475	C2566_RS01475	hypothetical protein	0.0974523658966263	0.84556739335909	Upregulated	220.621655782613	NA
C2566_RS12935	rlmA	rlmA	23S rRNA (guanine(745)-N(1))-methyltransferase	0.0973897801737074	0.846018774114933	Upregulated	522.717018844723	WP_000010149.1
C2566_RS19465	nanK	nanK	N-acetylmannosamine kinase	0.0971956385091164	0.846018774114933	Upregulated	24.5779344934332	WP_000209020.1
C2566_RS10405	ycjN	ycjN	ABC transporter substrate-binding protein	0.0971874376510034	0.832607973774353	Upregulated	7.22889041429019	WP_000597460.1
C2566_RS21310	malS	malS	alpha-amylase	0.0971552577141602	0.846018774114933	Upregulated	41.200987901354	WP_000761228.1
C2566_RS19670	fis	fis	DNA-binding transcriptional regulator Fis	0.0969579087968647	0.84556739335909	Upregulated	283.704360106024	WP_000462905.1
C2566_RS15255	yfcU	yfcU	fimbrial usher protein YfcU	0.0968214373253355	0.845619392895624	Upregulated	39.1910128354279	WP_001300969.1
C2566_RS21685	radC	radC	RadC family protein	0.0967039615591153	0.848043846261358	Upregulated	188.327348377719	WP_001321683.1
C2566_RS06785	mrdB	mrdB	peptidoglycan glycosyltransferase MrdB	0.0966677525999912	0.84556739335909	Upregulated	113.586091982051	WP_000131719.1
C2566_RS09905	ychN	ychN	DsrE/F sulfur relay family protein YchN	0.0964048939433294	0.84813363605822	Upregulated	180.07028269151	WP_001169669.1
C2566_RS07545	bioF	bioF	8-amino-7-oxononanoate synthase	0.0963530042892843	0.844755490709484	Upregulated	7.60063794868812	WP_000118797.1
C2566_RS24980	yadX	yadX	protein YadX	0.0959738351393386	0.84813363605822	Upregulated	88.7906476962075	WP_211180485.1
C2566_RS09155	yceJ	yceJ	cytochrome b	0.0953644221804416	0.849120916074487	Upregulated	12.6651532353069	WP_000011114.1
C2566_RS05940	apt	apt	adenine phosphoribosyltransferase	0.0950498442864657	0.850041275337406	Upregulated	88.3708850811477	WP_000127356.1
C2566_RS16030	yfgM	yfgM	ancillary SecYEG translocon subunit YfgM	0.0949837227721795	0.849120916074487	Upregulated	184.471330763616	WP_000409205.1
C2566_RS16375	trmN	trmN	tRNA(1)(Val) (adenine(37)-N(6))-methyltransferase TrmN	0.0948061232258159	0.85059538101112	Upregulated	44.2825752722718	WP_001295363.1
C2566_RS20165	crp	crp	cAMP-activated global transcriptional regulator CRP	0.0944262796462115	0.85059538101112	Upregulated	1640.85770333227	WP_000242755.1
C2566_RS03930	caiC	caiC	crotonobetaine/carnitine-CoA ligase	0.0942637326260889	0.851937336211274	Upregulated	53.0385088771611	WP_000351506.1
C2566_RS03980	kefC	kefC	glutathione-regulated potassium-efflux system protein KefC	0.0941317693422419	0.850041275337406	Upregulated	45.0028600682554	WP_000377129.1
C2566_RS21835	C2566_RS21835	C2566_RS21835	hypothetical protein	0.0937934577450455	0.853189971844993	Upregulated	49.7092313490333	NA
C2566_RS11760	pntB	pntB	Re/Si-specific NAD(P)(+) transhydrogenase subunit beta	0.093697388028537	0.853236872072567	Upregulated	401.672720087085	WP_000014036.1
C2566_RS10300	sapF	sapF	peptide ABC transporter ATP-binding protein SapF	0.0934221002740534	0.853236872072567	Upregulated	20.695806427364	WP_000573407.1
C2566_RS09335	fabG	fabG	3-oxoacyl-ACP reductase FabG	0.0932789104634967	0.85327542684115	Upregulated	1473.71370664406	WP_001008532.1
C2566_RS12600	topB	topB	DNA topoisomerase III	0.0932635053254588	0.853236872072567	Upregulated	178.683967900092	WP_001235800.1
C2566_RS07085	kdpD	kdpD	two-component system sensor histidine kinase KdpD	0.0930909647150212	0.846018774114933	Upregulated	120.92317496436	WP_001301349.1
C2566_RS18560	ygiD	ygiD	4,5-DOPA dioxygenase extradiol	0.093020190244217	0.853317350432932	Upregulated	33.7749200879297	WP_001320780.1
C2566_RS14685	atoE	atoE	TIGR00366 family protein	0.0928464191956391	0.846800219750673	Upregulated	10.4293748084003	WP_000580275.1
C2566_RS13940	baeS	baeS	two-component system sensor histidine kinase BaeS	0.0927879839771681	0.853317350432932	Upregulated	29.5880759739595	WP_000675150.1
C2566_RS20925	arsC	arsC	glutaredoxin-dependent arsenate reductase	0.0927444331819447	0.85059538101112	Upregulated	16.0084731907283	WP_000065769.1
C2566_RS16255	qseE	qseE	two component system sensor histidine kinase QseE/GlrK	0.0927307220022033	0.848043846261358	Upregulated	72.4644284163979	WP_001297612.1
C2566_RS16860	srlE	srlE	PTS glucitol/sorbitol transporter subunit IIB	0.0927155695940011	0.853236872072567	Upregulated	9.85425083869682	WP_000148867.1
C2566_RS03160	fecR	fecR	ferric citrate uptake sigma factor regulator FecR	0.0926287504427227	0.85059538101112	Upregulated	9.73547719673443	WP_001068910.1
C2566_RS13125	lpxM	lpxM	lauroyl-Kdo(2)-lipid IV(A) myristoyltransferase	0.0922945530851275	0.85059538101112	Upregulated	102.117582079867	WP_000448381.1
C2566_RS01875	dinF	dinF	MATE family efflux transporter DinF	0.0920180795541056	0.856139242906017	Upregulated	38.2138821947564	WP_001301116.1
C2566_RS17180	ygcU	ygcU	FAD-binding oxidoreductase	0.0919044295813363	0.85059538101112	Upregulated	16.9480569422349	WP_000059307.1
C2566_RS09360	tmk	tmk	dTMP kinase	0.0918343140000267	0.856139242906017	Upregulated	53.0131234786637	WP_001257000.1
C2566_RS06265	C2566_RS06265	C2566_RS06265	hypothetical protein	0.0917485519323235	0.853239113549257	Upregulated	151.243542607801	NA
C2566_RS18755	ebgA	ebgA	beta-galactosidase subunit alpha	0.0917327677596163	0.85059538101112	Upregulated	25.3260550088918	WP_001082928.1
C2566_RS23050	tnpA	tnpA	IS200/IS605 family transposase	0.091584044895244	0.853236872072567	Upregulated	6.98245713920546	NA
C2566_RS08485	pncB	pncB	nicotinate phosphoribosyltransferase	0.0909036176420026	0.855333539844802	Upregulated	723.787293337915	WP_001307697.1
C2566_RS01720	C2566_RS01720	C2566_RS01720	ShET2/EspL2 family type III secretion system effector toxin	0.0908390285154619	0.853236872072567	Upregulated	12.328386347398	NA
C2566_RS02465	frdA	frdA	fumarate reductase (quinol) flavoprotein subunit	0.0905408446944501	0.8587931037204	Upregulated	658.989456721616	WP_001192973.1
C2566_RS04870	fadE	fadE	acyl-CoA dehydrogenase FadE	0.0903539509519064	0.855303780177629	Upregulated	795.908500601776	WP_000973107.1
C2566_RS06905	corC	corC	CNNM family magnesium/cobalt transport protein CorC	0.090306252408428	0.8587931037204	Upregulated	389.308976893154	WP_001278605.1
C2566_RS14525	yejO	yejO	autotransporter YejO	0.090298455666349	0.85724870066534	Upregulated	162.700984420362	WP_000554226.1
C2566_RS12580	nudG	nudG	CTP pyrophosphohydrolase	0.0902746592025946	0.857947314942066	Upregulated	11.5822693922288	WP_000781888.1
C2566_RS16890	norR	norR	nitric oxide reductase transcriptional regulator NorR	0.0901091724392315	0.859890979690421	Upregulated	45.2484123469116	WP_000010749.1
C2566_RS24890	C2566_RS24890	C2566_RS24890	hypothetical protein	0.0900289832122102	0.853239113549257	Upregulated	120.227844112284	WP_001157925.1
C2566_RS20375	igaA	igaA	intracellular growth attenuator protein IgaA	0.0900247295299125	0.856212444380084	Upregulated	272.542356457927	WP_000104525.1
C2566_RS14730	yfaL	yfaL	AIDA-I family autotransporter adhesin YfaL/EhaC	0.089859508861402	0.858160046591381	Upregulated	67.9781355785383	WP_001220069.1
C2566_RS09600	ymgA	ymgA	two-component-system connector protein YmgA	0.089582992410249	0.856396458252433	Upregulated	16.5679581618214	WP_000858002.1
C2566_RS10335	puuP	puuP	putrescine/proton symporter PuuP	0.0894418967458033	0.861446019604544	Upregulated	20.1996931542552	WP_000996861.1
C2566_RS09240	flgC	flgC	flagellar basal body rod protein FlgC	0.089316680383663	0.856382581120887	Upregulated	23.834308593343	WP_001196460.1
C2566_RS09580	ycgX	ycgX	DUF1398 domain-containing protein	0.0892596948415002	0.856139242906017	Upregulated	11.7384184243075	WP_000373101.1
C2566_RS18920	cyuA	cyuA	cysteine desulfidase	0.0889645205775011	0.863019762948261	Upregulated	30.0896560403748	WP_000460514.1
C2566_RS07280	mngR	mngR	mannosyl-D-glycerate transport/metabolism system transcriptional repressor MngR	0.0887662619083542	0.861446019604544	Upregulated	56.361798501394	WP_000509900.1
C2566_RS20550	glgX	glgX	glycogen debranching protein GlgX	0.0887147371800221	0.85059538101112	Upregulated	365.54543951872	WP_000192533.1
C2566_RS15780	nudK	nudK	GDP-mannose pyrophosphatase NudK	0.0885683137519101	0.862637731418698	Upregulated	128.939548124568	WP_001300814.1
C2566_RS15985	yfgG	yfgG	YfgG family protein	0.0884079221590426	0.864163306103212	Upregulated	844.898910527442	WP_000076001.1
C2566_RS21725	yicG	yicG	trimeric intracellular cation channel family protein	0.0883353679885197	0.864381788310193	Upregulated	57.2693881447359	WP_000924289.1
C2566_RS18490	qseB	qseB	quorum sensing response regulator transcription factor QseB	0.0878057890671711	0.864674020280586	Upregulated	66.0620214436147	WP_001221493.1
C2566_RS04660	lpxA	lpxA	acyl-ACP--UDP-N-acetylglucosamine O-acyltransferase	0.0877474362589958	0.864458343305987	Upregulated	243.261909369985	WP_000565966.1
C2566_RS03135	fecE	fecE	Fe(3+) dicitrate ABC transporter ATP-binding protein FecE	0.0876697585385138	0.857536848148733	Upregulated	12.4556340726824	WP_000175457.1
C2566_RS19160	ubiT	ubiT	ubiquinone anaerobic biosynthesis accessory factor UbiT	0.0875079613296113	0.864381788310193	Upregulated	514.23401673091	WP_001295552.1
C2566_RS12700	yeaE	yeaE	methylglyoxal reductase YeaE	0.0874203497337028	0.864381788310193	Upregulated	62.0079093359928	WP_001186371.1
C2566_RS21335	yiaK	yiaK	3-dehydro-L-gulonate 2-dehydrogenase	0.0873652420778052	0.863512915556474	Upregulated	14.5216060721152	WP_000869037.1
C2566_RS23875	C2566_RS23875	C2566_RS23875	IS3-like element IS150 family transposase	0.0870307849100675	NA	Upregulated	6.43382458550572	WP_085947770.1
C2566_RS20855	yhiM	yhiM	DUF2776 domain-containing protein	0.0870050044117031	0.864381788310193	Upregulated	16.991927798744	WP_001028905.1
C2566_RS08670	hspQ	hspQ	heat shock protein HspQ	0.086962463474698	0.867032636209415	Upregulated	457.900265770115	WP_001295356.1
C2566_RS14885	menB	menB	1,4-dihydroxy-2-naphthoyl-CoA synthase	0.0869031349227192	0.866759730671473	Upregulated	101.881292992097	WP_000639996.1
C2566_RS04040	araD	araD	L-ribulose-5-phosphate 4-epimerase	0.0868366830553688	0.864674020280586	Upregulated	13.4839732459449	WP_000888655.1
C2566_RS14950	nuoM	nuoM	NADH-quinone oxidoreductase subunit M	0.0867495800075807	0.867032636209415	Upregulated	737.64427989312	WP_000926441.1
C2566_RS18805	ygjP	ygjP	M48 family metallopeptidase	0.0866902304552481	0.867032636209415	Upregulated	37.7685918634429	WP_001300832.1
C2566_RS16200	yphC	yphC	zinc-dependent alcohol dehydrogenase family protein	0.0866495080566055	0.864381788310193	Upregulated	14.2715604810563	WP_000700812.1
C2566_RS06370	C2566_RS06370	C2566_RS06370	porin	0.0861994517806548	0.867468656276471	Upregulated	847.484446055726	NA
C2566_RS06110	allS	allS	HTH-type transcriptional activator AllS	0.0859238294048825	0.867032636209415	Upregulated	18.462031282145	WP_000460145.1
C2566_RS02035	nrfF	nrfF	heme lyase NrfEFG subunit NrfF	0.0856846021690319	0.866193489319396	Upregulated	8.89463456062677	WP_000033487.1
C2566_RS09635	ymgD	ymgD	YmgD family protein	0.0855333013043707	0.867032636209415	Upregulated	117.578532629948	WP_000979983.1
C2566_RS25015	yljB	yljB	protein YljB	0.0852403320519447	0.867595786222097	Upregulated	85.4251142308404	WP_001406719.1
C2566_RS07965	C2566_RS07965	C2566_RS07965	GPO family capsid scaffolding protein	0.085225122554734	0.868170859620956	Upregulated	21.3899499102808	WP_000216259.1
C2566_RS20835	yhiJ	yhiJ	DUF4049 domain-containing protein	0.0851433622644043	0.867468656276471	Upregulated	63.4745850804512	WP_001329173.1
C2566_RS13010	rsmF	rsmF	16S rRNA (cytosine(1407)-C(5))-methyltransferase RsmF	0.0851180365966308	0.867468656276471	Upregulated	69.0529694884704	WP_000057022.1
C2566_RS14640	ada	ada	bifunctional DNA-binding transcriptional regulator/O6-methylguanine-DNA methyltransferase Ada	0.0845214673350236	0.87109114919933	Upregulated	36.3380024593626	WP_000710372.1
C2566_RS14210	yehY	yehY	glycine betaine ABC transporter permease YehY	0.0843997428566822	0.868303624523138	Upregulated	19.8525475001984	WP_000220833.1
C2566_RS02515	queG	queG	tRNA epoxyqueuosine(34) reductase QueG	0.0841713870551002	0.87109114919933	Upregulated	209.225375189527	WP_001294219.1
C2566_RS14130	metG	metG	methionine--tRNA ligase	0.0841701359183311	0.867468656276471	Upregulated	300.629650062595	WP_001300978.1
C2566_RS12445	chbG	chbG	chitin disaccharide deacetylase	0.0838775915788222	0.870917462028206	Upregulated	27.449044341823	WP_000440472.1
C2566_RS14880	menC	menC	o-succinylbenzoate synthase	0.083848960390541	0.87109114919933	Upregulated	66.2299138533692	WP_001255628.1
C2566_RS18660	bacA	bacA	undecaprenyl-diphosphate phosphatase	0.0836929863505573	0.87109114919933	Upregulated	144.029522124028	WP_001281927.1
C2566_RS01270	menA	menA	1,4-dihydroxy-2-naphthoate polyprenyltransferase	0.0836290566163777	0.87109114919933	Upregulated	39.0087628925963	WP_000139496.1
C2566_RS05510	aroM	aroM	AroM family protein	0.0836104776272247	0.87109114919933	Upregulated	30.2093890306072	WP_001276425.1
C2566_RS03080	nanY	nanY	2,7-anhydro-N-acetylneuraminate hydratase	0.0835717127351529	0.87109114919933	Upregulated	287.626596184712	WP_000611568.1
C2566_RS18115	yggN	yggN	DUF2884 domain-containing protein	0.0835085498700438	0.87109114919933	Upregulated	67.9697919596423	WP_000984796.1
C2566_RS17040	ygbL	ygbL	aldolase	0.0834593392157519	0.87109114919933	Upregulated	13.6464135363352	WP_001278994.1
C2566_RS11935	gstA	gstA	glutathione transferase GstA	0.0833729474145184	0.87109114919933	Upregulated	345.467560421127	WP_000765749.1
C2566_RS24065	C2566_RS24065	C2566_RS24065	IS3-like element IS150 family transposase	0.0833449011641023	0.869198731978906	Upregulated	9.0958715122848	WP_085947770.1
C2566_RS16250	qseG	qseG	two-component system QseEF-associated lipoprotein QseG	0.0833163914745232	0.868170859620956	Upregulated	61.6712503059809	WP_001215861.1
C2566_RS13095	kdgA	kdgA	bifunctional 4-hydroxy-2-oxoglutarate aldolase/2-dehydro-3-deoxy-phosphogluconate aldolase	0.0832674648423967	0.87109114919933	Upregulated	66.9866406340894	WP_000800512.1
C2566_RS12810	dmlA	dmlA	multifunctional D-malate/3-isopropylmalate/tartarate dehydrogenase	0.0829623538904597	0.871363296118494	Upregulated	22.0359814562072	WP_000978489.1
C2566_RS02650	ulaA	ulaA	PTS ascorbate transporter subunit IIC	0.082846907879467	0.872487065348551	Upregulated	42.7485209847906	WP_001300695.1
C2566_RS09500	potC	potC	spermidine/putrescine ABC transporter permease PotC	0.0816319352816706	0.876060262446515	Upregulated	78.7932135168827	WP_000580316.1
C2566_RS07845	rimO	rimO	30S ribosomal protein S12 methylthiotransferase RimO	0.0814084189708044	0.876890613329991	Upregulated	86.2755131541089	WP_000049367.1
C2566_RS06010	ybaQ	ybaQ	HigA family addiction module antitoxin	0.0811454749740651	0.877019817031887	Upregulated	86.5524775140847	WP_000806442.1
C2566_RS14120	C2566_RS14120	C2566_RS14120	DUF2574 family protein	0.0809058192494663	0.877019817031887	Upregulated	97.243945695761	NA
C2566_RS11380	uxaB	uxaB	tagaturonate reductase	0.0808196819485626	0.876060262446515	Upregulated	65.2481591450008	WP_000854633.1
C2566_RS00875	mobA	mobA	molybdenum cofactor guanylyltransferase MobA	0.0806242831927831	0.877157829108824	Upregulated	43.7970468289188	WP_001052181.1
C2566_RS15175	flk	flk	flagella biosynthesis regulator Flk	0.080532801230346	0.876546680009617	Upregulated	54.1730401650877	WP_000615834.1
C2566_RS04080	sgrR	sgrR	DNA-binding transcriptional regulator SgrR	0.0802192777683491	0.877823566977024	Upregulated	30.8838626849915	WP_001295535.1
C2566_RS22070	dgoT	dgoT	MFS transporter	0.0801229880495961	0.874670860829441	Upregulated	15.4046316866249	WP_000253454.1
C2566_RS23025	intR	intR	site-specific integrase	0.0798987813574966	0.877823566977024	Upregulated	70.9689904787767	WP_000040858.1
C2566_RS09170	bssS	bssS	biofilm formation regulator BssS	0.0798501851935263	0.877880581172477	Upregulated	1569.7069298127	WP_000414437.1
C2566_RS09565	icd	icd	NADP-dependent isocitrate dehydrogenase	0.0797340728015523	0.877880581172477	Upregulated	2330.25761295627	WP_000444487.1
C2566_RS18005	guaD	guaD	guanine deaminase	0.0796556738334108	0.877880581172477	Upregulated	65.1643849312943	WP_001301062.1
C2566_RS03935	caiB	caiB	L-carnitine CoA-transferase	0.0794187259333097	0.877823566977024	Upregulated	14.3386649582186	NA
C2566_RS09400	thiK	thiK	thiamine kinase	0.0793694180158852	0.877880581172477	Upregulated	60.247552634097	WP_001116560.1
C2566_RS09275	flgJ	flgJ	flagellar assembly peptidoglycan hydrolase FlgJ	0.0792113438874349	0.877157829108824	Upregulated	27.0519937889502	WP_001295441.1
C2566_RS09505	potB	potB	spermidine/putrescine ABC transporter permease PotB	0.0791647900688522	0.878563498462123	Upregulated	82.4612968602414	WP_000799401.1
C2566_RS09080	ymdA	ymdA	protein YmdA	0.0791148077048158	0.877823566977024	Upregulated	22.920103427144	WP_000489585.1
C2566_RS00015	yidD	yidD	membrane protein insertion efficiency factor YidD	0.0787313774962096	0.878563498462123	Upregulated	35.4731473236769	WP_001307474.1
C2566_RS00750	C2566_RS00750	C2566_RS00750	2-dehydro-3-deoxygalactonokinase	0.0784068105515634	0.877880581172477	Upregulated	18.1059292513892	WP_001117530.1
C2566_RS03795	yjhP	yjhP	SAM-dependent methyltransferase	0.0783177747232423	0.878563498462123	Upregulated	29.486150084847	WP_000354251.1
C2566_RS09895	chaB	chaB	putative cation transport regulator ChaB	0.0783097976477719	0.878563498462123	Upregulated	43.7427955403407	WP_001146444.1
C2566_RS12400	ghoS	ghoS	type V toxin-antitoxin system endoribonuclease antitoxin GhoS	0.0779650368439118	0.878563498462123	Upregulated	145.167170139219	WP_000146159.1
C2566_RS21730	ligB	ligB	NAD-dependent DNA ligase LigB	0.0779353643565479	0.878563498462123	Upregulated	50.7581586383928	WP_000870047.1
C2566_RS08180	hcp	hcp	hydroxylamine reductase	0.0778814274251999	0.878563498462123	Upregulated	24.6162318112439	WP_000458809.1
C2566_RS14715	yfaA	yfaA	DUF2138 domain-containing protein	0.0777329816639469	0.878863005656897	Upregulated	35.3598911909393	WP_000012273.1
C2566_RS12130	ydhV	ydhV	aldehyde ferredoxin oxidoreductase	0.0774901382921627	0.878873455559666	Upregulated	114.626417915054	WP_001273527.1
C2566_RS01195	fieF	fieF	CDF family cation-efflux transporter FieF	0.0774329172601002	0.878873455559666	Upregulated	267.456449758218	WP_001076742.1
C2566_RS15675	eutR	eutR	HTH-type transcriptional regulator EutR	0.0773576937707878	0.878563498462123	Upregulated	17.3544589485108	WP_000753690.1
C2566_RS01900	dusA	dusA	tRNA dihydrouridine(20/20a) synthase DusA	0.0772309029772181	0.878863005656897	Upregulated	70.7142465776797	WP_001329186.1
C2566_RS17910	bglA	bglA	6-phospho-beta-glucosidase BglA	0.077188970058716	0.877019817031887	Upregulated	145.831861750781	WP_012775976.1
C2566_RS12565	ynjD	ynjD	ATP-binding cassette domain-containing protein	0.0771440358665042	0.879404258506466	Upregulated	54.4801532731121	WP_001300558.1
C2566_RS18450	ftsP	ftsP	cell division protein FtsP	0.0771135832954658	0.878863005656897	Upregulated	85.0090196054276	WP_000059388.1
C2566_RS20110	slyX	slyX	protein SlyX	0.0770976678188356	0.879404258506466	Upregulated	60.176345348028	WP_001153615.1
C2566_RS08390	ycaI	ycaI	ComEC family protein	0.0767546174532876	0.877019817031887	Upregulated	105.635456013653	WP_000705764.1
C2566_RS04500	C2566_RS04500	C2566_RS04500	IS3-like element IS2 family transposase	0.0767415110918307	NA	Upregulated	6.73731760230846	WP_088895425.1
C2566_RS05705	C2566_RS05705	C2566_RS05705	tetratricopeptide repeat protein	0.0766275937950914	0.877639248638304	Upregulated	15.9377722985234	WP_001297127.1
C2566_RS12625	sppA	sppA	signal peptide peptidase SppA	0.0762629817619996	0.877579454183749	Upregulated	250.868819079749	WP_001259822.1
C2566_RS12120	ydhX	ydhX	4Fe-4S dicluster domain-containing protein	0.0762599993418679	0.878873455559666	Upregulated	19.566959936169	WP_001310861.1
C2566_RS12595	ynjI	ynjI	DUF1266 domain-containing protein	0.0762388322430239	0.878563498462123	Upregulated	19.0624883928956	WP_000756910.1
C2566_RS05245	prpC	prpC	bifunctional 2-methylcitrate synthase/citrate synthase	0.0761800646574786	0.877019817031887	Upregulated	8.72614687915622	WP_001285908.1
C2566_RS20720	yhhL	yhhL	DUF1145 family protein	0.0759708158799261	0.881789477842584	Upregulated	22.2404991746198	WP_001295207.1
C2566_RS19510	rplM	rplM	50S ribosomal protein L13	0.0755797705714319	0.883497583438882	Upregulated	1076.63950958948	WP_000847559.1
C2566_RS21275	xylB	xylB	xylulokinase	0.0749145089461128	0.885026737594171	Upregulated	54.3753834682636	WP_000275381.1
C2566_RS04175	mraY	mraY	phospho-N-acetylmuramoyl-pentapeptide-transferase	0.0745235228360117	0.885026737594171	Upregulated	215.412678861194	WP_000964131.1
C2566_RS13850	wcaA	wcaA	colanic acid biosynthesis glycosyltransferase WcaA	0.0743699687553104	0.878863005656897	Upregulated	9.7711531601232	WP_000654491.1
C2566_RS15245	C2566_RS15245	C2566_RS15245	fimbrial protein	0.074290481064714	0.879404258506466	Upregulated	7.20434391773884	WP_000789849.1
C2566_RS10935	insQ	insQ	RNA-guided endonuclease InsQ/TnpB family protein	0.0740484432030845	0.885026737594171	Upregulated	110.903610360663	WP_000826416.1
C2566_RS13230	argS	argS	arginine--tRNA ligase	0.074027088630451	0.886821487488	Upregulated	323.643093324534	WP_001025322.1
C2566_RS08295	dmsA	dmsA	dimethylsulfoxide reductase subunit A	0.0739339483267169	0.887010894758236	Upregulated	540.179853532154	WP_000850303.1
C2566_RS18990	garR	garR	2-hydroxy-3-oxopropionate reductase	0.0737311883546703	0.886906970832594	Upregulated	27.2807212024272	WP_001303675.1
C2566_RS13515	C2566_RS13515	C2566_RS13515	hypothetical protein	0.0734952622989086	0.887010894758236	Upregulated	58.0466382419736	NA
C2566_RS11015	ydcZ	ydcZ	DMT family transporter	0.0734044494554034	0.887954856365019	Upregulated	26.5457382746453	WP_001076521.1
C2566_RS02545	hfq	hfq	RNA chaperone Hfq	0.0733785656131696	0.879404258506466	Upregulated	1031.54924775592	WP_001051883.1
C2566_RS18105	yggM	yggM	DUF1202 family protein	0.0733328709756986	0.887954856365019	Upregulated	103.399999122183	WP_000745210.1
C2566_RS01860	plsB	plsB	glycerol-3-phosphate 1-O-acyltransferase PlsB	0.0732968674016796	0.88491890245527	Upregulated	525.931668472634	WP_000017354.1
C2566_RS21470	yibH	yibH	HlyD family secretion protein	0.0731097190327546	0.887010894758236	Upregulated	21.3233598763092	WP_000364939.1
C2566_RS19580	yhdP	yhdP	AsmA2 domain-containing protein YhdP	0.0729312681359379	0.878863005656897	Upregulated	315.631655836892	WP_001253612.1
C2566_RS00985	yihP	yihP	MFS transporter	0.072841614301276	0.878873455559666	Upregulated	10.7333054325197	WP_000018393.1
C2566_RS00075	cbrB	cbrB	protein CbrB	0.072721723461564	0.888463421205242	Upregulated	23.33974331967	WP_000116772.1
C2566_RS10905	tehA	tehA	dicarboxylate transporter/tellurite-resistance protein TehA	0.0725457371001559	0.88011517639675	Upregulated	75.3072930696847	WP_001301046.1
C2566_RS24975	C2566_RS24975	C2566_RS24975	VOC family protein	0.0723700820344905	0.889405730936803	Upregulated	17.5029089959011	NA
C2566_RS24885	ycgH	ycgH	autotransporter YcgH	0.072331924200815	0.888463421205242	Upregulated	55.8501589251659	NA
C2566_RS07405	nadA	nadA	quinolinate synthase NadA	0.0719979103744891	0.88491890245527	Upregulated	70.0363932569551	WP_000115290.1
C2566_RS09115	mdoH	mdoH	glucans biosynthesis glucosyltransferase MdoH	0.0716322340591339	0.890107346206919	Upregulated	427.474156367944	WP_001295445.1
C2566_RS25120	yhiY	yhiY	protein YhiY	0.0715514862347572	0.890411195669397	Upregulated	102.930749321401	WP_001296785.1
C2566_RS12100	ydhR	ydhR	monooxygenase	0.0715344847169826	0.889405730936803	Upregulated	4308.70781251941	WP_000212680.1
C2566_RS12940	cspE	cspE	transcription antiterminator/RNA stability regulator CspE	0.0711777819779098	0.890107346206919	Upregulated	5281.28297035235	WP_001062678.1
C2566_RS13545	cobS	cobS	adenosylcobinamide-GDP ribazoletransferase	0.0707459640880111	0.892435616524475	Upregulated	29.1797997270761	WP_012767739.1
C2566_RS02855	fbp	fbp	class 1 fructose-bisphosphatase	0.0706780893058727	0.890107346206919	Upregulated	521.095416065914	WP_000853753.1
C2566_RS07215	ybgQ	ybgQ	fimbria/pilus outer membrane usher protein	0.0706646228353414	0.887954856365019	Upregulated	17.8112454272624	WP_000381918.1
C2566_RS13790	wcaJ	wcaJ	undecaprenyl-phosphate glucose phosphotransferase	0.0706595535332619	0.878079311324394	Upregulated	7.18420809359946	WP_000183130.1
C2566_RS15150	accD	accD	acetyl-CoA carboxylase, carboxyltransferase subunit beta	0.0706101129342972	0.892435616524475	Upregulated	824.890259455261	WP_000118404.1
C2566_RS15360	yfdV	yfdV	transporter YfdV	0.0704935479217207	0.878563498462123	Upregulated	8.07082339663898	WP_000955025.1
C2566_RS19260	glmM	glmM	phosphoglucosamine mutase	0.0704799563466169	0.892435616524475	Upregulated	150.636764698577	WP_000071134.1
C2566_RS14580	napC	napC	cytochrome c-type protein NapC	0.070300733507169	0.878563498462123	Upregulated	120.962879672719	WP_000528376.1
C2566_RS23930	C2566_RS23930	C2566_RS23930	IS1 family transposase	0.0702479124298108	0.892435616524475	Upregulated	55.1169738950508	NA
C2566_RS15710	eutG	eutG	ethanolamine utilization ethanol dehydrogenase EutG	0.0701165705229541	0.887954856365019	Upregulated	9.29319205227292	WP_001300552.1
C2566_RS16370	nadB	nadB	L-aspartate oxidase	0.0700010567985492	0.892435616524475	Upregulated	65.2590838823387	WP_001094484.1
C2566_RS22005	yidI	yidI	protein YidI	0.0696566448156991	0.892435616524475	Upregulated	17.7405678732709	WP_000511289.1
C2566_RS06945	C2566_RS06945	C2566_RS06945	hypothetical protein	0.0695304294680199	0.890717478411938	Upregulated	41.9988437776901	NA
C2566_RS13900	yegD	yegD	molecular chaperone	0.0695290505682771	0.892435616524475	Upregulated	23.2281499646615	WP_000469743.1
C2566_RS08955	efeO	efeO	iron uptake system protein EfeO	0.0694797075172829	0.893703024050274	Upregulated	65.3749231565007	WP_000154398.1
C2566_RS04745	metQ	metQ	methionine ABC transporter substrate-binding lipoprotein MetQ	0.0693228888137157	0.892435616524475	Upregulated	164.194890438225	WP_000874224.1
C2566_RS20265	C2566_RS20265	C2566_RS20265	aminotransferase class I/II-fold pyridoxal phosphate-dependent enzyme	0.0691951991838828	0.892435616524475	Upregulated	7.48759717048668	NA
C2566_RS22015	yidK	yidK	solute:sodium symporter family transporter	0.0691231237139006	0.888463421205242	Upregulated	14.7732991719249	WP_001087145.1
C2566_RS13280	tar	tar	methyl-accepting chemotaxis protein II	0.0688964518818624	0.892435616524475	Upregulated	27.0429723786754	WP_001297437.1
C2566_RS16195	yphB	yphB	aldose 1-epimerase	0.0687367960190201	0.893950968465994	Upregulated	14.9391087006473	WP_000158547.1
C2566_RS19100	yraK	yraK	fimbrial protein	0.0685918105770811	0.89500509475706	Upregulated	34.487102921841	WP_000816992.1
C2566_RS24450	ilvX	ilvX	peptide IlvX	0.0685438053262602	NA	Upregulated	6.18733674213629	WP_001387183.1
C2566_RS02145	phnM	phnM	alpha-D-ribose 1-methylphosphonate 5-triphosphate diphosphatase	0.06850100592234	0.867468656276471	Upregulated	10.1212378356978	WP_000586324.1
C2566_RS16500	pheA	pheA	bifunctional chorismate mutase/prephenate dehydratase	0.0681780185369849	0.89500509475706	Upregulated	377.373561331284	WP_000200120.1
C2566_RS15270	fadJ	fadJ	fatty acid oxidation complex subunit alpha FadJ	0.0679925789573716	0.893950968465994	Upregulated	498.18981908767	WP_000426175.1
C2566_RS04680	accA	accA	acetyl-CoA carboxylase carboxyl transferase subunit alpha	0.0677717213589421	0.896490184246423	Upregulated	260.979518903671	WP_000055746.1
C2566_RS03785	topAI	topAI	YjhX family toxin	0.067345972166617	0.896490184246423	Upregulated	64.9069906372105	WP_001054376.1
C2566_RS02275	melB	melB	melibiose:sodium transporter MelB	0.0672792485411978	0.897512550200084	Upregulated	74.5945191002099	WP_000028114.1
C2566_RS08450	ldtD	ldtD	L,D-transpeptidase	0.067028414011921	0.896809577250997	Upregulated	395.468432834016	WP_000925969.1
C2566_RS04410	panB	panB	3-methyl-2-oxobutanoate hydroxymethyltransferase	0.0668895884235606	0.897512550200084	Upregulated	93.381674863095	WP_000805497.1
C2566_RS10425	ycjR	ycjR	sugar phosphate isomerase/epimerase family protein	0.0668881248954928	0.894296872533048	Upregulated	9.15417637063387	WP_000690229.1
C2566_RS20505	glpG	glpG	rhomboid family intramembrane serine protease GlpG	0.0665614592151425	0.897772261146544	Upregulated	63.9964534725411	WP_000928723.1
C2566_RS02825	ytfP	ytfP	gamma-glutamylcyclotransferase family protein	0.0665503551638033	0.896226284101296	Upregulated	151.799157560726	WP_001219160.1
C2566_RS19995	C2566_RS19995	C2566_RS19995	secretin N-terminal domain-containing protein	0.0662502084849554	NA	Upregulated	5.4453008814276	WP_000677419.1
C2566_RS17450	recD	recD	exodeoxyribonuclease V subunit alpha	0.0661120468075587	0.897772261146544	Upregulated	65.5867487224431	WP_000775931.1
C2566_RS01745	rluF	rluF	23S rRNA pseudouridine(2604) synthase RluF	0.065919122107023	0.897772261146544	Upregulated	67.6072683251089	WP_000936377.1
C2566_RS08835	torC	torC	pentaheme c-type cytochrome TorC	0.0657064955772763	0.897772261146544	Upregulated	21.824135152589	WP_001230242.1
C2566_RS19375	lptC	lptC	LPS export ABC transporter periplasmic protein LptC	0.0654283871715344	0.900629965144449	Upregulated	284.635217875052	WP_000030530.1
C2566_RS21520	lldR	lldR	transcriptional regulator LldR	0.0652384816647989	0.897772261146544	Upregulated	389.008835862299	WP_000636500.1
C2566_RS05255	prpE	prpE	propionate--CoA ligase	0.0649077683703714	0.900629965144449	Upregulated	28.6625191860482	WP_000010267.1
C2566_RS06535	entF	entF	enterobactin non-ribosomal peptide synthetase EntF	0.0647914774320496	0.900629965144449	Upregulated	40.672669742154	WP_000077809.1
C2566_RS12495	ves	ves	environmental stress-induced protein Ves	0.0647639513707792	0.897512550200084	Upregulated	8.00340251125163	WP_001300480.1
C2566_RS20525	C2566_RS20525	C2566_RS20525	PstS family phosphate ABC transporter substrate-binding protein	0.0646184362235594	0.897512550200084	Upregulated	13.1405448496786	WP_001032214.1
C2566_RS12845	tsaB	tsaB	tRNA (adenosine(37)-N6)-threonylcarbamoyltransferase complex dimerization subunit type 1 TsaB	0.0645635357639569	0.902788599850674	Upregulated	62.0921656223081	WP_001220987.1
C2566_RS07765	ldtB	ldtB	L,D-transpeptidase	0.0644960332909693	0.902788599850674	Upregulated	305.262215463673	WP_001056384.1
C2566_RS18270	lptF	lptF	LPS export ABC transporter permease LptF	0.0642006232506294	0.902694120522906	Upregulated	23.4383584846829	WP_000779636.1
C2566_RS14820	yfaZ	yfaZ	YfaZ family protein	0.063955126140083	0.90258603502614	Upregulated	13.6016737236539	WP_001300392.1
C2566_RS09660	minD	minD	septum site-determining protein MinD	0.06388825299064	0.894296872533048	Upregulated	347.329609732636	WP_000101055.1
C2566_RS18830	ygjV	ygjV	YgjV family protein	0.063848093379902	0.900629965144449	Upregulated	11.9276116098252	WP_000128136.1
C2566_RS02010	nrfA	nrfA	ammonia-forming nitrite reductase cytochrome c552 subunit	0.0634834548360745	0.9049465577581	Upregulated	121.41147329525	WP_000196875.1
C2566_RS07180	pxpB	pxpB	5-oxoprolinase subunit PxpB	0.0634711661946265	0.904952313238396	Upregulated	57.6305556672547	WP_001188343.1
C2566_RS18460	parC	parC	DNA topoisomerase IV subunit A	0.0633693462040058	0.903683706018591	Upregulated	184.272208972388	WP_001281877.1
C2566_RS08560	zapC	zapC	cell division protein ZapC	0.0633379446170457	0.905275613644061	Upregulated	87.9815853323949	WP_001295353.1
C2566_RS10360	puuB	puuB	gamma-glutamylputrescine oxidase	0.0631248944497567	0.892435616524475	Upregulated	6.9638208216242	WP_000134870.1
C2566_RS11090	yddH	yddH	flavin reductase family protein	0.0628382745258146	0.905317819436318	Upregulated	19.6670525884951	WP_000085912.1
C2566_RS02215	rdcB	rdcB	YjcZ-like family protein	0.0623308608169046	0.896490184246423	Upregulated	8.99240893480582	WP_000169194.1
C2566_RS17000	hypE	hypE	hydrogenase maturation carbamoyl dehydratase HypE	0.0622896494667045	0.906960846994616	Upregulated	825.708228025331	WP_001059922.1
C2566_RS11220	ddpX	ddpX	D-alanyl-D-alanine dipeptidase	0.0620596997372251	0.905275613644061	Upregulated	8.59076372821121	WP_001285833.1
C2566_RS14395	psuG	psuG	pseudouridine-5'-phosphate glycosidase	0.0618185596664729	NA	Upregulated	6.73191244809784	WP_000040208.1
C2566_RS00350	ilvE	ilvE	branched-chain-amino-acid transaminase	0.0616145695523166	0.907415980843032	Upregulated	81.9383044062058	WP_000208515.1
C2566_RS04820	gloB	gloB	hydroxyacylglutathione hydrolase	0.0611588078413197	0.910153223659368	Upregulated	337.008733937867	WP_001052717.1
C2566_RS03915	caiF	caiF	carnitine metabolism transcriptional regulator CaiF	0.0611585627044206	0.903173157738466	Upregulated	277.968825226827	WP_000333125.1
C2566_RS01730	metH	metH	methionine synthase	0.061154910063584	0.909927668773806	Upregulated	326.661485856287	WP_000095995.1
C2566_RS05805	fadM	fadM	long-chain acyl-CoA thioesterase FadM	0.061091759690933	0.909821567729655	Upregulated	54.9316216931984	WP_001194534.1
C2566_RS15515	C2566_RS15515	C2566_RS15515	hypothetical protein	0.060962347269949	0.909821567729655	Upregulated	39.5728261759782	NA
C2566_RS13260	cheY	cheY	chemotaxis response regulator CheY	0.0609127148386523	0.906380185332237	Upregulated	10.3609566461564	WP_000763867.1
C2566_RS04545	yadS	yadS	TRIC cation channel family protein	0.0606286518044291	0.910933511140886	Upregulated	33.4945321855586	WP_000964221.1
C2566_RS10240	lapB	lapB	lipopolysaccharide assembly protein LapB	0.0604891549569505	0.909439177888545	Upregulated	201.478295367981	WP_000891353.1
C2566_RS13090	purT	purT	formate-dependent phosphoribosylglycinamide formyltransferase	0.0601933000022271	0.909927668773806	Upregulated	21.3751676630485	WP_000173474.1
C2566_RS02445	ampC	ampC	BlaEC family class C beta-lactamase	0.0601842069718193	0.911849326747299	Upregulated	26.788106471167	WP_001300820.1
C2566_RS17075	truD	truD	tRNA pseudouridine(13) synthase TruD	0.0601338397980069	0.912372512323683	Upregulated	296.205372231104	WP_000568943.1
C2566_RS17605	yqeG	yqeG	amino acid permease	0.0597046141049069	0.910933511140886	Upregulated	99.8338447392095	WP_000065950.1
C2566_RS04920	dinB	dinB	DNA polymerase IV	0.0595041925267646	0.911849326747299	Upregulated	55.2591005086604	WP_001226164.1
C2566_RS14150	yehL	yehL	ATP-binding protein	0.0593162524273763	0.904952313238396	Upregulated	10.8291482417281	WP_001300974.1
C2566_RS10550	abgB	abgB	p-aminobenzoyl-glutamate hydrolase subunit AbgB	0.059173419102521	0.914526292637009	Upregulated	23.8851560011316	WP_001156451.1
C2566_RS21545	secB	secB	protein-export chaperone SecB	0.0591681136251846	0.914526292637009	Upregulated	453.236421141423	WP_000003377.1
C2566_RS02615	yjfC	yjfC	glutathionylspermidine synthase family protein	0.0586244645898926	0.906960846994616	Upregulated	9.14453149034971	WP_000943964.1
C2566_RS08090	potG	potG	putrescine ABC transporter ATP-binding subunit PotG	0.0583040932443275	0.914000993517077	Upregulated	8.88604777114033	WP_000996005.1
C2566_RS25035	ydaN	ydaN	protein YnaN	0.058269638802513	0.911849326747299	Upregulated	8.86386774090279	WP_211180494.1
C2566_RS13480	yeeJ	yeeJ	inverse autotransporter adhesin YeeJ	0.058166053039712	0.91733878218416	Upregulated	166.421102021272	WP_012775979.1
C2566_RS20560	asd	asd	aspartate-semialdehyde dehydrogenase	0.058164303030852	0.91733878218416	Upregulated	387.008387128521	WP_000799969.1
C2566_RS13665	hisF	hisF	imidazole glycerol phosphate synthase subunit HisF	0.0571751730322403	0.91824337866953	Upregulated	42.689502288338	WP_000880195.1
C2566_RS10100	yciF	yciF	ferritin-like domain-containing protein	0.0571108827906126	0.916000129563753	Upregulated	44.2230035246294	WP_001056490.1
C2566_RS14275	cdd	cdd	cytidine deaminase	0.0570772004392659	0.91824337866953	Upregulated	115.799022380397	WP_000553555.1
C2566_RS13155	ruvA	ruvA	Holliday junction branch migration protein RuvA	0.0569984649386844	0.904952313238396	Upregulated	157.212985548124	WP_000580332.1
C2566_RS11640	C2566_RS11640	C2566_RS11640	Arm DNA-binding domain-containing protein	0.0569547498933618	0.914526292637009	Upregulated	21.9690520857001	NA
C2566_RS09870	kdsA	kdsA	3-deoxy-8-phosphooctulonate synthase	0.0569486325969165	0.91824337866953	Upregulated	178.035905568978	WP_000811065.1
C2566_RS15545	ligA	ligA	NAD-dependent DNA ligase LigA	0.0569361108524744	0.910444453872048	Upregulated	123.045074918789	WP_000443700.1
C2566_RS09035	ycdZ	ycdZ	DUF1097 domain-containing protein	0.0566323281865535	0.918158550203114	Upregulated	110.448396306055	WP_001300785.1
C2566_RS09755	emtA	emtA	membrane-bound lytic murein transglycosylase EmtA	0.0563968297371948	0.91824337866953	Upregulated	42.755824760396	WP_001301104.1
C2566_RS04045	araA	araA	L-arabinose isomerase	0.0563415575796322	0.918844422507408	Upregulated	28.1784052301257	WP_000151734.1
C2566_RS04335	yacL	yacL	protein YacL	0.0562807591108392	0.918844422507408	Upregulated	140.217604254383	WP_000384306.1
C2566_RS13395	C2566_RS13395	C2566_RS13395	hypothetical protein	0.0561196510626583	0.920075746699183	Upregulated	656.336202732185	NA
C2566_RS10395	pspE	pspE	thiosulfate sulfurtransferase PspE	0.0560165329835857	0.91824337866953	Upregulated	305.014440918083	WP_000473109.1
C2566_RS21735	gmk	gmk	guanylate kinase	0.0560144755080794	0.92143162701525	Upregulated	783.026775720743	WP_001295237.1
C2566_RS05045	ecpC	ecpC	fimbrial usher EcpC	0.0560092717875413	0.918158550203114	Upregulated	29.2720832731464	WP_001131058.1
C2566_RS19065	agaB	agaB	PTS galactosamine transporter subunit IIB	0.0559885703151346	NA	Upregulated	4.93918894860134	WP_000098022.1
C2566_RS14660	rcsC	rcsC	two-component system sensor histidine kinase RcsC	0.0558424508281978	0.914117818711985	Upregulated	327.662842475653	WP_000876025.1
C2566_RS18770	ygjJ	ygjJ	protein YgjJ	0.0558388924108628	0.900629965144449	Upregulated	8.00979598718733	WP_000767652.1
C2566_RS17620	C2566_RS17620	C2566_RS17620	IS3-like element IS3 family transposase	0.0553194131372132	0.92143162701525	Upregulated	40.5358383550236	WP_085947598.1
C2566_RS07925	C2566_RS07925	C2566_RS07925	replication endonuclease	0.0552537737903221	0.9149956952313	Upregulated	15.3907148933234	NA
C2566_RS12675	ydjL	ydjL	zinc-binding dehydrogenase	0.0551214361525773	0.922438330004172	Upregulated	18.4423851737335	WP_000645220.1
C2566_RS11670	ynfC	ynfC	YnfC family lipoprotein	0.0549420886378105	0.923753234387366	Upregulated	109.200623648608	WP_001321287.1
C2566_RS02695	priB	priB	primosomal replication protein N	0.0544598710384464	0.922700014949819	Upregulated	716.197523057164	WP_001296681.1
C2566_RS14555	ccmE	ccmE	cytochrome c maturation protein CcmE	0.0543287721330562	0.922723918663711	Upregulated	16.4398603535696	WP_001026418.1
C2566_RS13065	ptrB	ptrB	oligopeptidase B	0.0542815662620344	0.921588600808644	Upregulated	105.648329472169	WP_000936922.1
C2566_RS21540	gpsA	gpsA	NAD(P)H-dependent glycerol-3-phosphate dehydrogenase	0.0540692876329314	0.924823899930872	Upregulated	225.549679147709	WP_001076194.1
C2566_RS14490	rsuA	rsuA	16S rRNA pseudouridine(516) synthase RsuA	0.0540630311324889	0.924823899930872	Upregulated	172.130349286218	WP_001234850.1
C2566_RS14245	yohF	yohF	SDR family oxidoreductase	0.0535327465396767	0.924823899930872	Upregulated	23.236782248257	WP_000079538.1
C2566_RS01010	yihU	yihU	sulfolactaldehyde 3-reductase	0.0531573556563915	0.922438330004172	Upregulated	12.91459127657	WP_000718889.1
C2566_RS24955	ytgA	ytgA	protein YtgA	0.0531477335239733	0.926497353853509	Upregulated	233.075382018036	WP_211180521.1
C2566_RS07685	ybiX	ybiX	PKHD-type hydroxylase YbiX	0.0530901686041544	0.924823899930872	Upregulated	11.1297538942424	WP_000990177.1
C2566_RS05130	ykgH	ykgH	protein YkgH	0.053022915383662	0.926497353853509	Upregulated	15.0096193398719	WP_001209100.1
C2566_RS20700	ftsX	ftsX	permease-like cell division protein FtsX	0.0529716526423325	0.926497353853509	Upregulated	219.439241176918	WP_001042003.1
C2566_RS16555	ffh	ffh	signal recognition particle protein	0.0527179690913871	0.923753234387366	Upregulated	335.376988084296	WP_000460035.1
C2566_RS03880	rihC	rihC	ribonucleoside hydrolase RihC	0.05261811444523	0.927205786854937	Upregulated	87.1170688399672	WP_001239155.1
C2566_RS15755	eutS	eutS	ethanolamine utilization microcompartment protein EutS	0.0524598214143541	NA	Upregulated	3.15780383757833	WP_000356956.1
C2566_RS10195	topA	topA	type I DNA topoisomerase	0.0524278766753569	0.927072488995124	Upregulated	572.138359639733	WP_001297122.1
C2566_RS21475	yibI	yibI	DUF3302 domain-containing protein	0.0524029592262009	0.926497353853509	Upregulated	8.46896946759018	WP_000479624.1
C2566_RS07590	moaE	moaE	molybdopterin synthase catalytic subunit MoaE	0.0522478484850174	0.929146484437049	Upregulated	32.4092476873117	WP_000852290.1
C2566_RS12110	ydhT	ydhT	protein YdhT	0.0521830121664029	0.927205786854937	Upregulated	20.0934446479995	WP_000587525.1
C2566_RS05290	lacA	lacA	galactoside O-acetyltransferase	0.0520236706122638	0.926497353853509	Upregulated	10.2842317488542	WP_001320653.1
C2566_RS04675	dnaE	dnaE	DNA polymerase III subunit alpha	0.0516359472229457	0.927205786854937	Upregulated	649.705849316543	WP_001294774.1
C2566_RS19300	yhbE	yhbE	DMT family transporter	0.0514307687186419	0.926497353853509	Upregulated	158.529063564853	WP_000813037.1
C2566_RS06185	ylbF	ylbF	DUF2877 domain-containing protein	0.0513546263291248	0.925202263391788	Upregulated	8.65793694750344	WP_001301143.1
C2566_RS19515	zapE	zapE	cell division protein ZapE	0.051142112758686	0.926497353853509	Upregulated	107.849543780842	WP_001192312.1
C2566_RS07865	dacC	dacC	serine-type D-Ala-D-Ala carboxypeptidase	0.0511142468693424	0.92915634947725	Upregulated	142.688596932917	WP_001300708.1
C2566_RS21750	trmH	trmH	tRNA (guanosine(18)-2'-O)-methyltransferase TrmH	0.0509827007405371	0.92915634947725	Upregulated	65.6868143986779	WP_001070177.1
C2566_RS12035	mepH	mepH	peptidoglycan DD-endopeptidase MepH	0.0509160629245583	0.930174085688566	Upregulated	157.185982211655	WP_000101193.1
C2566_RS02020	nrfC	nrfC	cytochrome c nitrite reductase Fe-S protein	0.0508091936683703	0.930687820579095	Upregulated	15.5152388202706	WP_000220281.1
C2566_RS00790	tatC	tatC	Sec-independent protein translocase subunit TatC	0.0507242636264787	0.932289796997185	Upregulated	83.6155385552579	WP_000109943.1
C2566_RS17290	syd	syd	SecY-interacting protein	0.0504959986925019	0.92915634947725	Upregulated	94.4074428085065	WP_000342431.1
C2566_RS09830	prs	prs	ribose-phosphate diphosphokinase	0.0500183560821324	0.93381847636321	Upregulated	699.926451785474	WP_001298109.1
C2566_RS15630	murQ	murQ	N-acetylmuramic acid 6-phosphate etherase	0.0499700584585708	0.93381847636321	Upregulated	29.0796172461304	WP_001175605.1
C2566_RS07260	sucA	sucA	2-oxoglutarate dehydrogenase E1 component	0.0499276208619635	0.93381847636321	Upregulated	3100.46962672217	WP_001181473.1
C2566_RS18295	yghS	yghS	dTMP kinase	0.0496566774591841	NA	Upregulated	4.96714101504592	WP_001076243.1
C2566_RS14570	ccmB	ccmB	heme exporter protein CcmB	0.0495985992535519	0.933750453274059	Upregulated	25.5818634266421	WP_000971730.1
C2566_RS14250	mdtQ	mdtQ	multidrug resistance outer membrane protein MdtQ	0.0495486128250287	0.92915634947725	Upregulated	15.4967902616123	WP_001078139.1
C2566_RS04285	nadC	nadC	carboxylating nicotinate-nucleotide diphosphorylase	0.049532545504071	0.926497353853509	Upregulated	120.940078601136	WP_001135174.1
C2566_RS13250	flhB	flhB	flagellar biosynthesis protein FlhB	0.0490384226175325	0.934036635760045	Upregulated	21.1936878206949	WP_001278936.1
C2566_RS10680	trkG	trkG	Trk system potassium transporter TrkG	0.0489891210436442	0.934718890408343	Upregulated	392.092881773395	WP_001097897.1
C2566_RS21370	sgbU	sgbU	L-ribulose-5-phosphate 3-epimerase	0.0489446455167779	NA	Upregulated	6.64988794743987	WP_001296811.1
C2566_RS06085	ybbC	ybbC	YbbC/YhhH family protein	0.048663424880848	0.934036635760045	Upregulated	30.1154811127526	WP_000877768.1
C2566_RS06325	ybcM	ybcM	helix-turn-helix transcriptional regulator	0.0486586499362009	0.934718890408343	Upregulated	781.004702495376	WP_000881075.1
C2566_RS20430	feoA	feoA	ferrous iron transporter A	0.0485333197378633	0.934780248695017	Upregulated	47.9999564230214	WP_001200455.1
C2566_RS06365	C2566_RS06365	C2566_RS06365	IS1-like element IS1A family transposase	0.048168638254443	0.93381847636321	Upregulated	22.3363148292525	WP_103215986.1
C2566_RS03755	nanC	nanC	N-acetylneuraminic acid outer membrane channel NanC	0.0479785380356635	0.934036635760045	Upregulated	16.2379570921457	WP_001295734.1
C2566_RS17545	aas	aas	bifunctional acyl-ACP--phospholipid O-acyltransferase/long-chain-fatty-acid--ACP ligase	0.0478513045405708	0.934780248695017	Upregulated	135.368905648491	WP_000899049.1
C2566_RS09615	pdeG	pdeG	cyclic diguanylate phosphodiesterase	0.0477651956339798	0.934036635760045	Upregulated	17.8741611421393	WP_001246510.1
C2566_RS14590	napH	napH	quinol dehydrogenase ferredoxin subunit NapH	0.0476593109937259	0.935295380380581	Upregulated	30.4334383557264	WP_000013515.1
C2566_RS16925	ascB	ascB	6-phospho-beta-glucosidase AscB	0.0470770555813966	0.937052346282463	Upregulated	31.6926358667091	WP_000110340.1
C2566_RS05605	secF	secF	protein translocase subunit SecF	0.0470755541442679	0.937397748100306	Upregulated	669.599594638362	WP_000046637.1
C2566_RS24140	hlyE	hlyE	hemolysin HlyE	0.0469165028322004	0.934888209758314	Upregulated	19.4481395485175	NA
C2566_RS13855	wzc	wzc	tyrosine-protein kinase Wzc	0.0466082602847342	0.934718890408343	Upregulated	18.9463715391247	WP_000137133.1
C2566_RS16920	ascF	ascF	PTS cellobiose/arbutin/salicin transporter subunit IIBC	0.0466021832911329	0.939191932566976	Upregulated	24.2282382272123	WP_001107835.1
C2566_RS20950	hdeB	hdeB	acid-activated periplasmic chaperone HdeB	0.0463263969186645	0.935295380380581	Upregulated	17.5291866886071	WP_001298717.1
C2566_RS14220	bglX	bglX	beta-glucosidase BglX	0.0460511116378524	0.934718890408343	Upregulated	180.975028962401	WP_000871512.1
C2566_RS04000	rsmA	rsmA	16S rRNA (adenine(1518)-N(6)/adenine(1519)-N(6))-dimethyltransferase RsmA	0.0459401460677422	0.940212535058934	Upregulated	145.358214254091	WP_001065381.1
C2566_RS21195	yiaC	yiaC	N-acetyltransferase	0.0458719902647141	0.939191932566976	Upregulated	12.4323813879605	WP_000617485.1
C2566_RS16895	norV	norV	anaerobic nitric oxide reductase flavorubredoxin	0.0456630662903483	0.939191932566976	Upregulated	22.6980978732105	WP_000029611.1
C2566_RS00475	wecG	wecG	lipopolysaccharide N-acetylmannosaminouronosyltransferase	0.0452454277293461	0.941637901757784	Upregulated	20.5012787527161	WP_001066626.1
C2566_RS02635	yjfP	yjfP	esterase	0.0451452515686671	0.942099963062661	Upregulated	28.6092738118815	WP_000569679.1
C2566_RS21870	C2566_RS21870	C2566_RS21870	DUF5983 family protein	0.0451335171624761	0.935507247792259	Upregulated	9.0935881121989	WP_000761714.1
C2566_RS00090	yieL	yieL	esterase	0.0451258557929032	0.939191932566976	Upregulated	9.7916488482816	WP_001300948.1
C2566_RS09900	chaC	chaC	glutathione-specific gamma-glutamylcyclotransferase	0.0446197475194058	0.937052346282463	Upregulated	112.740221972302	WP_012775986.1
C2566_RS20215	nirC	nirC	nitrite transporter NirC	0.0446139213179574	0.93636517762906	Upregulated	10.1604919535494	WP_000493556.1
C2566_RS03705	fimD	fimD	fimbrial usher FimD	0.0445752400210339	0.939191932566976	Upregulated	272.861442730758	WP_000121002.1
C2566_RS17610	C2566_RS17610	C2566_RS17610	hypothetical protein	0.0445125906839525	0.942099963062661	Upregulated	51.1212034727741	WP_001389254.1
C2566_RS08820	torS	torS	TMAO reductase system sensor histidine kinase/response regulator TorS	0.044389538464807	0.942099963062661	Upregulated	53.099305660092	WP_001300633.1
C2566_RS09225	flgM	flgM	flagellar biosynthesis anti-sigma factor FlgM	0.0442603192401501	0.942099963062661	Upregulated	18.9164631532218	WP_000020880.1
C2566_RS01980	ghxP	ghxP	guanine/hypoxanthine transporter GhxP	0.044136840356406	0.942549060499011	Upregulated	47.0929970701319	WP_000106882.1
C2566_RS14800	yfaV	yfaV	MFS transporter	0.0441204849886763	0.942099963062661	Upregulated	36.3048737596185	WP_012767744.1
C2566_RS13920	mdtA	mdtA	multidrug efflux RND transporter subunit MdtA	0.0440894671486256	0.942549060499011	Upregulated	20.3450536207033	WP_000678965.1
C2566_RS00375	ppiC	ppiC	peptidylprolyl isomerase PpiC	0.0440761405209133	0.942549060499011	Upregulated	43.5519969847117	WP_001140251.1
C2566_RS06315	ybcK	ybcK	recombinase family protein	0.0436877072564934	0.942099963062661	Upregulated	19.9330408102935	WP_000709082.1
C2566_RS09040	csgG	csgG	curli production assembly/transport protein CsgG	0.0434612006051672	0.944388747510416	Upregulated	26.4600443752763	WP_001189321.1
C2566_RS15285	fadL	fadL	long-chain fatty acid transporter FadL	0.0431463975158006	0.942549060499011	Upregulated	294.422071030474	WP_001295701.1
C2566_RS11140	yddG	yddG	aromatic amino acid efflux DMT transporter YddG	0.0431404846732027	0.944870024645707	Upregulated	25.3953891489422	WP_000198214.1
C2566_RS18015	speA	speA	biosynthetic arginine decarboxylase	0.0430137836472592	0.944388747510416	Upregulated	197.723962454268	NA
C2566_RS14455	pdeN	pdeN	cyclic di-GMP phosphodiesterase	0.04296801405855	0.944388747510416	Upregulated	75.5185991423459	WP_000470561.1
C2566_RS04400	rpnC	rpnC	recombination-promoting nuclease RpnC	0.042961980159264	0.944441098072432	Upregulated	259.803221666936	WP_000339954.1
C2566_RS21945	uhpB	uhpB	signal transduction histidine-protein kinase/phosphatase UhpB	0.0428527675201542	0.944388747510416	Upregulated	25.3530924072647	WP_001295243.1
C2566_RS06170	allD	allD	ureidoglycolate dehydrogenase	0.042833296631325	0.942549060499011	Upregulated	22.599794701082	WP_000703906.1
C2566_RS21105	bcsG	bcsG	cellulose biosynthesis protein BcsG	0.0428261474384807	0.945043720023908	Upregulated	38.253000549667	WP_000191622.1
C2566_RS10765	feaR	feaR	transcriptional regulator FeaR	0.0424013362086196	0.945192130649633	Upregulated	267.411171805984	WP_001320272.1
C2566_RS14535	narP	narP	nitrate/nitrite response regulator protein NarP	0.0423739459992998	0.945043720023908	Upregulated	72.6707956369457	WP_001113637.1
C2566_RS15355	yfdE	yfdE	CoA:oxalate CoA-transferase	0.0420952526038948	0.941598934312284	Upregulated	9.88599283394288	WP_001296867.1
C2566_RS21795	C2566_RS21795	C2566_RS21795	tyrosine-type recombinase/integrase	0.0420457783123199	0.946676865493302	Upregulated	92.7017970767328	WP_001218910.1
C2566_RS24025	C2566_RS24025	C2566_RS24025	hypothetical protein	0.041961234909467	NA	Upregulated	6.71528265108348	WP_001303586.1
C2566_RS05150	betT	betT	choline BCCT transporter BetT	0.0417106440383409	0.946676865493302	Upregulated	249.249557050836	WP_000131044.1
C2566_RS21015	rcdB	rcdB	LysR family transcriptional regulator	0.0412411744816971	0.948664870126527	Upregulated	30.5298270183673	WP_001343446.1
C2566_RS02380	aspA	aspA	aspartate ammonia-lyase	0.0411528355799157	0.948664870126527	Upregulated	15583.4375744832	WP_000069437.1
C2566_RS09020	ghrA	ghrA	glyoxylate/hydroxypyruvate reductase GhrA	0.0408535925249747	0.948664870126527	Upregulated	94.3147740448589	WP_000351315.1
C2566_RS15210	mepA	mepA	penicillin-insensitive murein endopeptidase	0.0408297560691315	0.948664870126527	Upregulated	37.8138949001599	WP_001043796.1
C2566_RS00735	C2566_RS00735	C2566_RS00735	tripartite tricarboxylate transporter TctB family protein	0.040676018898025	0.94924017303089	Upregulated	19.8856415256426	WP_001093393.1
C2566_RS04710	yaeQ	yaeQ	YaeQ family protein	0.0406140921962508	0.948664870126527	Upregulated	44.6402095167076	WP_001185290.1
C2566_RS07540	bioB	bioB	biotin synthase BioB	0.0403479288288839	0.946676865493302	Upregulated	9.21385667295666	WP_000951213.1
C2566_RS13975	C2566_RS13975	C2566_RS13975	DeoR/GlpR family DNA-binding transcription regulator	0.0398315044016659	0.950651994777545	Upregulated	100.519858103547	NA
C2566_RS01465	murI	murI	glutamate racemase	0.0397412037121747	0.950721428725785	Upregulated	103.146865086934	WP_000201820.1
C2566_RS14650	ompC	ompC	porin OmpC	0.039685146947359	0.949636806292069	Upregulated	20.2104909057812	NA
C2566_RS19935	rplP	rplP	50S ribosomal protein L16	0.0396373461177349	0.949636806292069	Upregulated	950.537392594908	WP_000941212.1
C2566_RS20000	gspE	gspE	type II secretion system ATPase GspE	0.0395015540929969	0.948664870126527	Upregulated	11.2473173318226	WP_001219889.1
C2566_RS01630	yjaG	yjaG	YjaG family protein	0.039371091142424	0.950651994777545	Upregulated	293.529220877995	WP_000940106.1
C2566_RS12225	ydiN	ydiN	MFS transporter	0.039269508855147	NA	Upregulated	6.88805919593866	WP_001301286.1
C2566_RS17815	scpC	scpC	propionyl-CoA:succinate CoA transferase	0.0390924339993912	0.950593312417323	Upregulated	14.36694010213	WP_000449965.1
C2566_RS00825	pepQ	pepQ	Xaa-Pro dipeptidase	0.0389991320944397	0.951534043206677	Upregulated	236.474087284349	WP_000444561.1
C2566_RS04715	arfB	arfB	alternative ribosome rescue aminoacyl-tRNA hydrolase ArfB	0.0386922032935335	0.951147354902081	Upregulated	16.7645439469598	WP_000635543.1
C2566_RS15135	cvpA	cvpA	colicin V production protein	0.0386385611085921	0.952041135616888	Upregulated	57.1234291456536	WP_000262113.1
C2566_RS06045	fetA	fetA	iron efflux ABC transporter ATP-binding subunit FetA	0.0382429531125232	0.95186611154119	Upregulated	61.9121050874614	WP_001157551.1
C2566_RS21580	tdh	tdh	L-threonine 3-dehydrogenase	0.0378189008489362	0.953592673893813	Upregulated	1161.64802960826	WP_000646014.1
C2566_RS14475	yejF	yejF	microcin C ABC transporter ATP-binding protein YejF	0.0377979364410386	0.951745560603657	Upregulated	61.7978758214611	WP_000194943.1
C2566_RS05875	pdeB	pdeB	cyclic-guanylate-specific phosphodiesterase PdeB	0.0376637231916615	0.950893913349342	Upregulated	122.11411072814	WP_001319841.1
C2566_RS25070	C2566_RS25070	C2566_RS25070	hypothetical protein	0.0375247654694107	0.951147354902081	Upregulated	35.5257856777298	WP_001299740.1
C2566_RS05745	ampG	ampG	muropeptide MFS transporter AmpG	0.0371471605412505	0.953803860370925	Upregulated	86.1582941397686	WP_000098413.1
C2566_RS10015	ychE	ychE	NAAT family transporter YchE	0.0371243491030775	0.953934402640594	Upregulated	60.2685921177813	WP_000616554.1
C2566_RS20765	acpT	acpT	4'-phosphopantetheinyl transferase AcpT	0.0371182210846166	0.953934402640594	Upregulated	27.7775234045583	WP_000285773.1
C2566_RS09065	csgB	csgB	curli minor subunit CsgB	0.037047700806291	0.948664870126527	Upregulated	6.96417002232412	WP_000791650.1
C2566_RS08640	yccF	yccF	YccF domain-containing protein	0.0368940685025185	0.953934402640594	Upregulated	24.2139093985985	WP_001261235.1
C2566_RS15085	folX	folX	dihydroneopterin triphosphate 2'-epimerase	0.0365042872067961	0.953742980425078	Upregulated	91.1430412343995	WP_000068457.1
C2566_RS03535	yjjB	yjjB	threonine/serine exporter	0.0362960275306454	0.954608816898988	Upregulated	16.5214612092461	WP_000538191.1
C2566_RS24700	yoeI	yoeI	membrane protein YoeI	0.0361454261538999	NA	Upregulated	6.55620150384914	WP_010723108.1
C2566_RS21190	tag	tag	DNA-3-methyladenine glycosylase I	0.0358945928332926	0.955698130526002	Upregulated	36.763896530681	WP_000438944.1
C2566_RS20755	yhhS	yhhS	MFS transporter	0.0357121951942719	0.956485730865037	Upregulated	56.021697608193	WP_001300943.1
C2566_RS06165	allC	allC	allantoate deiminase	0.0355185373089678	0.95702614900221	Upregulated	55.8985069077667	WP_001301144.1
C2566_RS04855	C2566_RS04855	C2566_RS04855	ISAs1 family transposase	0.0354773985746268	0.953934402640594	Upregulated	12.6406451721398	WP_000420821.1
C2566_RS02935	yjgH	yjgH	RidA family protein	0.0353727987317084	0.956997210788751	Upregulated	30.6147268164883	WP_000230274.1
C2566_RS15345	evgA	evgA	acid-sensing system DNA-binding response regulator EvgA	0.0351505600021063	0.957150877442407	Upregulated	685.207574288221	WP_000991370.1
C2566_RS00105	bglF	bglF	PTS beta-glucoside transporter subunit IIABC	0.0347833318070955	0.955698130526002	Upregulated	26.1854200347313	WP_000137310.1
C2566_RS21915	nepI	nepI	purine ribonucleoside efflux pump NepI	0.0347721040220697	0.956355346974418	Upregulated	19.2036841840647	WP_001401341.1
C2566_RS00085	yieK	yieK	glucosamine-6-phosphate deaminase	0.0345968359635816	0.956355346974418	Upregulated	8.7766614542478	WP_000766900.1
C2566_RS01480	C2566_RS01480	C2566_RS01480	hypothetical protein	0.034428045151254	0.953803860370925	Upregulated	1409.4714434761	NA
C2566_RS15425	ypdE	ypdE	aminopeptidase	0.0342348352506737	0.959396907722777	Upregulated	13.7324095330374	WP_000366012.1
C2566_RS20255	C2566_RS20255	C2566_RS20255	hypothetical protein	0.033975765999779	NA	Upregulated	6.6173807803311	NA
C2566_RS06070	ybbA	ybbA	putative ABC transporter ATP-binding protein YbbA	0.0338505486367045	0.96109875979555	Upregulated	34.4473695794244	WP_001110573.1
C2566_RS16355	rseA	rseA	anti-sigma-E factor RseA	0.033279005239225	0.962214649739268	Upregulated	1484.04046348881	WP_001168459.1
C2566_RS21390	C2566_RS21390	C2566_RS21390	glycoside hydrolase family 127 protein	0.0329974962457233	0.96109875979555	Upregulated	21.7040894817492	WP_001026900.1
C2566_RS09250	flgE	flgE	flagellar hook protein FlgE	0.0327069519804257	0.961818961580457	Upregulated	87.1868041021109	WP_000885878.1
C2566_RS11100	yddE	yddE	PhzF family isomerase	0.0327019535187605	0.960176622622769	Upregulated	95.2923152703505	NA
C2566_RS18800	rlmG	rlmG	23S rRNA (guanine(1835)-N(2))-methyltransferase RlmG	0.0326785661394747	0.964057628467675	Upregulated	59.3991658510665	WP_000018695.1
C2566_RS17430	C2566_RS17430	C2566_RS17430	hypothetical protein	0.0326589261020725	0.962214649739268	Upregulated	111.408543937136	NA
C2566_RS05950	ybaB	ybaB	YbaB/EbfC family nucleoid-associated protein	0.0323530104194118	0.964057628467675	Upregulated	124.092277503116	WP_000467098.1
C2566_RS04805	yafD	yafD	endonuclease/exonuclease/phosphatase family protein	0.0323345289452872	0.964057628467675	Upregulated	493.23729924008	WP_001230983.1
C2566_RS05575	malZ	malZ	maltodextrin glucosidase	0.0322541724078645	0.964057628467675	Upregulated	69.2503925106964	WP_001310597.1
C2566_RS18085	yggT	yggT	osmotic shock tolerance protein YggT	0.0320202375129037	0.964057628467675	Upregulated	72.0005495440495	WP_001094831.1
C2566_RS09605	ariR	ariR	biofilm/acid-resistance regulator AriR	0.0319300021746456	NA	Upregulated	6.76216022627044	WP_000888772.1
C2566_RS09385	hinT	hinT	purine nucleoside phosphoramidase	0.0315101116805834	0.964831191123493	Upregulated	111.227134703304	WP_000807125.1
C2566_RS15095	rpnB	rpnB	recombination-promoting nuclease RpnB	0.0314882741172241	0.964057628467675	Upregulated	241.609498312005	WP_000156140.1
C2566_RS02950	tabA	tabA	toxin-antitoxin biofilm protein TabA	0.0311275601763769	0.96632348165408	Upregulated	67.629744463695	WP_001319730.1
C2566_RS00395	rhlB	rhlB	ATP-dependent RNA helicase RhlB	0.0310390149517056	0.966494430821117	Upregulated	466.451941555389	WP_000047499.1
C2566_RS09955	C2566_RS09955	C2566_RS09955	hypothetical protein	0.0309926414576347	0.966072394824468	Upregulated	33.3309125199576	NA
C2566_RS05250	prpD	prpD	2-methylcitrate dehydratase	0.030795387528405	0.960176622622769	Upregulated	10.1523123359517	WP_001275862.1
C2566_RS06150	ybbY	ybbY	uracil/xanthine transporter	0.0307340815022294	0.964831191123493	Upregulated	10.8243707319915	WP_001298987.1
C2566_RS06950	C2566_RS06950	C2566_RS06950	hypothetical protein	0.0303875458515495	0.96632348165408	Upregulated	80.5334302644448	NA
C2566_RS04245	yacG	yacG	DNA gyrase inhibitor YacG	0.0302949253211497	0.967694194494348	Upregulated	40.4354266611045	WP_000005042.1
C2566_RS06805	cobC	cobC	adenosylcobalamin/alpha-ribazole phosphatase	0.0302888205578389	0.967694194494348	Upregulated	30.0149503306257	WP_001241888.1
C2566_RS01305	C2566_RS01305	C2566_RS01305	TIGR02117 family protein	0.030262242322277	0.967442796056959	Upregulated	22.7946316818492	WP_000720774.1
C2566_RS07080	kdpE	kdpE	two-component system response regulator KdpE	0.0295981135876529	0.967269876909844	Upregulated	9.22551900982865	WP_000186074.1
C2566_RS18910	yhaK	yhaK	pirin family protein	0.0293545360214614	0.965807644166532	Upregulated	7.67001131075796	WP_000633576.1
[truncated: 1,997 more rows]
