# Supplementary material for: Transcriptome Profiling of Escherichia coli B During Sequential Adaptation to T4 Phage and Iron(III) Stress
Source: Antibiotics (Basel). 2026 Jul 13;15(7):684. doi: 10.3390/antibiotics15070684 (PMC13405929; doi:10.3390/antibiotics15070684)
Supplement: Supplementary file 1 [file antibiotics-15-00684-s001.zip › SUPPLEMENTARY FOLDER/analysis_noCON3/Phage_vs_ANC_significant.csv]

gene_id	label	gene_name	product	log2FoldChange	padj	direction	baseMean	protein_id
C2566_RS19180	mtr	mtr	tryptophan permease	3.96959941124822	2.57570567150767e-11	Upregulated	1317.29509001488	WP_000224351.1
C2566_RS17660	ygeW	ygeW	knotted carbamoyltransferase YgeW	3.05616747105891	4.23283802812659e-06	Upregulated	201.282040829092	WP_000859787.1
C2566_RS00035	tnaA	tnaA	tryptophanase	2.98205582209088	3.34297162803056e-11	Upregulated	1631.00321428407	WP_001295247.1
C2566_RS17360	C2566_RS17360	C2566_RS17360	sugar ABC transporter ATP-binding protein	2.90762126781836	1.57320417321484e-05	Upregulated	214.412320051005	WP_000004944.1
C2566_RS18945	tdcD	tdcD	propionate kinase	2.48367106543239	0.000275275368238799	Upregulated	361.578668759856	WP_001295545.1
C2566_RS00250	rbsD	rbsD	D-ribose pyranase	2.469792906723	0.000850298977214886	Upregulated	270.910479239951	NA
C2566_RS01590	thiS	thiS	sulfur carrier protein ThiS	2.46939888202505	0.000728100995640898	Upregulated	14.8901642672741	WP_001166232.1
C2566_RS02440	blc	blc	lipocalin Blc	2.31420627429069	7.42723869450354e-05	Upregulated	59.0376939716687	WP_001238379.1
C2566_RS00260	rbsC	rbsC	ribose ABC transporter permease	2.26460492960205	0.000796150280926356	Upregulated	103.519908474468	WP_000211858.1
C2566_RS14190	mlrA	mlrA	HTH-type transcriptional regulator MlrA	2.25947710635638	1.0554006633682e-05	Upregulated	114.665261950076	WP_001240403.1
C2566_RS21420	aldB	aldB	aldehyde dehydrogenase AldB	2.22598783477847	2.29998500611473e-05	Upregulated	238.290417136978	WP_001300944.1
C2566_RS01600	thiE	thiE	thiamine phosphate synthase	2.18786359766491	0.000507239269594397	Upregulated	18.1311339364767	WP_000284615.1
C2566_RS00040	tnaB	tnaB	low affinity tryptophan permease TnaB	2.16397500861023	0.000746992120985152	Upregulated	232.001159648411	WP_000131911.1
C2566_RS03465	osmY	osmY	molecular chaperone OsmY	2.14685391856716	2.33095087326766e-05	Upregulated	296.695841525984	WP_001295748.1
C2566_RS06520	fepA	fepA	siderophore enterobactin receptor FepA	2.12212180732846	0.000335335737592318	Upregulated	233.058239540813	WP_001034916.1
C2566_RS17350	C2566_RS17350	C2566_RS17350	ABC transporter substrate-binding protein	2.11879396925842	0.000605748152632282	Upregulated	208.091678331832	WP_000857361.1
C2566_RS18225	glcE	glcE	glycolate oxidase subunit GlcE	2.01619920991361	0.00277657255203683	Upregulated	18.0472684916924	WP_000943100.1
C2566_RS15465	mntH	mntH	Nramp family divalent metal transporter	2.00650407472648	0.000335335737592318	Upregulated	311.975119478743	WP_000186384.1
C2566_RS08970	phoH	phoH	phosphate starvation-inducible protein PhoH	1.99469421339681	0.00243500954863307	Upregulated	177.147457130044	WP_000533522.1
C2566_RS11850	malI	malI	mal regulon transcriptional regulator MalI	1.98670762108796	0.00256954332142628	Upregulated	57.6787018903809	WP_000179519.1
C2566_RS07420	ybgS	ybgS	YbgS-like family protein	1.97065853282598	4.67099215297918e-05	Upregulated	187.022361992846	WP_000784351.1
C2566_RS17680	arcC	arcC	carbamate kinase	1.96816149642369	1.92474324089584e-05	Upregulated	70.1138320323059	WP_000038008.1
C2566_RS18930	tdcG	tdcG	L-serine ammonia-lyase	1.94427129741674	0.00132442792354096	Upregulated	309.848895209331	WP_000622126.1
C2566_RS11040	yncE	yncE	YncE family protein	1.93947985384359	2.74538414210714e-08	Upregulated	183.680317911131	WP_000550675.1
C2566_RS17355	C2566_RS17355	C2566_RS17355	ABC transporter permease	1.93079267373641	0.00365804583475024	Upregulated	59.6951798798984	WP_000156205.1
C2566_RS10125	trpD	trpD	bifunctional anthranilate synthase glutamate amidotransferase component TrpG/anthranilate phosphoribosyltransferase TrpD	1.9300515915795	0.00163965669973719	Upregulated	72.8315708559492	WP_000763511.1
C2566_RS17700	ygfK	ygfK	putative selenate reductase subunit YgfK	1.91591471639223	0.00160794187078965	Upregulated	305.452587959276	WP_000502388.1
C2566_RS17365	fucI	fucI	L-fucose isomerase	1.91024932126326	0.00355058500204393	Upregulated	171.802436792713	WP_000700894.1
C2566_RS07570	moaA	moaA	GTP 3',8-cyclase MoaA	1.90805029550616	1.61113320664106e-08	Upregulated	398.342535552534	WP_001295301.1
C2566_RS16640	glaH	glaH	glutarate dioxygenase GlaH	1.88458591201972	0.000140223204150069	Upregulated	32.410600447418	WP_000993087.1
C2566_RS10115	trpB	trpB	tryptophan synthase subunit beta	1.85992101118486	0.00246114345035107	Upregulated	109.289841462718	WP_000209518.1
C2566_RS05500	yaiA	yaiA	protein YaiA	1.85553170514512	0.0024373601720406	Upregulated	840.600838604057	WP_001142439.1
C2566_RS03460	ytjA	ytjA	DUF1328 domain-containing protein	1.85516198246444	0.00144088514777042	Upregulated	61.4288499146531	WP_000490275.1
C2566_RS18410	yghB	yghB	DedA family general envelope maintenance protein YghB	1.83565653140487	0.000136831548144289	Upregulated	438.693913339279	WP_000268419.1
C2566_RS15025	yfbS	yfbS	SLC13 family permease	1.80591503866232	4.72076312813463e-06	Upregulated	250.714499761749	WP_001012899.1
C2566_RS09730	ycgB	ycgB	SpoVR family protein	1.80155777596518	0.00012729373145452	Upregulated	374.993003012898	WP_000190854.1
C2566_RS14110	C2566_RS14110	C2566_RS14110	hypothetical protein	1.78171066966265	0.00546101450046673	Upregulated	118.525151086469	WP_001268667.1
C2566_RS18370	yghX	yghX	YghX family hydrolase	1.76944008299267	0.000473393843893819	Upregulated	86.6521522504322	WP_001424373.1
C2566_RS09820	ychH	ychH	stress-induced protein YchH	1.70019736336154	0.00671283129992739	Upregulated	3036.61320825345	WP_000823885.1
C2566_RS18230	glcD	glcD	glycolate oxidase subunit GlcD	1.67795761868092	0.00563172293314541	Upregulated	58.0501075024305	WP_000026083.1
C2566_RS21140	dppC	dppC	dipeptide ABC transporter permease DppC	1.66700854786119	0.0043564108910828	Upregulated	20.4460602351447	WP_000084677.1
C2566_RS18980	rnpB	rnpB	hypothetical protein	1.64834874947192	0.0122286221157713	Upregulated	237973.112653935	NA
C2566_RS01585	thiG	thiG	thiazole synthase	1.64329631931863	0.00365515085784268	Upregulated	32.4173936698323	WP_000944059.1
C2566_RS17340	C2566_RS17340	C2566_RS17340	LacI family DNA-binding transcriptional regulator	1.63832664573722	0.0024373601720406	Upregulated	62.8492123871181	WP_001140843.1
C2566_RS18610	yqiJ	yqiJ	OB-fold-containig protein	1.62612159110381	0.0084653469466873	Upregulated	232.231310824325	WP_000599926.1
C2566_RS17200	queE	queE	7-carboxy-7-deazaguanine synthase QueE	1.62331921746993	7.06999022639517e-05	Upregulated	122.517991955722	WP_001199973.1
C2566_RS04495	C2566_RS04495	C2566_RS04495	TonB-dependent receptor plug domain-containing protein	1.57930536087935	0.00798244778597613	Upregulated	30.6772555684976	NA
C2566_RS18940	tdcE	tdcE	2-ketobutyrate formate-lyase/pyruvate formate-lyase	1.5690600978852	0.01319890291573	Upregulated	463.338564476391	WP_000861734.1
C2566_RS00275	rbsR	rbsR	ribose operon transcriptional repressor RbsR	1.56810864681601	0.00022959720344817	Upregulated	76.6100245456622	WP_000224456.1
C2566_RS01580	thiH	thiH	2-iminoacetate synthase ThiH	1.56515917295536	0.00365804583475024	Upregulated	39.3994248295373	WP_000847462.1
C2566_RS17920	trhA	trhA	PAQR family membrane homeostasis protein TrhA	1.5516979696428	0.00713061903951932	Upregulated	560.541926718671	WP_000250274.1
C2566_RS01605	thiC	thiC	phosphomethylpyrimidine synthase ThiC	1.54810249713606	0.000150298680532177	Upregulated	105.665575418333	WP_001276903.1
C2566_RS21135	dppD	dppD	dipeptide ABC transporter ATP-binding protein	1.53534843231768	0.0036512040818626	Upregulated	25.1424465747808	WP_001196486.1
C2566_RS11755	tqsA	tqsA	AI-2 transporter TqsA	1.53395404853722	0.0107173217138996	Upregulated	187.77553305455	WP_001118241.1
C2566_RS18390	exbD	exbD	TonB system transport protein ExbD	1.52439235395804	0.00203779082232927	Upregulated	82.5672210192447	WP_001240712.1
C2566_RS03515	fhuF	fhuF	siderophore-iron reductase FhuF	1.5136520127368	0.00963903951960273	Upregulated	28.2157994952431	WP_000331618.1
C2566_RS17705	ssnA	ssnA	putative aminohydrolase SsnA	1.50102619687478	0.0153619232184781	Upregulated	70.3409992207368	WP_000906252.1
C2566_RS17675	hyuA	hyuA	D-phenylhydantoinase	1.48453326260346	0.0147485529514305	Upregulated	109.057628725119	WP_001264452.1
C2566_RS14435	yeiQ	yeiQ	mannitol dehydrogenase family protein	1.4736517268614	0.00874877387285185	Upregulated	167.39216792413	WP_001091940.1
C2566_RS11740	ydgD	ydgD	trypsin-like serine peptidase	1.47336908562161	0.00540233510629843	Upregulated	384.849612384624	WP_001260835.1
C2566_RS12680	yeaC	yeaC	YeaC family protein	1.46830370239917	0.00555426767122073	Upregulated	488.535125859942	WP_001301293.1
C2566_RS14055	thiD	thiD	bifunctional hydroxymethylpyrimidine kinase/phosphomethylpyrimidine kinase	1.45450449718797	0.00193054268467033	Upregulated	41.8115370938345	WP_000822257.1
C2566_RS17975	yqfG	yqfG	protein YqfG	1.45110419432669	0.0104901918895655	Upregulated	18.2206847277133	WP_001050745.1
C2566_RS01595	thiF	thiF	thiazole biosynthesis adenylyltransferase ThiF	1.43899933675118	0.0107906422100096	Upregulated	21.5461970228644	WP_000999737.1
C2566_RS01995	actP	actP	cation/acetate symporter ActP	1.43188676218675	0.0127740850251067	Upregulated	235.688050350225	WP_000832570.1
C2566_RS24910	C2566_RS24910	C2566_RS24910	hypothetical protein	1.40995406461212	0.0177853502909281	Upregulated	43.2828305349697	WP_000700140.1
C2566_RS21720	dinD	dinD	DNA damage-inducible protein D	1.40965710318148	0.0136303454663654	Upregulated	259.465585952425	WP_001300958.1
C2566_RS25535	C2566_RS25535	C2566_RS25535	hypothetical protein	1.40225782563061	0.023823633599315	Upregulated	87.3798938351616	WP_001329370.1
C2566_RS21155	dppA	dppA	dipeptide ABC transporter substrate-binding protein DppA	1.3780388394088	0.0126213312699362	Upregulated	237.987063346808	WP_001222883.1
C2566_RS10110	trpA	trpA	tryptophan synthase subunit alpha	1.37049571272788	0.0147485529514305	Upregulated	103.214402861984	WP_000443067.1
C2566_RS06515	entD	entD	enterobactin synthase subunit EntD	1.36802335516353	0.0147485529514305	Upregulated	85.1494523457276	WP_001749708.1
C2566_RS06040	qmcA	qmcA	SPFH domain-containing protein	1.34459733031945	0.00310372238396849	Upregulated	137.365163303927	WP_000904502.1
C2566_RS09810	ychF	ychF	redox-regulated ATPase YchF	1.34114809902081	0.000641754074093974	Upregulated	455.804072121399	WP_000505877.1
C2566_RS10130	trpE	trpE	anthranilate synthase component I	1.3385857801541	0.014701565915195	Upregulated	38.9150314516905	WP_001194647.1
C2566_RS12475	osmE	osmE	osmotically-inducible lipoprotein OsmE	1.3322852968485	0.0147485529514305	Upregulated	2434.5941629002	WP_001039044.1
C2566_RS13085	yebG	yebG	DNA damage-inducible protein YebG	1.31819470806189	0.0115533120062091	Upregulated	545.260028054833	WP_000257738.1
C2566_RS25005	ybiE	ybiE	protein YbiE	1.28869719506876	0.0206256620262591	Upregulated	10.513736390208	WP_211180490.1
C2566_RS13325	otsB	otsB	trehalose-phosphatase	1.27595783240866	0.01015289660285	Upregulated	137.169554649818	WP_001295645.1
C2566_RS12490	cho	cho	excinuclease Cho	1.24896510265371	0.0104901918895655	Upregulated	143.058799515311	WP_000252397.1
C2566_RS10980	ydcT	ydcT	ABC transporter ATP-binding protein	1.24030550498669	0.0239431901836447	Upregulated	14.139381585637	WP_000220396.1
C2566_RS05825	decR	decR	DNA-binding transcriptional regulator DecR	1.2285124704918	0.0135759005453936	Upregulated	46.8198896722342	WP_000884589.1
C2566_RS10975	ydcS	ydcS	putative ABC transporter substrate-binding protein YdcS	1.22005436711218	0.0279704036520991	Upregulated	37.9856262574042	WP_000047424.1
C2566_RS17665	dpaL	dpaL	diaminopropionate ammonia-lyase	1.19123831172836	0.042158518429007	Upregulated	110.216965597571	WP_000110501.1
C2566_RS17995	ygfS	ygfS	4Fe-4S dicluster domain-containing protein	1.18113320449159	0.0426819771855467	Upregulated	8.77053575444885	WP_000838422.1
C2566_RS10120	trpCF	trpCF	bifunctional indole-3-glycerol-phosphate synthase TrpC/phosphoribosylanthranilate isomerase TrpF	1.18051429523995	0.0249217900690179	Upregulated	71.1437186362657	WP_000983912.1
C2566_RS12835	fadD	fadD	long-chain-fatty-acid--CoA ligase FadD	1.15865584500714	0.0406238396007313	Upregulated	654.468042269728	WP_000758422.1
C2566_RS06550	fepG	fepG	iron-enterobactin ABC transporter permease	1.15534501508012	0.0283824987033109	Upregulated	20.9029332707003	WP_000640979.1
C2566_RS12405	yniA	yniA	fructosamine kinase family protein	1.15063359299962	0.0096483547432604	Upregulated	967.359076781043	WP_000267650.1
C2566_RS17715	xdhD	xdhD	molybdopterin-dependent oxidoreductase Mo/Fe-S-binding subunit	1.14925751972324	0.0334407549097701	Upregulated	349.779382230169	WP_000583631.1
C2566_RS20640	ugpA	ugpA	sn-glycerol-3-phosphate ABC transporter permease UgpA	1.13147270217303	0.0465528164874026	Upregulated	15.1373856974646	WP_000099289.1
C2566_RS10200	cysB	cysB	HTH-type transcriptional regulator CysB	1.12507464842853	0.0263647326925892	Upregulated	368.026383512759	WP_000776253.1
C2566_RS14480	yejG	yejG	YejG family protein	1.11676730315079	0.0370643420423018	Upregulated	533.973706799039	WP_000202794.1
C2566_RS16055	ndk	ndk	nucleoside-diphosphate kinase	1.09415114567546	0.0136914470333842	Upregulated	217.207242136818	WP_000963837.1
C2566_RS14235	yohC	yohC	Yip1 family protein	1.09247567893743	0.00394027711497879	Upregulated	84.7315803234465	WP_001319944.1
C2566_RS17370	fucK	fucK	L-fuculokinase	1.07770926020437	0.0359921752425784	Upregulated	70.9833429353175	WP_000808371.1
C2566_RS08125	artQ	artQ	arginine ABC transporter permease ArtQ	1.06655152243997	0.0412040503196281	Upregulated	54.7701186689562	WP_001001691.1
C2566_RS06015	copA	copA	copper-exporting P-type ATPase CopA	1.06336945577161	0.023823633599315	Upregulated	549.908283806078	WP_000083955.1
C2566_RS21020	yhjD	yhjD	inner membrane protein YhjD	1.06320022411561	0.0117174226769116	Upregulated	74.9314283065825	WP_000191237.1
C2566_RS01650	zraS	zraS	two-component system sensor histidine kinase ZraS	1.04063041776691	0.0141093578151685	Upregulated	83.4974363440485	WP_001211926.1
C2566_RS01440	sthA	sthA	Si-specific NAD(P)(+) transhydrogenase	1.03897242189549	0.0176022332720186	Upregulated	1077.48628193199	WP_001120798.1
C2566_RS10230	pgpB	pgpB	phosphatidylglycerophosphatase B	1.03336722127083	0.00563172293314541	Upregulated	162.717451293228	WP_001256538.1
C2566_RS17690	yqeC	yqeC	selenium cofactor biosynthesis protein YqeC	1.01934477012722	0.0222467480943187	Upregulated	88.9901532427696	WP_001300448.1
C2566_RS10480	ycjG	ycjG	L-Ala-D/L-Glu epimerase	1.01236373126888	0.0242440783096201	Upregulated	99.0209909836215	WP_001261211.1
C2566_RS11190	osmC	osmC	peroxiredoxin OsmC	1.01204092113082	0.00801093545684043	Upregulated	247.549987244997	WP_000152305.1
C2566_RS01020	csqR	csqR	DeoR/GlpR family DNA-binding transcription regulator	-1.01830730992219	0.00918100039236055	Downregulated	109.197301655104	WP_000059678.1
C2566_RS00135	pstS	pstS	phosphate ABC transporter substrate-binding protein PstS	-1.02135623858848	0.0178868261497942	Downregulated	70.7134803884636	WP_000867146.1
C2566_RS01280	hslV	hslV	ATP-dependent protease subunit HslV	-1.04135332354621	0.001356955062907	Downregulated	117.791593326471	WP_000208242.1
C2566_RS07330	tolR	tolR	colicin uptake protein TolR	-1.0446765640638	0.000493948516211482	Downregulated	150.526967821307	WP_000090100.1
C2566_RS20205	nirB	nirB	NADPH-nitrite reductase large subunit	-1.04480897309968	0.00192672196546785	Downregulated	112.802487741082	WP_000049208.1
C2566_RS16290	yfhL	yfhL	4Fe-4S dicluster ferredoxin YfhL	-1.05592334881582	0.0321307782851303	Downregulated	89.9254265167801	WP_001196283.1
C2566_RS15940	hda	hda	DnaA inactivator Hda	-1.05824422353326	0.0130558660196139	Downregulated	605.814081099787	WP_001307333.1
C2566_RS11480	dcp	dcp	peptidyl-dipeptidase Dcp	-1.07554468323789	0.00144088514777042	Downregulated	325.622751304057	WP_001300598.1
C2566_RS16980	hypA	hypA	hydrogenase maturation nickel metallochaperone HypA	-1.0769058775045	0.0400317689661168	Downregulated	96.2666406095937	WP_001299100.1
C2566_RS02325	ghoT	ghoT	type V toxin-antitoxin system toxin GhoT	-1.08528499492808	0.0452325861544038	Downregulated	31.6199597569086	WP_001173343.1
C2566_RS01275	hslU	hslU	HslU--HslV peptidase ATPase subunit	-1.08995377809394	0.00192672196546785	Downregulated	314.379118473895	WP_001293341.1
C2566_RS20940	dctR	dctR	helix-turn-helix transcriptional regulator	-1.09626775305496	0.0452325861544038	Downregulated	41.9941998948076	WP_000478619.1
C2566_RS08340	pflB	pflB	formate C-acetyltransferase	-1.10169049506296	0.0240316852530151	Downregulated	11758.8043065854	WP_001292822.1
C2566_RS16400	grcA	grcA	autonomous glycyl radical cofactor GrcA	-1.12398082902977	0.0406238396007313	Downregulated	28110.8319646174	WP_000627807.1
C2566_RS17140	cysJ	cysJ	NADPH-dependent assimilatory sulfite reductase flavoprotein subunit	-1.13145668317219	0.0157849576559713	Downregulated	124.299252733172	WP_000211907.1
C2566_RS22095	yidX	yidX	protein YidX	-1.14447847334729	0.0199859111956538	Downregulated	117.900781794102	WP_000772941.1
C2566_RS13755	rfbD	rfbD	dTDP-4-dehydrorhamnose reductase	-1.14715293280268	0.00617861386085855	Downregulated	311.590976429831	WP_001023616.1
C2566_RS22050	ibpA	ibpA	small heat shock chaperone IbpA	-1.15103578054162	0.0178523163569943	Downregulated	752.21190696615	WP_001243437.1
C2566_RS13730	vioB	vioB	dTDP-4-amino-4,6-dideoxy-D-glucose acetyltransferase VioB	-1.1563967384668	0.0321307782851303	Downregulated	2988.18704999737	WP_000323726.1
C2566_RS12690	gapA	gapA	glyceraldehyde-3-phosphate dehydrogenase	-1.15738388270793	0.0175774068456886	Downregulated	8397.89772095863	WP_000153502.1
C2566_RS17865	zapA	zapA	cell division protein ZapA	-1.17255919809173	0.013696550461027	Downregulated	5257.10981490002	WP_001276008.1
C2566_RS19165	ubiU	ubiU	ubiquinone anaerobic biosynthesis protein UbiU	-1.18996549829327	0.00174096015797982	Downregulated	148.673894739882	WP_000421305.1
C2566_RS11665	speG	speG	spermidine N1-acetyltransferase	-1.20593956588661	0.00365515085784268	Downregulated	159.073281371407	WP_001138581.1
C2566_RS01510	C2566_RS01510	C2566_RS01510	hypothetical protein	-1.21658613568121	0.00293616445671438	Downregulated	229.505900903401	NA
C2566_RS12535	ydjX	ydjX	TVP38/TMEM64 family protein	-1.22751106792745	0.00995075562391623	Downregulated	95.575190579698	WP_001299560.1
C2566_RS01185	cpxR	cpxR	envelope stress response regulator transcription factor CpxR	-1.23928472530052	0.000779421344923462	Downregulated	366.715448418552	WP_001033722.1
C2566_RS02915	pyrI	pyrI	aspartate carbamoyltransferase regulatory subunit	-1.24197984728186	0.00359188269454913	Downregulated	32.2105032328652	WP_000148581.1
C2566_RS00675	C2566_RS00675	C2566_RS00675	LysR substrate-binding domain-containing protein	-1.24314126773447	0.00365804583475024	Downregulated	124.670197735373	WP_000470717.1
C2566_RS24605	focA	focA	formate transporter FocA	-1.25425339815298	0.00213650619522735	Downregulated	1957.73853968825	WP_000642546.1
C2566_RS18500	ygiZ	ygiZ	DUF2645 family protein	-1.26657861554135	0.0298915603371677	Downregulated	32.9524018016114	WP_000917684.1
C2566_RS07125	ybfB	ybfB	protein YbfB	-1.29051329081237	0.0316387685255396	Downregulated	36.7643932648804	WP_000873944.1
C2566_RS13705	wbbD	wbbD	UDP-Gal:alpha-D-GlcNAc-diphosphoundecaprenol beta-1,3-galactosyltransferase	-1.29063386667059	0.00374533314547465	Downregulated	385.795665010243	WP_001278664.1
C2566_RS25460	C2566_RS25460	C2566_RS25460	hypothetical protein	-1.31993971326044	0.0263647326925892	Downregulated	33.4145064664654	WP_001144941.1
C2566_RS17100	cysC	cysC	adenylyl-sulfate kinase	-1.32640800823849	0.0109125765450273	Downregulated	12.9570299544225	WP_001173673.1
C2566_RS20785	nikD	nikD	nickel import ATP-binding protein NikD	-1.32665280091242	0.00546101450046673	Downregulated	165.481905840962	WP_001136236.1
C2566_RS07135	ybfC	ybfC	protein YbfC	-1.34077617934766	0.0170732309355008	Downregulated	75.5852477068908	WP_000832333.1
C2566_RS13305	flhC	flhC	flagellar transcriptional regulator FlhC	-1.34684078763103	0.00165811251594791	Downregulated	107.192881246655	WP_001291603.1
C2566_RS18040	galP	galP	galactose/proton symporter	-1.36133966991764	0.00194121398863465	Downregulated	65.1245978239126	WP_012775975.1
C2566_RS11400	sad	sad	succinate-semialdehyde dehydrogenase	-1.36308987621628	0.002906410931506	Downregulated	71.326287659181	WP_000156615.1
C2566_RS08725	hyaF	hyaF	hydrogenase expression/formation protein	-1.39880990690816	0.00741052396505028	Downregulated	111.191938344253	WP_000004899.1
C2566_RS14835	arnB	arnB	UDP-4-amino-4-deoxy-L-arabinose aminotransferase	-1.40027910388023	0.023823633599315	Downregulated	1073.85069823542	WP_001295286.1
C2566_RS13720	C2566_RS13720	C2566_RS13720	sugar polymerase	-1.40046810820363	0.0228885570741074	Downregulated	1638.34464117354	WP_000340445.1
C2566_RS14360	yeiH	yeiH	YeiH family protein	-1.40869602094246	0.00647911619306033	Downregulated	143.450735776381	WP_000182053.1
C2566_RS24520	C2566_RS24520	C2566_RS24520	hypothetical protein	-1.45464271292369	0.0193699395569519	Downregulated	10.7342780138777	WP_000998331.1
C2566_RS14840	arnC	arnC	undecaprenyl-phosphate 4-deoxy-4-formamido-L-arabinose transferase	-1.45557778805403	0.0213873333323285	Downregulated	453.425821125021	WP_000461657.1
C2566_RS24505	yadW	yadW	small protein YadW	-1.46142053954245	0.0138304340436902	Downregulated	20.369057781003	WP_120795373.1
C2566_RS17130	cysH	cysH	phosphoadenosine phosphosulfate reductase	-1.46496615013127	0.0043564108910828	Downregulated	155.523557617041	WP_000039863.1
C2566_RS22805	C2566_RS22805	C2566_RS22805	DUF6258 family protein	-1.47015799124747	0.0206256620262591	Downregulated	7.53351609823586	WP_230872760.1
C2566_RS10390	pspD	pspD	phage shock protein PspD	-1.48575432694281	0.00563172293314541	Downregulated	84.3700728558456	WP_001295585.1
C2566_RS24595	C2566_RS24595	C2566_RS24595	protein YliM	-1.48804707860731	0.00394027711497879	Downregulated	397.712133375652	WP_120795379.1
C2566_RS20085	tusB	tusB	sulfurtransferase complex subunit TusB	-1.52487190267116	0.00203779082232927	Downregulated	91.0332791145911	WP_000903377.1
C2566_RS20975	mdtE	mdtE	multidrug transporter subunit MdtE	-1.55552696538026	0.00732487494792427	Downregulated	35.2698668976581	WP_001340474.1
C2566_RS11495	ydfZ	ydfZ	putative selenium delivery protein YdfZ	-1.55626172123899	0.014701565915195	Downregulated	311.407838799015	WP_000214712.1
C2566_RS10010	adhE	adhE	bifunctional acetaldehyde-CoA/alcohol dehydrogenase	-1.55687372759031	0.00025989394606999	Downregulated	1499.2390584672	WP_000301651.1
C2566_RS18505	mdaB	mdaB	NADPH:quinone oxidoreductase MdaB	-1.55905974340387	0.00380552062393492	Downregulated	31.0620845291445	WP_000072420.1
C2566_RS08700	hyaA	hyaA	hydrogenase 1 small subunit	-1.60322338297532	0.00132442792354096	Downregulated	225.861306606341	WP_001058323.1
C2566_RS00325	maoP	maoP	macrodomain Ori organization protein MaoP	-1.61229741269246	0.00241944152031826	Downregulated	851.666241521126	WP_000841001.1
C2566_RS08710	hyaC	hyaC	Ni/Fe-hydrogenase b-type cytochrome subunit	-1.61257389797876	0.00285729523780082	Downregulated	61.0638470446794	WP_001186424.1
C2566_RS02330	lysS	lysS	lysine--tRNA ligase	-1.63272564983925	1.68657440895897e-06	Downregulated	1659.34955007436	WP_001295090.1
C2566_RS21620	rfaY	rfaY	lipopolysaccharide core heptose(II) kinase RfaY	-1.6357964274766	0.00852231935193875	Downregulated	107.838547113333	WP_000633084.1
C2566_RS01230	yiiS	yiiS	DUF406 domain-containing protein	-1.65146190983152	0.0024373601720406	Downregulated	156.363579321022	WP_000655986.1
C2566_RS09790	dhaK	dhaK	dihydroxyacetone kinase subunit DhaK	-1.65209766733123	1.20903088717468e-06	Downregulated	122.717685254606	WP_000733715.1
C2566_RS20980	mdtF	mdtF	multidrug efflux pump RND permease MdtF	-1.66134506621623	0.00132442792354096	Downregulated	162.527396903798	WP_000024872.1
C2566_RS22860	C2566_RS22860	C2566_RS22860	hypothetical protein	-1.66299395045772	0.00317263795703896	Downregulated	1866.48204365847	WP_001321204.1
C2566_RS18310	gss	gss	bifunctional glutathionylspermidine amidase/synthase	-1.6781273371981	1.51447288833369e-08	Downregulated	363.675115973144	WP_001300624.1
C2566_RS13735	vioA	vioA	dTDP-4-amino-4,6-dideoxy-D-glucose aminotransferase VioA	-1.68270698443489	0.00203241674062678	Downregulated	7215.667575349	WP_000998544.1
C2566_RS02395	groS	groS	co-chaperone GroES	-1.68583801197823	7.06999022639517e-05	Downregulated	946.050333109858	WP_001026276.1
C2566_RS19250	C2566_RS19250	C2566_RS19250	hypothetical protein	-1.74824302444745	0.0096483547432604	Downregulated	44.7579323685353	NA
C2566_RS16470	clpB	clpB	ATP-dependent chaperone ClpB	-1.76643937327174	8.85189493846675e-06	Downregulated	3612.21108653992	WP_001235102.1
C2566_RS11875	blr	blr	division septum protein Blr	-1.77657470137149	0.000685186686314372	Downregulated	205.495099359228	WP_001300888.1
C2566_RS03640	iraD	iraD	anti-adapter protein IraD	-1.79351058398308	0.00144088514777042	Downregulated	108.037916210178	WP_001309187.1
C2566_RS21625	C2566_RS21625	C2566_RS21625	glycosyltransferase family 8 protein	-1.79816133319215	0.00136875661146673	Downregulated	161.005494597319	NA
C2566_RS13710	C2566_RS13710	C2566_RS13710	glycosyltransferase family 4 protein	-1.80740298631167	0.00163965669973719	Downregulated	2076.40459315803	WP_000161786.1
C2566_RS19925	rpsQ	rpsQ	30S ribosomal protein S17	-1.82638836847845	4.72076312813463e-06	Downregulated	2335.75084380848	WP_000130100.1
C2566_RS09780	dhaM	dhaM	dihydroxyacetone kinase phosphoryl donor subunit DhaM	-1.82645876645758	1.1405831279983e-06	Downregulated	183.651695151845	WP_001301101.1
C2566_RS13695	C2566_RS13695	C2566_RS13695	mannose-1-phosphate guanylyltransferase/mannose-6-phosphate isomerase	-1.83063636511884	0.000947654894534732	Downregulated	1130.3865589668	WP_000097983.1
C2566_RS20935	slp	slp	outer membrane lipoprotein Slp	-1.83899223030102	6.13115600463543e-06	Downregulated	1156.56242350748	WP_001057453.1
C2566_RS00195	rsmG	rsmG	16S rRNA (guanine(527)-N(7))-methyltransferase RsmG	-1.87890683278398	2.42747894982787e-05	Downregulated	310.849057619842	WP_000932839.1
C2566_RS06640	ahpF	ahpF	alkyl hydroperoxide reductase subunit F	-1.92061236507133	1.02965369148542e-05	Downregulated	786.415626056219	WP_000887629.1
C2566_RS18365	yghW	yghW	DUF2623 family protein YghW	-1.93234182779979	0.00569396409725554	Downregulated	26.9024146094002	WP_001059139.1
C2566_RS06020	glsA	glsA	glutaminase A	-1.94457597009029	2.27504084352726e-05	Downregulated	252.070398927481	WP_000883034.1
C2566_RS20965	gadE	gadE	acid resistance transcriptional activator GadE	-1.94678066484638	0.00533187193516913	Downregulated	2075.96684897917	WP_000576690.1
C2566_RS05960	htpG	htpG	molecular chaperone HtpG	-2.02635468716324	1.49923637881176e-06	Downregulated	1193.18327416721	WP_000678201.1
C2566_RS13740	wzx	wzx	O7 family O-antigen flippase	-2.04065552271694	0.000415111624776001	Downregulated	5208.91256590548	WP_001060532.1
C2566_RS08315	ycaD	ycaD	MFS transporter	-2.04235939573726	6.24891873007451e-05	Downregulated	98.7574783797899	WP_000109259.1
C2566_RS21605	C2566_RS21605	C2566_RS21605	O-antigen ligase family protein	-2.044702160651	7.78628075900806e-05	Downregulated	348.004268934383	WP_001318782.1
C2566_RS15280	yfcZ	yfcZ	YfcZ/YiiS family protein	-2.08710314706198	4.91938692439125e-05	Downregulated	1044.88182924784	WP_001296261.1
C2566_RS02225	pmrR	pmrR	LpxT activity modulator PmrR	-2.11898526583205	0.00165811251594791	Downregulated	258.862162562108	WP_000797657.1
C2566_RS09785	dhaL	dhaL	dihydroxyacetone kinase subunit DhaL	-2.15882641424235	4.72076312813463e-06	Downregulated	67.3174027074182	WP_000059411.1
C2566_RS03245	dnaK	dnaK	molecular chaperone DnaK	-2.16623934780108	1.51447288833369e-08	Downregulated	3334.07822232933	WP_000516135.1
C2566_RS11435	marR	marR	multiple antibiotic resistance transcriptional regulator MarR	-2.1816205695888	2.42747894982787e-05	Downregulated	120.365290822896	WP_000843414.1
C2566_RS22045	ibpB	ibpB	small heat shock chaperone IbpB	-2.19940730315206	0.000419890459459373	Downregulated	806.851666414869	WP_001243431.1
C2566_RS07110	ybfA	ybfA	YbfA family protein	-2.21006689378151	0.000131187379103876	Downregulated	3107.94951906869	WP_000424924.1
C2566_RS14830	ais	ais	lipopolysaccharide core heptose(II)-phosphate phosphatase Ais	-2.2145609259311	0.00207687081780866	Downregulated	1204.62659460032	WP_000879113.1
C2566_RS11445	marB	marB	multiple antibiotic resistance protein MarB	-2.25587945316865	4.23283802812659e-06	Downregulated	31.8791366262268	WP_000803657.1
C2566_RS11440	marA	marA	MDR efflux pump AcrAB transcriptional activator MarA	-2.33220465774632	4.26449103792164e-08	Downregulated	353.623872217065	WP_000091199.1
C2566_RS25480	ykgR	ykgR	small membrane protein YkgR	-2.35230368727728	0.000150298680532177	Downregulated	152.957768993705	WP_000662258.1
C2566_RS08055	grxA	grxA	glutaredoxin 1	-2.36705689142856	4.23283802812659e-06	Downregulated	135.168048909298	WP_001195240.1
C2566_RS13715	wzy	wzy	O7 family O-antigen polymerase	-2.36725918155845	6.9783496608467e-06	Downregulated	2109.43038293702	WP_001230642.1
C2566_RS21615	C2566_RS21615	C2566_RS21615	UDP-galactose--(galactosyl) LPS alpha1,2-galactosyltransferase	-2.39196871846316	4.23283802812659e-06	Downregulated	211.07711190062	WP_000364777.1
C2566_RS13725	C2566_RS13725	C2566_RS13725	glycosyl transferase	-2.45434610479629	3.20242842755325e-05	Downregulated	2120.26340905574	WP_000690820.1
C2566_RS01235	uspD	uspD	universal stress protein UspD	-2.61427046718656	4.26449103792164e-08	Downregulated	1414.38386544781	WP_000323556.1
C2566_RS12500	spy	spy	ATP-independent periplasmic protein-refolding chaperone Spy	-2.66196602022424	1.51447288833369e-08	Downregulated	562.594575758768	WP_001228987.1
C2566_RS24495	idlP	idlP	iraD leader peptide IdlP	-2.82244527030109	1.68657440895897e-06	Downregulated	49.3516329929549	WP_122999405.1
C2566_RS21610	C2566_RS21610	C2566_RS21610	glycosyltransferase family 2 protein	-2.88509354850476	7.57839836585742e-07	Downregulated	296.631898662736	WP_000064010.1
C2566_RS24315	ypdK	ypdK	membrane protein YpdK	-3.0404812654902	9.03104804981597e-06	Downregulated	957.375473639334	WP_012767748.1
C2566_RS25345	ytiD	ytiD	protein YtiD	-3.08603060142684	3.11893577095459e-06	Downregulated	95.1433248416537	WP_001301448.1
