# Supplementary material for: Transcriptome Profiling of Escherichia coli B During Sequential Adaptation to T4 Phage and Iron(III) Stress
Source: Antibiotics (Basel). 2026 Jul 13;15(7):684. doi: 10.3390/antibiotics15070684 (PMC13405929; doi:10.3390/antibiotics15070684)
Supplement: Supplementary file 1 [file antibiotics-15-00684-s001.zip › SUPPLEMENTARY FOLDER/analysis_noCON3/Phage_vs_CON_all.csv]

gene_id	label	gene_name	product	log2FoldChange	padj	direction	baseMean	protein_id
C2566_RS03710	fimC	fimC	type 1 fimbria chaperone FimC	11.0213394314291	1.24407520161119e-08	Upregulated	133.008587422013	WP_000066560.1
C2566_RS03720	fimA	fimA	type 1 fimbrial major subunit FimA	11.0138918614426	4.68279265892053e-08	Upregulated	2499.56272157072	WP_000695564.1
C2566_RS03715	fimI	fimI	fimbrial protein	10.5968640839704	4.72816541368192e-06	Upregulated	117.116861616214	WP_000824114.1
C2566_RS03705	fimD	fimD	fimbrial usher FimD	4.57297707847741	1.38961987909694e-05	Upregulated	272.861442730758	WP_000121002.1
C2566_RS04870	fadE	fadE	acyl-CoA dehydrogenase FadE	4.21730569254977	1.50296201427774e-05	Upregulated	795.908500601776	WP_000973107.1
C2566_RS00820	fadB	fadB	fatty acid oxidation complex subunit alpha FadB	4.0478198993796	0.000231399815892007	Upregulated	1012.89129547936	WP_000965952.1
C2566_RS12525	astC	astC	succinylornithine/acetylornithine transaminase	4.01976560334731	8.23382024845584e-07	Upregulated	103.697068910137	WP_000082032.1
C2566_RS12520	astA	astA	arginine N-succinyltransferase	3.95658803917849	1.90908300901471e-05	Upregulated	50.1107441084586	WP_000989419.1
C2566_RS03700	fimF	fimF	type 1 fimbria minor subunit FimF	3.88650989969057	4.81401216032797e-06	Upregulated	23.8110042128663	WP_001244827.1
C2566_RS00255	rbsA	rbsA	ribose ABC transporter ATP-binding protein RbsA	3.8808789248484	NA	Upregulated	156.218320453709	WP_000387752.1
C2566_RS00815	fadA	fadA	acetyl-CoA C-acyltransferase FadA	3.81140357106957	0.000146288267742175	Upregulated	212.376443708235	WP_000438708.1
C2566_RS02005	acs	acs	acetate--CoA ligase	3.77424474344233	5.75722755696161e-05	Upregulated	663.7672808368	WP_000078239.1
C2566_RS16640	glaH	glaH	glutarate dioxygenase GlaH	3.69000485446316	2.24706623384343e-08	Upregulated	32.410600447418	WP_000993087.1
C2566_RS18230	glcD	glcD	glycolate oxidase subunit GlcD	3.67654287414085	4.29609540514637e-06	Upregulated	58.0501075024305	WP_000026083.1
C2566_RS01595	thiF	thiF	thiazole biosynthesis adenylyltransferase ThiF	3.63714490748018	5.75722755696161e-05	Upregulated	21.5461970228644	WP_000999737.1
C2566_RS18225	glcE	glcE	glycolate oxidase subunit GlcE	3.5474867246391	0.000136053871474006	Upregulated	18.0472684916924	WP_000943100.1
C2566_RS00250	rbsD	rbsD	D-ribose pyranase	3.54484280906647	0.000293815845433576	Upregulated	270.910479239951	NA
C2566_RS12505	astE	astE	succinylglutamate desuccinylase	3.53899650187741	1.46356849138409e-05	Upregulated	51.5960066492117	WP_000368506.1
C2566_RS03695	C2566_RS03695	C2566_RS03695	fimbrial protein	3.34757824684876	0.000111877445100086	Upregulated	17.2910769631803	WP_077897989.1
C2566_RS15275	fadI	fadI	acetyl-CoA C-acyltransferase FadI	3.33620942380203	0.000301113847271876	Upregulated	219.645042755831	WP_000531952.1
C2566_RS05240	prpB	prpB	methylisocitrate lyase	3.25722714308813	0.00256312269568118	Upregulated	10.5280678311338	WP_000052206.1
C2566_RS15605	cysW	cysW	sulfate/thiosulfate ABC transporter permease CysW	3.16765653164916	0.00021639285680786	Upregulated	72.7518868619593	WP_000852696.1
C2566_RS01600	thiE	thiE	thiamine phosphate synthase	3.12037667085501	0.000134009778933728	Upregulated	18.1311339364767	WP_000284615.1
C2566_RS01590	thiS	thiS	sulfur carrier protein ThiS	3.02006720764321	0.00136551517201651	Upregulated	14.8901642672741	WP_001166232.1
C2566_RS21140	dppC	dppC	dipeptide ABC transporter permease DppC	2.93955811680002	0.000214502915603912	Upregulated	20.4460602351447	WP_000084677.1
C2566_RS16835	recX	recX	recombination regulator RecX	2.82073056255043	0.000800985657223781	Upregulated	20.2265254333235	WP_000140508.1
C2566_RS17360	C2566_RS17360	C2566_RS17360	sugar ABC transporter ATP-binding protein	2.80470947239624	0.00109291751969517	Upregulated	214.412320051005	WP_000004944.1
C2566_RS16740	proX	proX	glycine betaine/L-proline ABC transporter substrate-binding protein ProX	2.77556310819933	0.00156486245340213	Upregulated	329.251381680369	WP_001216521.1
C2566_RS12510	astB	astB	N-succinylarginine dihydrolase	2.7386221321713	0.00204106519651799	Upregulated	45.3733795556243	WP_000995016.1
C2566_RS03690	fimH	fimH	type 1 fimbria D-mannose specific adhesin FimH	2.72651856473584	0.00215823220618669	Upregulated	44.6996581335517	WP_000832243.1
C2566_RS21135	dppD	dppD	dipeptide ABC transporter ATP-binding protein	2.6945417574297	0.000101776972936322	Upregulated	25.1424465747808	WP_001196486.1
C2566_RS21155	dppA	dppA	dipeptide ABC transporter substrate-binding protein DppA	2.6911494981768	0.000231399815892007	Upregulated	237.987063346808	WP_001222883.1
C2566_RS20635	ugpE	ugpE	sn-glycerol-3-phosphate ABC transporter permease UgpE	2.66330398330101	0.00219003263328582	Upregulated	20.6703120848433	WP_000572176.1
C2566_RS06555	fepD	fepD	Fe(3+)-siderophore ABC transporter permease	2.63968539584469	0.000648586232919612	Upregulated	22.9973918441743	WP_001295314.1
C2566_RS08970	phoH	phoH	phosphate starvation-inducible protein PhoH	2.63256805349238	0.0014553243571897	Upregulated	177.147457130044	WP_000533522.1
C2566_RS18780	fadH	fadH	NADPH-dependent 2,4-dienoyl-CoA reductase	2.62021601597447	0.00301143966419362	Upregulated	407.290122902413	WP_000121433.1
C2566_RS20515	glpD	glpD	glycerol-3-phosphate dehydrogenase	2.60396524482357	0.00160307132699378	Upregulated	421.402221379157	WP_000448135.1
C2566_RS18235	glcC	glcC	transcriptional regulator GlcC	2.60369797513513	0.0023904065611632	Upregulated	65.7401647160772	WP_001297764.1
C2566_RS05145	betI	betI	transcriptional regulator BetI	2.59841073023955	0.00194741724796992	Upregulated	278.330098397951	WP_001301261.1
C2566_RS10710	pinR	pinR	recombinase family protein	2.58297947936676	0.00635292912682565	Upregulated	14.6960847111891	WP_000078178.1
C2566_RS10345	puuD	puuD	gamma-glutamyl-gamma-aminobutyrate hydrolase	2.57491690815063	0.000311907109429509	Upregulated	39.1314299278999	WP_012767726.1
C2566_RS16735	proW	proW	glycine betaine/L-proline ABC transporter permease ProW	2.56703644380578	0.0023632595516599	Upregulated	61.5021601723272	WP_000774988.1
C2566_RS08940	putP	putP	sodium/proline symporter PutP	2.56643348014546	0.00194741724796992	Upregulated	447.068096144486	WP_001018486.1
C2566_RS20690	livJ	livJ	branched chain amino acid ABC transporter substrate-binding protein LivJ	2.54494299242692	0.000284661376178237	Upregulated	40.2625417358904	WP_001022007.1
C2566_RS05135	betA	betA	choline dehydrogenase	2.53623782583283	0.000162988393867646	Upregulated	110.999993133144	WP_001159087.1
C2566_RS15375	yfdX	yfdX	YfdX family protein	2.52038637783985	0.00602767624717437	Upregulated	14.254133494451	WP_000825604.1
C2566_RS21720	dinD	dinD	DNA damage-inducible protein D	2.5184484011862	0.000904324080104963	Upregulated	259.465585952425	WP_001300958.1
C2566_RS12835	fadD	fadD	long-chain-fatty-acid--CoA ligase FadD	2.50136670851881	0.00299595501818515	Upregulated	654.468042269728	WP_000758422.1
C2566_RS16730	proV	proV	glycine betaine/L-proline ABC transporter ATP-binding protein ProV	2.48140019379566	0.00369802842984956	Upregulated	503.235228852805	WP_000985494.1
C2566_RS05320	mhpR	mhpR	DNA-binding transcriptional regulator	2.46926536409742	0.00156174920844551	Upregulated	225.860585876806	WP_001301325.1
C2566_RS15120	argT	argT	lysine/arginine/ornithine ABC transporter substrate-binding protein ArgT	2.44905764398246	0.00256312269568118	Upregulated	330.213706562599	WP_000748271.1
C2566_RS01580	thiH	thiH	2-iminoacetate synthase ThiH	2.4405045385808	0.000312991494676786	Upregulated	39.3994248295373	WP_000847462.1
C2566_RS12515	astD	astD	succinylglutamate-semialdehyde dehydrogenase	2.41189336167963	0.000804283742260554	Upregulated	63.083007519954	WP_000177202.1
C2566_RS00215	asnA	asnA	aspartate--ammonia ligase	2.40777492410805	0.000111877445100086	Upregulated	409.804482426614	WP_000845101.1
C2566_RS07960	C2566_RS07960	C2566_RS07960	terminase ATPase subunit family protein	2.39223996089799	0.0085515470741696	Upregulated	16.9021163672324	WP_001098413.1
C2566_RS16720	nrdE	nrdE	class 1b ribonucleoside-diphosphate reductase subunit alpha	2.37122158202075	0.00305023837584763	Upregulated	28.5281559851124	WP_000246527.1
C2566_RS16655	gabT	gabT	4-aminobutyrate--2-oxoglutarate transaminase	2.3641721835667	0.000101776972936322	Upregulated	50.5071910022832	WP_000097642.1
C2566_RS18260	spt	spt	serine palmitoyltransferase	2.34271303368643	0.00516875926633776	Upregulated	16.6194821252227	WP_000524970.1
C2566_RS15615	cysP	cysP	thiosulfate/sulfate ABC transporter substrate-binding protein CysP	2.33981491222004	0.00498736558844478	Upregulated	163.05975244086	WP_000290224.1
C2566_RS14415	fruB	fruB	fused PTS fructose transporter subunit IIA/HPr protein	2.32955543146073	0.000548008165841533	Upregulated	28.1865174753907	WP_000487267.1
C2566_RS05150	betT	betT	choline BCCT transporter BetT	2.30133327414901	0.00215823220618669	Upregulated	249.249557050836	WP_000131044.1
C2566_RS06890	gltI	gltI	glutamate/aspartate ABC transporter substrate-binding protein GltI	2.29875267491572	0.00369802842984956	Upregulated	2476.02249485391	WP_001301404.1
C2566_RS05740	cyoA	cyoA	cytochrome o ubiquinol oxidase subunit II	2.2888798026863	0.000920425554167038	Upregulated	1213.35492827306	WP_001239440.1
C2566_RS03515	fhuF	fhuF	siderophore-iron reductase FhuF	2.27996340295983	0.00255668013131939	Upregulated	28.2157994952431	WP_000331618.1
C2566_RS14435	yeiQ	yeiQ	mannitol dehydrogenase family protein	2.27545530993596	0.00170094136761861	Upregulated	167.39216792413	WP_001091940.1
C2566_RS18825	sstT	sstT	serine/threonine transporter SstT	2.26416526360487	0.00039621490587573	Upregulated	119.648131786541	WP_000211656.1
C2566_RS09735	dadA	dadA	D-amino acid dehydrogenase	2.24977636379376	0.00563601387677307	Upregulated	436.24183009899	WP_001266908.1
C2566_RS00260	rbsC	rbsC	ribose ABC transporter permease	2.23977486822167	0.00576394973821644	Upregulated	103.519908474468	WP_000211858.1
C2566_RS21130	dppF	dppF	dipeptide ABC transporter ATP-binding subunit DppF	2.23433656461792	0.00739382813274503	Upregulated	24.0604089252225	WP_000107012.1
C2566_RS18205	glcA	glcA	glycolate permease GlcA	2.2096349995098	0.0104275560705057	Upregulated	14.2667819529769	WP_000259318.1
C2566_RS15285	fadL	fadL	long-chain fatty acid transporter FadL	2.18318484822278	0.00824906320689102	Upregulated	294.422071030474	WP_001295701.1
C2566_RS20915	arsR	arsR	As(III)-sensing metalloregulatory transcriptional repressor ArsR	2.18255169243437	0.0104275560705057	Upregulated	30.6126146193607	WP_000008957.1
C2566_RS10385	pspC	pspC	envelope stress response membrane protein PspC	2.18090101269522	1.90908300901471e-05	Upregulated	75.2580808447518	WP_000907385.1
C2566_RS17010	ygbA	ygbA	nitrous oxide-stimulated promoter family protein	2.17935821046751	0.00929458585029516	Upregulated	8.61800190016615	WP_000015497.1
C2566_RS21145	dppB	dppB	dipeptide ABC transporter permease DppB	2.17859352993262	0.00688978289765036	Upregulated	27.4951050649465	WP_000938855.1
C2566_RS09740	dadX	dadX	catabolic alanine racemase DadX	2.16170146766385	0.00800661050268894	Upregulated	390.260528891014	WP_000197884.1
C2566_RS11515	pinQ	pinQ	recombinase family protein	2.14018566349675	0.0134325349406524	Upregulated	11.991052076582	WP_000086527.1
C2566_RS10375	pspA	pspA	phage shock protein PspA	2.11962938946609	0.00181057364890163	Upregulated	1831.24029174961	WP_000511025.1
C2566_RS01895	C2566_RS01895	C2566_RS01895	DUF2713 family protein	2.11821665031612	0.0119971600388533	Upregulated	17.3087493197764	NA
C2566_RS01010	yihU	yihU	sulfolactaldehyde 3-reductase	2.11576516590882	0.0129970248337565	Upregulated	12.91459127657	WP_000718889.1
C2566_RS20645	ugpB	ugpB	sn-glycerol-3-phosphate ABC transporter substrate-binding protein UgpB	2.11429804356738	0.00366313508478281	Upregulated	122.133308683072	WP_000803190.1
C2566_RS17130	cysH	cysH	phosphoadenosine phosphosulfate reductase	2.09655532023225	0.00181057364890163	Upregulated	155.523557617041	WP_000039863.1
C2566_RS14055	thiD	thiD	bifunctional hydroxymethylpyrimidine kinase/phosphomethylpyrimidine kinase	2.09059782296804	0.000284661376178237	Upregulated	41.8115370938345	WP_000822257.1
C2566_RS17135	cysI	cysI	assimilatory sulfite reductase (NADPH) hemoprotein subunit	2.07842760359562	0.00275950595555538	Upregulated	91.8070944572966	WP_001290699.1
C2566_RS14110	C2566_RS14110	C2566_RS14110	hypothetical protein	2.06705329415071	0.00812637021719238	Upregulated	118.525151086469	WP_001268667.1
C2566_RS02440	blc	blc	lipocalin Blc	2.00964232769903	0.00408117225427158	Upregulated	59.0376939716687	WP_001238379.1
C2566_RS20300	yhfZ	yhfZ	GntR family transcriptional regulator YhfZ	2.0076115479343	0.00739382813274503	Upregulated	167.366993025423	WP_001254790.1
C2566_RS04495	C2566_RS04495	C2566_RS04495	TonB-dependent receptor plug domain-containing protein	2.0025725078911	0.00657194530018735	Upregulated	30.6772555684976	NA
C2566_RS12660	ydjI	ydjI	ketose-bisphosphate aldolase	1.97045878433924	0.0195901427631552	Upregulated	8.83311214082179	WP_000878903.1
C2566_RS01710	aceA	aceA	isocitrate lyase	1.95658163714709	0.0088305087243273	Upregulated	943.350806377594	WP_000857856.1
C2566_RS18615	yqiK	yqiK	flotillin family protein	1.95352939745159	0.00181057364890163	Upregulated	48.03472958546	WP_000341043.1
C2566_RS01585	thiG	thiG	thiazole synthase	1.94426960649733	0.00452153563484104	Upregulated	32.4173936698323	WP_000944059.1
C2566_RS09435	ldtC	ldtC	L,D-transpeptidase LdtC	1.93953837363726	0.000677167491530751	Upregulated	144.747597623797	WP_012767720.1
C2566_RS05140	betB	betB	betaine-aldehyde dehydrogenase	1.91578612469737	0.00705465036328531	Upregulated	186.672312975075	WP_000089084.1
C2566_RS10200	cysB	cysB	HTH-type transcriptional regulator CysB	1.91270638462106	0.00570541247051201	Upregulated	368.026383512759	WP_000776253.1
C2566_RS06880	gltK	gltK	glutamate/aspartate ABC transporter permease GltK	1.90313981424898	0.0124198239621295	Upregulated	112.617879210522	WP_000272824.1
C2566_RS17345	C2566_RS17345	C2566_RS17345	FGGY-family carbohydrate kinase	1.89932742153795	0.00532407001435085	Upregulated	58.4259461999115	WP_000551482.1
C2566_RS10340	puuA	puuA	glutamate-putrescine ligase	1.8989880723227	0.00683446929962579	Upregulated	48.7146359231782	WP_001300763.1
C2566_RS10115	trpB	trpB	tryptophan synthase subunit beta	1.88692360099081	0.00882712478048854	Upregulated	109.289841462718	WP_000209518.1
C2566_RS20920	arsB	arsB	arsenite/antimonite:H(+) antiporter ArsB	1.88610661671305	0.00477839139601537	Upregulated	46.4819280236559	WP_000922639.1
C2566_RS18610	yqiJ	yqiJ	OB-fold-containig protein	1.88022536721398	0.0114110234421284	Upregulated	232.231310824325	WP_000599926.1
C2566_RS10870	ydcI	ydcI	LysR substrate-binding domain-containing protein	1.87085880736674	0.00739382813274503	Upregulated	522.059838553563	WP_000414567.1
C2566_RS01995	actP	actP	cation/acetate symporter ActP	1.85821827677404	0.00929458585029516	Upregulated	235.688050350225	WP_000832570.1
C2566_RS17140	cysJ	cysJ	NADPH-dependent assimilatory sulfite reductase flavoprotein subunit	1.85457855881249	0.00433325625658159	Upregulated	124.299252733172	WP_000211907.1
C2566_RS10980	ydcT	ydcT	ABC transporter ATP-binding protein	1.8544219683929	0.00984027421556889	Upregulated	14.139381585637	WP_000220396.1
C2566_RS06520	fepA	fepA	siderophore enterobactin receptor FepA	1.84944865080579	0.00764947669181798	Upregulated	233.058239540813	WP_001034916.1
C2566_RS18765	ygjI	ygjI	amino acid permease	1.84167741003512	0.0256769531724264	Upregulated	10.4442413602615	WP_001285432.1
C2566_RS21395	yiaT	yiaT	MipA/OmpV family protein	1.82778225099129	0.0101858817374646	Upregulated	16.7054276063171	WP_000906810.1
C2566_RS05235	prpR	prpR	propionate catabolism operon regulatory protein PrpR	1.80090099847761	0.000692681896461788	Upregulated	41.9524847755856	WP_000941027.1
C2566_RS01160	sodA	sodA	superoxide dismutase [Mn]	1.78911384104509	0.00929458585029516	Upregulated	139.139383701182	WP_001297064.1
C2566_RS01870	lexA	lexA	transcriptional repressor LexA	1.77404115438072	0.00929458585029516	Upregulated	281.378198438044	WP_000646078.1
C2566_RS06550	fepG	fepG	iron-enterobactin ABC transporter permease	1.773959583311	0.0108443669329453	Upregulated	20.9029332707003	WP_000640979.1
C2566_RS16715	nrdI	nrdI	class Ib ribonucleoside-diphosphate reductase assembly flavoprotein NrdI	1.77326118667606	0.0282404877398147	Upregulated	6.13525599156693	WP_000080947.1
C2566_RS17200	queE	queE	7-carboxy-7-deazaguanine synthase QueE	1.76464159784001	0.000311907109429509	Upregulated	122.517991955722	WP_001199973.1
C2566_RS11115	narH	narH	nitrate reductase subunit beta	1.75292252255995	0.0282404877398147	Upregulated	13.9950314971838	WP_000702542.1
C2566_RS17370	fucK	fucK	L-fuculokinase	1.74490053699708	0.0114131002686427	Upregulated	70.9833429353175	WP_000808371.1
C2566_RS06130	hyi	hyi	hydroxypyruvate isomerase	1.74411712209547	0.02884414462669	Upregulated	9.15334803704195	WP_000943544.1
C2566_RS02215	rdcB	rdcB	YjcZ-like family protein	1.73376475019613	0.0185534451610978	Upregulated	8.99240893480582	WP_000169194.1
C2566_RS03510	yjjZ	yjjZ	DUF1435 domain-containing protein	1.70680561175453	NA	Upregulated	303.849772731539	WP_001393508.1
C2566_RS14010	gatZ	gatZ	tagatose-bisphosphate aldolase subunit GatZ	1.70483469935557	0.0193042300089037	Upregulated	12.1713722209426	WP_000853869.1
C2566_RS16650	gabD	gabD	NADP-dependent succinate-semialdehyde dehydrogenase	1.70311124669808	0.00343315131105267	Upregulated	43.2271722702737	WP_000772820.1
C2566_RS01605	thiC	thiC	phosphomethylpyrimidine synthase ThiC	1.69265606850543	0.0005117772387886	Upregulated	105.665575418333	WP_001276903.1
C2566_RS17355	C2566_RS17355	C2566_RS17355	ABC transporter permease	1.67674408199147	0.0253367451699067	Upregulated	59.6951798798984	WP_000156205.1
C2566_RS08090	potG	potG	putrescine ABC transporter ATP-binding subunit PotG	1.67364193449594	0.0338534993654236	Upregulated	8.88604777114033	WP_000996005.1
C2566_RS11850	malI	malI	mal regulon transcriptional regulator MalI	1.6706188048747	0.0235925225068173	Upregulated	57.6787018903809	WP_000179519.1
C2566_RS20255	C2566_RS20255	C2566_RS20255	hypothetical protein	1.65945995328559	0.0213403480588392	Upregulated	6.6173807803311	NA
C2566_RS11220	ddpX	ddpX	D-alanyl-D-alanine dipeptidase	1.65311384404772	0.034849094435157	Upregulated	8.59076372821121	WP_001285833.1
C2566_RS10130	trpE	trpE	anthranilate synthase component I	1.64962720581755	0.0134119680695276	Upregulated	38.9150314516905	WP_001194647.1
C2566_RS10125	trpD	trpD	bifunctional anthranilate synthase glutamate amidotransferase component TrpG/anthranilate phosphoribosyltransferase TrpD	1.63217423699619	0.0168631717098456	Upregulated	72.8315708559492	WP_000763511.1
C2566_RS02755	cycA	cycA	D-serine/D-alanine/glycine transporter	1.61663159992774	0.0224748750783793	Upregulated	560.642611077475	WP_000228346.1
C2566_RS13070	yebE	yebE	tellurite resistance TerB family protein	1.61242614097571	0.00822405981626853	Upregulated	344.966807795671	WP_000024745.1
C2566_RS13290	cheA	cheA	chemotaxis protein CheA	1.60074586491025	0.0358566184127027	Upregulated	15.3805396116554	WP_012767737.1
C2566_RS05325	mhpA	mhpA	bifunctional 3-(3-hydroxy-phenyl)propionate/3-hydroxycinnamic acid hydroxylase	1.58657352062074	0.029888618951953	Upregulated	10.3317966177174	WP_001007410.1
C2566_RS24670	ynfT	ynfT	YnaM/YnfT family protein	1.58616406051228	0.0395136841728143	Upregulated	62.3267560515402	WP_120795384.1
C2566_RS25050	mgtT	mgtT	protein MgtT	1.58349976841375	0.0402905960008449	Upregulated	8.81611264232153	WP_211180496.1
C2566_RS02625	yjfN	yjfN	DUF1471 family protease activator YjfN	1.56606392372093	0.0278616954970225	Upregulated	191.981197582759	WP_000811566.1
C2566_RS09590	bluF	bluF	blue light-responsive regulator BluF	1.56536527860419	0.0110802838888775	Upregulated	101.455718188524	WP_001353798.1
C2566_RS14775	glpA	glpA	anaerobic glycerol-3-phosphate dehydrogenase subunit A	1.56194794191558	0.0371155416526101	Upregulated	325.103639263241	WP_000857257.1
C2566_RS12490	cho	cho	excinuclease Cho	1.55128850147429	0.00882712478048854	Upregulated	143.058799515311	WP_000252397.1
C2566_RS10380	pspB	pspB	envelope stress response membrane protein PspB	1.54824127172855	0.00705465036328531	Upregulated	108.314171388812	WP_001274963.1
C2566_RS07895	ybjJ	ybjJ	MFS transporter	1.54014577276311	0.010909266067047	Upregulated	40.6147356690186	WP_000217859.1
C2566_RS16710	nrdH	nrdH	glutaredoxin-like protein NrdH	1.53332330798787	0.04337088917241	Upregulated	12.9096040374306	WP_001223227.1
C2566_RS11040	yncE	yncE	YncE family protein	1.51807413744956	0.000304165286037947	Upregulated	183.680317911131	WP_000550675.1
C2566_RS14050	yegX	yegX	glycoside hydrolase family 25 protein	1.51489287839521	0.0138927047096699	Upregulated	21.5936291226786	WP_001300994.1
C2566_RS06245	sfmD	sfmD	fimbrial biogenesis usher protein	1.49951813375552	0.0420820720651482	Upregulated	24.5810059915374	WP_001318685.1
C2566_RS09890	chaA	chaA	sodium-potassium/proton antiporter ChaA	1.4909140928057	0.00369802842984956	Upregulated	118.595394636464	WP_001295620.1
C2566_RS10120	trpCF	trpCF	bifunctional indole-3-glycerol-phosphate synthase TrpC/phosphoribosylanthranilate isomerase TrpF	1.48507013722402	0.0243257279433311	Upregulated	71.1437186362657	WP_000983912.1
C2566_RS05730	cyoC	cyoC	cytochrome o ubiquinol oxidase subunit III	1.48414998235426	0.03320917973384	Upregulated	411.878973316339	WP_000179819.1
C2566_RS10405	ycjN	ycjN	ABC transporter substrate-binding protein	1.47500160656123	0.02884414462669	Upregulated	7.22889041429019	WP_000597460.1
C2566_RS01970	soxS	soxS	superoxide response transcriptional regulator SoxS	1.47048081420967	0.029393787510114	Upregulated	256.446163989337	WP_000019358.1
C2566_RS20665	livM	livM	branched chain amino acid ABC transporter permease LivM	1.46866960294151	0.0458044737196967	Upregulated	8.5351891620946	WP_000803797.1
C2566_RS05805	fadM	fadM	long-chain acyl-CoA thioesterase FadM	1.46602762128507	0.027442594330605	Upregulated	54.9316216931984	WP_001194534.1
C2566_RS07100	kdpA	kdpA	potassium-transporting ATPase subunit KdpA	1.46454269468698	0.0391440184896548	Upregulated	14.9355604110679	WP_000741131.1
C2566_RS03140	fecD	fecD	Fe(3+) dicitrate ABC transporter permease subunit FecD	1.44307102860549	0.0478962056599128	Upregulated	12.749648603306	WP_000684856.1
C2566_RS10835	aldA	aldA	aldehyde dehydrogenase	1.44285617077889	0.0421907222884955	Upregulated	725.25931203592	WP_000115936.1
C2566_RS06545	fepC	fepC	iron-enterobactin ABC transporter ATP-binding protein	1.43306785640029	0.0502277345051924	Upregulated	13.2192913383692	WP_000140647.1
C2566_RS15955	purM	purM	phosphoribosylformylglycinamidine cyclo-ligase	1.41394156556457	0.0107064681650695	Upregulated	38.4261982582666	WP_001295474.1
C2566_RS00720	ysgA	ysgA	dienelactone hydrolase family protein	1.41169892719432	0.029987033846399	Upregulated	143.183449536435	WP_001298606.1
C2566_RS00665	metR	metR	HTH-type transcriptional regulator MetR	1.40728153077843	0.0468832836751667	Upregulated	13.0105401911047	WP_000573618.1
C2566_RS04075	thiB	thiB	thiamine ABC transporter substrate binding subunit	1.40706990581837	0.0119416647345782	Upregulated	35.6447093972011	WP_001301364.1
C2566_RS05785	lon	lon	endopeptidase La	1.39953626919838	0.000231399815892007	Upregulated	152.60097548127	WP_001295325.1
C2566_RS10360	puuB	puuB	gamma-glutamylputrescine oxidase	1.39832704837769	0.0314444368880218	Upregulated	6.9638208216242	WP_000134870.1
C2566_RS17110	cysD	cysD	sulfate adenylyltransferase subunit CysD	1.38858204796163	0.0482966151910172	Upregulated	34.9169852048205	WP_000372108.1
C2566_RS01255	glpF	glpF	glycerol uptake facilitator protein GlpF	1.38715810125235	0.0345806084932185	Upregulated	340.971019530097	WP_000084268.1
C2566_RS25045	C2566_RS25045	C2566_RS25045	fimbria/pilus outer membrane usher protein	1.38160916674323	0.0540922610321215	Upregulated	21.3447487046121	NA
C2566_RS24745	C2566_RS24745	C2566_RS24745	hypothetical protein	1.38159147108767	0.0514137100321389	Upregulated	26.2021782086696	NA
C2566_RS08500	ssuC	ssuC	aliphatic sulfonate ABC transporter permease SsuC	1.37207140293837	0.0532858479861105	Upregulated	6.6653372997938	WP_000235203.1
C2566_RS14170	yehR	yehR	YehR family lipoprotein	1.37152223798663	0.0532898995408085	Upregulated	10.2664510467199	WP_001296231.1
C2566_RS15365	oxc	oxc	oxalyl-CoA decarboxylase	1.37142889604084	0.05389458207885	Upregulated	17.1618494764981	WP_001283490.1
C2566_RS05725	cyoD	cyoD	cytochrome o ubiquinol oxidase subunit IV	1.36994863812031	0.0461284344955622	Upregulated	262.185823125916	WP_000019869.1
C2566_RS00510	aslA	aslA	arylsulfatase AslA	1.35009660888458	0.0518323786531019	Upregulated	12.8082469866056	WP_000395844.1
C2566_RS11195	ddpF	ddpF	oligopeptide/dipeptide ABC transporter ATP-binding protein	1.34870838941781	0.0548248475058114	Upregulated	10.0607508117475	WP_001285557.1
C2566_RS15610	cysT	cysT	sulfate/thiosulfate ABC transporter permease CysT	1.34816225004787	0.0395136841728143	Upregulated	65.0898415006819	WP_000458418.1
C2566_RS24170	C2566_RS24170	C2566_RS24170	hypothetical protein	1.3442359226947	0.0364657363682279	Upregulated	29.8938444350638	WP_012775983.1
C2566_RS20640	ugpA	ugpA	sn-glycerol-3-phosphate ABC transporter permease UgpA	1.34207244360992	0.0522739315360023	Upregulated	15.1373856974646	WP_000099289.1
C2566_RS09015	C2566_RS09015	C2566_RS09015	hypothetical protein	1.33768624210858	0.0558969048986726	Upregulated	28.706332157169	NA
C2566_RS01725	iclR	iclR	glyoxylate bypass operon transcriptional repressor IclR	1.33565397610019	0.027442594330605	Upregulated	194.724332048401	WP_000226403.1
C2566_RS10955	yncJ	yncJ	YncJ family protein	1.32808769317068	0.0278095813910961	Upregulated	62.268589421464	WP_000494244.1
C2566_RS05735	cyoB	cyoB	cytochrome o ubiquinol oxidase subunit I	1.32645506860847	0.0454277930391079	Upregulated	1234.77667272315	WP_000467180.1
C2566_RS01905	pspG	pspG	envelope stress response protein PspG	1.31623780353978	0.0478962056599128	Upregulated	22.8914043068413	WP_000891404.1
C2566_RS07885	ybjH	ybjH	protein YbjH	1.3159793747307	0.0454277930391079	Upregulated	8.86447338304277	WP_000605480.1
C2566_RS21515	lldP	lldP	L-lactate permease	1.30779391511024	0.0544612912512159	Upregulated	1218.92909123347	WP_001297977.1
C2566_RS06595	cstA	cstA	pyruvate/proton symporter CstA	1.30524772086181	0.0442071914164129	Upregulated	945.756789465711	NA
C2566_RS02000	yjcH	yjcH	DUF485 domain-containing protein	1.30457285326969	0.0454277930391079	Upregulated	25.0444729819496	WP_001014565.1
C2566_RS07225	gltA	gltA	citrate synthase	1.29347531472653	0.0432894618683957	Upregulated	3134.65854132633	WP_000785834.1
C2566_RS20530	C2566_RS20530	C2566_RS20530	PstS family phosphate ABC transporter substrate-binding protein	1.27776844097001	0.0542973961490311	Upregulated	18.3522419480963	WP_122987105.1
C2566_RS07900	rcdA	rcdA	DNA-binding transcriptional regulator RcdA	1.26273818500294	0.0396669830269788	Upregulated	39.2698030367024	WP_001295289.1
C2566_RS21310	malS	malS	alpha-amylase	1.26196217139141	0.0421907222884955	Upregulated	41.200987901354	WP_000761228.1
C2566_RS20295	yhfY	yhfY	PRD domain protein	1.2554983872335	0.053746563094351	Upregulated	34.5675202796307	WP_001295165.1
C2566_RS11750	mdtJ	mdtJ	multidrug/spermidine efflux SMR transporter subunit MdtJ	1.25506387026236	0.0538862480811745	Upregulated	20.0905569571467	WP_000276149.1
C2566_RS11110	narW	narW	nitrate reductase molybdenum cofactor assembly chaperone	1.25449653233382	0.0677652858241229	Upregulated	9.73761774624071	WP_001166353.1
C2566_RS22060	yidR	yidR	DUF3748 domain-containing protein	1.25151578101452	0.0114730585992936	Upregulated	49.8489954718868	WP_001295245.1
C2566_RS07420	ybgS	ybgS	YbgS-like family protein	1.24088640960405	0.018734326914568	Upregulated	187.022361992846	WP_000784351.1
C2566_RS01615	nudC	nudC	NAD(+) diphosphatase	1.23554613066806	0.0253476654634001	Upregulated	36.1977314273928	WP_000373940.1
C2566_RS06190	ybcF	ybcF	carbamate kinase	1.2342319520874	0.0519957517268261	Upregulated	6.67853677149368	WP_000855388.1
C2566_RS18940	tdcE	tdcE	2-ketobutyrate formate-lyase/pyruvate formate-lyase	1.22385912533118	0.0625330001584525	Upregulated	463.338564476391	WP_000861734.1
C2566_RS07535	bioA	bioA	adenosylmethionine--8-amino-7-oxononanoate transaminase	1.21660502232399	0.0721373497952454	Upregulated	12.7916413071289	WP_001515101.1
C2566_RS05800	ybaV	ybaV	helix-hairpin-helix domain-containing protein	1.21649866362766	0.0438968498268962	Upregulated	52.3527693736741	WP_000680290.1
C2566_RS06885	gltJ	gltJ	glutamate/aspartate ABC transporter permease GltJ	1.21303969671957	0.048065477140535	Upregulated	182.175271152878	WP_000020941.1
C2566_RS01190	cpxP	cpxP	cell-envelope stress modulator CpxP	1.21189674762855	0.0420820720651482	Upregulated	7402.11217584809	WP_012767777.1
C2566_RS07640	hlyD	hlyD	secretion protein HlyD	1.21099393834988	0.00181057364890163	Upregulated	134.787358846277	WP_000743444.1
C2566_RS06525	fes	fes	enterochelin esterase	1.21013831231858	0.0711168257098947	Upregulated	9.89261683357037	WP_000125832.1
C2566_RS03135	fecE	fecE	Fe(3+) dicitrate ABC transporter ATP-binding protein FecE	1.20823236423098	0.074027074553287	Upregulated	12.4556340726824	WP_000175457.1
C2566_RS00475	wecG	wecG	lipopolysaccharide N-acetylmannosaminouronosyltransferase	1.2071955614543	0.0449741452463014	Upregulated	20.5012787527161	WP_001066626.1
C2566_RS16645	lhgO	lhgO	L-2-hydroxyglutarate oxidase	1.20638189707165	0.03630867125076	Upregulated	38.7978462122028	WP_000271963.1
C2566_RS03670	uxuB	uxuB	fructuronate reductase	1.20006145462095	0.02884414462669	Upregulated	43.7127657101286	WP_000208176.1
C2566_RS11805	fumC	fumC	class II fumarate hydratase	1.19602144842158	0.0227079598617728	Upregulated	294.628737612423	WP_001099086.1
C2566_RS18885	yqjF	yqjF	DoxX family protein	1.19394147955557	0.0462731139031057	Upregulated	40.9340146786784	WP_000732240.1
C2566_RS05400	tauC	tauC	taurine ABC transporter permease TauC	1.18962287123769	0.0588921623809795	Upregulated	14.6773613771092	WP_000114585.1
C2566_RS21455	C2566_RS21455	C2566_RS21455	RHS repeat-associated core domain-containing protein	1.18140503022014	0.0526404128502542	Upregulated	58.3994085718948	NA
C2566_RS17920	trhA	trhA	PAQR family membrane homeostasis protein TrhA	1.17716746234001	0.0502277345051924	Upregulated	560.541926718671	WP_000250274.1
C2566_RS00935	glnG	glnG	nitrogen regulation protein NR(I)	1.17345876073724	0.0047396874288774	Upregulated	61.6532216101672	WP_001329395.1
C2566_RS06515	entD	entD	enterobactin synthase subunit EntD	1.16694367067496	0.0529661368420623	Upregulated	85.1494523457276	WP_001749708.1
C2566_RS19445	gltD	gltD	glutamate synthase subunit GltD	1.15479958944838	0.0406473609533146	Upregulated	51.2960965555279	WP_000081664.1
C2566_RS13265	cheB	cheB	protein-glutamate methylesterase/protein glutamine deamidase	1.15411145797334	0.0767686208469412	Upregulated	8.19171700987219	WP_000036371.1
C2566_RS14625	mqo	mqo	malate dehydrogenase (quinone)	1.15328888486802	0.00275950595555538	Upregulated	82.4860742354927	WP_000758073.1
C2566_RS18395	exbB	exbB	tol-pal system-associated acyl-CoA thioesterase	1.15007468716682	0.0518323786531019	Upregulated	189.944514739971	WP_000527844.1
C2566_RS00100	bglB	bglB	6-phospho-beta-glucosidase BglB	1.14904883378731	0.0852928477852915	Upregulated	14.0881132845395	WP_000643219.1
C2566_RS12670	ydjK	ydjK	MFS transporter	1.14760490136656	0.0836549860970567	Upregulated	14.8762255734386	WP_000435282.1
C2566_RS10480	ycjG	ycjG	L-Ala-D/L-Glu epimerase	1.14025084112965	0.0329887835204592	Upregulated	99.0209909836215	WP_001261211.1
C2566_RS01440	sthA	sthA	Si-specific NAD(P)(+) transhydrogenase	1.1363278294377	0.02884414462669	Upregulated	1077.48628193199	WP_001120798.1
C2566_RS13615	tsuA	tsuA	thiosulfate utilization transporter TsuA/YeeE	1.13290068227533	0.0421907222884955	Upregulated	85.1238441442059	WP_000492348.1
C2566_RS18840	uxaC	uxaC	glucuronate isomerase	1.13026299047146	0.029888618951953	Upregulated	81.2549653355318	WP_000187442.1
C2566_RS21965	ivbL	ivbL	ilvB operon leader peptide IvbL	1.12784053919498	0.0726147827151607	Upregulated	744.574772615466	WP_001300753.1
C2566_RS08930	putA	putA	trifunctional transcriptional regulator/proline dehydrogenase/L-glutamate gamma-semialdehyde dehydrogenase	1.1222789105686	0.0478962056599128	Upregulated	835.850994204752	WP_001703864.1
C2566_RS01430	argH	argH	argininosuccinate lyase	1.1141355248182	0.0235925225068173	Upregulated	81.5124748804615	WP_001230087.1
C2566_RS02085	yjcS	yjcS	alkyl sulfatase YjcS	1.11041104218656	0.0906466218964133	Upregulated	12.8483347746042	WP_001066028.1
C2566_RS03935	caiB	caiB	L-carnitine CoA-transferase	1.08989583608249	0.077177978665422	Upregulated	14.3386649582186	NA
C2566_RS15270	fadJ	fadJ	fatty acid oxidation complex subunit alpha FadJ	1.08920528357393	0.0836549860970567	Upregulated	498.18981908767	WP_000426175.1
C2566_RS24575	C2566_RS24575	C2566_RS24575	hypothetical protein	1.08761614411439	0.0822564907884123	Upregulated	272.332562203099	WP_001305582.1
C2566_RS03660	uxuR	uxuR	Uxu operon transcriptional regulator	1.08494641334227	0.0088305087243273	Upregulated	74.7200245912643	WP_000833679.1
C2566_RS04115	leuL	leuL	leu operon leader peptide	1.08425288877017	0.0860743277548995	Upregulated	62.8527714468925	WP_001300467.1
C2566_RS06965	asnB	asnB	asparagine synthase B	1.08013467166708	0.0127735953651173	Upregulated	120.765347481499	WP_000337081.1
C2566_RS25535	C2566_RS25535	C2566_RS25535	hypothetical protein	1.07138300845169	0.0952668392122079	Upregulated	87.3798938351616	WP_001329370.1
C2566_RS12225	ydiN	ydiN	MFS transporter	1.06830931829979	0.0852991779646194	Upregulated	6.88805919593866	WP_001301286.1
C2566_RS18210	glcB	glcB	malate synthase G	1.06410223368632	0.00745955357850865	Upregulated	100.591840458625	WP_000084131.1
C2566_RS04360	gcd	gcd	quinoprotein glucose dehydrogenase	1.0593406548627	0.00855051518366379	Upregulated	91.0591808457914	WP_001306211.1
C2566_RS11830	uidB	uidB	glucuronide transporter	1.0573900900351	0.0931228941355498	Upregulated	20.4604887630346	WP_001075844.1
C2566_RS01090	yiiG	yiiG	YiiG family protein	1.05672800258271	0.10278943696394	Upregulated	11.5873223248039	WP_001295677.1
C2566_RS05825	decR	decR	DNA-binding transcriptional regulator DecR	1.05453871498819	0.0476279050669995	Upregulated	46.8198896722342	WP_000884589.1
C2566_RS03460	ytjA	ytjA	DUF1328 domain-containing protein	1.05437144810998	0.057635688877983	Upregulated	61.4288499146531	WP_000490275.1
C2566_RS10390	pspD	pspD	phage shock protein PspD	1.05366473409557	0.0597733769728193	Upregulated	84.3700728558456	WP_001295585.1
C2566_RS11460	mgtS	mgtS	protein MgtS	1.05193003472543	0.0986968491923951	Upregulated	1001.96990346779	WP_000901367.1
C2566_RS20130	kefG	kefG	glutathione-regulated potassium-efflux system ancillary protein KefG	1.05190444720534	0.053543608909335	Upregulated	90.8754152644077	WP_001297514.1
C2566_RS04915	lafU	lafU	putative lateral flagellar export/assembly protein LafU	1.04694826768216	0.0818951394589096	Upregulated	6.7103849481831	WP_000207564.1
C2566_RS21960	ilvB	ilvB	acetolactate synthase large subunit	1.04325579284552	0.065058204297477	Upregulated	246.288220006973	WP_000168475.1
C2566_RS00355	ilvD	ilvD	dihydroxy-acid dehydratase	1.04219987627298	0.0265202138378023	Upregulated	90.4946431820718	WP_001127419.1
C2566_RS24645	ynaM	ynaM	YnaM/YnfT family protein	1.04164833311395	0.103678554114218	Upregulated	249.169245360854	WP_120795384.1
C2566_RS21085	bcsQ	bcsQ	cellulose biosynthesis protein BcsQ	1.04108737224763	0.0894810364732372	Upregulated	14.7849355307872	WP_000279493.1
C2566_RS01990	espX5	espX5	T3SS effector pentapeptide repeat protein EspX5	1.03959127528574	0.0694139351954453	Upregulated	90.4442456952069	NA
C2566_RS06875	gltL	gltL	glutamate/aspartate ABC transporter ATP-binding protein GltL	1.03184039473604	0.0805160958332239	Upregulated	169.315925092943	NA
C2566_RS22900	ymcF	ymcF	cold-shock protein	1.02610571074197	0.105996465677386	Upregulated	55.8548858759875	WP_071524879.1
C2566_RS12500	spy	spy	ATP-independent periplasmic protein-refolding chaperone Spy	1.02493833290715	0.044429716017885	Upregulated	562.594575758768	WP_001228987.1
C2566_RS21520	lldR	lldR	transcriptional regulator LldR	1.02466275820266	0.0986968491923951	Upregulated	389.008835862299	WP_000636500.1
C2566_RS12830	rnd	rnd	ribonuclease D	1.02312452587887	0.0375378853645562	Upregulated	45.8670172394312	WP_001318538.1
C2566_RS06535	entF	entF	enterobactin non-ribosomal peptide synthetase EntF	1.01942730314762	0.0853913474214519	Upregulated	40.672669742154	WP_000077809.1
C2566_RS12805	dmlR	dmlR	DNA-binding transcriptional regulator DmlR	1.01210344171515	0.0472723339824302	Upregulated	28.2919010021744	WP_001061578.1
C2566_RS15400	alaC	alaC	alanine transaminase	1.01103421379484	0.0420820720651482	Upregulated	135.826495138504	WP_000785931.1
C2566_RS14340	yeiG	yeiG	S-formylglutathione hydrolase	1.01001393843276	0.0402389358490167	Upregulated	102.855101622065	NA
C2566_RS06005	ybaP	ybaP	TraB/GumN family protein	1.00887243310461	0.0539250472181997	Upregulated	50.3057492392103	WP_000365173.1
C2566_RS20005	gspF	gspF	type II secretion system inner membrane protein GspF	1.00561872693602	0.109119825230509	Upregulated	12.4921038973894	WP_001109573.1
C2566_RS20595	yhhY	yhhY	N-acetyltransferase	0.997227495980072	0.109477451699572	Upregulated	11.5029075771018	WP_001295206.1
C2566_RS07750	mntS	mntS	manganase accumulation protein MntS	0.996204342487535	0.0514137100321389	Upregulated	1421.47894086523	WP_001001761.1
C2566_RS15625	murR	murR	HTH-type transcriptional regulator MurR	0.995895939768628	0.0862915578482801	Upregulated	14.7887652688964	WP_000966478.1
C2566_RS16840	recA	recA	recombinase RecA	0.989355575006077	0.0658603311488476	Upregulated	550.09621325137	WP_000963143.1
C2566_RS20285	yhfW	yhfW	phosphopentomutase	0.979717767184691	0.117168529113352	Upregulated	12.9096841256586	WP_000090611.1
C2566_RS03755	nanC	nanC	N-acetylneuraminic acid outer membrane channel NanC	0.976987796055354	0.121961992514592	Upregulated	16.2379570921457	WP_001295734.1
C2566_RS22100	yidA	yidA	sugar-phosphatase	0.97384433036169	0.00916034962757672	Upregulated	97.1918023377129	WP_000985549.1
C2566_RS15115	hisJ	hisJ	histidine ABC transporter substrate-binding protein HisJ	0.97285473799079	0.0661545345817439	Upregulated	304.354444058774	WP_000737621.1
C2566_RS04975	phoE	phoE	phosphoporin PhoE	0.968830285957823	0.0973510071490361	Upregulated	7.73409009722884	WP_000749880.1
C2566_RS18220	glcF	glcF	glycolate oxidase subunit GlcF	0.965553192062507	0.0502277345051924	Upregulated	32.9238889310408	WP_001194661.1
C2566_RS11290	ydeP	ydeP	acid resistance putative oxidoreductase YdeP	0.960237577078124	0.0853545641816866	Upregulated	43.9742279463557	WP_000726691.1
C2566_RS21405	yiaV	yiaV	HlyD family secretion protein	0.955402984033018	0.127225428378487	Upregulated	13.8517720982419	WP_000364895.1
C2566_RS08665	yccU	yccU	CoA-binding protein	0.952764431081923	0.064904814933266	Upregulated	36.0060128141331	WP_001301418.1
C2566_RS00340	ilvG	ilvG	acetolactate synthase 2 catalytic subunit	0.948079484634408	0.0326517287901109	Upregulated	106.729061596099	WP_001012606.1
C2566_RS18735	aer	aer	aerotaxis sensor receptor Aer	0.94575567194002	0.0190673454438034	Upregulated	66.1235248611738	WP_000094721.1
C2566_RS21525	lldD	lldD	quinone-dependent L-lactate dehydrogenase	0.945477371155813	0.115595881050652	Upregulated	460.867025466334	WP_000586962.1
C2566_RS17365	fucI	fucI	L-fucose isomerase	0.943351457164471	0.110617753010067	Upregulated	171.802436792713	WP_000700894.1
C2566_RS03465	osmY	osmY	molecular chaperone OsmY	0.941706554827249	0.0598154375351575	Upregulated	296.695841525984	WP_001295748.1
C2566_RS16950	hycE	hycE	formate hydrogenlyase subunit HycE	0.940540763501075	0.109477451699572	Upregulated	19.6019757253675	WP_001288122.1
C2566_RS21730	ligB	ligB	NAD-dependent DNA ligase LigB	0.933057217350198	0.029987033846399	Upregulated	50.7581586383928	WP_000870047.1
C2566_RS03305	thrA	thrA	bifunctional aspartate kinase/homoserine dehydrogenase I	0.929727912500455	0.0539250472181997	Upregulated	273.130452992358	WP_001264707.1
C2566_RS23270	C2566_RS23270	C2566_RS23270	TonB-dependent receptor plug domain-containing protein	0.923611352394183	0.133615622159068	Upregulated	16.3781178872845	NA
C2566_RS17030	ltnD	ltnD	L-threonate dehydrogenase	0.918251959080375	0.132286518575034	Upregulated	10.1249542162445	WP_000847971.1
C2566_RS04330	acnB	acnB	bifunctional aconitate hydratase 2/2-methylisocitrate dehydratase	0.910594708611566	0.0989215516735593	Upregulated	2316.77460599485	WP_001307570.1
C2566_RS18560	ygiD	ygiD	4,5-DOPA dioxygenase extradiol	0.893714742753829	0.060651392644816	Upregulated	33.7749200879297	WP_001320780.1
C2566_RS05330	mhpB	mhpB	2,3-dihydroxyphenylpropionate/2,3-dihydroxicinnamic acid 1,2-dioxygenase	0.890198288132023	0.0785206027222381	Upregulated	6.10042214607458	WP_000543457.1
C2566_RS02960	argF	argF	ornithine carbamoyltransferase	0.889427066151673	0.0480670687859173	Upregulated	43.9767985434887	WP_000012907.1
C2566_RS18550	ygiB	ygiB	DUF1190 family protein	0.888603984780751	0.0838184997478243	Upregulated	357.314944406606	WP_000831543.1
C2566_RS13970	yegS	yegS	lipid kinase YegS	0.88810211192198	0.113999203814911	Upregulated	29.5844097177409	WP_000807361.1
C2566_RS05245	prpC	prpC	bifunctional 2-methylcitrate synthase/citrate synthase	0.887878427540167	0.133780334725024	Upregulated	8.72614687915622	WP_001285908.1
C2566_RS06685	citF	citF	citrate lyase subunit alpha	0.886129687204965	0.142437193772377	Upregulated	10.1663954712649	WP_000192245.1
C2566_RS10715	ydfK	ydfK	cold shock protein YdfK	0.885049475762041	0.142437193772377	Upregulated	53.0535008067342	WP_000836768.1
C2566_RS17550	galR	galR	HTH-type transcriptional regulator GalR	0.882005340430349	0.060651392644816	Upregulated	91.4459402867232	WP_000201048.1
C2566_RS11120	narZ	narZ	nitrate reductase Z subunit alpha	0.878776647220759	0.133780334725024	Upregulated	41.2388840962965	WP_000040458.1
C2566_RS03210	C2566_RS03210	C2566_RS03210	fimbria/pilus outer membrane usher protein	0.877669778905437	0.127673756487744	Upregulated	12.7123009699474	NA
C2566_RS05830	mdlA	mdlA	SmdA family multidrug ABC transporter permease/ATP-binding protein	0.874664602681647	0.0780617194115059	Upregulated	83.3902577336012	WP_001235579.1
C2566_RS16860	srlE	srlE	PTS glucitol/sorbitol transporter subunit IIB	0.870176455107713	0.133780334725024	Upregulated	9.85425083869682	WP_000148867.1
C2566_RS15260	yfcV	yfcV	fimbrial protein	0.866613086570459	0.146099861810806	Upregulated	18.7861878118814	WP_000033316.1
C2566_RS06040	qmcA	qmcA	SPFH domain-containing protein	0.866186914407647	0.0564792235165316	Upregulated	137.365163303927	WP_000904502.1
C2566_RS05130	ykgH	ykgH	protein YkgH	0.858643605918056	0.131160080059059	Upregulated	15.0096193398719	WP_001209100.1
C2566_RS06575	entE	entE	(2,3-dihydroxybenzoyl)adenylate synthase EntE	0.856785244041489	0.152070851395256	Upregulated	14.3447255380189	WP_000026804.1
C2566_RS07660	dinG	dinG	ATP-dependent DNA helicase DinG	0.855464138774983	0.0689977900202197	Upregulated	113.402947520889	WP_001340191.1
C2566_RS18575	ribB	ribB	3,4-dihydroxy-2-butanone-4-phosphate synthase	0.853838564663192	0.0818951394589096	Upregulated	360.780915868944	WP_001076997.1
C2566_RS07930	C2566_RS07930	C2566_RS07930	hypothetical protein	0.851941177387473	0.138191864233028	Upregulated	16.2973981580946	WP_001154431.1
C2566_RS03050	C2566_RS03050	C2566_RS03050	phosphoethanolamine transferase	0.846030694839753	0.0802116862065589	Upregulated	173.136848058419	NA
C2566_RS02750	fklB	fklB	FKBP-type peptidyl-prolyl cis-trans isomerase	0.845031265006189	0.132119569796817	Upregulated	149.364268966232	WP_000211237.1
C2566_RS16890	norR	norR	nitric oxide reductase transcriptional regulator NorR	0.844855980169041	0.0748402843023055	Upregulated	45.2484123469116	WP_000010749.1
C2566_RS22865	C2566_RS22865	C2566_RS22865	phage tail protein	0.844738963861391	0.148913492161176	Upregulated	5.68034685979543	WP_012767713.1
C2566_RS05860	C2566_RS05860	C2566_RS05860	MGMT family protein	0.844519865108424	0.10705613796153	Upregulated	20.5702217313388	WP_000409911.1
C2566_RS02145	phnM	phnM	alpha-D-ribose 1-methylphosphonate 5-triphosphate diphosphatase	0.842745630476872	0.0661545345817439	Upregulated	10.1212378356978	WP_000586324.1
C2566_RS08205	ybjX	ybjX	VirK/YbjX family protein	0.841179094921457	0.00826545542031914	Upregulated	128.280297868422	WP_001355621.1
C2566_RS18755	ebgA	ebgA	beta-galactosidase subunit alpha	0.83624367777406	0.161925492963634	Upregulated	25.3260550088918	WP_001082928.1
C2566_RS10420	ycjQ	ycjQ	zinc-dependent alcohol dehydrogenase	0.835424652553217	0.153939121486442	Upregulated	11.3611097189526	WP_000737347.1
C2566_RS13450	zinT	zinT	metal-binding protein ZinT	0.83408333810786	0.148210309304908	Upregulated	157.39136194998	WP_001007789.1
C2566_RS11510	ydfK	ydfK	cold shock protein YdfK	0.831920190963769	0.163691694936421	Upregulated	17.0373735419252	WP_000836768.1
C2566_RS12580	nudG	nudG	CTP pyrophosphohydrolase	0.83021260928703	0.138597908774719	Upregulated	11.5822693922288	WP_000781888.1
C2566_RS06070	ybbA	ybbA	putative ABC transporter ATP-binding protein YbbA	0.82104680219038	0.104054065826349	Upregulated	34.4473695794244	WP_001110573.1
C2566_RS20630	ugpC	ugpC	sn-glycerol 3-phosphate ABC transporter ATP binding protein UgpC	0.81888105873758	0.100200957072978	Upregulated	35.0386350590014	WP_000907792.1
C2566_RS00990	yihQ	yihQ	sulfoquinovosidase	0.818877161957872	0.15022643764312	Upregulated	12.1534764628678	NA
C2566_RS01955	ssb1	ssb1	single-stranded DNA-binding protein SSB1	0.818188048769222	0.0766375095617808	Upregulated	218.463190245007	WP_000168305.1
C2566_RS00085	yieK	yieK	glucosamine-6-phosphate deaminase	0.816301079174432	0.168051836368086	Upregulated	8.7766614542478	WP_000766900.1
C2566_RS24525	C2566_RS24525	C2566_RS24525	aldo/keto reductase	0.814806487811629	0.167322275737568	Upregulated	6.68009531390829	NA
C2566_RS15690	eutC	eutC	ethanolamine ammonia-lyase subunit beta	0.814754863970083	0.168656759409622	Upregulated	12.1333979152846	WP_000372364.1
C2566_RS09150	yceI	yceI	YceI family protein	0.814480924230343	0.100053132377893	Upregulated	34.5223660392938	WP_000749261.1
C2566_RS00755	C2566_RS00755	C2566_RS00755	IclR family transcriptional regulator	0.812200576334087	0.1490934919525	Upregulated	24.9296680006585	WP_000852398.1
C2566_RS07735	rhtA	rhtA	threonine/homoserine exporter RhtA	0.810405508621468	0.144560575315442	Upregulated	24.7148235847585	WP_001295297.1
C2566_RS07095	kdpB	kdpB	potassium-transporting ATPase subunit KdpB	0.808916551290129	0.151174821366224	Upregulated	19.3838660945918	WP_000087944.1
C2566_RS00095	bglH	bglH	carbohydrate-specific porin BglH	0.808494551584911	0.133426645804043	Upregulated	12.304427253632	WP_000489868.1
C2566_RS09765	ymgE	ymgE	GlsB/YeaQ/YmgE family stress response membrane protein	0.808240673567412	0.171496744831546	Upregulated	6.43861988399141	WP_000511313.1
C2566_RS11800	tus	tus	DNA replication terminus site-binding protein	0.80796250038974	0.0927166060837568	Upregulated	55.0338449123115	WP_001295399.1
C2566_RS20895	rlmJ	rlmJ	23S rRNA (adenine(2030)-N(6))-methyltransferase	0.805309406881986	0.0298669906131199	Upregulated	78.8459217916339	WP_000954225.1
C2566_RS01425	argB	argB	acetylglutamate kinase	0.804023149232692	0.0759672658595339	Upregulated	39.3307449552251	WP_001302318.1
C2566_RS07520	C2566_RS07520	C2566_RS07520	hypothetical protein	0.802250335984136	0.15771328159442	Upregulated	28.7773536852555	WP_000394418.1
C2566_RS04105	leuB	leuB	3-isopropylmalate dehydrogenase	0.801433573554885	0.144777325769538	Upregulated	24.0112752334958	WP_000042353.1
C2566_RS07890	ybjI	ybjI	5-amino-6-(5-phospho-D-ribitylamino)uracil phosphatase	0.800738098556168	0.0865478673425325	Upregulated	32.1448827595493	WP_000023565.1
C2566_RS18245	C2566_RS18245	C2566_RS18245	fatty acyl-AMP ligase	0.797263178884406	0.148698941773037	Upregulated	9.01922006865383	WP_001325883.1
C2566_RS13260	cheY	cheY	chemotaxis response regulator CheY	0.79656739723659	0.174487777060642	Upregulated	10.3609566461564	WP_000763867.1
C2566_RS05255	prpE	prpE	propionate--CoA ligase	0.795753499291527	0.139980527458134	Upregulated	28.6625191860482	WP_000010267.1
C2566_RS06150	ybbY	ybbY	uracil/xanthine transporter	0.794649023499367	0.175484060313457	Upregulated	10.8243707319915	WP_001298987.1
C2566_RS15705	eutH	eutH	ethanolamine utilization protein EutH	0.792760543140669	0.178283395631702	Upregulated	10.2019793731983	WP_000512382.1
C2566_RS00090	yieL	yieL	esterase	0.790827293189813	0.178283395631702	Upregulated	9.7916488482816	WP_001300948.1
C2566_RS09255	flgF	flgF	flagellar basal-body rod protein FlgF	0.788884623508201	0.172717868561497	Upregulated	24.7715038309198	WP_000349316.1
C2566_RS21880	C2566_RS21880	C2566_RS21880	DUF4942 domain-containing protein	0.788146889570618	0.179212631719426	Upregulated	11.327935123057	WP_000065752.1
C2566_RS05185	fdrA	fdrA	acyl-CoA synthetase FdrA	0.785484214404514	0.181224835475881	Upregulated	11.3419500670718	WP_000111813.1
C2566_RS15100	hisP	hisP	histidine ABC transporter ATP-binding protein HisP	0.785015471688342	0.0946949306629133	Upregulated	91.0451591164401	WP_001293613.1
C2566_RS16160	hcaR	hcaR	DNA-binding transcriptional regulator HcaR	0.783905096492772	0.159540001027818	Upregulated	313.770979850528	WP_000423257.1
C2566_RS14355	yieE	yieE	DNA-binding transcriptional regulator YeiE	0.782911597456313	0.0900017014677662	Upregulated	89.9053475245874	WP_000548294.1
C2566_RS07235	sdhC	sdhC	succinate dehydrogenase cytochrome b556 subunit	0.781611246804246	0.152070851395256	Upregulated	498.815713182554	WP_000263347.1
C2566_RS16260	purL	purL	phosphoribosylformylglycinamidine synthase	0.78034608187593	0.0696333774364311	Upregulated	140.518160668326	WP_000970117.1
C2566_RS21015	rcdB	rcdB	LysR family transcriptional regulator	0.77950668625996	0.121277475434383	Upregulated	30.5298270183673	WP_001343446.1
C2566_RS07215	ybgQ	ybgQ	fimbria/pilus outer membrane usher protein	0.778188186651105	0.184066831094984	Upregulated	17.8112454272624	WP_000381918.1
C2566_RS03905	carB	carB	carbamoyl-phosphate synthase large subunit	0.778184633675486	0.0813477450120488	Upregulated	225.92345109183	WP_001126376.1
C2566_RS01335	metF	metF	methylenetetrahydrofolate reductase	0.777991864086835	0.152272394693816	Upregulated	23.1708629616718	WP_000007523.1
C2566_RS09605	ariR	ariR	biofilm/acid-resistance regulator AriR	0.777283055660171	0.184066831094984	Upregulated	6.76216022627044	WP_000888772.1
C2566_RS13385	C2566_RS13385	C2566_RS13385	hypothetical protein	0.772234854417056	0.149674609780288	Upregulated	442.207733816964	NA
C2566_RS23280	hisL	hisL	his operon leader peptide	0.771769490776173	0.171079154519871	Upregulated	176.899773128537	WP_001364200.1
C2566_RS10220	acnA	acnA	aconitate hydratase AcnA	0.771521273540439	0.0640296791833156	Upregulated	1152.09584402542	WP_000099534.1
C2566_RS00625	yigI	yigI	acyl-CoA thioesterase YigI	0.77070636333812	0.15022643764312	Upregulated	76.006825978602	WP_001277142.1
C2566_RS21770	xanP	xanP	xanthine/proton symporter XanP	0.767861991152238	0.122212062812089	Upregulated	42.000114122001	WP_001295238.1
C2566_RS07540	bioB	bioB	biotin synthase BioB	0.767415471512057	0.18836346803206	Upregulated	9.21385667295666	WP_000951213.1
C2566_RS06015	copA	copA	copper-exporting P-type ATPase CopA	0.765433880273693	0.11769850750509	Upregulated	549.908283806078	WP_000083955.1
C2566_RS07245	sdhA	sdhA	succinate dehydrogenase flavoprotein subunit	0.765223106600407	0.152070851395256	Upregulated	1989.42145878278	WP_000775540.1
C2566_RS18935	tdcF	tdcF	enamine/imine deaminase	0.762422804914506	NA	Upregulated	180.518876963484	WP_000719990.1
C2566_RS16165	hcaE	hcaE	3-phenylpropionate/cinnamic acid dioxygenase subunit alpha	0.762008863814419	0.18836346803206	Upregulated	14.3916606014815	WP_000211172.1
C2566_RS15675	eutR	eutR	HTH-type transcriptional regulator EutR	0.760610015906657	0.166835322565171	Upregulated	17.3544589485108	WP_000753690.1
C2566_RS01720	C2566_RS01720	C2566_RS01720	ShET2/EspL2 family type III secretion system effector toxin	0.759469894440173	0.190276517383674	Upregulated	12.328386347398	NA
C2566_RS21380	C2566_RS21380	C2566_RS21380	AraC family transcriptional regulator	0.754172269199516	0.165289196263183	Upregulated	24.8941562430537	WP_000891828.1
C2566_RS02735	C2566_RS02735	C2566_RS02735	3-ketoacyl-ACP reductase	0.750907265193683	0.193187609567817	Upregulated	10.0805473700312	WP_000843384.1
C2566_RS06580	entB	entB	enterobactin biosynthesis bifunctional isochorismatase/aryl carrier protein EntB	0.750634879085639	0.17118467983283	Upregulated	11.6122185513011	WP_001007155.1
C2566_RS04765	C2566_RS04765	C2566_RS04765	hypothetical protein	0.749051468062929	0.139980527458134	Upregulated	5940.80560788611	NA
C2566_RS16505	tyrA	tyrA	bifunctional chorismate mutase/prephenate dehydrogenase	0.747127547150454	0.0502277345051924	Upregulated	47.9792509795036	WP_000225221.1
C2566_RS20655	livF	livF	high-affinity branched-chain amino acid ABC transporter ATP-binding protein LivF	0.745801920476322	0.19081733790809	Upregulated	7.6356620731694	WP_000416895.1
C2566_RS00700	fdrA	fdrA	acyl-CoA synthetase FdrA	0.744966615113349	0.192396200597973	Upregulated	11.1180536347458	WP_000865639.1
C2566_RS17340	C2566_RS17340	C2566_RS17340	LacI family DNA-binding transcriptional regulator	0.743797641516501	0.127225428378487	Upregulated	62.8492123871181	WP_001140843.1
C2566_RS21025	yhjE	yhjE	MFS transporter	0.742719954952754	0.179212631719426	Upregulated	29.0758460608854	WP_001149016.1
C2566_RS00670	metE	metE	5-methyltetrahydropteroyltriglutamate--homocysteine S-methyltransferase	0.742161063316001	0.077589185658583	Upregulated	65.8345684046041	WP_000153940.1
C2566_RS21275	xylB	xylB	xylulokinase	0.742136127458225	0.103516179155092	Upregulated	54.3753834682636	WP_000275381.1
C2566_RS05070	ykgO	ykgO	type B 50S ribosomal protein L36	0.741978570132246	0.194024566311698	Upregulated	5.43788666878836	WP_000866436.1
C2566_RS21400	yiaU	yiaU	LysR family transcriptional regulator	0.740742715038894	0.133446022990847	Upregulated	76.3475581736363	WP_000164036.1
C2566_RS14815	yfaY	yfaY	nicotinamide mononucleotide deamidase-related protein YfaY	0.739728004567473	0.0614497719032855	Upregulated	47.8344554204771	WP_000921621.1
C2566_RS12420	ydjM	ydjM	metal-dependent hydrolase	0.738519570851457	0.19042039662025	Upregulated	16.7846662230873	WP_001295408.1
C2566_RS07650	rhlE	rhlE	ATP-dependent RNA helicase RhlE	0.73753621799813	0.159292342488509	Upregulated	31.1383668727912	WP_000007101.1
C2566_RS08005	C2566_RS08005	C2566_RS08005	baseplate assembly protein	0.737146589774622	0.195909611862803	Upregulated	10.6740005361946	WP_000268294.1
C2566_RS02875	cybC	cybC	cytochrome b562	0.733014977409144	0.144560575315442	Upregulated	87.8586779129747	WP_001232240.1
C2566_RS21930	adeD	adeD	adenine deaminase	0.731610496021052	0.179144441535857	Upregulated	30.4183104766264	WP_001065718.1
C2566_RS01800	xylE	xylE	D-xylose transporter XylE	0.727767094324931	0.144777325769538	Upregulated	25.8779325900347	WP_001097274.1
C2566_RS06035	ybbJ	ybbJ	NfeD family protein	0.726991446212291	0.185873482649193	Upregulated	49.1727745515754	WP_000970309.1
C2566_RS01910	qorA	qorA	quinone oxidoreductase	0.725317388980684	0.0561837259337633	Upregulated	122.657147225104	WP_000235509.1
C2566_RS19440	gltB	gltB	glutamate synthase large subunit	0.719656595346309	0.133780334725024	Upregulated	98.5312597157862	WP_001406033.1
C2566_RS04100	leuC	leuC	3-isopropylmalate dehydratase large subunit	0.717054381706106	0.160779224116994	Upregulated	28.7160829681407	WP_001140652.1
C2566_RS11745	mdtI	mdtI	multidrug/spermidine efflux SMR transporter subunit MdtI	0.716397852362601	0.193843695619813	Upregulated	4.73495651382789	WP_000046661.1
C2566_RS10475	tpx	tpx	thiol peroxidase	0.715823280298571	0.18836346803206	Upregulated	757.275580246813	WP_000084387.1
C2566_RS07550	bioC	bioC	malonyl-ACP O-methyltransferase BioC	0.713638173082442	0.207965181602312	Upregulated	6.27187290629969	WP_000246761.1
C2566_RS18590	C2566_RS18590	C2566_RS18590	fimbria/pilus outer membrane usher protein	0.713464831715175	0.207965181602312	Upregulated	22.0251394045076	WP_000277101.1
C2566_RS20280	php	php	phosphotriesterase-related protein	0.711583928092784	0.209159895316733	Upregulated	9.53325791397799	WP_000007010.1
C2566_RS07680	ybiI	ybiI	C4-type zinc finger protein YbiI	0.710969996061799	0.207269633670135	Upregulated	149.359340352994	WP_000146343.1
C2566_RS01950	uvrA	uvrA	excinuclease ABC subunit UvrA	0.710901223206482	0.0596950569564469	Upregulated	204.328326324686	WP_000357744.1
C2566_RS14400	psuK	psuK	pseudouridine kinase	0.709720944638525	0.207269633670135	Upregulated	8.05940193019107	WP_001208132.1
C2566_RS10110	trpA	trpA	tryptophan synthase subunit alpha	0.706989880663769	0.172035242991848	Upregulated	103.214402861984	WP_000443067.1
C2566_RS03395	serB	serB	phosphoserine phosphatase	0.705309809108075	0.12897180905136	Upregulated	51.2309534563087	WP_001132955.1
C2566_RS12310	selO	selO	protein adenylyltransferase SelO	0.704166441915453	0.126883153941619	Upregulated	68.3004542911007	WP_000175606.1
C2566_RS08695	C2566_RS08695	C2566_RS08695	hypothetical protein	0.694992652346035	0.215734665903774	Upregulated	46.4273675870324	NA
C2566_RS03540	dnaT	dnaT	primosomal protein DnaT	0.694874499490769	0.148972798777324	Upregulated	54.8012898423326	WP_000098818.1
C2566_RS12240	ydiF	ydiF	acyl CoA:acetate/3-ketoacid CoA transferase	0.694096307422455	0.208957162602845	Upregulated	10.5699043809416	WP_000805638.1
C2566_RS07250	sdhB	sdhB	succinate dehydrogenase iron-sulfur subunit SdhB	0.693627191898934	0.191314615309594	Upregulated	888.153410487649	WP_001235264.1
C2566_RS00550	dapF	dapF	diaminopimelate epimerase	0.693555327233415	0.121240674673061	Upregulated	84.54592975873	WP_001160654.1
C2566_RS17190	yqcE	yqcE	MFS transporter	0.692961179498677	0.215756132861337	Upregulated	14.4541786833564	WP_001164543.1
C2566_RS00985	yihP	yihP	MFS transporter	0.689708963051478	0.210784892098138	Upregulated	10.7333054325197	WP_000018393.1
C2566_RS21390	C2566_RS21390	C2566_RS21390	glycoside hydrolase family 127 protein	0.689582985601662	0.211079841538928	Upregulated	21.7040894817492	WP_001026900.1
C2566_RS13775	wcaL	wcaL	colanic acid biosynthesis glycosyltransferase WcaL	0.686738266641949	0.207269633670135	Upregulated	5.67378046518961	WP_000862635.1
C2566_RS18070	ruvX	ruvX	Holliday junction resolvase RuvX	0.686207968345031	0.0900017014677662	Upregulated	41.084503284712	WP_000017106.1
C2566_RS20495	rtcR	rtcR	DNA-binding transcriptional regulator RtcR	0.683785568098916	0.207269633670135	Upregulated	13.7263571074492	WP_001232881.1
C2566_RS13610	tsuB	tsuB	thiosulfate utilization sulfurtransferase TsuB/YeeD	0.683703965395275	0.187224075958575	Upregulated	32.0347063102568	WP_000985273.1
C2566_RS20145	yheU	yheU	YheU family protein	0.681026186306396	0.133446022990847	Upregulated	41.0676197897816	WP_000907085.1
C2566_RS07175	ybgI	ybgI	radiation resistance protein YbgI	0.676628851376382	0.0676356439376138	Upregulated	119.420075096815	WP_000798859.1
C2566_RS14240	yohD	yohD	DedA family protein	0.675906753052374	0.15475330962557	Upregulated	46.1157362862001	WP_001296821.1
C2566_RS17350	C2566_RS17350	C2566_RS17350	ABC transporter substrate-binding protein	0.675682912840933	0.18836346803206	Upregulated	208.091678331832	WP_000857361.1
C2566_RS10820	azoR	azoR	FMN-dependent NADH-azoreductase	0.674723086460239	0.205943376620058	Upregulated	42.0192865532291	WP_000048939.1
C2566_RS14150	yehL	yehL	ATP-binding protein	0.67283898556808	0.216022096840817	Upregulated	10.8291482417281	WP_001300974.1
C2566_RS07635	ybhF	ybhF	ATP-binding cassette domain-containing protein	0.669912766478291	0.0874158230952581	Upregulated	75.9607551626306	WP_012767712.1
C2566_RS04725	yaeF	yaeF	YaeF family permuted papain-like enzyme	0.668282673571296	0.171767489269745	Upregulated	15.3428889306293	WP_001301405.1
C2566_RS16585	recN	recN	DNA repair protein RecN	0.667745793320054	0.178283395631702	Upregulated	203.053047293676	WP_000880909.1
C2566_RS14445	lpxT	lpxT	Kdo(2)-lipid A phosphotransferase	0.667175081164528	0.1490934919525	Upregulated	46.6192366313005	WP_001300998.1
C2566_RS13640	hisD	hisD	histidinol dehydrogenase	0.666460647437824	0.187224075958575	Upregulated	40.5337463197987	WP_012767740.1
C2566_RS02130	phnP	phnP	phosphonate metabolism protein PhnP	0.664751237864827	0.209734067062764	Upregulated	8.34265907489815	WP_000059908.1
C2566_RS11095	nhoA	nhoA	N-hydroxyarylamine O-acetyltransferase	0.662702292375196	0.203307745849967	Upregulated	21.3753043239118	WP_000187904.1
C2566_RS15700	eutA	eutA	ethanolamine ammonia-lyase reactivating factor EutA	0.662454727623724	0.2278640485401	Upregulated	10.3217995486893	WP_001097447.1
C2566_RS00600	C2566_RS00600	C2566_RS00600	YPO3983 family protein	0.662328215657067	0.219001577115212	Upregulated	28.5954662784641	WP_001066390.1
C2566_RS09910	ychO	ychO	inverse autotransporter invasin YchO	0.661894434066577	0.209913861867217	Upregulated	46.0714184465205	WP_001400233.1
C2566_RS20680	panM	panM	aspartate 1-decarboxylase autocleavage activator PanM	0.65972160790577	0.167284710701036	Upregulated	17.803083794653	WP_000778795.1
C2566_RS08905	rutD	rutD	pyrimidine utilization protein D	0.659524237041988	0.222879105505702	Upregulated	6.24086015202585	WP_000777653.1
C2566_RS10070	tonB	tonB	TonB system transport protein TonB	0.657534502671956	0.101815590370142	Upregulated	40.3293481635882	WP_001300409.1
C2566_RS11230	dosC	dosC	diguanylate cyclase DosC	0.657210397168137	0.229142382564452	Upregulated	14.9205051158428	WP_000426272.1
C2566_RS12715	yeaH	yeaH	YeaH/YhbH family protein	0.657041931928991	0.231804628629454	Upregulated	11.7897918796307	WP_000219686.1
C2566_RS17270	yqcA	yqcA	flavodoxin	0.656334105578493	0.149113786304047	Upregulated	62.2087546453337	WP_000807751.1
C2566_RS22015	yidK	yidK	solute:sodium symporter family transporter	0.655252562537592	0.231804628629454	Upregulated	14.7732991719249	WP_001087145.1
C2566_RS11105	narI	narI	respiratory nitrate reductase subunit gamma	0.65516004270524	0.207269633670135	Upregulated	11.9985577955254	WP_000617115.1
C2566_RS16605	smpB	smpB	SsrA-binding protein SmpB	0.654586937926825	0.0564548220533707	Upregulated	85.1764539847628	WP_000162574.1
C2566_RS15685	eutL	eutL	ethanolamine utilization microcompartment protein EutL	0.652985611805737	0.231755399230637	Upregulated	9.67271835032033	WP_001111037.1
C2566_RS02220	proP	proP	glycine betaine/L-proline transporter ProP	0.652838437557461	0.0658603311488476	Upregulated	259.189994243638	WP_001298520.1
C2566_RS07840	dgcI	dgcI	GGDEF domain-containing protein	0.652283157622598	0.236028478287488	Upregulated	13.2816727878052	WP_000086904.1
C2566_RS07685	ybiX	ybiX	PKHD-type hydroxylase YbiX	0.651623786109604	0.228713940620526	Upregulated	11.1297538942424	WP_000990177.1
C2566_RS17310	sdaB	sdaB	L-serine ammonia-lyase II	0.648617243767074	0.179144441535857	Upregulated	192.456524873988	WP_000626410.1
C2566_RS01250	glpK	glpK	glycerol kinase GlpK	0.645802133108345	0.207269633670135	Upregulated	498.902464978109	WP_000136788.1
C2566_RS15420	ptsP	ptsP	phosphoenolpyruvate--protein phosphotransferase	0.645371845626732	0.236963990426931	Upregulated	21.0939111576662	WP_000955917.1
C2566_RS17445	argA	argA	amino-acid N-acetyltransferase	0.645294158874273	0.124239300924975	Upregulated	60.8806113818445	WP_000237947.1
C2566_RS05075	ykgM	ykgM	type B 50S ribosomal protein L31	0.644942498493395	0.197689983996476	Upregulated	34.0013146659824	WP_000803998.1
C2566_RS25105	yqiM	yqiM	protein YqiM	0.644379497427476	0.221221776524398	Upregulated	321.457892908023	WP_211180508.1
C2566_RS03390	radA	radA	DNA repair protein RadA	0.642992951511294	0.127673756487744	Upregulated	59.5284277446908	WP_001029687.1
C2566_RS03295	thrC	thrC	threonine synthase	0.64279566057946	0.132286518575034	Upregulated	118.979795361995	WP_000781074.1
C2566_RS17810	srsR	srsR	LysR family transcriptional regulator SrsR	0.642463431612915	0.215756132861337	Upregulated	16.7312697299992	WP_000350807.1
C2566_RS00365	ilvY	ilvY	HTH-type transcriptional activator IlvY	0.641782774673922	0.158349651216526	Upregulated	40.4840634625326	WP_000365791.1
C2566_RS08800	cspG	cspG	cold shock protein CspG	0.641608823226308	0.236042657795953	Upregulated	362.583013939324	WP_000066490.1
C2566_RS10355	puuC	puuC	aldehyde dehydrogenase PuuC	0.641498404368961	0.242182430850255	Upregulated	12.3871409571731	WP_001009090.1
C2566_RS18215	glcG	glcG	GlcG family protein	0.640051096518636	0.21070811760372	Upregulated	20.2202468681112	WP_000853256.1
C2566_RS11550	C2566_RS11550	C2566_RS11550	lipocalin family protein	0.639912878230799	0.18779634499057	Upregulated	51.0371374884822	WP_000780584.1
C2566_RS19560	aaeA	aaeA	p-hydroxybenzoic acid efflux pump subunit AaeA	0.639818683330271	0.190276517383674	Upregulated	27.3424631862091	WP_000854033.1
C2566_RS11420	marC	marC	NAAT family transporter MarC	0.639645964653171	0.0995328465334021	Upregulated	41.8788990657017	WP_000885033.1
C2566_RS11295	ydeQ	ydeQ	fimbrial protein	0.638496275896052	0.210506144641057	Upregulated	6.2134245449324	WP_000520676.1
C2566_RS15820	ypfH	ypfH	esterase	0.638214444604743	0.133780334725024	Upregulated	60.3091979026924	WP_000679799.1
C2566_RS13250	flhB	flhB	flagellar biosynthesis protein FlhB	0.635894919092298	0.207269633670135	Upregulated	21.1936878206949	WP_001278936.1
C2566_RS03160	fecR	fecR	ferric citrate uptake sigma factor regulator FecR	0.634746162740941	0.243852621082362	Upregulated	9.73547719673443	WP_001068910.1
C2566_RS13275	tap	tap	methyl-accepting chemotaxis protein IV	0.634480742474127	0.242861946735693	Upregulated	14.0621305477808	WP_000483187.1
C2566_RS10970	ydcR	ydcR	PLP-dependent aminotransferase family protein	0.632355558533764	0.103678554114218	Upregulated	68.4780627290215	WP_000760626.1
C2566_RS01735	yjbB	yjbB	Na/Pi cotransporter family protein	0.626966442763663	0.133426645804043	Upregulated	72.9267008128752	WP_000956830.1
C2566_RS15560	cysK	cysK	cysteine synthase A	0.626816648062645	0.219001577115212	Upregulated	748.428512844286	WP_000034402.1
C2566_RS09430	bhsA	bhsA	multiple stress resistance protein BhsA	0.624987414678622	0.216022096840817	Upregulated	217.93022929769	WP_000800153.1
C2566_RS12175	sufC	sufC	Fe-S cluster assembly ATPase SufC	0.623957384930785	0.103622127537971	Upregulated	62.3937420578562	WP_000948865.1
C2566_RS20270	yhfT	yhfT	YhfT family protein	0.623659469475279	0.232339630785156	Upregulated	16.1890014321321	WP_000366852.1
C2566_RS11675	ynfD	ynfD	DUF1161 domain-containing protein	0.621309089007203	0.232825052754127	Upregulated	47.7768509937077	WP_001300836.1
C2566_RS05445	yaiY	yaiY	YaiY family protein	0.620694649582592	0.254753421688662	Upregulated	6.3371346653815	WP_000763151.1
C2566_RS01925	tyrB	tyrB	aromatic amino acid transaminase	0.619396947471447	0.0714032701180903	Upregulated	74.1913571773393	WP_000486988.1
C2566_RS10400	ycjM	ycjM	glucosylglycerate phosphorylase	0.617840724621746	0.243864648019055	Upregulated	22.5632840441513	WP_000810500.1
C2566_RS17875	pepP	pepP	Xaa-Pro aminopeptidase	0.617471971256776	0.153754438276253	Upregulated	231.241568052054	WP_001290123.1
C2566_RS04435	htrE	htrE	Yad fimbria usher protein HtrE	0.6173115625956	0.250174915765486	Upregulated	30.1704745373481	WP_000151605.1
C2566_RS17480	ppdB	ppdB	prepilin peptidase-dependent protein	0.616193193622326	0.246408957744148	Upregulated	12.357941659172	WP_001144297.1
C2566_RS10335	puuP	puuP	putrescine/proton symporter PuuP	0.613875301236984	0.20364707029396	Upregulated	20.1996931542552	WP_000996861.1
C2566_RS00030	tnaC	tnaC	tryptophanase leader peptide	0.613207361926369	0.247298637886852	Upregulated	487.023284997085	WP_001364348.1
C2566_RS11215	ddpA	ddpA	ABC transporter substrate-binding protein	0.612861497756879	0.132468888723622	Upregulated	40.2683643673726	WP_000830546.1
C2566_RS20055	bfd	bfd	bacterioferritin-associated ferredoxin	0.612677025323308	0.228966145694438	Upregulated	63.2168298918381	WP_000289085.1
C2566_RS18410	yghB	yghB	DedA family general envelope maintenance protein YghB	0.610413628658502	0.168973032634598	Upregulated	438.693913339279	WP_000268419.1
C2566_RS13800	cpsB	cpsB	mannose-1-phosphate guanyltransferase	0.609606287840894	0.26068690702947	Upregulated	12.2216472683116	WP_000079313.1
C2566_RS13090	purT	purT	formate-dependent phosphoribosylglycinamide formyltransferase	0.609355238488358	0.242182430850255	Upregulated	21.3751676630485	WP_000173474.1
C2566_RS24910	C2566_RS24910	C2566_RS24910	hypothetical protein	0.607296428962323	0.232064311663648	Upregulated	43.2828305349697	WP_000700140.1
C2566_RS18915	yhaL	yhaL	protein YhaL	0.606912718021671	0.2148701801772	Upregulated	51.9680091462398	WP_001426206.1
C2566_RS21420	aldB	aldB	aldehyde dehydrogenase AldB	0.606150379418775	0.191314615309594	Upregulated	238.290417136978	WP_001300944.1
C2566_RS15315	C2566_RS15315	C2566_RS15315	hypothetical protein	0.605475654021073	0.232336346489281	Upregulated	56.2454521488171	NA
C2566_RS02255	adiA	adiA	arginine decarboxylase	0.603535798799471	0.193187609567817	Upregulated	51.5998207262887	WP_012767781.1
C2566_RS01400	yijO	yijO	AraC family transcriptional regulator	0.603160883169877	0.216022096840817	Upregulated	15.1901174383342	WP_000274624.1
C2566_RS21360	lyxK	lyxK	L-xylulokinase	0.602226042340475	0.264610435179348	Upregulated	14.8189106758509	WP_000196054.1
C2566_RS18745	ygjH	ygjH	tRNA-binding protein	0.601298989549374	0.264573729525598	Upregulated	13.2038930294227	WP_000450594.1
C2566_RS13785	wzxC	wzxC	colanic acid undecaprenyl disphosphate flippase WzxC	0.600898614383615	0.262430654713988	Upregulated	13.0578708682212	WP_000058488.1
C2566_RS01660	purD	purD	phosphoribosylamine--glycine ligase	0.59929002956059	0.170608482948854	Upregulated	41.6619692255329	WP_000866792.1
C2566_RS04080	sgrR	sgrR	DNA-binding transcriptional regulator SgrR	0.599064529139092	0.18836346803206	Upregulated	30.8838626849915	WP_001295535.1
C2566_RS11720	ynfL	ynfL	LysR family transcriptional regulator	0.599007471969693	0.25824545585828	Upregulated	11.4619617986569	WP_001019525.1
C2566_RS00660	bioP	bioP	biotin transporter	0.597340307992506	0.193187609567817	Upregulated	22.5655508159271	WP_001196237.1
C2566_RS20490	rtcB	rtcB	RNA-splicing ligase RtcB	0.596371330261064	0.216125938832822	Upregulated	31.7093773293424	WP_001105478.1
C2566_RS18175	gspL	gspL	type II secretion system protein GspL	0.595834520880747	0.217644046912476	Upregulated	6.33234898747282	NA
C2566_RS00360	ilvA	ilvA	threonine ammonia-lyase, biosynthetic	0.593205736149272	0.142437193772377	Upregulated	92.6114509338295	WP_001338652.1
C2566_RS11910	rsxG	rsxG	electron transport complex subunit RsxG	0.593088198798975	0.243864648019055	Upregulated	15.8902802738979	WP_000920802.1
C2566_RS01295	priA	priA	primosomal protein N'	0.592395638429907	0.207965181602312	Upregulated	46.5428346957475	WP_001301269.1
C2566_RS19565	aaeX	aaeX	p-hydroxybenzoic acid efflux pump operon protein AaeX	0.592084613917663	0.265728852001276	Upregulated	22.7851779915665	WP_000051841.1
C2566_RS11390	yneG	yneG	DUF4186 domain-containing protein	0.588230897692766	0.259258860981179	Upregulated	5.72250194006945	WP_001191027.1
C2566_RS01695	yjaB	yjaB	acetyltransferase	0.588037344266186	0.167569128119018	Upregulated	65.0235740827285	WP_000237005.1
C2566_RS21350	yiaN	yiaN	2,3-diketo-L-gulonate TRAP transporter large permease YiaN	0.586277621508958	0.273625492551144	Upregulated	9.65757081226044	WP_000279599.1
C2566_RS13780	wcaK	wcaK	colanic acid biosynthesis pyruvyl transferase WcaK	0.585797597803588	0.274136814491401	Upregulated	8.65339378826998	WP_000770767.1
C2566_RS17680	arcC	arcC	carbamate kinase	0.584171705225578	0.158349651216526	Upregulated	70.1138320323059	WP_000038008.1
C2566_RS10825	hrpA	hrpA	ATP-dependent RNA helicase HrpA	0.583019577575808	0.0694139351954453	Upregulated	368.063762690613	WP_000139585.1
C2566_RS16770	emrB	emrB	multidrug efflux MFS transporter permease subunit EmrB	0.582964390008561	0.185873482649193	Upregulated	48.735924794851	WP_001295176.1
C2566_RS12665	ydjJ	ydjJ	NAD(P)-dependent alcohol dehydrogenase	0.581153779440574	0.276710505788211	Upregulated	13.5789882975403	WP_000798110.1
C2566_RS18910	yhaK	yhaK	pirin family protein	0.5804841370575	0.266230030814474	Upregulated	7.67001131075796	WP_000633576.1
C2566_RS12450	celF	celF	6-phospho-beta-glucosidase	0.58026782661443	0.253255605214281	Upregulated	16.2618337515056	WP_000078754.1
C2566_RS04325	yacH	yacH	DUF3300 domain-containing protein	0.579609189670518	0.276710505788211	Upregulated	25.5289480413421	WP_000784470.1
C2566_RS16955	hycD	hycD	formate hydrogenlyase subunit HycD	0.579078729663464	0.277140073288003	Upregulated	10.4303551366797	WP_000115234.1
C2566_RS00035	tnaA	tnaA	tryptophanase	0.578418305693072	0.18836346803206	Upregulated	1631.00321428407	WP_001295247.1
C2566_RS02765	ytfF	ytfF	DMT family transporter	0.576124501319802	0.206920456488315	Upregulated	33.6409741507581	WP_001295194.1
C2566_RS06565	fepB	fepB	Fe2+-enterobactin ABC transporter substrate-binding protein	0.575636188219257	0.236028478287488	Upregulated	25.9144772448272	WP_001234314.1
C2566_RS16675	yqaE	yqaE	YqaE/Pmp3 family membrane protein	0.574959273065496	0.259645432496392	Upregulated	55.7549536563989	WP_000508177.1
C2566_RS14770	glpT	glpT	glycerol-3-phosphate transporter	0.574840836117485	0.264573729525598	Upregulated	873.746529983104	WP_000948732.1
C2566_RS20855	yhiM	yhiM	DUF2776 domain-containing protein	0.574249121508857	0.266230030814474	Upregulated	16.991927798744	WP_001028905.1
C2566_RS09175	dinI	dinI	DNA damage-inducible protein I	0.574112725692173	0.236028478287488	Upregulated	220.618238625558	WP_001217754.1
C2566_RS10205	ymiA	ymiA	YmiA family putative membrane protein	0.574037739120641	0.244569705432975	Upregulated	24.2506982925005	WP_001300896.1
C2566_RS12955	yebO	yebO	YebO family protein	0.573811364435991	0.221769122715575	Upregulated	347.148149392579	WP_001006866.1
C2566_RS20470	malQ	malQ	4-alpha-glucanotransferase	0.573759501982167	0.188973133765226	Upregulated	205.359428131741	WP_000444361.1
C2566_RS05575	malZ	malZ	maltodextrin glucosidase	0.571936209517308	0.153821308070669	Upregulated	69.2503925106964	WP_001310597.1
C2566_RS17765	glpX	glpX	class II fructose-bisphosphatase	0.570171102391981	0.262430654713988	Upregulated	7.28478630818342	WP_000987283.1
C2566_RS14440	yeiR	yeiR	zinc-binding GTPase YeiR	0.570107856908178	0.236028478287488	Upregulated	17.8938731859409	WP_000198822.1
C2566_RS03155	fecA	fecA	TonB-dependent Fe(3+) dicitrate receptor FecA	0.569302200072332	0.18836346803206	Upregulated	51.311705180981	WP_000188262.1
C2566_RS15635	murP	murP	PTS N-acetylmuramic acid transporter subunit IIBC	0.568994386366404	0.179212631719426	Upregulated	41.8052941268602	WP_001040449.1
C2566_RS07645	cecR	cecR	DNA-binding transcriptional regulator CecR	0.567168747796923	0.214028976668363	Upregulated	66.3185296495279	WP_001296991.1
C2566_RS03015	idnT	idnT	gnt-II system L-idonate transporter	0.566785369681157	0.264647976905392	Upregulated	26.1604306885979	WP_001128347.1
C2566_RS05290	lacA	lacA	galactoside O-acetyltransferase	0.566062759931781	0.282085195090909	Upregulated	10.2842317488542	WP_001320653.1
C2566_RS02105	alsA	alsA	D-allose ABC transporter ATP-binding protein AlsA	0.565772093590296	0.283664112532122	Upregulated	13.1248941793458	WP_000235257.1
C2566_RS01730	metH	metH	methionine synthase	0.56573188571122	0.182812901838053	Upregulated	326.661485856287	WP_000095995.1
C2566_RS19140	yhbO	yhbO	protein/nucleic acid deglycase	0.563469809508779	0.264573729525598	Upregulated	7.53734439140897	WP_000037608.1
C2566_RS16210	yphE	yphE	sugar ABC transporter ATP-binding protein	0.563056578575597	0.288416363773152	Upregulated	17.0992309112325	WP_000493466.1
C2566_RS01705	aceB	aceB	malate synthase A	0.562843648400063	0.268436986266386	Upregulated	2425.04431836179	WP_000138915.1
C2566_RS01885	zur	zur	zinc uptake transcriptional repressor Zur	0.562325757858885	0.224797897665733	Upregulated	31.5461421732782	WP_001295691.1
C2566_RS02900	treR	treR	trehalose operon repressor TreR	0.561927817420856	0.193187609567817	Upregulated	36.9235893036807	WP_001181324.1
C2566_RS13855	wzc	wzc	tyrosine-protein kinase Wzc	0.561616029182849	0.290120862496641	Upregulated	18.9463715391247	WP_000137133.1
C2566_RS20620	yhhA	yhhA	DUF2756 family protein	0.561467804657054	0.20364707029396	Upregulated	241.38339659221	WP_000825996.1
C2566_RS12615	ydjA	ydjA	NAD(P)H nitroreductase	0.561428811184815	0.254390554537302	Upregulated	149.41291318695	WP_000339283.1
C2566_RS10975	ydcS	ydcS	putative ABC transporter substrate-binding protein YdcS	0.560893265729155	0.25824545585828	Upregulated	37.9856262574042	WP_000047424.1
C2566_RS00945	glnA	glnA	glutamate--ammonia ligase	0.560371692624752	0.20364707029396	Upregulated	378.353610070767	WP_001271717.1
C2566_RS13910	pphC	pphC	PP2C family serine/threonine-protein phosphatase	0.557399193210596	0.293995755085654	Upregulated	11.8705245598527	WP_000119055.1
C2566_RS20695	rpoH	rpoH	RNA polymerase sigma factor RpoH	0.555682402535171	0.110812412579652	Upregulated	1077.22569117799	WP_000130217.1
C2566_RS17260	gudX	gudX	enolase C-terminal domain-like protein	0.554010677720151	0.219001577115212	Upregulated	21.8126112374435	WP_000211759.1
C2566_RS04040	araD	araD	L-ribulose-5-phosphate 4-epimerase	0.55301307713089	0.276175751636967	Upregulated	13.4839732459449	WP_000888655.1
C2566_RS17995	ygfS	ygfS	4Fe-4S dicluster domain-containing protein	0.551451287465872	0.284356950013486	Upregulated	8.77053575444885	WP_000838422.1
C2566_RS16875	gutM	gutM	transcriptional regulator GutM	0.551224994647858	0.276982015931761	Upregulated	5.99906252135988	WP_000252907.1
C2566_RS01650	zraS	zraS	two-component system sensor histidine kinase ZraS	0.550813989823605	0.194024566311698	Upregulated	83.4974363440485	WP_001211926.1
C2566_RS03165	fecI	fecI	RNA polymerase sigma factor FecI	0.548183497875522	0.267979888622618	Upregulated	23.2629392319286	WP_001283626.1
C2566_RS08625	sulA	sulA	SOS-induced cell division inhibitor SulA	0.546997944000818	0.251832703619071	Upregulated	135.857558142902	WP_000288710.1
C2566_RS22070	dgoT	dgoT	MFS transporter	0.544725898681159	0.300611835981868	Upregulated	15.4046316866249	WP_000253454.1
C2566_RS21295	xylH	xylH	xylose ABC transporter permease XylH	0.543840955292416	0.298432793761514	Upregulated	14.6139561684195	WP_000047004.1
C2566_RS20670	livH	livH	high-affinity branched-chain amino acid ABC transporter permease LivH	0.542026671137073	0.302810027458702	Upregulated	9.01210527235329	WP_001295111.1
C2566_RS14015	gatY	gatY	tagatose-bisphosphate aldolase subunit GatY	0.541898127770942	0.299847893039898	Upregulated	11.1013087243433	WP_001300977.1
C2566_RS08995	dgcT	dgcT	GGDEF domain-containing protein	0.541646444666312	0.242182430850255	Upregulated	394.911837214727	WP_000409883.1
C2566_RS02070	mdtO	mdtO	multidrug efflux transporter permease subunit MdtO	0.540411353572183	0.288416363773152	Upregulated	19.410785981575	WP_001275205.1
C2566_RS04070	thiP	thiP	thiamine/thiamine pyrophosphate ABC transporter permease ThiP	0.540030695209159	0.27759978882446	Upregulated	31.721721983679	WP_000235723.1
C2566_RS10995	patD	patD	aminobutyraldehyde dehydrogenase	0.539964849709345	0.20364707029396	Upregulated	41.1151350707032	WP_001163875.1
C2566_RS15740	eutT	eutT	ethanolamine utilization cob(I)yrinic acid a,c-diamide adenosyltransferase EutT	0.53881944442034	0.303010214852364	Upregulated	4.97048133091493	WP_000651266.1
C2566_RS01850	ubiC	ubiC	chorismate lyase	0.537845687201	0.27149358812706	Upregulated	222.980231860915	WP_001295693.1
C2566_RS16940	hycG	hycG	formate hydrogenlyase subunit HycG	0.537463701868421	0.303090999477946	Upregulated	8.89268481765188	WP_000067401.1
C2566_RS12200	ydiJ	ydiJ	FAD-binding and (Fe-S)-binding domain-containing protein	0.536773583045246	0.133446022990847	Upregulated	198.995232139014	WP_000612953.1
C2566_RS20525	C2566_RS20525	C2566_RS20525	PstS family phosphate ABC transporter substrate-binding protein	0.536549726468931	0.303090999477946	Upregulated	13.1405448496786	WP_001032214.1
C2566_RS24890	C2566_RS24890	C2566_RS24890	hypothetical protein	0.535894754534444	0.303360876612497	Upregulated	120.227844112284	WP_001157925.1
C2566_RS05885	maa	maa	maltose O-acetyltransferase	0.535722074145558	0.244835538160165	Upregulated	73.4218171108477	WP_000102564.1
C2566_RS15910	hyfJ	hyfJ	hydrogenase 4 assembly chaperone HyfJ	0.535025313171172	0.303090999477946	Upregulated	7.98806677986261	WP_001300799.1
C2566_RS13375	tyrP	tyrP	tyrosine transporter TyrP	0.534835797098501	0.194452379199421	Upregulated	41.830742339123	WP_000797573.1
C2566_RS17535	tas	tas	NADP(H)-dependent aldo-keto reductase	0.533481770128122	0.167424961082499	Upregulated	152.918257207978	WP_001199295.1
C2566_RS11505	ydfJ	ydfJ	MHS family MFS transporter YdfJ	0.533375867240728	0.296592571982146	Upregulated	11.9006038438748	NA
C2566_RS05315	lacI	lacI	DNA-binding transcriptional repressor LacI	0.533236704576774	0.262430654713988	Upregulated	58.7538115112033	WP_000805902.1
C2566_RS15695	eutB	eutB	ethanolamine ammonia-lyase subunit alpha	0.532604990231657	0.303090999477946	Upregulated	10.3637544069891	WP_000769961.1
C2566_RS08950	efeU	efeU	iron uptake transporter permease EfeU	0.531586800194397	0.18836346803206	Upregulated	38.0716934219605	WP_000497942.1
C2566_RS15110	hisQ	hisQ	histidine ABC transporter permease HisQ	0.531510189881417	0.25824545585828	Upregulated	95.6729231696952	WP_000965522.1
C2566_RS18690	ttdT	ttdT	L-tartrate/succinate antiporter	0.529438953582482	0.307925334577441	Upregulated	19.1244967912246	WP_000804967.1
C2566_RS15595	cysM	cysM	cysteine synthase B	0.528769952705278	0.207269633670135	Upregulated	54.7495341194145	WP_001295461.1
C2566_RS17390	ygdD	ygdD	DUF423 domain-containing protein	0.528006437605469	0.293727337383006	Upregulated	12.1616294338186	WP_000203905.1
C2566_RS10530	fnr	fnr	fumarate/nitrate reduction transcriptional regulator Fnr	0.526509887619665	0.20364707029396	Upregulated	1527.3960087567	NA
C2566_RS17910	bglA	bglA	6-phospho-beta-glucosidase BglA	0.525880308640202	0.135736095318897	Upregulated	145.831861750781	WP_012775976.1
C2566_RS06650	ybdR	ybdR	zinc-dependent alcohol dehydrogenase	0.525724712809807	0.303090999477946	Upregulated	24.5162071719817	WP_000646137.1
C2566_RS24470	mgtL	mgtL	mgtA regulatory leader peptide MgtL	0.524736177691595	0.209059130472746	Upregulated	83.0500155557943	WP_001387276.1
C2566_RS21370	sgbU	sgbU	L-ribulose-5-phosphate 3-epimerase	0.524256801935963	0.29543586039417	Upregulated	6.64988794743987	WP_001296811.1
C2566_RS06135	glxR	glxR	2-hydroxy-3-oxopropionate reductase	0.523675296037125	0.296263509240481	Upregulated	8.91662309321488	WP_000765842.1
C2566_RS04355	cueO	cueO	multicopper oxidase CueO	0.523471192014678	0.244775412553703	Upregulated	92.3394167889812	WP_001189647.1
C2566_RS13895	alkA	alkA	DNA-3-methyladenine glycosylase 2	0.520995741557095	0.236963990426931	Upregulated	25.4786207514644	WP_000288423.1
C2566_RS06470	ybdF	ybdF	MmcQ/YjbR family DNA-binding protein	0.52069043343916	0.217404674494045	Upregulated	29.0840503490533	WP_000360951.1
C2566_RS14160	yehP	yehP	vWA domain-containing protein	0.520308173403919	0.312363053578799	Upregulated	11.7917928937311	WP_001300968.1
C2566_RS07240	sdhD	sdhD	succinate dehydrogenase membrane anchor subunit	0.520243539461781	0.303010214852364	Upregulated	354.052641133813	WP_000254365.1
C2566_RS06180	ylbE	ylbE	DUF1116 domain-containing protein	0.520005407591783	0.312363053578799	Upregulated	9.9313228714348	WP_000495379.1
C2566_RS09260	flgG	flgG	flagellar basal-body rod protein FlgG	0.519598013421723	0.307532314961179	Upregulated	54.2367794301057	WP_000625837.1
C2566_RS04050	araB	araB	ribulokinase	0.518330895695534	0.301531386287571	Upregulated	26.6429203038842	WP_000951777.1
C2566_RS21495	yibT	yibT	protein YibT	0.516876451719422	0.288078571988161	Upregulated	294.441686499527	WP_000517100.1
C2566_RS14155	yehM	yehM	DUF5682 family protein	0.515129495325017	0.308931567701209	Upregulated	21.5969171962494	WP_001294384.1
C2566_RS01665	purH	purH	bifunctional phosphoribosylaminoimidazolecarboxamide formyltransferase/IMP cyclohydrolase	0.514907768205671	0.284356950013486	Upregulated	28.8602335745785	WP_001187559.1
C2566_RS18950	tdcC	tdcC	threonine/serine transporter TdcC	0.513835167019352	NA	Upregulated	457.827925617864	WP_000107723.1
C2566_RS10470	tyrR	tyrR	transcriptional regulator TyrR	0.51365942530534	0.148210309304908	Upregulated	237.779188393618	WP_001300658.1
C2566_RS18635	glnE	glnE	bifunctional [glutamate--ammonia ligase]-adenylyl-L-tyrosine phosphorylase/[glutamate--ammonia-ligase] adenylyltransferase	0.513549596775881	0.139980527458134	Upregulated	174.020018064038	WP_012767764.1
C2566_RS22010	yidJ	yidJ	sulfatase-like hydrolase/transferase	0.512600948442259	0.303090999477946	Upregulated	16.143352235452	WP_000828527.1
C2566_RS01610	rsd	rsd	sigma D regulator	0.512309162820428	0.266230030814474	Upregulated	273.596012812067	WP_000934302.1
C2566_RS02715	C2566_RS02715	C2566_RS02715	FAD-binding protein	0.511468062578976	0.312096023370295	Upregulated	24.0616401856009	WP_000080350.1
C2566_RS00590	corA	corA	magnesium/cobalt transporter CorA	0.510677700671619	0.206026117703683	Upregulated	73.3901183957572	WP_000947159.1
C2566_RS09570	iraM	iraM	anti-adapter protein IraM	0.510542979680274	0.315987820383171	Upregulated	14.1738094676371	WP_001307134.1
C2566_RS07510	C2566_RS07510	C2566_RS07510	tail fiber assembly protein	0.509773224690696	0.319522288757444	Upregulated	18.1398209165205	WP_001104982.1
C2566_RS24755	pheL	pheL	pheA operon leader peptide PheL	0.508091690802641	0.318070869787061	Upregulated	64.1125510983339	WP_001386991.1
C2566_RS02710	C2566_RS02710	C2566_RS02710	MFS transporter	0.504685577701916	0.328490857783191	Upregulated	15.214670173057	WP_001033615.1
C2566_RS06195	purK	purK	5-(carboxyamino)imidazole ribonucleotide synthase	0.504340272083901	0.270489473304899	Upregulated	35.8478219180387	WP_000815553.1
C2566_RS18945	tdcD	tdcD	propionate kinase	0.504069561817825	0.312961252029609	Upregulated	361.578668759856	WP_001295545.1
C2566_RS18860	mzrA	mzrA	EnvZ/OmpR regulon moderator MzrA	0.503308867418793	0.241171564092749	Upregulated	117.489229580698	WP_001166760.1
C2566_RS17755	cmtA	cmtA	PTS mannitol transporter subunit IICB	0.502187143732376	0.328140514328273	Upregulated	15.0589113823549	WP_000428805.1
C2566_RS10550	abgB	abgB	p-aminobenzoyl-glutamate hydrolase subunit AbgB	0.501715268360816	0.277164959881264	Upregulated	23.8851560011316	WP_001156451.1
C2566_RS18890	yqjG	yqjG	glutathionyl-hydroquinone reductase YqjG	0.50075090487794	0.207965181602312	Upregulated	58.2822738174121	WP_000531205.1
C2566_RS19290	dacB	dacB	serine-type D-Ala-D-Ala carboxypeptidase	0.5006729904333	0.220144772902417	Upregulated	60.600370969841	WP_001212662.1
C2566_RS03330	creD	creD	cell envelope integrity protein CreD	0.500528719711946	0.301531386287571	Upregulated	32.8583293713457	WP_000920294.1
C2566_RS12680	yeaC	yeaC	YeaC family protein	0.499050786862564	0.275645503086547	Upregulated	488.535125859942	WP_001301293.1
C2566_RS20125	kefB	kefB	glutathione-regulated potassium-efflux system protein KefB	0.497716675496671	0.172460055509541	Upregulated	102.828592643978	WP_000399122.1
C2566_RS07775	ybiU	ybiU	DUF1479 domain-containing protein	0.49658460600205	0.307925334577441	Upregulated	24.2714829604561	WP_000168797.1
C2566_RS16555	ffh	ffh	signal recognition particle protein	0.496176472697879	0.167903562503415	Upregulated	335.376988084296	WP_000460035.1
C2566_RS16130	iscR	iscR	Fe-S cluster assembly transcriptional regulator IscR	0.495300474293469	0.266230030814474	Upregulated	177.959387381166	WP_001241357.1
C2566_RS07800	moeB	moeB	molybdopterin-synthase adenylyltransferase MoeB	0.495216869975963	0.198846879104805	Upregulated	39.6928814421322	WP_000829242.1
C2566_RS02045	gltP	gltP	glutamate/aspartate:proton symporter GltP	0.494769590936393	0.274136814491401	Upregulated	183.546978274844	WP_000835799.1
C2566_RS10020	oppA	oppA	oligopeptide ABC transporter substrate-binding protein OppA	0.493980147121129	0.281642123122985	Upregulated	7789.79336550327	WP_001297114.1
C2566_RS05110	rclR	rclR	reactive chlorine-specific transcriptional regulator RclR	0.493342625432079	0.335226259207489	Upregulated	10.4102672995399	WP_000339594.1
C2566_RS06725	pagP	pagP	lipid IV(A) palmitoyltransferase PagP	0.492308538532782	0.315987820383171	Upregulated	15.5078267902703	WP_001103094.1
C2566_RS08990	pgaA	pgaA	poly-beta-1,6 N-acetyl-D-glucosamine export porin PgaA	0.491944718195176	0.268842783496834	Upregulated	118.132157491203	WP_000287458.1
C2566_RS15290	yfdF	yfdF	protein YfdF	0.491802397520573	0.323696521246959	Upregulated	16.9159780118933	NA
C2566_RS18315	yghU	yghU	glutathione-dependent disulfide-bond oxidoreductase	0.491117004991384	0.263273548308569	Upregulated	73.0970218885952	WP_001295515.1
C2566_RS07710	glnQ	glnQ	glutamine ABC transporter ATP-binding protein GlnQ	0.490593159561696	0.306383259555112	Upregulated	159.740726420047	WP_000569083.1
C2566_RS00695	C2566_RS00695	C2566_RS00695	DUF1116 domain-containing protein	0.490219407136478	0.333237178815904	Upregulated	9.36812826412569	WP_001093942.1
C2566_RS06065	tesA	tesA	multifunctional acyl-CoA thioesterase I/protease I/lysophospholipase L1	0.487983233749944	0.294553066900956	Upregulated	20.7045553558663	WP_001295836.1
C2566_RS16235	hmpA	hmpA	NO-inducible flavohemoprotein	0.48722192366114	0.219001577115212	Upregulated	48.4984094650549	WP_000883122.1
C2566_RS06620	C2566_RS06620	C2566_RS06620	phosphoadenosine phosphosulfate reductase	0.486640586782578	0.330071269226271	Upregulated	11.3407381595998	NA
C2566_RS11210	ddpB	ddpB	ABC transporter permease	0.484573844088906	0.327724167794114	Upregulated	10.5025035741309	WP_000145111.1
C2566_RS02905	mgtA	mgtA	magnesium-translocating P-type ATPase	0.484382000820861	0.28678400697398	Upregulated	240.202595269478	WP_000471889.1
C2566_RS07270	sucC	sucC	ADP-forming succinate--CoA ligase subunit beta	0.48430764893798	0.304964727480562	Upregulated	1511.33499165092	WP_001048602.1
C2566_RS09275	flgJ	flgJ	flagellar assembly peptidoglycan hydrolase FlgJ	0.484146142676996	0.332953512185488	Upregulated	27.0519937889502	WP_001295441.1
C2566_RS20340	hofQ	hofQ	DNA uptake porin HofQ	0.48384884703207	0.320167716343597	Upregulated	18.3356632727427	WP_000815968.1
C2566_RS00565	yigB	yigB	5-amino-6-(5-phospho-D-ribitylamino)uracil phosphatase YigB	0.483454928815134	0.229142382564452	Upregulated	44.9593054251291	WP_001213584.1
C2566_RS09415	ndh	ndh	NADH-quinone dehydrogenase	0.481370975913191	0.207269633670135	Upregulated	75.1241175451079	WP_001295439.1
C2566_RS01975	soxR	soxR	redox-sensitive transcriptional activator SoxR	0.481049057219135	0.337411598173387	Upregulated	18.0731867245659	WP_000412428.1
C2566_RS01420	argC	argC	N-acetyl-gamma-glutamyl-phosphate reductase	0.480420549113342	0.265728852001276	Upregulated	39.1349195617172	WP_000935370.1
C2566_RS13245	flhA	flhA	flagellar biosynthesis protein FlhA	0.479927269060924	0.320793657572176	Upregulated	43.6632292899981	WP_000066978.1
C2566_RS14495	radD	radD	DEAD/DEAH box helicase	0.479379714312999	0.254390554537302	Upregulated	61.4570660526935	WP_000578061.1
C2566_RS20115	slyD	slyD	peptidylprolyl isomerase	0.478845697039587	0.301304730380884	Upregulated	605.880058148022	WP_000861334.1
C2566_RS19555	aaeB	aaeB	p-hydroxybenzoic acid efflux pump subunit AaeB	0.47841844847901	0.276175751636967	Upregulated	36.7590775366956	WP_000510980.1
C2566_RS06700	citC	citC	[citrate (pro-3S)-lyase] ligase	0.477992889368678	0.34608429724102	Upregulated	9.76526674576694	WP_000467700.1
C2566_RS15880	hyfD	hyfD	hydrogenase 4 subunit HyfD	0.477753225682836	0.298722135914519	Upregulated	9.43638260953435	NA
C2566_RS21385	C2566_RS21385	C2566_RS21385	MFS transporter	0.477475508159184	0.349121248718176	Upregulated	9.09015054893421	WP_000204810.1
C2566_RS17175	ygcS	ygcS	MFS transporter	0.477448694583465	0.335748072292757	Upregulated	9.84371831936732	WP_000147666.1
C2566_RS07200	abrB	abrB	AbrB family transcriptional regulator	0.477053723036001	0.276710505788211	Upregulated	125.342790464958	WP_001297246.1
C2566_RS14135	C2566_RS14135	C2566_RS14135	DUF4132 domain-containing protein	0.476895980164752	0.340224959873932	Upregulated	57.9460983543987	WP_001215622.1
C2566_RS19655	panF	panF	sodium/pantothenate symporter	0.476766579351375	0.259258860981179	Upregulated	36.1148034327123	WP_001175728.1
C2566_RS21775	yicH	yicH	AsmA family protein	0.476500222567992	0.259258860981179	Upregulated	262.765973009001	WP_001300954.1
C2566_RS13945	baeR	baeR	two-component system response regulator BaeR	0.47609971335692	0.266230030814474	Upregulated	47.7575201581031	WP_000137877.1
C2566_RS20475	malP	malP	maltodextrin phosphorylase	0.475354653925938	0.288416363773152	Upregulated	435.744980260695	WP_000081903.1
C2566_RS18255	C2566_RS18255	C2566_RS18255	acyl carrier protein	0.475214265736793	0.33263022419091	Upregulated	8.22381560062439	WP_000248097.1
C2566_RS02535	mutL	mutL	DNA mismatch repair endonuclease MutL	0.473948512406385	0.285876871359846	Upregulated	455.067921701892	WP_001122505.1
C2566_RS14200	yehW	yehW	glycine betaine ABC transporter permease YehW	0.472645023994556	0.304402920653855	Upregulated	16.9882723099914	WP_000783120.1
C2566_RS07000	chiP	chiP	chitoporin ChiP	0.472301476061244	0.322935209165283	Upregulated	34.7241015931166	WP_001258839.1
C2566_RS12810	dmlA	dmlA	multifunctional D-malate/3-isopropylmalate/tartarate dehydrogenase	0.472135189602826	0.308192193751926	Upregulated	22.0359814562072	WP_000978489.1
C2566_RS15600	cysA	cysA	sulfate/thiosulfate ABC transporter ATP-binding protein CysA	0.472064361110202	0.301531386287571	Upregulated	85.9121242591734	WP_000021019.1
C2566_RS10765	feaR	feaR	transcriptional regulator FeaR	0.471483428601518	0.306625628463192	Upregulated	267.411171805984	WP_001320272.1
C2566_RS13630	yeeZ	yeeZ	SDR family oxidoreductase	0.471097432881164	0.216022096840817	Upregulated	182.896113894023	WP_000754737.1
C2566_RS05105	rclA	rclA	reactive chlorine resistance oxidoreductase RclA	0.470489879520807	0.351737950875823	Upregulated	25.1053536664342	WP_001046311.1
C2566_RS06665	rna	rna	ribonuclease I	0.47022680132922	0.232444198625256	Upregulated	200.209739626489	WP_000643397.1
C2566_RS24885	ycgH	ycgH	autotransporter YcgH	0.469341649188738	0.330071269226271	Upregulated	55.8501589251659	NA
C2566_RS20925	arsC	arsC	glutaredoxin-dependent arsenate reductase	0.469325004299213	0.353034513401988	Upregulated	16.0084731907283	WP_000065769.1
C2566_RS04110	leuA	leuA	2-isopropylmalate synthase	0.469206398713455	0.303360876612497	Upregulated	33.8163421950397	WP_000082850.1
C2566_RS20290	yhfX	yhfX	YhfX family PLP-dependent enzyme	0.469170452551979	0.353209466755828	Upregulated	13.6988255604437	WP_000497346.1
C2566_RS05685	yajL	yajL	protein deglycase YajL	0.46829997402619	0.303090999477946	Upregulated	72.7274256599003	WP_001276309.1
C2566_RS19025	kbaZ	kbaZ	tagatose-bisphosphate aldolase subunit KbaZ	0.467604939163511	0.356227570680928	Upregulated	14.6752858803184	WP_000681903.1
C2566_RS19050	nagA	nagA	N-acetylglucosamine-6-phosphate deacetylase	0.466864644414076	0.303090999477946	Upregulated	31.3229565575128	WP_012775972.1
C2566_RS03675	uxuA	uxuA	mannonate dehydratase	0.465968938418124	0.264573729525598	Upregulated	50.3746682300343	WP_000438562.1
C2566_RS05045	ecpC	ecpC	fimbrial usher EcpC	0.465948882806487	0.354337498718431	Upregulated	29.2720832731464	WP_001131058.1
C2566_RS21900	nlpA	nlpA	lipoprotein NlpA	0.46571806812892	0.323696521246959	Upregulated	20.9354171040728	WP_000779417.1
C2566_RS20265	C2566_RS20265	C2566_RS20265	aminotransferase class I/II-fold pyridoxal phosphate-dependent enzyme	0.46522801569601	0.353732026714826	Upregulated	7.48759717048668	NA
C2566_RS20930	C2566_RS20930	C2566_RS20930	hypothetical protein	0.464941810096881	0.354337498718431	Upregulated	16.4562265075242	WP_000020596.1
C2566_RS13840	wcaC	wcaC	colanic acid biosynthesis glycosyltransferase WcaC	0.464085499237159	0.357405426982196	Upregulated	10.6700679439035	WP_001023901.1
C2566_RS13150	ruvB	ruvB	Holliday junction branch migration DNA helicase RuvB	0.462383207679328	0.295712737424879	Upregulated	71.7002667275425	WP_000568519.1
C2566_RS12980	htpX	htpX	protease HtpX	0.462280869136423	0.281776972774475	Upregulated	1300.27198634686	WP_000984500.1
C2566_RS09565	icd	icd	NADP-dependent isocitrate dehydrogenase	0.462094180278144	0.301531386287571	Upregulated	2330.25761295627	WP_000444487.1
C2566_RS16150	csiE	csiE	stationary phase inducible protein CsiE	0.462085097978083	0.279930473923618	Upregulated	191.272548526181	WP_000982997.1
C2566_RS00560	xerC	xerC	tyrosine recombinase XerC	0.461752182146638	0.266230030814474	Upregulated	52.2117573879886	WP_000130686.1
C2566_RS16220	yphG	yphG	DUF5107 domain-containing protein	0.461517370183555	0.330071269226271	Upregulated	42.8547785950201	WP_001329228.1
C2566_RS12700	yeaE	yeaE	methylglyoxal reductase YeaE	0.461013820924229	0.254677323704588	Upregulated	62.0079093359928	WP_001186371.1
C2566_RS00970	yihN	yihN	MFS transporter	0.459739800317581	0.345486017259508	Upregulated	14.528507716492	WP_000956312.1
C2566_RS13900	yegD	yegD	molecular chaperone	0.459639152102154	0.348849293624444	Upregulated	23.2281499646615	WP_000469743.1
C2566_RS07165	phrB	phrB	deoxyribodipyrimidine photo-lyase	0.457881790270415	0.302046877203672	Upregulated	30.5788607754004	WP_000628034.1
C2566_RS17185	ygcW	ygcW	SDR family oxidoreductase	0.457826304056457	0.366710794891707	Upregulated	9.59406691430847	WP_000021321.1
C2566_RS13080	yebF	yebF	protein YebF	0.457036660854356	0.307925334577441	Upregulated	86.5110401357041	WP_001295500.1
C2566_RS21595	rfaF	rfaF	ADP-heptose--LPS heptosyltransferase RfaF	0.456292923328053	0.231193181139718	Upregulated	114.062281228786	WP_000699242.1
C2566_RS07555	bioD	bioD	dethiobiotin synthase	0.456250146280105	0.354337498718431	Upregulated	8.33216199783006	WP_000044837.1
C2566_RS15620	ucpA	ucpA	SDR family oxidoreductase UcpA	0.455825684706612	0.327612379876153	Upregulated	1454.42147702373	WP_000517428.1
C2566_RS21355	yiaO	yiaO	2,3-diketo-L-gulonate TRAP transporter substrate-binding protein YiaO	0.454746911823609	0.368387416383182	Upregulated	9.31148698257893	WP_000776887.1
C2566_RS19295	cgtA	cgtA	Obg family GTPase CgtA	0.45448144392358	0.216022096840817	Upregulated	165.031160527531	WP_000673561.1
C2566_RS19240	argG	argG	argininosuccinate synthase	0.454011956837426	0.276710505788211	Upregulated	153.671531382581	WP_000207665.1
C2566_RS02260	melR	melR	transcriptional regulator MelR	0.453985685805754	0.332025124583526	Upregulated	138.69864358585	WP_001090758.1
C2566_RS10485	mpaA	mpaA	murein tripeptide amidase MpaA	0.453603621593802	0.296263509240481	Upregulated	37.005292278675	WP_000219122.1
C2566_RS01005	yihT	yihT	sulfofructosephosphate aldolase	0.4518767358207	0.369283219364118	Upregulated	9.19106953725195	WP_001046453.1
C2566_RS04525	fhuB	fhuB	Fe(3+)-hydroxamate ABC transporter permease FhuB	0.450113879021443	0.337411598173387	Upregulated	31.5197591896877	WP_061057646.1
C2566_RS05370	frmA	frmA	S-(hydroxymethyl)glutathione dehydrogenase	0.449976559472204	0.262430654713988	Upregulated	55.0360336769735	WP_000842100.1
C2566_RS18740	ygjG	ygjG	putrescine aminotransferase	0.449770782447169	0.301531386287571	Upregulated	106.765630898668	WP_001301395.1
C2566_RS01145	rhaS	rhaS	HTH-type transcriptional activator RhaS	0.449682333118819	0.319874427391503	Upregulated	14.8350741484959	WP_000217165.1
C2566_RS17375	fucU	fucU	L-fucose mutarotase	0.449311072911991	0.332424617284137	Upregulated	85.8052447968213	WP_000920840.1
C2566_RS07925	C2566_RS07925	C2566_RS07925	replication endonuclease	0.449295151090316	0.371815723483194	Upregulated	15.3907148933234	NA
C2566_RS22020	yidL	yidL	helix-turn-helix transcriptional regulator	0.4484715175673	0.356286496918522	Upregulated	18.8635445910846	WP_001013540.1
C2566_RS10625	C2566_RS10625	C2566_RS10625	PD-(D/E)XK nuclease-like domain-containing protein	0.447441055847337	0.370364912455782	Upregulated	7.10235111940631	NA
C2566_RS15185	fabB	fabB	beta-ketoacyl-ACP synthase I	0.447394402031565	0.33448853539037	Upregulated	1186.29898319508	WP_000817178.1
C2566_RS00345	ilvM	ilvM	acetolactate synthase 2 small subunit	0.446199429620383	0.311433869768095	Upregulated	20.2071353824451	WP_000983255.1
C2566_RS17105	cysN	cysN	sulfate adenylyltransferase subunit CysN	0.444720617222704	0.303090999477946	Upregulated	53.8904314485244	WP_001090386.1
C2566_RS01480	C2566_RS01480	C2566_RS01480	hypothetical protein	0.444249597956192	0.369283219364118	Upregulated	1409.4714434761	NA
C2566_RS00825	pepQ	pepQ	Xaa-Pro dipeptidase	0.443452691328437	0.304964727480562	Upregulated	236.474087284349	WP_000444561.1
C2566_RS07485	C2566_RS07485	C2566_RS07485	hypothetical protein	0.443042442496826	0.330071269226271	Upregulated	51.5954634864722	WP_000762846.1
C2566_RS15225	smrB	smrB	endonuclease SmrB	0.442478165416777	0.296592571982146	Upregulated	48.5567595489823	WP_000730805.1
C2566_RS25515	C2566_RS25515	C2566_RS25515	hypothetical protein	0.442150772063412	0.376087108664735	Upregulated	8.33678791992019	NA
C2566_RS07715	glnP	glnP	glutamine ABC transporter permease GlnP	0.442020394638	0.340308920833104	Upregulated	146.295862150927	WP_001159065.1
C2566_RS14800	yfaV	yfaV	MFS transporter	0.441860865161263	0.353004034219941	Upregulated	36.3048737596185	WP_012767744.1
C2566_RS15075	yfcF	yfcF	glutathione transferase	0.44176630089403	0.301531386287571	Upregulated	21.2251344739743	WP_000042440.1
C2566_RS16280	yfhb	yfhb	phosphatidylglycerophosphatase C	0.441636268304668	0.266230030814474	Upregulated	88.7962967830461	WP_000190655.1
C2566_RS25005	ybiE	ybiE	protein YbiE	0.441354700528722	0.330071269226271	Upregulated	10.513736390208	WP_211180490.1
C2566_RS04045	araA	araA	L-arabinose isomerase	0.441027047930591	0.34763089972392	Upregulated	28.1784052301257	WP_000151734.1
C2566_RS05420	iprA	iprA	hydrogen peroxide resistance inhibitor IprA	0.440708000892549	0.345486017259508	Upregulated	21.9633248139885	WP_012775994.1
C2566_RS02580	rnr	rnr	ribonuclease R	0.439662921661243	0.21070811760372	Upregulated	626.598178259204	WP_000076332.1
C2566_RS08490	pepN	pepN	aminopeptidase N	0.439309813565795	0.293691270601908	Upregulated	623.249610295737	WP_000193841.1
C2566_RS25375	ydcD	ydcD	protein YdcD	0.439034500473408	0.372409208791647	Upregulated	92.1708103676895	WP_000939263.1
C2566_RS20890	prlC	prlC	oligopeptidase A	0.438731245315044	0.254364938271817	Upregulated	220.245357248217	WP_001295214.1
C2566_RS02335	dtpC	dtpC	dipeptide/tripeptide permease DtpC	0.438561052073723	0.365195079957032	Upregulated	31.6578950796111	WP_000856841.1
C2566_RS07180	pxpB	pxpB	5-oxoprolinase subunit PxpB	0.438135390243637	0.329147865153192	Upregulated	57.6305556672547	WP_001188343.1
C2566_RS06560	entS	entS	enterobactin transporter EntS	0.43807332041868	0.376206221398744	Upregulated	14.1331875177088	WP_001041789.1
C2566_RS10425	ycjR	ycjR	sugar phosphate isomerase/epimerase family protein	0.437502976307937	0.38629100367669	Upregulated	9.15417637063387	WP_000690229.1
C2566_RS17760	yggP	yggP	zinc-binding dehydrogenase	0.43630394170167	0.388439908670077	Upregulated	12.0311280619766	WP_000853247.1
C2566_RS02720	C2566_RS02720	C2566_RS02720	acyl CoA:acetate/3-ketoacid CoA transferase	0.436033851477013	0.388185289502226	Upregulated	16.1284683019095	WP_001226942.1
C2566_RS00860	C2566_RS00860	C2566_RS00860	hypothetical protein	0.435266868717742	0.276710505788211	Upregulated	46557.4672952673	NA
C2566_RS00555	yigA	yigA	DUF484 domain-containing protein	0.435171342441532	0.301531386287571	Upregulated	49.7880582177637	WP_000812796.1
C2566_RS01805	malG	malG	maltose ABC transporter permease MalG	0.43476996585784	0.385510031322833	Upregulated	7.50187073036104	WP_001252058.1
C2566_RS19150	yhbQ	yhbQ	DNA damage response exodeoxyribonuclease YhbQ	0.434157546906685	0.303090999477946	Upregulated	21.581531009907	WP_000189314.1
C2566_RS00285	yieP	yieP	FadR/GntR family transcriptional regulator	0.433449604784731	0.340224959873932	Upregulated	335.798776003598	WP_001131164.1
C2566_RS03970	yaaU	yaaU	MFS transporter	0.432251229912445	0.388790261848368	Upregulated	14.647513118199	WP_001183198.1
C2566_RS18855	yqjA	yqjA	DedA family general envelope maintenance protein YqjA	0.430738101877321	0.330071269226271	Upregulated	146.908300903581	WP_000422149.1
C2566_RS11330	C2566_RS11330	C2566_RS11330	fimbrial protein	0.429950835336282	0.388439908670077	Upregulated	6.31525404285597	WP_000931227.1
C2566_RS13635	hisG	hisG	ATP phosphoribosyltransferase	0.429358851598312	0.330071269226271	Upregulated	45.15290877961	WP_000131757.1
C2566_RS00940	glnL	glnL	nitrogen regulation protein NR(II)	0.42895381127469	0.268436986266386	Upregulated	58.0551087014031	WP_000190577.1
C2566_RS01715	aceK	aceK	bifunctional isocitrate dehydrogenase kinase/phosphatase	0.427471306541117	0.37540105436737	Upregulated	460.657733753101	WP_001137223.1
C2566_RS16960	hycC	hycC	formate hydrogenlyase subunit 3	0.427302706963002	0.375189458428393	Upregulated	17.4845197679718	WP_001274388.1
C2566_RS15720	eutE	eutE	aldehyde dehydrogenase family protein	0.427076733653966	0.385996874088201	Upregulated	8.67284613519642	WP_001075690.1
C2566_RS22065	cbrA	cbrA	colicin M resistance lipid reductase CbrA	0.427016224775853	0.376608157391975	Upregulated	11.4716471428182	WP_001298958.1
C2566_RS17820	scpB	scpB	methylmalonyl-CoA decarboxylase	0.42591029806886	0.388889315328082	Upregulated	7.00268973864619	WP_000122080.1
C2566_RS08655	csgI	csgI	DUF2057 family protein	0.425697091119517	0.388439908670077	Upregulated	8.92998166743052	WP_000847791.1
C2566_RS07675	ybiJ	ybiJ	DUF1471 family protein YbiJ	0.425109926749052	0.332716473674988	Upregulated	95.9794172115683	WP_000849301.1
C2566_RS11170	adhP	adhP	alcohol dehydrogenase AdhP	0.424958021700754	0.303090999477946	Upregulated	33.8024138672451	WP_000642433.1
C2566_RS17160	ygcP	ygcP	glycerol-3-phosphate responsive antiterminator	0.424738279107893	0.330071269226271	Upregulated	22.6586770741454	WP_001130266.1
C2566_RS10775	tynA	tynA	primary-amine oxidase	0.424271360767646	0.385510031322833	Upregulated	21.3541605821314	NA
C2566_RS21045	kdgK	kdgK	2-dehydro-3-deoxygluconokinase	0.423859432856709	0.303010214852364	Upregulated	43.6267810545966	WP_001300928.1
C2566_RS13580	C2566_RS13580	C2566_RS13580	EutP/PduV family microcompartment system protein	0.423558193672597	0.394857650828271	Upregulated	7.44523373290445	WP_001016348.1
C2566_RS09090	clsC	clsC	cardiolipin synthase ClsC	0.42339968742823	0.259258860981179	Upregulated	48.296264790073	WP_001307714.1
C2566_RS25540	C2566_RS25540	C2566_RS25540	protein YpeD	0.42256152037664	0.388889315328082	Upregulated	33.6926951055496	WP_240811045.1
C2566_RS06590	entH	entH	proofreading thioesterase EntH	0.422498816913354	0.38629100367669	Upregulated	8.53670835070629	WP_000637953.1
C2566_RS16390	yfiE	yfiE	LysR family transcriptional regulator	0.42144675662596	0.29543586039417	Upregulated	48.128609050149	WP_001300638.1
C2566_RS00910	polA	polA	DNA polymerase I	0.421173081425972	0.207269633670135	Upregulated	486.890798921254	WP_000250006.1
C2566_RS06480	ybdK	ybdK	YbdK family carboxylate-amine ligase	0.421090362571157	0.322592251400328	Upregulated	49.4438176071761	WP_001130654.1
C2566_RS04320	lpdA	lpdA	dihydrolipoyl dehydrogenase	0.419975946840956	0.375189458428393	Upregulated	3343.47718073016	WP_000102485.1
C2566_RS18905	yhaJ	yhaJ	DNA-binding transcriptional regulator YhaJ	0.419793436707617	0.312363053578799	Upregulated	41.8346002343188	WP_001041010.1
C2566_RS08765	gfcD	gfcD	YjbH domain-containing protein	0.41966276479836	0.39508114153418	Upregulated	18.3866003850188	WP_000742328.1
C2566_RS16750	ygaZ	ygaZ	L-valine exporter subunit YgaZ	0.419413431149707	0.277194688858164	Upregulated	212.76778844735	WP_000445651.1
C2566_RS01625	nfi	nfi	deoxyribonuclease V	0.418316203443673	0.328490857783191	Upregulated	34.5953153215077	WP_000362388.1
C2566_RS16085	sseB	sseB	enhanced serine sensitivity protein SseB	0.417850719025203	0.254970550782116	Upregulated	241.981325589365	WP_001295479.1
C2566_RS13595	sbmC	sbmC	DNA gyrase inhibitor SbmC	0.417311133393911	0.345486017259508	Upregulated	270.727867185396	WP_001105393.1
C2566_RS16925	ascB	ascB	6-phospho-beta-glucosidase AscB	0.417200385756521	0.367020989400598	Upregulated	31.6926358667091	WP_000110340.1
C2566_RS20675	livK	livK	high-affinity branched-chain amino acid ABC transporter substrate-binding protein LivK	0.416382851184132	0.397402961829155	Upregulated	17.1293566386612	WP_001300935.1
C2566_RS04005	pdxA	pdxA	4-hydroxythreonine-4-phosphate dehydrogenase PdxA	0.415803927401119	0.236028478287488	Upregulated	223.406808148681	WP_000241277.1
C2566_RS04760	gmhB	gmhB	D-glycero-beta-D-manno-heptose 1,7-bisphosphate 7-phosphatase	0.415717037434774	0.307925334577441	Upregulated	111.506953494397	WP_001140174.1
C2566_RS12230	ydiB	ydiB	quinate/shikimate dehydrogenase	0.415170225961763	0.402344480877471	Upregulated	11.1668017675693	WP_000383469.1
C2566_RS07700	rlmF	rlmF	23S rRNA (adenine(1618)-N(6))-methyltransferase RlmF	0.41456029488753	0.353209466755828	Upregulated	34.2625741546894	WP_001301285.1
C2566_RS07130	C2566_RS07130	C2566_RS07130	RHS repeat-associated core domain-containing protein	0.414326599485898	0.384868771812122	Upregulated	29.0577699825671	NA
C2566_RS15425	ypdE	ypdE	aminopeptidase	0.413720227788605	0.388439908670077	Upregulated	13.7324095330374	WP_000366012.1
C2566_RS07280	mngR	mngR	mannosyl-D-glycerate transport/metabolism system transcriptional repressor MngR	0.413529647327705	0.303090999477946	Upregulated	56.361798501394	WP_000509900.1
C2566_RS11410	yneK	yneK	putative protein YneK	0.412631601642757	0.393647931853067	Upregulated	9.6075582315948	WP_000258604.1
C2566_RS12395	pfkB	pfkB	6-phosphofructokinase II	0.41245843891014	0.316197724295349	Upregulated	208.858822385056	WP_000251727.1
C2566_RS08165	ltaE	ltaE	low-specificity L-threonine aldolase	0.412337155298708	0.216649219543059	Upregulated	165.717096512811	WP_000566356.1
C2566_RS12590	gdhA	gdhA	NADP-specific glutamate dehydrogenase	0.411335459394447	0.216649219543059	Upregulated	203.005652000009	WP_000373021.1
C2566_RS04920	dinB	dinB	DNA polymerase IV	0.411211001869976	0.299310451021255	Upregulated	55.2591005086604	WP_001226164.1
C2566_RS17890	gcvT	gcvT	glycine cleavage system aminomethyltransferase GcvT	0.410814186367331	0.327724167794114	Upregulated	466.804658218921	WP_000068701.1
C2566_RS04875	lpcA	lpcA	D-sedoheptulose 7-phosphate isomerase	0.410108688069468	0.315987820383171	Upregulated	139.501641440243	WP_000284050.1
C2566_RS12170	sufD	sufD	Fe-S cluster assembly protein SufD	0.410090891034422	0.308816555212544	Upregulated	61.4758798448933	WP_000908013.1
C2566_RS14480	yejG	yejG	YejG family protein	0.409338757797343	0.388439908670077	Upregulated	533.973706799039	WP_000202794.1
C2566_RS07955	C2566_RS07955	C2566_RS07955	phage portal protein	0.405703946316974	0.41278149116855	Upregulated	11.9769012757814	WP_000520360.1
C2566_RS07285	mngA	mngA	PTS 2-O-a-mannosyl-D-glycerate transporter subunit IIABC	0.40533912157922	0.409161821244709	Upregulated	18.5359025992887	WP_001054864.1
C2566_RS07055	C2566_RS07055	C2566_RS07055	DUF2625 domain-containing protein	0.405172523753585	0.413264686042558	Upregulated	11.9405461625392	WP_001208814.1
C2566_RS21265	yiaA	yiaA	inner membrane protein YiaA	0.404902426663654	0.388790261848368	Upregulated	22.7695367889076	WP_001296808.1
C2566_RS17055	rpoS	rpoS	RNA polymerase sigma factor RpoS	0.4046540003069	0.337578655781734	Upregulated	1607.73475729565	WP_000081550.1
C2566_RS21920	yicN	yicN	DUF1198 domain-containing protein	0.404586918236352	0.395866593437552	Upregulated	9.84695985468984	WP_001300927.1
C2566_RS02940	bdcA	bdcA	SDR family oxidoreductase	0.404559939726819	0.401082413669819	Upregulated	44.5548161052889	WP_000500685.1
C2566_RS00210	asnC	asnC	transcriptional regulator AsnC	0.404368874239991	0.36562782025032	Upregulated	31.8045839220137	WP_000432970.1
C2566_RS18985	garK	garK	glycerate 2-kinase	0.403280660489586	0.384635583374643	Upregulated	27.8930856636334	WP_001300387.1
C2566_RS13065	ptrB	ptrB	oligopeptidase B	0.403049089586772	0.282085195090909	Upregulated	105.648329472169	WP_000936922.1
C2566_RS04965	crl	crl	sigma factor-binding protein Crl	0.402826283962056	0.375189458428393	Upregulated	1383.05989329072	WP_000174677.1
C2566_RS07275	sucD	sucD	succinate--CoA ligase subunit alpha	0.40273070839692	0.402382099742754	Upregulated	1346.00459003874	WP_000025458.1
C2566_RS01810	malF	malF	maltose ABC transporter permease MalF	0.402517575201777	0.4158740196267	Upregulated	14.2670495529893	WP_001297290.1
C2566_RS15360	yfdV	yfdV	transporter YfdV	0.402055377325315	0.388439908670077	Upregulated	8.07082339663898	WP_000955025.1
C2566_RS12060	punR	punR	DNA-binding transcriptional activator PunR	0.401839054641319	0.315987820383171	Upregulated	73.4253092606116	WP_000269493.1
C2566_RS00350	ilvE	ilvE	branched-chain-amino-acid transaminase	0.401233828474052	0.310289801886661	Upregulated	81.9383044062058	WP_000208515.1
C2566_RS25070	C2566_RS25070	C2566_RS25070	hypothetical protein	0.40054628120699	0.416375820837121	Upregulated	35.5257856777298	WP_001299740.1
C2566_RS11915	rsxE	rsxE	electron transport complex subunit RsxE	0.400024323819429	0.368390713206579	Upregulated	23.6306510687548	WP_001289652.1
C2566_RS18630	hldE	hldE	bifunctional D-glycero-beta-D-manno-heptose-7-phosphate kinase/D-glycero-beta-D-manno-heptose 1-phosphate adenylyltransferase HldE	0.39999665985518	0.3138690426904	Upregulated	112.287504769881	WP_000869178.1
C2566_RS14700	yfaQ	yfaQ	YfaQ family protein	0.399981919203025	0.409117697182015	Upregulated	13.2536949959459	WP_001104549.1
C2566_RS04315	aceF	aceF	pyruvate dehydrogenase complex dihydrolipoyllysine-residue acetyltransferase	0.399105085330803	0.404621667447358	Upregulated	955.162731215046	WP_000963518.1
C2566_RS18835	uxaA	uxaA	altronate dehydratase	0.397774601824175	0.333237178815904	Upregulated	74.52729716666	WP_001199352.1
C2566_RS17735	speB	speB	agmatinase	0.397397298547101	0.375189458428393	Upregulated	71.1479747055039	WP_000105566.1
C2566_RS03190	C2566_RS03190	C2566_RS03190	biofilm development regulator YmgB/AriR family protein	0.396059082506818	0.393654700116846	Upregulated	72.2112266894525	WP_000239862.1
C2566_RS10465	ycjF	ycjF	YcjF family protein	0.395749394512268	0.337411598173387	Upregulated	54.5957947297292	WP_000138728.1
C2566_RS17835	argP	argP	DNA-binding transcriptional regulator ArgP	0.395339547965782	0.3484060253603	Upregulated	131.238920959353	WP_000828351.1
C2566_RS03035	ahr	ahr	NADPH-dependent aldehyde reductase Ahr	0.394889764199982	0.396414864132317	Upregulated	29.8089547113755	WP_001318460.1
C2566_RS02845	ytfT	ytfT	galactofuranose ABC transporter, ATP-binding protein YtfT	0.394864445397893	0.404264172148929	Upregulated	16.3650700343786	WP_001297255.1
C2566_RS04855	C2566_RS04855	C2566_RS04855	ISAs1 family transposase	0.393970022892907	0.422555018851431	Upregulated	12.6406451721398	WP_000420821.1
C2566_RS04440	yadV	yadV	fimbrial chaperone	0.393735855271303	0.375189458428393	Upregulated	7.09784090034192	WP_000465923.1
C2566_RS13480	yeeJ	yeeJ	inverse autotransporter adhesin YeeJ	0.393312495129899	0.34608429724102	Upregulated	166.421102021272	WP_012775979.1
C2566_RS19190	deaD	deaD	ATP-dependent RNA helicase DeaD	0.393157087984186	0.34994475417321	Upregulated	376.379330565452	WP_001295553.1
C2566_RS06660	rnk	rnk	nucleoside diphosphate kinase regulator	0.392494694415259	0.388439908670077	Upregulated	93.3486229269725	WP_000089731.1
C2566_RS16870	srlD	srlD	sorbitol-6-phosphate dehydrogenase	0.392008299919756	0.404621667447358	Upregulated	17.102035006851	WP_001077351.1
C2566_RS06185	ylbF	ylbF	DUF2877 domain-containing protein	0.391370199925612	0.425139079823504	Upregulated	8.65793694750344	WP_001301143.1
C2566_RS07780	ybiV	ybiV	sugar-phosphatase YbiV	0.38797454790235	0.388439908670077	Upregulated	45.0592704239563	WP_000114272.1
C2566_RS09285	flgL	flgL	flagellar hook-associated protein FlgL	0.386821298959063	0.412469846813082	Upregulated	85.9187466821374	WP_001212776.1
C2566_RS21915	nepI	nepI	purine ribonucleoside efflux pump NepI	0.386809370651266	0.425251699337195	Upregulated	19.2036841840647	WP_001401341.1
C2566_RS02065	mdtP	mdtP	multidrug efflux transporter outer membrane subunit MdtP	0.386052647190673	0.416375820837121	Upregulated	19.909898535252	WP_000610601.1
C2566_RS15335	emrY	emrY	multidrug efflux MFS transporter permease subunit EmrY	0.385858145405956	0.408568107069956	Upregulated	18.0743351581106	WP_001018731.1
C2566_RS08365	aroA	aroA	3-phosphoshikimate 1-carboxyvinyltransferase	0.385774150212061	0.25758352273737	Upregulated	112.716581359621	WP_000445249.1
C2566_RS19155	yhbS	yhbS	GNAT family N-acetyltransferase	0.385703786824029	0.382996287673125	Upregulated	253.779424647108	WP_000908554.1
C2566_RS14730	yfaL	yfaL	AIDA-I family autotransporter adhesin YfaL/EhaC	0.38501732391866	0.416375820837121	Upregulated	67.9781355785383	WP_001220069.1
C2566_RS04520	fhuD	fhuD	Fe(3+)-hydroxamate ABC transporter substrate-binding protein FhuD	0.384407080004689	0.416117995891305	Upregulated	17.0633197713045	WP_001310529.1
C2566_RS07600	ybhM	ybhM	Bax inhibitor-1/YccA family protein	0.384188982040137	0.388889315328082	Upregulated	28.4540636013973	WP_000446894.1
C2566_RS08670	hspQ	hspQ	heat shock protein HspQ	0.384004312457308	0.388185289502226	Upregulated	457.900265770115	WP_001295356.1
C2566_RS14165	yehQ	yehQ	SWIM zinc finger family protein	0.38360444819437	0.425139079823504	Upregulated	16.0222887559526	WP_001300967.1
C2566_RS03790	yjhQ	yjhQ	GNAT family N-acetyltransferase	0.383490975867351	0.368390713206579	Upregulated	24.6322749815368	WP_001309181.1
C2566_RS14385	yeiL	yeiL	transcriptional regulator YeiL	0.383425262602013	0.404621667447358	Upregulated	29.4219151443666	WP_000658583.1
C2566_RS21890	setC	setC	sugar efflux transporter	0.383417721871211	0.425822870898862	Upregulated	11.0800200583386	WP_001172876.1
C2566_RS25545	C2566_RS25545	C2566_RS25545	RHS repeat-associated core domain-containing protein	0.382110472401288	0.419080132139671	Upregulated	4.70412262546667	NA
C2566_RS11820	ydgA	ydgA	YdgA family protein	0.382007397158129	0.322321611384356	Upregulated	622.307801700491	WP_001043339.1
C2566_RS13045	yobA	yobA	CopC domain-containing protein YobA	0.38116286228067	0.357405426982196	Upregulated	168.119654068243	WP_000168747.1
C2566_RS14190	mlrA	mlrA	HTH-type transcriptional regulator MlrA	0.37981065934373	0.38629100367669	Upregulated	114.665261950076	WP_001240403.1
C2566_RS05935	ybaN	ybaN	DUF454 family protein	0.378920123040228	0.395324795934343	Upregulated	15.6828699957043	WP_001188905.1
C2566_RS17560	lysR	lysR	DNA-binding transcriptional regulator LysR	0.376768427234469	0.39471387338677	Upregulated	22.2080462309026	WP_000741828.1
C2566_RS20215	nirC	nirC	nitrite transporter NirC	0.376664763474481	0.438300341182884	Upregulated	10.1604919535494	WP_000493556.1
C2566_RS09440	mfd	mfd	transcription-repair coupling factor	0.376010472918389	0.229970022960443	Upregulated	307.049210957122	WP_012767721.1
C2566_RS13770	wcaM	wcaM	colanic acid biosynthesis protein WcaM	0.375078237905821	0.438204359642822	Upregulated	14.4732574945356	WP_001115981.1
C2566_RS07185	pxpC	pxpC	5-oxoprolinase subunit PxpC	0.375014275947345	0.368208878795719	Upregulated	70.5266485283896	WP_000912724.1
C2566_RS05720	cyoE	cyoE	heme o synthase	0.374265506438032	0.425139079823504	Upregulated	1137.87181820746	WP_000971336.1
C2566_RS12045	ydhP	ydhP	MFS transporter	0.373758698860105	0.40179417162307	Upregulated	32.8873730704439	WP_000701040.1
C2566_RS04530	hemL	hemL	glutamate-1-semialdehyde 2,1-aminomutase	0.37334673712721	0.388439908670077	Upregulated	294.209298876932	WP_000045290.1
C2566_RS13655	hisH	hisH	imidazole glycerol phosphate synthase subunit HisH	0.3726332676399	0.417158114501217	Upregulated	19.087153514948	WP_001103550.1
C2566_RS19415	yrbL	yrbL	PhoP regulatory network protein YrbL	0.372324317837695	0.432477357538776	Upregulated	768.371803475207	WP_000620405.1
C2566_RS12155	ldtE	ldtE	L,D-transpeptidase LdtE	0.372111597540927	0.349745913164072	Upregulated	203.788225450523	WP_000817105.1
C2566_RS11775	ydgI	ydgI	amino acid permease	0.371855001995935	0.404356578361332	Upregulated	22.4021145405724	WP_000412379.1
C2566_RS05250	prpD	prpD	2-methylcitrate dehydratase	0.37143090495312	0.423897371185073	Upregulated	10.1523123359517	WP_001275862.1
C2566_RS19490	dcuC	dcuC	anaerobic C4-dicarboxylate transporter DcuC	0.370080563712188	0.449360645425324	Upregulated	14.3912912770634	WP_000467018.1
C2566_RS11790	rstA	rstA	two-component system response regulator RstA	0.370037258560884	0.34763089972392	Upregulated	73.8755364267958	WP_001092508.1
C2566_RS18770	ygjJ	ygjJ	protein YgjJ	0.369336141351511	0.402382099742754	Upregulated	8.00979598718733	WP_000767652.1
C2566_RS00710	C2566_RS00710	C2566_RS00710	cysteine hydrolase family protein	0.369037261440321	0.43124368484043	Upregulated	11.5005279569244	WP_000194414.1
C2566_RS01075	fdnG	fdnG	formate dehydrogenase-N subunit alpha	0.369013543330847	0.388439908670077	Upregulated	1651.80078606772	WP_010723259.1
C2566_RS02825	ytfP	ytfP	gamma-glutamylcyclotransferase family protein	0.368865973490539	0.339601586414154	Upregulated	151.799157560726	WP_001219160.1
C2566_RS05190	yahG	yahG	DUF1116 domain-containing protein	0.368699069214982	0.441939455362494	Upregulated	11.9123128600296	WP_000083450.1
C2566_RS10695	C2566_RS10695	C2566_RS10695	hypothetical protein	0.368458152720708	0.450740337613245	Upregulated	12.4694569888387	WP_000654171.1
C2566_RS08095	potH	potH	putrescine ABC transporter permease PotH	0.36763168677039	0.435372262217463	Upregulated	8.90315585413977	WP_000105444.1
C2566_RS05005	paoC	paoC	aldehyde oxidoreductase molybdenum-binding subunit PaoC	0.36754843639122	0.451903773794746	Upregulated	25.3599167558289	WP_000667062.1
C2566_RS05770	clpP	clpP	ATP-dependent Clp endopeptidase proteolytic subunit ClpP	0.367261413242042	0.364569335314419	Upregulated	661.185611510957	WP_000122253.1
C2566_RS15310	yfdC	yfdC	formate/nitrite transporter family protein	0.366900297721337	0.44160712879211	Upregulated	17.4720969316255	WP_000368117.1
C2566_RS08860	yccE	yccE	YccE family protein	0.366130642867074	0.44160712879211	Upregulated	20.9334332284954	WP_000535346.1
C2566_RS00330	yifB	yifB	YifB family Mg chelatase-like AAA ATPase	0.366091232348145	0.37401983049674	Upregulated	37.1718027193421	WP_000058964.1
C2566_RS04065	thiQ	thiQ	thiamine ABC transporter ATP-binding protein ThiQ	0.366031112309566	0.443254529183398	Upregulated	12.359525504129	WP_000916325.1
C2566_RS04585	dapD	dapD	2,3,4,5-tetrahydropyridine-2,6-dicarboxylate N-succinyltransferase	0.365613038953241	0.394857650828271	Upregulated	397.339479572551	WP_001186650.1
C2566_RS00110	bglG	bglG	transcriptional antiterminator BglG	0.365482175941813	0.450740337613245	Upregulated	8.97308516853011	WP_001300932.1
C2566_RS03370	sltY	sltY	murein transglycosylase	0.364709389091298	0.388439908670077	Upregulated	321.164998255386	WP_000409451.1
C2566_RS10770	feaB	feaB	phenylacetaldehyde dehydrogenase	0.364706459877828	0.352108792151634	Upregulated	72.5508364006011	WP_000138605.1
C2566_RS16680	ygaV	ygaV	ArsR/SmtB family transcription factor	0.364376063152997	0.419080132139671	Upregulated	20.5795473797189	WP_000137280.1
C2566_RS20480	malT	malT	HTH-type transcriptional regulator MalT	0.364167685890793	0.404356578361332	Upregulated	300.523533899232	WP_000906955.1
C2566_RS03810	sgcC	sgcC	PTS sugar transporter subunit IIC SgcC	0.364033408006021	0.42624385709885	Upregulated	24.6413816335806	WP_000460843.1
C2566_RS05365	fghA	fghA	S-formylglutathione hydrolase	0.363623821797779	0.404264172148929	Upregulated	53.8235225181407	WP_000419042.1
C2566_RS05350	mhpE	mhpE	4-hydroxy-2-oxovalerate aldolase	0.363020174393126	0.457856884938042	Upregulated	8.60235000781092	WP_001013494.1
C2566_RS18730	nfeR	nfeR	DNA-binding transcriptional regulator NfeR	0.362746643756201	0.385510031322833	Upregulated	37.7422154428558	WP_000018003.1
C2566_RS17395	gcvA	gcvA	glycine cleavage system transcriptional regulator GcvA	0.361874166845694	0.388439908670077	Upregulated	107.207405601938	WP_000044401.1
C2566_RS21450	yibA	yibA	HEAT repeat domain-containing protein	0.360819744735763	0.444896260532523	Upregulated	581.207136025633	WP_000072850.1
C2566_RS21305	bax	bax	protein bax	0.359916291340705	0.385510031322833	Upregulated	831.468775374983	WP_001297957.1
C2566_RS17520	mutH	mutH	DNA mismatch repair endonuclease MutH	0.359361029689181	0.413264686042558	Upregulated	33.9581752352121	WP_000082201.1
C2566_RS02095	alsE	alsE	D-allulose-6-phosphate 3-epimerase	0.358942916144437	0.412469846813082	Upregulated	18.505632221738	WP_001311314.1
C2566_RS18375	gpr	gpr	L-glyceraldehyde 3-phosphate reductase	0.358525624702289	0.420296272022424	Upregulated	261.911113633827	WP_000262172.1
C2566_RS07435	gpmA	gpmA	2,3-diphosphoglycerate-dependent phosphoglycerate mutase	0.358271961842622	0.361944212546264	Upregulated	1050.34381326248	WP_001295305.1
C2566_RS16445	kgtP	kgtP	alpha-ketoglutarate permease	0.358231788530036	0.412469846813082	Upregulated	431.096041163722	WP_000841103.1
C2566_RS06585	entA	entA	2,3-dihydro-2,3-dihydroxybenzoate dehydrogenase EntA	0.358098897077576	0.437597192169999	Upregulated	10.802761156788	WP_000347664.1
C2566_RS18930	tdcG	tdcG	L-serine ammonia-lyase	0.357533731416825	0.436204121650787	Upregulated	309.848895209331	WP_000622126.1
C2566_RS18600	yqiI	yqiI	fimbrial protein	0.357455134907141	0.457959306875401	Upregulated	19.4363028464253	WP_001269802.1
C2566_RS09020	ghrA	ghrA	glyoxylate/hydroxypyruvate reductase GhrA	0.357015833987526	0.397402961829155	Upregulated	94.3147740448589	WP_000351315.1
C2566_RS01060	fdhE	fdhE	formate dehydrogenase accessory protein FdhE	0.356958841905443	0.388439908670077	Upregulated	149.226819453572	WP_000027705.1
C2566_RS00750	C2566_RS00750	C2566_RS00750	2-dehydro-3-deoxygalactonokinase	0.356945239923644	0.453998723647405	Upregulated	18.1059292513892	WP_001117530.1
C2566_RS01455	trmA	trmA	tRNA (uridine(54)-C5)-methyltransferase TrmA	0.356721748532046	0.334987804347756	Upregulated	89.3159540925743	WP_000187022.1
C2566_RS01435	oxyR	oxyR	DNA-binding transcriptional regulator OxyR	0.35658022983231	0.417115781348851	Upregulated	169.956641323108	WP_001025939.1
C2566_RS09730	ycgB	ycgB	SpoVR family protein	0.356448722183514	0.402382099742754	Upregulated	374.993003012898	WP_000190854.1
C2566_RS21725	yicG	yicG	trimeric intracellular cation channel family protein	0.355441086147026	0.40501652505822	Upregulated	57.2693881447359	WP_000924289.1
C2566_RS15905	hyfI	hyfI	hydrogenase 4 catalytic subunit HyfI	0.354913593924306	0.466229078736539	Upregulated	6.01390089060839	WP_000075541.1
C2566_RS21670	mutM	mutM	bifunctional DNA-formamidopyrimidine glycosylase/DNA-(apurinic or apyrimidinic site) lyase	0.354808286180264	0.435624145351857	Upregulated	29.7957200705624	WP_001114543.1
C2566_RS18240	yghO	yghO	protein YghO	0.354326992144012	0.466229078736539	Upregulated	11.6174727652923	WP_001300526.1
C2566_RS04290	ampD	ampD	1,6-anhydro-N-acetylmuramyl-L-alanine amidase AmpD	0.353851435989992	0.404621667447358	Upregulated	95.1593312125191	WP_000923721.1
C2566_RS06670	citT	citT	citrate/succinate antiporter CitT	0.353566909281725	0.463367351112343	Upregulated	19.7889896462541	WP_000050323.1
C2566_RS21030	yhjG	yhjG	AsmA family protein	0.353461882781398	0.385510031322833	Upregulated	74.7929434674745	WP_001296794.1
C2566_RS21855	C2566_RS21855	C2566_RS21855	transposase	0.35298548991424	0.46052992074619	Upregulated	12.1297613617367	NA
C2566_RS18075	yggR	yggR	PilT/PilU family type 4a pilus ATPase	0.352769366194373	0.466619586728696	Upregulated	10.425617404686	WP_001326494.1
C2566_RS19715	yhdX	yhdX	amino acid ABC transporter permease	0.351874653328098	0.470202232533891	Upregulated	10.5190110806069	WP_000019664.1
C2566_RS13515	C2566_RS13515	C2566_RS13515	hypothetical protein	0.351619450359246	0.441898012261653	Upregulated	58.0466382419736	NA
C2566_RS17900	gcvP	gcvP	aminomethyl-transferring glycine dehydrogenase	0.351034376588099	0.415605981088848	Upregulated	700.846968709035	WP_000195061.1
C2566_RS01370	ptsP	ptsP	phosphoenolpyruvate--protein phosphotransferase	0.350845698788479	0.404264172148929	Upregulated	47.257928286615	WP_001185138.1
C2566_RS17335	C2566_RS17335	C2566_RS17335	L-fuculose-phosphate aldolase	0.350584444271791	0.471736626001494	Upregulated	9.20524465767611	NA
C2566_RS19485	nanR	nanR	transcriptional regulator NanR	0.348909665118132	0.43228910825778	Upregulated	114.949100048374	WP_000523844.1
C2566_RS16685	ygaP	ygaP	thiosulfate sulfurtransferase YgaP	0.347818369938041	0.436204121650787	Upregulated	20.1657359639912	WP_001229445.1
C2566_RS10210	yciX	yciX	protein YciX	0.347305258531769	0.419080132139671	Upregulated	112.407579822049	WP_001297116.1
C2566_RS13665	hisF	hisF	imidazole glycerol phosphate synthase subunit HisF	0.347085789897596	0.416058086047843	Upregulated	42.689502288338	WP_000880195.1
C2566_RS15105	hisM	hisM	ABC transporter permease	0.346964201162909	0.425321557900415	Upregulated	68.6419521540453	WP_000569958.1
C2566_RS08410	ycaR	ycaR	protein YcaR	0.346904560331152	0.414850612912155	Upregulated	76.421415972186	WP_000350058.1
C2566_RS18390	exbD	exbD	TonB system transport protein ExbD	0.34688531352367	0.416375820837121	Upregulated	82.5672210192447	WP_001240712.1
C2566_RS07080	kdpE	kdpE	two-component system response regulator KdpE	0.34687879113685	0.473002301780985	Upregulated	9.22551900982865	WP_000186074.1
C2566_RS18675	ttdR	ttdR	L-tartrate utilization transcriptional activator TtdR	0.346591638718429	0.44488114870795	Upregulated	25.3148790904215	WP_000935206.1
C2566_RS04645	skp	skp	molecular chaperone Skp	0.346487223030067	0.416058086047843	Upregulated	685.322913570872	WP_000758956.1
C2566_RS02555	hflK	hflK	FtsH protease activity modulator HflK	0.346271717779384	0.430664570721346	Upregulated	433.960778768664	WP_000312488.1
C2566_RS10040	oppF	oppF	murein tripeptide/oligopeptide ABC transporter ATP-binding protein OppF	0.345230199190181	0.448905672157878	Upregulated	752.048247497881	WP_000994905.1
C2566_RS07825	gsiC	gsiC	glutathione ABC transporter permease GsiC	0.34522219540079	0.342287494173632	Upregulated	54.5201698379196	WP_000936043.1
C2566_RS11415	ydeA	ydeA	L-arabinose MFS transporter	0.344982755689272	0.456870617535127	Upregulated	48.9195767727603	WP_000210799.1
C2566_RS15340	emrK	emrK	multidrug efflux MFS transporter periplasmic adaptor subunit EmrK	0.344434438722918	0.466229078736539	Upregulated	44.6479748266999	WP_000435167.1
C2566_RS05120	ykgF	ykgF	LutB/LldF family L-lactate oxidation iron-sulfur protein	0.344304290787071	0.452704779992038	Upregulated	81.6390215927865	WP_000023927.1
C2566_RS20625	ugpQ	ugpQ	glycerophosphodiester phosphodiesterase	0.3441714515003	0.406390441161883	Upregulated	56.8203904942263	WP_000073599.1
C2566_RS19800	def	def	peptide deformylase	0.344101478143975	0.404621667447358	Upregulated	1636.27156984073	WP_000114984.1
C2566_RS13485	C2566_RS13485	C2566_RS13485	glycosyltransferase family 9 protein	0.344095805057884	0.466619586728696	Upregulated	35.6824811562047	NA
C2566_RS17280	yqcC	yqcC	YqcC family protein	0.343842834846326	0.466229078736539	Upregulated	7.85999504784292	WP_000207003.1
C2566_RS12870	yoaH	yoaH	YoaH family protein	0.34377596737366	0.460797168134371	Upregulated	43.747683162648	WP_000457334.1
C2566_RS17490	thyA	thyA	thymidylate synthase	0.342341461352693	0.3155995139701	Upregulated	189.976994307494	WP_000816234.1
C2566_RS07770	ybiT	ybiT	ABC-F family ATPase	0.342148285377614	0.412469846813082	Upregulated	218.749467089897	WP_000961458.1
C2566_RS02935	yjgH	yjgH	RidA family protein	0.341324799559034	0.449464508086752	Upregulated	30.6147268164883	WP_000230274.1
C2566_RS11405	ptrR	ptrR	putrescine utilization regulator PtrR	0.341026289399333	0.480473819317616	Upregulated	12.5423278473145	WP_000366501.1
C2566_RS16660	gabP	gabP	GABA permease	0.340882435388872	0.46052992074619	Upregulated	31.6261831728831	WP_001301367.1
C2566_RS14105	C2566_RS14105	C2566_RS14105	helix-turn-helix domain-containing protein	0.340662526806871	0.46298159852952	Upregulated	62.7260757177555	WP_000858919.1
C2566_RS20150	prkB	prkB	phosphoribulokinase	0.340333130969786	0.408568107069956	Upregulated	97.9695202943296	WP_001274680.1
C2566_RS00290	C2566_RS00290	C2566_RS00290	hypothetical protein	0.34020811936635	0.456956085442268	Upregulated	82.4003295446839	NA
C2566_RS09610	ymgC	ymgC	protein YmgC	0.339933179712477	0.482802350312799	Upregulated	7.32599176235712	WP_001065752.1
C2566_RS06735	crcB	crcB	fluoride efflux transporter CrcB	0.33858353396612	0.388439908670077	Upregulated	54.5847821390418	WP_000939738.1
C2566_RS10555	abgA	abgA	p-aminobenzoyl-glutamate hydrolase subunit AbgA	0.338450799795361	0.466229078736539	Upregulated	23.89742554737	WP_000444929.1
C2566_RS16790	yqaB	yqaB	fructose-1-phosphate/6-phosphogluconate phosphatase	0.337990560684734	0.388439908670077	Upregulated	54.3712129795227	WP_000273290.1
C2566_RS06780	rlpA	rlpA	endolytic peptidoglycan transglycosylase RlpA	0.337516023587003	0.399272181484892	Upregulated	132.029292571841	WP_001231428.1
C2566_RS08085	potF	potF	spermidine/putrescine ABC transporter substrate-binding protein PotF	0.337361832333323	0.471320210192675	Upregulated	17.454162935644	WP_000126069.1
C2566_RS15525	C2566_RS15525	C2566_RS15525	FlxA-like family protein	0.336875753939022	0.486144885006195	Upregulated	8.31448346832501	WP_000201405.1
C2566_RS24295	C2566_RS24295	C2566_RS24295	IS3-like element ISEcB1 family transposase	0.336457144197829	0.480442075816858	Upregulated	7.22265873005169	WP_085950470.1
C2566_RS10285	yciW	yciW	carboxymuconolactone decarboxylase family protein	0.33627748419177	0.466229078736539	Upregulated	27.1404792936124	WP_001301103.1
C2566_RS12430	ydjO	ydjO	protein YdjO	0.336121792207635	0.473002301780985	Upregulated	22.57583995015	WP_000493142.1
C2566_RS14235	yohC	yohC	Yip1 family protein	0.336038409692662	0.394857650828271	Upregulated	84.7315803234465	WP_001319944.1
C2566_RS22090	dgoR	dgoR	D-galactonate utilization transcriptional regulator DgoR	0.335961946878149	0.444896260532523	Upregulated	35.7010072158651	WP_000174305.1
C2566_RS16100	fdx	fdx	ISC system 2Fe-2S type ferredoxin	0.335593992109339	0.443918647633312	Upregulated	52.596009878769	WP_001124469.1
C2566_RS12480	nadE	nadE	ammonia-dependent NAD(+) synthetase	0.335584257141292	0.376206221398744	Upregulated	90.4083481251712	WP_000175052.1
C2566_RS01105	frvB	frvB	PTS fructose-like transporter subunit IIBC	0.334842510727439	0.484748175505088	Upregulated	14.7728673496663	WP_000446023.1
C2566_RS08180	hcp	hcp	hydroxylamine reductase	0.334610712222924	0.481644198387757	Upregulated	24.6162318112439	WP_000458809.1
C2566_RS17630	C2566_RS17630	C2566_RS17630	hypothetical protein	0.333805121991951	0.48230649309947	Upregulated	154.925522830848	NA
C2566_RS03945	caiT	caiT	L-carnitine/gamma-butyrobetaine antiporter	0.333782353839953	0.490659515457585	Upregulated	10.9709866716563	WP_000787118.1
C2566_RS12295	ppsR	ppsR	posphoenolpyruvate synthetase regulatory kinase/phosphorylase PpsR	0.333491857667915	0.400416355286749	Upregulated	111.051241915079	WP_000368046.1
C2566_RS01855	ubiA	ubiA	4-hydroxybenzoate octaprenyltransferase	0.333355874261328	0.444896260532523	Upregulated	330.882280097176	WP_000455227.1
C2566_RS01035	dtd	dtd	D-aminoacyl-tRNA deacylase	0.333121372873687	0.418816494533287	Upregulated	75.5744988564226	WP_000560983.1
C2566_RS04990	C2566_RS04990	C2566_RS04990	hypothetical protein	0.332880126218703	0.484468456483689	Upregulated	163.789555049014	NA
C2566_RS07935	C2566_RS07935	C2566_RS07935	DinI-like family protein	0.332778008536893	0.481644198387757	Upregulated	23.6986677359185	WP_001217575.1
C2566_RS17855	fau	fau	5-formyltetrahydrofolate cyclo-ligase	0.332662238358677	0.435389220638689	Upregulated	267.360345303276	WP_001298273.1
C2566_RS00865	rrf	rrf	hypothetical protein	0.331876074216008	0.402382099742754	Upregulated	15.6653355856313	NA
C2566_RS12675	ydjL	ydjL	zinc-binding dehydrogenase	0.331265474984783	0.473002301780985	Upregulated	18.4423851737335	WP_000645220.1
C2566_RS14425	yeiW	yeiW	YkgJ family cysteine cluster protein	0.329619492458215	0.473002301780985	Upregulated	10.5210840349809	WP_000389030.1
C2566_RS09455	lolD	lolD	lipoprotein-releasing ABC transporter ATP-binding protein LolD	0.329460082612613	0.442594285352541	Upregulated	46.7568258243845	WP_001033695.1
C2566_RS02365	dsbD	dsbD	protein-disulfide reductase DsbD	0.328417448128369	0.394877405345346	Upregulated	123.22457541043	WP_000068928.1
C2566_RS08645	helD	helD	DNA helicase IV	0.328371427921626	0.404621667447358	Upregulated	237.3573194003	WP_001295354.1
C2566_RS09530	phoQ	phoQ	two-component system sensor histidine kinase PhoQ	0.328367372318571	0.388889315328082	Upregulated	102.757045087886	WP_000735411.1
C2566_RS20615	ggt	ggt	gamma-glutamyltransferase	0.326721013369294	0.494242641836783	Upregulated	16.5213910746923	WP_000595071.1
C2566_RS18920	cyuA	cyuA	cysteine desulfidase	0.326549229352861	0.4561301799628	Upregulated	30.0896560403748	WP_000460514.1
C2566_RS06570	entC	entC	isochorismate synthase EntC	0.326308368418047	0.481644198387757	Upregulated	13.7689041478886	WP_001301140.1
C2566_RS04580	yaeI	yaeI	phosphodiesterase YaeI	0.325684680863834	0.471736626001494	Upregulated	17.322787757519	WP_000625625.1
C2566_RS03300	thrB	thrB	homoserine kinase	0.324519384790736	0.468913611003361	Upregulated	149.9485232082	WP_000241662.1
C2566_RS06080	rhsD	rhsD	rhs element protein RhsD	0.324436288563652	0.470059267369542	Upregulated	141.760638236982	WP_000014858.1
C2566_RS08400	lpxK	lpxK	tetraacyldisaccharide 4'-kinase	0.324359981897954	0.457959306875401	Upregulated	49.1019817034179	WP_000570539.1
C2566_RS03980	kefC	kefC	glutathione-regulated potassium-efflux system protein KefC	0.324358955184711	0.417158114501217	Upregulated	45.0028600682554	WP_000377129.1
C2566_RS17870	ygfB	ygfB	UPF0149 family protein YgfB	0.324312691150202	0.358768847929462	Upregulated	269.733814737137	WP_001295378.1
C2566_RS02210	crfC	crfC	clamp-binding protein CrfC	0.32399528444509	0.493484769950893	Upregulated	28.9704633058951	WP_000288588.1
C2566_RS02635	yjfP	yjfP	esterase	0.323675433998971	0.463930386527959	Upregulated	28.6092738118815	WP_000569679.1
C2566_RS15630	murQ	murQ	N-acetylmuramic acid 6-phosphate etherase	0.322820846083742	0.463930386527959	Upregulated	29.0796172461304	WP_001175605.1
C2566_RS02705	rplI	rplI	50S ribosomal protein L9	0.322735296216349	0.493504716093294	Upregulated	597.836740917056	WP_001196062.1
C2566_RS07740	ompX	ompX	outer membrane protein OmpX	0.322607492471616	0.456956085442268	Upregulated	978.158452348206	WP_001295296.1
C2566_RS21090	bcsR	bcsR	cellulose biosynthesis protein BcsR	0.322142884459466	0.447532400428001	Upregulated	20.810429121171	WP_001063318.1
C2566_RS14125	apbC	apbC	iron-sulfur cluster carrier protein ApbC	0.321909414896626	0.435624145351857	Upregulated	241.441535388889	WP_001005448.1
C2566_RS06055	cnoX	cnoX	chaperedoxin	0.320898636785369	0.44160712879211	Upregulated	168.764491896586	WP_001300573.1
C2566_RS11840	uidR	uidR	DNA-binding transcriptional regulator UidR	0.320833964239912	0.46052992074619	Upregulated	390.896155354226	WP_000969092.1
C2566_RS08935	C2566_RS08935	C2566_RS08935	hypothetical protein	0.320591636418286	0.503439736326787	Upregulated	7.58728613763667	WP_000979516.1
C2566_RS02865	yjgA	yjgA	ribosome biogenesis factor YjgA	0.320125285359509	0.485374480764041	Upregulated	258.48758256084	WP_000166270.1
C2566_RS01470	C2566_RS01470	C2566_RS01470	hypothetical protein	0.320086398463442	0.50928457686245	Upregulated	13.0112144785909	NA
C2566_RS13820	gmd	gmd	GDP-mannose 4,6-dehydratase	0.320079816191253	0.497740076375503	Upregulated	6.52459628169558	WP_000048190.1
C2566_RS08600	fabA	fabA	bifunctional 3-hydroxydecanoyl-ACP dehydratase/trans-2-decenoyl-ACP isomerase	0.320036162875317	0.473002301780985	Upregulated	320.403819128818	WP_000227927.1
C2566_RS10875	ydcJ	ydcJ	VOC family protein	0.319873829312563	0.417158114501217	Upregulated	82.3082695111141	WP_000013789.1
C2566_RS19675	yhdJ	yhdJ	adenine-specific DNA-methyltransferase	0.319402022777679	0.498471295007092	Upregulated	15.7335691104357	WP_001258917.1
C2566_RS16070	sseA	sseA	3-mercaptopyruvate sulfurtransferase	0.319349040883551	0.469055184265229	Upregulated	269.216355401349	WP_000108626.1
C2566_RS03255	msyB	msyB	acidic protein MsyB	0.318987777965003	0.494427858849219	Upregulated	13.6353833800734	WP_001102353.1
C2566_RS24870	C2566_RS24870	C2566_RS24870	hypothetical protein	0.318333007297815	0.511618717532418	Upregulated	7.77091303654568	WP_001297301.1
C2566_RS05990	fsr	fsr	fosmidomycin MFS transporter	0.318233896775311	0.445440883825582	Upregulated	70.0973470719423	WP_001251610.1
C2566_RS21780	yicI	yicI	alpha-xylosidase	0.317597422873304	0.436204121650787	Upregulated	52.9562824290051	WP_000702882.1
C2566_RS20590	yhhX	yhhX	oxidoreductase	0.316716564213084	0.443198009548076	Upregulated	162.412965408501	WP_000236293.1
C2566_RS14005	gatA	gatA	PTS galactitol transporter subunit IIA	0.315522143001832	0.48230649309947	Upregulated	5.44305559798966	WP_000182921.1
C2566_RS09970	C2566_RS09970	C2566_RS09970	hypothetical protein	0.314939816304771	0.464740571604946	Upregulated	44.4780746530047	NA
C2566_RS01655	zraR	zraR	sigma-54-dependent response regulator transcription factor ZraR	0.314672674507935	0.475298198854966	Upregulated	66.1067540483678	WP_000148551.1
C2566_RS11035	pqqU	pqqU	TonB-dependent receptor PqqU	0.314358746778053	0.463930386527959	Upregulated	190.43196877528	WP_000689311.1
C2566_RS15805	yffB	yffB	ArsC family reductase	0.314152809711781	0.471475717085412	Upregulated	52.0468342137071	WP_000258236.1
C2566_RS00620	rarD	rarD	EamA family transporter RarD	0.313802673675984	0.493484769950893	Upregulated	21.2427016891449	WP_000339104.1
C2566_RS18385	yghA	yghA	NADP(+)-dependent aldehyde reductase	0.31339112465206	0.462185271286726	Upregulated	39.5968711432525	WP_000018760.1
C2566_RS08690	yccA	yccA	FtsH protease modulator YccA	0.312405078693912	0.466229078736539	Upregulated	827.528393625859	WP_000375136.1
C2566_RS21070	bcsZ	bcsZ	cellulose synthase complex periplasmic endoglucanase BcsZ	0.312254847739377	0.484468456483689	Upregulated	20.0438910380809	WP_001295222.1
C2566_RS08510	ssuA	ssuA	aliphatic sulfonate ABC transporter substrate-binding protein SsuA	0.312151763662001	0.498471295007092	Upregulated	7.68356456752183	WP_001244308.1
C2566_RS13505	C2566_RS13505	C2566_RS13505	hypothetical protein	0.311929064315793	0.519947846274436	Upregulated	56.7089252932243	NA
C2566_RS07260	sucA	sucA	2-oxoglutarate dehydrogenase E1 component	0.3111980299126	0.488242844890202	Upregulated	3100.46962672217	WP_001181473.1
C2566_RS01980	ghxP	ghxP	guanine/hypoxanthine transporter GhxP	0.310492963289272	0.471736626001494	Upregulated	47.0929970701319	WP_000106882.1
C2566_RS13145	znuB	znuB	zinc ABC transporter permease subunit ZnuB	0.310333711929888	0.456956085442268	Upregulated	44.1438931195825	WP_000571479.1
C2566_RS18430	dkgA	dkgA	2,5-didehydrogluconate reductase DkgA	0.309930392042202	0.429982764031799	Upregulated	147.499179277319	WP_000013149.1
C2566_RS01765	yjbE	yjbE	exopolysaccharide production protein YjbE	0.309492745796738	0.522171265139234	Upregulated	4.21763514605191	WP_000757333.1
C2566_RS09265	flgH	flgH	flagellar basal body L-ring protein FlgH	0.309254385928978	0.519287583923492	Upregulated	19.0499767754762	WP_001295442.1
C2566_RS21870	C2566_RS21870	C2566_RS21870	DUF5983 family protein	0.308754765590086	0.522500778960273	Upregulated	9.0935881121989	WP_000761714.1
C2566_RS15670	hemF	hemF	oxygen-dependent coproporphyrinogen oxidase	0.308419595984741	0.417991392369	Upregulated	48.3655012816561	WP_000801364.1
C2566_RS04510	fhuA	fhuA	ferrichrome porin FhuA	0.308384839010868	0.383655731109694	Upregulated	115.569656766391	NA
C2566_RS16110	hscB	hscB	co-chaperone HscB	0.307586486947033	0.449360645425324	Upregulated	81.9845566671988	WP_000384413.1
C2566_RS15465	mntH	mntH	Nramp family divalent metal transporter	0.307262039246145	0.493484769950893	Upregulated	311.975119478743	WP_000186384.1
C2566_RS24785	C2566_RS24785	C2566_RS24785	hypothetical protein	0.307087714066826	0.513180949407401	Upregulated	12.8536281940908	WP_122056850.1
C2566_RS15130	purF	purF	amidophosphoribosyltransferase	0.307001690448838	0.416375820837121	Upregulated	93.5055889070469	WP_000334220.1
C2566_RS04780	C2566_RS04780	C2566_RS04780	hypothetical protein	0.305553921645509	0.524777141546176	Upregulated	339.579085673745	NA
C2566_RS15645	yfeY	yfeY	RpoE-regulated lipoprotein	0.305522953960991	0.481644198387757	Upregulated	223.485292897957	WP_000838937.1
C2566_RS04480	hrpB	hrpB	ATP-dependent helicase HrpB	0.305326012291829	0.388439908670077	Upregulated	96.132853913236	WP_001350480.1
C2566_RS01985	yjcE	yjcE	Na+/H+ antiporter	0.305126852470375	0.466229078736539	Upregulated	142.74830728412	WP_000402207.1
C2566_RS24325	ypfM	ypfM	protein YpfM	0.304226650017238	0.514772161837469	Upregulated	1213.59334105397	WP_001386977.1
C2566_RS01750	yjbD	yjbD	DUF3811 domain-containing protein	0.304091824298937	0.442594285352541	Upregulated	98.8476484522659	WP_001207634.1
C2566_RS05845	amtB	amtB	ammonium transporter AmtB	0.303493452537066	0.4911787545329	Upregulated	39.137552661968	WP_000685032.1
C2566_RS19525	degQ	degQ	serine endoprotease DegQ	0.303357523406695	0.451903773794746	Upregulated	95.3300043920955	WP_001295271.1
C2566_RS02805	msrA	msrA	peptide-methionine (S)-S-oxide reductase MsrA	0.303304674986616	0.513180949407401	Upregulated	110.016306249635	WP_001295196.1
C2566_RS11990	sodC	sodC	superoxide dismutase [Cu-Zn] SodC	0.303171908515116	0.488198119356183	Upregulated	91.3497423154508	WP_001296937.1
C2566_RS00335	ilvL	ilvL	ilv operon leader peptide	0.303087304279869	0.514585001794841	Upregulated	880.220940019002	WP_001311244.1
C2566_RS09585	bluR	bluR	DNA-binding transcriptional repressor BluR	0.302847927490402	0.456956085442268	Upregulated	41.1326849530018	WP_000332308.1
C2566_RS21500	yibL	yibL	YibL family ribosome-associated protein	0.302369234844955	0.425321557900415	Upregulated	62.7903075910958	WP_000665676.1
C2566_RS12605	selD	selD	selenide, water dikinase SelD	0.302300655434393	0.487307211388988	Upregulated	373.785268937002	WP_001301298.1
C2566_RS21845	C2566_RS21845	C2566_RS21845	autotransporter outer membrane beta-barrel domain-containing protein	0.301774189432212	0.523889515376847	Upregulated	245.729777204177	WP_001038839.1
C2566_RS14780	glpB	glpB	glycerol-3-phosphate dehydrogenase subunit GlpB	0.301689851276398	0.528701972037666	Upregulated	270.467577065559	WP_001209902.1
C2566_RS24515	C2566_RS24515	C2566_RS24515	hypothetical protein	0.301192776248704	0.522171265139234	Upregulated	53.5137072900339	WP_012777340.1
C2566_RS08450	ldtD	ldtD	L,D-transpeptidase	0.301051316924327	0.463930386527959	Upregulated	395.468432834016	WP_000925969.1
C2566_RS14395	psuG	psuG	pseudouridine-5'-phosphate glycosidase	0.300244087440985	0.519280909158013	Upregulated	6.73191244809784	WP_000040208.1
C2566_RS13925	mdtB	mdtB	multidrug efflux RND transporter permease subunit MdtB	0.300139524676369	0.511618717532418	Upregulated	39.1654157153651	WP_001197904.1
C2566_RS12890	pdeD	pdeD	EAL domain-containing protein	0.299910038678998	0.484160249258415	Upregulated	26.02865087412	WP_001295494.1
C2566_RS03520	bglJ	bglJ	DNA-binding transcriptional activator BglJ	0.29957024306984	0.498471295007092	Upregulated	34.3231965049254	WP_001301727.1
C2566_RS13155	ruvA	ruvA	Holliday junction branch migration protein RuvA	0.299549561910374	0.382996287673125	Upregulated	157.212985548124	WP_000580332.1
C2566_RS25270	C2566_RS25270	C2566_RS25270	phage head spike fiber domain-containing protein	0.298468752735233	0.537704308457305	Upregulated	39.3230001578351	NA
C2566_RS16090	pepB	pepB	aminopeptidase PepB	0.298246913110682	0.484468456483689	Upregulated	160.027239695964	WP_000133580.1
C2566_RS20800	rhsB	rhsB	rhs element protein RhsB	0.298113070506045	0.493896728071039	Upregulated	161.213515841373	WP_000015099.1
C2566_RS01620	hemE	hemE	uroporphyrinogen decarboxylase	0.298058365367912	0.470202232533891	Upregulated	64.324464331014	WP_000137657.1
C2566_RS08955	efeO	efeO	iron uptake system protein EfeO	0.298047273669888	0.484468456483689	Upregulated	65.3749231565007	WP_000154398.1
C2566_RS10810	ynbC	ynbC	bifunctional alpha/beta hydrolase/class I SAM-dependent methyltransferase	0.297805215149604	0.528701972037666	Upregulated	24.3947769438564	WP_000431845.1
C2566_RS10350	puuR	puuR	HTH-type transcriptional regulator PuuR	0.29679135100514	0.484748175505088	Upregulated	39.7003587948675	WP_001278727.1
C2566_RS10460	ycjX	ycjX	YcjX family protein	0.296682447266215	0.425251699337195	Upregulated	122.183405146393	WP_000825777.1
C2566_RS06060	ybbO	ybbO	NADP(+)-dependent aldehyde reductase	0.29661914294478	0.466229078736539	Upregulated	53.5432364323276	WP_000148941.1
C2566_RS14920	elaD	elaD	deubiquitinase ElaD	0.296342009245769	0.537704308457305	Upregulated	28.3059839173621	WP_001326980.1
C2566_RS15265	sixA	sixA	phosphohistidine phosphatase SixA	0.296142895486634	0.506984190806534	Upregulated	277.070340024733	WP_001195819.1
C2566_RS17300	ppnN	ppnN	nucleotide 5'-monophosphate nucleosidase PpnN	0.296080645416041	0.520373123657205	Upregulated	1138.55421930361	WP_000627995.1
C2566_RS05220	yahM	yahM	protein YahM	0.295953607355805	0.532604050668614	Upregulated	16.9487323577397	WP_000290616.1
C2566_RS11650	rspA	rspA	starvation-sensing protein RspA	0.29594692838397	0.54170918577884	Upregulated	15.7366126339696	WP_001295394.1
C2566_RS04590	glnD	glnD	bifunctional uridylyltransferase/uridylyl-removing protein GlnD	0.295879284010892	0.475298198854966	Upregulated	76.7908572959881	WP_001094566.1
C2566_RS18295	yghS	yghS	dTMP kinase	0.29573883645011	0.501755267835375	Upregulated	4.96714101504592	WP_001076243.1
C2566_RS08495	ssuB	ssuB	aliphatic sulfonates ABC transporter ATP-binding protein	0.295358506471469	0.528337138527387	Upregulated	21.7981608209318	WP_001090506.1
C2566_RS04930	yafO	yafO	type II toxin-antitoxin system mRNA interferase toxin YafO	0.295194136572446	0.522171265139234	Upregulated	19.6163747324178	WP_001263493.1
C2566_RS10540	abgT	abgT	p-aminobenzoyl-glutamate transporter	0.295047274627642	0.501454789955826	Upregulated	29.2443296048789	WP_000062972.1
C2566_RS07820	gsiB	gsiB	glutathione ABC transporter substrate-binding protein GsiB	0.294601507699281	0.444896260532523	Upregulated	105.466666622052	WP_000090140.1
C2566_RS24135	C2566_RS24135	C2566_RS24135	autotransporter outer membrane beta-barrel domain-containing protein	0.293853047146336	0.537704308457305	Upregulated	9.54679040878854	NA
C2566_RS14630	yojI	yojI	microcin J25 efflux ABC transporter YojI	0.293682381464656	0.494971062839413	Upregulated	70.6761177546971	WP_000422182.1
C2566_RS10195	topA	topA	type I DNA topoisomerase	0.29341099664287	0.473002301780985	Upregulated	572.138359639733	WP_001297122.1
C2566_RS14765	glpQ	glpQ	glycerophosphodiester phosphodiesterase	0.29329511356445	0.523844607659124	Upregulated	2215.41811184987	WP_000779102.1
C2566_RS18415	yqhC	yqhC	DNA-binding transcriptional regulator YqhC	0.293100621503561	0.484468456483689	Upregulated	49.0031120708653	WP_001298382.1
C2566_RS00915	yihA	yihA	ribosome biogenesis GTP-binding protein YihA/YsxC	0.292249275120937	0.494165146105719	Upregulated	136.671139612532	WP_000183349.1
C2566_RS11225	dosP	dosP	oxygen-sensing cyclic-di-GMP phosphodiesterase DosP	0.292048337296105	0.540775807436241	Upregulated	23.8820896297101	WP_012304876.1
C2566_RS15975	pdeF	pdeF	cyclic-guanylate-specific phosphodiesterase PdeF	0.291590085235156	0.530897012523207	Upregulated	22.9321844289596	WP_000772722.1
C2566_RS20600	tssD	tssD	Hcp1 family type VI secretion system effector	0.291587714087896	0.549238574181407	Upregulated	15.0410072672089	WP_000065921.1
C2566_RS06925	ubiF	ubiF	3-demethoxyubiquinol 3-hydroxylase	0.291230072222649	0.455657153234159	Upregulated	256.230938995089	WP_000184540.1
C2566_RS05475	psiF	psiF	phosphate starvation-inducible protein PsiF	0.291218978677448	0.488553712869516	Upregulated	106.187563234252	WP_001301327.1
C2566_RS06085	ybbC	ybbC	YbbC/YhhH family protein	0.290886202360827	0.542184591320804	Upregulated	30.1154811127526	WP_000877768.1
C2566_RS11810	fumB	fumB	class I fumarate hydratase	0.290815549407702	0.522171265139234	Upregulated	2436.0746355389	WP_000066639.1
C2566_RS04500	C2566_RS04500	C2566_RS04500	IS3-like element IS2 family transposase	0.290719048416516	0.550277979443207	Upregulated	6.73731760230846	WP_088895425.1
C2566_RS12350	pheS	pheS	phenylalanine--tRNA ligase subunit alpha	0.290505196126641	0.493484769950893	Upregulated	153.03077960589	WP_000018596.1
C2566_RS19640	accB	accB	acetyl-CoA carboxylase biotin carboxyl carrier protein	0.290188753150038	0.506417910009101	Upregulated	230.637292703478	WP_000354622.1
C2566_RS19745	C2566_RS19745	C2566_RS19745	hypothetical protein	0.289374020144215	0.473002301780985	Upregulated	12833.6327385174	NA
C2566_RS01310	yiiX	yiiX	YiiX family permuted papain-like enzyme	0.289202769936381	0.519108356523801	Upregulated	29.2133204483409	WP_000797341.1
C2566_RS18980	rnpB	rnpB	hypothetical protein	0.28905841189709	0.549476399559184	Upregulated	237973.112653935	NA
C2566_RS01965	pdeC	pdeC	c-di-GMP phosphodiesterase PdeC	0.288799701905694	0.519287583923492	Upregulated	53.5679280756068	WP_000019548.1
C2566_RS14405	fruA	fruA	PTS fructose transporter subunit IIBC	0.288213123551456	0.469055184265229	Upregulated	149.676514631718	WP_000854467.1
C2566_RS01040	fabY	fabY	fatty acid biosynthesis protein FabY	0.287678194601604	0.488553712869516	Upregulated	116.387958080976	WP_001297068.1
C2566_RS08485	pncB	pncB	nicotinate phosphoribosyltransferase	0.287519407291095	0.549476399559184	Upregulated	723.787293337915	WP_001307697.1
C2566_RS14250	mdtQ	mdtQ	multidrug resistance outer membrane protein MdtQ	0.287468904272339	0.555205142015479	Upregulated	15.4967902616123	WP_001078139.1
C2566_RS11640	C2566_RS11640	C2566_RS11640	Arm DNA-binding domain-containing protein	0.287230948039998	0.555205142015479	Upregulated	21.9690520857001	NA
C2566_RS12205	ydiK	ydiK	AI-2E family transporter YdiK	0.286656168618546	0.497103675581149	Upregulated	92.5423724703818	WP_000248636.1
C2566_RS15710	eutG	eutG	ethanolamine utilization ethanol dehydrogenase EutG	0.286503506820602	0.556101318941954	Upregulated	9.29319205227292	WP_001300552.1
C2566_RS18405	metC	metC	cystathionine beta-lyase	0.286435350781928	0.498272881224997	Upregulated	35.3630488617429	WP_001320425.1
C2566_RS05265	codA	codA	cytosine/isoguanine deaminase	0.285979617676845	0.505865110400758	Upregulated	45.7246924171687	WP_001301240.1
C2566_RS15760	maeB	maeB	NADP-dependent oxaloacetate-decarboxylating malate dehydrogenase	0.285640071940318	0.523710777279646	Upregulated	814.333029753128	WP_000342648.1
C2566_RS17305	sdaC	sdaC	HAAAP family serine/threonine permease SdaC	0.285324984230169	0.524199106499855	Upregulated	605.802333498528	WP_000450476.1
C2566_RS05165	yahB	yahB	LysR substrate-binding domain-containing protein	0.284957159792073	0.533548518823566	Upregulated	45.2019791220058	WP_001084399.1
C2566_RS00965	yihM	yihM	sugar phosphate isomerase/epimerase family protein	0.284067304084769	0.548642482261592	Upregulated	13.1147494243481	WP_000256400.1
C2566_RS10230	pgpB	pgpB	phosphatidylglycerophosphatase B	0.283944191786862	0.484468456483689	Upregulated	162.717451293228	WP_001256538.1
C2566_RS17455	recB	recB	exodeoxyribonuclease V subunit beta	0.283657472008805	0.404621667447358	Upregulated	153.242885661534	WP_001285992.1
C2566_RS02790	ytfJ	ytfJ	YtfJ family protein	0.282911722126927	0.527638467088445	Upregulated	317.121122114463	WP_000175286.1
C2566_RS00525	hemD	hemD	uroporphyrinogen-III synthase	0.282478696979157	0.491462518675179	Upregulated	161.762757953552	WP_000026063.1
C2566_RS04310	aceE	aceE	pyruvate dehydrogenase (acetyl-transferring), homodimeric type	0.282024421823218	0.536392857011704	Upregulated	1354.46511790793	WP_000003829.1
C2566_RS20435	feoB	feoB	Fe(2+) transporter permease subunit FeoB	0.281892345613156	0.480442075816858	Upregulated	193.805140775026	WP_000737007.1
C2566_RS08530	elfC	elfC	fimbrial biogenesis usher protein	0.281594136144516	0.559220851168498	Upregulated	32.7512212813587	WP_000286312.1
C2566_RS16515	yfiL	yfiL	DUF2799 domain-containing protein	0.281464042898926	0.556106986899065	Upregulated	23.8511002787784	WP_000976004.1
C2566_RS07870	deoR	deoR	DNA-binding transcriptional repressor DeoR	0.281372742443082	0.497103675581149	Upregulated	57.4746175277152	WP_000450121.1
C2566_RS04815	mltD	mltD	murein transglycosylase D	0.281150080533885	0.519287583923492	Upregulated	1135.46423176775	WP_000644685.1
C2566_RS03315	yjtD	yjtD	tRNA/rRNA methyltransferase	0.281144568424565	0.517940777471114	Upregulated	61.4467191614158	WP_001223132.1
C2566_RS12270	ydiS	ydiS	FAD-dependent oxidoreductase	0.280739058961219	0.564141975715702	Upregulated	9.02067714183394	WP_001278501.1
C2566_RS11855	malX	malX	PTS maltose transporter subunit IICB	0.280672895607087	0.473882577662971	Upregulated	72.392211258782	WP_000125638.1
C2566_RS03420	deoB	deoB	phosphopentomutase	0.280281970937513	0.501454789955826	Upregulated	253.082576375147	WP_000816471.1
C2566_RS14205	yehX	yehX	glycine betaine ABC transporter ATP binding protein YehX	0.28027527855377	0.55977727072509	Upregulated	14.7109306096301	WP_000569344.1
C2566_RS13625	yeeY	yeeY	LysR substrate-binding domain-containing protein	0.279905689946584	0.506626687801564	Upregulated	103.758695667821	WP_000803363.1
C2566_RS24980	yadX	yadX	protein YadX	0.279680754913886	0.548701882771564	Upregulated	88.7906476962075	WP_211180485.1
C2566_RS02245	adiC	adiC	arginine/agmatine antiporter	0.279306135315994	0.556934820804769	Upregulated	29.9171477061141	WP_000093154.1
C2566_RS14790	rpnE	rpnE	ISNCY family transposase	0.278624905921682	0.56756247713347	Upregulated	13.5505070887814	WP_000140557.1
C2566_RS05395	tauB	tauB	taurine ABC transporter ATP-binding subunit	0.278553454651657	0.565233480558445	Upregulated	12.4758376843863	WP_000939399.1
C2566_RS11865	add	add	adenosine deaminase	0.278456795214907	0.464740571604946	Upregulated	136.846852922519	WP_000567490.1
C2566_RS12880	nudL	nudL	CoA pyrophosphatase	0.278028675770264	0.530897012523207	Upregulated	17.0766108864493	WP_000456720.1
C2566_RS16465	C2566_RS16465	C2566_RS16465	hypothetical protein	0.27737958705926	0.537704308457305	Upregulated	71.4500125453266	NA
C2566_RS25040	yncP	yncP	protein YncP	0.277102660167898	0.566138962130723	Upregulated	25.8913688655175	WP_211180495.1
C2566_RS07545	bioF	bioF	8-amino-7-oxononanoate synthase	0.276965631701908	0.56756247713347	Upregulated	7.60063794868812	WP_000118797.1
C2566_RS22000	yidH	yidH	YidH family protein	0.276952571593665	0.522171265139234	Upregulated	17.9226046796491	WP_001027452.1
C2566_RS21465	C2566_RS21465	C2566_RS21465	Imm57 family immunity protein	0.276696630142576	0.548289400182187	Upregulated	11.1733665537725	NA
C2566_RS09210	yceM	yceM	Gfo/Idh/MocA family protein	0.276004833605045	0.527658589823971	Upregulated	72.1197811863389	WP_000736158.1
C2566_RS04685	ldcC	ldcC	lysine decarboxylase LdcC	0.275943257152798	0.493484769950893	Upregulated	95.6232131465959	WP_001020950.1
C2566_RS03615	kptA	kptA	RNA 2'-phosphotransferase	0.275660775199403	0.513180949407401	Upregulated	46.2590872332298	WP_001151855.1
C2566_RS02620	aidB	aidB	isovaleryl-CoA dehydrogenase	0.275475239675702	0.542473467898146	Upregulated	59.6566707830312	WP_001295190.1
C2566_RS10370	pspF	pspF	phage shock protein operon transcriptional activator	0.275104781531496	0.537704308457305	Upregulated	30.6444841930041	WP_001301108.1
C2566_RS17100	cysC	cysC	adenylyl-sulfate kinase	0.274342204777445	0.555205142015479	Upregulated	12.9570299544225	WP_001173673.1
C2566_RS05705	C2566_RS05705	C2566_RS05705	tetratricopeptide repeat protein	0.273867841240683	0.572489111336051	Upregulated	15.9377722985234	WP_001297127.1
C2566_RS08840	torA	torA	trimethylamine-N-oxide reductase TorA	0.273418604604584	0.567681371936555	Upregulated	28.2078712903022	WP_001062091.1
C2566_RS17720	C2566_RS17720	C2566_RS17720	nucleobase:cation symporter-2 family protein	0.273127262256778	0.56756247713347	Upregulated	41.3664027331291	WP_061057655.1
C2566_RS20200	tsgA	tsgA	MFS transporter TsgA	0.273024005120942	0.56769107964007	Upregulated	25.2380147969488	WP_000185257.1
C2566_RS21335	yiaK	yiaK	3-dehydro-L-gulonate 2-dehydrogenase	0.272984816849768	0.567684070533396	Upregulated	14.5216060721152	WP_000869037.1
C2566_RS05485	proC	proC	pyrroline-5-carboxylate reductase	0.272394100441689	0.488553712869516	Upregulated	102.131508585376	WP_001295331.1
C2566_RS09250	flgE	flgE	flagellar hook protein FlgE	0.271613609768465	0.571385743058798	Upregulated	87.1868041021109	WP_000885878.1
C2566_RS02975	yjgN	yjgN	YjgN family protein	0.271539117120928	0.563612781511035	Upregulated	29.0788653077797	WP_000079628.1
C2566_RS19055	agaS	agaS	AgaS family sugar isomerase	0.271455188407073	0.527638467088445	Upregulated	5.79826943181549	WP_001114873.1
C2566_RS12105	ydhS	ydhS	FAD-NAD(P)-binding protein	0.271400643606342	0.542473467898146	Upregulated	59.1854803140976	WP_000716950.1
C2566_RS10790	pdxI	pdxI	pyridoxine 4-dehydrogenase	0.271392270890663	0.560810783568379	Upregulated	20.6482102244491	NA
C2566_RS00060	yieF	yieF	class I chromate reductase YieF	0.271376466638422	0.518603793175432	Upregulated	77.2468103544474	WP_001291268.1
C2566_RS03545	dnaC	dnaC	DNA replication protein DnaC	0.271342266591022	0.547984798573553	Upregulated	62.6036307908439	WP_000799911.1
C2566_RS13605	sbcB	sbcB	exodeoxyribonuclease I	0.271194904040108	0.48338345062179	Upregulated	118.611681054008	WP_000980563.1
C2566_RS19805	fmt	fmt	methionyl-tRNA formyltransferase	0.270802742973202	0.548701882771564	Upregulated	344.571213228601	WP_000004473.1
C2566_RS01410	ppc	ppc	phosphoenolpyruvate carboxylase	0.270387796018209	0.5091945490319	Upregulated	290.075800265448	WP_001005579.1
C2566_RS18500	ygiZ	ygiZ	DUF2645 family protein	0.269466251038999	0.575183714827877	Upregulated	32.9524018016114	WP_000917684.1
C2566_RS04890	yafQ	yafQ	type II toxin-antitoxin system mRNA interferase toxin YafQ	0.269282887130567	0.542473467898146	Upregulated	102.171541553301	WP_000615981.1
C2566_RS21280	xylA	xylA	xylose isomerase	0.268950165115085	0.451903773794746	Upregulated	98.9811063200265	WP_001149592.1
C2566_RS16205	yphD	yphD	ABC transporter permease	0.268947388520893	0.57711026718904	Upregulated	9.29896610412905	WP_001276670.1
C2566_RS05925	rsmS	rsmS	pleiotropic regulatory protein RsmS	0.268880661303892	0.577359162602358	Upregulated	9.98579453993404	WP_000051153.1
C2566_RS05205	yahJ	yahJ	amidohydrolase family protein	0.268071500202631	0.548752578602406	Upregulated	42.7043423467302	WP_000665120.1
C2566_RS17035	otnK	otnK	3-oxo-tetronate kinase	0.267849286967343	0.558004510572267	Upregulated	27.0507621873225	WP_000590371.1
C2566_RS19175	yhbW	yhbW	luciferase-like monooxygenase	0.266789176393543	0.560641919638226	Upregulated	51.7917787406875	WP_000130385.1
C2566_RS01390	pflC	pflC	[formate-C-acetyltransferase]-activating enzyme	0.266450649379165	0.582163234039604	Upregulated	14.5540841188373	WP_000204139.1
C2566_RS15770	tkt	tkt	transketolase	0.266326818083183	0.510135651134051	Upregulated	279.427015858161	WP_000087280.1
C2566_RS20735	zntA	zntA	Zn(II)/Cd(II)/Pb(II) translocating P-type ATPase ZntA	0.266136091275198	0.488553712869516	Upregulated	340.198554658891	WP_000106517.1
C2566_RS06205	lpxH	lpxH	UDP-2,3-diacylglucosamine diphosphatase	0.266093136845569	0.555102699106764	Upregulated	22.0005613516348	WP_000212242.1
C2566_RS04515	fhuC	fhuC	Fe3+-hydroxamate ABC transporter ATP-binding protein FhuC	0.265481942477202	0.558373158508753	Upregulated	24.1145531253888	WP_001158931.1
C2566_RS09155	yceJ	yceJ	cytochrome b	0.265340103219376	0.569355295436368	Upregulated	12.6651532353069	WP_000011114.1
C2566_RS15370	frc	frc	formyl-CoA transferase	0.265007636724003	0.585269193291069	Upregulated	8.86764679919623	WP_000106759.1
C2566_RS20460	nfuA	nfuA	Fe-S biogenesis protein NfuA	0.264841039336309	0.540775807436241	Upregulated	306.638234107819	WP_000619389.1
C2566_RS18445	ygiQ	ygiQ	YgiQ family radical SAM protein	0.264364440046349	0.551299833579013	Upregulated	91.0721141762839	WP_000095154.1
C2566_RS06990	nagE	nagE	PTS N-acetyl glucosamine transporter subunit IIABC	0.264135503549748	0.55539943439097	Upregulated	289.991872962051	WP_001023126.1
C2566_RS05480	adrA	adrA	diguanylate cyclase AdrA	0.264014552577299	0.58783174189742	Upregulated	12.7307694782945	WP_000484048.1
C2566_RS04335	yacL	yacL	protein YacL	0.263511708290555	0.572998696490498	Upregulated	140.217604254383	WP_000384306.1
C2566_RS09240	flgC	flgC	flagellar basal body rod protein FlgC	0.263080843036931	0.58864610901842	Upregulated	23.834308593343	WP_001196460.1
C2566_RS11905	rsxD	rsxD	electron transport complex subunit RsxD	0.262030428299178	0.56252625960156	Upregulated	41.974195691914	WP_000231922.1
C2566_RS21005	treF	treF	alpha,alpha-trehalase	0.261714884894088	0.563612781511035	Upregulated	61.2977989750548	WP_000934218.1
C2566_RS14040	yegV	yegV	carbohydrate kinase family protein	0.261271017694254	0.579673792870303	Upregulated	14.9495672589846	WP_000011997.1
C2566_RS15445	glk	glk	glucokinase	0.260938635026048	0.542184591320804	Upregulated	141.654423635278	WP_000170346.1
C2566_RS09770	ycgY	ycgY	protein YcgY	0.260769242063396	0.58783174189742	Upregulated	20.7971097446911	WP_000615067.1
C2566_RS04755	metN	metN	methionine ABC transporter ATP-binding protein MetN	0.260706679430857	0.56756247713347	Upregulated	26.9402259928441	WP_000593994.1
C2566_RS09350	pabC	pabC	aminodeoxychorismate lyase	0.259900671413136	0.493896728071039	Upregulated	81.7177009008673	WP_000478709.1
C2566_RS17665	dpaL	dpaL	diaminopropionate ammonia-lyase	0.259873825956295	0.591598868646458	Upregulated	110.216965597571	WP_000110501.1
C2566_RS13525	nac	nac	nitrogen assimilation transcriptional regulator NAC	0.259804992046606	0.591598868646458	Upregulated	16.9231090538511	WP_001011462.1
C2566_RS14210	yehY	yehY	glycine betaine ABC transporter permease YehY	0.259800852166459	0.585269193291069	Upregulated	19.8525475001984	WP_000220833.1
C2566_RS11265	yddA	yddA	ABC transporter ATP-binding protein/permease	0.259617440083528	0.592688043477025	Upregulated	18.8785380374916	WP_000628583.1
C2566_RS08615	ompA	ompA	porin OmpA	0.259565750063319	0.57874107756864	Upregulated	3384.55677712612	WP_000750416.1
C2566_RS07035	ybfF	ybfF	esterase	0.259228309324553	0.550914800494851	Upregulated	48.1808442560558	WP_000773301.1
C2566_RS05170	yahC	yahC	DUF1097 domain-containing protein	0.259030211993152	0.589974727058202	Upregulated	7.46506163427989	WP_001013880.1
C2566_RS17600	yqeF	yqeF	acetyl-CoA C-acetyltransferase	0.25883812295335	0.56756247713347	Upregulated	197.027529704759	WP_000656029.1
C2566_RS24750	rseD	rseD	rpoE leader peptide RseD	0.258565915448612	0.584667747124229	Upregulated	681.027073029319	WP_001303621.1
C2566_RS11355	lsrB	lsrB	autoinducer 2 ABC transporter substrate-binding protein LsrB	0.258547094650341	0.591598868646458	Upregulated	7.11411010328293	WP_000172488.1
C2566_RS18555	ygiC	ygiC	glutathionylspermidine synthase family protein	0.25777887516649	0.544144302451399	Upregulated	580.939428552437	WP_000442860.1
C2566_RS08170	poxB	poxB	ubiquinone-dependent pyruvate dehydrogenase	0.257450395290853	0.510379502280274	Upregulated	206.850747742194	WP_000815335.1
C2566_RS21035	pdeH	pdeH	cyclic-guanylate-specific phosphodiesterase	0.257212249159372	0.586930823451531	Upregulated	6.66933067971172	WP_001295219.1
C2566_RS24685	pheM	pheM	pheST operon leader peptide PheM	0.256206638403001	0.598767028134828	Upregulated	6.93871666932678	WP_001386830.1
C2566_RS19220	infB	infB	translation initiation factor IF-2	0.255849615537485	0.529949099161486	Upregulated	1153.47271994307	WP_000133044.1
C2566_RS12975	yebQ	yebQ	MFS transporter	0.255833155763345	0.589807935596256	Upregulated	25.5095359384142	WP_001301427.1
C2566_RS03455	yjjU	yjjU	patatin-like phospholipase family protein	0.255576992643224	0.557218108646014	Upregulated	51.7425324267035	WP_038432742.1
C2566_RS22030	C2566_RS22030	C2566_RS22030	PTS sugar transporter subunit IIB	0.254734993483962	0.600997620164624	Upregulated	15.0646363554979	WP_000952133.1
C2566_RS21075	bcsB	bcsB	cellulose biosynthesis cyclic di-GMP-binding regulatory protein BcsB	0.254719863743213	0.577807285555132	Upregulated	40.6881687948159	WP_001324588.1
C2566_RS11785	ydgC	ydgC	GlpM family protein	0.254413354529951	0.57874107756864	Upregulated	54.9879581494097	WP_000524868.1
C2566_RS08850	cbpM	cbpM	chaperone modulator CbpM	0.253918655253868	0.56756247713347	Upregulated	31.8308850316313	WP_000024560.1
C2566_RS10225	ribA	ribA	GTP cyclohydrolase II	0.253204378680699	0.522171265139234	Upregulated	348.788412544399	WP_001176295.1
C2566_RS09065	csgB	csgB	curli minor subunit CsgB	0.253109736881753	0.589365138386457	Upregulated	6.96417002232412	WP_000791650.1
C2566_RS13905	yegI	yegI	protein kinase YegI	0.253075906337905	0.591598868646458	Upregulated	40.6546761315235	WP_001300985.1
C2566_RS01130	rhaA	rhaA	L-rhamnose isomerase	0.252684976159902	0.59980579142272	Upregulated	14.7379090146462	WP_000211500.1
C2566_RS11730	asr	asr	acid resistance repetitive basic protein Asr	0.252382215934122	0.591456053886685	Upregulated	26.7413812754944	WP_001556621.1
C2566_RS02970	yjgM	yjgM	GNAT family N-acetyltransferase	0.252337865382156	0.569355295436368	Upregulated	39.404616433319	WP_001059397.1
C2566_RS00520	hemX	hemX	uroporphyrinogen-III C-methyltransferase	0.252263659332777	0.55539943439097	Upregulated	204.253435436091	WP_000139084.1
C2566_RS01200	pfkA	pfkA	6-phosphofructokinase	0.252010926781109	0.563612781511035	Upregulated	240.589379809569	WP_000591795.1
C2566_RS01025	yihX	yihX	glucose-1-phosphatase	0.251803201389987	0.550277979443207	Upregulated	161.698648897099	WP_001295269.1
C2566_RS05630	nrdR	nrdR	transcriptional regulator NrdR	0.251717722440993	0.575362205876277	Upregulated	67.377082983672	WP_000543535.1
C2566_RS16155	hcaT	hcaT	3-phenylpropionate MFS transporter	0.251198698722838	0.583435086768821	Upregulated	89.0525231938131	WP_000244174.1
C2566_RS05755	bolA	bolA	transcriptional regulator BolA	0.250879934571134	0.591456053886685	Upregulated	991.927908962414	WP_000973448.1
C2566_RS20000	gspE	gspE	type II secretion system ATPase GspE	0.250568214623054	0.608250571640115	Upregulated	11.2473173318226	WP_001219889.1
C2566_RS07665	ybiB	ybiB	DNA-binding protein YbiB	0.249721821847093	0.577191599235327	Upregulated	169.622787389358	WP_000386551.1
C2566_RS03770	yjhR	yjhR	helicase YjhR	0.249397232670002	0.612542716605871	Upregulated	27.9553149737829	NA
C2566_RS14225	dld	dld	D-lactate dehydrogenase	0.249362633699274	0.5297024343823	Upregulated	444.516046582142	WP_000097403.1
C2566_RS13380	yecA	yecA	UPF0149 family protein YecA	0.249345163218071	0.555102699106764	Upregulated	316.351810051793	WP_000847880.1
C2566_RS21080	bcsA	bcsA	UDP-forming cellulose synthase catalytic subunit	0.249221824269393	0.572434843058145	Upregulated	49.8775929989995	WP_000025892.1
C2566_RS07805	moeA	moeA	molybdopterin molybdotransferase MoeA	0.249014404620139	0.56990889324975	Upregulated	81.9427263314581	WP_000397372.1
C2566_RS19760	C2566_RS19760	C2566_RS19760	hypothetical protein	0.248233733422788	0.522171265139234	Upregulated	109.868887329386	NA
C2566_RS13445	msrQ	msrQ	protein-methionine-sulfoxide reductase heme-binding subunit MsrQ	0.247888830136988	0.608250571640115	Upregulated	10.2183535925199	WP_001240102.1
C2566_RS21250	glyQ	glyQ	glycine--tRNA ligase subunit alpha	0.247861290687359	0.57908131707761	Upregulated	99.8773876103037	WP_001168544.1
C2566_RS09395	lpoB	lpoB	penicillin-binding protein activator LpoB	0.247270207805292	0.56756247713347	Upregulated	99.1968719983092	WP_000164439.1
C2566_RS05820	cof	cof	HMP-PP phosphatase	0.24716946288941	0.585136062384312	Upregulated	78.8113072306225	WP_000113027.1
C2566_RS17150	ygcN	ygcN	FAD-dependent oxidoreductase	0.24697022278607	0.578232984939424	Upregulated	62.7844821661949	WP_001301334.1
C2566_RS18000	ghxQ	ghxQ	guanine/hypoxanthine transporter GhxQ	0.246836561367982	0.591598868646458	Upregulated	63.2158153437466	WP_000012163.1
C2566_RS20750	dcrB	dcrB	phage sensitivity protein DcrB	0.24619466211591	0.59980579142272	Upregulated	432.219286485483	WP_001245295.1
C2566_RS19765	yrdA	yrdA	gamma carbonic anhydrase family protein	0.245809292687459	0.569355295436368	Upregulated	316.385679361839	WP_001286158.1
C2566_RS16665	csiR	csiR	DNA-binding transcriptional regulator CsiR	0.245447782115561	0.576750364746741	Upregulated	31.7437886997596	WP_000156811.1
C2566_RS04970	C2566_RS04970	C2566_RS04970	IS1-like element IS1A family transposase	0.244524915221715	0.612542716605871	Upregulated	9.18279388611211	WP_103215986.1
C2566_RS14905	elaB	elaB	stress response protein ElaB	0.244432241593861	0.579022517222333	Upregulated	111.217415534141	WP_000070621.1
C2566_RS17595	kduI	kduI	5-dehydro-4-deoxy-D-glucuronate isomerase	0.244378946972779	0.58093906184507	Upregulated	23.410096345132	WP_000383233.1
C2566_RS20360	hofM	hofM	DNA utilization protein HofM	0.243989602603246	0.610377111587247	Upregulated	26.817899151668	WP_001297394.1
C2566_RS10745	ldhA	ldhA	D-lactate dehydrogenase	0.243894146005995	0.585143266484906	Upregulated	139.946402728689	WP_000762229.1
C2566_RS22115	gyrB	gyrB	DNA topoisomerase (ATP-hydrolyzing) subunit B	0.243310141741129	0.562538334863163	Upregulated	713.340446555161	WP_000072067.1
C2566_RS05815	ybaE	ybaE	SgrR family transcriptional regulator	0.24165151095624	0.591456053886685	Upregulated	633.071512323858	WP_001238194.1
C2566_RS16705	ygaM	ygaM	DUF883 domain-containing protein	0.241470416970555	0.590474904005921	Upregulated	350.083849675242	WP_001295174.1
C2566_RS00895	yihF	yihF	YdgA family protein	0.241425583726206	0.612542716605871	Upregulated	57.3654388469565	WP_000619851.1
C2566_RS18285	C2566_RS18285	C2566_RS18285	lipopolysaccharide biosynthesis protein	0.240964924761745	0.627365855482724	Upregulated	10.676811221931	WP_000896885.1
C2566_RS05345	mhpF	mhpF	acetaldehyde dehydrogenase	0.240838643245443	0.627365855482724	Upregulated	7.05125423314378	WP_000044314.1
C2566_RS01070	fdoH	fdoH	formate dehydrogenase O subunit beta	0.24079079543747	0.580532693887987	Upregulated	417.549522060242	WP_000331377.1
C2566_RS01000	yihS	yihS	sulfoquinovose isomerase	0.240551998576947	0.618750625859647	Upregulated	24.320492837508	WP_000870916.1
C2566_RS07440	C2566_RS07440	C2566_RS07440	galactose-1-epimerase	0.240231821968728	0.589434202624876	Upregulated	147.001366096448	NA
C2566_RS19345	mlaD	mlaD	outer membrane lipid asymmetry maintenance protein MlaD	0.239840948239441	0.546362565626012	Upregulated	92.2118509477188	WP_001296448.1
C2566_RS25440	C2566_RS25440	C2566_RS25440	helix-turn-helix domain-containing protein	0.239768960057411	0.628370439576554	Upregulated	4.97432015525858	WP_223343795.1
C2566_RS14715	yfaA	yfaA	DUF2138 domain-containing protein	0.239562766463256	0.591456053886685	Upregulated	35.3598911909393	WP_000012273.1
C2566_RS05510	aroM	aroM	AroM family protein	0.239537690783823	0.598767028134828	Upregulated	30.2093890306072	WP_001276425.1
C2566_RS08540	ycbU	ycbU	fimbrial protein	0.239039977518236	0.629852385579234	Upregulated	8.74534101801912	WP_000730614.1
C2566_RS17170	ygcR	ygcR	electron transfer flavoprotein subunit beta/FixA family protein	0.237577695778479	0.627365855482724	Upregulated	7.39540556790945	WP_001299652.1
C2566_RS09140	lpxL	lpxL	kdo(2)-lipid IV(A) lauroyltransferase	0.237161253190448	0.599242849455876	Upregulated	85.0864145909057	WP_000183364.1
C2566_RS16040	ispG	ispG	flavodoxin-dependent (E)-4-hydroxy-3-methylbut-2-enyl-diphosphate synthase	0.237011434209363	0.572998696490498	Upregulated	474.652893441629	WP_000551807.1
C2566_RS05285	cynX	cynX	cyanate transporter CynX	0.236830179894714	0.63217903415713	Upregulated	14.690767429968	WP_000927953.1
C2566_RS01755	lysC	lysC	lysine-sensitive aspartokinase 3	0.236516174220999	0.591456053886685	Upregulated	74.563073076088	WP_001290310.1
C2566_RS08230	clpA	clpA	ATP-dependent Clp protease ATP-binding subunit ClpA	0.236421053452759	0.612713215260324	Upregulated	2589.80359810136	WP_000934045.1
C2566_RS04950	pepD	pepD	cytosol nonspecific dipeptidase	0.235753932696458	0.584667747124229	Upregulated	546.150407793573	WP_001293003.1
C2566_RS10450	ompG	ompG	monomeric porin OmpG	0.235609823502321	0.633478628890778	Upregulated	8.8736337238756	WP_000735257.1
C2566_RS17540	lplT	lplT	lysophospholipid transporter LplT	0.235430215444413	0.612081944124969	Upregulated	50.7735940020166	WP_000004616.1
C2566_RS17265	gudP	gudP	galactarate/glucarate/glycerate transporter GudP	0.235324271496928	0.633478628890778	Upregulated	16.239990048158	WP_000097082.1
C2566_RS25460	C2566_RS25460	C2566_RS25460	hypothetical protein	0.23506032275345	0.630205764025219	Upregulated	33.4145064664654	WP_001144941.1
C2566_RS07050	C2566_RS07050	C2566_RS07050	lipoprotein	0.235001702758639	0.633891806510967	Upregulated	6.83640235452955	WP_000856353.1
C2566_RS00830	yigZ	yigZ	IMPACT family protein	0.234527637547916	0.578223975183571	Upregulated	39.9863423621951	WP_001301303.1
C2566_RS19720	yhdY	yhdY	amino acid ABC transporter permease	0.234526745547117	0.632296773495756	Upregulated	13.6822050862311	WP_001301413.1
C2566_RS20860	yhiN	yhiN	NAD(P)/FAD-dependent oxidoreductase	0.234271254919425	0.592694050962227	Upregulated	74.9177745165629	WP_000439197.1
C2566_RS05015	paoA	paoA	aldehyde dehydrogenase iron-sulfur subunit PaoA	0.234176614331419	0.630205764025219	Upregulated	8.50020152077783	WP_000070679.1
C2566_RS03445	yjjW	yjjW	YjjW family glycine radical enzyme activase	0.233591447309523	0.627365855482724	Upregulated	16.9916844517164	WP_001088415.1
C2566_RS04055	araC	araC	arabinose operon transcriptional regulator AraC	0.23314595418577	0.625642992988352	Upregulated	119.461875437719	WP_001300811.1
C2566_RS21535	cysE	cysE	serine O-acetyltransferase	0.233092842576268	0.601727512697326	Upregulated	153.569198481598	WP_001277561.1
C2566_RS14585	napB	napB	nitrate reductase cytochrome c-type subunit	0.233026013298321	0.633409383931848	Upregulated	16.4697316226605	WP_000835177.1
C2566_RS12410	yniB	yniB	YniB family protein	0.232668055946716	0.555205142015479	Upregulated	233.621198817434	WP_000222172.1
C2566_RS05690	panE	panE	2-dehydropantoate 2-reductase	0.231518462541634	0.600675925824983	Upregulated	112.147938911803	WP_000705853.1
C2566_RS15530	yfeR	yfeR	LysR family transcriptional regulator	0.230596513042767	0.583697017790182	Upregulated	45.6480624189799	WP_001109799.1
C2566_RS05660	yajO	yajO	1-deoxyxylulose-5-phosphate synthase YajO	0.230513615435312	0.591083441051903	Upregulated	179.073663540365	WP_001199799.1
C2566_RS01395	frwD	frwD	PTS fructose-like transporter subunit IIB	0.230211190601956	0.641083486563408	Upregulated	8.10597900531275	WP_000323846.1
C2566_RS06165	allC	allC	allantoate deiminase	0.229684385869182	0.614957184588565	Upregulated	55.8985069077667	WP_001301144.1
C2566_RS12595	ynjI	ynjI	DUF1266 domain-containing protein	0.229393795083475	0.641083486563408	Upregulated	19.0624883928956	WP_000756910.1
C2566_RS19325	murA	murA	UDP-N-acetylglucosamine 1-carboxyvinyltransferase	0.229270882875785	0.577191599235327	Upregulated	135.471242718399	WP_000357259.1
C2566_RS19515	zapE	zapE	cell division protein ZapE	0.229120586229903	0.562638467159027	Upregulated	107.849543780842	WP_001192312.1
C2566_RS07210	ybgP	ybgP	molecular chaperone	0.228882772012661	0.632296773495756	Upregulated	7.75842129669868	WP_000143517.1
C2566_RS01115	C2566_RS01115	C2566_RS01115	carbohydrate porin	0.228525705815143	0.632203723416639	Upregulated	202.31944190184	WP_000749926.1
C2566_RS10035	oppD	oppD	murein tripeptide/oligopeptide ABC transporter ATP-binding protein OppD	0.228149535200245	0.617156682107132	Upregulated	1057.34105397191	WP_000110945.1
C2566_RS16755	ygaH	ygaH	L-valine transporter subunit YgaH	0.228118213358841	0.598767028134828	Upregulated	43.3810032906648	WP_000119763.1
C2566_RS12685	msrB	msrB	peptide-methionine (R)-S-oxide reductase MsrB	0.227706964801046	0.627365855482724	Upregulated	1388.57342661824	WP_001284618.1
C2566_RS09190	grxB	grxB	glutaredoxin 2	0.227246991818724	0.617156682107132	Upregulated	747.872258242139	WP_000780912.1
C2566_RS00315	C2566_RS00315	C2566_RS00315	hypothetical protein	0.226541825387688	0.642848795592317	Upregulated	44.5445185464746	NA
C2566_RS00300	C2566_RS00300	C2566_RS00300	hypothetical protein	0.226518794590329	0.524216689816496	Upregulated	36.5464894232475	NA
C2566_RS19410	npr	npr	PTS phosphocarrier protein NPr	0.225295931977472	0.644610245771994	Upregulated	18.0561458421012	WP_000216791.1
C2566_RS00055	yieE	yieE	4'-phosphopantetheinyl transferase family protein	0.225151637471281	0.612713215260324	Upregulated	120.593217389382	WP_000190670.1
C2566_RS08240	C2566_RS08240	C2566_RS08240	hypothetical protein	0.225098952579497	0.651120521646486	Upregulated	24.65237000373	NA
C2566_RS04095	leuD	leuD	3-isopropylmalate dehydratase small subunit	0.224355375696555	0.61620773395815	Upregulated	35.604299646836	WP_000818228.1
C2566_RS09165	solA	solA	N-methyl-L-tryptophan oxidase	0.222788143605269	0.599221376519345	Upregulated	96.3876847373279	WP_000872833.1
C2566_RS01960	yjcB	yjcB	YjcB family protein	0.222280083060145	0.654927029779296	Upregulated	9.28012112201317	WP_001295689.1
C2566_RS02280	yjdF	yjdF	DUF2238 domain-containing protein	0.222259855294119	0.639068491269098	Upregulated	19.6512949493463	WP_000198751.1
C2566_RS09685	ycgM	ycgM	fumarylacetoacetate hydrolase family protein	0.222213000886225	0.627365855482724	Upregulated	142.292654326338	WP_000284277.1
C2566_RS20140	yheT	yheT	hydrolase	0.222104197986317	0.628459253435368	Upregulated	35.1033679684829	WP_000057356.1
C2566_RS13160	yebB	yebB	YebB family permuted papain-like enzyme	0.221693424599078	0.656205299287492	Upregulated	6.15486828378362	WP_001024904.1
C2566_RS20540	glgA	glgA	glycogen synthase GlgA	0.221609171272497	0.612483896239629	Upregulated	160.384251600576	WP_001197646.1
C2566_RS19145	yhbP	yhbP	YhbP family protein	0.22146970859497	0.620243100824284	Upregulated	38.8484360242935	WP_000449030.1
C2566_RS07140	C2566_RS07140	C2566_RS07140	NTF2 fold immunity protein	0.221279677015228	0.656742037822122	Upregulated	48.2835963730293	WP_012777349.1
C2566_RS15255	yfcU	yfcU	fimbrial usher protein YfcU	0.22110424127392	0.64959504621064	Upregulated	39.1910128354279	WP_001300969.1
C2566_RS20275	yhfU	yhfU	DUF2620 domain-containing protein	0.220724894843466	0.648836285733173	Upregulated	14.901244285075	WP_000719728.1
C2566_RS19790	smg	smg	DUF494 family protein Smg	0.220556164605964	0.64613119702605	Upregulated	319.379780834583	WP_000460680.1
C2566_RS11255	pqqL	pqqL	M16 family metallopeptidase	0.220482378347079	0.642593762954319	Upregulated	57.6057991114638	WP_001244978.1
C2566_RS12885	sdaA	sdaA	L-serine ammonia-lyase	0.220348817854124	0.584667747124229	Upregulated	512.784451312017	WP_000624298.1
C2566_RS17210	ygcG	ygcG	TPM domain-containing protein	0.220229026788826	0.657007186627496	Upregulated	8.94509877182376	WP_001268460.1
C2566_RS03340	creB	creB	two-component system response regulator CreB	0.219871827787708	0.647076085664761	Upregulated	34.1917369782346	WP_001188654.1
C2566_RS03440	yjjI	yjjI	YjjI family glycine radical enzyme	0.21981496937826	0.604499266973224	Upregulated	49.7304030882605	WP_001143253.1
C2566_RS18800	rlmG	rlmG	23S rRNA (guanine(1835)-N(2))-methyltransferase RlmG	0.219698186558894	0.638109120523383	Upregulated	59.3991658510665	WP_000018695.1
C2566_RS02230	pmrB	pmrB	two-component system sensor histidine kinase PmrB	0.218948946125383	0.64613119702605	Upregulated	136.836390575408	WP_001051094.1
C2566_RS05060	ecpR	ecpR	ECP biosynthesis operon DNA-binding transcriptional regulator EcpR	0.218929609603481	0.659208579943452	Upregulated	6.95588171212418	WP_001301257.1
C2566_RS05390	tauA	tauA	taurine ABC transporter substrate-binding protein	0.218883093369536	0.639982621957647	Upregulated	28.8799821173593	WP_001018416.1
C2566_RS20240	frlC	frlC	fructoselysine 3-epimerase	0.218024459353966	0.655985150886998	Upregulated	12.354207941593	WP_000847837.1
C2566_RS00760	rmuC	rmuC	DNA recombination protein RmuC	0.217770645404023	0.647993974995154	Upregulated	276.384777351436	WP_000347696.1
C2566_RS07965	C2566_RS07965	C2566_RS07965	GPO family capsid scaffolding protein	0.217655352774952	0.651267598458772	Upregulated	21.3899499102808	WP_000216259.1
C2566_RS17465	recC	recC	exodeoxyribonuclease V subunit gamma	0.217472731206018	0.592974418977968	Upregulated	132.21937842509	WP_000946947.1
C2566_RS18095	rdgB	rdgB	RdgB/HAM1 family non-canonical purine NTP pyrophosphatase	0.21740787550363	0.64613119702605	Upregulated	30.0227175365678	WP_001174777.1
C2566_RS03400	ytjB	ytjB	YtjB family periplasmic protein	0.217241615822552	0.639068491269098	Upregulated	41.2760820177482	WP_000124615.1
C2566_RS01760	pgi	pgi	glucose-6-phosphate isomerase	0.217014152465624	0.555205142015479	Upregulated	601.006306522345	WP_000789986.1
C2566_RS13645	hisC	hisC	histidinol-phosphate transaminase	0.216772301145992	0.661156879240562	Upregulated	25.25302607969	WP_000108921.1
C2566_RS17450	recD	recD	exodeoxyribonuclease V subunit alpha	0.216714659549106	0.620457329483783	Upregulated	65.5867487224431	WP_000775931.1
C2566_RS18565	zupT	zupT	zinc transporter ZupT	0.216030764197701	0.642861936494947	Upregulated	102.290397955092	WP_001295627.1
C2566_RS15040	yfbV	yfbV	terminus macrodomain insulation protein YfbV	0.216018648866228	0.632348012937049	Upregulated	396.785483777799	WP_000106627.1
C2566_RS05500	yaiA	yaiA	protein YaiA	0.21600399327726	0.655985150886998	Upregulated	840.600838604057	WP_001142439.1
C2566_RS03730	fimE	fimE	type 1 fimbria switch DNA invertase FimE	0.215938978007581	0.648028736578136	Upregulated	45.265803931877	WP_000044711.1
C2566_RS19000	garP	garP	galactarate/glucarate/glycerate transporter GarP	0.215893711782753	0.656932329650764	Upregulated	19.4322563742477	WP_000599636.1
C2566_RS19480	nanA	nanA	N-acetylneuraminate lyase	0.215464312768678	0.628459253435368	Upregulated	34.0148690314227	WP_000224714.1
C2566_RS03450	yjjV	yjjV	metal-dependent hydrolase	0.214872319240514	0.627365855482724	Upregulated	59.7683527306139	WP_000563040.1
C2566_RS00570	uvrD	uvrD	DNA helicase II	0.214671531802727	0.576541125834885	Upregulated	136.201564223476	WP_000383407.1
C2566_RS15745	eutQ	eutQ	ethanolamine utilization acetate kinase EutQ	0.214513524897858	0.662789005920003	Upregulated	8.38154895066748	WP_000733916.1
C2566_RS03610	yjiJ	yjiJ	MFS transporter	0.214376515765265	0.641083486563408	Upregulated	45.9344088180566	WP_001141220.1
C2566_RS20315	rpe	rpe	ribulose-phosphate 3-epimerase	0.214366774083089	0.639068491269098	Upregulated	92.5439847863142	WP_000816280.1
C2566_RS09820	ychH	ychH	stress-induced protein YchH	0.21418931855016	0.662379027139676	Upregulated	3036.61320825345	WP_000823885.1
C2566_RS24905	sufA	sufA	Fe-S cluster assembly scaffold SufA	0.214187629095	0.662266975719666	Upregulated	13.3601371152656	NA
C2566_RS05775	clpX	clpX	ATP-dependent protease ATP-binding subunit ClpX	0.213876528402003	0.639068491269098	Upregulated	939.251705540179	WP_000130305.1
C2566_RS19275	rlmE	rlmE	23S rRNA (uridine(2552)-2'-O)-methyltransferase RlmE	0.213869625434095	0.560810783568379	Upregulated	1164.73724565667	WP_000145975.1
C2566_RS21785	yicJ	yicJ	glycoside-pentoside-hexuronide family transporter	0.21377429536056	0.661156879240562	Upregulated	22.7105237405274	WP_000834411.1
C2566_RS14420	setB	setB	sugar efflux transporter SetB	0.21347151585351	0.657949771294043	Upregulated	25.1345494752046	WP_000551969.1
C2566_RS02670	ulaE	ulaE	L-ribulose-5-phosphate 3-epimerase UlaE	0.213199791021677	0.66717615184365	Upregulated	10.6776950246259	WP_000949511.1
C2566_RS18725	nfeF	nfeF	NADPH-dependent ferric chelate reductase NfeF	0.213145374350564	0.646845277354035	Upregulated	30.0719610397824	WP_001059839.1
C2566_RS25035	ydaN	ydaN	protein YnaN	0.211983263007537	0.674205321536671	Upregulated	8.86386774090279	WP_211180494.1
C2566_RS15845	bamC	bamC	outer membrane protein assembly factor BamC	0.210508794554897	0.655985150886998	Upregulated	360.803712582134	WP_001297320.1
C2566_RS07995	C2566_RS07995	C2566_RS07995	phage baseplate assembly protein V	0.210319740675148	0.675720075508666	Upregulated	7.91029581972069	WP_000993743.1
C2566_RS01085	fdhD	fdhD	formate dehydrogenase accessory sulfurtransferase FdhD	0.210024320545792	0.625752878233194	Upregulated	69.5718241326501	WP_000753622.1
C2566_RS19535	mdh	mdh	malate dehydrogenase	0.209959281273124	0.665685731386685	Upregulated	1452.72829249858	WP_001295272.1
C2566_RS09525	roxA	roxA	[50S ribosomal protein L16]-arginine 3-hydroxylase	0.209853344986965	0.618596543927343	Upregulated	225.417660623243	WP_001295435.1
C2566_RS11995	ydhF	ydhF	aldo/keto reductase	0.209701554381785	0.639068491269098	Upregulated	132.152500945724	WP_000250656.1
C2566_RS16200	yphC	yphC	zinc-dependent alcohol dehydrogenase family protein	0.209247897009477	0.67692680216394	Upregulated	14.2715604810563	WP_000700812.1
C2566_RS09790	dhaK	dhaK	dihydroxyacetone kinase subunit DhaK	0.209147075806456	0.620457329483783	Upregulated	122.717685254606	WP_000733715.1
C2566_RS15090	yfcH	yfcH	TIGR01777 family oxidoreductase	0.209107887852969	0.652947311251061	Upregulated	172.526512901727	WP_001028341.1
C2566_RS21935	uhpT	uhpT	hexose-6-phosphate:phosphate antiporter	0.208969341016324	0.680574193535223	Upregulated	16.3194710878355	WP_000879194.1
C2566_RS08100	potI	potI	putrescine ABC transporter permease PotI	0.208956554697808	0.679740387263033	Upregulated	12.0979354189431	WP_001061667.1
C2566_RS12655	ydjH	ydjH	sugar kinase	0.208608331956445	0.68034880889185	Upregulated	8.34529995694666	WP_001353847.1
C2566_RS15825	tmcA	tmcA	tRNA cytosine(34) acetyltransferase TmcA	0.208506175622024	0.634771996500435	Upregulated	95.9032137470303	WP_000829360.1
C2566_RS06610	ybdL	ybdL	methionine-oxo-acid transaminase	0.208406122183044	0.662095208210957	Upregulated	36.4291427869076	WP_000183906.1
C2566_RS21195	yiaC	yiaC	N-acetyltransferase	0.207748878529079	0.673688313041774	Upregulated	12.4323813879605	WP_000617485.1
C2566_RS03030	idnK	idnK	gluconokinase	0.207738050885662	0.664799909296795	Upregulated	22.1924213702465	WP_000896738.1
C2566_RS10170	yciK	yciK	YciK family oxidoreductase	0.207668313763999	0.654927029779296	Upregulated	61.1470220102741	WP_000559286.1
C2566_RS11130	C2566_RS11130	C2566_RS11130	leucine-rich repeat domain-containing protein	0.207344854902493	0.681275140197457	Upregulated	13.2437048382081	NA
C2566_RS13915	yegL	yegL	vWA domain-containing protein	0.207227000822118	0.682900122119154	Upregulated	6.91650585978524	WP_000003153.1
C2566_RS20545	glgC	glgC	glucose-1-phosphate adenylyltransferase	0.207166376393175	0.63217903415713	Upregulated	277.712562501384	WP_000253975.1
C2566_RS16820	csrA	csrA	carbon storage regulator CsrA	0.207109928401526	0.671217158094622	Upregulated	1526.11040681018	WP_000906486.1
C2566_RS04745	metQ	metQ	methionine ABC transporter substrate-binding lipoprotein MetQ	0.2069163161973	0.641083486563408	Upregulated	164.194890438225	WP_000874224.1
C2566_RS20060	C2566_RS20060	C2566_RS20060	carbohydrate-binding protein	0.206439150967314	0.643441739101653	Upregulated	56.6987876288059	WP_000773160.1
C2566_RS21710	rph	rph	ribonuclease PH	0.206246051920285	0.655985150886998	Upregulated	78.3520965014058	WP_001247089.1
C2566_RS09580	ycgX	ycgX	DUF1398 domain-containing protein	0.205804886172461	0.683467998047226	Upregulated	11.7384184243075	WP_000373101.1
C2566_RS06540	wzz(fepE)	wzz(fepE)	LPS O-antigen length regulator Wzz(fepE)	0.205425170682236	0.683467998047226	Upregulated	13.1054797787984	WP_000096701.1
C2566_RS13850	wcaA	wcaA	colanic acid biosynthesis glycosyltransferase WcaA	0.205388365209483	0.683467998047226	Upregulated	9.7711531601232	WP_000654491.1
C2566_RS07590	moaE	moaE	molybdopterin synthase catalytic subunit MoaE	0.205111408649854	0.658142093939053	Upregulated	32.4092476873117	WP_000852290.1
C2566_RS24450	ilvX	ilvX	peptide IlvX	0.205052301090954	0.683467998047226	Upregulated	6.18733674213629	WP_001387183.1
C2566_RS10270	pdeR	pdeR	cyclic di-GMP phosphodiesterase	0.204905392869978	0.658142093939053	Upregulated	117.605062453085	WP_000859981.1
C2566_RS00900	yihG	yihG	acyltransferase	0.204734950555649	0.673809231201612	Upregulated	47.8471190251196	WP_001313432.1
C2566_RS21340	yiaL	yiaL	YhcH/YjgK/YiaL family protein	0.204463021699911	0.683467998047226	Upregulated	3.70383294230232	WP_000576077.1
C2566_RS10990	ydcV	ydcV	ABC transporter permease	0.204421185412489	0.683467998047226	Upregulated	19.4340398503606	WP_000555458.1
C2566_RS20885	rsmJ	rsmJ	16S rRNA (guanine(1516)-N(2))-methyltransferase RsmJ	0.204125595670842	0.675941668121838	Upregulated	16.539786683747	WP_000686620.1
C2566_RS04060	yabI	yabI	DedA family protein	0.204019383429541	0.680433558721293	Upregulated	185.984634189445	WP_001148410.1
C2566_RS11205	ddpC	ddpC	D,D-dipeptide ABC transporter permease	0.203935400563576	0.681960640955877	Upregulated	12.6851791559871	WP_000979608.1
C2566_RS02520	nnr	nnr	bifunctional ADP-dependent NAD(P)H-hydrate dehydratase/NAD(P)H-hydrate epimerase	0.203911382634079	0.55347206640404	Upregulated	121.375306684841	WP_001329144.1
C2566_RS19815	trkA	trkA	Trk system potassium transporter TrkA	0.203745734172612	0.632203723416639	Upregulated	173.481641883876	WP_000691382.1
C2566_RS12280	fadK	fadK	medium-chain fatty-acid--CoA ligase	0.202991495457366	0.683467998047226	Upregulated	20.3011494807883	WP_001301294.1
C2566_RS20840	C2566_RS20840	C2566_RS20840	YhiJ/YhiL family protein	0.202954811778883	0.673688313041774	Upregulated	65.4737389262703	WP_000643701.1
C2566_RS11500	ydfI	ydfI	mannitol dehydrogenase family protein	0.202743021179135	0.681275140197457	Upregulated	27.4381491582334	WP_000527826.1
C2566_RS08565	ycbX	ycbX	6-N-hydroxylaminopurine resistance protein YcbX	0.202678413622042	0.671341347388089	Upregulated	54.4223776813184	WP_000212426.1
C2566_RS12180	sufB	sufB	Fe-S cluster assembly protein SufB	0.202677374566984	0.659345496071393	Upregulated	82.9889437595539	NA
C2566_RS19160	ubiT	ubiT	ubiquinone anaerobic biosynthesis accessory factor UbiT	0.202456008437648	0.655985150886998	Upregulated	514.23401673091	WP_001295552.1
C2566_RS15895	hyfG	hyfG	hydrogenase 4 catalytic subunit HyfG	0.202016555921185	0.683467998047226	Upregulated	19.8789251822239	WP_001102321.1
C2566_RS01240	fpr	fpr	ferredoxin--NADP(+) reductase	0.201851124736474	0.668719040143068	Upregulated	152.22274426748	WP_000796310.1
C2566_RS02560	hflC	hflC	protease modulator HflC	0.201669680962859	0.675941668121838	Upregulated	506.185686976264	WP_001232412.1
C2566_RS13815	fcl	fcl	GDP-L-fucose synthase	0.201310324974046	0.6880171769	Upregulated	10.0013483862207	WP_000043654.1
C2566_RS02320	ghoS	ghoS	type V toxin-antitoxin system endoribonuclease antitoxin GhoS	0.201261384932112	0.684252373394029	Upregulated	132.081801155724	WP_000398619.1
C2566_RS12445	chbG	chbG	chitin disaccharide deacetylase	0.20113019220275	0.683467998047226	Upregulated	27.449044341823	WP_000440472.1
C2566_RS16370	nadB	nadB	L-aspartate oxidase	0.201110275626812	0.678110509589752	Upregulated	65.2590838823387	WP_001094484.1
C2566_RS21460	yibG	yibG	sel1 repeat family protein	0.199261064484845	0.686020342535895	Upregulated	18.4461267960723	WP_000642489.1
C2566_RS18115	yggN	yggN	DUF2884 domain-containing protein	0.198843199141217	0.673688313041774	Upregulated	67.9697919596423	WP_000984796.1
C2566_RS13520	cbl	cbl	HTH-type transcriptional regulator Cbl	0.19852747531986	0.6880171769	Upregulated	19.2607164340862	WP_001011008.1
C2566_RS03405	lplA	lplA	lipoate--protein ligase LplA	0.198234822230563	0.662379027139676	Upregulated	69.3847660768629	WP_000105884.1
C2566_RS17715	xdhD	xdhD	molybdopterin-dependent oxidoreductase Mo/Fe-S-binding subunit	0.198080902684309	0.686082197831436	Upregulated	349.779382230169	WP_000583631.1
C2566_RS11890	rsxA	rsxA	electron transport complex subunit RsxA	0.197721016330941	0.684252373394029	Upregulated	27.2586006247232	WP_000133193.1
C2566_RS04705	yaeP	yaeP	YaeP family protein	0.197447853502179	0.683914930105138	Upregulated	139.588090418284	WP_000417058.1
C2566_RS16140	suhB	suhB	inositol-1-monophosphatase	0.197223438909911	0.686020342535895	Upregulated	131.453934606272	WP_000553451.1
C2566_RS00115	phoU	phoU	phosphate signaling complex protein PhoU	0.197210394572415	0.665672815257595	Upregulated	60.7414485892132	WP_000377786.1
C2566_RS00025	mnmE	mnmE	tRNA uridine-5-carboxymethylaminomethyl(34) synthesis GTPase MnmE	0.19707894965639	0.662266975719666	Upregulated	70.5679472572653	WP_001282347.1
C2566_RS13495	amn	amn	AMP nucleosidase	0.196132239330195	0.632296773495756	Upregulated	176.995817613302	WP_001060244.1
C2566_RS17195	ygcE	ygcE	FGGY-family carbohydrate kinase	0.196051200478952	0.686020342535895	Upregulated	28.8256627711802	WP_000039688.1
C2566_RS13400	pgsA	pgsA	CDP-diacylglycerol--glycerol-3-phosphate 3-phosphatidyltransferase	0.196047977289235	0.64613119702605	Upregulated	331.505380193295	WP_001160187.1
C2566_RS02125	yjdP	yjdP	DDRRRQL repeat protein YjdP	0.196018851161014	0.69353659518915	Upregulated	11.7550345804278	WP_000819750.1
C2566_RS06000	ybaK	ybaK	Cys-tRNA(Pro)/Cys-tRNA(Cys) deacylase YbaK	0.195873882019844	0.683467998047226	Upregulated	39.1941634180303	WP_000186631.1
C2566_RS13790	wcaJ	wcaJ	undecaprenyl-phosphate glucose phosphotransferase	0.195666142062679	0.683467998047226	Upregulated	7.18420809359946	WP_000183130.1
C2566_RS16450	rrf	rrf	hypothetical protein	0.195474172386758	NA	Upregulated	174.992534138948	NA
C2566_RS03000	lptG	lptG	LPS export ABC transporter permease LptG	0.195210615028843	0.676471557072892	Upregulated	139.779187171061	WP_001295681.1
C2566_RS10365	puuE	puuE	4-aminobutyrate transaminase	0.195104384526318	0.698826345077221	Upregulated	12.3042106985263	WP_000069229.1
C2566_RS08185	lysO	lysO	L-lysine exporter LysO	0.1949118466183	0.694531604481577	Upregulated	23.5962836660528	WP_000491142.1
C2566_RS15920	focB	focB	formate transporter FocB	0.194482362845733	0.684252373394029	Upregulated	27.2996591889693	WP_001244715.1
C2566_RS05035	ecpE	ecpE	fimbrial chaperone EcpE	0.194265881337818	0.684252373394029	Upregulated	20.4585649706464	WP_001301243.1
C2566_RS09775	treA	treA	alpha,alpha-trehalase	0.194185868175882	0.683467998047226	Upregulated	60.3849927671268	WP_000841714.1
C2566_RS14720	gyrA	gyrA	DNA topoisomerase (ATP-hydrolyzing) subunit A	0.19322913673215	0.673688313041774	Upregulated	556.176481724054	WP_001281254.1
C2566_RS15640	yfeX	yfeX	porphyrinogen peroxidase	0.193172919768162	0.683467998047226	Upregulated	156.206176168511	WP_000084590.1
C2566_RS06045	fetA	fetA	iron efflux ABC transporter ATP-binding subunit FetA	0.193038516039461	0.697696694918519	Upregulated	61.9121050874614	WP_001157551.1
C2566_RS13650	hisB	hisB	bifunctional histidinol-phosphatase/imidazoleglycerol-phosphate dehydratase HisB	0.192632537561302	0.684252373394029	Upregulated	63.2877316161084	WP_000080085.1
C2566_RS13095	kdgA	kdgA	bifunctional 4-hydroxy-2-oxoglutarate aldolase/2-dehydro-3-deoxy-phosphogluconate aldolase	0.192403621506686	0.694531604481577	Upregulated	66.9866406340894	WP_000800512.1
C2566_RS01775	yjbG	yjbG	capsule biosynthesis GfcC family protein	0.192219595896972	0.593866275223021	Upregulated	5.31627189553087	WP_000595505.1
C2566_RS17405	csdA	csdA	cysteine desulfurase CsdA	0.191845229266571	0.683467998047226	Upregulated	139.549689111857	WP_001300698.1
C2566_RS04985	proA	proA	glutamate-5-semialdehyde dehydrogenase	0.191582876523069	0.648437477391457	Upregulated	176.334100997063	WP_000893272.1
C2566_RS17660	ygeW	ygeW	knotted carbamoyltransferase YgeW	0.191404017124382	0.701122293952306	Upregulated	201.282040829092	WP_000859787.1
C2566_RS18195	sslE	sslE	lipoprotein metalloprotease SslE	0.190908908303072	0.6880171769	Upregulated	42.9040183012369	WP_001034469.1
C2566_RS20420	greB	greB	transcription elongation factor GreB	0.190555595207323	0.690817692955501	Upregulated	39.1103312769339	WP_000856731.1
C2566_RS21530	trmL	trmL	tRNA (uridine(34)/cytosine(34)/5-carboxymethylaminomethyluridine(34)-2'-O)-methyltransferase TrmL	0.190507157685079	0.697736037562694	Upregulated	40.0185859223657	WP_000932344.1
C2566_RS25030	ymiD	ymiD	protein YmiD	0.190023488512157	0.701122293952306	Upregulated	27.1481728935727	WP_211180493.1
C2566_RS13940	baeS	baeS	two-component system sensor histidine kinase BaeS	0.189651101987869	0.698844119904208	Upregulated	29.5880759739595	WP_000675150.1
C2566_RS19065	agaB	agaB	PTS galactosamine transporter subunit IIB	0.18954850330907	0.701122293952306	Upregulated	4.93918894860134	WP_000098022.1
C2566_RS06170	allD	allD	ureidoglycolate dehydrogenase	0.189285056934288	0.708987586138171	Upregulated	22.599794701082	WP_000703906.1
C2566_RS02785	cysQ	cysQ	3'(2'),5'-bisphosphate nucleotidase CysQ	0.188929326246739	0.697696694918519	Upregulated	244.924681730227	WP_000886900.1
C2566_RS15830	ypfJ	ypfJ	neutral zinc metallopeptidase	0.188542192297493	0.692370205620092	Upregulated	183.943902885428	WP_001267498.1
C2566_RS07045	pgm	pgm	phosphoglucomutase (alpha-D-glucose-1,6-bisphosphate-dependent)	0.188076133939534	0.680574193535223	Upregulated	321.422930054323	WP_001320171.1
C2566_RS02615	yjfC	yjfC	glutathionylspermidine synthase family protein	0.18784415121974	0.711563191978563	Upregulated	9.14453149034971	WP_000943964.1
C2566_RS21585	kbl	kbl	glycine C-acetyltransferase	0.187417900511952	0.687266768948794	Upregulated	664.329587714029	WP_001213837.1
C2566_RS05855	ybaY	ybaY	YbaY family lipoprotein	0.186960057924589	0.701122293952306	Upregulated	205.117781153396	WP_000779826.1
C2566_RS17950	dsbC	dsbC	bifunctional protein-disulfide isomerase/oxidoreductase DsbC	0.186919198715454	0.644610245771994	Upregulated	133.24919156949	WP_000715216.1
C2566_RS03885	dapB	dapB	4-hydroxy-tetrahydrodipicolinate reductase	0.186865888848098	0.683467998047226	Upregulated	174.369304585667	WP_000543586.1
C2566_RS09690	ycgN	ycgN	YcgN family cysteine cluster protein	0.186336285577541	0.671217158094622	Upregulated	56.8120440451987	WP_012767724.1
C2566_RS15585	yfeK	yfeK	YfeK family protein	0.18612134866636	0.71627051826919	Upregulated	383.947674579016	WP_000719959.1
C2566_RS01780	yjbH	yjbH	YjbH domain-containing protein	0.185914209179868	0.707095892837888	Upregulated	38.9830637231778	WP_000745706.1
C2566_RS04295	ampE	ampE	beta-lactamase regulator AmpE	0.185803287200465	0.6880171769	Upregulated	73.3791651486204	WP_000172005.1
C2566_RS03005	yjgR	yjgR	helicase HerA-like C-terminal domain-containing protein	0.185299972338855	0.682513183628366	Upregulated	77.8388422518393	WP_001294573.1
C2566_RS03225	nhaA	nhaA	Na+/H+ antiporter NhaA	0.184478709538747	0.685419988352566	Upregulated	436.514952136093	WP_000681360.1
C2566_RS04700	rof	rof	Rho-binding antiterminator	0.18420961481927	0.698844119904208	Upregulated	125.959214599115	WP_000062312.1
C2566_RS19660	prmA	prmA	50S ribosomal protein L11 methyltransferase	0.183994524195681	0.684129146357242	Upregulated	51.4236567919496	WP_001145827.1
C2566_RS03760	nanM	nanM	N-acetylneuraminate epimerase	0.183928663447105	0.707324031585601	Upregulated	33.3928495778406	WP_001309184.1
C2566_RS06075	ybbP	ybbP	putative ABC transporter permease subunit YbbP	0.183899951321262	0.69353659518915	Upregulated	74.0137876861747	WP_000561803.1
C2566_RS02100	alsC	alsC	D-allose ABC transporter permease	0.183895647961458	0.723578561078193	Upregulated	9.59483310215218	WP_000507106.1
C2566_RS01645	zraP	zraP	zinc resistance sensor/chaperone ZraP	0.18388160690786	0.708018704568905	Upregulated	383.733622137504	WP_001296714.1
C2566_RS09825	dauA	dauA	C4-dicarboxylic acid transporter DauA	0.183860773946818	0.712051981316004	Upregulated	64.0690811420116	WP_001300632.1
C2566_RS11825	uidC	uidC	glucuronide uptake porin UidC	0.183786656181702	0.721145034107448	Upregulated	25.5491976375852	WP_001227036.1
C2566_RS14215	osmF	osmF	glycine betaine ABC transporter substrate-binding protein OsmF	0.182572288473367	0.684252373394029	Upregulated	41.3108147299855	WP_001130308.1
C2566_RS14345	cirA	cirA	catecholate siderophore receptor CirA	0.182463943467018	0.694883842320098	Upregulated	58.0206117828436	WP_000489227.1
C2566_RS15395	lpxP	lpxP	kdo(2)-lipid IV(A) palmitoleoyltransferase	0.181988401310912	0.709922631787681	Upregulated	244.113695271859	WP_000484404.1
C2566_RS11280	ydeO	ydeO	acid stress response transcriptional regulator YdeO	0.181161143575443	0.72709279720712	Upregulated	21.2330751655625	WP_000060493.1
C2566_RS00130	pstC	pstC	phosphate ABC transporter permease PstC	0.180552701737348	0.708987586138171	Upregulated	38.3290488616399	WP_000741620.1
C2566_RS04450	folK	folK	2-amino-4-hydroxy-6-hydroxymethyldihydropteridine diphosphokinase	0.180007075210015	0.727987090540031	Upregulated	7.56878348130348	WP_000215139.1
C2566_RS16455	C2566_RS16455	C2566_RS16455	hypothetical protein	0.179855183548823	0.682900122119154	Upregulated	347.966426535511	NA
C2566_RS16020	der	der	ribosome biogenesis GTPase Der	0.179372320974326	0.692544156229464	Upregulated	234.069247855742	WP_000249410.1
C2566_RS06755	ybeF	ybeF	YbeF family transcriptional regulator	0.178833131005797	0.730299815614618	Upregulated	12.2455375450138	WP_000378033.1
C2566_RS07495	C2566_RS07495	C2566_RS07495	hypothetical protein	0.178534676248237	0.727240268307427	Upregulated	18.1491470160236	WP_001130801.1
C2566_RS15250	yfcS	yfcS	fimbria/pilus periplasmic chaperone	0.178366430074826	0.729621329759389	Upregulated	11.2794703646878	WP_001281621.1
C2566_RS16485	bamD	bamD	outer membrane protein assembly factor BamD	0.178198601076013	0.703613238631297	Upregulated	1198.85881871633	WP_000197686.1
C2566_RS21950	uhpA	uhpA	transcriptional regulator UhpA	0.177968173446883	0.723591974736106	Upregulated	20.0694323116265	WP_000633668.1
C2566_RS16425	tapT	tapT	tRNA-uridine aminocarboxypropyltransferase	0.177912440813855	0.712859031711576	Upregulated	32.8175035252392	WP_001301152.1
C2566_RS18580	ubiK	ubiK	ubiquinone biosynthesis accessory factor UbiK	0.177521099027817	0.683359840664907	Upregulated	106.252106260987	WP_001295626.1
C2566_RS15890	hyfF	hyfF	hydrogenase 4 subunit F	0.177132746721035	0.729194051665003	Upregulated	11.1700409305899	WP_000122577.1
C2566_RS07405	nadA	nadA	quinolinate synthase NadA	0.176819697051104	0.682900122119154	Upregulated	70.0363932569551	WP_000115290.1
C2566_RS17970	idi	idi	isopentenyl-diphosphate Delta-isomerase	0.176437849024649	0.723578561078193	Upregulated	97.5454537530496	WP_001192790.1
C2566_RS02355	C2566_RS02355	C2566_RS02355	hypothetical protein	0.176075350294268	0.733664957525513	Upregulated	19.0325459663838	NA
C2566_RS04125	ilvI	ilvI	acetolactate synthase 3 large subunit	0.17604982257978	0.723578561078193	Upregulated	35.4853531365463	WP_000425661.1
C2566_RS09330	fabD	fabD	ACP S-malonyltransferase	0.175451034351267	0.726472807188041	Upregulated	326.923115386171	WP_000191372.1
C2566_RS07465	C2566_RS07465	C2566_RS07465	ASCH domain-containing protein	0.175408906618399	0.730274427030856	Upregulated	13.6091959446864	WP_000002107.1
C2566_RS03425	deoA	deoA	thymidine phosphorylase	0.175058611104465	0.701122293952306	Upregulated	130.638569166383	WP_038432744.1
C2566_RS15870	hyfB	hyfB	hydrogenase 4 subunit B	0.174787352043011	0.737001509793572	Upregulated	19.5295145361821	WP_000339481.1
C2566_RS05515	ppnP	ppnP	pyrimidine/purine nucleoside phosphorylase	0.174277052406112	0.73661374787911	Upregulated	404.956042321371	WP_000941942.1
C2566_RS18925	cyuP	cyuP	amino acid permease	0.174220772298894	0.719255427544745	Upregulated	40.0869574139849	WP_000401598.1
C2566_RS05175	yahD	yahD	ankyrin repeat domain-containing protein	0.174162316845302	0.737143067793901	Upregulated	11.0604926406821	WP_000023635.1
C2566_RS15380	ypdI	ypdI	colanic acid biosynthesis lipoprotein YpdI	0.174147423538429	0.737116958458657	Upregulated	10.1324228505651	WP_000867637.1
C2566_RS00270	rbsK	rbsK	ribokinase	0.174077589867077	0.72709279720712	Upregulated	93.694779506109	WP_012767772.1
C2566_RS01205	sbp	sbp	sulfate/thiosulfate ABC transporter substrate-binding protein Sbp	0.173506176992491	0.730274427030856	Upregulated	51.6842451441274	WP_001045689.1
C2566_RS20765	acpT	acpT	4'-phosphopantetheinyl transferase AcpT	0.17317053558558	0.729578904634536	Upregulated	27.7775234045583	WP_000285773.1
C2566_RS02055	fdhF	fdhF	formate dehydrogenase H subunit alpha, selenocysteine-containing	0.172594394863696	0.728061096053941	Upregulated	256.494821463263	WP_012767779.1
C2566_RS17940	fldB	fldB	flavodoxin FldB	0.172368129030911	0.732700303979086	Upregulated	279.665634380795	WP_001055874.1
C2566_RS24935	C2566_RS24935	C2566_RS24935	hypothetical protein	0.172126202874161	0.73951721445116	Upregulated	8.56077318851955	WP_001066080.1
C2566_RS14520	C2566_RS14520	C2566_RS14520	hypothetical protein	0.172112177056015	0.739177713421824	Upregulated	12.986042102757	NA
C2566_RS16115	iscA	iscA	iron-sulfur cluster assembly protein IscA	0.172080857891852	0.734629665706499	Upregulated	186.945097050079	WP_000028953.1
C2566_RS04230	secA	secA	preprotein translocase subunit SecA	0.171892066382131	0.718014613700269	Upregulated	727.234920098775	WP_000905789.1
C2566_RS06110	allS	allS	HTH-type transcriptional activator AllS	0.171638756652164	0.737116958458657	Upregulated	18.462031282145	WP_000460145.1
C2566_RS21540	gpsA	gpsA	NAD(P)H-dependent glycerol-3-phosphate dehydrogenase	0.171609891944599	0.719755096396664	Upregulated	225.549679147709	WP_001076194.1
C2566_RS09535	phoP	phoP	two-component system response regulator PhoP	0.171573029725705	0.726436239276454	Upregulated	181.331069767422	WP_001265481.1
C2566_RS02640	ulaR	ulaR	HTH-type transcriptional regulator UlaR	0.171546792733498	0.717184021866671	Upregulated	80.9993331343166	WP_000133631.1
C2566_RS07415	zitB	zitB	CDF family zinc transporter ZitB	0.171423749203618	0.726242899325097	Upregulated	76.697542872625	WP_000951295.1
C2566_RS11160	fdnI	fdnI	formate dehydrogenase-N subunit gamma	0.171156758097836	0.741344609682139	Upregulated	6.38159240926054	WP_000045648.1
C2566_RS07010	fur	fur	ferric iron uptake transcriptional regulator	0.171148622095794	0.727240268307427	Upregulated	3016.35178532045	WP_000131702.1
C2566_RS18065	yqgE	yqgE	YqgE/AlgH family protein	0.171018908401647	0.691415618964539	Upregulated	98.0420001837107	WP_001053178.1
C2566_RS13140	znuC	znuC	zinc ABC transporter ATP-binding protein ZnuC	0.170739410660136	0.737001509793572	Upregulated	190.694148616464	WP_000202990.1
C2566_RS20185	fic	fic	putative adenosine monophosphate-protein transferase Fic	0.170085593390691	0.714656183645631	Upregulated	90.3052002459197	WP_000502522.1
C2566_RS07570	moaA	moaA	GTP 3',8-cyclase MoaA	0.169434985518882	0.701122293952306	Upregulated	398.342535552534	WP_001295301.1
C2566_RS02600	yjfK	yjfK	YjfK family protein	0.169432080563332	0.742020351234135	Upregulated	4.82301260855774	WP_000012548.1
C2566_RS21795	C2566_RS21795	C2566_RS21795	tyrosine-type recombinase/integrase	0.169143396789427	0.737116958458657	Upregulated	92.7017970767328	WP_001218910.1
C2566_RS00450	rffC	rffC	dTDP-4-amino-4,6-dideoxy-D-galactose acyltransferase	0.169025130190563	0.727240268307427	Upregulated	35.7015619725645	WP_001145183.1
C2566_RS05495	aroL	aroL	shikimate kinase AroL	0.168604008883874	0.726115848481945	Upregulated	161.555320353265	WP_000193393.1
C2566_RS07705	ybiO	ybiO	mechanosensitive channel protein	0.16785758141018	0.737116958458657	Upregulated	46.3303562594759	WP_001267253.1
C2566_RS04120	leuO	leuO	transcriptional regulator LeuO	0.16769194828809	0.742020351234135	Upregulated	18.8341981136686	WP_001115472.1
C2566_RS01935	aphA	aphA	acid phosphatase AphA	0.167286683940026	0.734629665706499	Upregulated	147.356672831172	WP_001395166.1
C2566_RS12650	ydjG	ydjG	NADH-dependent methylglyoxal reductase	0.167197906636664	0.743923274140975	Upregulated	15.022279139856	WP_000723724.1
C2566_RS07950	C2566_RS07950	C2566_RS07950	retron St85 family RNA-directed DNA polymerase	0.166725405510578	0.740955680035642	Upregulated	1013.6325658209	WP_226347323.1
C2566_RS03870	fkpB	fkpB	FKBP-type peptidyl-prolyl cis-trans isomerase	0.166644885624709	0.738379609113418	Upregulated	41.2355516811068	WP_000004655.1
C2566_RS25325	C2566_RS25325	C2566_RS25325	tyrosine-type recombinase/integrase	0.166595260537686	0.740735260527576	Upregulated	19.2109148703402	WP_000290930.1
C2566_RS17275	truC	truC	tRNA pseudouridine(65) synthase TruC	0.166568726808429	0.742020351234135	Upregulated	15.1418289941218	WP_000890001.1
C2566_RS15515	C2566_RS15515	C2566_RS15515	hypothetical protein	0.166352485028409	0.742020351234135	Upregulated	39.5728261759782	NA
C2566_RS22080	dgoA	dgoA	2-dehydro-3-deoxy-6-phosphogalactonate aldolase	0.166178817181375	0.742020351234135	Upregulated	11.7223873542641	WP_001198722.1
C2566_RS23025	intR	intR	site-specific integrase	0.166126432508135	0.742020351234135	Upregulated	70.9689904787767	WP_000040858.1
C2566_RS19795	dprA	dprA	DNA-protecting protein DprA	0.164900329141325	0.739230066251775	Upregulated	211.073484106535	WP_000228551.1
C2566_RS21650	waaG	waaG	glycosyltransferase family 4 protein	0.164835286074694	0.726242899325097	Upregulated	92.5026101185397	WP_000634238.1
C2566_RS15835	purC	purC	phosphoribosylaminoimidazolesuccinocarboxamide synthase	0.164593652458849	0.742020351234135	Upregulated	48.764672973286	WP_001295467.1
C2566_RS10250	yciH	yciH	stress response translation initiation inhibitor YciH	0.16443973013939	0.742020351234135	Upregulated	23.9206887247418	WP_001295580.1
C2566_RS12235	aroD	aroD	type I 3-dehydroquinate dehydratase	0.164347900677375	0.740955680035642	Upregulated	37.9277076538733	WP_000860163.1
C2566_RS08125	artQ	artQ	arginine ABC transporter permease ArtQ	0.164154349775465	0.743923274140975	Upregulated	54.7701186689562	WP_001001691.1
C2566_RS17925	ygfZ	ygfZ	tRNA-modifying protein YgfZ	0.164097897665627	0.739899564609392	Upregulated	236.371929351312	WP_000886062.1
C2566_RS13085	yebG	yebG	DNA damage-inducible protein YebG	0.163885132730567	0.742020351234135	Upregulated	545.260028054833	WP_000257738.1
C2566_RS02405	yjeI	yjeI	DUF4156 domain-containing protein	0.163683245448289	0.742020351234135	Upregulated	154.677816405559	WP_001301120.1
C2566_RS04730	proS	proS	proline--tRNA ligase	0.163110607637188	0.742020351234135	Upregulated	396.429081009593	WP_001260712.1
C2566_RS00125	pstA	pstA	phosphate ABC transporter permease PstA	0.163066435588222	0.738379609113418	Upregulated	39.9125078870815	WP_001251978.1
C2566_RS21985	emrD	emrD	multidrug efflux MFS transporter EmrD	0.162925692543188	0.740519996480784	Upregulated	119.650378223027	WP_000828746.1
C2566_RS05535	mak	mak	fructokinase	0.162360683623294	0.726115848481945	Upregulated	60.0043841619665	WP_001219309.1
C2566_RS19575	tldD	tldD	metalloprotease TldD	0.162277225431879	0.6880171769	Upregulated	402.065642043301	WP_000055909.1
C2566_RS14470	yejE	yejE	ABC transporter permease	0.161378275304712	0.739423223498991	Upregulated	31.9873041464835	WP_000088916.1
C2566_RS01270	menA	menA	1,4-dihydroxy-2-naphthoate polyprenyltransferase	0.16133130114469	0.742020351234135	Upregulated	39.0087628925963	WP_000139496.1
C2566_RS12455	chbR	chbR	transcriptional regulator ChbR	0.161223723100387	0.743923274140975	Upregulated	52.7191548913365	WP_000983648.1
C2566_RS06910	ybeY	ybeY	rRNA maturation RNase YbeY	0.161207381651716	0.742020351234135	Upregulated	213.413322729878	WP_000084473.1
C2566_RS14245	yohF	yohF	SDR family oxidoreductase	0.161087137442812	0.754125652441648	Upregulated	23.236782248257	WP_000079538.1
C2566_RS04300	aroP	aroP	aromatic amino acid transporter AroP	0.161042949935429	0.727240268307427	Upregulated	129.605191822992	WP_000969915.1
C2566_RS03145	fecC	fecC	iron-dicitrate ABC transporter permease FecC	0.160977509694302	0.756196358920805	Upregulated	13.4055080732954	WP_000125187.1
C2566_RS19520	zapG	zapG	Z-ring associated protein ZapG	0.160832745476479	0.742020351234135	Upregulated	299.672087455563	WP_001295270.1
C2566_RS16125	iscS	iscS	cysteine desulfurase	0.160818564682604	0.730274427030856	Upregulated	506.220144835279	WP_001295373.1
C2566_RS14195	yohO	yohO	protein YohO	0.160406399487483	0.751899062073886	Upregulated	17.3634805896547	WP_001216966.1
C2566_RS00705	C2566_RS00705	C2566_RS00705	DUF2877 domain-containing protein	0.16027634159743	0.759300691078918	Upregulated	10.2651949862496	WP_001301301.1
C2566_RS13510	yeeO	yeeO	toxic metabolite efflux MATE transporter YeeO	0.16026304309513	0.749583658940725	Upregulated	37.6995783140876	WP_001323172.1
C2566_RS11430	C2566_RS11430	C2566_RS11430	type II toxin-antitoxin system RelE/ParE family toxin	0.160160101364458	0.754550886022216	Upregulated	163.039926486151	WP_000273128.1
C2566_RS06710	dpiB	dpiB	sensor histidine kinase DpiB	0.160153348870034	0.74692687396232	Upregulated	38.3454059242062	WP_012767702.1
C2566_RS06835	ybeQ	ybeQ	Sel1 family TPR-like repeat protein YbeQ	0.15935392632157	0.756196358920805	Upregulated	35.3517666285446	NA
C2566_RS01685	C2566_RS01685	C2566_RS01685	hypothetical protein	0.15912600776088	0.493896728071039	Upregulated	16.8033599425864	NA
C2566_RS12345	pheT	pheT	phenylalanine--tRNA ligase subunit beta	0.15912548907243	0.742020351234135	Upregulated	456.888798647196	WP_000672380.1
C2566_RS18055	rsmE	rsmE	16S rRNA (uracil(1498)-N(3))-methyltransferase	0.159052815533003	0.737437039953965	Upregulated	88.2965118991459	WP_001222509.1
C2566_RS03125	C2566_RS03125	C2566_RS03125	IS3-like element ISEc52 family transposase	0.158845700267206	0.762246613380278	Upregulated	6.92156664875373	NA
C2566_RS19475	nanT	nanT	sialic acid transporter NanT	0.158806314379359	0.743265912885314	Upregulated	47.5821149510313	WP_000108459.1
C2566_RS16005	guaB	guaB	IMP dehydrogenase	0.158732315857111	0.74692687396232	Upregulated	262.139427878154	WP_001299507.1
C2566_RS17180	ygcU	ygcU	FAD-binding oxidoreductase	0.158683153189014	0.762743797613113	Upregulated	16.9480569422349	WP_000059307.1
C2566_RS16500	pheA	pheA	bifunctional chorismate mutase/prephenate dehydratase	0.158638628008385	0.742020351234135	Upregulated	377.373561331284	WP_000200120.1
C2566_RS03930	caiC	caiC	crotonobetaine/carnitine-CoA ligase	0.158406086437299	0.752704888747996	Upregulated	53.0385088771611	WP_000351506.1
C2566_RS16000	guaA	guaA	glutamine-hydrolyzing GMP synthase	0.15830832673112	0.742020351234135	Upregulated	373.19988074551	WP_000138270.1
C2566_RS21705	pyrE	pyrE	orotate phosphoribosyltransferase	0.158276179575472	0.752406157724412	Upregulated	30.8287591501455	WP_000806177.1
C2566_RS15160	truA	truA	tRNA pseudouridine(38-40) synthase TruA	0.157986623451432	0.74692687396232	Upregulated	131.657858711371	WP_001283585.1
C2566_RS16895	norV	norV	anaerobic nitric oxide reductase flavorubredoxin	0.157756463705793	0.762743797613113	Upregulated	22.6980978732105	WP_000029611.1
C2566_RS00485	C2566_RS00485	C2566_RS00485	hypothetical protein	0.157221961745721	0.757205849373712	Upregulated	350.228555260675	NA
C2566_RS21020	yhjD	yhjD	inner membrane protein YhjD	0.15714428785999	0.743923274140975	Upregulated	74.9314283065825	WP_000191237.1
C2566_RS02035	nrfF	nrfF	heme lyase NrfEFG subunit NrfF	0.156701114748075	0.764298586888529	Upregulated	8.89463456062677	WP_000033487.1
C2566_RS15215	aroC	aroC	chorismate synthase	0.156320603918701	0.743923274140975	Upregulated	99.5653943587616	WP_001297933.1
C2566_RS25150	C2566_RS25150	C2566_RS25150	hypothetical protein	0.155850356717502	0.767320244143633	Upregulated	4.57219106982374	NA
C2566_RS06730	cspE	cspE	transcription antiterminator/RNA stability regulator CspE	0.155240674885433	0.766148241624054	Upregulated	752.829559865528	WP_000034825.1
C2566_RS06125	gcl	gcl	glyoxylate carboligase	0.155038139314235	0.767320244143633	Upregulated	28.9580560676082	WP_001096881.1
C2566_RS17625	ygeQ	ygeQ	protein YgeQ	0.154642199829947	0.767676269374148	Upregulated	7.35645371797547	NA
C2566_RS19545	yhcN	yhcN	peroxide/acid stress response protein YhcN	0.154150609578377	0.768497440913591	Upregulated	849.919113800175	WP_001295273.1
C2566_RS16310	acpS	acpS	holo-ACP synthase	0.154128997095134	0.764298586888529	Upregulated	32.3594211272369	WP_000986023.1
C2566_RS23930	C2566_RS23930	C2566_RS23930	IS1 family transposase	0.153891280742716	0.762743797613113	Upregulated	55.1169738950508	NA
C2566_RS00890	dsbA	dsbA	thiol:disulfide interchange protein DsbA	0.153861176711267	0.755250273872874	Upregulated	994.527728359266	WP_000725337.1
C2566_RS07070	speF	speF	ornithine decarboxylase SpeF	0.153824821956164	0.762246613380278	Upregulated	46.3150253305974	WP_000040191.1
C2566_RS21200	bisC	bisC	biotin sulfoxide reductase	0.153465652421154	0.737437039953965	Upregulated	119.259968703767	WP_000013961.1
C2566_RS05570	proY	proY	proline-specific permease ProY	0.153373644506861	0.756196358920805	Upregulated	93.0457359155827	WP_001295329.1
C2566_RS07815	gsiA	gsiA	glutathione ABC transporter ATP-binding protein GsiA	0.153314740374948	0.747431501673543	Upregulated	126.568122798406	WP_001301279.1
C2566_RS07015	uof	uof	fur leader peptide	0.153277023625291	0.768773963524541	Upregulated	755.740842767673	WP_001406816.1
C2566_RS20220	cysG	cysG	siroheme synthase CysG	0.153171399904697	0.73632176041316	Upregulated	75.3772041209046	WP_000349855.1
C2566_RS18090	yggU	yggU	DUF167 family protein YggU	0.153123081137278	0.762246613380278	Upregulated	29.2835299271327	WP_000994920.1
C2566_RS07120	rhsC	rhsC	rhs element protein RhsC	0.153033304696211	0.769283219409033	Upregulated	34.0631286972201	NA
C2566_RS00545	lptM	lptM	LPS translocon maturation chaperone LptM	0.152937813634328	0.767212800025047	Upregulated	73.578623593383	WP_000799889.1
C2566_RS09380	fhuE	fhuE	ferric-rhodotorulic acid/ferric-coprogen receptor FhuE	0.152834243364827	0.74692687396232	Upregulated	70.7541271740297	WP_000953449.1
C2566_RS06750	lipA	lipA	lipoyl synthase	0.152468735229547	0.747431501673543	Upregulated	451.13058443833	WP_000042632.1
C2566_RS02675	ulaF	ulaF	L-ribulose-5-phosphate 4-epimerase UlaF	0.152342649334812	0.763537899063098	Upregulated	28.8416830403948	WP_001170843.1
C2566_RS17155	ygcO	ygcO	ferredoxin family protein	0.152149849781856	0.774162059607452	Upregulated	7.80650397722738	WP_000109526.1
C2566_RS16380	srmB	srmB	ATP-dependent RNA helicase SrmB	0.152086325059338	0.743923274140975	Upregulated	118.709281203482	WP_000219193.1
C2566_RS15540	ypeB	ypeB	DUF3820 family protein	0.151940765290369	0.768773963524541	Upregulated	8.28426206491318	WP_000410201.1
C2566_RS03470	prfC	prfC	peptide chain release factor 3	0.151730337373509	0.762743797613113	Upregulated	155.914126317797	WP_000175940.1
C2566_RS04365	hpt	hpt	hypoxanthine phosphoribosyltransferase	0.151588393160286	0.749583658940725	Upregulated	121.615355219215	WP_000683335.1
C2566_RS11860	malY	malY	bifunctional maltose regulon transcriptional repressor/cystathionine beta-lyase MalY	0.151345179806705	0.73673345958802	Upregulated	54.5135082502083	WP_000459371.1
C2566_RS16255	qseE	qseE	two component system sensor histidine kinase QseE/GlrK	0.151293060894504	0.738556289532534	Upregulated	72.4644284163979	WP_001297612.1
C2566_RS15795	acrD	acrD	multidrug efflux RND transporter permease AcrD	0.151198691244944	0.759291129020967	Upregulated	103.818193092537	WP_001273151.1
C2566_RS00770	ubiJ	ubiJ	ubiquinone biosynthesis protein UbiJ	0.150654086973728	0.768773963524541	Upregulated	72.4950812667035	WP_001295259.1
C2566_RS05870	ybaA	ybaA	DUF1428 domain-containing protein	0.150498941726783	0.767320244143633	Upregulated	19.5081451394156	WP_000878140.1
C2566_RS05655	pgpA	pgpA	phosphatidylglycerophosphatase A	0.150354377700259	0.772192769658521	Upregulated	290.997021814789	WP_000154044.1
C2566_RS01170	kdgT	kdgT	2-keto-3-deoxygluconate transporter	0.150233156500264	0.768325630534372	Upregulated	26.9968631619163	WP_001166063.1
C2566_RS07160	ybgA	ybgA	YbgA family protein	0.150164931768481	0.771223786636162	Upregulated	36.9408717070422	WP_001076004.1
C2566_RS13600	dacD	dacD	serine-type D-Ala-D-Ala carboxypeptidase DacD	0.150076470752448	0.77355728260695	Upregulated	22.5949665241859	WP_001320295.1
C2566_RS19695	acrF	acrF	multidrug efflux RND transporter permease subunit AcrF	0.149640601451764	0.768325630534372	Upregulated	69.7165366960233	WP_001273195.1
C2566_RS05125	ykgG	ykgG	LutC/YkgG family protein	0.149628013843199	0.774775605619397	Upregulated	51.3179320361838	WP_000370307.1
C2566_RS12305	hemP	hemP	hemin uptake protein HemP	0.149139139232467	0.777912529193494	Upregulated	6.86362865019473	WP_001270809.1
C2566_RS13990	gatD	gatD	galactitol-1-phosphate 5-dehydrogenase	0.14860540392773	0.777727142273558	Upregulated	16.8385304489757	WP_000844219.1
C2566_RS17610	C2566_RS17610	C2566_RS17610	hypothetical protein	0.148344569836128	0.774162059607452	Upregulated	51.1212034727741	WP_001389254.1
C2566_RS19995	C2566_RS19995	C2566_RS19995	secretin N-terminal domain-containing protein	0.148202478359308	0.777912529193494	Upregulated	5.4453008814276	WP_000677419.1
C2566_RS18305	pitB	pitB	inorganic phosphate transporter PitB	0.148016646457069	0.777912529193494	Upregulated	23.3648151925355	WP_000933296.1
C2566_RS13685	gndA	gndA	NADP-dependent phosphogluconate dehydrogenase	0.147818513092776	0.755250273872874	Upregulated	526.254275209542	WP_000043460.1
C2566_RS16145	yfhR	yfhR	alpha/beta hydrolase	0.14749263916053	0.777515348630845	Upregulated	28.2167460890028	WP_001299515.1
C2566_RS11345	C2566_RS11345	C2566_RS11345	autotransporter outer membrane beta-barrel domain-containing protein	0.146851540663804	0.777995786753284	Upregulated	30.0128171764431	NA
C2566_RS07880	mdfA	mdfA	multidrug efflux MFS transporter MdfA	0.146732935329924	0.774162059607452	Upregulated	32.6669356625618	WP_001180089.1
C2566_RS20135	yheS	yheS	ABC transporter ATP-binding protein	0.146730671385445	0.74692687396232	Upregulated	117.51737969535	WP_000634798.1
C2566_RS08160	ybjT	ybjT	SDR family oxidoreductase	0.146610561342051	0.73951721445116	Upregulated	74.4438364290663	WP_001136577.1
C2566_RS03325	arcA	arcA	two-component system response regulator ArcA	0.146096074982835	0.768497440913591	Upregulated	1349.6397477002	WP_001194358.1
C2566_RS20235	frlB	frlB	fructoselysine 6-phosphate deglycase	0.145936762559176	0.777912529193494	Upregulated	14.525090709872	WP_001295163.1
C2566_RS05995	ushA	ushA	bifunctional UDP-sugar hydrolase/5'-nucleotidase	0.145894921721069	0.747781893806543	Upregulated	287.813489255535	WP_000771748.1
C2566_RS17705	ssnA	ssnA	putative aminohydrolase SsnA	0.145707776605165	0.779529867302584	Upregulated	70.3409992207368	WP_000906252.1
C2566_RS11025	curA	curA	NADPH-dependent curcumin/dihydrocurcumin reductase	0.145672354255363	0.772278704027787	Upregulated	120.707397512896	WP_001318466.1
C2566_RS17860	ssrS	ssrS	hypothetical protein	0.145600224523051	0.777912529193494	Upregulated	688163.210116897	NA
C2566_RS21430	selB	selB	selenocysteine-specific translation elongation factor	0.144488625929486	0.76419643596897	Upregulated	121.183391715606	WP_000582441.1
C2566_RS09270	flgI	flgI	flagellar basal body P-ring protein FlgI	0.144364983656069	0.783072130692452	Upregulated	38.347327537403	WP_000589326.1
C2566_RS01155	rhaT	rhaT	L-rhamnose/proton symporter RhaT	0.144272461104532	0.777912529193494	Upregulated	38.8571845176318	WP_000063524.1
C2566_RS05930	priC	priC	primosomal replication protein N''	0.144156931385775	0.777645735298574	Upregulated	25.3170727396809	WP_000844874.1
C2566_RS16095	iscX	iscX	Fe-S cluster assembly protein IscX	0.143955081727197	0.777502934028609	Upregulated	141.771168853446	WP_000523616.1
C2566_RS11450	eamA	eamA	O-acetylserine/cysteine exporter	0.143822055446698	0.752687149410869	Upregulated	72.3949335582066	WP_000087210.1
C2566_RS17880	ubiH	ubiH	2-octaprenyl-6-methoxyphenyl hydroxylase	0.142778204490412	0.777912529193494	Upregulated	157.916932603097	WP_000111199.1
C2566_RS07345	pal	pal	peptidoglycan-associated lipoprotein Pal	0.142510016734801	0.778834703299441	Upregulated	1205.7482592723	WP_001295306.1
C2566_RS21800	C2566_RS21800	C2566_RS21800	tetratricopeptide repeat protein	0.142456332070363	0.774162059607452	Upregulated	123.746167109054	WP_000999851.1
C2566_RS21440	yibF	yibF	glutathione S-transferase	0.142304110928019	0.78391365077138	Upregulated	38.6842337863695	WP_000779792.1
C2566_RS17115	iap	iap	alkaline phosphatase isozyme conversion aminopeptidase	0.141863630534171	0.78402857164477	Upregulated	26.0680235091857	WP_000490430.1
C2566_RS00280	mdtD	mdtD	multidrug transporter subunit MdtD	0.141671484398457	0.777912529193494	Upregulated	228.870598063461	WP_001280852.1
C2566_RS15000	nuoB	nuoB	NADH-quinone oxidoreductase subunit NuoB	0.14139535028716	0.777912529193494	Upregulated	556.521362821717	WP_000386733.1
C2566_RS09545	hflD	hflD	high frequency lysogenization protein HflD	0.141371690883098	0.78500510188849	Upregulated	74.0331659773183	WP_001297479.1
C2566_RS13180	aspS	aspS	aspartate--tRNA ligase	0.141229995568658	0.777912529193494	Upregulated	301.90449172199	WP_001258678.1
C2566_RS18085	yggT	yggT	osmotic shock tolerance protein YggT	0.141081869362642	0.774162059607452	Upregulated	72.0005495440495	WP_001094831.1
C2566_RS16195	yphB	yphB	aldose 1-epimerase	0.141044387872472	0.786708140128857	Upregulated	14.9391087006473	WP_000158547.1
C2566_RS17670	ygeY	ygeY	YgeY family selenium metabolism-linked hydrolase	0.140929016051397	NA	Upregulated	243.609324573793	WP_001107125.1
C2566_RS24930	yqiD	yqiD	protein YqiD	0.140410380872202	0.785956926319437	Upregulated	241.00097166523	WP_000469266.1
C2566_RS03385	nadR	nadR	multifunctional transcriptional regulator/nicotinamide-nucleotide adenylyltransferase/ribosylnicotinamide kinase NadR	0.140302028945941	0.769048083725064	Upregulated	153.332523236256	WP_000093814.1
C2566_RS05985	ybaL	ybaL	YbaL family putative K(+) efflux transporter	0.140222118166733	0.777912529193494	Upregulated	169.747320928654	WP_000546237.1
C2566_RS14410	fruK	fruK	1-phosphofructokinase	0.140191556388622	0.783266351190821	Upregulated	40.6774161516747	WP_000091263.1
C2566_RS15725	eutN	eutN	ethanolamine utilization microcompartment protein EutN	0.139944021765307	0.794592014472669	Upregulated	5.98592867576635	WP_000762196.1
C2566_RS09225	flgM	flgM	flagellar biosynthesis anti-sigma factor FlgM	0.139777481130687	0.793642651369946	Upregulated	18.9164631532218	WP_000020880.1
C2566_RS12025	lhr	lhr	ATP-dependent helicase	0.139700221097767	0.78401384120037	Upregulated	118.26779927955	WP_001301008.1
C2566_RS08550	ycbF	ycbF	fimbrial chaperone	0.139090696553942	0.794592014472669	Upregulated	10.2354917512668	WP_001111465.1
C2566_RS19770	yrdB	yrdB	DUF1488 domain-containing protein	0.138998193171418	0.777912529193494	Upregulated	74.3428281624972	WP_001070563.1
C2566_RS07090	kdpC	kdpC	K(+)-transporting ATPase subunit C	0.13873272011867	0.794592014472669	Upregulated	8.61537563111033	WP_001297248.1
C2566_RS10105	yciG	yciG	general stress protein	0.138642392048357	0.794592014472669	Upregulated	16.0911604806875	WP_000807651.1
C2566_RS04845	C2566_RS04845	C2566_RS04845	hypothetical protein	0.138601845264553	0.794592014472669	Upregulated	11.6790223360195	WP_001053631.1
C2566_RS18450	ftsP	ftsP	cell division protein FtsP	0.138586033500914	0.777912529193494	Upregulated	85.0090196054276	WP_000059388.1
C2566_RS11185	bdm	bdm	biofilm-dependent modulation protein	0.13857020050044	0.794592014472669	Upregulated	6.66452549976765	WP_000495771.1
C2566_RS20410	envZ	envZ	two-component system sensor histidine kinase EnvZ	0.138335737132144	0.783023125209493	Upregulated	122.564754651701	WP_001253686.1
C2566_RS05115	ykgE	ykgE	(Fe-S)-binding protein	0.13827211402878	0.794592014472669	Upregulated	72.1311545449466	WP_001102108.1
C2566_RS00480	thrP	thrP	bifunctional threonine/serine APC transporter ThrP	0.13822548239157	0.794761439603416	Upregulated	123.723640159353	WP_000774729.1
C2566_RS14430	yeiP	yeiP	elongation factor P-like protein YeiP	0.138101217697801	0.787346866419647	Upregulated	51.527637715562	WP_001136827.1
C2566_RS14045	yegW	yegW	GntR family transcriptional regulator	0.138053604354761	0.79316792899682	Upregulated	16.4363071774684	WP_000434038.1
C2566_RS15750	eutP	eutP	ethanolamine utilization acetate kinase EutP	0.137907817428174	0.794592014472669	Upregulated	8.86218208417332	WP_000820782.1
C2566_RS17865	zapA	zapA	cell division protein ZapA	0.137903651584764	0.790081517950169	Upregulated	5257.10981490002	WP_001276008.1
C2566_RS00155	atpD	atpD	F0F1 ATP synthase subunit beta	0.137653893918938	0.794592014472669	Upregulated	587.844082521811	WP_000190506.1
C2566_RS00960	yihL	yihL	GntR family transcriptional regulator	0.13757841544114	0.794592014472669	Upregulated	15.6638650036203	WP_000147429.1
C2566_RS03310	thrL	thrL	thr operon leader peptide	0.137290539654466	0.794592014472669	Upregulated	2039.08534716203	WP_001386572.1
C2566_RS03430	deoC	deoC	deoxyribose-phosphate aldolase	0.137270013710413	0.779989445308116	Upregulated	83.4074893170489	WP_001298497.1
C2566_RS13360	yecR	yecR	YecR-like lipofamily protein	0.136935019872352	0.79485033587881	Upregulated	10.2743852740202	WP_001237875.1
C2566_RS08020	C2566_RS08020	C2566_RS08020	tail fiber assembly protein	0.136762226264239	0.794592014472669	Upregulated	18.8756904599245	WP_000280166.1
C2566_RS05890	hha	hha	HHA domain-containing protein	0.136607463067408	0.79485033587881	Upregulated	1434.83081537399	WP_001291435.1
C2566_RS14820	yfaZ	yfaZ	YfaZ family protein	0.136580599604591	0.79485033587881	Upregulated	13.6016737236539	WP_001300392.1
C2566_RS15030	hxpA	hxpA	hexitol phosphatase HxpA	0.136533361469671	0.794592014472669	Upregulated	153.981417728154	WP_001203392.1
C2566_RS11485	ydfG	ydfG	bifunctional NADP-dependent 3-hydroxy acid dehydrogenase/3-hydroxypropionate dehydrogenase YdfG	0.13613284588476	0.79171835714354	Upregulated	345.248938733052	WP_000636571.1
C2566_RS13125	lpxM	lpxM	lauroyl-Kdo(2)-lipid IV(A) myristoyltransferase	0.13607136109344	0.776057920950855	Upregulated	102.117582079867	WP_000448381.1
C2566_RS15785	aegA	aegA	formate-dependent uric acid utilization protein AegA	0.136041353877724	0.78500510188849	Upregulated	85.337718480134	WP_001078880.1
C2566_RS24955	ytgA	ytgA	protein YtgA	0.135861523964885	0.794761439603416	Upregulated	233.075382018036	WP_211180521.1
C2566_RS01415	argE	argE	acetylornithine deacetylase	0.135779848342309	0.777727142273558	Upregulated	60.259750427916	WP_001301272.1
C2566_RS09030	ycdY	ycdY	molecular chaperone YcdY	0.135541417096407	0.776057920950855	Upregulated	100.29404817334	WP_001001902.1
C2566_RS06355	quuD	quuD	antitermination protein QuuD	0.135251644053106	0.795237191711019	Upregulated	16.7649901913549	WP_001204780.1
C2566_RS08290	serS	serS	serine--tRNA ligase	0.135215817802796	0.78401384120037	Upregulated	1196.85181827513	WP_000886683.1
C2566_RS19400	ptsN	ptsN	PTS IIA-like nitrogen regulatory protein PtsN	0.135168336399957	0.764298586888529	Upregulated	113.568923396562	WP_000183676.1
C2566_RS10965	hicB	hicB	type II toxin-antitoxin system antitoxin HicB	0.134890904297069	0.794592014472669	Upregulated	52.2729065373605	WP_001270286.1
C2566_RS17930	sdhE	sdhE	FAD assembly factor SdhE	0.134782432086178	0.794592014472669	Upregulated	219.933834567765	WP_000354046.1
C2566_RS22075	dgoD	dgoD	galactonate dehydratase	0.134772317494485	0.795237191711019	Upregulated	21.4537311803663	WP_000705001.1
C2566_RS00390	gppA	gppA	guanosine-5'-triphosphate,3'-diphosphate diphosphatase	0.134587106030081	0.78402857164477	Upregulated	241.411320665243	WP_000535976.1
C2566_RS04140	cra	cra	catabolite repressor/activator	0.133971065990175	0.79485033587881	Upregulated	198.177648070588	WP_000762401.1
C2566_RS18270	lptF	lptF	LPS export ABC transporter permease LptF	0.133965677262104	0.795237191711019	Upregulated	23.4383584846829	WP_000779636.1
C2566_RS16600	ratA	ratA	type II toxin-antitoxin system toxin RatA	0.133742236001938	0.795237191711019	Upregulated	96.2383972387956	WP_001300750.1
C2566_RS18495	qseC	qseC	quorum sensing histidine kinase QseC	0.133552815918931	0.795237191711019	Upregulated	57.5270448115135	WP_000673402.1
C2566_RS15575	crr	crr	PTS glucose transporter subunit IIA	0.133427040709569	0.794592014472669	Upregulated	831.195695378508	WP_000522247.1
C2566_RS01535	secE	secE	preprotein translocase subunit SecE	0.133191067727048	0.793613530749199	Upregulated	252.055129201798	WP_001275702.1
C2566_RS11090	yddH	yddH	flavin reductase family protein	0.133176263255946	0.795237191711019	Upregulated	19.6670525884951	WP_000085912.1
C2566_RS05355	mhpT	mhpT	3-(3-hydroxy-phenyl)propionate transporter	0.132830673728292	0.797650337360529	Upregulated	15.0949937528328	WP_000107627.1
C2566_RS01570	rpoC	rpoC	DNA-directed RNA polymerase subunit beta'	0.132767747694775	0.795237191711019	Upregulated	1325.09724546753	WP_000653944.1
C2566_RS08415	kdsB	kdsB	3-deoxy-manno-octulosonate cytidylyltransferase	0.132679328921783	0.795237191711019	Upregulated	154.834338095597	WP_000011603.1
C2566_RS19035	agaW	agaW	PTS N-acetylgalactosamine transporter subunit IIC	0.132608784015372	0.80007342098032	Upregulated	8.650277996255	WP_000406214.1
C2566_RS19360	yrbG	yrbG	calcium/sodium antiporter	0.132482913808754	0.794761439603416	Upregulated	121.976029397502	WP_000922900.1
C2566_RS19260	glmM	glmM	phosphoglucosamine mutase	0.132222501856695	0.795237191711019	Upregulated	150.636764698577	WP_000071134.1
C2566_RS10895	rimL	rimL	50S ribosomal protein L7/L12-serine acetyltransferase	0.131649655055795	0.795129525163146	Upregulated	350.156616114074	WP_000140873.1
C2566_RS02550	hflX	hflX	ribosome rescue GTPase HflX	0.131598544094384	0.774162059607452	Upregulated	552.204922920998	WP_000460360.1
C2566_RS02725	C2566_RS02725	C2566_RS02725	enoyl-CoA hydratase/isomerase family protein	0.131593069324874	0.729335720562103	Upregulated	9.97751278732349	WP_001283546.1
C2566_RS05910	acrR	acrR	multidrug efflux transporter transcriptional repressor AcrR	0.131500457821259	0.795237191711019	Upregulated	132.700857363098	WP_000101737.1
C2566_RS11835	uidA	uidA	beta-glucuronidase	0.131405656465916	0.795237191711019	Upregulated	37.2097744144672	WP_000945901.1
C2566_RS17645	xdhB	xdhB	xanthine dehydrogenase FAD-binding subunit XdhB	0.130570638716148	0.799906453125548	Upregulated	42.7607261900191	WP_000459182.1
C2566_RS09095	mdoC	mdoC	glucans biosynthesis protein MdoC	0.130431646549308	0.802705933002588	Upregulated	28.5761071084205	WP_001070375.1
C2566_RS03795	yjhP	yjhP	SAM-dependent methyltransferase	0.130300386168832	0.796384987902348	Upregulated	29.486150084847	WP_000354251.1
C2566_RS08035	C2566_RS08035	C2566_RS08035	contractile injection system protein, VgrG/Pvc8 family	0.129933119858863	0.804034290725006	Upregulated	8.3884521509674	NA
C2566_RS14650	ompC	ompC	porin OmpC	0.129906320701523	0.802705933002588	Upregulated	20.2104909057812	NA
C2566_RS11770	ydgH	ydgH	DUF1471 family protein YdgH	0.129730474909667	0.797290994699747	Upregulated	138.930875781901	WP_000769322.1
C2566_RS10155	C2566_RS10155	C2566_RS10155	DUF2207 domain-containing protein	0.129545845186788	0.804034290725006	Upregulated	29.6266732071084	NA
C2566_RS15990	yfgH	yfgH	glycine zipper 2TM domain-containing protein	0.129409058128045	0.804637151856212	Upregulated	7.0140807708064	WP_001295476.1
C2566_RS10445	C2566_RS10445	C2566_RS10445	ABC transporter ATP-binding protein	0.12897008085792	0.804637151856212	Upregulated	19.552953207086	WP_000057985.1
C2566_RS08830	torR	torR	two-component system response regulator TorR	0.12891907722968	0.795237191711019	Upregulated	42.9942964015972	WP_001120125.1
C2566_RS00490	C2566_RS00490	C2566_RS00490	hypothetical protein	0.128902221262015	0.80007342098032	Upregulated	770.521707520077	NA
C2566_RS24975	C2566_RS24975	C2566_RS24975	VOC family protein	0.128858088239837	0.80007342098032	Upregulated	17.5029089959011	NA
C2566_RS10430	ycjS	ycjS	Gfo/Idh/MocA family protein	0.128793134023853	0.804637151856212	Upregulated	11.5735373595792	WP_001300711.1
C2566_RS13955	yegQ	yegQ	tRNA 5-hydroxyuridine modification protein YegQ	0.128682509048461	0.795237191711019	Upregulated	91.1933637177153	WP_000476014.1
C2566_RS08350	ycaO	ycaO	30S ribosomal protein S12 methylthiotransferase accessory factor YcaO	0.128453320509788	0.80007342098032	Upregulated	105.561938443352	WP_001295344.1
C2566_RS12600	topB	topB	DNA topoisomerase III	0.128434458290663	0.797290994699747	Upregulated	178.683967900092	WP_001235800.1
C2566_RS14555	ccmE	ccmE	cytochrome c maturation protein CcmE	0.127674307661469	0.806731333850617	Upregulated	16.4398603535696	WP_001026418.1
C2566_RS00640	rhtC	rhtC	threonine export protein RhtC	0.12736749499892	0.802705933002588	Upregulated	22.5564825546321	WP_000928828.1
C2566_RS03585	yjiN	yjiN	DUF445 domain-containing protein	0.12722034324627	0.796384987902348	Upregulated	68.1852913131459	WP_001037419.1
C2566_RS10660	C2566_RS10660	C2566_RS10660	YdfR family protein	0.127204991946475	0.809302450240885	Upregulated	8.83980569931735	WP_000193293.1
C2566_RS01100	frvX	frvX	aminopeptidase	0.127116678116328	0.803982401095777	Upregulated	30.0284794418654	WP_001019484.1
C2566_RS08135	artP	artP	arginine ABC transporter ATP-binding protein ArtP	0.127105919269502	0.794592014472669	Upregulated	134.662380911318	WP_000027205.1
C2566_RS11370	tam	tam	trans-aconitate 2-methyltransferase	0.126436885401855	0.809527090523254	Upregulated	34.4213062872632	WP_001286597.1
C2566_RS02700	rpsR	rpsR	30S ribosomal protein S18	0.125989573199603	0.80979388484886	Upregulated	466.462051639295	WP_000135199.1
C2566_RS15025	yfbS	yfbS	SLC13 family permease	0.125981646495223	0.795237191711019	Upregulated	250.714499761749	WP_001012899.1
C2566_RS17005	flhA	flhA	formate hydrogenlyase transcriptional activator FlhA	0.125941640075183	0.803519537528423	Upregulated	103.841798133532	WP_001301332.1
C2566_RS08425	elyC	elyC	envelope biogenesis factor ElyC	0.125918554740305	0.803129303867479	Upregulated	23.4153836333166	WP_000899600.1
C2566_RS11165	yddM	yddM	HigA family addiction module antitoxin	0.125864069014503	0.804034290725006	Upregulated	92.5214424745051	WP_000781370.1
C2566_RS00370	ilvC	ilvC	ketol-acid reductoisomerase	0.125781674338929	0.794592014472669	Upregulated	172.240333220179	WP_000024939.1
C2566_RS13920	mdtA	mdtA	multidrug efflux RND transporter subunit MdtA	0.125107474206955	0.804637151856212	Upregulated	20.3450536207033	WP_000678965.1
C2566_RS01245	glpX	glpX	class II fructose-bisphosphatase	0.124924883647835	0.804637151856212	Upregulated	118.182136888873	WP_001250640.1
C2566_RS08200	ybjD	ybjD	ATP-dependent endonuclease	0.124622018287735	0.795237191711019	Upregulated	56.577621626652	WP_000599802.1
C2566_RS08610	matP	matP	macrodomain Ter protein MatP	0.124447142608909	0.808243526774285	Upregulated	525.438809265516	WP_000877161.1
C2566_RS17895	gcvH	gcvH	glycine cleavage system protein GcvH	0.123827376414317	0.802705933002588	Upregulated	408.826529461004	WP_001295377.1
C2566_RS17885	ubiI	ubiI	FAD-dependent 2-octaprenylphenol hydroxylase	0.123806128262563	0.796384987902348	Upregulated	259.797025329759	WP_001192185.1
C2566_RS24140	hlyE	hlyE	hemolysin HlyE	0.123614240035523	0.815918137579361	Upregulated	19.4481395485175	NA
C2566_RS16055	ndk	ndk	nucleoside-diphosphate kinase	0.12360650679486	0.806896936174301	Upregulated	217.207242136818	WP_000963837.1
C2566_RS18265	lptG	lptG	LPS export ABC transporter permease LptG	0.123589697676708	0.803982401095777	Upregulated	90.1410647596674	WP_001318997.1
C2566_RS07720	glnH	glnH	glutamine ABC transporter substrate-binding protein GlnH	0.123503939699681	0.814392152065406	Upregulated	1529.87458008959	WP_000843866.1
C2566_RS16580	nadK	nadK	NAD(+) kinase	0.123220366336018	0.777912529193494	Upregulated	134.776832002658	WP_001059169.1
C2566_RS08985	pgaB	pgaB	poly-beta-1,6-N-acetyl-D-glucosamine N-deacetylase PgaB	0.123175144652275	0.814392152065406	Upregulated	88.1456129684966	WP_000945561.1
C2566_RS17750	cmtB	cmtB	PTS mannitol transporter subunit IIA	0.123111085060756	0.814392152065406	Upregulated	15.0635426711165	WP_001239650.1
C2566_RS16935	hycH	hycH	formate hydrogenlyase assembly protein HycH	0.122966138304728	0.817313259683157	Upregulated	7.41856476875673	WP_001291921.1
C2566_RS10300	sapF	sapF	peptide ABC transporter ATP-binding protein SapF	0.122928660586221	0.810846067316762	Upregulated	20.695806427364	WP_000573407.1
C2566_RS17590	C2566_RS17590	C2566_RS17590	SDR family NAD(P)-dependent oxidoreductase	0.122731702602109	0.808645483497094	Upregulated	27.4023340709907	NA
C2566_RS12380	espL1	espL1	type III secretion system effector EspL1	0.122301321308692	0.818834932414203	Upregulated	24.8482883494924	NA
C2566_RS05260	codB	codB	cytosine permease	0.122150204511497	0.812965908494606	Upregulated	25.404241965803	WP_000076233.1
C2566_RS16520	yfiR	yfiR	YfiR family protein	0.122102069335106	0.812965908494606	Upregulated	181.406510681415	WP_001212391.1
C2566_RS12475	osmE	osmE	osmotically-inducible lipoprotein OsmE	0.121572104399439	0.816618243897973	Upregulated	2434.5941629002	WP_001039044.1
C2566_RS09935	narG	narG	nitrate reductase subunit alpha	0.121360151399984	0.799638559437175	Upregulated	150.256653307733	WP_000032935.1
C2566_RS17650	xdhC	xdhC	xanthine dehydrogenase iron sulfur-binding subunit XdhC	0.12059497925909	0.821275241617183	Upregulated	32.6024425371761	WP_001016605.1
C2566_RS13670	hisIE	hisIE	bifunctional phosphoribosyl-AMP cyclohydrolase/phosphoribosyl-ATP diphosphatase HisIE	0.119939463472952	0.816921137167851	Upregulated	89.9544170596457	WP_000954911.1
C2566_RS00455	rffA	rffA	dTDP-4-amino-4,6-dideoxygalactose transaminase	0.119921906431015	0.812965908494606	Upregulated	66.3315947856198	WP_000612043.1
C2566_RS06775	dacA	dacA	D-alanyl-D-alanine carboxypeptidase DacA	0.11989975835186	0.800558488535245	Upregulated	323.468944323411	WP_001092082.1
C2566_RS09300	rluC	rluC	23S rRNA pseudouridine(955/2504/2580) synthase RluC	0.119865807305855	0.79485033587881	Upregulated	100.58916354143	WP_000846343.1
C2566_RS12840	yeaY	yeaY	Slp family lipoprotein YeaY	0.119385267985015	0.821275241617183	Upregulated	174.199222335214	WP_000290581.1
C2566_RS15355	yfdE	yfdE	CoA:oxalate CoA-transferase	0.118301191045364	0.825447713955015	Upregulated	9.88599283394288	WP_001296867.1
C2566_RS08780	gfcA	gfcA	threonine-rich inner membrane protein GfcA	0.118138611350859	0.825902147124675	Upregulated	35.5377149430238	WP_001295358.1
C2566_RS16850	mltB	mltB	lytic murein transglycosylase B	0.118055338739447	0.804622436137947	Upregulated	55.7341711650746	WP_001301333.1
C2566_RS02470	epmA	epmA	elongation factor P--(R)-beta-lysine ligase	0.117925219830695	0.817313259683157	Upregulated	43.7606662828231	WP_000004771.1
C2566_RS04285	nadC	nadC	carboxylating nicotinate-nucleotide diphosphorylase	0.117867263751035	0.794592014472669	Upregulated	120.940078601136	WP_001135174.1
C2566_RS20370	nudE	nudE	ADP compounds hydrolase NudE	0.117840715772056	0.812965908494606	Upregulated	295.807793946641	WP_000045744.1
C2566_RS02590	yjfI	yjfI	YjfI family protein	0.117762966259388	0.827935145288237	Upregulated	9.36673256387684	WP_000220128.1
C2566_RS06450	cusA	cusA	Cu(+)/Ag(+) efflux RND transporter permease subunit CusA	0.117723802620359	0.812965908494606	Upregulated	168.530741456759	WP_000573928.1
C2566_RS02110	alsB	alsB	D-allose transporter substrate-binding protein	0.117457717802874	0.818571638151827	Upregulated	21.5719360098357	WP_001046187.1
C2566_RS15810	dapE	dapE	succinyl-diaminopimelate desuccinylase	0.117431764517864	0.816618243897973	Upregulated	118.764448015633	WP_001277801.1
C2566_RS17065	pcm	pcm	protein-L-isoaspartate O-methyltransferase	0.117340661617528	0.794592014472669	Upregulated	121.729917795426	WP_000254708.1
C2566_RS21580	tdh	tdh	L-threonine 3-dehydrogenase	0.116306751343889	0.826804492215663	Upregulated	1161.64802960826	WP_000646014.1
C2566_RS07785	ybiW	ybiW	glycyl radical protein	0.115825047308502	0.830231728051173	Upregulated	27.4398768664721	WP_000209344.1
C2566_RS04465	dksA	dksA	RNA polymerase-binding protein DksA	0.115641233374761	0.825447713955015	Upregulated	783.212078163739	WP_001155227.1
C2566_RS16135	trmJ	trmJ	tRNA (cytosine(32)/uridine(32)-2'-O)-methyltransferase TrmJ	0.11546105697389	0.815918137579361	Upregulated	248.037570839742	WP_000940019.1
C2566_RS21740	rpoZ	rpoZ	DNA-directed RNA polymerase subunit omega	0.115338629933134	0.825044405593903	Upregulated	121.171478742795	WP_000135058.1
C2566_RS18310	gss	gss	bifunctional glutathionylspermidine amidase/synthase	0.114678914672035	0.799906453125548	Upregulated	363.675115973144	WP_001300624.1
C2566_RS00725	udp	udp	uridine phosphorylase	0.114624140712829	0.833795235692598	Upregulated	471.128388547707	WP_000045178.1
C2566_RS22055	yidQ	yidQ	YceK/YidQ family lipoprotein	0.113696166131993	0.823990694796932	Upregulated	180.003855894226	WP_000620888.1
C2566_RS01065	fdoI	fdoI	formate dehydrogenase cytochrome b556 subunit	0.113229055692187	0.833043650554032	Upregulated	333.187627765817	WP_000829013.1
C2566_RS23535	ibsC	ibsC	type I toxin-antitoxin system toxin IbsC	0.112972286552991	0.837293854588669	Upregulated	5.57525275229239	WP_010723220.1
C2566_RS07865	dacC	dacC	serine-type D-Ala-D-Ala carboxypeptidase	0.112868189967249	0.821275241617183	Upregulated	142.688596932917	WP_001300708.1
C2566_RS21630	C2566_RS21630	C2566_RS21630	IS1-like element IS1A family transposase	0.112628572636453	0.838615641704468	Upregulated	16.9339196510481	WP_094096600.1
C2566_RS24065	C2566_RS24065	C2566_RS24065	IS3-like element IS150 family transposase	0.112431863589265	0.839553096173286	Upregulated	9.0958715122848	WP_085947770.1
C2566_RS02990	pepA	pepA	leucyl aminopeptidase	0.112136829631402	0.833043650554032	Upregulated	306.694169313823	WP_000397144.1
C2566_RS06155	glxK	glxK	glycerate 3-kinase	0.11181530039216	0.836268199540308	Upregulated	19.929638223434	WP_000706355.1
C2566_RS19235	C2566_RS19235	C2566_RS19235	hypothetical protein	0.11170269408211	0.840558020407773	Upregulated	32.9871380314535	NA
C2566_RS21860	C2566_RS21860	C2566_RS21860	IS30-like element IS30 family transposase	0.111155472378171	0.836917722409843	Upregulated	86.6570172065933	NA
C2566_RS02840	ytfR	ytfR	galactofuranose ABC transporter, ATP-binding protein YtfR	0.111124837283659	0.831133850713531	Upregulated	52.9588123027528	WP_000210558.1
C2566_RS17315	xni	xni	flap endonuclease Xni	0.110838805665137	0.838233296006797	Upregulated	37.6601458845443	WP_000268232.1
C2566_RS01280	hslV	hslV	ATP-dependent protease subunit HslV	0.110833770361255	0.815918137579361	Upregulated	117.791593326471	WP_000208242.1
C2566_RS05490	yaiI	yaiI	YaiI/YqxD family protein	0.110311256942342	0.839553096173286	Upregulated	40.1566411478504	WP_000158159.1
C2566_RS09555	nudJ	nudJ	phosphatase NudJ	0.110182253985461	0.838233296006797	Upregulated	25.2040348721176	WP_000476096.1
C2566_RS19270	ftsH	ftsH	ATP-dependent zinc metalloprotease FtsH	0.109824516757225	0.834221262463577	Upregulated	1335.06986501517	WP_001107467.1
C2566_RS06010	ybaQ	ybaQ	HigA family addiction module antitoxin	0.109570593195836	0.839553096173286	Upregulated	86.5524775140847	WP_000806442.1
C2566_RS06260	fimZ	fimZ	fimbria biosynthesis transcriptional regulator FimZ	0.10949728809344	0.845792053704944	Upregulated	8.53148702066899	WP_000805422.1
C2566_RS20715	rsmD	rsmD	16S rRNA (guanine(966)-N(2))-methyltransferase	0.109205084521766	0.836917722409843	Upregulated	45.62502045749	WP_000743204.1
C2566_RS02485	asd	asd	archaetidylserine decarboxylase	0.108504465785515	0.836412574483662	Upregulated	144.128124215438	WP_000934920.1
C2566_RS21480	mtlA	mtlA	PTS mannitol transporter subunit IICBA	0.108418841316372	0.838233296006797	Upregulated	276.441968980813	WP_000093247.1
C2566_RS06810	nadD	nadD	nicotinate-nucleotide adenylyltransferase	0.108290122343052	0.828680176553626	Upregulated	54.9892120557448	WP_000838889.1
C2566_RS17685	yqeB	yqeB	selenium-dependent molybdenum cofactor biosynthesis protein YqeB	0.108229251564402	0.844765157401608	Upregulated	138.08808323623	WP_001020381.1
C2566_RS06845	djlC	djlC	co-chaperone DjlC	0.107397334146108	0.848173081473896	Upregulated	35.1306391040906	NA
C2566_RS05955	recR	recR	recombination mediator RecR	0.106863606388808	0.846400046368787	Upregulated	98.925278588646	WP_001195025.1
C2566_RS20505	glpG	glpG	rhomboid family intramembrane serine protease GlpG	0.106552719322335	0.840523009228367	Upregulated	63.9964534725411	WP_000928723.1
C2566_RS17255	gudD	gudD	glucarate dehydratase	0.106418979155394	0.848110775290319	Upregulated	33.9145959668402	WP_000098247.1
C2566_RS21590	rfaD	rfaD	ADP-glyceromanno-heptose 6-epimerase	0.106372036558467	0.840523009228367	Upregulated	302.508106007243	WP_000587764.1
C2566_RS10915	ydcL	ydcL	DUF3313 domain-containing protein	0.10561318347674	0.840349446156426	Upregulated	130.113119342867	WP_001261013.1
C2566_RS13210	torZ	torZ	trimethylamine N-oxide reductase TorZ	0.105414053484644	0.848173081473896	Upregulated	58.6736388883225	WP_000176795.1
C2566_RS08460	gloC	gloC	hydroxyacylglutathione hydrolase GloC	0.105410390775457	0.844824425309874	Upregulated	351.332987849	WP_001109486.1
C2566_RS18050	endA	endA	deoxyribonuclease I	0.105404368973657	0.851996604407518	Upregulated	15.5230668731642	WP_000286501.1
C2566_RS14645	apbE	apbE	FAD:protein FMN transferase ApbE	0.10528859308804	0.849628041989445	Upregulated	16.0585101466607	WP_000406064.1
C2566_RS08555	pyrD	pyrD	quinone-dependent dihydroorotate dehydrogenase	0.105075811312716	0.848152330431794	Upregulated	35.2165286074614	WP_001295352.1
C2566_RS07430	aroG	aroG	3-deoxy-7-phosphoheptulonate synthase AroG	0.105020929631064	0.835622930853066	Upregulated	239.556441751447	WP_001109196.1
C2566_RS10590	dbpA	dbpA	ATP-dependent RNA helicase DbpA	0.104999763666137	0.846400046368787	Upregulated	45.9708045613803	WP_000123737.1
C2566_RS07030	ybfE	ybfE	LexA regulated protein	0.104971792324037	0.853886222924239	Upregulated	10.4313814993147	WP_001300829.1
C2566_RS08760	gfcE	gfcE	polysaccharide export protein	0.104743097692902	0.855109381328579	Upregulated	11.1433391431872	WP_001295357.1
C2566_RS07795	fsa	fsa	fructose-6-phosphate aldolase	0.104734607198294	0.844765157401608	Upregulated	32.1940621134924	WP_001301278.1
C2566_RS12020	rnt	rnt	ribonuclease T	0.104652209844687	0.851306039075133	Upregulated	44.0097123534537	WP_001282281.1
C2566_RS17905	ygfF	ygfF	SDR family oxidoreductase	0.104584635863826	0.848152330431794	Upregulated	25.2728470398999	WP_000951948.1
C2566_RS03900	carA	carA	glutamine-hydrolyzing carbamoyl-phosphate synthase small subunit	0.104584398294071	0.848647868673855	Upregulated	119.51008904667	WP_000597260.1
C2566_RS02925	pyrL	pyrL	pyr operon leader peptide	0.103910628242382	0.856291154121349	Upregulated	27.8613477065234	WP_001296693.1
C2566_RS11125	narU	narU	nitrate/nitrite transporter NarU	0.103593546860482	0.856109628137856	Upregulated	18.5242995787874	WP_001207896.1
C2566_RS15510	C2566_RS15510	C2566_RS15510	hypothetical protein	0.102616509066291	0.855702303561857	Upregulated	506.63811183776	NA
C2566_RS21190	tag	tag	DNA-3-methyladenine glycosylase I	0.102512533966872	0.844824425309874	Upregulated	36.763896530681	WP_000438944.1
C2566_RS09145	trhO	trhO	rhodanese-related sulfurtransferase	0.102443074589406	0.847109485151	Upregulated	114.21505695663	WP_001319625.1
C2566_RS14310	mglB	mglB	galactose/glucose ABC transporter substrate-binding protein MglB	0.102232272241893	0.857122281666369	Upregulated	644.011588027366	NA
C2566_RS11350	C2566_RS11350	C2566_RS11350	ABC transporter permease subunit	0.102072749994194	0.858985447899998	Upregulated	11.8145842490093	NA
C2566_RS14785	glpC	glpC	anaerobic glycerol-3-phosphate dehydrogenase subunit GlpC	0.101824767116471	NA	Upregulated	189.189530598556	WP_001000359.1
C2566_RS11030	mcbR	mcbR	colanic acid/biofilm transcriptional regulator McbR	0.101813138418108	0.857122281666369	Upregulated	32.8860735153749	WP_001301034.1
C2566_RS04615	frr	frr	ribosome recycling factor	0.10179081409671	0.854014225399359	Upregulated	411.300858671741	WP_000622418.1
C2566_RS15410	ypdB	ypdB	two-component system response regulator YpdB	0.101673268612771	0.852702982680261	Upregulated	106.006464640319	WP_001295458.1
C2566_RS25000	C2566_RS25000	C2566_RS25000	hypothetical protein	0.101488701244676	0.857549460557971	Upregulated	6.6720745126445	WP_225089326.1
C2566_RS14690	atoB	atoB	acetyl-CoA acetyltransferase	0.101007564463268	0.859002565809947	Upregulated	22.2736931185805	WP_000786547.1
C2566_RS19110	lpoA	lpoA	penicillin-binding protein activator LpoA	0.100868466430007	0.840349446156426	Upregulated	140.918300808591	WP_000249099.1
C2566_RS15945	uraA	uraA	uracil permease	0.100713339228897	0.857248620708301	Upregulated	39.8374135159016	WP_000198328.1
C2566_RS15245	C2566_RS15245	C2566_RS15245	fimbrial protein	0.100524610506131	0.861307738643204	Upregulated	7.20434391773884	WP_000789849.1
C2566_RS16120	iscU	iscU	Fe-S cluster assembly scaffold IscU	0.100476469419029	0.854362161292052	Upregulated	179.548280965422	WP_000331707.1
C2566_RS19180	mtr	mtr	tryptophan permease	0.100425633432184	0.860266451752041	Upregulated	1317.29509001488	WP_000224351.1
C2566_RS14755	inaA	inaA	lipopolysaccharide kinase InaA	0.100174280045575	0.858985447899998	Upregulated	139.165728905926	WP_000301050.1
C2566_RS16420	trxC	trxC	thioredoxin TrxC	0.100140318111322	0.852807563100881	Upregulated	627.01165457099	WP_001098726.1
C2566_RS12340	ihfA	ihfA	integration host factor subunit alpha	0.0999672756529665	0.858039868147961	Upregulated	1227.20682122128	WP_001229265.1
C2566_RS06720	dcuC	dcuC	anaerobic C4-dicarboxylate transporter DcuC	0.0999528045458498	0.857122281666369	Upregulated	46.2149431898144	WP_000955063.1
C2566_RS04910	C2566_RS04910	C2566_RS04910	flagellar biosynthesis protein FlhA	0.0999448388888612	0.861432260776647	Upregulated	15.2686712738436	NA
C2566_RS07500	C2566_RS07500	C2566_RS07500	anti-CBASS protein Acb1 family protein	0.0995375178018042	0.861432260776647	Upregulated	8.90693756335304	NA
C2566_RS19935	rplP	rplP	50S ribosomal protein L16	0.0994717241991689	0.861432260776647	Upregulated	950.537392594908	WP_000941212.1
C2566_RS18015	speA	speA	biosynthetic arginine decarboxylase	0.0993057176938762	0.854362161292052	Upregulated	197.723962454268	NA
C2566_RS10760	ydbL	ydbL	YdbL family protein	0.0990002604869187	0.861432260776647	Upregulated	51.7643025646857	WP_000752043.1
C2566_RS14810	yfaX	yfaX	IclR family transcriptional regulator	0.0984921327877671	0.861506004810005	Upregulated	19.6308939257688	WP_000894185.1
C2566_RS16540	trmD	trmD	tRNA (guanosine(37)-N1)-methyltransferase TrmD	0.098322800231351	0.861506004810005	Upregulated	2765.0948748419	WP_000264777.1
C2566_RS19320	sfsB	sfsB	DNA-binding transcriptional regulator SfsB	0.098116560557906	0.8622833619326	Upregulated	8.19444604875277	WP_000445413.1
C2566_RS20900	gorA	gorA	glutathione-disulfide reductase	0.0979886151511143	0.857122281666369	Upregulated	130.01934602821	WP_000160808.1
C2566_RS08285	rarA	rarA	replication-associated recombination protein RarA	0.0977739589796262	0.859751456131182	Upregulated	112.98335885266	WP_000067755.1
C2566_RS21745	spoT	spoT	bifunctional GTP diphosphokinase/guanosine-3',5'-bis pyrophosphate 3'-pyrophosphohydrolase	0.0977013689351653	0.843681993064745	Upregulated	257.744326446108	WP_000280494.1
C2566_RS02760	ytfE	ytfE	iron-sulfur cluster repair protein YtfE	0.0976830891612945	0.8622833619326	Upregulated	9.33274515756267	WP_000331456.1
C2566_RS06315	ybcK	ybcK	recombinase family protein	0.0976041524929157	0.8622833619326	Upregulated	19.9330408102935	WP_000709082.1
C2566_RS06940	C2566_RS06940	C2566_RS06940	hypothetical protein	0.0975924332988657	0.862339001719011	Upregulated	11.0379934040197	NA
C2566_RS20835	yhiJ	yhiJ	DUF4049 domain-containing protein	0.0975496736552374	0.8622833619326	Upregulated	63.4745850804512	WP_001329173.1
C2566_RS09810	ychF	ychF	redox-regulated ATPase YchF	0.0974077101331559	0.856291154121349	Upregulated	455.804072121399	WP_000505877.1
C2566_RS01375	frwC	frwC	PTS fructose transporter subunit EIIC	0.0972147460885222	0.863415498456604	Upregulated	27.9534090549491	WP_001004446.1
C2566_RS02500	C2566_RS02500	C2566_RS02500	hypothetical protein	0.0971834024073924	0.861783231273381	Upregulated	712.308814151927	NA
C2566_RS16050	rlmN	rlmN	bifunctional tRNA (adenosine(37)-C2)-methyltransferase TrmG/ribosomal RNA large subunit methyltransferase RlmN	0.0970727003155864	0.860888582675581	Upregulated	151.46999864858	WP_000003317.1
C2566_RS15550	zipA	zipA	cell division protein ZipA	0.0970053294374832	0.857549460557971	Upregulated	708.47562987646	WP_001297862.1
C2566_RS13930	mdtC	mdtC	multidrug efflux RND transporter permease subunit MdtC	0.0968403033107064	0.8622833619326	Upregulated	41.1272856497586	WP_000667585.1
C2566_RS03685	gntP	gntP	gluconate permease GntP	0.096678591972637	0.8622833619326	Upregulated	35.4095242298692	WP_000558251.1
C2566_RS06325	ybcM	ybcM	helix-turn-helix transcriptional regulator	0.0966020915684124	0.8622833619326	Upregulated	781.004702495376	WP_000881075.1
C2566_RS25450	C2566_RS25450	C2566_RS25450	hypothetical protein	0.0965902949606394	0.864948167478755	Upregulated	15.4199257497351	WP_113705808.1
C2566_RS00530	hemC	hemC	hydroxymethylbilane synthase	0.0957919102560716	0.86130849202187	Upregulated	185.701706755136	WP_001354020.1
C2566_RS05945	dnaX	dnaX	DNA polymerase III subunit gamma/tau	0.0957205749912496	0.858039868147961	Upregulated	358.489716294054	WP_000122013.1
C2566_RS13135	znuA	znuA	zinc ABC transporter substrate-binding protein ZnuA	0.0955117344937858	0.860266451752041	Upregulated	280.975533575789	WP_001300644.1
C2566_RS21475	yibI	yibI	DUF3302 domain-containing protein	0.0955104221391943	0.865960404040323	Upregulated	8.46896946759018	WP_000479624.1
C2566_RS16915	ascG	ascG	DNA-binding transcriptional regulator AscG	0.095334870133461	0.860158416438613	Upregulated	76.7014625803782	WP_001320117.1
C2566_RS14140	yehI	yehI	DUF4132 domain-containing protein YehI	0.0946700605640853	0.866237449611571	Upregulated	49.5613468197293	WP_000356829.1
C2566_RS11080	C2566_RS11080	C2566_RS11080	ISAs1 family transposase	0.0944686801889094	0.866259625401225	Upregulated	9.37611549155376	NA
C2566_RS08320	ycaM	ycaM	APC family permease	0.0936941326733892	0.866237449611571	Upregulated	38.0825521321771	WP_000918506.1
C2566_RS12730	yeaK	yeaK	mischarged aminoacyl-tRNA deacylase	0.093311283753902	0.858985447899998	Upregulated	99.4588323599165	WP_000138051.1
C2566_RS02695	priB	priB	primosomal replication protein N	0.0932865315760262	0.871166848924564	Upregulated	716.197523057164	WP_001296681.1
C2566_RS14330	folE	folE	GTP cyclohydrolase I FolE	0.0931527852142448	0.8622833619326	Upregulated	194.261072708616	WP_001139613.1
C2566_RS06105	mnmH	mnmH	tRNA 2-selenouridine(34) synthase MnmH	0.092906429522119	0.866237449611571	Upregulated	35.668736426455	WP_001157938.1
C2566_RS17435	C2566_RS17435	C2566_RS17435	hypothetical protein	0.0926426079714759	0.871881798908528	Upregulated	8.91238450268817	NA
C2566_RS09725	fadR	fadR	fatty acid metabolism transcriptional regulator FadR	0.0926374174769739	0.869911820789758	Upregulated	141.264721784676	WP_000234823.1
C2566_RS13585	tmaR	tmaR	DUF496 family protein	0.0925854083968192	0.868556593239584	Upregulated	1977.0042168805	WP_000450409.1
C2566_RS00105	bglF	bglF	PTS beta-glucoside transporter subunit IIABC	0.0921638648086112	0.8722932139423	Upregulated	26.1854200347313	WP_000137310.1
C2566_RS00495	C2566_RS00495	C2566_RS00495	hypothetical protein	0.0921261457768091	0.871881798908528	Upregulated	238.63037998222	NA
C2566_RS00840	hemG	hemG	menaquinone-dependent protoporphyrinogen IX dehydrogenase	0.0920707987741771	0.8622833619326	Upregulated	63.0231012754114	WP_000853959.1
C2566_RS19125	dolP	dolP	division/outer membrane stress-associated lipid-binding lipoprotein	0.0920447059309671	0.86599705523732	Upregulated	86.2092871446057	WP_000646033.1
C2566_RS01305	C2566_RS01305	C2566_RS01305	TIGR02117 family protein	0.0916867134143074	0.871881798908528	Upregulated	22.7946316818492	WP_000720774.1
C2566_RS17415	tcdA	tcdA	tRNA cyclic N6-threonylcarbamoyladenosine(37) synthase TcdA	0.0916382152371055	0.866237449611571	Upregulated	41.0860301158765	WP_000117728.1
C2566_RS06475	ybdJ	ybdJ	DUF1158 domain-containing protein	0.0912834305310593	0.871491498025331	Upregulated	50.6984510090131	WP_000682514.1
C2566_RS05065	ykgL	ykgL	protein YkgL	0.091204040887025	0.87209686441272	Upregulated	9.99437750199841	WP_001147279.1
C2566_RS01900	dusA	dusA	tRNA dihydrouridine(20/20a) synthase DusA	0.0910787529819954	0.866237449611571	Upregulated	70.7142465776797	WP_001329186.1
C2566_RS00980	yihO	yihO	MFS transporter	0.0904879280970552	0.874145101525601	Upregulated	23.8054593039874	WP_001279695.1
C2566_RS11985	ydhK	ydhK	FUSC family protein	0.0894735812578298	0.87405090963276	Upregulated	47.5498024434855	WP_000994296.1
C2566_RS18845	exuT	exuT	hexuronate transporter ExuT	0.0893442073156998	0.8722932139423	Upregulated	79.1060562515931	WP_001226463.1
C2566_RS12555	ynjB	ynjB	ABC transporter substrate-binding protein	0.0893363641394026	0.871881798908528	Upregulated	30.0874972598975	WP_001215339.1
C2566_RS04400	rpnC	rpnC	recombination-promoting nuclease RpnC	0.0891863644469616	0.87465043737059	Upregulated	259.803221666936	WP_000339954.1
C2566_RS00310	C2566_RS00310	C2566_RS00310	hypothetical protein	0.088438331293334	0.875063716722541	Upregulated	151.92200017678	NA
C2566_RS04265	hofC	hofC	protein transport protein HofC	0.0882771901998982	0.877406135998283	Upregulated	26.1197089167538	WP_000157266.1
C2566_RS15995	yfgI	yfgI	DUF5384 family protein	0.0882672572481808	0.87465043737059	Upregulated	29.1976293468463	WP_000755173.1
C2566_RS16920	ascF	ascF	PTS cellobiose/arbutin/salicin transporter subunit IIBC	0.0881460463675747	0.87465043737059	Upregulated	24.2282382272123	WP_001107835.1
C2566_RS02540	miaA	miaA	tRNA (adenosine(37)-N6)-dimethylallyltransferase MiaA	0.088062819469411	0.874145101525601	Upregulated	936.90743770498	WP_001280345.1
C2566_RS19670	fis	fis	DNA-binding transcriptional regulator Fis	0.0880404932082458	0.877406135998283	Upregulated	283.704360106024	WP_000462905.1
C2566_RS19255	secG	secG	preprotein translocase subunit SecG	0.087540419479302	0.874145101525601	Upregulated	494.54868815733	WP_001297427.1
C2566_RS13545	cobS	cobS	adenosylcobinamide-GDP ribazoletransferase	0.0874868499998534	0.875908438717298	Upregulated	29.1797997270761	WP_012767739.1
C2566_RS12285	ppsA	ppsA	phosphoenolpyruvate synthase	0.0873228156125642	0.875699468301607	Upregulated	2189.52327612278	WP_000069410.1
C2566_RS02690	rpsF	rpsF	30S ribosomal protein S6	0.0871295258786912	0.877873749822858	Upregulated	1161.32944149787	WP_001216675.1
C2566_RS09615	pdeG	pdeG	cyclic diguanylate phosphodiesterase	0.0870941537238727	0.879274105677958	Upregulated	17.8741611421393	WP_001246510.1
C2566_RS07595	ybhL	ybhL	Bax inhibitor-1/YccA family protein	0.0870077300930807	0.877873749822858	Upregulated	991.595099360648	WP_000373624.1
C2566_RS08110	rlmC	rlmC	23S rRNA (uracil(747)-C(5))-methyltransferase RlmC	0.0867901251568007	0.877991499507196	Upregulated	36.3823067315478	WP_001149743.1
C2566_RS16410	yfiF	yfiF	tRNA/rRNA methyltransferase	0.0865852048835078	0.874145101525601	Upregulated	122.08744887117	WP_000997403.1
C2566_RS19045	agaF	agaF	PTS galactosamine/N-acetylgalactosamine transporter subunit IIA	0.0864534527594379	0.881040011061895	Upregulated	8.16430283368861	WP_000948824.1
C2566_RS01275	hslU	hslU	HslU--HslV peptidase ATPase subunit	0.0857315373429538	0.871881798908528	Upregulated	314.379118473895	WP_001293341.1
C2566_RS18955	tdcB	tdcB	bifunctional threonine ammonia-lyase/L-serine ammonia-lyase TdcB	0.0856995792916545	NA	Upregulated	366.708762589835	WP_000548347.1
C2566_RS21545	secB	secB	protein-export chaperone SecB	0.0856088331535572	0.877991499507196	Upregulated	453.236421141423	WP_000003377.1
C2566_RS13025	pphA	pphA	protein-serine/threonine phosphatase	0.0849933370162934	0.881490187060043	Upregulated	40.977040951984	WP_000812724.1
C2566_RS01475	C2566_RS01475	C2566_RS01475	hypothetical protein	0.0848366280154109	0.882374829463118	Upregulated	220.621655782613	NA
C2566_RS13540	cobT	cobT	nicotinate-nucleotide--dimethylbenzimidazole phosphoribosyltransferase	0.0845812398821908	0.87465043737059	Upregulated	57.5636014087328	WP_001166160.1
C2566_RS20570	gntU	gntU	gluconate transporter	0.0843849131175406	0.882374829463118	Upregulated	28.8620473563561	WP_000210111.1
C2566_RS07170	dtpD	dtpD	dipeptide permease DtpD	0.0841657330650854	0.886324278720496	Upregulated	17.2937034231099	WP_001032697.1
C2566_RS25370	ynaL	ynaL	protein YnaL	0.0837263561299619	0.886419215414279	Upregulated	6.47690374660773	WP_001296046.1
C2566_RS22035	C2566_RS22035	C2566_RS22035	GntR family transcriptional regulator	0.0834239825155286	0.886778983929174	Upregulated	9.66104166611673	NA
C2566_RS14365	nfo	nfo	deoxyribonuclease IV	0.0832772449119353	0.877719866289522	Upregulated	71.9679937945117	WP_000873881.1
C2566_RS19495	sspB	sspB	ClpXP protease specificity-enhancing factor	0.0829856397351462	0.881247339806205	Upregulated	152.973485584974	WP_000366129.1
C2566_RS20030	gspK	gspK	type II secretion system minor pseudopilin GspK	0.0828904817278964	0.887360073583871	Upregulated	7.4908242965977	WP_001058521.1
C2566_RS04245	yacG	yacG	DNA gyrase inhibitor YacG	0.0825987618182966	0.883294987012791	Upregulated	40.4354266611045	WP_000005042.1
C2566_RS09445	ycfT	ycfT	acyltransferase family protein	0.0821392731876045	0.888144506203136	Upregulated	13.290770731717	WP_000810262.1
C2566_RS11525	C2566_RS11525	C2566_RS11525	tail fiber domain-containing protein	0.0816511812682007	0.888144506203136	Upregulated	41.7235603483741	WP_000235975.1
C2566_RS11900	rsxC	rsxC	electron transport complex subunit RsxC	0.0813150740749167	0.886419215414279	Upregulated	82.2695451905116	WP_000915790.1
C2566_RS24375	yrbN	yrbN	protein YrbN	0.0811897549236967	0.888144506203136	Upregulated	18.4337340580195	WP_010723222.1
C2566_RS20415	ompR	ompR	two-component system response regulator OmpR	0.0810895664026843	0.887437954234228	Upregulated	234.034264618131	WP_001157756.1
C2566_RS01795	psiE	psiE	phosphate-starvation-inducible protein PsiE	0.0805552063884911	0.890665104223436	Upregulated	16.8917247861756	WP_000202902.1
C2566_RS15535	yfeH	yfeH	bile acid:sodium symporter family protein	0.080496331212379	0.87465043737059	Upregulated	117.283186636971	WP_000765610.1
C2566_RS02345	cadB	cadB	cadaverine/lysine antiporter	0.0804684129025751	0.890810795041718	Upregulated	15.7397078132674	WP_000092909.1
C2566_RS12960	mgrB	mgrB	PhoP/PhoQ regulator MgrB	0.0804223572562367	0.890112707919991	Upregulated	618.594375498517	WP_000714550.1
C2566_RS05405	tauD	tauD	taurine dioxygenase	0.080307560987632	0.890486101183635	Upregulated	26.0311785494937	WP_000004024.1
C2566_RS11465	dgcZ	dgcZ	diguanylate cyclase DgcZ	0.079998813477908	0.887437954234228	Upregulated	144.682506699277	WP_000592802.1
C2566_RS14525	yejO	yejO	autotransporter YejO	0.0798048153874485	0.886324278720496	Upregulated	162.700984420362	WP_000554226.1
C2566_RS11260	yddB	yddB	TonB-dependent receptor plug domain-containing protein	0.0798028759511309	0.891909527950915	Upregulated	26.9694316992311	WP_000832450.1
C2566_RS18995	garL	garL	2-dehydro-3-deoxyglucarate aldolase	0.0796610206727435	0.891657837346868	Upregulated	17.1416883833647	WP_001058209.1
C2566_RS15350	evgS	evgS	acid-sensing system histidine kinase EvgS	0.0796079729557724	0.890810795041718	Upregulated	1011.62574723858	WP_001326970.1
C2566_RS00320	hdfR	hdfR	HTH-type transcriptional regulator HdfR	0.0794216865094786	0.89024763885134	Upregulated	278.993734418285	WP_000379245.1
C2566_RS13765	galF	galF	UTP--glucose-1-phosphate uridylyltransferase GalF	0.0792139806286305	0.888144506203136	Upregulated	141.239721561396	WP_000183060.1
C2566_RS19040	agaE	agaE	PTS N-acetylgalactosamine transporter subunit IID	0.0789989382347642	0.89267736593901	Upregulated	16.1453064850183	WP_001295548.1
C2566_RS00845	C2566_RS00845	C2566_RS00845	hypothetical protein	0.078838956389686	0.893122779091947	Upregulated	12.5484404568469	NA
C2566_RS06960	C2566_RS06960	C2566_RS06960	hypothetical protein	0.0785780160414045	0.893122779091947	Upregulated	116.505052310288	NA
C2566_RS03110	C2566_RS03110	C2566_RS03110	BCCT family transporter	0.0784807620336319	0.877406135998283	Upregulated	137.339042465206	WP_001293436.1
C2566_RS05650	thiL	thiL	thiamine-phosphate kinase	0.0780231316946401	0.886419215414279	Upregulated	67.3382472462895	WP_000742109.1
C2566_RS12850	yoaA	yoaA	ATP-dependent DNA helicase	0.0779778895136856	0.888144506203136	Upregulated	142.512851363797	WP_000128847.1
C2566_RS10160	rluB	rluB	23S rRNA pseudouridine(2605) synthase RluB	0.077963619235583	0.893112263259692	Upregulated	127.794694632745	WP_001291217.1
C2566_RS01365	fsa	fsa	fructose-6-phosphate aldolase	0.0777162853605452	0.893527072804615	Upregulated	23.8830454415057	WP_000424841.1
C2566_RS18370	yghX	yghX	YghX family hydrolase	0.0775513595599041	0.892523497853462	Upregulated	86.6521522504322	WP_001424373.1
C2566_RS11150	fdnG	fdnG	formate dehydrogenase-N subunit alpha	0.0771096398194949	0.894937084815422	Upregulated	40.716780598207	WP_012767733.1
C2566_RS12745	nimR	nimR	DNA-binding transcriptional regulator NimR	0.0769855472047448	0.893527072804615	Upregulated	27.6011376984096	WP_000972240.1
C2566_RS06265	C2566_RS06265	C2566_RS06265	hypothetical protein	0.0766572679553541	0.896742248689056	Upregulated	151.243542607801	NA
C2566_RS14220	bglX	bglX	beta-glucosidase BglX	0.0765662704447629	0.877991499507196	Upregulated	180.975028962401	WP_000871512.1
C2566_RS19350	mlaE	mlaE	lipid asymmetry maintenance ABC transporter permease subunit MlaE	0.0764614821578	0.894028016904168	Upregulated	87.6601034889892	WP_000925795.1
C2566_RS15200	epmC	epmC	elongation factor P hydroxylase	0.0761834261596877	0.893787446871401	Upregulated	40.8619855906161	WP_001089241.1
C2566_RS01175	yiiM	yiiM	6-hydroxyaminopurine reductase	0.0760962360500768	0.893122779091947	Upregulated	51.5885622370114	WP_001270260.1
C2566_RS19725	yhdZ	yhdZ	amino acid ABC transporter ATP-binding protein	0.0758340157821949	0.897141074943728	Upregulated	37.434706758467	WP_000078349.1
C2566_RS04895	dinJ	dinJ	type II toxin-antitoxin system antitoxin DinJ	0.0755797586271755	0.897433715532776	Upregulated	2590.35921683986	WP_000729704.1
C2566_RS13320	otsA	otsA	alpha,alpha-trehalose-phosphate synthase	0.0753514297841996	0.891909527950915	Upregulated	212.393710509846	WP_001295646.1
C2566_RS02040	nrfG	nrfG	heme lyase NrfEFG subunit NrfG	0.0752761964833366	0.898506489504505	Upregulated	12.238763973163	WP_000812892.1
C2566_RS10025	oppB	oppB	oligopeptide ABC transporter permease OppB	0.0752234383153013	0.896754242532722	Upregulated	1417.89993592701	WP_000911112.1
C2566_RS21100	bcsF	bcsF	cellulose biosynthesis protein BcsF	0.0751854711020261	0.899014975589883	Upregulated	5.6168039545139	WP_000988308.1
C2566_RS16225	yphH	yphH	ROK family protein	0.0746593414004997	0.893527072804615	Upregulated	77.1562006610728	WP_001200789.1
C2566_RS19570	aaeR	aaeR	HTH-type transcriptional activator AaeR	0.0744940426651985	0.893122779091947	Upregulated	55.0323491271279	WP_000440317.1
C2566_RS13465	C2566_RS13465	C2566_RS13465	hypothetical protein	0.0740207312294147	0.899337547318589	Upregulated	85.9641105522021	NA
C2566_RS16345	rseC	rseC	SoxR-reducing system protein RseC	0.073857977329254	0.898506489504505	Upregulated	72.585831756821	WP_000589070.1
C2566_RS06795	rlmH	rlmH	23S rRNA (pseudouridine(1915)-N(3))-methyltransferase RlmH	0.073527936923354	0.899402007635053	Upregulated	35.3657746481692	WP_000776104.1
C2566_RS13430	hprR	hprR	response regulator transcription factor HprR	0.0735230726363045	0.899402007635053	Upregulated	88.6175998667174	WP_001339045.1
C2566_RS02630	bsmA	bsmA	biofilm peroxide resistance protein BsmA	0.0729872066660934	0.900655628665896	Upregulated	567.750085682892	WP_000254633.1
C2566_RS25020	C2566_RS25020	C2566_RS25020	hypothetical protein	0.0727718271467634	0.900655628665896	Upregulated	28.2479873766118	WP_001326841.1
C2566_RS16010	xseA	xseA	exodeoxyribonuclease VII large subunit	0.0724848915115961	0.895655621253178	Upregulated	120.809130193086	WP_000937912.1
C2566_RS03815	sgcQ	sgcQ	BtpA family protein SgcQ	0.0724768135033436	0.901040308439612	Upregulated	17.4858219218124	WP_000118626.1
C2566_RS24535	yaiZ	yaiZ	DUF2754 domain-containing protein	0.0724084734456999	0.90099971055111	Upregulated	157.141053477054	WP_001295334.1
C2566_RS06600	ybdD	ybdD	YbdD/YjiX family protein	0.0721585377823012	0.901165325641633	Upregulated	211.841946603714	WP_000460431.1
C2566_RS17045	ygbM	ygbM	HPr family phosphocarrier protein	0.0720940244255637	0.900655628665896	Upregulated	16.5841609536783	WP_001136925.1
C2566_RS00925	hemN	hemN	oxygen-independent coproporphyrinogen III oxidase	0.0719767093125673	0.897141074943728	Upregulated	267.710852076893	WP_000116090.1
C2566_RS04305	pdhR	pdhR	pyruvate dehydrogenase complex transcriptional repressor PdhR	0.0716863181360444	0.89267736593901	Upregulated	122.790477708481	WP_000331776.1
C2566_RS09280	flgK	flgK	flagellar hook-associated protein FlgK	0.0716422204134872	0.900969472196222	Upregulated	68.9082498532121	WP_000096480.1
C2566_RS16545	rimM	rimM	ribosome maturation factor RimM	0.0715761044033296	0.901778917900638	Upregulated	1927.14124640103	WP_000043335.1
C2566_RS11965	slyB	slyB	outer membrane lipoprotein SlyB	0.0713599856735477	0.894453391075788	Upregulated	1833.0491004616	WP_000597196.1
C2566_RS05765	tig	tig	trigger factor	0.0709641585702617	0.901165325641633	Upregulated	1492.22934475025	WP_001198386.1
C2566_RS17040	ygbL	ygbL	aldolase	0.0708543138775659	0.90265227754217	Upregulated	13.6464135363352	WP_001278994.1
C2566_RS10525	uspE	uspE	universal stress protein UspE	0.070604470242506	0.900581611775285	Upregulated	1766.80321584368	WP_001262123.1
C2566_RS20560	asd	asd	aspartate-semialdehyde dehydrogenase	0.070183886530294	0.902711315627768	Upregulated	387.008387128521	WP_000799969.1
C2566_RS04395	panD	panD	aspartate 1-decarboxylase	0.0699936940978765	0.901785543733734	Upregulated	282.447774334042	WP_000621515.1
C2566_RS00690	arcC	arcC	carbamate kinase	0.0695063119663857	0.904128703729798	Upregulated	6.92215061653315	WP_000240546.1
C2566_RS21260	wecH	wecH	O-acetyltransferase WecH	0.0695025374652205	0.901165325641633	Upregulated	24.8160747681661	WP_001182642.1
C2566_RS01565	rpoB	rpoB	DNA-directed RNA polymerase subunit beta	0.0694284775620908	0.900655628665896	Upregulated	1454.61858355537	WP_000263098.1
C2566_RS08845	torD	torD	molecular chaperone TorD	0.0693622578198952	0.90540317863226	Upregulated	14.8416925362985	WP_000209894.1
C2566_RS21600	rfaC	rfaC	lipopolysaccharide heptosyltransferase RfaC	0.069256390870533	0.901165325641633	Upregulated	67.6695621867624	WP_001264601.1
C2566_RS24950	ysgD	ysgD	protein YsgD	0.069125405919087	0.905596193781372	Upregulated	27.3595561626495	WP_211180520.1
C2566_RS11050	yncG	yncG	glutathione S-transferase family protein	0.0690609528875177	0.90537983397956	Upregulated	30.2081273084755	WP_000598851.1
C2566_RS09985	rssA	rssA	patatin-like phospholipase RssA	0.0689537284179476	0.900581611775285	Upregulated	83.4999111231607	WP_001295622.1
C2566_RS08420	ycbJ	ycbJ	YcbJ family phosphotransferase	0.0688578193533519	0.904887872385165	Upregulated	445.182974189211	WP_000436922.1
C2566_RS13620	plaP	plaP	putrescine/proton symporter PlaP	0.0686819756971598	0.90537983397956	Upregulated	129.069837176672	WP_000019197.1
C2566_RS16525	dgcN	dgcN	diguanylate cyclase DgcN	0.0684643402138097	0.905596193781372	Upregulated	58.8166130908631	WP_000969010.1
C2566_RS02745	ytfB	ytfB	cell division protein YtfB	0.067699525775918	0.907346937550183	Upregulated	229.377978661591	WP_001119458.1
C2566_RS21910	yicS	yicS	protein YicS	0.0674010783087706	0.908721145005397	Upregulated	18.6114495927945	WP_000805509.1
C2566_RS01210	cdh	cdh	CDP-diacylglycerol diphosphatase	0.0673404800897923	0.904887872385165	Upregulated	31.852665353555	WP_000708994.1
C2566_RS18870	yqjD	yqjD	DUF883 family protein	0.0672879928402281	0.903962526149172	Upregulated	314.600158215376	WP_000031415.1
C2566_RS00745	C2566_RS00745	C2566_RS00745	2-dehydro-3-deoxy-6-phosphogalactonate aldolase	0.0669100776848669	0.908955826711835	Upregulated	16.4385234066458	WP_001116469.1
C2566_RS16315	pdxJ	pdxJ	pyridoxine 5'-phosphate synthase	0.0665969140787401	0.905596193781372	Upregulated	97.3009597825313	WP_001297412.1
C2566_RS08820	torS	torS	TMAO reductase system sensor histidine kinase/response regulator TorS	0.0664972621921489	0.909791195086458	Upregulated	53.099305660092	WP_001300633.1
C2566_RS21925	adeQ	adeQ	adenine permease AdeQ	0.0663396719113888	0.911098609461991	Upregulated	16.1573591048645	WP_012767770.1
C2566_RS02350	cadC	cadC	lysine decarboxylation/transport transcriptional activator CadC	0.0660856892690384	0.91088790963447	Upregulated	40.4816446001256	WP_001187177.1
C2566_RS04410	panB	panB	3-methyl-2-oxobutanoate hydroxymethyltransferase	0.0660622973569907	0.905680228814684	Upregulated	93.381674863095	WP_000805497.1
C2566_RS12965	yobH	yobH	YobH family protein	0.0656868425172543	0.911098609461991	Upregulated	19.5320850802433	WP_001211011.1
C2566_RS21560	gpmM	gpmM	2,3-bisphosphoglycerate-independent phosphoglycerate mutase	0.0650430873150997	0.907346937550183	Upregulated	139.435919936204	WP_000116565.1
C2566_RS04020	djlA	djlA	co-chaperone DjlA	0.0648205382869362	0.907346937550183	Upregulated	106.806703354917	WP_001200578.1
C2566_RS14900	menF	menF	isochorismate synthase MenF	0.0647475759820432	0.90012094860015	Upregulated	109.333568652554	WP_001191419.1
[truncated: 1,997 more rows]
