# Supplementary material for: Transcriptome Profiling of Escherichia coli B During Sequential Adaptation to T4 Phage and Iron(III) Stress
Source: Antibiotics (Basel). 2026 Jul 13;15(7):684. doi: 10.3390/antibiotics15070684 (PMC13405929; doi:10.3390/antibiotics15070684)
Supplement: Supplementary file 1 [file antibiotics-15-00684-s001.zip › SUPPLEMENTARY FOLDER/analysis_noCON3/Phage_vs_CON_significant.csv]

gene_id	label	gene_name	product	log2FoldChange	padj	direction	baseMean	protein_id
C2566_RS03710	fimC	fimC	type 1 fimbria chaperone FimC	11.0213394314291	1.24407520161119e-08	Upregulated	133.008587422013	WP_000066560.1
C2566_RS03720	fimA	fimA	type 1 fimbrial major subunit FimA	11.0138918614426	4.68279265892053e-08	Upregulated	2499.56272157072	WP_000695564.1
C2566_RS03715	fimI	fimI	fimbrial protein	10.5968640839704	4.72816541368192e-06	Upregulated	117.116861616214	WP_000824114.1
C2566_RS03705	fimD	fimD	fimbrial usher FimD	4.57297707847741	1.38961987909694e-05	Upregulated	272.861442730758	WP_000121002.1
C2566_RS04870	fadE	fadE	acyl-CoA dehydrogenase FadE	4.21730569254977	1.50296201427774e-05	Upregulated	795.908500601776	WP_000973107.1
C2566_RS00820	fadB	fadB	fatty acid oxidation complex subunit alpha FadB	4.0478198993796	0.000231399815892007	Upregulated	1012.89129547936	WP_000965952.1
C2566_RS12525	astC	astC	succinylornithine/acetylornithine transaminase	4.01976560334731	8.23382024845584e-07	Upregulated	103.697068910137	WP_000082032.1
C2566_RS12520	astA	astA	arginine N-succinyltransferase	3.95658803917849	1.90908300901471e-05	Upregulated	50.1107441084586	WP_000989419.1
C2566_RS03700	fimF	fimF	type 1 fimbria minor subunit FimF	3.88650989969057	4.81401216032797e-06	Upregulated	23.8110042128663	WP_001244827.1
C2566_RS00815	fadA	fadA	acetyl-CoA C-acyltransferase FadA	3.81140357106957	0.000146288267742175	Upregulated	212.376443708235	WP_000438708.1
C2566_RS02005	acs	acs	acetate--CoA ligase	3.77424474344233	5.75722755696161e-05	Upregulated	663.7672808368	WP_000078239.1
C2566_RS16640	glaH	glaH	glutarate dioxygenase GlaH	3.69000485446316	2.24706623384343e-08	Upregulated	32.410600447418	WP_000993087.1
C2566_RS18230	glcD	glcD	glycolate oxidase subunit GlcD	3.67654287414085	4.29609540514637e-06	Upregulated	58.0501075024305	WP_000026083.1
C2566_RS01595	thiF	thiF	thiazole biosynthesis adenylyltransferase ThiF	3.63714490748018	5.75722755696161e-05	Upregulated	21.5461970228644	WP_000999737.1
C2566_RS18225	glcE	glcE	glycolate oxidase subunit GlcE	3.5474867246391	0.000136053871474006	Upregulated	18.0472684916924	WP_000943100.1
C2566_RS00250	rbsD	rbsD	D-ribose pyranase	3.54484280906647	0.000293815845433576	Upregulated	270.910479239951	NA
C2566_RS12505	astE	astE	succinylglutamate desuccinylase	3.53899650187741	1.46356849138409e-05	Upregulated	51.5960066492117	WP_000368506.1
C2566_RS03695	C2566_RS03695	C2566_RS03695	fimbrial protein	3.34757824684876	0.000111877445100086	Upregulated	17.2910769631803	WP_077897989.1
C2566_RS15275	fadI	fadI	acetyl-CoA C-acyltransferase FadI	3.33620942380203	0.000301113847271876	Upregulated	219.645042755831	WP_000531952.1
C2566_RS05240	prpB	prpB	methylisocitrate lyase	3.25722714308813	0.00256312269568118	Upregulated	10.5280678311338	WP_000052206.1
C2566_RS15605	cysW	cysW	sulfate/thiosulfate ABC transporter permease CysW	3.16765653164916	0.00021639285680786	Upregulated	72.7518868619593	WP_000852696.1
C2566_RS01600	thiE	thiE	thiamine phosphate synthase	3.12037667085501	0.000134009778933728	Upregulated	18.1311339364767	WP_000284615.1
C2566_RS01590	thiS	thiS	sulfur carrier protein ThiS	3.02006720764321	0.00136551517201651	Upregulated	14.8901642672741	WP_001166232.1
C2566_RS21140	dppC	dppC	dipeptide ABC transporter permease DppC	2.93955811680002	0.000214502915603912	Upregulated	20.4460602351447	WP_000084677.1
C2566_RS16835	recX	recX	recombination regulator RecX	2.82073056255043	0.000800985657223781	Upregulated	20.2265254333235	WP_000140508.1
C2566_RS17360	C2566_RS17360	C2566_RS17360	sugar ABC transporter ATP-binding protein	2.80470947239624	0.00109291751969517	Upregulated	214.412320051005	WP_000004944.1
C2566_RS16740	proX	proX	glycine betaine/L-proline ABC transporter substrate-binding protein ProX	2.77556310819933	0.00156486245340213	Upregulated	329.251381680369	WP_001216521.1
C2566_RS12510	astB	astB	N-succinylarginine dihydrolase	2.7386221321713	0.00204106519651799	Upregulated	45.3733795556243	WP_000995016.1
C2566_RS03690	fimH	fimH	type 1 fimbria D-mannose specific adhesin FimH	2.72651856473584	0.00215823220618669	Upregulated	44.6996581335517	WP_000832243.1
C2566_RS21135	dppD	dppD	dipeptide ABC transporter ATP-binding protein	2.6945417574297	0.000101776972936322	Upregulated	25.1424465747808	WP_001196486.1
C2566_RS21155	dppA	dppA	dipeptide ABC transporter substrate-binding protein DppA	2.6911494981768	0.000231399815892007	Upregulated	237.987063346808	WP_001222883.1
C2566_RS20635	ugpE	ugpE	sn-glycerol-3-phosphate ABC transporter permease UgpE	2.66330398330101	0.00219003263328582	Upregulated	20.6703120848433	WP_000572176.1
C2566_RS06555	fepD	fepD	Fe(3+)-siderophore ABC transporter permease	2.63968539584469	0.000648586232919612	Upregulated	22.9973918441743	WP_001295314.1
C2566_RS08970	phoH	phoH	phosphate starvation-inducible protein PhoH	2.63256805349238	0.0014553243571897	Upregulated	177.147457130044	WP_000533522.1
C2566_RS18780	fadH	fadH	NADPH-dependent 2,4-dienoyl-CoA reductase	2.62021601597447	0.00301143966419362	Upregulated	407.290122902413	WP_000121433.1
C2566_RS20515	glpD	glpD	glycerol-3-phosphate dehydrogenase	2.60396524482357	0.00160307132699378	Upregulated	421.402221379157	WP_000448135.1
C2566_RS18235	glcC	glcC	transcriptional regulator GlcC	2.60369797513513	0.0023904065611632	Upregulated	65.7401647160772	WP_001297764.1
C2566_RS05145	betI	betI	transcriptional regulator BetI	2.59841073023955	0.00194741724796992	Upregulated	278.330098397951	WP_001301261.1
C2566_RS10710	pinR	pinR	recombinase family protein	2.58297947936676	0.00635292912682565	Upregulated	14.6960847111891	WP_000078178.1
C2566_RS10345	puuD	puuD	gamma-glutamyl-gamma-aminobutyrate hydrolase	2.57491690815063	0.000311907109429509	Upregulated	39.1314299278999	WP_012767726.1
C2566_RS16735	proW	proW	glycine betaine/L-proline ABC transporter permease ProW	2.56703644380578	0.0023632595516599	Upregulated	61.5021601723272	WP_000774988.1
C2566_RS08940	putP	putP	sodium/proline symporter PutP	2.56643348014546	0.00194741724796992	Upregulated	447.068096144486	WP_001018486.1
C2566_RS20690	livJ	livJ	branched chain amino acid ABC transporter substrate-binding protein LivJ	2.54494299242692	0.000284661376178237	Upregulated	40.2625417358904	WP_001022007.1
C2566_RS05135	betA	betA	choline dehydrogenase	2.53623782583283	0.000162988393867646	Upregulated	110.999993133144	WP_001159087.1
C2566_RS15375	yfdX	yfdX	YfdX family protein	2.52038637783985	0.00602767624717437	Upregulated	14.254133494451	WP_000825604.1
C2566_RS21720	dinD	dinD	DNA damage-inducible protein D	2.5184484011862	0.000904324080104963	Upregulated	259.465585952425	WP_001300958.1
C2566_RS12835	fadD	fadD	long-chain-fatty-acid--CoA ligase FadD	2.50136670851881	0.00299595501818515	Upregulated	654.468042269728	WP_000758422.1
C2566_RS16730	proV	proV	glycine betaine/L-proline ABC transporter ATP-binding protein ProV	2.48140019379566	0.00369802842984956	Upregulated	503.235228852805	WP_000985494.1
C2566_RS05320	mhpR	mhpR	DNA-binding transcriptional regulator	2.46926536409742	0.00156174920844551	Upregulated	225.860585876806	WP_001301325.1
C2566_RS15120	argT	argT	lysine/arginine/ornithine ABC transporter substrate-binding protein ArgT	2.44905764398246	0.00256312269568118	Upregulated	330.213706562599	WP_000748271.1
C2566_RS01580	thiH	thiH	2-iminoacetate synthase ThiH	2.4405045385808	0.000312991494676786	Upregulated	39.3994248295373	WP_000847462.1
C2566_RS12515	astD	astD	succinylglutamate-semialdehyde dehydrogenase	2.41189336167963	0.000804283742260554	Upregulated	63.083007519954	WP_000177202.1
C2566_RS00215	asnA	asnA	aspartate--ammonia ligase	2.40777492410805	0.000111877445100086	Upregulated	409.804482426614	WP_000845101.1
C2566_RS07960	C2566_RS07960	C2566_RS07960	terminase ATPase subunit family protein	2.39223996089799	0.0085515470741696	Upregulated	16.9021163672324	WP_001098413.1
C2566_RS16720	nrdE	nrdE	class 1b ribonucleoside-diphosphate reductase subunit alpha	2.37122158202075	0.00305023837584763	Upregulated	28.5281559851124	WP_000246527.1
C2566_RS16655	gabT	gabT	4-aminobutyrate--2-oxoglutarate transaminase	2.3641721835667	0.000101776972936322	Upregulated	50.5071910022832	WP_000097642.1
C2566_RS18260	spt	spt	serine palmitoyltransferase	2.34271303368643	0.00516875926633776	Upregulated	16.6194821252227	WP_000524970.1
C2566_RS15615	cysP	cysP	thiosulfate/sulfate ABC transporter substrate-binding protein CysP	2.33981491222004	0.00498736558844478	Upregulated	163.05975244086	WP_000290224.1
C2566_RS14415	fruB	fruB	fused PTS fructose transporter subunit IIA/HPr protein	2.32955543146073	0.000548008165841533	Upregulated	28.1865174753907	WP_000487267.1
C2566_RS05150	betT	betT	choline BCCT transporter BetT	2.30133327414901	0.00215823220618669	Upregulated	249.249557050836	WP_000131044.1
C2566_RS06890	gltI	gltI	glutamate/aspartate ABC transporter substrate-binding protein GltI	2.29875267491572	0.00369802842984956	Upregulated	2476.02249485391	WP_001301404.1
C2566_RS05740	cyoA	cyoA	cytochrome o ubiquinol oxidase subunit II	2.2888798026863	0.000920425554167038	Upregulated	1213.35492827306	WP_001239440.1
C2566_RS03515	fhuF	fhuF	siderophore-iron reductase FhuF	2.27996340295983	0.00255668013131939	Upregulated	28.2157994952431	WP_000331618.1
C2566_RS14435	yeiQ	yeiQ	mannitol dehydrogenase family protein	2.27545530993596	0.00170094136761861	Upregulated	167.39216792413	WP_001091940.1
C2566_RS18825	sstT	sstT	serine/threonine transporter SstT	2.26416526360487	0.00039621490587573	Upregulated	119.648131786541	WP_000211656.1
C2566_RS09735	dadA	dadA	D-amino acid dehydrogenase	2.24977636379376	0.00563601387677307	Upregulated	436.24183009899	WP_001266908.1
C2566_RS00260	rbsC	rbsC	ribose ABC transporter permease	2.23977486822167	0.00576394973821644	Upregulated	103.519908474468	WP_000211858.1
C2566_RS21130	dppF	dppF	dipeptide ABC transporter ATP-binding subunit DppF	2.23433656461792	0.00739382813274503	Upregulated	24.0604089252225	WP_000107012.1
C2566_RS18205	glcA	glcA	glycolate permease GlcA	2.2096349995098	0.0104275560705057	Upregulated	14.2667819529769	WP_000259318.1
C2566_RS15285	fadL	fadL	long-chain fatty acid transporter FadL	2.18318484822278	0.00824906320689102	Upregulated	294.422071030474	WP_001295701.1
C2566_RS20915	arsR	arsR	As(III)-sensing metalloregulatory transcriptional repressor ArsR	2.18255169243437	0.0104275560705057	Upregulated	30.6126146193607	WP_000008957.1
C2566_RS10385	pspC	pspC	envelope stress response membrane protein PspC	2.18090101269522	1.90908300901471e-05	Upregulated	75.2580808447518	WP_000907385.1
C2566_RS17010	ygbA	ygbA	nitrous oxide-stimulated promoter family protein	2.17935821046751	0.00929458585029516	Upregulated	8.61800190016615	WP_000015497.1
C2566_RS21145	dppB	dppB	dipeptide ABC transporter permease DppB	2.17859352993262	0.00688978289765036	Upregulated	27.4951050649465	WP_000938855.1
C2566_RS09740	dadX	dadX	catabolic alanine racemase DadX	2.16170146766385	0.00800661050268894	Upregulated	390.260528891014	WP_000197884.1
C2566_RS11515	pinQ	pinQ	recombinase family protein	2.14018566349675	0.0134325349406524	Upregulated	11.991052076582	WP_000086527.1
C2566_RS10375	pspA	pspA	phage shock protein PspA	2.11962938946609	0.00181057364890163	Upregulated	1831.24029174961	WP_000511025.1
C2566_RS01895	C2566_RS01895	C2566_RS01895	DUF2713 family protein	2.11821665031612	0.0119971600388533	Upregulated	17.3087493197764	NA
C2566_RS01010	yihU	yihU	sulfolactaldehyde 3-reductase	2.11576516590882	0.0129970248337565	Upregulated	12.91459127657	WP_000718889.1
C2566_RS20645	ugpB	ugpB	sn-glycerol-3-phosphate ABC transporter substrate-binding protein UgpB	2.11429804356738	0.00366313508478281	Upregulated	122.133308683072	WP_000803190.1
C2566_RS17130	cysH	cysH	phosphoadenosine phosphosulfate reductase	2.09655532023225	0.00181057364890163	Upregulated	155.523557617041	WP_000039863.1
C2566_RS14055	thiD	thiD	bifunctional hydroxymethylpyrimidine kinase/phosphomethylpyrimidine kinase	2.09059782296804	0.000284661376178237	Upregulated	41.8115370938345	WP_000822257.1
C2566_RS17135	cysI	cysI	assimilatory sulfite reductase (NADPH) hemoprotein subunit	2.07842760359562	0.00275950595555538	Upregulated	91.8070944572966	WP_001290699.1
C2566_RS14110	C2566_RS14110	C2566_RS14110	hypothetical protein	2.06705329415071	0.00812637021719238	Upregulated	118.525151086469	WP_001268667.1
C2566_RS02440	blc	blc	lipocalin Blc	2.00964232769903	0.00408117225427158	Upregulated	59.0376939716687	WP_001238379.1
C2566_RS20300	yhfZ	yhfZ	GntR family transcriptional regulator YhfZ	2.0076115479343	0.00739382813274503	Upregulated	167.366993025423	WP_001254790.1
C2566_RS04495	C2566_RS04495	C2566_RS04495	TonB-dependent receptor plug domain-containing protein	2.0025725078911	0.00657194530018735	Upregulated	30.6772555684976	NA
C2566_RS12660	ydjI	ydjI	ketose-bisphosphate aldolase	1.97045878433924	0.0195901427631552	Upregulated	8.83311214082179	WP_000878903.1
C2566_RS01710	aceA	aceA	isocitrate lyase	1.95658163714709	0.0088305087243273	Upregulated	943.350806377594	WP_000857856.1
C2566_RS18615	yqiK	yqiK	flotillin family protein	1.95352939745159	0.00181057364890163	Upregulated	48.03472958546	WP_000341043.1
C2566_RS01585	thiG	thiG	thiazole synthase	1.94426960649733	0.00452153563484104	Upregulated	32.4173936698323	WP_000944059.1
C2566_RS09435	ldtC	ldtC	L,D-transpeptidase LdtC	1.93953837363726	0.000677167491530751	Upregulated	144.747597623797	WP_012767720.1
C2566_RS05140	betB	betB	betaine-aldehyde dehydrogenase	1.91578612469737	0.00705465036328531	Upregulated	186.672312975075	WP_000089084.1
C2566_RS10200	cysB	cysB	HTH-type transcriptional regulator CysB	1.91270638462106	0.00570541247051201	Upregulated	368.026383512759	WP_000776253.1
C2566_RS06880	gltK	gltK	glutamate/aspartate ABC transporter permease GltK	1.90313981424898	0.0124198239621295	Upregulated	112.617879210522	WP_000272824.1
C2566_RS17345	C2566_RS17345	C2566_RS17345	FGGY-family carbohydrate kinase	1.89932742153795	0.00532407001435085	Upregulated	58.4259461999115	WP_000551482.1
C2566_RS10340	puuA	puuA	glutamate-putrescine ligase	1.8989880723227	0.00683446929962579	Upregulated	48.7146359231782	WP_001300763.1
C2566_RS10115	trpB	trpB	tryptophan synthase subunit beta	1.88692360099081	0.00882712478048854	Upregulated	109.289841462718	WP_000209518.1
C2566_RS20920	arsB	arsB	arsenite/antimonite:H(+) antiporter ArsB	1.88610661671305	0.00477839139601537	Upregulated	46.4819280236559	WP_000922639.1
C2566_RS18610	yqiJ	yqiJ	OB-fold-containig protein	1.88022536721398	0.0114110234421284	Upregulated	232.231310824325	WP_000599926.1
C2566_RS10870	ydcI	ydcI	LysR substrate-binding domain-containing protein	1.87085880736674	0.00739382813274503	Upregulated	522.059838553563	WP_000414567.1
C2566_RS01995	actP	actP	cation/acetate symporter ActP	1.85821827677404	0.00929458585029516	Upregulated	235.688050350225	WP_000832570.1
C2566_RS17140	cysJ	cysJ	NADPH-dependent assimilatory sulfite reductase flavoprotein subunit	1.85457855881249	0.00433325625658159	Upregulated	124.299252733172	WP_000211907.1
C2566_RS10980	ydcT	ydcT	ABC transporter ATP-binding protein	1.8544219683929	0.00984027421556889	Upregulated	14.139381585637	WP_000220396.1
C2566_RS06520	fepA	fepA	siderophore enterobactin receptor FepA	1.84944865080579	0.00764947669181798	Upregulated	233.058239540813	WP_001034916.1
C2566_RS18765	ygjI	ygjI	amino acid permease	1.84167741003512	0.0256769531724264	Upregulated	10.4442413602615	WP_001285432.1
C2566_RS21395	yiaT	yiaT	MipA/OmpV family protein	1.82778225099129	0.0101858817374646	Upregulated	16.7054276063171	WP_000906810.1
C2566_RS05235	prpR	prpR	propionate catabolism operon regulatory protein PrpR	1.80090099847761	0.000692681896461788	Upregulated	41.9524847755856	WP_000941027.1
C2566_RS01160	sodA	sodA	superoxide dismutase [Mn]	1.78911384104509	0.00929458585029516	Upregulated	139.139383701182	WP_001297064.1
C2566_RS01870	lexA	lexA	transcriptional repressor LexA	1.77404115438072	0.00929458585029516	Upregulated	281.378198438044	WP_000646078.1
C2566_RS06550	fepG	fepG	iron-enterobactin ABC transporter permease	1.773959583311	0.0108443669329453	Upregulated	20.9029332707003	WP_000640979.1
C2566_RS16715	nrdI	nrdI	class Ib ribonucleoside-diphosphate reductase assembly flavoprotein NrdI	1.77326118667606	0.0282404877398147	Upregulated	6.13525599156693	WP_000080947.1
C2566_RS17200	queE	queE	7-carboxy-7-deazaguanine synthase QueE	1.76464159784001	0.000311907109429509	Upregulated	122.517991955722	WP_001199973.1
C2566_RS11115	narH	narH	nitrate reductase subunit beta	1.75292252255995	0.0282404877398147	Upregulated	13.9950314971838	WP_000702542.1
C2566_RS17370	fucK	fucK	L-fuculokinase	1.74490053699708	0.0114131002686427	Upregulated	70.9833429353175	WP_000808371.1
C2566_RS06130	hyi	hyi	hydroxypyruvate isomerase	1.74411712209547	0.02884414462669	Upregulated	9.15334803704195	WP_000943544.1
C2566_RS02215	rdcB	rdcB	YjcZ-like family protein	1.73376475019613	0.0185534451610978	Upregulated	8.99240893480582	WP_000169194.1
C2566_RS14010	gatZ	gatZ	tagatose-bisphosphate aldolase subunit GatZ	1.70483469935557	0.0193042300089037	Upregulated	12.1713722209426	WP_000853869.1
C2566_RS16650	gabD	gabD	NADP-dependent succinate-semialdehyde dehydrogenase	1.70311124669808	0.00343315131105267	Upregulated	43.2271722702737	WP_000772820.1
C2566_RS01605	thiC	thiC	phosphomethylpyrimidine synthase ThiC	1.69265606850543	0.0005117772387886	Upregulated	105.665575418333	WP_001276903.1
C2566_RS17355	C2566_RS17355	C2566_RS17355	ABC transporter permease	1.67674408199147	0.0253367451699067	Upregulated	59.6951798798984	WP_000156205.1
C2566_RS08090	potG	potG	putrescine ABC transporter ATP-binding subunit PotG	1.67364193449594	0.0338534993654236	Upregulated	8.88604777114033	WP_000996005.1
C2566_RS11850	malI	malI	mal regulon transcriptional regulator MalI	1.6706188048747	0.0235925225068173	Upregulated	57.6787018903809	WP_000179519.1
C2566_RS20255	C2566_RS20255	C2566_RS20255	hypothetical protein	1.65945995328559	0.0213403480588392	Upregulated	6.6173807803311	NA
C2566_RS11220	ddpX	ddpX	D-alanyl-D-alanine dipeptidase	1.65311384404772	0.034849094435157	Upregulated	8.59076372821121	WP_001285833.1
C2566_RS10130	trpE	trpE	anthranilate synthase component I	1.64962720581755	0.0134119680695276	Upregulated	38.9150314516905	WP_001194647.1
C2566_RS10125	trpD	trpD	bifunctional anthranilate synthase glutamate amidotransferase component TrpG/anthranilate phosphoribosyltransferase TrpD	1.63217423699619	0.0168631717098456	Upregulated	72.8315708559492	WP_000763511.1
C2566_RS02755	cycA	cycA	D-serine/D-alanine/glycine transporter	1.61663159992774	0.0224748750783793	Upregulated	560.642611077475	WP_000228346.1
C2566_RS13070	yebE	yebE	tellurite resistance TerB family protein	1.61242614097571	0.00822405981626853	Upregulated	344.966807795671	WP_000024745.1
C2566_RS13290	cheA	cheA	chemotaxis protein CheA	1.60074586491025	0.0358566184127027	Upregulated	15.3805396116554	WP_012767737.1
C2566_RS05325	mhpA	mhpA	bifunctional 3-(3-hydroxy-phenyl)propionate/3-hydroxycinnamic acid hydroxylase	1.58657352062074	0.029888618951953	Upregulated	10.3317966177174	WP_001007410.1
C2566_RS24670	ynfT	ynfT	YnaM/YnfT family protein	1.58616406051228	0.0395136841728143	Upregulated	62.3267560515402	WP_120795384.1
C2566_RS25050	mgtT	mgtT	protein MgtT	1.58349976841375	0.0402905960008449	Upregulated	8.81611264232153	WP_211180496.1
C2566_RS02625	yjfN	yjfN	DUF1471 family protease activator YjfN	1.56606392372093	0.0278616954970225	Upregulated	191.981197582759	WP_000811566.1
C2566_RS09590	bluF	bluF	blue light-responsive regulator BluF	1.56536527860419	0.0110802838888775	Upregulated	101.455718188524	WP_001353798.1
C2566_RS14775	glpA	glpA	anaerobic glycerol-3-phosphate dehydrogenase subunit A	1.56194794191558	0.0371155416526101	Upregulated	325.103639263241	WP_000857257.1
C2566_RS12490	cho	cho	excinuclease Cho	1.55128850147429	0.00882712478048854	Upregulated	143.058799515311	WP_000252397.1
C2566_RS10380	pspB	pspB	envelope stress response membrane protein PspB	1.54824127172855	0.00705465036328531	Upregulated	108.314171388812	WP_001274963.1
C2566_RS07895	ybjJ	ybjJ	MFS transporter	1.54014577276311	0.010909266067047	Upregulated	40.6147356690186	WP_000217859.1
C2566_RS16710	nrdH	nrdH	glutaredoxin-like protein NrdH	1.53332330798787	0.04337088917241	Upregulated	12.9096040374306	WP_001223227.1
C2566_RS11040	yncE	yncE	YncE family protein	1.51807413744956	0.000304165286037947	Upregulated	183.680317911131	WP_000550675.1
C2566_RS14050	yegX	yegX	glycoside hydrolase family 25 protein	1.51489287839521	0.0138927047096699	Upregulated	21.5936291226786	WP_001300994.1
C2566_RS06245	sfmD	sfmD	fimbrial biogenesis usher protein	1.49951813375552	0.0420820720651482	Upregulated	24.5810059915374	WP_001318685.1
C2566_RS09890	chaA	chaA	sodium-potassium/proton antiporter ChaA	1.4909140928057	0.00369802842984956	Upregulated	118.595394636464	WP_001295620.1
C2566_RS10120	trpCF	trpCF	bifunctional indole-3-glycerol-phosphate synthase TrpC/phosphoribosylanthranilate isomerase TrpF	1.48507013722402	0.0243257279433311	Upregulated	71.1437186362657	WP_000983912.1
C2566_RS05730	cyoC	cyoC	cytochrome o ubiquinol oxidase subunit III	1.48414998235426	0.03320917973384	Upregulated	411.878973316339	WP_000179819.1
C2566_RS10405	ycjN	ycjN	ABC transporter substrate-binding protein	1.47500160656123	0.02884414462669	Upregulated	7.22889041429019	WP_000597460.1
C2566_RS01970	soxS	soxS	superoxide response transcriptional regulator SoxS	1.47048081420967	0.029393787510114	Upregulated	256.446163989337	WP_000019358.1
C2566_RS20665	livM	livM	branched chain amino acid ABC transporter permease LivM	1.46866960294151	0.0458044737196967	Upregulated	8.5351891620946	WP_000803797.1
C2566_RS05805	fadM	fadM	long-chain acyl-CoA thioesterase FadM	1.46602762128507	0.027442594330605	Upregulated	54.9316216931984	WP_001194534.1
C2566_RS07100	kdpA	kdpA	potassium-transporting ATPase subunit KdpA	1.46454269468698	0.0391440184896548	Upregulated	14.9355604110679	WP_000741131.1
C2566_RS03140	fecD	fecD	Fe(3+) dicitrate ABC transporter permease subunit FecD	1.44307102860549	0.0478962056599128	Upregulated	12.749648603306	WP_000684856.1
C2566_RS10835	aldA	aldA	aldehyde dehydrogenase	1.44285617077889	0.0421907222884955	Upregulated	725.25931203592	WP_000115936.1
C2566_RS15955	purM	purM	phosphoribosylformylglycinamidine cyclo-ligase	1.41394156556457	0.0107064681650695	Upregulated	38.4261982582666	WP_001295474.1
C2566_RS00720	ysgA	ysgA	dienelactone hydrolase family protein	1.41169892719432	0.029987033846399	Upregulated	143.183449536435	WP_001298606.1
C2566_RS00665	metR	metR	HTH-type transcriptional regulator MetR	1.40728153077843	0.0468832836751667	Upregulated	13.0105401911047	WP_000573618.1
C2566_RS04075	thiB	thiB	thiamine ABC transporter substrate binding subunit	1.40706990581837	0.0119416647345782	Upregulated	35.6447093972011	WP_001301364.1
C2566_RS05785	lon	lon	endopeptidase La	1.39953626919838	0.000231399815892007	Upregulated	152.60097548127	WP_001295325.1
C2566_RS10360	puuB	puuB	gamma-glutamylputrescine oxidase	1.39832704837769	0.0314444368880218	Upregulated	6.9638208216242	WP_000134870.1
C2566_RS17110	cysD	cysD	sulfate adenylyltransferase subunit CysD	1.38858204796163	0.0482966151910172	Upregulated	34.9169852048205	WP_000372108.1
C2566_RS01255	glpF	glpF	glycerol uptake facilitator protein GlpF	1.38715810125235	0.0345806084932185	Upregulated	340.971019530097	WP_000084268.1
C2566_RS05725	cyoD	cyoD	cytochrome o ubiquinol oxidase subunit IV	1.36994863812031	0.0461284344955622	Upregulated	262.185823125916	WP_000019869.1
C2566_RS15610	cysT	cysT	sulfate/thiosulfate ABC transporter permease CysT	1.34816225004787	0.0395136841728143	Upregulated	65.0898415006819	WP_000458418.1
C2566_RS24170	C2566_RS24170	C2566_RS24170	hypothetical protein	1.3442359226947	0.0364657363682279	Upregulated	29.8938444350638	WP_012775983.1
C2566_RS01725	iclR	iclR	glyoxylate bypass operon transcriptional repressor IclR	1.33565397610019	0.027442594330605	Upregulated	194.724332048401	WP_000226403.1
C2566_RS10955	yncJ	yncJ	YncJ family protein	1.32808769317068	0.0278095813910961	Upregulated	62.268589421464	WP_000494244.1
C2566_RS05735	cyoB	cyoB	cytochrome o ubiquinol oxidase subunit I	1.32645506860847	0.0454277930391079	Upregulated	1234.77667272315	WP_000467180.1
C2566_RS01905	pspG	pspG	envelope stress response protein PspG	1.31623780353978	0.0478962056599128	Upregulated	22.8914043068413	WP_000891404.1
C2566_RS07885	ybjH	ybjH	protein YbjH	1.3159793747307	0.0454277930391079	Upregulated	8.86447338304277	WP_000605480.1
C2566_RS06595	cstA	cstA	pyruvate/proton symporter CstA	1.30524772086181	0.0442071914164129	Upregulated	945.756789465711	NA
C2566_RS02000	yjcH	yjcH	DUF485 domain-containing protein	1.30457285326969	0.0454277930391079	Upregulated	25.0444729819496	WP_001014565.1
C2566_RS07225	gltA	gltA	citrate synthase	1.29347531472653	0.0432894618683957	Upregulated	3134.65854132633	WP_000785834.1
C2566_RS07900	rcdA	rcdA	DNA-binding transcriptional regulator RcdA	1.26273818500294	0.0396669830269788	Upregulated	39.2698030367024	WP_001295289.1
C2566_RS21310	malS	malS	alpha-amylase	1.26196217139141	0.0421907222884955	Upregulated	41.200987901354	WP_000761228.1
C2566_RS22060	yidR	yidR	DUF3748 domain-containing protein	1.25151578101452	0.0114730585992936	Upregulated	49.8489954718868	WP_001295245.1
C2566_RS07420	ybgS	ybgS	YbgS-like family protein	1.24088640960405	0.018734326914568	Upregulated	187.022361992846	WP_000784351.1
C2566_RS01615	nudC	nudC	NAD(+) diphosphatase	1.23554613066806	0.0253476654634001	Upregulated	36.1977314273928	WP_000373940.1
C2566_RS05800	ybaV	ybaV	helix-hairpin-helix domain-containing protein	1.21649866362766	0.0438968498268962	Upregulated	52.3527693736741	WP_000680290.1
C2566_RS06885	gltJ	gltJ	glutamate/aspartate ABC transporter permease GltJ	1.21303969671957	0.048065477140535	Upregulated	182.175271152878	WP_000020941.1
C2566_RS01190	cpxP	cpxP	cell-envelope stress modulator CpxP	1.21189674762855	0.0420820720651482	Upregulated	7402.11217584809	WP_012767777.1
C2566_RS07640	hlyD	hlyD	secretion protein HlyD	1.21099393834988	0.00181057364890163	Upregulated	134.787358846277	WP_000743444.1
C2566_RS00475	wecG	wecG	lipopolysaccharide N-acetylmannosaminouronosyltransferase	1.2071955614543	0.0449741452463014	Upregulated	20.5012787527161	WP_001066626.1
C2566_RS16645	lhgO	lhgO	L-2-hydroxyglutarate oxidase	1.20638189707165	0.03630867125076	Upregulated	38.7978462122028	WP_000271963.1
C2566_RS03670	uxuB	uxuB	fructuronate reductase	1.20006145462095	0.02884414462669	Upregulated	43.7127657101286	WP_000208176.1
C2566_RS11805	fumC	fumC	class II fumarate hydratase	1.19602144842158	0.0227079598617728	Upregulated	294.628737612423	WP_001099086.1
C2566_RS18885	yqjF	yqjF	DoxX family protein	1.19394147955557	0.0462731139031057	Upregulated	40.9340146786784	WP_000732240.1
C2566_RS00935	glnG	glnG	nitrogen regulation protein NR(I)	1.17345876073724	0.0047396874288774	Upregulated	61.6532216101672	WP_001329395.1
C2566_RS19445	gltD	gltD	glutamate synthase subunit GltD	1.15479958944838	0.0406473609533146	Upregulated	51.2960965555279	WP_000081664.1
C2566_RS14625	mqo	mqo	malate dehydrogenase (quinone)	1.15328888486802	0.00275950595555538	Upregulated	82.4860742354927	WP_000758073.1
C2566_RS10480	ycjG	ycjG	L-Ala-D/L-Glu epimerase	1.14025084112965	0.0329887835204592	Upregulated	99.0209909836215	WP_001261211.1
C2566_RS01440	sthA	sthA	Si-specific NAD(P)(+) transhydrogenase	1.1363278294377	0.02884414462669	Upregulated	1077.48628193199	WP_001120798.1
C2566_RS13615	tsuA	tsuA	thiosulfate utilization transporter TsuA/YeeE	1.13290068227533	0.0421907222884955	Upregulated	85.1238441442059	WP_000492348.1
C2566_RS18840	uxaC	uxaC	glucuronate isomerase	1.13026299047146	0.029888618951953	Upregulated	81.2549653355318	WP_000187442.1
C2566_RS08930	putA	putA	trifunctional transcriptional regulator/proline dehydrogenase/L-glutamate gamma-semialdehyde dehydrogenase	1.1222789105686	0.0478962056599128	Upregulated	835.850994204752	WP_001703864.1
C2566_RS01430	argH	argH	argininosuccinate lyase	1.1141355248182	0.0235925225068173	Upregulated	81.5124748804615	WP_001230087.1
C2566_RS03660	uxuR	uxuR	Uxu operon transcriptional regulator	1.08494641334227	0.0088305087243273	Upregulated	74.7200245912643	WP_000833679.1
C2566_RS06965	asnB	asnB	asparagine synthase B	1.08013467166708	0.0127735953651173	Upregulated	120.765347481499	WP_000337081.1
C2566_RS18210	glcB	glcB	malate synthase G	1.06410223368632	0.00745955357850865	Upregulated	100.591840458625	WP_000084131.1
C2566_RS04360	gcd	gcd	quinoprotein glucose dehydrogenase	1.0593406548627	0.00855051518366379	Upregulated	91.0591808457914	WP_001306211.1
C2566_RS05825	decR	decR	DNA-binding transcriptional regulator DecR	1.05453871498819	0.0476279050669995	Upregulated	46.8198896722342	WP_000884589.1
C2566_RS00355	ilvD	ilvD	dihydroxy-acid dehydratase	1.04219987627298	0.0265202138378023	Upregulated	90.4946431820718	WP_001127419.1
C2566_RS12500	spy	spy	ATP-independent periplasmic protein-refolding chaperone Spy	1.02493833290715	0.044429716017885	Upregulated	562.594575758768	WP_001228987.1
C2566_RS12830	rnd	rnd	ribonuclease D	1.02312452587887	0.0375378853645562	Upregulated	45.8670172394312	WP_001318538.1
C2566_RS12805	dmlR	dmlR	DNA-binding transcriptional regulator DmlR	1.01210344171515	0.0472723339824302	Upregulated	28.2919010021744	WP_001061578.1
C2566_RS15400	alaC	alaC	alanine transaminase	1.01103421379484	0.0420820720651482	Upregulated	135.826495138504	WP_000785931.1
C2566_RS14340	yeiG	yeiG	S-formylglutathione hydrolase	1.01001393843276	0.0402389358490167	Upregulated	102.855101622065	NA
C2566_RS13200	cmoA	cmoA	carboxy-S-adenosyl-L-methionine synthase CmoA	-1.00297813880863	0.00256312269568118	Downregulated	89.5230661365443	WP_000019588.1
C2566_RS16785	yqaA	yqaA	YqaA family protein	-1.00489376797519	0.0410752904882176	Downregulated	48.5532573887152	WP_001287454.1
C2566_RS07320	ybgC	ybgC	tol-pal system-associated acyl-CoA thioesterase	-1.00643554446425	0.0217577677666102	Downregulated	186.0976275094	WP_001098384.1
C2566_RS16560	ypjD	ypjD	cytochrome C assembly family protein	-1.01753838341384	0.0106261948156945	Downregulated	311.026057311598	WP_001338897.1
C2566_RS20085	tusB	tusB	sulfurtransferase complex subunit TusB	-1.02091565072162	0.0436147593119151	Downregulated	91.0332791145911	WP_000903377.1
C2566_RS11575	hokD	hokD	type I toxin-antitoxin system toxin HokD	-1.02383367934717	0.0462697388383859	Downregulated	17864.7117471433	WP_000813254.1
C2566_RS21605	C2566_RS21605	C2566_RS21605	O-antigen ligase family protein	-1.05970729252645	0.0463532046785397	Downregulated	348.004268934383	WP_001318782.1
C2566_RS08055	grxA	grxA	glutaredoxin 1	-1.07213896262558	0.0454277930391079	Downregulated	135.168048909298	WP_001195240.1
C2566_RS13330	araH	araH	arabinose ABC transporter permease AraH	-1.07667880173655	0.031564339353047	Downregulated	93.5107280177548	WP_000100205.1
C2566_RS21615	C2566_RS21615	C2566_RS21615	UDP-galactose--(galactosyl) LPS alpha1,2-galactosyltransferase	-1.10471908941185	0.0430594131640855	Downregulated	211.07711190062	WP_000364777.1
C2566_RS07305	cydB	cydB	cytochrome d ubiquinol oxidase subunit II	-1.112082964906	0.02884414462669	Downregulated	4196.50908853417	WP_000568275.1
C2566_RS02025	nrfD	nrfD	cytochrome c nitrite reductase subunit NrfD	-1.1178650714945	0.0454277930391079	Downregulated	43.3540059775959	WP_000195171.1
C2566_RS10755	ynbE	ynbE	YnbE family lipoprotein	-1.13718384576515	0.0475500284235266	Downregulated	29.0738455514615	WP_000698145.1
C2566_RS03590	yjiM	yjiM	double-cubane-cluster-containing anaerobic reductase	-1.142457201068	0.00275950595555538	Downregulated	214.924474408326	WP_001300012.1
C2566_RS18455	plsC	plsC	1-acylglycerol-3-phosphate O-acyltransferase	-1.14276621981321	0.00825182122440585	Downregulated	106.836991543571	WP_000965712.1
C2566_RS21325	ysaA	ysaA	4Fe-4S dicluster domain-containing protein	-1.14372030514693	0.00595619545274096	Downregulated	60.0819422285784	WP_001300918.1
C2566_RS07450	C2566_RS07450	C2566_RS07450	tyrosine-type recombinase/integrase	-1.14960549304998	0.0168631717098456	Downregulated	251.639350874089	WP_000533643.1
C2566_RS05595	yajC	yajC	preprotein translocase subunit YajC	-1.15438622463196	0.0107064681650695	Downregulated	876.873612269084	WP_000007629.1
C2566_RS08725	hyaF	hyaF	hydrogenase expression/formation protein	-1.15453932365497	0.040262601536699	Downregulated	111.191938344253	WP_000004899.1
C2566_RS13715	wzy	wzy	O7 family O-antigen polymerase	-1.16067287117346	0.0402905960008449	Downregulated	2109.43038293702	WP_001230642.1
C2566_RS15940	hda	hda	DnaA inactivator Hda	-1.16089461890824	0.0213403480588392	Downregulated	605.814081099787	WP_001307333.1
C2566_RS07040	seqA	seqA	replication initiation negative regulator SeqA	-1.16344782208829	0.000537385363620732	Downregulated	476.319279883635	WP_000848387.1
C2566_RS10005	tdk	tdk	thymidine kinase	-1.17470566858581	0.0362856959105517	Downregulated	250.993598001314	WP_000068089.1
C2566_RS16695	alaE	alaE	L-alanine exporter AlaE	-1.17494858157179	0.00859535305486248	Downregulated	204.217095207194	WP_000492656.1
C2566_RS08710	hyaC	hyaC	Ni/Fe-hydrogenase b-type cytochrome subunit	-1.18236586174119	0.0357677326331373	Downregulated	61.0638470446794	WP_001186424.1
C2566_RS03640	iraD	iraD	anti-adapter protein IraD	-1.1985699890866	0.0376923258274857	Downregulated	108.037916210178	WP_001309187.1
C2566_RS22860	C2566_RS22860	C2566_RS22860	hypothetical protein	-1.21138838922639	0.0420820720651482	Downregulated	1866.48204365847	WP_001321204.1
C2566_RS17915	yqfB	yqfB	N(4)-acetylcytidine aminohydrolase	-1.21329841652985	0.019549411110109	Downregulated	399.984014919069	WP_001182954.1
C2566_RS07445	ybhC	ybhC	putative acyl-CoA thioester hydrolase	-1.21579522759941	0.00243185149866092	Downregulated	216.451671986679	WP_001091587.1
C2566_RS09670	ycgJ	ycgJ	YcgJ family protein	-1.22900443511062	0.0282806487446483	Downregulated	155.996495575747	WP_001056848.1
C2566_RS19365	kdsD	kdsD	arabinose-5-phosphate isomerase KdsD	-1.23653700991831	0.000491640346886355	Downregulated	352.959873470459	WP_001295557.1
C2566_RS12135	ydhY	ydhY	ferredoxin-like protein	-1.23709385720199	0.032882574865452	Downregulated	63.9906434816017	WP_001070230.1
C2566_RS13735	vioA	vioA	dTDP-4-amino-4,6-dideoxy-D-glucose aminotransferase VioA	-1.24190858607551	0.0329887835204592	Downregulated	7215.667575349	WP_000998544.1
C2566_RS18485	ygiW	ygiW	OB fold stress tolerance protein YgiW	-1.2433366793347	0.0286903610566578	Downregulated	1092.58329558161	WP_000712658.1
C2566_RS14185	btsS	btsS	two-component regulatory system sensor histidine kinase BtsS	-1.26829962643594	0.00343315131105267	Downregulated	641.696623518613	WP_001295431.1
C2566_RS08260	cydD	cydD	heme ABC transporter permease/ATP-binding protein CydD	-1.27372047991849	0.000446262283101567	Downregulated	279.494021929602	WP_001043577.1
C2566_RS21625	C2566_RS21625	C2566_RS21625	glycosyltransferase family 8 protein	-1.27498092908992	0.0309598874322209	Downregulated	161.005494597319	NA
C2566_RS25185	C2566_RS25185	C2566_RS25185	hypothetical protein	-1.27961900066588	0.0380977619705368	Downregulated	25.5507526804627	NA
C2566_RS24480	C2566_RS24480	C2566_RS24480	MFS transporter	-1.30900817122774	0.0160814875033938	Downregulated	33.7794752027964	WP_000355616.1
C2566_RS02450	frdD	frdD	fumarate reductase subunit FrdD	-1.3101092798672	0.00745955357850865	Downregulated	358.263161393888	WP_000609663.1
C2566_RS02030	nrfE	nrfE	heme lyase CcmF/NrfE family subunit	-1.31867055605727	0.0184185147732552	Downregulated	74.0228698627482	WP_071586153.1
C2566_RS13710	C2566_RS13710	C2566_RS13710	glycosyltransferase family 4 protein	-1.34919349505057	0.029187558338998	Downregulated	2076.40459315803	WP_000161786.1
C2566_RS13050	holE	holE	DNA polymerase III subunit theta	-1.34965191578044	0.0245711785663202	Downregulated	60.6329239394052	WP_000916763.1
C2566_RS04010	surA	surA	peptidylprolyl isomerase SurA	-1.35919674342861	0.00820388707406328	Downregulated	1532.68537919938	WP_000800457.1
C2566_RS11885	ydgK	ydgK	DUF2569 domain-containing protein	-1.36092718846635	0.0052000214452	Downregulated	121.476745907616	WP_000214176.1
C2566_RS12565	ynjD	ynjD	ATP-binding cassette domain-containing protein	-1.38780752388443	0.00705465036328531	Downregulated	54.4801532731121	WP_001300558.1
C2566_RS25380	yoaL	yoaL	protein YoaL	-1.40166599563274	0.0131027536459123	Downregulated	116.976729775646	WP_269212562.1
C2566_RS14845	arnA	arnA	bifunctional UDP-4-amino-4-deoxy-L-arabinose formyltransferase/UDP-glucuronic acid oxidase ArnA	-1.40300097929718	0.0421907222884955	Downregulated	681.968998642612	WP_000860273.1
C2566_RS03600	ytiA	ytiA	DUF3343 domain-containing protein	-1.42528562205338	0.029888618951953	Downregulated	15.9713880484577	WP_000657675.1
C2566_RS00005	rpmH	rpmH	50S ribosomal protein L34	-1.42846486472031	0.00824906320689102	Downregulated	717.552124497517	WP_000831330.1
C2566_RS14855	arnT	arnT	lipid IV(A) 4-amino-4-deoxy-L-arabinosyltransferase	-1.43333115492371	0.0450209346219737	Downregulated	355.854245661503	WP_000844057.1
C2566_RS02475	yjeM	yjeM	glutamate/gamma-aminobutyrate family transporter YjeM	-1.4335506495112	0.00215823220618669	Downregulated	100.431701324168	WP_001300174.1
C2566_RS20955	hdeA	hdeA	acid-activated periplasmic chaperone HdeA	-1.43723075855611	0.0325076397351457	Downregulated	46.2538581548075	WP_000756550.1
C2566_RS13695	C2566_RS13695	C2566_RS13695	mannose-1-phosphate guanylyltransferase/mannose-6-phosphate isomerase	-1.44041485922295	0.0190690585288283	Downregulated	1130.3865589668	WP_000097983.1
C2566_RS07300	cydA	cydA	cytochrome ubiquinol oxidase subunit I	-1.44454526866554	0.00654156264438313	Downregulated	5005.17321505196	WP_000884361.1
C2566_RS18325	hypA	hypA	hydrogenase maturation nickel metallochaperone HypA	-1.45138875680199	0.00223742091143214	Downregulated	49.8824644937121	WP_000544952.1
C2566_RS13725	C2566_RS13725	C2566_RS13725	glycosyl transferase	-1.45321297674945	0.0278616954970225	Downregulated	2120.26340905574	WP_000690820.1
C2566_RS13705	wbbD	wbbD	UDP-Gal:alpha-D-GlcNAc-diphosphoundecaprenol beta-1,3-galactosyltransferase	-1.46831891103729	0.0058146284244899	Downregulated	385.795665010243	WP_001278664.1
C2566_RS14850	arnD	arnD	4-deoxy-4-formamido-L-arabinose-phosphoundecaprenol deformylase	-1.48486312879833	0.0420820720651482	Downregulated	257.121369229249	WP_000169728.1
C2566_RS08735	appB	appB	cytochrome d ubiquinol oxidase subunit II	-1.4881512047648	0.0129970248337565	Downregulated	81.4173167948204	WP_000460803.1
C2566_RS05230	yahO	yahO	DUF1471 family periplasmic protein YahO	-1.52185195585984	0.0209116208841048	Downregulated	2060.1483321989	WP_000691956.1
C2566_RS06210	ppiB	ppiB	peptidylprolyl isomerase B	-1.53467702647714	0.00477839139601537	Downregulated	2574.87581731165	WP_000255997.1
C2566_RS24495	idlP	idlP	iraD leader peptide IdlP	-1.53940382672773	0.0195901427631552	Downregulated	49.3516329929549	WP_122999405.1
C2566_RS13985	C2566_RS13985	C2566_RS13985	DeoR family transcriptional regulator	-1.55134722547444	0.0126467469512752	Downregulated	25.8794464966676	NA
C2566_RS16295	shoB	shoB	type I toxin-antitoxin system toxin ShoB	-1.55445858269687	0.00408117225427158	Downregulated	98.1418104738189	WP_000128776.1
C2566_RS20940	dctR	dctR	helix-turn-helix transcriptional regulator	-1.56277105030781	0.0282404877398147	Downregulated	41.9941998948076	WP_000478619.1
C2566_RS01235	uspD	uspD	universal stress protein UspD	-1.56644208433199	0.00724446158980865	Downregulated	1414.38386544781	WP_000323556.1
C2566_RS20790	nikE	nikE	nickel import ATP-binding protein NikE	-1.56976069866452	0.0056331282657187	Downregulated	27.4213030348089	WP_000173665.1
C2566_RS18960	tdcA	tdcA	transcriptional regulator TdcA	-1.57074264807878	0.00472291558521948	Downregulated	1041.51965758037	WP_000104211.1
C2566_RS11875	blr	blr	division septum protein Blr	-1.59497268515304	0.00800661050268894	Downregulated	205.495099359228	WP_001300888.1
C2566_RS20205	nirB	nirB	NADPH-nitrite reductase large subunit	-1.60605551132455	0.000100172878956806	Downregulated	112.802487741082	WP_000049208.1
C2566_RS17125	C2566_RS17125	C2566_RS17125	Hok/Gef family protein	-1.61281046573078	0.00812637021719238	Downregulated	33.2443682857145	WP_000956460.1
C2566_RS07110	ybfA	ybfA	YbfA family protein	-1.64419937125966	0.0129933303753612	Downregulated	3107.94951906869	WP_000424924.1
C2566_RS25320	timP	timP	small toxic inner membrane protein TimP	-1.64748040358496	0.0155487532779118	Downregulated	370.137160125327	WP_001380605.1
C2566_RS20780	nikC	nikC	nickel ABC transporter permease subunit NikC	-1.65469232754185	0.00705465036328531	Downregulated	38.5342238333004	WP_001008963.1
C2566_RS13455	yodB	yodB	cytochrome b	-1.66844290292721	0.0253476654634001	Downregulated	490.32131466659	WP_001079074.1
C2566_RS10645	sieB	sieB	superinfection exclusion B family protein	-1.70553493983981	0.00977204059509465	Downregulated	173.808168138989	WP_001312793.1
C2566_RS11495	ydfZ	ydfZ	putative selenium delivery protein YdfZ	-1.70741793796812	0.0272182399186389	Downregulated	311.407838799015	WP_000214712.1
C2566_RS10065	yciI	yciI	YciI family protein	-1.72640066485562	0.0031686743124528	Downregulated	450.770214449372	WP_000967595.1
C2566_RS12050	cydH	cydH	cytochrome bd-I accessory subunit CydH	-1.75081132786237	0.00859535305486248	Downregulated	1555.58783712398	WP_000102278.1
C2566_RS24605	focA	focA	formate transporter FocA	-1.78829568367198	0.000397455886208832	Downregulated	1957.73853968825	WP_000642546.1
C2566_RS12115	phsC	phsC	thiosulfate reductase cytochrome B subunit	-1.89001437063395	0.000715746808692842	Downregulated	39.2030987029961	WP_001069979.1
C2566_RS13310	flhD	flhD	flagellar transcriptional regulator FlhD	-1.90332960912004	0.00215823220618669	Downregulated	162.953521481197	WP_001295647.1
C2566_RS14610	napF	napF	ferredoxin-type protein NapF	-1.94078592206727	0.000692681896461788	Downregulated	42.0134056455169	WP_000686736.1
C2566_RS19165	ubiU	ubiU	ubiquinone anaerobic biosynthesis protein UbiU	-1.95051827405167	1.90908300901471e-05	Downregulated	148.673894739882	WP_000421305.1
C2566_RS11085	pptA	pptA	tautomerase PptA	-1.98036253951907	0.00739382813274503	Downregulated	31.331495185156	WP_001120141.1
C2566_RS13365	ftnA	ftnA	non-heme ferritin	-2.04007538270423	0.000304165286037947	Downregulated	2934.96595122653	WP_000917208.1
C2566_RS14840	arnC	arnC	undecaprenyl-phosphate 4-deoxy-4-formamido-L-arabinose transferase	-2.06066405539135	0.0136585564708137	Downregulated	453.425821125021	WP_000461657.1
C2566_RS02290	dcuB	dcuB	anaerobic C4-dicarboxylate transporter DcuB	-2.06143954460258	0.00105287812298923	Downregulated	82.8405311745651	WP_000899522.1
C2566_RS03605	yjiK	yjiK	SdiA-regulated domain-containing protein	-2.06592456382088	0.00498736558844478	Downregulated	144.086659053219	WP_001318795.1
C2566_RS07850	bssR	bssR	biofilm formation regulator BssR	-2.08653329108673	0.000994879444263841	Downregulated	137782.443277093	WP_000497137.1
C2566_RS10665	C2566_RS10665	C2566_RS10665	hypothetical protein	-2.12713523038405	0.00256312269568118	Downregulated	512.848652254879	WP_000370546.1
C2566_RS18605	glgS	glgS	cell surface composition regulator GlgS	-2.12759231209455	0.00824838280782001	Downregulated	4504.90283239667	WP_000350095.1
C2566_RS08595	rmf	rmf	ribosome modulation factor	-2.17284920447243	0.00750732770041457	Downregulated	125667.915219865	WP_000828648.1
C2566_RS13680	ugd	ugd	UDP-glucose 6-dehydrogenase	-2.17436950622788	0.00452852497438669	Downregulated	424.341699862859	WP_000704860.1
C2566_RS20770	nikA	nikA	nickel ABC transporter substrate-binding protein	-2.18096918093584	3.61046121996318e-05	Downregulated	90.9131613785073	WP_000953348.1
C2566_RS06025	ybaT	ybaT	APC family permease	-2.20964701547126	0.000124010326439923	Downregulated	208.084619251247	WP_000982170.1
C2566_RS14865	arnF	arnF	4-amino-4-deoxy-L-arabinose-phosphoundecaprenol flippase subunit ArnF	-2.20994838810815	0.00460502162996987	Downregulated	54.0454024262404	WP_000523880.1
C2566_RS12065	punC	punC	purine nucleoside transporter PunC	-2.21538831997501	0.000105175242302129	Downregulated	185.114855373241	WP_001182363.1
C2566_RS08700	hyaA	hyaA	hydrogenase 1 small subunit	-2.24270683647259	0.000199021624438458	Downregulated	225.861306606341	WP_001058323.1
C2566_RS06020	glsA	glsA	glutaminase A	-2.25621488170713	5.92046034492249e-05	Downregulated	252.070398927481	WP_000883034.1
C2566_RS00325	maoP	maoP	macrodomain Ori organization protein MaoP	-2.30608121232957	0.000397455886208832	Downregulated	851.666241521126	WP_000841001.1
C2566_RS20775	nikB	nikB	nickel ABC transporter permease subunit NikB	-2.32080713717078	0.000284661376178237	Downregulated	81.1843749911881	WP_000947068.1
C2566_RS06370	C2566_RS06370	C2566_RS06370	porin	-2.43114293347427	0.000397455886208832	Downregulated	847.484446055726	NA
C2566_RS10090	ompW	ompW	outer membrane protein OmpW	-2.56535398890455	6.19846367169212e-06	Downregulated	5122.43452777624	WP_000737226.1
C2566_RS11180	sra	sra	stationary-phase-induced ribosome-associated protein	-2.57868875125233	6.60369470763004e-05	Downregulated	6284.43475391106	WP_000841554.1
C2566_RS20785	nikD	nikD	nickel import ATP-binding protein NikD	-2.74172846882895	3.45349661325481e-06	Downregulated	165.481905840962	WP_001136236.1
C2566_RS12535	ydjX	ydjX	TVP38/TMEM64 family protein	-2.77648634016174	2.00463192899612e-06	Downregulated	95.575190579698	WP_001299560.1
C2566_RS14835	arnB	arnB	UDP-4-amino-4-deoxy-L-arabinose aminotransferase	-2.8228883662427	0.00181057364890163	Downregulated	1073.85069823542	WP_001295286.1
C2566_RS00930	yshB	yshB	YshB family small membrane protein	-2.90717493969351	1.24407520161119e-08	Downregulated	465.750100965276	WP_000893994.1
C2566_RS20935	slp	slp	outer membrane lipoprotein Slp	-3.0150836790854	3.66646914098719e-10	Downregulated	1156.56242350748	WP_001057453.1
C2566_RS02225	pmrR	pmrR	LpxT activity modulator PmrR	-3.82797872659283	3.45349661325481e-06	Downregulated	258.862162562108	WP_000797657.1
C2566_RS14830	ais	ais	lipopolysaccharide core heptose(II)-phosphate phosphatase Ais	-4.14487537289898	1.64705349093413e-05	Downregulated	1204.62659460032	WP_000879113.1
