# Supplementary material for: Transcriptome Profiling of Escherichia coli B During Sequential Adaptation to T4 Phage and Iron(III) Stress
Source: Antibiotics (Basel). 2026 Jul 13;15(7):684. doi: 10.3390/antibiotics15070684 (PMC13405929; doi:10.3390/antibiotics15070684)
Supplement: Supplementary file 1 [file antibiotics-15-00684-s001.zip › SUPPLEMENTARY FOLDER/analysis_noCON3/Phage_vs_FE_all.csv]

gene_id	label	gene_name	product	log2FoldChange	padj	direction	baseMean	protein_id
C2566_RS03720	fimA	fimA	type 1 fimbrial major subunit FimA	8.82147012287454	2.42667829092247e-10	Upregulated	2499.56272157072	WP_000695564.1
C2566_RS03715	fimI	fimI	fimbrial protein	8.42831140668382	5.07100431656489e-09	Upregulated	117.116861616214	WP_000824114.1
C2566_RS03710	fimC	fimC	type 1 fimbria chaperone FimC	7.66072449330334	5.84963539674256e-16	Upregulated	133.008587422013	WP_000066560.1
C2566_RS14775	glpA	glpA	anaerobic glycerol-3-phosphate dehydrogenase subunit A	5.76198430012933	3.75991391754767e-11	Upregulated	325.103639263241	WP_000857257.1
C2566_RS00255	rbsA	rbsA	ribose ABC transporter ATP-binding protein RbsA	5.62299711317675	NA	Upregulated	156.218320453709	WP_000387752.1
C2566_RS03705	fimD	fimD	fimbrial usher FimD	5.43581333994815	2.27395278614644e-08	Upregulated	272.861442730758	WP_000121002.1
C2566_RS03700	fimF	fimF	type 1 fimbria minor subunit FimF	5.19636797005713	2.29703519714344e-11	Upregulated	23.8110042128663	WP_001244827.1
C2566_RS19415	yrbL	yrbL	PhoP regulatory network protein YrbL	5.01874659493952	2.11628930695651e-11	Upregulated	768.371803475207	WP_000620405.1
C2566_RS00250	rbsD	rbsD	D-ribose pyranase	4.94674748122254	2.60374413099982e-07	Upregulated	270.910479239951	NA
C2566_RS21965	ivbL	ivbL	ilvB operon leader peptide IvbL	4.22600130691811	1.10424597109104e-08	Upregulated	744.574772615466	WP_001300753.1
C2566_RS20515	glpD	glpD	glycerol-3-phosphate dehydrogenase	4.07786384109984	2.26649600779372e-08	Upregulated	421.402221379157	WP_000448135.1
C2566_RS00215	asnA	asnA	aspartate--ammonia ligase	4.0564769094375	5.84963539674256e-16	Upregulated	409.804482426614	WP_000845101.1
C2566_RS14785	glpC	glpC	anaerobic glycerol-3-phosphate dehydrogenase subunit GlpC	3.75114719497278	NA	Upregulated	189.189530598556	WP_001000359.1
C2566_RS00030	tnaC	tnaC	tryptophanase leader peptide	3.71733522628786	3.3934740181908e-06	Upregulated	487.023284997085	WP_001364348.1
C2566_RS18935	tdcF	tdcF	enamine/imine deaminase	3.70861994453898	NA	Upregulated	180.518876963484	WP_000719990.1
C2566_RS04115	leuL	leuL	leu operon leader peptide	3.66959897498435	5.35765092520596e-06	Upregulated	62.8527714468925	WP_001300467.1
C2566_RS03695	C2566_RS03695	C2566_RS03695	fimbrial protein	3.57684261133321	3.4424977189767e-07	Upregulated	17.2910769631803	WP_077897989.1
C2566_RS14780	glpB	glpB	glycerol-3-phosphate dehydrogenase subunit GlpB	3.52663238653489	1.54158089445004e-05	Upregulated	270.467577065559	WP_001209902.1
C2566_RS25535	C2566_RS25535	C2566_RS25535	hypothetical protein	3.50466400285018	3.28688101352377e-05	Upregulated	87.3798938351616	WP_001329370.1
C2566_RS03690	fimH	fimH	type 1 fimbria D-mannose specific adhesin FimH	3.36634681571504	2.83683536634303e-05	Upregulated	44.6996581335517	WP_000832243.1
C2566_RS09015	C2566_RS09015	C2566_RS09015	hypothetical protein	3.33877473889496	0.000135289189622585	Upregulated	28.706332157169	NA
C2566_RS14435	yeiQ	yeiQ	mannitol dehydrogenase family protein	3.05438797816767	2.60374413099982e-07	Upregulated	167.39216792413	WP_001091940.1
C2566_RS04915	lafU	lafU	putative lateral flagellar export/assembly protein LafU	2.94506480384045	0.00377384118985272	Upregulated	6.7103849481831	WP_000207564.1
C2566_RS18940	tdcE	tdcE	2-ketobutyrate formate-lyase/pyruvate formate-lyase	2.93624177502017	7.43291637342589e-05	Upregulated	463.338564476391	WP_000861734.1
C2566_RS18995	garL	garL	2-dehydro-3-deoxyglucarate aldolase	2.88815909907673	2.01799698373388e-05	Upregulated	17.1416883833647	WP_001058209.1
C2566_RS07965	C2566_RS07965	C2566_RS07965	GPO family capsid scaffolding protein	2.82330716820458	2.29798878702503e-05	Upregulated	21.3899499102808	WP_000216259.1
C2566_RS23280	hisL	hisL	his operon leader peptide	2.64699164581904	0.000268372005312846	Upregulated	176.899773128537	WP_001364200.1
C2566_RS00035	tnaA	tnaA	tryptophanase	2.62811465135093	8.80711973111514e-09	Upregulated	1631.00321428407	WP_001295247.1
C2566_RS01970	soxS	soxS	superoxide response transcriptional regulator SoxS	2.6254721701567	3.65180789445534e-05	Upregulated	256.446163989337	WP_000019358.1
C2566_RS08970	phoH	phoH	phosphate starvation-inducible protein PhoH	2.62352609883477	0.00014169859451803	Upregulated	177.147457130044	WP_000533522.1
C2566_RS18230	glcD	glcD	glycolate oxidase subunit GlcD	2.61921524087407	3.6931640477789e-05	Upregulated	58.0501075024305	WP_000026083.1
C2566_RS21720	dinD	dinD	DNA damage-inducible protein D	2.60633281338221	2.86555912865959e-05	Upregulated	259.465585952425	WP_001300958.1
C2566_RS10375	pspA	pspA	phage shock protein PspA	2.51207232041878	4.3358660890214e-06	Upregulated	1831.24029174961	WP_000511025.1
C2566_RS09175	dinI	dinI	DNA damage-inducible protein I	2.50632391018603	2.30997428336101e-05	Upregulated	220.618238625558	WP_001217754.1
C2566_RS21395	yiaT	yiaT	MipA/OmpV family protein	2.47668870000111	7.00853225299788e-05	Upregulated	16.7054276063171	WP_000906810.1
C2566_RS03510	yjjZ	yjjZ	DUF1435 domain-containing protein	2.44740854000183	NA	Upregulated	303.849772731539	WP_001393508.1
C2566_RS17360	C2566_RS17360	C2566_RS17360	sugar ABC transporter ATP-binding protein	2.42738505806305	0.000631710124383626	Upregulated	214.412320051005	WP_000004944.1
C2566_RS20300	yhfZ	yhfZ	GntR family transcriptional regulator YhfZ	2.40975607961025	0.000161236808534342	Upregulated	167.366993025423	WP_001254790.1
C2566_RS01470	C2566_RS01470	C2566_RS01470	hypothetical protein	2.40567380987763	0.00442884478757273	Upregulated	13.0112144785909	NA
C2566_RS00260	rbsC	rbsC	ribose ABC transporter permease	2.40054780902435	0.000480861882615472	Upregulated	103.519908474468	WP_000211858.1
C2566_RS04990	C2566_RS04990	C2566_RS04990	hypothetical protein	2.39612578915949	0.00092524290947992	Upregulated	163.789555049014	NA
C2566_RS17365	fucI	fucI	L-fucose isomerase	2.36663043589503	0.000480861882615472	Upregulated	171.802436792713	WP_000700894.1
C2566_RS18980	rnpB	rnpB	hypothetical protein	2.34989492932923	0.00145232005825413	Upregulated	237973.112653935	NA
C2566_RS18945	tdcD	tdcD	propionate kinase	2.33311303016279	0.0008450242426292	Upregulated	361.578668759856	WP_001295545.1
C2566_RS15315	C2566_RS15315	C2566_RS15315	hypothetical protein	2.31851996648132	0.000361678796048121	Upregulated	56.2454521488171	NA
C2566_RS19000	garP	garP	galactarate/glucarate/glycerate transporter GarP	2.30469826320674	0.000480861882615472	Upregulated	19.4322563742477	WP_000599636.1
C2566_RS00820	fadB	fadB	fatty acid oxidation complex subunit alpha FadB	2.29859882167996	0.00540107838678888	Upregulated	1012.89129547936	WP_000965952.1
C2566_RS12835	fadD	fadD	long-chain-fatty-acid--CoA ligase FadD	2.27547370938712	0.00101831699035499	Upregulated	654.468042269728	WP_000758422.1
C2566_RS01475	C2566_RS01475	C2566_RS01475	hypothetical protein	2.27370342058705	0.000132829347807918	Upregulated	220.621655782613	NA
C2566_RS00755	C2566_RS00755	C2566_RS00755	IclR family transcriptional regulator	2.2341095401012	0.00092524290947992	Upregulated	24.9296680006585	WP_000852398.1
C2566_RS04780	C2566_RS04780	C2566_RS04780	hypothetical protein	2.23083423219457	0.00711509598662419	Upregulated	339.579085673745	NA
C2566_RS20295	yhfY	yhfY	PRD domain protein	2.21874453784532	0.0008450242426292	Upregulated	34.5675202796307	WP_001295165.1
C2566_RS03520	bglJ	bglJ	DNA-binding transcriptional activator BglJ	2.18403999013314	6.07946547979175e-05	Upregulated	34.3231965049254	WP_001301727.1
C2566_RS14770	glpT	glpT	glycerol-3-phosphate transporter	2.14031903029229	0.00132841938860404	Upregulated	873.746529983104	WP_000948732.1
C2566_RS09580	ycgX	ycgX	DUF1398 domain-containing protein	2.13409601290147	0.00620999661127705	Upregulated	11.7384184243075	WP_000373101.1
C2566_RS01335	metF	metF	methylenetetrahydrofolate reductase	2.11668190408933	0.000908745620675246	Upregulated	23.1708629616718	WP_000007523.1
C2566_RS24755	pheL	pheL	pheA operon leader peptide PheL	2.10005609663735	0.00324981181760113	Upregulated	64.1125510983339	WP_001386991.1
C2566_RS14400	psuK	psuK	pseudouridine kinase	2.09167770440947	0.00952381444396267	Upregulated	8.05940193019107	WP_001208132.1
C2566_RS16950	hycE	hycE	formate hydrogenlyase subunit HycE	2.08262416890928	0.00145232005825413	Upregulated	19.6019757253675	WP_001288122.1
C2566_RS12305	hemP	hemP	hemin uptake protein HemP	2.06900727362459	0.00910220014111505	Upregulated	6.86362865019473	WP_001270809.1
C2566_RS18930	tdcG	tdcG	L-serine ammonia-lyase	2.06882307111875	0.000448628973029803	Upregulated	309.848895209331	WP_000622126.1
C2566_RS24235	azuC	azuC	stress response protein AzuC	2.05895686915506	0.00447935727677988	Upregulated	180.473914296023	WP_010723106.1
C2566_RS18765	ygjI	ygjI	amino acid permease	2.0218264066247	0.00702743985793598	Upregulated	10.4442413602615	WP_001285432.1
C2566_RS13385	C2566_RS13385	C2566_RS13385	hypothetical protein	2.01546019889506	0.000868627803023219	Upregulated	442.207733816964	NA
C2566_RS03310	thrL	thrL	thr operon leader peptide	2.01488061018395	0.000760739887650734	Upregulated	2039.08534716203	WP_001386572.1
C2566_RS00815	fadA	fadA	acetyl-CoA C-acyltransferase FadA	1.9841429225866	0.00653957389914193	Upregulated	212.376443708235	WP_000438708.1
C2566_RS18225	glcE	glcE	glycolate oxidase subunit GlcE	1.9650667247667	0.00222914356516723	Upregulated	18.0472684916924	WP_000943100.1
C2566_RS19140	yhbO	yhbO	protein/nucleic acid deglycase	1.95919928639941	0.00288180417599424	Upregulated	7.53734439140897	WP_000037608.1
C2566_RS17370	fucK	fucK	L-fuculokinase	1.95074714303492	0.000786764563117943	Upregulated	70.9833429353175	WP_000808371.1
C2566_RS09170	bssS	bssS	biofilm formation regulator BssS	1.94079178005009	3.94823332588152e-05	Upregulated	1569.7069298127	WP_000414437.1
C2566_RS00090	yieL	yieL	esterase	1.93966515818502	0.00811220165432866	Upregulated	9.7916488482816	WP_001300948.1
C2566_RS16820	csrA	csrA	carbon storage regulator CsrA	1.92133915207187	0.000744310766327915	Upregulated	1526.11040681018	WP_000906486.1
C2566_RS07000	chiP	chiP	chitoporin ChiP	1.91715666536694	0.00145232005825413	Upregulated	34.7241015931166	WP_001258839.1
C2566_RS02925	pyrL	pyrL	pyr operon leader peptide	1.90985737317478	0.00710360398443346	Upregulated	27.8613477065234	WP_001296693.1
C2566_RS16640	glaH	glaH	glutarate dioxygenase GlaH	1.90926470327206	2.86555912865959e-05	Upregulated	32.410600447418	WP_000993087.1
C2566_RS16860	srlE	srlE	PTS glucitol/sorbitol transporter subunit IIB	1.90905837339706	0.00377384118985272	Upregulated	9.85425083869682	WP_000148867.1
C2566_RS11850	malI	malI	mal regulon transcriptional regulator MalI	1.90702545466085	0.00262406438173031	Upregulated	57.6787018903809	WP_000179519.1
C2566_RS00285	yieP	yieP	FadR/GntR family transcriptional regulator	1.88170484114893	0.000481200174832974	Upregulated	335.798776003598	WP_001131164.1
C2566_RS05225	yahN	yahN	LysE family transporter	1.87874905398509	3.75887031614291e-06	Upregulated	80.3080780910948	WP_000976975.1
C2566_RS02500	C2566_RS02500	C2566_RS02500	hypothetical protein	1.86186355800043	0.000225375637740686	Upregulated	712.308814151927	NA
C2566_RS18560	ygiD	ygiD	4,5-DOPA dioxygenase extradiol	1.84600387185549	9.7884895168265e-05	Upregulated	33.7749200879297	WP_001320780.1
C2566_RS07885	ybjH	ybjH	protein YbjH	1.84172465594323	0.00233443579772678	Upregulated	8.86447338304277	WP_000605480.1
C2566_RS24950	ysgD	ysgD	protein YsgD	1.83478713357256	0.00298440388337972	Upregulated	27.3595561626495	WP_211180520.1
C2566_RS24745	C2566_RS24745	C2566_RS24745	hypothetical protein	1.82713139579415	0.0070444579796378	Upregulated	26.2021782086696	NA
C2566_RS18610	yqiJ	yqiJ	OB-fold-containig protein	1.82261285394683	0.00282596203487429	Upregulated	232.231310824325	WP_000599926.1
C2566_RS00490	C2566_RS00490	C2566_RS00490	hypothetical protein	1.8201786161795	0.000304406407623124	Upregulated	770.521707520077	NA
C2566_RS10345	puuD	puuD	gamma-glutamyl-gamma-aminobutyrate hydrolase	1.80713192679204	0.000760739887650734	Upregulated	39.1314299278999	WP_012767726.1
C2566_RS12505	astE	astE	succinylglutamate desuccinylase	1.80437499533209	0.00233443579772678	Upregulated	51.5960066492117	WP_000368506.1
C2566_RS02085	yjcS	yjcS	alkyl sulfatase YjcS	1.79402518474934	0.0145135801616705	Upregulated	12.8483347746042	WP_001066028.1
C2566_RS24850	nadS	nadS	NadS family protein	1.79168466209604	0.000559547390076839	Upregulated	94.2537916943586	WP_000007444.1
C2566_RS09245	flgD	flgD	flagellar hook assembly protein FlgD	1.76340025131745	0.00533969627222563	Upregulated	64.4933176576276	WP_000020467.1
C2566_RS00100	bglB	bglB	6-phospho-beta-glucosidase BglB	1.75789090584475	0.0148670287801948	Upregulated	14.0881132845395	WP_000643219.1
C2566_RS04870	fadE	fadE	acyl-CoA dehydrogenase FadE	1.75703388818113	0.00936385114045563	Upregulated	795.908500601776	WP_000973107.1
C2566_RS18235	glcC	glcC	transcriptional regulator GlcC	1.75417726424838	0.00591015995852287	Upregulated	65.7401647160772	WP_001297764.1
C2566_RS10395	pspE	pspE	thiosulfate sulfurtransferase PspE	1.75322763139105	8.7307362338385e-07	Upregulated	305.014440918083	WP_000473109.1
C2566_RS19150	yhbQ	yhbQ	DNA damage response exodeoxyribonuclease YhbQ	1.73195662099545	0.000164044809748051	Upregulated	21.581531009907	WP_000189314.1
C2566_RS15485	C2566_RS15485	C2566_RS15485	hypothetical protein	1.72712167993991	0.00141301935753874	Upregulated	588.479464723493	NA
C2566_RS12515	astD	astD	succinylglutamate-semialdehyde dehydrogenase	1.71029272731889	0.00152185747436584	Upregulated	63.083007519954	WP_000177202.1
C2566_RS01255	glpF	glpF	glycerol uptake facilitator protein GlpF	1.70606409425243	0.00291236775258156	Upregulated	340.971019530097	WP_000084268.1
C2566_RS02255	adiA	adiA	arginine decarboxylase	1.70351783367295	0.000744310766327915	Upregulated	51.5998207262887	WP_012767781.1
C2566_RS07750	mntS	mntS	manganase accumulation protein MntS	1.69091598135225	0.000468043467176296	Upregulated	1421.47894086523	WP_001001761.1
C2566_RS00660	bioP	bioP	biotin transporter	1.68553217574649	0.000746933303722065	Upregulated	22.5655508159271	WP_001196237.1
C2566_RS06610	ybdL	ybdL	methionine-oxo-acid transaminase	1.6759090516966	0.00118223545292483	Upregulated	36.4291427869076	WP_000183906.1
C2566_RS06265	C2566_RS06265	C2566_RS06265	hypothetical protein	1.66879263703956	0.00906650310354588	Upregulated	151.243542607801	NA
C2566_RS01250	glpK	glpK	glycerol kinase GlpK	1.666414053056	0.0037524755724853	Upregulated	498.902464978109	WP_000136788.1
C2566_RS10385	pspC	pspC	envelope stress response membrane protein PspC	1.66294659811806	1.12952607606386e-05	Upregulated	75.2580808447518	WP_000907385.1
C2566_RS20255	C2566_RS20255	C2566_RS20255	hypothetical protein	1.64361521949168	0.0236237239404896	Upregulated	6.6173807803311	NA
C2566_RS01010	yihU	yihU	sulfolactaldehyde 3-reductase	1.63716336682466	0.0191783543758198	Upregulated	12.91459127657	WP_000718889.1
C2566_RS20005	gspF	gspF	type II secretion system inner membrane protein GspF	1.63253907556336	0.0120087429458917	Upregulated	12.4921038973894	WP_001109573.1
C2566_RS03730	fimE	fimE	type 1 fimbria switch DNA invertase FimE	1.63000155702046	0.00162983803583471	Upregulated	45.265803931877	WP_000044711.1
C2566_RS05300	lacZ	lacZ	beta-galactosidase	1.62022726546078	0.00347031551180675	Upregulated	33.5997444138443	NA
C2566_RS24575	C2566_RS24575	C2566_RS24575	hypothetical protein	1.61465808445507	0.0084866207785974	Upregulated	272.332562203099	WP_001305582.1
C2566_RS01480	C2566_RS01480	C2566_RS01480	hypothetical protein	1.60728694909565	0.0236237239404896	Upregulated	1409.4714434761	NA
C2566_RS13505	C2566_RS13505	C2566_RS13505	hypothetical protein	1.59578826155552	0.0212190693040389	Upregulated	56.7089252932243	NA
C2566_RS00040	tnaB	tnaB	low affinity tryptophan permease TnaB	1.59047978255022	0.00608164921759355	Upregulated	232.001159648411	WP_000131911.1
C2566_RS14170	yehR	yehR	YehR family lipoprotein	1.58871685186738	0.0142186342617511	Upregulated	10.2664510467199	WP_001296231.1
C2566_RS02065	mdtP	mdtP	multidrug efflux transporter outer membrane subunit MdtP	1.58291901664192	0.00909129618145817	Upregulated	19.909898535252	WP_000610601.1
C2566_RS18780	fadH	fadH	NADPH-dependent 2,4-dienoyl-CoA reductase	1.58147700484436	0.0132049914871887	Upregulated	407.290122902413	WP_000121433.1
C2566_RS14765	glpQ	glpQ	glycerophosphodiester phosphodiesterase	1.57863230160569	0.00388103842422325	Upregulated	2215.41811184987	WP_000779102.1
C2566_RS13515	C2566_RS13515	C2566_RS13515	hypothetical protein	1.57654645586499	0.00406456138732911	Upregulated	58.0466382419736	NA
C2566_RS02735	C2566_RS02735	C2566_RS02735	3-ketoacyl-ACP reductase	1.56644549474055	0.0205808618904984	Upregulated	10.0805473700312	WP_000843384.1
C2566_RS06245	sfmD	sfmD	fimbrial biogenesis usher protein	1.55921241372013	0.0137963907565866	Upregulated	24.5810059915374	WP_001318685.1
C2566_RS24965	ykiE	ykiE	protein YkiE	1.55146143754806	0.00377384118985272	Upregulated	127.289481861098	WP_211180522.1
C2566_RS18615	yqiK	yqiK	flotillin family protein	1.54835326601453	0.00102094541102769	Upregulated	48.03472958546	WP_000341043.1
C2566_RS16675	yqaE	yqaE	YqaE/Pmp3 family membrane protein	1.54490574007551	0.00909129618145817	Upregulated	55.7549536563989	WP_000508177.1
C2566_RS07960	C2566_RS07960	C2566_RS07960	terminase ATPase subunit family protein	1.54227723707163	0.0227884537189106	Upregulated	16.9021163672324	WP_001098413.1
C2566_RS10710	pinR	pinR	recombinase family protein	1.53461488309253	0.0223110536924679	Upregulated	14.6960847111891	WP_000078178.1
C2566_RS16870	srlD	srlD	sorbitol-6-phosphate dehydrogenase	1.52009539600366	0.00906650310354588	Upregulated	17.102035006851	WP_001077351.1
C2566_RS24325	ypfM	ypfM	protein YpfM	1.51907230291625	0.00775552985318603	Upregulated	1213.59334105397	WP_001386977.1
C2566_RS12525	astC	astC	succinylornithine/acetylornithine transaminase	1.51818853545662	0.00712109639095781	Upregulated	103.697068910137	WP_000082032.1
C2566_RS01190	cpxP	cpxP	cell-envelope stress modulator CpxP	1.50325304263776	0.0038211328718891	Upregulated	7402.11217584809	WP_012767777.1
C2566_RS17810	srsR	srsR	LysR family transcriptional regulator SrsR	1.48433698695637	0.0108546759971802	Upregulated	16.7312697299992	WP_000350807.1
C2566_RS18985	garK	garK	glycerate 2-kinase	1.47983209945737	0.00564360688154661	Upregulated	27.8930856636334	WP_001300387.1
C2566_RS23270	C2566_RS23270	C2566_RS23270	TonB-dependent receptor plug domain-containing protein	1.4601097722713	0.0226986525239725	Upregulated	16.3781178872845	NA
C2566_RS15275	fadI	fadI	acetyl-CoA C-acyltransferase FadI	1.45680857907413	0.019940160101799	Upregulated	219.645042755831	WP_000531952.1
C2566_RS13400	pgsA	pgsA	CDP-diacylglycerol--glycerol-3-phosphate 3-phosphatidyltransferase	1.45330147056227	7.8227925982462e-06	Upregulated	331.505380193295	WP_001160187.1
C2566_RS11515	pinQ	pinQ	recombinase family protein	1.44464948289949	0.0246241064002716	Upregulated	11.991052076582	WP_000086527.1
C2566_RS16835	recX	recX	recombination regulator RecX	1.44456025652219	0.00980946531388184	Upregulated	20.2265254333235	WP_000140508.1
C2566_RS25050	mgtT	mgtT	protein MgtT	1.44435360411811	0.0258230404290418	Upregulated	8.81611264232153	WP_211180496.1
C2566_RS17340	C2566_RS17340	C2566_RS17340	LacI family DNA-binding transcriptional regulator	1.43963048375331	0.00304735100399331	Upregulated	62.8492123871181	WP_001140843.1
C2566_RS15495	yfeD	yfeD	MerR family transcriptional regulator	1.43815948329902	2.50379994737033e-05	Upregulated	166.237365069904	WP_000826513.1
C2566_RS10340	puuA	puuA	glutamate-putrescine ligase	1.43319705031134	0.00621921644338424	Upregulated	48.7146359231782	WP_001300763.1
C2566_RS21455	C2566_RS21455	C2566_RS21455	RHS repeat-associated core domain-containing protein	1.43254838380264	0.00858049269438839	Upregulated	58.3994085718948	NA
C2566_RS09285	flgL	flgL	flagellar hook-associated protein FlgL	1.42463598952479	0.0119055142109652	Upregulated	85.9187466821374	WP_001212776.1
C2566_RS19565	aaeX	aaeX	p-hydroxybenzoic acid efflux pump operon protein AaeX	1.42080185813978	0.022748725931015	Upregulated	22.7851779915665	WP_000051841.1
C2566_RS03160	fecR	fecR	ferric citrate uptake sigma factor regulator FecR	1.41396773668662	0.0256733707430573	Upregulated	9.73547719673443	WP_001068910.1
C2566_RS18410	yghB	yghB	DedA family general envelope maintenance protein YghB	1.39782242306572	0.00148402867805053	Upregulated	438.693913339279	WP_000268419.1
C2566_RS18270	lptF	lptF	LPS export ABC transporter permease LptF	1.39089980629814	0.0120367929806262	Upregulated	23.4383584846829	WP_000779636.1
C2566_RS12230	ydiB	ydiB	quinate/shikimate dehydrogenase	1.3799925438457	0.0270928397933581	Upregulated	11.1668017675693	WP_000383469.1
C2566_RS06130	hyi	hyi	hydroxypyruvate isomerase	1.3776878467485	0.0305917193607989	Upregulated	9.15334803704195	WP_000943544.1
C2566_RS04725	yaeF	yaeF	YaeF family permuted papain-like enzyme	1.36788794866448	0.00694321534246378	Upregulated	15.3428889306293	WP_001301405.1
C2566_RS21990	yidF	yidF	radical SAM protein	1.3624497329525	0.00032674874819507	Upregulated	128.5677476852	WP_000148063.1
C2566_RS24470	mgtL	mgtL	mgtA regulatory leader peptide MgtL	1.3527756155096	0.00102253621363689	Upregulated	83.0500155557943	WP_001387276.1
C2566_RS01090	yiiG	yiiG	YiiG family protein	1.34916667106268	0.0329177365848472	Upregulated	11.5873223248039	WP_001295677.1
C2566_RS09240	flgC	flgC	flagellar basal body rod protein FlgC	1.34898284864256	0.0302939145404229	Upregulated	23.834308593343	WP_001196460.1
C2566_RS16705	ygaM	ygaM	DUF883 domain-containing protein	1.34806771786389	0.00222500688476809	Upregulated	350.083849675242	WP_001295174.1
C2566_RS00485	C2566_RS00485	C2566_RS00485	hypothetical protein	1.3424418220043	0.00811545738860048	Upregulated	350.228555260675	NA
C2566_RS13250	flhB	flhB	flagellar biosynthesis protein FlhB	1.3378877246087	0.0122736389650958	Upregulated	21.1936878206949	WP_001278936.1
C2566_RS01905	pspG	pspG	envelope stress response protein PspG	1.33311459299987	0.0176809134312279	Upregulated	22.8914043068413	WP_000891404.1
C2566_RS24670	ynfT	ynfT	YnaM/YnfT family protein	1.32589743522913	0.0325247080593374	Upregulated	62.3267560515402	WP_120795384.1
C2566_RS07200	abrB	abrB	AbrB family transcriptional regulator	1.31934753314146	0.00365181491514273	Upregulated	125.342790464958	WP_001297246.1
C2566_RS09415	ndh	ndh	NADH-quinone dehydrogenase	1.31031169343855	0.000202262188131135	Upregulated	75.1241175451079	WP_001295439.1
C2566_RS13390	C2566_RS13390	C2566_RS13390	hypothetical protein	1.30930725199326	0.00572070399707638	Upregulated	409.470152909502	NA
C2566_RS07215	ybgQ	ybgQ	fimbria/pilus outer membrane usher protein	1.30523538211356	0.0368917091747071	Upregulated	17.8112454272624	WP_000381918.1
C2566_RS15270	fadJ	fadJ	fatty acid oxidation complex subunit alpha FadJ	1.30054525752479	0.024115989488366	Upregulated	498.18981908767	WP_000426175.1
C2566_RS02440	blc	blc	lipocalin Blc	1.29797168316522	0.00990534377390254	Upregulated	59.0376939716687	WP_001238379.1
C2566_RS05255	prpE	prpE	propionate--CoA ligase	1.29646070217849	0.0156877378577132	Upregulated	28.6625191860482	WP_000010267.1
C2566_RS24685	pheM	pheM	pheST operon leader peptide PheM	1.29084447264268	0.0377783951313903	Upregulated	6.93871666932678	WP_001386830.1
C2566_RS07455	C2566_RS07455	C2566_RS07455	excisionase	1.28444589282684	0.039417971268261	Upregulated	6.16184502494389	WP_001303849.1
C2566_RS05320	mhpR	mhpR	DNA-binding transcriptional regulator	1.28065491709946	0.0178797570146169	Upregulated	225.860585876806	WP_001301325.1
C2566_RS00970	yihN	yihN	MFS transporter	1.27394454241266	0.0243241793184586	Upregulated	14.528507716492	WP_000956312.1
C2566_RS08695	C2566_RS08695	C2566_RS08695	hypothetical protein	1.26632408891716	0.0395398815125408	Upregulated	46.4273675870324	NA
C2566_RS02095	alsE	alsE	D-allulose-6-phosphate 3-epimerase	1.26604696604366	0.00723991164135936	Upregulated	18.505632221738	WP_001311314.1
C2566_RS20690	livJ	livJ	branched chain amino acid ABC transporter substrate-binding protein LivJ	1.25547321976369	0.00888257488145315	Upregulated	40.2625417358904	WP_001022007.1
C2566_RS18260	spt	spt	serine palmitoyltransferase	1.25302117850628	0.0236237239404896	Upregulated	16.6194821252227	WP_000524970.1
C2566_RS05075	ykgM	ykgM	type B 50S ribosomal protein L31	1.2487703214366	0.0161247689680536	Upregulated	34.0013146659824	WP_000803998.1
C2566_RS17355	C2566_RS17355	C2566_RS17355	ABC transporter permease	1.23934786042547	0.0273737266987026	Upregulated	59.6951798798984	WP_000156205.1
C2566_RS25540	C2566_RS25540	C2566_RS25540	protein YpeD	1.23494187489637	0.0329177365848472	Upregulated	33.6926951055496	WP_240811045.1
C2566_RS06515	entD	entD	enterobactin synthase subunit EntD	1.23130490032122	0.0183124985044678	Upregulated	85.1494523457276	WP_001749708.1
C2566_RS09255	flgF	flgF	flagellar basal-body rod protein FlgF	1.22888401848519	0.0361786138725374	Upregulated	24.7715038309198	WP_000349316.1
C2566_RS18470	mqsA	mqsA	type II toxin-antitoxin system antitoxin MqsA	1.22735610915319	0.0226986525239725	Upregulated	638.151901895743	WP_000650107.1
C2566_RS21880	C2566_RS21880	C2566_RS21880	DUF4942 domain-containing protein	1.22674654216767	0.0417162716765822	Upregulated	11.327935123057	WP_000065752.1
C2566_RS07895	ybjJ	ybjJ	MFS transporter	1.21956721046657	0.00864825288378267	Upregulated	40.6147356690186	WP_000217859.1
C2566_RS08485	pncB	pncB	nicotinate phosphoribosyltransferase	1.19158537932947	0.0365807838963862	Upregulated	723.787293337915	WP_001307697.1
C2566_RS10125	trpD	trpD	bifunctional anthranilate synthase glutamate amidotransferase component TrpG/anthranilate phosphoribosyltransferase TrpD	1.18782654736969	0.0212190693040389	Upregulated	72.8315708559492	WP_000763511.1
C2566_RS13770	wcaM	wcaM	colanic acid biosynthesis protein WcaM	1.17945246704545	0.0417162716765822	Upregulated	14.4732574945356	WP_001115981.1
C2566_RS01870	lexA	lexA	transcriptional repressor LexA	1.17712859863517	0.0199801915515442	Upregulated	281.378198438044	WP_000646078.1
C2566_RS17865	zapA	zapA	cell division protein ZapA	1.17601506877638	0.00954877019900996	Upregulated	5257.10981490002	WP_001276008.1
C2566_RS03165	fecI	fecI	RNA polymerase sigma factor FecI	1.17229141527376	0.027356392997731	Upregulated	23.2629392319286	WP_001283626.1
C2566_RS18205	glcA	glcA	glycolate permease GlcA	1.16818945328367	0.0425949543710999	Upregulated	14.2667819529769	WP_000259318.1
C2566_RS15365	oxc	oxc	oxalyl-CoA decarboxylase	1.16673524984838	0.0444672085368628	Upregulated	17.1618494764981	WP_001283490.1
C2566_RS02510	C2566_RS02510	C2566_RS02510	hypothetical protein	1.16225094758339	0.0206397505774383	Upregulated	21.8974949278134	NA
C2566_RS13265	cheB	cheB	protein-glutamate methylesterase/protein glutamine deamidase	1.1580398120308	0.0540126513793154	Upregulated	8.19171700987219	WP_000036371.1
C2566_RS20210	nirD	nirD	nitrite reductase small subunit NirD	1.15788285145179	0.0414997700429625	Upregulated	11.6736635347419	WP_000084764.1
C2566_RS04495	C2566_RS04495	C2566_RS04495	TonB-dependent receptor plug domain-containing protein	1.15287184525589	0.0243956913722359	Upregulated	30.6772555684976	NA
C2566_RS23535	ibsC	ibsC	type I toxin-antitoxin system toxin IbsC	1.15264015958955	0.0546976968132704	Upregulated	5.57525275229239	WP_010723220.1
C2566_RS02895	treB	treB	PTS trehalose transporter subunit IIBC	1.14820656524544	0.00415265005289425	Upregulated	81.4608647098868	WP_001297258.1
C2566_RS13235	yecT	yecT	lysozyme inhibitor LprI family protein	1.14644780973052	0.0367256795554965	Upregulated	21.1189802003192	WP_001320618.1
C2566_RS09080	ymdA	ymdA	protein YmdA	1.14616125080231	0.0351507720070875	Upregulated	22.920103427144	WP_000489585.1
C2566_RS10380	pspB	pspB	envelope stress response membrane protein PspB	1.14372892653042	0.00811220165432866	Upregulated	108.314171388812	WP_001274963.1
C2566_RS03515	fhuF	fhuF	siderophore-iron reductase FhuF	1.14360462570741	0.0241004576930948	Upregulated	28.2157994952431	WP_000331618.1
C2566_RS24645	ynaM	ynaM	YnaM/YnfT family protein	1.14173687499317	0.0485360726944953	Upregulated	249.169245360854	WP_120795384.1
C2566_RS02505	C2566_RS02505	C2566_RS02505	hypothetical protein	1.14030260466633	0.0236099535448254	Upregulated	121.835479240618	NA
C2566_RS07900	rcdA	rcdA	DNA-binding transcriptional regulator RcdA	1.13826100891847	0.0218820329562783	Upregulated	39.2698030367024	WP_001295289.1
C2566_RS07930	C2566_RS07930	C2566_RS07930	hypothetical protein	1.13686212682262	0.0367256795554965	Upregulated	16.2973981580946	WP_001154431.1
C2566_RS06685	citF	citF	citrate lyase subunit alpha	1.13603847321824	0.0557233804113173	Upregulated	10.1663954712649	WP_000192245.1
C2566_RS08240	C2566_RS08240	C2566_RS08240	hypothetical protein	1.13467704011368	0.0541942962621963	Upregulated	24.65237000373	NA
C2566_RS03140	fecD	fecD	Fe(3+) dicitrate ABC transporter permease subunit FecD	1.1317333316193	0.0466161698227137	Upregulated	12.749648603306	WP_000684856.1
C2566_RS03580	mdtM	mdtM	multidrug efflux MFS transporter MdtM	1.1227503596737	0.0233275039759819	Upregulated	144.303942471627	WP_001137036.1
C2566_RS05070	ykgO	ykgO	type B 50S ribosomal protein L36	1.12162178630238	0.0569065578014492	Upregulated	5.43788666878836	WP_000866436.1
C2566_RS15060	yfcC	yfcC	putative basic amino acid antiporter YfcC	1.11853407622407	0.0218024655179236	Upregulated	83.2063187811537	WP_001274501.1
C2566_RS00670	metE	metE	5-methyltetrahydropteroyltriglutamate--homocysteine S-methyltransferase	1.11603620839247	0.00377384118985272	Upregulated	65.8345684046041	WP_000153940.1
C2566_RS08410	ycaR	ycaR	protein YcaR	1.11156139485955	0.00811545738860048	Upregulated	76.421415972186	WP_000350058.1
C2566_RS12660	ydjI	ydjI	ketose-bisphosphate aldolase	1.10423793883013	0.0505591880503367	Upregulated	8.83311214082179	WP_000878903.1
C2566_RS02320	ghoS	ghoS	type V toxin-antitoxin system endoribonuclease antitoxin GhoS	1.10293581331644	0.0430069430045205	Upregulated	132.081801155724	WP_000398619.1
C2566_RS16145	yfhR	yfhR	alpha/beta hydrolase	1.10178231516575	0.0313638024201405	Upregulated	28.2167460890028	WP_001299515.1
C2566_RS08655	csgI	csgI	DUF2057 family protein	1.09069233443449	0.052280323429074	Upregulated	8.92998166743052	WP_000847791.1
C2566_RS00310	C2566_RS00310	C2566_RS00310	hypothetical protein	1.08750282059103	0.0266573923566909	Upregulated	151.92200017678	NA
C2566_RS03495	C2566_RS03495	C2566_RS03495	hypothetical protein	1.08578963654395	0.0221877232243264	Upregulated	129.142966196986	NA
C2566_RS15480	C2566_RS15480	C2566_RS15480	hypothetical protein	1.08383247095773	0.040637734332583	Upregulated	84.9892173456263	NA
C2566_RS21085	bcsQ	bcsQ	cellulose biosynthesis protein BcsQ	1.07870741900789	0.0430069430045205	Upregulated	14.7849355307872	WP_000279493.1
C2566_RS18165	C2566_RS18165	C2566_RS18165	hypothetical protein	1.07376770544667	0.0535411761095639	Upregulated	19.443072162875	NA
C2566_RS09590	bluF	bluF	blue light-responsive regulator BluF	1.07047924820374	0.0212190693040389	Upregulated	101.455718188524	WP_001353798.1
C2566_RS10835	aldA	aldA	aldehyde dehydrogenase	1.0682995935871	0.0488017108314615	Upregulated	725.25931203592	WP_000115936.1
C2566_RS02890	treC	treC	alpha,alpha-phosphotrehalase	1.06741645720376	0.0236237239404896	Upregulated	48.1604081639833	WP_001320168.1
C2566_RS15375	yfdX	yfdX	YfdX family protein	1.06732388298965	0.0525417467812774	Upregulated	14.254133494451	WP_000825604.1
C2566_RS09260	flgG	flgG	flagellar basal-body rod protein FlgG	1.0670239493555	0.053355322647659	Upregulated	54.2367794301057	WP_000625837.1
C2566_RS05515	ppnP	ppnP	pyrimidine/purine nucleoside phosphorylase	1.06696107880225	0.0453277801065638	Upregulated	404.956042321371	WP_000941942.1
C2566_RS21090	bcsR	bcsR	cellulose biosynthesis protein BcsR	1.06412266229704	0.0114456281940936	Upregulated	20.810429121171	WP_001063318.1
C2566_RS12340	ihfA	ihfA	integration host factor subunit alpha	1.06327652348844	0.0148670287801948	Upregulated	1227.20682122128	WP_001229265.1
C2566_RS06550	fepG	fepG	iron-enterobactin ABC transporter permease	1.06213121535369	0.0312338264468093	Upregulated	20.9029332707003	WP_000640979.1
C2566_RS16730	proV	proV	glycine betaine/L-proline ABC transporter ATP-binding protein ProV	1.05554420622128	0.0525417467812774	Upregulated	503.235228852805	WP_000985494.1
C2566_RS05820	cof	cof	HMP-PP phosphatase	1.0479648599227	0.019940160101799	Upregulated	78.8113072306225	WP_000113027.1
C2566_RS09250	flgE	flgE	flagellar hook protein FlgE	1.04473038047209	0.0548163299804206	Upregulated	87.1868041021109	WP_000885878.1
C2566_RS14415	fruB	fruB	fused PTS fructose transporter subunit IIA/HPr protein	1.04311059787289	0.019940160101799	Upregulated	28.1865174753907	WP_000487267.1
C2566_RS16525	dgcN	dgcN	diguanylate cyclase DgcN	1.03997823813576	0.0260258201768518	Upregulated	58.8166130908631	WP_000969010.1
C2566_RS05135	betA	betA	choline dehydrogenase	1.03147959883391	0.0246886351706386	Upregulated	110.999993133144	WP_001159087.1
C2566_RS25005	ybiE	ybiE	protein YbiE	1.02455892674032	0.0313638024201405	Upregulated	10.513736390208	WP_211180490.1
C2566_RS16720	nrdE	nrdE	class 1b ribonucleoside-diphosphate reductase subunit alpha	1.01714048551933	0.0464630153608206	Upregulated	28.5281559851124	WP_000246527.1
C2566_RS00510	aslA	aslA	arylsulfatase AslA	1.01101400972814	0.0579614586959693	Upregulated	12.8082469866056	WP_000395844.1
C2566_RS12675	ydjL	ydjL	zinc-binding dehydrogenase	1.00422802188654	0.0480296991053722	Upregulated	18.4423851737335	WP_000645220.1
C2566_RS16715	nrdI	nrdI	class Ib ribonucleoside-diphosphate reductase assembly flavoprotein NrdI	1.00316122004726	0.0662269796747711	Upregulated	6.13525599156693	WP_000080947.1
C2566_RS22025	C2566_RS22025	C2566_RS22025	6-phospho-alpha-glucosidase	0.996613998043794	0.0312338264468093	Upregulated	27.3523713721287	WP_000160104.1
C2566_RS17175	ygcS	ygcS	MFS transporter	0.996105176101612	0.0785768193449348	Upregulated	9.84371831936732	WP_000147666.1
C2566_RS05805	fadM	fadM	long-chain acyl-CoA thioesterase FadM	0.993393172692318	0.0430028295499743	Upregulated	54.9316216931984	WP_001194534.1
C2566_RS00495	C2566_RS00495	C2566_RS00495	hypothetical protein	0.991728636606074	0.0483080848494244	Upregulated	238.63037998222	NA
C2566_RS05235	prpR	prpR	propionate catabolism operon regulatory protein PrpR	0.991268351015812	0.0084866207785974	Upregulated	41.9524847755856	WP_000941027.1
C2566_RS04765	C2566_RS04765	C2566_RS04765	hypothetical protein	0.989690310275698	0.0720856174234126	Upregulated	5940.80560788611	NA
C2566_RS06410	C2566_RS06410	C2566_RS06410	phage tail tip protein	0.989097843166175	0.0349945734133661	Upregulated	195.712966754144	NA
C2566_RS11510	ydfK	ydfK	cold shock protein YdfK	0.985888089172775	0.0792402491715755	Upregulated	17.0373735419252	WP_000836768.1
C2566_RS16660	gabP	gabP	GABA permease	0.982906852985133	0.0485762342445521	Upregulated	31.6261831728831	WP_001301367.1
C2566_RS15625	murR	murR	HTH-type transcriptional regulator MurR	0.977973344180082	0.0488562640593985	Upregulated	14.7887652688964	WP_000966478.1
C2566_RS00665	metR	metR	HTH-type transcriptional regulator MetR	0.976344804235511	0.0653143565831765	Upregulated	13.0105401911047	WP_000573618.1
C2566_RS00990	yihQ	yihQ	sulfoquinovosidase	0.973115219253997	0.0832429249845759	Upregulated	12.1534764628678	NA
C2566_RS12420	ydjM	ydjM	metal-dependent hydrolase	0.972757290180339	0.0712808710488781	Upregulated	16.7846662230873	WP_001295408.1
C2566_RS16805	C2566_RS16805	C2566_RS16805	hypothetical protein	0.972140189730258	0.0204550653916965	Upregulated	207.205422379527	NA
C2566_RS09235	flgB	flgB	flagellar basal body rod protein FlgB	0.968177136113554	0.0739319637201485	Upregulated	67.3868663562975	WP_000884692.1
C2566_RS14440	yeiR	yeiR	zinc-binding GTPase YeiR	0.964450965459837	0.0444672085368628	Upregulated	17.8938731859409	WP_000198822.1
C2566_RS14385	yeiL	yeiL	transcriptional regulator YeiL	0.963062711432179	0.0489311693945896	Upregulated	29.4219151443666	WP_000658583.1
C2566_RS22900	ymcF	ymcF	cold-shock protein	0.960122218418176	0.0785768193449348	Upregulated	55.8548858759875	WP_071524879.1
C2566_RS25025	ychE	ychE	protein YchT	0.959804501524197	0.0404871276247725	Upregulated	94.8438080302602	WP_211180492.1
C2566_RS22155	C2566_RS22155	C2566_RS22155	DKNYY family protein	0.958448872535705	0.0370574938815828	Upregulated	24.7308454520988	NA
C2566_RS16840	recA	recA	recombinase RecA	0.95659055083876	0.0398597247844335	Upregulated	550.09621325137	WP_000963143.1
C2566_RS16530	yfiB	yfiB	OmpA family protein	0.955197998308836	0.0351507720070875	Upregulated	33.7829814624266	WP_000589828.1
C2566_RS19280	yhbY	yhbY	ribosome assembly RNA-binding protein YhbY	0.954801201725716	0.022748725931015	Upregulated	337.678860981689	WP_001054420.1
C2566_RS10970	ydcR	ydcR	PLP-dependent aminotransferase family protein	0.952888380536736	0.0070444579796378	Upregulated	68.4780627290215	WP_000760626.1
C2566_RS06225	ybcJ	ybcJ	ribosome-associated protein YbcJ	0.950839575829352	0.0246241064002716	Upregulated	24.9788552707448	WP_000190288.1
C2566_RS09280	flgK	flgK	flagellar hook-associated protein FlgK	0.949682626026601	0.0312338264468093	Upregulated	68.9082498532121	WP_000096480.1
C2566_RS25290	C2566_RS25290	C2566_RS25290	hypothetical protein	0.948642772173052	0.0706245579353201	Upregulated	7.71294473156396	NA
C2566_RS20225	yhfL	yhfL	YhfL family protein	0.943188755525787	0.0719331608785341	Upregulated	75.4676802259283	WP_001031834.1
C2566_RS25105	yqiM	yqiM	protein YqiM	0.940708398543849	0.0705979689172468	Upregulated	321.457892908023	WP_211180508.1
C2566_RS09770	ycgY	ycgY	protein YcgY	0.938294815743738	0.0781110555348646	Upregulated	20.7971097446911	WP_000615067.1
C2566_RS20595	yhhY	yhhY	N-acetyltransferase	0.937183965343906	0.0785768193449348	Upregulated	11.5029075771018	WP_001295206.1
C2566_RS05245	prpC	prpC	bifunctional 2-methylcitrate synthase/citrate synthase	0.936572990651857	0.0917285656683271	Upregulated	8.72614687915622	WP_001285908.1
C2566_RS02765	ytfF	ytfF	DMT family transporter	0.936247568851792	0.0332803061591515	Upregulated	33.6409741507581	WP_001295194.1
C2566_RS10335	puuP	puuP	putrescine/proton symporter PuuP	0.93523781284769	0.0446006096613381	Upregulated	20.1996931542552	WP_000996861.1
C2566_RS09275	flgJ	flgJ	flagellar assembly peptidoglycan hydrolase FlgJ	0.933992497955927	0.0785768193449348	Upregulated	27.0519937889502	WP_001295441.1
C2566_RS19785	yrdD	yrdD	type I DNA topoisomerase	0.931159426800678	0.0329177365848472	Upregulated	370.99190765767	WP_001129722.1
C2566_RS21855	C2566_RS21855	C2566_RS21855	transposase	0.928192371911626	0.0785768193449348	Upregulated	12.1297613617367	NA
C2566_RS06125	gcl	gcl	glyoxylate carboligase	0.926570989637509	0.0771980786132455	Upregulated	28.9580560676082	WP_001096881.1
C2566_RS18915	yhaL	yhaL	protein YhaL	0.926002838985153	0.0525417467812774	Upregulated	51.9680091462398	WP_001426206.1
C2566_RS16740	proX	proX	glycine betaine/L-proline ABC transporter substrate-binding protein ProX	0.92598547663679	0.0792402491715755	Upregulated	329.251381680369	WP_001216521.1
C2566_RS22065	cbrA	cbrA	colicin M resistance lipid reductase CbrA	0.925889380998225	0.0712808710488781	Upregulated	11.4716471428182	WP_001298958.1
C2566_RS14445	lpxT	lpxT	Kdo(2)-lipid A phosphotransferase	0.920983262753046	0.0335686596495413	Upregulated	46.6192366313005	WP_001300998.1
C2566_RS23930	C2566_RS23930	C2566_RS23930	IS1 family transposase	0.92005056172661	0.0430028295499743	Upregulated	55.1169738950508	NA
C2566_RS03945	caiT	caiT	L-carnitine/gamma-butyrobetaine antiporter	0.918940913563002	0.093116946157244	Upregulated	10.9709866716563	WP_000787118.1
C2566_RS06890	gltI	gltI	glutamate/aspartate ABC transporter substrate-binding protein GltI	0.918256194927579	0.0706245579353201	Upregulated	2476.02249485391	WP_001301404.1
C2566_RS09230	flgA	flgA	flagellar basal body P-ring formation chaperone FlgA	0.917689807245229	0.0599835103002784	Upregulated	64.3298405348526	WP_000905458.1
C2566_RS15225	smrB	smrB	endonuclease SmrB	0.917370154955528	0.0243956913722359	Upregulated	48.5567595489823	WP_000730805.1
C2566_RS18950	tdcC	tdcC	threonine/serine transporter TdcC	0.917158312563815	NA	Upregulated	457.827925617864	WP_000107723.1
C2566_RS07780	ybiV	ybiV	sugar-phosphatase YbiV	0.91637501324942	0.0445281722738786	Upregulated	45.0592704239563	WP_000114272.1
C2566_RS07050	C2566_RS07050	C2566_RS07050	lipoprotein	0.914794567995609	0.0926542043274299	Upregulated	6.83640235452955	WP_000856353.1
C2566_RS10765	feaR	feaR	transcriptional regulator FeaR	0.913873053346996	0.0512502852103816	Upregulated	267.411171805984	WP_001320272.1
C2566_RS24515	C2566_RS24515	C2566_RS24515	hypothetical protein	0.91347746219116	0.0739319637201485	Upregulated	53.5137072900339	WP_012777340.1
C2566_RS10200	cysB	cysB	HTH-type transcriptional regulator CysB	0.907265648183769	0.0537203848964227	Upregulated	368.026383512759	WP_000776253.1
C2566_RS09820	ychH	ychH	stress-induced protein YchH	0.905476498483557	0.0739319637201485	Upregulated	3036.61320825345	WP_000823885.1
C2566_RS12095	C2566_RS12095	C2566_RS12095	hypothetical protein	0.905136354031818	0.0939353002567427	Upregulated	16.6962389640489	NA
C2566_RS13475	C2566_RS13475	C2566_RS13475	hypothetical protein	0.901156469146512	0.0692622510065654	Upregulated	75.8297937275519	NA
C2566_RS18990	garR	garR	2-hydroxy-3-oxopropionate reductase	0.900735460770564	0.0589490771415016	Upregulated	27.2807212024272	WP_001303675.1
C2566_RS14255	yohP	yohP	small membrane protein YohP	0.900217123452065	0.0924950448882256	Upregulated	10.5795987782134	WP_000691708.1
C2566_RS16520	yfiR	yfiR	YfiR family protein	0.898169275893268	0.0421834114923246	Upregulated	181.406510681415	WP_001212391.1
C2566_RS10715	ydfK	ydfK	cold shock protein YdfK	0.897284108837713	0.0924950448882256	Upregulated	53.0535008067342	WP_000836768.1
C2566_RS11460	mgtS	mgtS	protein MgtS	0.889633019708042	0.0926542043274299	Upregulated	1001.96990346779	WP_000901367.1
C2566_RS20495	rtcR	rtcR	DNA-binding transcriptional regulator RtcR	0.889576596202133	0.0852833077730661	Upregulated	13.7263571074492	WP_001232881.1
C2566_RS12955	yebO	yebO	YebO family protein	0.88825040032429	0.0523717445536531	Upregulated	347.148149392579	WP_001006866.1
C2566_RS15775	ypfG	ypfG	DUF1176 domain-containing protein	0.887895060500545	0.0406226783525017	Upregulated	42.6981503395243	WP_001270542.1
C2566_RS13485	C2566_RS13485	C2566_RS13485	glycosyltransferase family 9 protein	0.886987871550328	0.0846525140478825	Upregulated	35.6824811562047	NA
C2566_RS20675	livK	livK	high-affinity branched-chain amino acid ABC transporter substrate-binding protein LivK	0.886961261746421	0.0926542043274299	Upregulated	17.1293566386612	WP_001300935.1
C2566_RS07775	ybiU	ybiU	DUF1479 domain-containing protein	0.886560837022609	0.0778286510178104	Upregulated	24.2714829604561	WP_000168797.1
C2566_RS10110	trpA	trpA	tryptophan synthase subunit alpha	0.885095480066274	0.0680806139027981	Upregulated	103.214402861984	WP_000443067.1
C2566_RS14150	yehL	yehL	ATP-binding protein	0.88509304739425	0.102459784116125	Upregulated	10.8291482417281	WP_001300974.1
C2566_RS00280	mdtD	mdtD	multidrug transporter subunit MdtD	0.883487998859586	0.0304404832297173	Upregulated	228.870598063461	WP_001280852.1
C2566_RS00750	C2566_RS00750	C2566_RS00750	2-dehydro-3-deoxygalactonokinase	0.883096953119209	0.0887412315260757	Upregulated	18.1059292513892	WP_001117530.1
C2566_RS18220	glcF	glcF	glycolate oxidase subunit GlcF	0.882173859381261	0.0349084077491573	Upregulated	32.9238889310408	WP_001194661.1
C2566_RS12520	astA	astA	arginine N-succinyltransferase	0.881674798859944	0.0868796755011875	Upregulated	50.1107441084586	WP_000989419.1
C2566_RS21730	ligB	ligB	NAD-dependent DNA ligase LigB	0.879950260287552	0.0158286947230232	Upregulated	50.7581586383928	WP_000870047.1
C2566_RS08800	cspG	cspG	cold shock protein CspG	0.879801527887216	0.0959326047583722	Upregulated	362.583013939324	WP_000066490.1
C2566_RS00705	C2566_RS00705	C2566_RS00705	DUF2877 domain-containing protein	0.876921691065737	0.103764117409714	Upregulated	10.2651949862496	WP_001301301.1
C2566_RS16795	C2566_RS16795	C2566_RS16795	hypothetical protein	0.875684873352143	0.0446006096613381	Upregulated	44.1786892455972	NA
C2566_RS11040	yncE	yncE	YncE family protein	0.871739596265471	0.00684628472974579	Upregulated	183.680317911131	WP_000550675.1
C2566_RS02245	adiC	adiC	arginine/agmatine antiporter	0.867577936668659	0.0894122947949699	Upregulated	29.9171477061141	WP_000093154.1
C2566_RS21385	C2566_RS21385	C2566_RS21385	MFS transporter	0.866276507870191	0.107075001366573	Upregulated	9.09015054893421	WP_000204810.1
C2566_RS21035	pdeH	pdeH	cyclic-guanylate-specific phosphodiesterase	0.865486848532631	0.103764117409714	Upregulated	6.66933067971172	WP_001295219.1
C2566_RS14155	yehM	yehM	DUF5682 family protein	0.865101424498645	0.0961881978644357	Upregulated	21.5969171962494	WP_001294384.1
C2566_RS12805	dmlR	dmlR	DNA-binding transcriptional regulator DmlR	0.862053180119557	0.0417162716765822	Upregulated	28.2919010021744	WP_001061578.1
C2566_RS15285	fadL	fadL	long-chain fatty acid transporter FadL	0.861534444918844	0.0959326047583722	Upregulated	294.422071030474	WP_001295701.1
C2566_RS10955	yncJ	yncJ	YncJ family protein	0.860248977577585	0.0552303546486546	Upregulated	62.268589421464	WP_000494244.1
C2566_RS03040	C2566_RS03040	C2566_RS03040	hypothetical protein	0.860117603177809	0.107075001366573	Upregulated	9.08061281365013	NA
C2566_RS00700	fdrA	fdrA	acyl-CoA synthetase FdrA	0.859627890927908	0.109437232813284	Upregulated	11.1180536347458	WP_000865639.1
C2566_RS24945	C2566_RS24945	C2566_RS24945	hypothetical protein	0.856434849366132	0.0703600229374677	Upregulated	1463.68214562608	WP_000074142.1
C2566_RS00105	bglF	bglF	PTS beta-glucoside transporter subunit IIABC	0.854682458893582	0.107380370109523	Upregulated	26.1854200347313	WP_000137310.1
C2566_RS13780	wcaK	wcaK	colanic acid biosynthesis pyruvyl transferase WcaK	0.851569602451122	0.109559501056072	Upregulated	8.65339378826998	WP_000770767.1
C2566_RS08370	ycaL	ycaL	metallopeptidase YcaL	0.849969093574997	0.0456693156677567	Upregulated	23.5136667970886	WP_001295345.1
C2566_RS02030	nrfE	nrfE	heme lyase CcmF/NrfE family subunit	0.848568270552228	0.0525862860948278	Upregulated	74.0228698627482	WP_071586153.1
C2566_RS10230	pgpB	pgpB	phosphatidylglycerophosphatase B	0.847035693565767	0.0176593269421956	Upregulated	162.717451293228	WP_001256538.1
C2566_RS10390	pspD	pspD	phage shock protein PspD	0.844743210509382	0.0677648459753432	Upregulated	84.3700728558456	WP_001295585.1
C2566_RS12815	yeaV	yeaV	BCCT family transporter YeaV	0.84103771358871	0.0659633520553572	Upregulated	27.9696479280178	NA
C2566_RS02325	ghoT	ghoT	type V toxin-antitoxin system toxin GhoT	0.840870706548023	0.0978394123344854	Upregulated	31.6199597569086	WP_001173343.1
C2566_RS00935	glnG	glnG	nitrogen regulation protein NR(I)	0.838169114857407	0.0107201342534921	Upregulated	61.6532216101672	WP_001329395.1
C2566_RS02040	nrfG	nrfG	heme lyase NrfEFG subunit NrfG	0.837576516066165	0.103764117409714	Upregulated	12.238763973163	WP_000812892.1
C2566_RS08530	elfC	elfC	fimbrial biogenesis usher protein	0.834721387411951	0.107509024193166	Upregulated	32.7512212813587	WP_000286312.1
C2566_RS04700	rof	rof	Rho-binding antiterminator	0.832875919525151	0.0426248742827306	Upregulated	125.959214599115	WP_000062312.1
C2566_RS01750	yjbD	yjbD	DUF3811 domain-containing protein	0.832746296586559	0.0157892715214846	Upregulated	98.8476484522659	WP_001207634.1
C2566_RS05220	yahM	yahM	protein YahM	0.832202495092817	0.103452424560915	Upregulated	16.9487323577397	WP_000290616.1
C2566_RS22000	yidH	yidH	YidH family protein	0.831795847769253	0.0428262339104728	Upregulated	17.9226046796491	WP_001027452.1
C2566_RS22085	dgoK	dgoK	2-dehydro-3-deoxygalactonokinase	0.83161014494851	0.0545118314973253	Upregulated	48.6457830264709	WP_000127107.1
C2566_RS00290	C2566_RS00290	C2566_RS00290	hypothetical protein	0.829638114186311	0.109437232813284	Upregulated	82.4003295446839	NA
C2566_RS07375	C2566_RS07375	C2566_RS07375	hypothetical protein	0.828380190424986	0.0924950448882256	Upregulated	310.887219095115	NA
C2566_RS14275	cdd	cdd	cytidine deaminase	0.827369883129971	0.0584358026360255	Upregulated	115.799022380397	WP_000553555.1
C2566_RS03460	ytjA	ytjA	DUF1328 domain-containing protein	0.825508794656096	0.0718089630862217	Upregulated	61.4288499146531	WP_000490275.1
C2566_RS12490	cho	cho	excinuclease Cho	0.824801376548572	0.0552148840947462	Upregulated	143.058799515311	WP_000252397.1
C2566_RS20060	C2566_RS20060	C2566_RS20060	carbohydrate-binding protein	0.82204450155351	0.0270916771456782	Upregulated	56.6987876288059	WP_000773160.1
C2566_RS14905	elaB	elaB	stress response protein ElaB	0.821793634942605	0.0414997700429625	Upregulated	111.217415534141	WP_000070621.1
C2566_RS18785	higA	higA	type II toxin-antitoxin system antitoxin HigA	0.819890293424627	0.0769149193196027	Upregulated	23.0811335840141	WP_000560266.1
C2566_RS05145	betI	betI	transcriptional regulator BetI	0.818006687268086	0.103764117409714	Upregulated	278.330098397951	WP_001301261.1
C2566_RS01755	lysC	lysC	lysine-sensitive aspartokinase 3	0.81769831133805	0.0398597247844335	Upregulated	74.563073076088	WP_001290310.1
C2566_RS18755	ebgA	ebgA	beta-galactosidase subunit alpha	0.816146834956045	0.122226104066896	Upregulated	25.3260550088918	WP_001082928.1
C2566_RS06470	ybdF	ybdF	MmcQ/YjbR family DNA-binding protein	0.814926799807171	0.0421680769567175	Upregulated	29.0840503490533	WP_000360951.1
C2566_RS05240	prpB	prpB	methylisocitrate lyase	0.814912852597392	0.123303140041392	Upregulated	10.5280678311338	WP_000052206.1
C2566_RS07535	bioA	bioA	adenosylmethionine--8-amino-7-oxononanoate transaminase	0.812564358179532	0.117442964180294	Upregulated	12.7916413071289	WP_001515101.1
C2566_RS07120	rhsC	rhsC	rhs element protein RhsC	0.81188979529286	0.103640418674004	Upregulated	34.0631286972201	NA
C2566_RS01635	hupA	hupA	nucleoid-associated protein HU-alpha	0.809870432652284	0.0203548277085485	Upregulated	1219.6405400471	WP_001044513.1
C2566_RS07545	bioF	bioF	8-amino-7-oxononanoate synthase	0.806860357470029	0.121450838774646	Upregulated	7.60063794868812	WP_000118797.1
C2566_RS07555	bioD	bioD	dethiobiotin synthase	0.806465244836705	0.110926597217474	Upregulated	8.33216199783006	WP_000044837.1
C2566_RS22020	yidL	yidL	helix-turn-helix transcriptional regulator	0.804778913608463	0.107075001366573	Upregulated	18.8635445910846	WP_001013540.1
C2566_RS21780	yicI	yicI	alpha-xylosidase	0.804593949271685	0.0308428892817468	Upregulated	52.9562824290051	WP_000702882.1
C2566_RS10425	ycjR	ycjR	sugar phosphate isomerase/epimerase family protein	0.803386003047515	0.124230394420768	Upregulated	9.15417637063387	WP_000690229.1
C2566_RS22015	yidK	yidK	solute:sodium symporter family transporter	0.799379008733744	0.128211219828347	Upregulated	14.7732991719249	WP_001087145.1
C2566_RS09385	hinT	hinT	purine nucleoside phosphoramidase	0.79875521158523	0.0266573923566909	Upregulated	111.227134703304	WP_000807125.1
C2566_RS03610	yjiJ	yjiJ	MFS transporter	0.798242287390016	0.0525417467812774	Upregulated	45.9344088180566	WP_001141220.1
C2566_RS13800	cpsB	cpsB	mannose-1-phosphate guanyltransferase	0.796996618895665	0.12897441207495	Upregulated	12.2216472683116	WP_000079313.1
C2566_RS14755	inaA	inaA	lipopolysaccharide kinase InaA	0.795567768548294	0.0739319637201485	Upregulated	139.165728905926	WP_000301050.1
C2566_RS10870	ydcI	ydcI	LysR substrate-binding domain-containing protein	0.794994478812115	0.0906838655056032	Upregulated	522.059838553563	WP_000414567.1
C2566_RS15515	C2566_RS15515	C2566_RS15515	hypothetical protein	0.794617401631344	0.0955026393051072	Upregulated	39.5728261759782	NA
C2566_RS11750	mdtJ	mdtJ	multidrug/spermidine efflux SMR transporter subunit MdtJ	0.792772618267627	0.10571515113305	Upregulated	20.0905569571467	WP_000276149.1
C2566_RS11795	rstB	rstB	two-component system sensor histidine kinase RstB	0.792599264214371	0.0168172599972141	Upregulated	172.487382834903	WP_000732510.1
C2566_RS08625	sulA	sulA	SOS-induced cell division inhibitor SulA	0.790997647913183	0.0885917337059848	Upregulated	135.857558142902	WP_000288710.1
C2566_RS02710	C2566_RS02710	C2566_RS02710	MFS transporter	0.788324500430355	0.130580071229052	Upregulated	15.214670173057	WP_001033615.1
C2566_RS24630	ymiC	ymiC	small membrane protein YmiC	0.788244300251583	0.124533649610873	Upregulated	38.9214516775721	WP_001310756.1
C2566_RS20670	livH	livH	high-affinity branched-chain amino acid ABC transporter permease LivH	0.783592346082881	0.132938449027176	Upregulated	9.01210527235329	WP_001295111.1
C2566_RS12510	astB	astB	N-succinylarginine dihydrolase	0.782722818319171	0.122226104066896	Upregulated	45.3733795556243	WP_000995016.1
C2566_RS21010	yhjB	yhjB	helix-turn-helix transcriptional regulator	0.781929886766926	0.0860018248164711	Upregulated	24.4698816655497	WP_001167676.1
C2566_RS15620	ucpA	ucpA	SDR family oxidoreductase UcpA	0.780212750388817	0.0926542043274299	Upregulated	1454.42147702373	WP_000517428.1
C2566_RS08995	dgcT	dgcT	GGDEF domain-containing protein	0.777488389399573	0.0829682067503788	Upregulated	394.911837214727	WP_000409883.1
C2566_RS05105	rclA	rclA	reactive chlorine resistance oxidoreductase RclA	0.774925388517772	0.131377577372709	Upregulated	25.1053536664342	WP_001046311.1
C2566_RS03930	caiC	caiC	crotonobetaine/carnitine-CoA ligase	0.774506642916514	0.0860018248164711	Upregulated	53.0385088771611	WP_000351506.1
C2566_RS16890	norR	norR	nitric oxide reductase transcriptional regulator NorR	0.774439497085709	0.0622403390660796	Upregulated	45.2484123469116	WP_000010749.1
C2566_RS07400	C2566_RS07400	C2566_RS07400	hypothetical protein	0.772648952665791	0.127714021196109	Upregulated	6.6986008642275	NA
C2566_RS13840	wcaC	wcaC	colanic acid biosynthesis glycosyltransferase WcaC	0.772430090699127	0.137667366313966	Upregulated	10.6700679439035	WP_001023901.1
C2566_RS11730	asr	asr	acid resistance repetitive basic protein Asr	0.769906762881599	0.11013057694429	Upregulated	26.7413812754944	WP_001556621.1
C2566_RS13925	mdtB	mdtB	multidrug efflux RND transporter permease subunit MdtB	0.769884370782866	0.0984959183602261	Upregulated	39.1654157153651	WP_001197904.1
C2566_RS01605	thiC	thiC	phosphomethylpyrimidine synthase ThiC	0.7692511088794	0.0329177365848472	Upregulated	105.665575418333	WP_001276903.1
C2566_RS07890	ybjI	ybjI	5-amino-6-(5-phospho-D-ribitylamino)uracil phosphatase	0.767623887588407	0.0636918598308662	Upregulated	32.1448827595493	WP_000023565.1
C2566_RS20800	rhsB	rhsB	rhs element protein RhsB	0.766881464608635	0.0703005383991013	Upregulated	161.213515841373	WP_000015099.1
C2566_RS09955	C2566_RS09955	C2566_RS09955	hypothetical protein	0.766745239288817	0.107858835392231	Upregulated	33.3309125199576	NA
C2566_RS03015	idnT	idnT	gnt-II system L-idonate transporter	0.766313392643429	0.119662683834714	Upregulated	26.1604306885979	WP_001128347.1
C2566_RS17425	C2566_RS17425	C2566_RS17425	hypothetical protein	0.760971354740104	0.0734560967856187	Upregulated	322.026358892245	NA
C2566_RS04920	dinB	dinB	DNA polymerase IV	0.760452261976059	0.0346247553719792	Upregulated	55.2591005086604	WP_001226164.1
C2566_RS18675	ttdR	ttdR	L-tartrate utilization transcriptional activator TtdR	0.759637007242445	0.10045563112226	Upregulated	25.3148790904215	WP_000935206.1
C2566_RS15975	pdeF	pdeF	cyclic-guanylate-specific phosphodiesterase PdeF	0.758546492368676	0.1164816425931	Upregulated	22.9321844289596	WP_000772722.1
C2566_RS18590	C2566_RS18590	C2566_RS18590	fimbria/pilus outer membrane usher protein	0.757823571899347	0.142034845519938	Upregulated	22.0251394045076	WP_000277101.1
C2566_RS06730	cspE	cspE	transcription antiterminator/RNA stability regulator CspE	0.757517383608213	0.122226104066896	Upregulated	752.829559865528	WP_000034825.1
C2566_RS18035	metK	metK	methionine adenosyltransferase	0.755734601715801	0.0270975397161353	Upregulated	240.069581918974	WP_001062128.1
C2566_RS18580	ubiK	ubiK	ubiquinone biosynthesis accessory factor UbiK	0.755109391355869	0.0171951047828715	Upregulated	106.252106260987	WP_001295626.1
C2566_RS00655	yigL	yigL	sugar/pyridoxal phosphate phosphatase YigL	0.754345032755183	0.0465121149413215	Upregulated	168.306277562691	WP_000285349.1
C2566_RS13795	cpsG	cpsG	colanic acid biosynthesis phosphomannomutase CpsG	0.753992655641716	0.114232618403845	Upregulated	25.2779286827775	WP_001374064.1
C2566_RS21445	C2566_RS21445	C2566_RS21445	polymorphic toxin type 34 domain-containing protein	0.753914449991894	0.0926542043274299	Upregulated	98.0424965747385	WP_000015362.1
C2566_RS18435	yqhG	yqhG	YbjP/YqhG family protein	0.753736888391843	0.103503858093766	Upregulated	26.7486331195539	WP_000691619.1
C2566_RS12035	mepH	mepH	peptidoglycan DD-endopeptidase MepH	0.753109492899844	0.0383042996203605	Upregulated	157.185982211655	WP_000101193.1
C2566_RS00985	yihP	yihP	MFS transporter	0.751231164536322	0.145021633917278	Upregulated	10.7333054325197	WP_000018393.1
C2566_RS13815	fcl	fcl	GDP-L-fucose synthase	0.750242096860268	0.145898144645799	Upregulated	10.0013483862207	WP_000043654.1
C2566_RS01720	C2566_RS01720	C2566_RS01720	ShET2/EspL2 family type III secretion system effector toxin	0.748489590533576	0.146270453859045	Upregulated	12.328386347398	NA
C2566_RS05140	betB	betB	betaine-aldehyde dehydrogenase	0.745997481821727	0.109465752911748	Upregulated	186.672312975075	WP_000089084.1
C2566_RS01580	thiH	thiH	2-iminoacetate synthase ThiH	0.74347804149289	0.0889679245746416	Upregulated	39.3994248295373	WP_000847462.1
C2566_RS03430	deoC	deoC	deoxyribose-phosphate aldolase	0.742932829414565	0.0468939743461857	Upregulated	83.4074893170489	WP_001298497.1
C2566_RS02720	C2566_RS02720	C2566_RS02720	acyl CoA:acetate/3-ketoacid CoA transferase	0.74292462321701	0.14743136271088	Upregulated	16.1284683019095	WP_001226942.1
C2566_RS12580	nudG	nudG	CTP pyrophosphohydrolase	0.74227577490324	0.122695402751805	Upregulated	11.5822693922288	WP_000781888.1
C2566_RS05165	yahB	yahB	LysR substrate-binding domain-containing protein	0.738793203857799	0.109540770425145	Upregulated	45.2019791220058	WP_001084399.1
C2566_RS04840	C2566_RS04840	C2566_RS04840	hypothetical protein	0.737876787366925	0.131918912317571	Upregulated	64.8132315988135	NA
C2566_RS16680	ygaV	ygaV	ArsR/SmtB family transcription factor	0.736583630997983	0.107574256387782	Upregulated	20.5795473797189	WP_000137280.1
C2566_RS15700	eutA	eutA	ethanolamine ammonia-lyase reactivating factor EutA	0.73581745847358	0.147370056637999	Upregulated	10.3217995486893	WP_001097447.1
C2566_RS14480	yejG	yejG	YejG family protein	0.735014252763806	0.125992582248194	Upregulated	533.973706799039	WP_000202794.1
C2566_RS21870	C2566_RS21870	C2566_RS21870	DUF5983 family protein	0.734686209484478	0.151705339157999	Upregulated	9.0935881121989	WP_000761714.1
C2566_RS18825	sstT	sstT	serine/threonine transporter SstT	0.733889321960523	0.0887412315260757	Upregulated	119.648131786541	WP_000211656.1
C2566_RS09875	C2566_RS09875	C2566_RS09875	type I toxin-antitoxin system toxin Ldr family protein	0.733620932998777	0.131918912317571	Upregulated	141.267026704909	WP_000170951.1
C2566_RS25480	ykgR	ykgR	small membrane protein YkgR	0.733610268006739	0.127718881880635	Upregulated	152.957768993705	WP_000662258.1
C2566_RS23050	tnpA	tnpA	IS200/IS605 family transposase	0.733284032625098	0.148783013530468	Upregulated	6.98245713920546	NA
C2566_RS15410	ypdB	ypdB	two-component system response regulator YpdB	0.732804491684853	0.0595905659143463	Upregulated	106.006464640319	WP_001295458.1
C2566_RS16585	recN	recN	DNA repair protein RecN	0.731176553418327	0.107858835392231	Upregulated	203.053047293676	WP_000880909.1
C2566_RS04335	yacL	yacL	protein YacL	0.730743951918753	0.123067575557626	Upregulated	140.217604254383	WP_000384306.1
C2566_RS13360	yecR	yecR	YecR-like lipofamily protein	0.730735466922412	0.145520522517919	Upregulated	10.2743852740202	WP_001237875.1
C2566_RS12965	yobH	yobH	YobH family protein	0.730650126687918	0.121109523397419	Upregulated	19.5320850802433	WP_001211011.1
C2566_RS01935	aphA	aphA	acid phosphatase AphA	0.730381232960672	0.0706245579353201	Upregulated	147.356672831172	WP_001395166.1
C2566_RS07285	mngA	mngA	PTS 2-O-a-mannosyl-D-glycerate transporter subunit IIABC	0.730277665710912	0.149377828546583	Upregulated	18.5359025992887	WP_001054864.1
C2566_RS18155	speC	speC	ornithine decarboxylase	0.728625939937651	0.0335686596495413	Upregulated	86.0606555174465	WP_001326492.1
C2566_RS16235	hmpA	hmpA	NO-inducible flavohemoprotein	0.728604913927604	0.0469732729026985	Upregulated	48.4984094650549	WP_000883122.1
C2566_RS00330	yifB	yifB	YifB family Mg chelatase-like AAA ATPase	0.72830798545832	0.0545118314973253	Upregulated	37.1718027193421	WP_000058964.1
C2566_RS05365	fghA	fghA	S-formylglutathione hydrolase	0.727492941815665	0.0884628578774367	Upregulated	53.8235225181407	WP_000419042.1
C2566_RS12755	yeaO	yeaO	DUF488 domain-containing protein	0.727155407235646	0.0841416183456388	Upregulated	52.3034098371127	WP_001297652.1
C2566_RS04845	C2566_RS04845	C2566_RS04845	hypothetical protein	0.727059570925193	0.152582185622676	Upregulated	11.6790223360195	WP_001053631.1
C2566_RS15025	yfbS	yfbS	SLC13 family permease	0.726676954372904	0.0422140909009054	Upregulated	250.714499761749	WP_001012899.1
C2566_RS11505	ydfJ	ydfJ	MHS family MFS transporter YdfJ	0.726000659841785	0.143843902237225	Upregulated	11.9006038438748	NA
C2566_RS10820	azoR	azoR	FMN-dependent NADH-azoreductase	0.724497929609964	0.137419364128529	Upregulated	42.0192865532291	WP_000048939.1
C2566_RS04285	nadC	nadC	carboxylating nicotinate-nucleotide diphosphorylase	0.723463059627195	0.0119279928110356	Upregulated	120.940078601136	WP_001135174.1
C2566_RS13855	wzc	wzc	tyrosine-protein kinase Wzc	0.721881924407514	0.156186840657876	Upregulated	18.9463715391247	WP_000137133.1
C2566_RS09535	phoP	phoP	two-component system response regulator PhoP	0.721750527157314	0.0714310508772036	Upregulated	181.331069767422	WP_001265481.1
C2566_RS09725	fadR	fadR	fatty acid metabolism transcriptional regulator FadR	0.7177865340675	0.107574256387782	Upregulated	141.264721784676	WP_000234823.1
C2566_RS24980	yadX	yadX	protein YadX	0.717531511630803	0.127822768460631	Upregulated	88.7906476962075	WP_211180485.1
C2566_RS21280	xylA	xylA	xylose isomerase	0.716847236443555	0.0100484408020321	Upregulated	98.9811063200265	WP_001149592.1
C2566_RS20145	yheU	yheU	YheU family protein	0.716403325501358	0.0846525140478825	Upregulated	41.0676197897816	WP_000907085.1
C2566_RS18955	tdcB	tdcB	bifunctional threonine ammonia-lyase/L-serine ammonia-lyase TdcB	0.716369306596923	NA	Upregulated	366.708762589835	WP_000548347.1
C2566_RS18925	cyuP	cyuP	amino acid permease	0.716317030286243	0.0734011850170998	Upregulated	40.0869574139849	WP_000401598.1
C2566_RS02005	acs	acs	acetate--CoA ligase	0.716048989378012	0.153422772313443	Upregulated	663.7672808368	WP_000078239.1
C2566_RS05130	ykgH	ykgH	protein YkgH	0.715909772569163	0.135205055345296	Upregulated	15.0096193398719	WP_001209100.1
C2566_RS01600	thiE	thiE	thiamine phosphate synthase	0.714588896946816	0.115386444531073	Upregulated	18.1311339364767	WP_000284615.1
C2566_RS16655	gabT	gabT	4-aminobutyrate--2-oxoglutarate transaminase	0.71374545164765	0.0785768193449348	Upregulated	50.5071910022832	WP_000097642.1
C2566_RS15290	yfdF	yfdF	protein YfdF	0.713345369182267	0.148758210622875	Upregulated	16.9159780118933	NA
C2566_RS10370	pspF	pspF	phage shock protein operon transcriptional activator	0.712797593850565	0.0999638938800411	Upregulated	30.6444841930041	WP_001301108.1
C2566_RS15685	eutL	eutL	ethanolamine utilization microcompartment protein EutL	0.712546482608586	0.154754338273347	Upregulated	9.67271835032033	WP_001111037.1
C2566_RS06765	lipB	lipB	lipoyl(octanoyl) transferase LipB	0.712326656830866	0.0524701755135925	Upregulated	76.4129808156389	WP_000284027.1
C2566_RS17160	ygcP	ygcP	glycerol-3-phosphate responsive antiterminator	0.712010622634644	0.0943814201249879	Upregulated	22.6586770741454	WP_001130266.1
C2566_RS13480	yeeJ	yeeJ	inverse autotransporter adhesin YeeJ	0.711852911860044	0.0713699411660046	Upregulated	166.421102021272	WP_012775979.1
C2566_RS06150	ybbY	ybbY	uracil/xanthine transporter	0.710707685425139	0.157648618881632	Upregulated	10.8243707319915	WP_001298987.1
C2566_RS16225	yphH	yphH	ROK family protein	0.709137345187076	0.0566564070360857	Upregulated	77.1562006610728	WP_001200789.1
C2566_RS24930	yqiD	yqiD	protein YqiD	0.708774529300215	0.114206248104049	Upregulated	241.00097166523	WP_000469266.1
C2566_RS01585	thiG	thiG	thiazole synthase	0.708695976313905	0.110926597217474	Upregulated	32.4173936698323	WP_000944059.1
C2566_RS14420	setB	setB	sugar efflux transporter SetB	0.708612784497315	0.127799179487828	Upregulated	25.1345494752046	WP_000551969.1
C2566_RS02355	C2566_RS02355	C2566_RS02355	hypothetical protein	0.708605429310416	0.15288670159384	Upregulated	19.0325459663838	NA
C2566_RS16440	yfiM	yfiM	YfiM family lipoprotein	0.708290859405898	0.0918287075782238	Upregulated	17.1721423457367	WP_012138968.1
C2566_RS04400	rpnC	rpnC	recombination-promoting nuclease RpnC	0.708140541522805	0.124483221350565	Upregulated	259.803221666936	WP_000339954.1
C2566_RS17625	ygeQ	ygeQ	protein YgeQ	0.706732907288867	0.15288670159384	Upregulated	7.35645371797547	NA
C2566_RS12715	yeaH	yeaH	YeaH/YhbH family protein	0.705933973843458	0.160582680743932	Upregulated	11.7897918796307	WP_000219686.1
C2566_RS02825	ytfP	ytfP	gamma-glutamylcyclotransferase family protein	0.705274105184561	0.0405426839340045	Upregulated	151.799157560726	WP_001219160.1
C2566_RS09095	mdoC	mdoC	glucans biosynthesis protein MdoC	0.702096778508475	0.152991192033135	Upregulated	28.5761071084205	WP_001070375.1
C2566_RS06555	fepD	fepD	Fe(3+)-siderophore ABC transporter permease	0.701843282226935	0.125299620733827	Upregulated	22.9973918441743	WP_001295314.1
C2566_RS02350	cadC	cadC	lysine decarboxylation/transport transcriptional activator CadC	0.70152979007712	0.138449178578741	Upregulated	40.4816446001256	WP_001187177.1
C2566_RS16240	glnB	glnB	nitrogen regulatory protein P-II	0.701185715268469	0.0896428964533063	Upregulated	335.746862538801	WP_000717694.1
C2566_RS14055	thiD	thiD	bifunctional hydroxymethylpyrimidine kinase/phosphomethylpyrimidine kinase	0.700953475742285	0.0739319637201485	Upregulated	41.8115370938345	WP_000822257.1
C2566_RS24170	C2566_RS24170	C2566_RS24170	hypothetical protein	0.700935800690106	0.129890152460714	Upregulated	29.8938444350638	WP_012775983.1
C2566_RS01245	glpX	glpX	class II fructose-bisphosphatase	0.70009614471093	0.0918287075782238	Upregulated	118.182136888873	WP_001250640.1
C2566_RS14345	cirA	cirA	catecholate siderophore receptor CirA	0.698110182600816	0.0684690199703146	Upregulated	58.0206117828436	WP_000489227.1
C2566_RS15895	hyfG	hyfG	hydrogenase 4 catalytic subunit HyfG	0.697757810220534	0.146643768203143	Upregulated	19.8789251822239	WP_001102321.1
C2566_RS15550	zipA	zipA	cell division protein ZipA	0.697330748864656	0.0537203848964227	Upregulated	708.47562987646	WP_001297862.1
C2566_RS20485	rtcA	rtcA	RNA 3'-terminal phosphate cyclase	0.69696215649892	0.0930941639277492	Upregulated	36.9990970850102	WP_001300557.1
C2566_RS15420	ptsP	ptsP	phosphoenolpyruvate--protein phosphotransferase	0.694583269540178	0.166347823777029	Upregulated	21.0939111576662	WP_000955917.1
C2566_RS05290	lacA	lacA	galactoside O-acetyltransferase	0.694581391257716	0.165020371118913	Upregulated	10.2842317488542	WP_001320653.1
C2566_RS21790	C2566_RS21790	C2566_RS21790	hypothetical protein	0.694456765548052	0.156680793335248	Upregulated	104.951116327967	NA
C2566_RS10775	tynA	tynA	primary-amine oxidase	0.689690696030123	0.156186840657876	Upregulated	21.3541605821314	NA
C2566_RS13895	alkA	alkA	DNA-3-methyladenine glycosylase 2	0.688865047854102	0.100952269014904	Upregulated	25.4786207514644	WP_000288423.1
C2566_RS06965	asnB	asnB	asparagine synthase B	0.688175110923886	0.0545118314973253	Upregulated	120.765347481499	WP_000337081.1
C2566_RS00720	ysgA	ysgA	dienelactone hydrolase family protein	0.686968137248465	0.139970013801741	Upregulated	143.183449536435	WP_001298606.1
C2566_RS09040	csgG	csgG	curli production assembly/transport protein CsgG	0.686504291305791	0.0994875521089875	Upregulated	26.4600443752763	WP_001189321.1
C2566_RS12225	ydiN	ydiN	MFS transporter	0.685843581255772	0.172271742169564	Upregulated	6.88805919593866	WP_001301286.1
C2566_RS20055	bfd	bfd	bacterioferritin-associated ferredoxin	0.685615117803575	0.149954794405118	Upregulated	63.2168298918381	WP_000289085.1
C2566_RS01430	argH	argH	argininosuccinate lyase	0.684479700794825	0.0830438068354886	Upregulated	81.5124748804615	WP_001230087.1
C2566_RS02210	crfC	crfC	clamp-binding protein CrfC	0.682265091513128	0.162601385107748	Upregulated	28.9704633058951	WP_000288588.1
C2566_RS07175	ybgI	ybgI	radiation resistance protein YbgI	0.680262269434873	0.0430069430045205	Upregulated	119.420075096815	WP_000798859.1
C2566_RS04890	yafQ	yafQ	type II toxin-antitoxin system mRNA interferase toxin YafQ	0.679897036263295	0.102575019364592	Upregulated	102.171541553301	WP_000615981.1
C2566_RS13450	zinT	zinT	metal-binding protein ZinT	0.679769405484327	0.163571781221442	Upregulated	157.39136194998	WP_001007789.1
C2566_RS19025	kbaZ	kbaZ	tagatose-bisphosphate aldolase subunit KbaZ	0.677285604937366	0.175664734194743	Upregulated	14.6752858803184	WP_000681903.1
C2566_RS10130	trpE	trpE	anthranilate synthase component I	0.677270200929268	0.137332359701853	Upregulated	38.9150314516905	WP_001194647.1
C2566_RS00275	rbsR	rbsR	ribose operon transcriptional repressor RbsR	0.677010127527032	0.0637639080048228	Upregulated	76.6100245456622	WP_000224456.1
C2566_RS20915	arsR	arsR	As(III)-sensing metalloregulatory transcriptional repressor ArsR	0.675875865638835	0.173645417528313	Upregulated	30.6126146193607	WP_000008957.1
C2566_RS16745	C2566_RS16745	C2566_RS16745	MFS transporter	0.675351418735525	0.156865142323993	Upregulated	17.0568315733345	WP_000165699.1
C2566_RS18375	gpr	gpr	L-glyceraldehyde 3-phosphate reductase	0.674841448610838	0.12883398143699	Upregulated	261.911113633827	WP_000262172.1
C2566_RS21400	yiaU	yiaU	LysR family transcriptional regulator	0.673835778681424	0.127017192614063	Upregulated	76.3475581736363	WP_000164036.1
C2566_RS15695	eutB	eutB	ethanolamine ammonia-lyase subunit alpha	0.671094953109299	0.17649722652627	Upregulated	10.3637544069891	WP_000769961.1
C2566_RS21800	C2566_RS21800	C2566_RS21800	tetratricopeptide repeat protein	0.670788657230503	0.0785768193449348	Upregulated	123.746167109054	WP_000999851.1
C2566_RS03920	caiE	caiE	carnitine operon protein CaiE	0.669832730709796	0.140075797434063	Upregulated	22.5093611106415	WP_000122886.1
C2566_RS18210	glcB	glcB	malate synthase G	0.669488205043052	0.0430069430045205	Upregulated	100.591840458625	WP_000084131.1
C2566_RS17395	gcvA	gcvA	glycine cleavage system transcriptional regulator GcvA	0.669187590807382	0.0889679245746416	Upregulated	107.207405601938	WP_000044401.1
C2566_RS20285	yhfW	yhfW	phosphopentomutase	0.668847075307284	0.175543918447935	Upregulated	12.9096841256586	WP_000090611.1
C2566_RS19680	yhdU	yhdU	DUF2556 family protein	0.668822887040673	0.155332781911345	Upregulated	67.6642184558618	WP_001295275.1
C2566_RS10120	trpCF	trpCF	bifunctional indole-3-glycerol-phosphate synthase TrpC/phosphoribosylanthranilate isomerase TrpF	0.668462433566261	0.145898144645799	Upregulated	71.1437186362657	WP_000983912.1
C2566_RS17200	queE	queE	7-carboxy-7-deazaguanine synthase QueE	0.668402661017641	0.0662423392473956	Upregulated	122.517991955722	WP_001199973.1
C2566_RS11650	rspA	rspA	starvation-sensing protein RspA	0.667872847181476	0.180624252340406	Upregulated	15.7366126339696	WP_001295394.1
C2566_RS01700	metA	metA	homoserine O-acetyltransferase MetA	0.666867091820294	0.123303140041392	Upregulated	46.3256061919462	WP_001122777.1
C2566_RS06085	ybbC	ybbC	YbbC/YhhH family protein	0.66636609385745	0.172952914966874	Upregulated	30.1154811127526	WP_000877768.1
C2566_RS01925	tyrB	tyrB	aromatic amino acid transaminase	0.665585101748138	0.0323674442019148	Upregulated	74.1913571773393	WP_000486988.1
C2566_RS24750	rseD	rseD	rpoE leader peptide RseD	0.665396043395032	0.161688250630296	Upregulated	681.027073029319	WP_001303621.1
C2566_RS03915	caiF	caiF	carnitine metabolism transcriptional regulator CaiF	0.664929187047714	0.0329177365848472	Upregulated	277.968825226827	WP_000333125.1
C2566_RS21795	C2566_RS21795	C2566_RS21795	tyrosine-type recombinase/integrase	0.664750641588025	0.132299782159116	Upregulated	92.7017970767328	WP_001218910.1
C2566_RS06135	glxR	glxR	2-hydroxy-3-oxopropionate reductase	0.663055671340098	0.173888908805475	Upregulated	8.91662309321488	WP_000765842.1
C2566_RS08685	tusE	tusE	sulfurtransferase TusE	0.662804806181469	0.0840444567637935	Upregulated	102.962183755879	WP_000904442.1
C2566_RS10420	ycjQ	ycjQ	zinc-dependent alcohol dehydrogenase	0.662740085424803	0.181418851053357	Upregulated	11.3611097189526	WP_000737347.1
C2566_RS00360	ilvA	ilvA	threonine ammonia-lyase, biosynthetic	0.661932356008063	0.0752424264156083	Upregulated	92.6114509338295	WP_001338652.1
C2566_RS12830	rnd	rnd	ribonuclease D	0.66036168950156	0.0999295756310863	Upregulated	45.8670172394312	WP_001318538.1
C2566_RS20665	livM	livM	branched chain amino acid ABC transporter permease LivM	0.65982397677951	0.18551400906296	Upregulated	8.5351891620946	WP_000803797.1
C2566_RS17345	C2566_RS17345	C2566_RS17345	FGGY-family carbohydrate kinase	0.65966207241968	0.140444349994721	Upregulated	58.4259461999115	WP_000551482.1
C2566_RS13160	yebB	yebB	YebB family permuted papain-like enzyme	0.658768032137576	0.18551400906296	Upregulated	6.15486828378362	WP_001024904.1
C2566_RS01990	espX5	espX5	T3SS effector pentapeptide repeat protein EspX5	0.6575001454672	0.15288670159384	Upregulated	90.4442456952069	NA
C2566_RS18105	yggM	yggM	DUF1202 family protein	0.656330842026195	0.139178821539585	Upregulated	103.399999122183	WP_000745210.1
C2566_RS11500	ydfI	ydfI	mannitol dehydrogenase family protein	0.653359004613509	0.159865193008673	Upregulated	27.4381491582334	WP_000527826.1
C2566_RS13585	tmaR	tmaR	DUF496 family protein	0.653246754589599	0.124483221350565	Upregulated	1977.0042168805	WP_000450409.1
C2566_RS04325	yacH	yacH	DUF3300 domain-containing protein	0.653029806877091	0.188062929598748	Upregulated	25.5289480413421	WP_000784470.1
C2566_RS13245	flhA	flhA	flagellar biosynthesis protein FlhA	0.652591408320199	0.16768870507405	Upregulated	43.6632292899981	WP_000066978.1
C2566_RS22060	yidR	yidR	DUF3748 domain-containing protein	0.651539732885689	0.0926542043274299	Upregulated	49.8489954718868	WP_001295245.1
C2566_RS03615	kptA	kptA	RNA 2'-phosphotransferase	0.651005835154831	0.0887985764499088	Upregulated	46.2590872332298	WP_001151855.1
C2566_RS05420	iprA	iprA	hydrogen peroxide resistance inhibitor IprA	0.650826180408386	0.156865142323993	Upregulated	21.9633248139885	WP_012775994.1
C2566_RS17375	fucU	fucU	L-fucose mutarotase	0.649584012860821	0.153464859101298	Upregulated	85.8052447968213	WP_000920840.1
C2566_RS13765	galF	galF	UTP--glucose-1-phosphate uridylyltransferase GalF	0.647087040856814	0.0929474595582476	Upregulated	141.239721561396	WP_000183060.1
C2566_RS13970	yegS	yegS	lipid kinase YegS	0.646476328727588	0.166347823777029	Upregulated	29.5844097177409	WP_000807361.1
C2566_RS00085	yieK	yieK	glucosamine-6-phosphate deaminase	0.64613396348707	0.190689721054672	Upregulated	8.7766614542478	WP_000766900.1
C2566_RS19675	yhdJ	yhdJ	adenine-specific DNA-methyltransferase	0.646126596625423	0.181418851053357	Upregulated	15.7335691104357	WP_001258917.1
C2566_RS06660	rnk	rnk	nucleoside diphosphate kinase regulator	0.645629499422022	0.148968799538893	Upregulated	93.3486229269725	WP_000089731.1
C2566_RS10745	ldhA	ldhA	D-lactate dehydrogenase	0.645546021460516	0.117442964180294	Upregulated	139.946402728689	WP_000762229.1
C2566_RS14050	yegX	yegX	glycoside hydrolase family 25 protein	0.645412303769681	0.131192879542708	Upregulated	21.5936291226786	WP_001300994.1
C2566_RS12585	ynjH	ynjH	YnjH family protein	0.645110748326746	0.141511662011596	Upregulated	24.8923402372026	WP_000085240.1
C2566_RS11740	ydgD	ydgD	trypsin-like serine peptidase	0.643957855410391	0.143604053719232	Upregulated	384.849612384624	WP_001260835.1
C2566_RS01095	frvR	frvR	putative frv operon regulatory protein	0.643344110020853	0.167929015929968	Upregulated	33.7440170672284	WP_000931298.1
C2566_RS17150	ygcN	ygcN	FAD-dependent oxidoreductase	0.642834420892126	0.117492828744092	Upregulated	62.7844821661949	WP_001301334.1
C2566_RS17010	ygbA	ygbA	nitrous oxide-stimulated promoter family protein	0.642662522755755	0.173645417528313	Upregulated	8.61800190016615	WP_000015497.1
C2566_RS14450	mepS	mepS	bifunctional murein DD-endopeptidase/murein LD-carboxypeptidase	0.639914543926289	0.149377828546583	Upregulated	3146.98868520244	WP_000241011.1
C2566_RS17835	argP	argP	DNA-binding transcriptional regulator ArgP	0.639469874282997	0.11013057694429	Upregulated	131.238920959353	WP_000828351.1
C2566_RS06605	hcxA	hcxA	hydroxycarboxylate dehydrogenase HcxA	0.636932841371642	0.145021633917278	Upregulated	36.8521499642237	WP_001120460.1
C2566_RS00350	ilvE	ilvE	branched-chain-amino-acid transaminase	0.636599235394601	0.0825314502525836	Upregulated	81.9383044062058	WP_000208515.1
C2566_RS24935	C2566_RS24935	C2566_RS24935	hypothetical protein	0.636404023989622	0.197067306763433	Upregulated	8.56077318851955	WP_001066080.1
C2566_RS12680	yeaC	yeaC	YeaC family protein	0.636035266347013	0.148783013530468	Upregulated	488.535125859942	WP_001301293.1
C2566_RS01455	trmA	trmA	tRNA (uridine(54)-C5)-methyltransferase TrmA	0.635440352095831	0.0481325972327206	Upregulated	89.3159540925743	WP_000187022.1
C2566_RS01070	fdoH	fdoH	formate dehydrogenase O subunit beta	0.633894926265972	0.102068676764699	Upregulated	417.549522060242	WP_000331377.1
C2566_RS11570	rem	rem	protein Rem	0.633579377281934	0.188062929598748	Upregulated	14.5003512146849	WP_000981003.1
C2566_RS11755	tqsA	tqsA	AI-2 transporter TqsA	0.632798169394972	0.177720358439608	Upregulated	187.77553305455	WP_001118241.1
C2566_RS25070	C2566_RS25070	C2566_RS25070	hypothetical protein	0.632463367522609	0.20057177086011	Upregulated	35.5257856777298	WP_001299740.1
C2566_RS12800	leuE	leuE	leucine efflux protein LeuE	0.631886208932708	0.141511662011596	Upregulated	58.1534965191227	WP_000457199.1
C2566_RS17930	sdhE	sdhE	FAD assembly factor SdhE	0.630718829400229	0.129876076072481	Upregulated	219.933834567765	WP_000354046.1
C2566_RS09595	ycgZ	ycgZ	regulatory protein YcgZ	0.630689901832114	0.167929015929968	Upregulated	34.3415424265529	WP_000554140.1
C2566_RS06665	rna	rna	ribonuclease I	0.630147099548296	0.0853977579803254	Upregulated	200.209739626489	WP_000643397.1
C2566_RS15400	alaC	alaC	alanine transaminase	0.629557886116029	0.124310495236125	Upregulated	135.826495138504	WP_000785931.1
C2566_RS17630	C2566_RS17630	C2566_RS17630	hypothetical protein	0.629401919229118	0.191392888281926	Upregulated	154.925522830848	NA
C2566_RS11410	yneK	yneK	putative protein YneK	0.627373270802634	0.19073760386109	Upregulated	9.6075582315948	WP_000258604.1
C2566_RS21930	adeD	adeD	adenine deaminase	0.626851099929207	0.186184115596249	Upregulated	30.4183104766264	WP_001065718.1
C2566_RS07095	kdpB	kdpB	potassium-transporting ATPase subunit KdpB	0.626738231607234	0.18805983824943	Upregulated	19.3838660945918	WP_000087944.1
C2566_RS05935	ybaN	ybaN	DUF454 family protein	0.625584300245315	0.15288670159384	Upregulated	15.6828699957043	WP_001188905.1
C2566_RS01810	malF	malF	maltose ABC transporter permease MalF	0.625314897915116	0.205886262622409	Upregulated	14.2670495529893	WP_001297290.1
C2566_RS14110	C2566_RS14110	C2566_RS14110	hypothetical protein	0.624767989051918	0.188062929598748	Upregulated	118.525151086469	WP_001268667.1
C2566_RS17550	galR	galR	HTH-type transcriptional regulator GalR	0.624176055491144	0.127570287187022	Upregulated	91.4459402867232	WP_000201048.1
C2566_RS03085	C2566_RS03085	C2566_RS03085	surface-adhesin E family protein	0.622524334080109	0.190739147880474	Upregulated	7.8537369994349	WP_000254999.1
C2566_RS13070	yebE	yebE	tellurite resistance TerB family protein	0.622385917834355	0.149141346724214	Upregulated	344.966807795671	WP_000024745.1
C2566_RS20575	gntK	gntK	gluconokinase	0.621846568064739	0.145898144645799	Upregulated	32.0283903120187	WP_000108330.1
C2566_RS16390	yfiE	yfiE	LysR family transcriptional regulator	0.621679700121092	0.0951833207220366	Upregulated	48.128609050149	WP_001300638.1
C2566_RS01805	malG	malG	maltose ABC transporter permease MalG	0.621640232982246	0.203154503727675	Upregulated	7.50187073036104	WP_001252058.1
C2566_RS04755	metN	metN	methionine ABC transporter ATP-binding protein MetN	0.621005747652206	0.15742958820831	Upregulated	26.9402259928441	WP_000593994.1
C2566_RS18240	yghO	yghO	protein YghO	0.619469882504601	0.20874448168229	Upregulated	11.6174727652923	WP_001300526.1
C2566_RS05755	bolA	bolA	transcriptional regulator BolA	0.619130475607673	0.17649722652627	Upregulated	991.927908962414	WP_000973448.1
C2566_RS16645	lhgO	lhgO	L-2-hydroxyglutarate oxidase	0.618906199475216	0.154739663953381	Upregulated	38.7978462122028	WP_000271963.1
C2566_RS08610	matP	matP	macrodomain Ter protein MatP	0.618803303272509	0.15288670159384	Upregulated	525.438809265516	WP_000877161.1
C2566_RS21305	bax	bax	protein bax	0.618270570499767	0.104917352499573	Upregulated	831.468775374983	WP_001297957.1
C2566_RS16495	raiA	raiA	ribosome-associated translation inhibitor RaiA	0.616167493127104	0.130479099101676	Upregulated	69203.9686783827	WP_000178456.1
C2566_RS05185	fdrA	fdrA	acyl-CoA synthetase FdrA	0.614804005670302	0.21285139164306	Upregulated	11.3419500670718	WP_000111813.1
C2566_RS17280	yqcC	yqcC	YqcC family protein	0.613822202912242	0.197291609144956	Upregulated	7.85999504784292	WP_000207003.1
C2566_RS02775	ytfH	ytfH	winged helix-turn-helix transcriptional regulator	0.613766567810664	0.166347823777029	Upregulated	89.0165013624661	WP_000084622.1
C2566_RS21080	bcsA	bcsA	UDP-forming cellulose synthase catalytic subunit	0.613710650726834	0.129876076072481	Upregulated	49.8775929989995	WP_000025892.1
C2566_RS07740	ompX	ompX	outer membrane protein OmpX	0.613486428791761	0.141511662011596	Upregulated	978.158452348206	WP_001295296.1
C2566_RS04435	htrE	htrE	Yad fimbria usher protein HtrE	0.61330497831795	0.209010019114295	Upregulated	30.1704745373481	WP_000151605.1
C2566_RS25045	C2566_RS25045	C2566_RS25045	fimbria/pilus outer membrane usher protein	0.611851622384081	0.214091027936102	Upregulated	21.3447487046121	NA
C2566_RS21460	yibG	yibG	sel1 repeat family protein	0.611380080858129	0.197705228267203	Upregulated	18.4461267960723	WP_000642489.1
C2566_RS02340	cadA	cadA	lysine decarboxylase CadA	0.611220031590814	0.183134795327917	Upregulated	60.7798465699388	WP_001295383.1
C2566_RS10865	trg	trg	methyl-accepting chemotaxis protein Trg	0.611028245573381	0.160684614246977	Upregulated	46.3129616651088	WP_001098559.1
C2566_RS24890	C2566_RS24890	C2566_RS24890	hypothetical protein	0.610297385022591	0.214987386207893	Upregulated	120.227844112284	WP_001157925.1
C2566_RS14650	ompC	ompC	porin OmpC	0.610117055372561	0.198596501384051	Upregulated	20.2104909057812	NA
C2566_RS20960	hdeD	hdeD	acid-resistance protein HdeD	0.610025512971493	0.208250848095966	Upregulated	23.857004294964	WP_000965672.1
C2566_RS07840	dgcI	dgcI	GGDEF domain-containing protein	0.609342057065904	0.215630619400163	Upregulated	13.2816727878052	WP_000086904.1
C2566_RS06620	C2566_RS06620	C2566_RS06620	phosphoadenosine phosphosulfate reductase	0.608830804682691	0.207305194063472	Upregulated	11.3407381595998	NA
C2566_RS00210	asnC	asnC	transcriptional regulator AsnC	0.608199095450148	0.160684614246977	Upregulated	31.8045839220137	WP_000432970.1
C2566_RS20640	ugpA	ugpA	sn-glycerol-3-phosphate ABC transporter permease UgpA	0.607506784997198	0.207310743138177	Upregulated	15.1373856974646	WP_000099289.1
C2566_RS21705	pyrE	pyrE	orotate phosphoribosyltransferase	0.607341158975168	0.165759872231005	Upregulated	30.8287591501455	WP_000806177.1
C2566_RS09745	cvrA	cvrA	potassium/proton antiporter	0.606683444260964	0.104475620580263	Upregulated	222.560881219066	WP_000340194.1
C2566_RS01120	rhaM	rhaM	L-rhamnose mutarotase	0.60507695086523	0.19642695618948	Upregulated	24.4135872534212	WP_000619495.1
C2566_RS19695	acrF	acrF	multidrug efflux RND transporter permease subunit AcrF	0.6047022735848	0.15264906261108	Upregulated	69.7165366960233	WP_001273195.1
C2566_RS11745	mdtI	mdtI	multidrug/spermidine efflux SMR transporter subunit MdtI	0.604382483628996	0.214177842103476	Upregulated	4.73495651382789	WP_000046661.1
C2566_RS10485	mpaA	mpaA	murein tripeptide amidase MpaA	0.60388187295363	0.145898144645799	Upregulated	37.005292278675	WP_000219122.1
C2566_RS05020	yagU	yagU	YagU family protein	0.602906685009854	0.147370056637999	Upregulated	82.2187802014849	WP_001019920.1
C2566_RS15250	yfcS	yfcS	fimbria/pilus periplasmic chaperone	0.602465044553666	0.214798374142897	Upregulated	11.2794703646878	WP_001281621.1
C2566_RS01025	yihX	yihX	glucose-1-phosphatase	0.60187994565726	0.0999793398022763	Upregulated	161.698648897099	WP_001295269.1
C2566_RS04910	C2566_RS04910	C2566_RS04910	flagellar biosynthesis protein FlhA	0.601718020161737	0.22013629657201	Upregulated	15.2686712738436	NA
C2566_RS01895	C2566_RS01895	C2566_RS01895	DUF2713 family protein	0.601629957139533	0.218095685431141	Upregulated	17.3087493197764	NA
C2566_RS14495	radD	radD	DEAD/DEAH box helicase	0.601185366387368	0.129876076072481	Upregulated	61.4570660526935	WP_000578061.1
C2566_RS00900	yihG	yihG	acyltransferase	0.600632365690275	0.181094570016678	Upregulated	47.8471190251196	WP_001313432.1
C2566_RS04080	sgrR	sgrR	DNA-binding transcriptional regulator SgrR	0.600479566554933	0.153597054404759	Upregulated	30.8838626849915	WP_001295535.1
C2566_RS20470	malQ	malQ	4-alpha-glucanotransferase	0.597731637150396	0.143797883098186	Upregulated	205.359428131741	WP_000444361.1
C2566_RS15370	frc	frc	formyl-CoA transferase	0.597510613390036	0.222267606377355	Upregulated	8.86764679919623	WP_000106759.1
C2566_RS02795	ytfK	ytfK	DUF1107 domain-containing protein	0.597500002102323	0.175275050850361	Upregulated	10476.8125282035	WP_000689228.1
C2566_RS21875	C2566_RS21875	C2566_RS21875	DUF957 domain-containing protein	0.59728410148818	0.219429603979635	Upregulated	20.5673593586887	WP_000839243.1
C2566_RS09885	C2566_RS09885	C2566_RS09885	type I toxin-antitoxin system toxin Ldr family protein	0.597088319677815	0.217121979332381	Upregulated	14.6836302016573	WP_000170965.1
C2566_RS05350	mhpE	mhpE	4-hydroxy-2-oxovalerate aldolase	0.596867668597592	0.224334658575227	Upregulated	8.60235000781092	WP_001013494.1
C2566_RS10115	trpB	trpB	tryptophan synthase subunit beta	0.596077896849082	0.196581149790727	Upregulated	109.289841462718	WP_000209518.1
C2566_RS14715	yfaA	yfaA	DUF2138 domain-containing protein	0.595958403226091	0.145898144645799	Upregulated	35.3598911909393	WP_000012273.1
C2566_RS06735	crcB	crcB	fluoride efflux transporter CrcB	0.594878991363858	0.0918919356232244	Upregulated	54.5847821390418	WP_000939738.1
C2566_RS15525	C2566_RS15525	C2566_RS15525	FlxA-like family protein	0.59380189002193	0.224612778459299	Upregulated	8.31448346832501	WP_000201405.1
C2566_RS07010	fur	fur	ferric iron uptake transcriptional regulator	0.593675744580567	0.141511662011596	Upregulated	3016.35178532045	WP_000131702.1
C2566_RS15120	argT	argT	lysine/arginine/ornithine ABC transporter substrate-binding protein ArgT	0.592966070588602	0.212555345381658	Upregulated	330.213706562599	WP_000748271.1
C2566_RS13375	tyrP	tyrP	tyrosine transporter TyrP	0.591970501617351	0.124483221350565	Upregulated	41.830742339123	WP_000797573.1
C2566_RS11550	C2566_RS11550	C2566_RS11550	lipocalin family protein	0.591618216812097	0.180624252340406	Upregulated	51.0371374884822	WP_000780584.1
C2566_RS21310	malS	malS	alpha-amylase	0.590384896990742	0.191053269330745	Upregulated	41.200987901354	WP_000761228.1
C2566_RS10455	ycjW	ycjW	LacI family DNA-binding transcriptional regulator	0.589555038513674	0.197067306763433	Upregulated	47.6562192902473	WP_000075375.1
C2566_RS11415	ydeA	ydeA	L-arabinose MFS transporter	0.589501143760829	0.203934645291882	Upregulated	48.9195767727603	WP_000210799.1
C2566_RS01725	iclR	iclR	glyoxylate bypass operon transcriptional repressor IclR	0.588682275500232	0.181418851053357	Upregulated	194.724332048401	WP_000226403.1
C2566_RS08925	rutR	rutR	HTH-type transcriptional regulator RutR	0.588671160676774	0.131192879542708	Upregulated	112.790058319528	WP_001301219.1
C2566_RS19320	sfsB	sfsB	DNA-binding transcriptional regulator SfsB	0.588620715588687	0.226161994413533	Upregulated	8.19444604875277	WP_000445413.1
C2566_RS14390	psuT	psuT	NupC/NupG family nucleoside CNT transporter	0.587104419343169	0.139481645977875	Upregulated	35.5727857849908	WP_000353887.1
C2566_RS06535	entF	entF	enterobactin non-ribosomal peptide synthetase EntF	0.586683082338828	0.209010019114295	Upregulated	40.672669742154	WP_000077809.1
C2566_RS07465	C2566_RS07465	C2566_RS07465	ASCH domain-containing protein	0.586109826153766	0.207305194063472	Upregulated	13.6091959446864	WP_000002107.1
C2566_RS18395	exbB	exbB	tol-pal system-associated acyl-CoA thioesterase	0.585298298496726	0.197067306763433	Upregulated	189.944514739971	WP_000527844.1
C2566_RS12295	ppsR	ppsR	posphoenolpyruvate synthetase regulatory kinase/phosphorylase PpsR	0.585050546691336	0.0999793398022763	Upregulated	111.051241915079	WP_000368046.1
C2566_RS07280	mngR	mngR	mannosyl-D-glycerate transport/metabolism system transcriptional repressor MngR	0.584373820095534	0.121036384274893	Upregulated	56.361798501394	WP_000509900.1
C2566_RS17335	C2566_RS17335	C2566_RS17335	L-fuculose-phosphate aldolase	0.583805984141141	0.232365611218725	Upregulated	9.20524465767611	NA
C2566_RS25375	ydcD	ydcD	protein YdcD	0.583302634131781	0.221307503806975	Upregulated	92.1708103676895	WP_000939263.1
C2566_RS19555	aaeB	aaeB	p-hydroxybenzoic acid efflux pump subunit AaeB	0.583239321793606	0.165329782745028	Upregulated	36.7590775366956	WP_000510980.1
C2566_RS00400	trxA	trxA	thioredoxin TrxA	0.582544674848407	0.0926542043274299	Upregulated	1707.38902881539	WP_001280776.1
C2566_RS20240	frlC	frlC	fructoselysine 3-epimerase	0.582498097492691	0.219429603979635	Upregulated	12.354207941593	WP_000847837.1
C2566_RS03875	ispH	ispH	4-hydroxy-3-methylbut-2-enyl diphosphate reductase	0.581763775091443	0.0929474595582476	Upregulated	342.086389629712	WP_001166395.1
C2566_RS18920	cyuA	cyuA	cysteine desulfidase	0.581638628716975	0.171882638645873	Upregulated	30.0896560403748	WP_000460514.1
C2566_RS01000	yihS	yihS	sulfoquinovose isomerase	0.581233048440478	0.221453138166166	Upregulated	24.320492837508	WP_000870916.1
C2566_RS00940	glnL	glnL	nitrogen regulation protein NR(II)	0.58111452593382	0.103452424560915	Upregulated	58.0551087014031	WP_000190577.1
C2566_RS08765	gfcD	gfcD	YjbH domain-containing protein	0.58105556797258	0.231676131589563	Upregulated	18.3866003850188	WP_000742328.1
C2566_RS08780	gfcA	gfcA	threonine-rich inner membrane protein GfcA	0.580484521550795	0.214091027936102	Upregulated	35.5377149430238	WP_001295358.1
C2566_RS01975	soxR	soxR	redox-sensitive transcriptional activator SoxR	0.579568220958657	0.231271454484508	Upregulated	18.0731867245659	WP_000412428.1
C2566_RS07130	C2566_RS07130	C2566_RS07130	RHS repeat-associated core domain-containing protein	0.578610514634355	0.214091027936102	Upregulated	29.0577699825671	NA
C2566_RS13000	yebS	yebS	membrane integrity lipid transport subunit YebS	0.577126842813023	0.11013057694429	Upregulated	258.192844507079	WP_001301337.1
C2566_RS13625	yeeY	yeeY	LysR substrate-binding domain-containing protein	0.576948109127166	0.132938449027176	Upregulated	103.758695667821	WP_000803363.1
C2566_RS21890	setC	setC	sugar efflux transporter	0.575392432469539	0.22899658179691	Upregulated	11.0800200583386	WP_001172876.1
C2566_RS13945	baeR	baeR	two-component system response regulator BaeR	0.57402890864697	0.158166117170999	Upregulated	47.7575201581031	WP_000137877.1
C2566_RS11225	dosP	dosP	oxygen-sensing cyclic-di-GMP phosphodiesterase DosP	0.573639632185556	0.232365611218725	Upregulated	23.8820896297101	WP_012304876.1
C2566_RS18405	metC	metC	cystathionine beta-lyase	0.57360382316504	0.146643768203143	Upregulated	35.3630488617429	WP_001320425.1
C2566_RS19360	yrbG	yrbG	calcium/sodium antiporter	0.572695850878966	0.157648618881632	Upregulated	121.976029397502	WP_000922900.1
C2566_RS21405	yiaV	yiaV	HlyD family secretion protein	0.572217421165681	0.240908984685765	Upregulated	13.8517720982419	WP_000364895.1
C2566_RS09860	sirB2	sirB2	invasion regulator SirB2	0.571800908742353	0.200399873562616	Upregulated	22.3103211600125	WP_000200373.1
C2566_RS16220	yphG	yphG	DUF5107 domain-containing protein	0.57070838711846	0.217181127229877	Upregulated	42.8547785950201	WP_001329228.1
C2566_RS00555	yigA	yigA	DUF484 domain-containing protein	0.568893727267059	0.153381780442714	Upregulated	49.7880582177637	WP_000812796.1
C2566_RS18835	uxaA	uxaA	altronate dehydratase	0.568744727210655	0.145172671116097	Upregulated	74.52729716666	WP_001199352.1
C2566_RS09270	flgI	flgI	flagellar basal body P-ring protein FlgI	0.568330451145063	0.231271454484508	Upregulated	38.347327537403	WP_000589326.1
C2566_RS04905	rayT	rayT	REP-associated tyrosine transposase RayT	0.568213023929202	0.227467781688406	Upregulated	14.0350393584782	WP_000006260.1
C2566_RS13420	hchA	hchA	glyoxalase III HchA	0.567090264450363	0.222267606377355	Upregulated	16.8132118686169	NA
C2566_RS25450	C2566_RS25450	C2566_RS25450	hypothetical protein	0.566085207556492	0.244446306861815	Upregulated	15.4199257497351	WP_113705808.1
C2566_RS09085	ymdB	ymdB	O-acetyl-ADP-ribose deacetylase	0.565338347728354	0.139178821539585	Upregulated	39.8738923742045	WP_000857405.1
C2566_RS03330	creD	creD	cell envelope integrity protein CreD	0.565099130639028	0.222267606377355	Upregulated	32.8583293713457	WP_000920294.1
C2566_RS05445	yaiY	yaiY	YaiY family protein	0.564220169214388	0.246127754177876	Upregulated	6.3371346653815	WP_000763151.1
C2566_RS00340	ilvG	ilvG	acetolactate synthase 2 catalytic subunit	0.564106206662311	0.137344808211172	Upregulated	106.729061596099	WP_001012606.1
C2566_RS01800	xylE	xylE	D-xylose transporter XylE	0.563582287161782	0.20059580666022	Upregulated	25.8779325900347	WP_001097274.1
C2566_RS21260	wecH	wecH	O-acetyltransferase WecH	0.563277497590576	0.151705339157999	Upregulated	24.8160747681661	WP_001182642.1
C2566_RS06000	ybaK	ybaK	Cys-tRNA(Pro)/Cys-tRNA(Cys) deacylase YbaK	0.563188145839762	0.19073760386109	Upregulated	39.1941634180303	WP_000186631.1
C2566_RS15990	yfgH	yfgH	glycine zipper 2TM domain-containing protein	0.562935238506863	0.245773176745721	Upregulated	7.0140807708064	WP_001295476.1
C2566_RS15645	yfeY	yfeY	RpoE-regulated lipoprotein	0.562629941632962	0.175275050850361	Upregulated	223.485292897957	WP_000838937.1
C2566_RS21390	C2566_RS21390	C2566_RS21390	glycoside hydrolase family 127 protein	0.560779623866065	0.245549276390702	Upregulated	21.7040894817492	WP_001026900.1
C2566_RS09730	ycgB	ycgB	SpoVR family protein	0.560203074859547	0.166347823777029	Upregulated	374.993003012898	WP_000190854.1
C2566_RS05090	C2566_RS05090	C2566_RS05090	helix-turn-helix domain-containing protein	0.56010600779404	0.149085817163776	Upregulated	46.8020502460004	WP_000621009.1
C2566_RS17005	flhA	flhA	formate hydrogenlyase transcriptional activator FlhA	0.559780237353022	0.175275050850361	Upregulated	103.841798133532	WP_001301332.1
C2566_RS01305	C2566_RS01305	C2566_RS01305	TIGR02117 family protein	0.55941297886784	0.226161994413533	Upregulated	22.7946316818492	WP_000720774.1
C2566_RS25035	ydaN	ydaN	protein YnaN	0.559160918240368	0.249135986023175	Upregulated	8.86386774090279	WP_211180494.1
C2566_RS04860	yafV	yafV	2-oxoglutaramate amidase	0.557928238625967	0.109437232813284	Upregulated	83.6224311018647	WP_001118052.1
C2566_RS05150	betT	betT	choline BCCT transporter BetT	0.556640212475318	0.225797786968694	Upregulated	249.249557050836	WP_000131044.1
C2566_RS20215	nirC	nirC	nitrite transporter NirC	0.556419804676418	0.246408650760728	Upregulated	10.1604919535494	WP_000493556.1
C2566_RS01325	metL	metL	bifunctional aspartate kinase/homoserine dehydrogenase II	0.55368126201642	0.120294260089832	Upregulated	148.594502631971	WP_000110749.1
C2566_RS05825	decR	decR	DNA-binding transcriptional regulator DecR	0.553566258336892	0.194643346983682	Upregulated	46.8198896722342	WP_000884589.1
C2566_RS00375	ppiC	ppiC	peptidylprolyl isomerase PpiC	0.553262932452086	0.214091027936102	Upregulated	43.5519969847117	WP_001140251.1
C2566_RS10530	fnr	fnr	fumarate/nitrate reduction transcriptional regulator Fnr	0.552905652316358	0.15288670159384	Upregulated	1527.3960087567	NA
C2566_RS07680	ybiI	ybiI	C4-type zinc finger protein YbiI	0.552792670303129	0.252153392827077	Upregulated	149.359340352994	WP_000146343.1
C2566_RS06950	C2566_RS06950	C2566_RS06950	hypothetical protein	0.552518518848605	0.249135986023175	Upregulated	80.5334302644448	NA
C2566_RS05110	rclR	rclR	reactive chlorine-specific transcriptional regulator RclR	0.552312583702822	0.253131962733128	Upregulated	10.4102672995399	WP_000339594.1
C2566_RS20205	nirB	nirB	NADPH-nitrite reductase large subunit	0.550536803320174	0.107779123344817	Upregulated	112.802487741082	WP_000049208.1
C2566_RS04735	tsaA	tsaA	tRNA (N6-threonylcarbamoyladenosine(37)-N6)-methyltransferase TrmO	0.550310892265547	0.214808291104762	Upregulated	194.417528799365	WP_000094031.1
C2566_RS07675	ybiJ	ybiJ	DUF1471 family protein YbiJ	0.549686856549485	0.19642695618948	Upregulated	95.9794172115683	WP_000849301.1
C2566_RS15540	ypeB	ypeB	DUF3820 family protein	0.549449145067235	0.232927112396058	Upregulated	8.28426206491318	WP_000410201.1
C2566_RS05345	mhpF	mhpF	acetaldehyde dehydrogenase	0.54930346482918	0.255921463605516	Upregulated	7.05125423314378	WP_000044314.1
C2566_RS04580	yaeI	yaeI	phosphodiesterase YaeI	0.548865857820993	0.222267606377355	Upregulated	17.322787757519	WP_000625625.1
C2566_RS13785	wzxC	wzxC	colanic acid undecaprenyl disphosphate flippase WzxC	0.548723824878832	0.251689952191698	Upregulated	13.0578708682212	WP_000058488.1
C2566_RS17560	lysR	lysR	DNA-binding transcriptional regulator LysR	0.54695854400927	0.20475349680349	Upregulated	22.2080462309026	WP_000741828.1
C2566_RS02305	dcuS	dcuS	sensor histidine kinase	0.546916304380775	0.153381780442714	Upregulated	97.2854373305221	NA
C2566_RS21295	xylH	xylH	xylose ABC transporter permease XylH	0.546554337285103	0.25615126370146	Upregulated	14.6139561684195	WP_000047004.1
C2566_RS07995	C2566_RS07995	C2566_RS07995	phage baseplate assembly protein V	0.545500399548166	0.256482980900809	Upregulated	7.91029581972069	WP_000993743.1
C2566_RS22120	recF	recF	DNA replication/repair protein RecF	0.54535476369318	0.117605168627856	Upregulated	102.520062474995	WP_000060112.1
C2566_RS02110	alsB	alsB	D-allose transporter substrate-binding protein	0.544899053851202	0.179932130330805	Upregulated	21.5719360098357	WP_001046187.1
C2566_RS07055	C2566_RS07055	C2566_RS07055	DUF2625 domain-containing protein	0.54376103205297	0.259174540536492	Upregulated	11.9405461625392	WP_001208814.1
C2566_RS21450	yibA	yibA	HEAT repeat domain-containing protein	0.542784129134967	0.250007423159384	Upregulated	581.207136025633	WP_000072850.1
C2566_RS14135	C2566_RS14135	C2566_RS14135	DUF4132 domain-containing protein	0.54130403735224	0.257806704952851	Upregulated	57.9460983543987	WP_001215622.1
C2566_RS14425	yeiW	yeiW	YkgJ family cysteine cluster protein	0.540601268209231	0.240746440710839	Upregulated	10.5210840349809	WP_000389030.1
C2566_RS08645	helD	helD	DNA helicase IV	0.540404508943847	0.129039127580962	Upregulated	237.3573194003	WP_001295354.1
C2566_RS14525	yejO	yejO	autotransporter YejO	0.540035553189733	0.149377828546583	Upregulated	162.700984420362	WP_000554226.1
C2566_RS19995	C2566_RS19995	C2566_RS19995	secretin N-terminal domain-containing protein	0.539228456835617	0.261413914602462	Upregulated	5.4453008814276	WP_000677419.1
C2566_RS21955	ilvN	ilvN	acetolactate synthase small subunit	0.539069946156628	0.21721975040321	Upregulated	170.854649998138	WP_001181706.1
C2566_RS19065	agaB	agaB	PTS galactosamine transporter subunit IIB	0.538584232870959	0.248153122100624	Upregulated	4.93918894860134	WP_000098022.1
C2566_RS05500	yaiA	yaiA	protein YaiA	0.538467459611182	0.243482452502853	Upregulated	840.600838604057	WP_001142439.1
C2566_RS24535	yaiZ	yaiZ	DUF2754 domain-containing protein	0.537922697730719	0.245512727456706	Upregulated	157.141053477054	WP_001295334.1
C2566_RS15335	emrY	emrY	multidrug efflux MFS transporter permease subunit EmrY	0.537692685395674	0.246127754177876	Upregulated	18.0743351581106	WP_001018731.1
C2566_RS16060	pbpC	pbpC	peptidoglycan glycosyltransferase PbpC	0.537087673285654	0.17649722652627	Upregulated	58.4050521970889	WP_001137669.1
C2566_RS18285	C2566_RS18285	C2566_RS18285	lipopolysaccharide biosynthesis protein	0.536911790747756	0.262216017121643	Upregulated	10.676811221931	WP_000896885.1
C2566_RS14195	yohO	yohO	protein YohO	0.536819559106568	0.243135385127017	Upregulated	17.3634805896547	WP_001216966.1
C2566_RS25515	C2566_RS25515	C2566_RS25515	hypothetical protein	0.536305496997063	0.261413914602462	Upregulated	8.33678791992019	NA
C2566_RS02250	adiY	adiY	DNA-binding transcriptional activator AdiY	0.536145037225171	0.252323813083158	Upregulated	29.0505542798755	WP_001217060.1
C2566_RS17260	gudX	gudX	enolase C-terminal domain-like protein	0.535997415753984	0.20813124146102	Upregulated	21.8126112374435	WP_000211759.1
C2566_RS15510	C2566_RS15510	C2566_RS15510	hypothetical protein	0.535541339036692	0.224589154703946	Upregulated	506.63811183776	NA
C2566_RS02715	C2566_RS02715	C2566_RS02715	FAD-binding protein	0.535120948665165	0.261413914602462	Upregulated	24.0616401856009	WP_000080350.1
C2566_RS12655	ydjH	ydjH	sugar kinase	0.534649428102836	0.265218949005989	Upregulated	8.34529995694666	WP_001353847.1
C2566_RS16960	hycC	hycC	formate hydrogenlyase subunit 3	0.534517755065456	0.253131962733128	Upregulated	17.4845197679718	WP_001274388.1
C2566_RS07665	ybiB	ybiB	DNA-binding protein YbiB	0.533986516621252	0.200399873562616	Upregulated	169.622787389358	WP_000386551.1
C2566_RS07370	C2566_RS07370	C2566_RS07370	hypothetical protein	0.533723348964614	0.242263677165271	Upregulated	717.774618692993	NA
C2566_RS15890	hyfF	hyfF	hydrogenase 4 subunit F	0.533349465495771	0.254692294931012	Upregulated	11.1700409305899	WP_000122577.1
C2566_RS07640	hlyD	hlyD	secretion protein HlyD	0.532099890325317	0.0982615948786981	Upregulated	134.787358846277	WP_000743444.1
C2566_RS02260	melR	melR	transcriptional regulator MelR	0.531847708740923	0.243482452502853	Upregulated	138.69864358585	WP_001090758.1
C2566_RS23055	yncL	yncL	stress response membrane protein YncL	0.531713664049635	0.254692294931012	Upregulated	916.568596059417	WP_001303494.1
C2566_RS02050	yjcO	yjcO	Sel1 family TPR-like repeat protein YjcO	0.531304661460304	0.191555152479911	Upregulated	156.451582670399	WP_000719886.1
C2566_RS03975	kefF	kefF	glutathione-regulated potassium-efflux system oxidoreductase KefF	0.531036322618802	0.235895141981555	Upregulated	27.4855233174715	WP_000600725.1
C2566_RS18960	tdcA	tdcA	transcriptional regulator TdcA	0.530214505777708	0.192904618627533	Upregulated	1041.51965758037	WP_000104211.1
C2566_RS21155	dppA	dppA	dipeptide ABC transporter substrate-binding protein DppA	0.530176714802474	0.242509346627234	Upregulated	237.987063346808	WP_001222883.1
C2566_RS00110	bglG	bglG	transcriptional antiterminator BglG	0.529924172243919	0.268549656162398	Upregulated	8.97308516853011	WP_001300932.1
C2566_RS06005	ybaP	ybaP	TraB/GumN family protein	0.529367655872305	0.218890170521642	Upregulated	50.3057492392103	WP_000365173.1
C2566_RS00895	yihF	yihF	YdgA family protein	0.528984751974854	0.250007423159384	Upregulated	57.3654388469565	WP_000619851.1
C2566_RS01210	cdh	cdh	CDP-diacylglycerol diphosphatase	0.527760518685014	0.175275050850361	Upregulated	31.852665353555	WP_000708994.1
C2566_RS09420	ycfJ	ycfJ	glycine zipper 2TM domain-containing protein	0.527539073404603	0.257051894322887	Upregulated	20.7742081977203	WP_001043459.1
C2566_RS00220	viaA	viaA	ATPase RavA stimulator ViaA	0.527187721877216	0.0859125010069213	Upregulated	69.4794960801895	WP_000956615.1
C2566_RS13270	cheR	cheR	protein-glutamate O-methyltransferase CheR	0.526446695178168	0.253041357511484	Upregulated	12.3781852633623	WP_000204338.1
C2566_RS02535	mutL	mutL	DNA mismatch repair endonuclease MutL	0.526096718630319	0.218339139981316	Upregulated	455.067921701892	WP_001122505.1
C2566_RS20035	gspL	gspL	type II secretion system protein GspL	0.525313444853453	0.259174540536492	Upregulated	23.8989993445371	WP_001115228.1
C2566_RS07925	C2566_RS07925	C2566_RS07925	replication endonuclease	0.524490202111577	0.26820232581909	Upregulated	15.3907148933234	NA
C2566_RS19100	yraK	yraK	fimbrial protein	0.52428086574502	0.227467781688406	Upregulated	34.487102921841	WP_000816992.1
C2566_RS06935	C2566_RS06935	C2566_RS06935	hypothetical protein	0.524005180942652	0.239609518907834	Upregulated	115.095693966729	NA
C2566_RS16515	yfiL	yfiL	DUF2799 domain-containing protein	0.522328495829911	0.26907118633769	Upregulated	23.8511002787784	WP_000976004.1
C2566_RS06595	cstA	cstA	pyruvate/proton symporter CstA	0.52215818512412	0.258861080560494	Upregulated	945.756789465711	NA
C2566_RS10980	ydcT	ydcT	ABC transporter ATP-binding protein	0.521468978627417	0.242293702402358	Upregulated	14.139381585637	WP_000220396.1
C2566_RS11350	C2566_RS11350	C2566_RS11350	ABC transporter permease subunit	0.521198144682868	0.275271973931036	Upregulated	11.8145842490093	NA
C2566_RS11290	ydeP	ydeP	acid resistance putative oxidoreductase YdeP	0.520837488943383	0.249973404180486	Upregulated	43.9742279463557	WP_000726691.1
C2566_RS02100	alsC	alsC	D-allose ABC transporter permease	0.520750044427404	0.273188491691627	Upregulated	9.59483310215218	WP_000507106.1
C2566_RS13595	sbmC	sbmC	DNA gyrase inhibitor SbmC	0.519373147275627	0.227467781688406	Upregulated	270.727867185396	WP_001105393.1
C2566_RS01310	yiiX	yiiX	YiiX family permuted papain-like enzyme	0.519180688006479	0.233058060888935	Upregulated	29.2133204483409	WP_000797341.1
C2566_RS02970	yjgM	yjgM	GNAT family N-acetyltransferase	0.519177374503675	0.209010019114295	Upregulated	39.404616433319	WP_001059397.1
C2566_RS20525	C2566_RS20525	C2566_RS20525	PstS family phosphate ABC transporter substrate-binding protein	0.519129547723335	0.276834090553877	Upregulated	13.1405448496786	WP_001032214.1
C2566_RS11260	yddB	yddB	TonB-dependent receptor plug domain-containing protein	0.518988705116517	0.268808261813495	Upregulated	26.9694316992311	WP_000832450.1
C2566_RS01440	sthA	sthA	Si-specific NAD(P)(+) transhydrogenase	0.518541140031677	0.212425958615006	Upregulated	1077.48628193199	WP_001120798.1
C2566_RS01030	yihY	yihY	virulence factor BrkB family protein	0.518455877126739	0.0959326047583722	Upregulated	258.624311752154	WP_000920762.1
C2566_RS10015	ychE	ychE	NAAT family transporter YchE	0.517866320467909	0.213130112880347	Upregulated	60.2685921177813	WP_000616554.1
C2566_RS19005	garD	garD	galactarate dehydratase	0.516734896951119	0.19073760386109	Upregulated	50.3778130704592	WP_001273763.1
C2566_RS11330	C2566_RS11330	C2566_RS11330	fimbrial protein	0.515967501004977	0.275271973931036	Upregulated	6.31525404285597	WP_000931227.1
C2566_RS15445	glk	glk	glucokinase	0.514543601196608	0.181526178684144	Upregulated	141.654423635278	WP_000170346.1
C2566_RS00575	C2566_RS00575	C2566_RS00575	SAM hydrolase/SAM-dependent halogenase family protein	0.513847211872822	0.107075001366573	Upregulated	146.971787633741	WP_000751614.1
C2566_RS20175	argD	argD	bifunctional acetylornithine/succinyldiaminopimelate transaminase	0.513736154781286	0.15288670159384	Upregulated	102.731766094804	WP_000963792.1
C2566_RS09740	dadX	dadX	catabolic alanine racemase DadX	0.513553933189038	0.276627985066958	Upregulated	390.260528891014	WP_000197884.1
C2566_RS18890	yqjG	yqjG	glutathionyl-hydroquinone reductase YqjG	0.51328008427295	0.167733099687304	Upregulated	58.2822738174121	WP_000531205.1
C2566_RS05400	tauC	tauC	taurine ABC transporter permease TauC	0.513148811567232	0.262216017121643	Upregulated	14.6773613771092	WP_000114585.1
C2566_RS00565	yigB	yigB	5-amino-6-(5-phospho-D-ribitylamino)uracil phosphatase YigB	0.513131714382179	0.175275050850361	Upregulated	44.9593054251291	WP_001213584.1
C2566_RS12700	yeaE	yeaE	methylglyoxal reductase YeaE	0.51310478545026	0.176598934925901	Upregulated	62.0079093359928	WP_001186371.1
C2566_RS18740	ygjG	ygjG	putrescine aminotransferase	0.512843537693065	0.219429603979635	Upregulated	106.765630898668	WP_001301395.1
C2566_RS00060	yieF	yieF	class I chromate reductase YieF	0.512695174236229	0.1764515333691	Upregulated	77.2468103544474	WP_001291268.1
C2566_RS04760	gmhB	gmhB	D-glycero-beta-D-manno-heptose 1,7-bisphosphate 7-phosphatase	0.512625305928562	0.18564612873088	Upregulated	111.506953494397	WP_001140174.1
C2566_RS07355	C2566_RS07355	C2566_RS07355	hypothetical protein	0.512291027168399	0.224612778459299	Upregulated	388.092723798605	NA
C2566_RS13915	yegL	yegL	vWA domain-containing protein	0.511412892089501	0.283554807779913	Upregulated	6.91650585978524	WP_000003153.1
C2566_RS17300	ppnN	ppnN	nucleotide 5'-monophosphate nucleosidase PpnN	0.511407754677702	0.260580111919245	Upregulated	1138.55421930361	WP_000627995.1
C2566_RS17410	csdE	csdE	cysteine desulfurase sulfur acceptor subunit CsdE	0.510987031017968	0.173003033742794	Upregulated	142.632187832404	WP_000184261.1
C2566_RS20855	yhiM	yhiM	DUF2776 domain-containing protein	0.510613825737381	0.276834090553877	Upregulated	16.991927798744	WP_001028905.1
C2566_RS09435	ldtC	ldtC	L,D-transpeptidase LdtC	0.50990991214745	0.206185129895255	Upregulated	144.747597623797	WP_012767720.1
C2566_RS03050	C2566_RS03050	C2566_RS03050	phosphoethanolamine transferase	0.509775273303743	0.227467781688406	Upregulated	173.136848058419	NA
C2566_RS07795	fsa	fsa	fructose-6-phosphate aldolase	0.509162718704311	0.19073760386109	Upregulated	32.1940621134924	WP_001301278.1
C2566_RS10205	ymiA	ymiA	YmiA family putative membrane protein	0.508751563601819	0.265246984285734	Upregulated	24.2506982925005	WP_001300896.1
C2566_RS11230	dosC	dosC	diguanylate cyclase DosC	0.507852053079583	0.279686637930299	Upregulated	14.9205051158428	WP_000426272.1
C2566_RS13135	znuA	znuA	zinc ABC transporter substrate-binding protein ZnuA	0.507194824076493	0.174787118042008	Upregulated	280.975533575789	WP_001300644.1
C2566_RS13380	yecA	yecA	UPF0149 family protein YecA	0.506534562328652	0.167929015929968	Upregulated	316.351810051793	WP_000847880.1
C2566_RS13080	yebF	yebF	protein YebF	0.50556052171471	0.246432435919894	Upregulated	86.5110401357041	WP_001295500.1
C2566_RS21465	C2566_RS21465	C2566_RS21465	Imm57 family immunity protein	0.504865784121284	0.260711056873782	Upregulated	11.1733665537725	NA
C2566_RS08090	potG	potG	putrescine ABC transporter ATP-binding subunit PotG	0.504814054946776	0.28586785246165	Upregulated	8.88604777114033	WP_000996005.1
C2566_RS10540	abgT	abgT	p-aminobenzoyl-glutamate transporter	0.50361932719172	0.237185563272094	Upregulated	29.2443296048789	WP_000062972.1
C2566_RS00710	C2566_RS00710	C2566_RS00710	cysteine hydrolase family protein	0.503615173474711	0.276834090553877	Upregulated	11.5005279569244	WP_000194414.1
C2566_RS05520	C2566_RS05520	C2566_RS05520	DUF2773 domain-containing protein	0.503540906780376	0.271666466564025	Upregulated	25.0482286128122	NA
C2566_RS18475	mqsR	mqsR	type II toxin-antitoxin system toxin MqsR	0.503347269500365	0.28810087583836	Upregulated	2878.29911796206	WP_000415584.1
C2566_RS09265	flgH	flgH	flagellar basal body L-ring protein FlgH	0.503009091598044	0.287157877368184	Upregulated	19.0499767754762	WP_001295442.1
C2566_RS02280	yjdF	yjdF	DUF2238 domain-containing protein	0.501657124926427	0.259174540536492	Upregulated	19.6512949493463	WP_000198751.1
C2566_RS05885	maa	maa	maltose O-acetyltransferase	0.50142228235803	0.25166204913784	Upregulated	73.4218171108477	WP_000102564.1
C2566_RS09430	bhsA	bhsA	multiple stress resistance protein BhsA	0.500236306466732	0.275271973931036	Upregulated	217.93022929769	WP_000800153.1
C2566_RS18735	aer	aer	aerotaxis sensor receptor Aer	0.500047590773221	0.152991192033135	Upregulated	66.1235248611738	WP_000094721.1
C2566_RS04825	yafS	yafS	class I SAM-dependent methyltransferase	0.500044604468498	0.149085817163776	Upregulated	149.866681441045	WP_001297210.1
C2566_RS01595	thiF	thiF	thiazole biosynthesis adenylyltransferase ThiF	0.498929052883037	0.259620242231648	Upregulated	21.5461970228644	WP_000999737.1
C2566_RS07415	zitB	zitB	CDF family zinc transporter ZitB	0.498908372176247	0.214091027936102	Upregulated	76.697542872625	WP_000951295.1
C2566_RS09155	yceJ	yceJ	cytochrome b	0.498554468740104	0.275034893303877	Upregulated	12.6651532353069	WP_000011114.1
C2566_RS14920	elaD	elaD	deubiquitinase ElaD	0.498024253720757	0.292169944527239	Upregulated	28.3059839173621	WP_001326980.1
C2566_RS22100	yidA	yidA	sugar-phosphatase	0.496633904744378	0.131590481461842	Upregulated	97.1918023377129	WP_000985549.1
C2566_RS08670	hspQ	hspQ	heat shock protein HspQ	0.496106840459806	0.249203288564666	Upregulated	457.900265770115	WP_001295356.1
C2566_RS18860	mzrA	mzrA	EnvZ/OmpR regulon moderator MzrA	0.49461781256167	0.227467781688406	Upregulated	117.489229580698	WP_001166760.1
C2566_RS11805	fumC	fumC	class II fumarate hydratase	0.494044412496758	0.232545317531699	Upregulated	294.628737612423	WP_001099086.1
C2566_RS06520	fepA	fepA	siderophore enterobactin receptor FepA	0.49404109206363	0.272474910470318	Upregulated	233.058239540813	WP_001034916.1
C2566_RS15255	yfcU	yfcU	fimbrial usher protein YfcU	0.493931246152234	0.287126275078471	Upregulated	39.1910128354279	WP_001300969.1
C2566_RS19490	dcuC	dcuC	anaerobic C4-dicarboxylate transporter DcuC	0.493875010073619	0.297995413290101	Upregulated	14.3912912770634	WP_000467018.1
C2566_RS00600	C2566_RS00600	C2566_RS00600	YPO3983 family protein	0.493076884049955	0.295096618741412	Upregulated	28.5954662784641	WP_001066390.1
C2566_RS08665	yccU	yccU	CoA-binding protein	0.492079713047142	0.252651158458194	Upregulated	36.0060128141331	WP_001301418.1
C2566_RS18530	yqiB	yqiB	DUF1249 family protein	0.491941828885897	0.233058060888935	Upregulated	369.950908828289	WP_000833393.1
C2566_RS03935	caiB	caiB	L-carnitine CoA-transferase	0.491623045074356	0.28586785246165	Upregulated	14.3386649582186	NA
C2566_RS02600	yjfK	yjfK	YjfK family protein	0.491293853541722	0.296489504764117	Upregulated	4.82301260855774	WP_000012548.1
C2566_RS04370	can	can	carbonate dehydratase	0.490969868079284	0.177569662284017	Upregulated	623.459673458425	WP_000651599.1
C2566_RS12685	msrB	msrB	peptide-methionine (R)-S-oxide reductase MsrB	0.490954371451144	0.25611720682548	Upregulated	1388.57342661824	WP_001284618.1
C2566_RS14140	yehI	yehI	DUF4132 domain-containing protein YehI	0.49039513210593	0.276834090553877	Upregulated	49.5613468197293	WP_000356829.1
C2566_RS01050	yiiF	yiiF	protein YiiF	0.489780870438947	0.247022736018142	Upregulated	26.394236602231	WP_001086388.1
C2566_RS17480	ppdB	ppdB	prepilin peptidase-dependent protein	0.489628886746511	0.298820444744339	Upregulated	12.357941659172	WP_001144297.1
C2566_RS18215	glcG	glcG	GlcG family protein	0.488867649303743	0.285548961575469	Upregulated	20.2202468681112	WP_000853256.1
C2566_RS00505	aslB	aslB	anaerobic sulfatase maturase	0.487855223811328	0.184199758676104	Upregulated	48.8824309664107	WP_000941547.1
C2566_RS01100	frvX	frvX	aminopeptidase	0.487684579349131	0.265150694650935	Upregulated	30.0284794418654	WP_001019484.1
C2566_RS12060	punR	punR	DNA-binding transcriptional activator PunR	0.487672201261544	0.197067306763433	Upregulated	73.4253092606116	WP_000269493.1
C2566_RS11880	ydgT	ydgT	transcription modulator YdgT	0.487371754010989	0.301224299188055	Upregulated	12.5431552015228	WP_000217950.1
C2566_RS15905	hyfI	hyfI	hydrogenase 4 catalytic subunit HyfI	0.48728178150809	0.301224299188055	Upregulated	6.01390089060839	WP_000075541.1
C2566_RS06525	fes	fes	enterochelin esterase	0.486815130886364	0.300596404568125	Upregulated	9.89261683357037	WP_000125832.1
C2566_RS06475	ybdJ	ybdJ	DUF1158 domain-containing protein	0.486601028847424	0.252323813083158	Upregulated	50.6984510090131	WP_000682514.1
C2566_RS16710	nrdH	nrdH	glutaredoxin-like protein NrdH	0.486258632899035	0.301224299188055	Upregulated	12.9096040374306	WP_001223227.1
C2566_RS04120	leuO	leuO	transcriptional regulator LeuO	0.486001005417019	0.300246677312366	Upregulated	18.8341981136686	WP_001115472.1
C2566_RS19545	yhcN	yhcN	peroxide/acid stress response protein YhcN	0.485817530856165	0.298828179907425	Upregulated	849.919113800175	WP_001295273.1
C2566_RS17855	fau	fau	5-formyltetrahydrofolate cyclo-ligase	0.485630068295579	0.236032109439065	Upregulated	267.360345303276	WP_001298273.1
C2566_RS04390	yadE	yadE	polysaccharide deacetylase family protein	0.485023448890377	0.246428137252653	Upregulated	91.5830385138421	WP_000277917.1
C2566_RS20340	hofQ	hofQ	DNA uptake porin HofQ	0.482609951783472	0.296489504764117	Upregulated	18.3356632727427	WP_000815968.1
C2566_RS06060	ybbO	ybbO	NADP(+)-dependent aldehyde reductase	0.482469089131733	0.192904618627533	Upregulated	53.5432364323276	WP_000148941.1
C2566_RS13280	tar	tar	methyl-accepting chemotaxis protein II	0.481932873545221	0.301224299188055	Upregulated	27.0429723786754	WP_001297437.1
C2566_RS07950	C2566_RS07950	C2566_RS07950	retron St85 family RNA-directed DNA polymerase	0.481297787529787	0.276834090553877	Upregulated	1013.6325658209	WP_226347323.1
C2566_RS11035	pqqU	pqqU	TonB-dependent receptor PqqU	0.480938420933817	0.242889756524664	Upregulated	190.43196877528	WP_000689311.1
C2566_RS08200	ybjD	ybjD	ATP-dependent endonuclease	0.480246895240166	0.181418851053357	Upregulated	56.577621626652	WP_000599802.1
C2566_RS13930	mdtC	mdtC	multidrug efflux RND transporter permease subunit MdtC	0.48008685621528	0.271666466564025	Upregulated	41.1272856497586	WP_000667585.1
C2566_RS19560	aaeA	aaeA	p-hydroxybenzoic acid efflux pump subunit AaeA	0.479639277964139	0.276834090553877	Upregulated	27.3424631862091	WP_000854033.1
C2566_RS09620	ymgF	ymgF	cell division-associated protein YmgF	0.478676207297754	0.304625801314994	Upregulated	6.41670252072908	WP_001065861.1
C2566_RS10560	abgR	abgR	LysR family transcriptional regulator	0.4784175022298	0.197002596581502	Upregulated	63.7768712701214	WP_000885454.1
C2566_RS14790	rpnE	rpnE	ISNCY family transposase	0.477193260381121	0.31127230566339	Upregulated	13.5505070887814	WP_000140557.1
C2566_RS20410	envZ	envZ	two-component system sensor histidine kinase EnvZ	0.476241981808474	0.233058060888935	Upregulated	122.564754651701	WP_001253686.1
C2566_RS15720	eutE	eutE	aldehyde dehydrogenase family protein	0.475845795165029	0.298820444744339	Upregulated	8.67284613519642	WP_001075690.1
C2566_RS18040	galP	galP	galactose/proton symporter	0.475434303040924	0.240645533569891	Upregulated	65.1245978239126	WP_012775975.1
C2566_RS01955	ssb1	ssb1	single-stranded DNA-binding protein SSB1	0.474895986070124	0.249203288564666	Upregulated	218.463190245007	WP_000168305.1
C2566_RS15995	yfgI	yfgI	DUF5384 family protein	0.47436564956644	0.275271973931036	Upregulated	29.1976293468463	WP_000755173.1
C2566_RS03135	fecE	fecE	Fe(3+) dicitrate ABC transporter ATP-binding protein FecE	0.473837054795109	0.31260592062309	Upregulated	12.4556340726824	WP_000175457.1
C2566_RS16205	yphD	yphD	ABC transporter permease	0.473304244070358	0.313835980954749	Upregulated	9.29896610412905	WP_001276670.1
C2566_RS02430	ecnB	ecnB	lipoprotein toxin entericidin B	0.472267606969518	0.302373033654454	Upregulated	1349.54848068611	WP_000239596.1
C2566_RS02625	yjfN	yjfN	DUF1471 family protease activator YjfN	0.470480866921267	0.306532575620839	Upregulated	191.981197582759	WP_000811566.1
C2566_RS13580	C2566_RS13580	C2566_RS13580	EutP/PduV family microcompartment system protein	0.470192271795097	0.318176292113909	Upregulated	7.44523373290445	WP_001016348.1
C2566_RS15310	yfdC	yfdC	formate/nitrite transporter family protein	0.470038165114426	0.313336618504123	Upregulated	17.4720969316255	WP_000368117.1
C2566_RS21860	C2566_RS21860	C2566_RS21860	IS30-like element IS30 family transposase	0.469563434179539	0.273020730126835	Upregulated	86.6570172065933	NA
C2566_RS08245	infA	infA	translation initiation factor IF-1	0.468963813881653	0.268549656162398	Upregulated	2017.91671716359	WP_001040187.1
C2566_RS13440	msrP	msrP	protein-methionine-sulfoxide reductase catalytic subunit MsrP	0.468921004649803	0.282201395535486	Upregulated	32.8351575971915	WP_000740094.1
C2566_RS19180	mtr	mtr	tryptophan permease	0.468600624938631	0.304625801314994	Upregulated	1317.29509001488	WP_000224351.1
C2566_RS17940	fldB	fldB	flavodoxin FldB	0.468473852923308	0.287126275078471	Upregulated	279.665634380795	WP_001055874.1
C2566_RS07660	dinG	dinG	ATP-dependent DNA helicase DinG	0.468062049710303	0.258861080560494	Upregulated	113.402947520889	WP_001340191.1
C2566_RS19155	yhbS	yhbS	GNAT family N-acetyltransferase	0.467910910186506	0.270530988628125	Upregulated	253.779424647108	WP_000908554.1
C2566_RS16735	proW	proW	glycine betaine/L-proline ABC transporter permease ProW	0.467781509982665	0.313732837661969	Upregulated	61.5021601723272	WP_000774988.1
C2566_RS05330	mhpB	mhpB	2,3-dihydroxyphenylpropionate/2,3-dihydroxicinnamic acid 1,2-dioxygenase	0.467033762069306	0.276834090553877	Upregulated	6.10042214607458	WP_000543457.1
C2566_RS11265	yddA	yddA	ABC transporter ATP-binding protein/permease	0.466857055563516	0.321588343188966	Upregulated	18.8785380374916	WP_000628583.1
C2566_RS20280	php	php	phosphotriesterase-related protein	0.465974609285903	0.322517008686756	Upregulated	9.53325791397799	WP_000007010.1
C2566_RS12940	cspE	cspE	transcription antiterminator/RNA stability regulator CspE	0.465957603149148	0.302709335496691	Upregulated	5281.28297035235	WP_001062678.1
C2566_RS15090	yfcH	yfcH	TIGR01777 family oxidoreductase	0.465738188775098	0.260580111919245	Upregulated	172.526512901727	WP_001028341.1
C2566_RS07655	ybiA	ybiA	N-glycosidase YbiA	0.465489407944409	0.25166204913784	Upregulated	76.9840887160243	WP_001145126.1
C2566_RS12385	yniD	yniD	small membrane protein YniD	0.465458303063774	0.319923227209671	Upregulated	15.7949393129601	WP_001142445.1
C2566_RS17995	ygfS	ygfS	4Fe-4S dicluster domain-containing protein	0.464743766631036	0.320046064975564	Upregulated	8.77053575444885	WP_000838422.1
C2566_RS12495	ves	ves	environmental stress-induced protein Ves	0.463063141345005	0.325450426790932	Upregulated	8.00340251125163	WP_001300480.1
C2566_RS13465	C2566_RS13465	C2566_RS13465	hypothetical protein	0.461633905703796	0.305445387681873	Upregulated	85.9641105522021	NA
C2566_RS00695	C2566_RS00695	C2566_RS00695	DUF1116 domain-containing protein	0.461141880268337	0.317913953814191	Upregulated	9.36812826412569	WP_001093942.1
C2566_RS06015	copA	copA	copper-exporting P-type ATPase CopA	0.460946792413707	0.28586785246165	Upregulated	549.908283806078	WP_000083955.1
C2566_RS13395	C2566_RS13395	C2566_RS13395	hypothetical protein	0.460688342653459	0.301224299188055	Upregulated	656.336202732185	NA
C2566_RS20235	frlB	frlB	fructoselysine 6-phosphate deglycase	0.459521450981514	0.31623836680463	Upregulated	14.525090709872	WP_001295163.1
C2566_RS06540	wzz(fepE)	wzz(fepE)	LPS O-antigen length regulator Wzz(fepE)	0.458822453886497	0.329619831659802	Upregulated	13.1054797787984	WP_000096701.1
C2566_RS02335	dtpC	dtpC	dipeptide/tripeptide permease DtpC	0.458339421413675	0.320951992961067	Upregulated	31.6578950796111	WP_000856841.1
C2566_RS05285	cynX	cynX	cyanate transporter CynX	0.457597628832721	0.33103865899835	Upregulated	14.690767429968	WP_000927953.1
C2566_RS10475	tpx	tpx	thiol peroxidase	0.457122874315778	0.325450426790932	Upregulated	757.275580246813	WP_000084387.1
C2566_RS16085	sseB	sseB	enhanced serine sensitivity protein SseB	0.456658721885345	0.173888908805475	Upregulated	241.981325589365	WP_001295479.1
C2566_RS01910	qorA	qorA	quinone oxidoreductase	0.456382619239621	0.199546631649916	Upregulated	122.657147225104	WP_000235509.1
C2566_RS16290	yfhL	yfhL	4Fe-4S dicluster ferredoxin YfhL	0.456226689378017	0.304625801314994	Upregulated	89.9254265167801	WP_001196283.1
C2566_RS12475	osmE	osmE	osmotically-inducible lipoprotein OsmE	0.45517713066198	0.310723056528279	Upregulated	2434.5941629002	WP_001039044.1
C2566_RS03785	topAI	topAI	YjhX family toxin	0.454939011104807	0.317913953814191	Upregulated	64.9069906372105	WP_001054376.1
C2566_RS07935	C2566_RS07935	C2566_RS07935	DinI-like family protein	0.454710947373307	0.328628276027055	Upregulated	23.6986677359185	WP_001217575.1
C2566_RS01145	rhaS	rhaS	HTH-type transcriptional activator RhaS	0.453642479897418	0.297995413290101	Upregulated	14.8350741484959	WP_000217165.1
C2566_RS13905	yegI	yegI	protein kinase YegI	0.453564337427364	0.324343688995275	Upregulated	40.6546761315235	WP_001300985.1
C2566_RS22010	yidJ	yidJ	sulfatase-like hydrolase/transferase	0.45334354950269	0.328776822854136	Upregulated	16.143352235452	WP_000828527.1
C2566_RS02035	nrfF	nrfF	heme lyase NrfEFG subunit NrfF	0.453036833911013	0.334988971859918	Upregulated	8.89463456062677	WP_000033487.1
C2566_RS06380	rrrD	rrrD	lysozyme RrrD	0.45253718048648	0.338675200685278	Upregulated	8.94232957617544	WP_001135280.1
C2566_RS11785	ydgC	ydgC	GlpM family protein	0.452514459171559	0.301224299188055	Upregulated	54.9879581494097	WP_000524868.1
C2566_RS12930	mntP	mntP	manganese efflux pump MntP	0.451467832460248	0.316701892057254	Upregulated	23.9012517966517	WP_001296134.1
C2566_RS00560	xerC	xerC	tyrosine recombinase XerC	0.45124432841987	0.257051894322887	Upregulated	52.2117573879886	WP_000130686.1
C2566_RS12500	spy	spy	ATP-independent periplasmic protein-refolding chaperone Spy	0.450771808583218	0.281522692686098	Upregulated	562.594575758768	WP_001228987.1
C2566_RS25150	C2566_RS25150	C2566_RS25150	hypothetical protein	0.450701823224384	0.33030623200075	Upregulated	4.57219106982374	NA
C2566_RS02105	alsA	alsA	D-allose ABC transporter ATP-binding protein AlsA	0.449649274048312	0.341244950648268	Upregulated	13.1248941793458	WP_000235257.1
C2566_RS10760	ydbL	ydbL	YdbL family protein	0.448675684947411	0.325910085966313	Upregulated	51.7643025646857	WP_000752043.1
C2566_RS07735	rhtA	rhtA	threonine/homoserine exporter RhtA	0.448026898700258	0.328776822854136	Upregulated	24.7148235847585	WP_001295297.1
C2566_RS18690	ttdT	ttdT	L-tartrate/succinate antiporter	0.447294490993975	0.340671554707395	Upregulated	19.1244967912246	WP_000804967.1
C2566_RS20590	yhhX	yhhX	oxidoreductase	0.447106922001682	0.250007423159384	Upregulated	162.412965408501	WP_000236293.1
C2566_RS17095	ygbE	ygbE	DUF3561 family protein	0.447047391834692	0.239609518907834	Upregulated	175.629127140344	WP_001246104.1
C2566_RS00450	rffC	rffC	dTDP-4-amino-4,6-dideoxy-D-galactose acyltransferase	0.44638399150481	0.261413914602462	Upregulated	35.7015619725645	WP_001145183.1
C2566_RS06645	uspG	uspG	universal stress protein UspG	0.445992265837683	0.246432435919894	Upregulated	323.351090266053	WP_000278509.1
C2566_RS21170	C2566_RS21170	C2566_RS21170	hypothetical protein	0.445472798258306	0.297146557599936	Upregulated	22.6239557290748	NA
C2566_RS20125	kefB	kefB	glutathione-regulated potassium-efflux system protein KefB	0.44502115039191	0.19073760386109	Upregulated	102.828592643978	WP_000399122.1
C2566_RS15465	mntH	mntH	Nramp family divalent metal transporter	0.444550464395689	0.310723056528279	Upregulated	311.975119478743	WP_000186384.1
C2566_RS21135	dppD	dppD	dipeptide ABC transporter ATP-binding protein	0.444378389189689	0.288322517527816	Upregulated	25.1424465747808	WP_001196486.1
C2566_RS07570	moaA	moaA	GTP 3',8-cyclase MoaA	0.443988800172639	0.188062929598748	Upregulated	398.342535552534	WP_001295301.1
C2566_RS16280	yfhb	yfhb	phosphatidylglycerophosphatase C	0.443953265065211	0.240908984685765	Upregulated	88.7962967830461	WP_000190655.1
C2566_RS04035	polB	polB	DNA polymerase II	0.443101696628366	0.209010019114295	Upregulated	120.419430728465	WP_000035693.1
C2566_RS17760	yggP	yggP	zinc-binding dehydrogenase	0.443038751305205	0.347898681192303	Upregulated	12.0311280619766	WP_000853247.1
C2566_RS25325	C2566_RS25325	C2566_RS25325	tyrosine-type recombinase/integrase	0.442303414745428	0.315615056158561	Upregulated	19.2109148703402	WP_000290930.1
C2566_RS16465	C2566_RS16465	C2566_RS16465	hypothetical protein	0.442194781949688	0.302373033654454	Upregulated	71.4500125453266	NA
C2566_RS06960	C2566_RS06960	C2566_RS06960	hypothetical protein	0.439848388276939	0.341244950648268	Upregulated	116.505052310288	NA
C2566_RS15100	hisP	hisP	histidine ABC transporter ATP-binding protein HisP	0.43966564003468	0.292169944527239	Upregulated	91.0451591164401	WP_001293613.1
C2566_RS16930	hycI	hycI	hydrogenase maturation peptidase HycI	0.439581439969045	0.257806704952851	Upregulated	107.921650119475	WP_000132961.1
C2566_RS10960	hicA	hicA	type II toxin-antitoxin system mRNA interferase toxin HicA	0.438882646865358	0.326635943060087	Upregulated	44.6748325707004	WP_000813794.1
C2566_RS02955	C2566_RS02955	C2566_RS02955	hypothetical protein	0.438686740932109	0.350173415677846	Upregulated	143.351684244254	WP_000036440.1
C2566_RS01060	fdhE	fdhE	formate dehydrogenase accessory protein FdhE	0.438619239833242	0.260922449092873	Upregulated	149.226819453572	WP_000027705.1
C2566_RS18880	yqjK	yqjK	YqjK-like family protein	0.438301868326886	0.318176292113909	Upregulated	119.06801750567	WP_000096086.1
C2566_RS18525	cpdA	cpdA	3',5'-cyclic-AMP phosphodiesterase	0.438282477730923	0.326671115028274	Upregulated	1231.45363896599	WP_000444752.1
C2566_RS19825	arfA	arfA	alternative ribosome-rescue factor ArfA	0.43790134637969	NA	Upregulated	177.643323995945	WP_000092696.1
C2566_RS02975	yjgN	yjgN	YjgN family protein	0.437638732394507	0.342305526767328	Upregulated	29.0788653077797	WP_000079628.1
C2566_RS02345	cadB	cadB	cadaverine/lysine antiporter	0.436316324089676	0.347804277913081	Upregulated	15.7397078132674	WP_000092909.1
C2566_RS15260	yfcV	yfcV	fimbrial protein	0.436280584562228	0.354385043530618	Upregulated	18.7861878118814	WP_000033316.1
C2566_RS17430	C2566_RS17430	C2566_RS17430	hypothetical protein	0.436246177530626	0.349992837062386	Upregulated	111.408543937136	NA
C2566_RS25270	C2566_RS25270	C2566_RS25270	phage head spike fiber domain-containing protein	0.436099900607974	0.355181291145051	Upregulated	39.3230001578351	NA
C2566_RS02960	argF	argF	ornithine carbamoyltransferase	0.435568656329292	0.268063118820535	Upregulated	43.9767985434887	WP_000012907.1
C2566_RS15425	ypdE	ypdE	aminopeptidase	0.435518395567924	0.349346932634911	Upregulated	13.7324095330374	WP_000366012.1
C2566_RS06600	ybdD	ybdD	YbdD/YjiX family protein	0.435441439767599	0.348902896211358	Upregulated	211.841946603714	WP_000460431.1
C2566_RS20620	yhhA	yhhA	DUF2756 family protein	0.435316758054399	0.295096618741412	Upregulated	241.38339659221	WP_000825996.1
C2566_RS10995	patD	patD	aminobutyraldehyde dehydrogenase	0.435251387857201	0.276834090553877	Upregulated	41.1151350707032	WP_001163875.1
C2566_RS01730	metH	metH	methionine synthase	0.433921454606908	0.277887888402206	Upregulated	326.661485856287	WP_000095995.1
C2566_RS14665	atoS	atoS	two-component system sensor histidine kinase AtoS	0.433316084279722	0.272589512579396	Upregulated	206.090746909776	WP_000559135.1
C2566_RS16445	kgtP	kgtP	alpha-ketoglutarate permease	0.43276386604151	0.306895939031305	Upregulated	431.096041163722	WP_000841103.1
C2566_RS16210	yphE	yphE	sugar ABC transporter ATP-binding protein	0.432464453052964	0.355924831983091	Upregulated	17.0992309112325	WP_000493466.1
C2566_RS16810	C2566_RS16810	C2566_RS16810	hypothetical protein	0.432241570954162	0.317913953814191	Upregulated	135.728602112232	NA
C2566_RS21105	bcsG	bcsG	cellulose biosynthesis protein BcsG	0.43210323623108	0.287126275078471	Upregulated	38.253000549667	WP_000191622.1
C2566_RS09225	flgM	flgM	flagellar biosynthesis anti-sigma factor FlgM	0.43190651795927	0.355924831983091	Upregulated	18.9164631532218	WP_000020880.1
C2566_RS02450	frdD	frdD	fumarate reductase subunit FrdD	0.431590335176329	0.273020730126835	Upregulated	358.263161393888	WP_000609663.1
C2566_RS02070	mdtO	mdtO	multidrug efflux transporter permease subunit MdtO	0.43157273421976	0.338831859207084	Upregulated	19.410785981575	WP_001275205.1
C2566_RS04070	thiP	thiP	thiamine/thiamine pyrophosphate ABC transporter permease ThiP	0.43075209510104	0.35257395677295	Upregulated	31.721721983679	WP_000235723.1
C2566_RS10895	rimL	rimL	50S ribosomal protein L7/L12-serine acetyltransferase	0.430511816465594	0.295482326373333	Upregulated	350.156616114074	WP_000140873.1
C2566_RS15580	pdxK	pdxK	pyridoxine/pyridoxal/pyridoxamine kinase	0.430051775234733	0.242293702402358	Upregulated	62.1218247870925	WP_000096674.1
C2566_RS08560	zapC	zapC	cell division protein ZapC	0.428878146590541	0.301224299188055	Upregulated	87.9815853323949	WP_001295353.1
C2566_RS10450	ompG	ompG	monomeric porin OmpG	0.428626818203936	0.35708183073593	Upregulated	8.8736337238756	WP_000735257.1
C2566_RS18195	sslE	sslE	lipoprotein metalloprotease SslE	0.428598281337401	0.310303651808563	Upregulated	42.9040183012369	WP_001034469.1
C2566_RS04855	C2566_RS04855	C2566_RS04855	ISAs1 family transposase	0.428562510562417	0.362643156130982	Upregulated	12.6406451721398	WP_000420821.1
C2566_RS01650	zraS	zraS	two-component system sensor histidine kinase ZraS	0.427495716652545	0.287126275078471	Upregulated	83.4974363440485	WP_001211926.1
C2566_RS21425	yiaY	yiaY	L-threonine dehydrogenase	0.427271291514303	0.315581312501714	Upregulated	44.4498626021197	WP_000168700.1
C2566_RS12980	htpX	htpX	protease HtpX	0.42663146836961	0.301224299188055	Upregulated	1300.27198634686	WP_000984500.1
C2566_RS22045	ibpB	ibpB	small heat shock chaperone IbpB	0.426505059463829	0.353305371335245	Upregulated	806.851666414869	WP_001243431.1
C2566_RS08845	torD	torD	molecular chaperone TorD	0.425853856850144	0.360217088860693	Upregulated	14.8416925362985	WP_000209894.1
C2566_RS02755	cycA	cycA	D-serine/D-alanine/glycine transporter	0.425340395232905	0.356318980528123	Upregulated	560.642611077475	WP_000228346.1
C2566_RS16855	srlA	srlA	PTS glucitol/sorbitol transporter subunit IIC	0.425018745492786	0.339594813075692	Upregulated	11.6629004398517	WP_000573321.1
C2566_RS01590	thiS	thiS	sulfur carrier protein ThiS	0.424429964916423	0.362372277990168	Upregulated	14.8901642672741	WP_001166232.1
C2566_RS15635	murP	murP	PTS N-acetylmuramic acid transporter subunit IIBC	0.424051743259565	0.287126275078471	Upregulated	41.8052941268602	WP_001040449.1
C2566_RS05855	ybaY	ybaY	YbaY family lipoprotein	0.423358535683572	0.338799383996697	Upregulated	205.117781153396	WP_000779826.1
C2566_RS18575	ribB	ribB	3,4-dihydroxy-2-butanone-4-phosphate synthase	0.423014904095756	0.320046064975564	Upregulated	360.780915868944	WP_001076997.1
C2566_RS06755	ybeF	ybeF	YbeF family transcriptional regulator	0.422382405223934	0.369521499935842	Upregulated	12.2455375450138	WP_000378033.1
C2566_RS03215	C2566_RS03215	C2566_RS03215	hypothetical protein	0.422106976015266	0.370961994185036	Upregulated	9.11200145114153	WP_000871665.1
C2566_RS05835	mdlB	mdlB	SmdB family multidrug efflux ABC transporter permease/ATP-binding protein	0.421725068045328	0.247114529340908	Upregulated	111.002737710831	WP_001256174.1
C2566_RS05390	tauA	tauA	taurine ABC transporter substrate-binding protein	0.421238923232785	0.327920964871487	Upregulated	28.8799821173593	WP_001018416.1
C2566_RS12975	yebQ	yebQ	MFS transporter	0.421130556653788	0.363701986102632	Upregulated	25.5095359384142	WP_001301427.1
C2566_RS11150	fdnG	fdnG	formate dehydrogenase-N subunit alpha	0.420849615068121	0.355181291145051	Upregulated	40.716780598207	WP_012767733.1
C2566_RS06830	ybeL	ybeL	zinc ribbon-containing protein	0.420743704432293	0.326652194594037	Upregulated	878.263061663091	WP_001044880.1
C2566_RS03675	uxuA	uxuA	mannonate dehydratase	0.420647378714552	0.292002752096065	Upregulated	50.3746682300343	WP_000438562.1
C2566_RS09635	ymgD	ymgD	YmgD family protein	0.419727638515175	0.369217076367126	Upregulated	117.578532629948	WP_000979983.1
C2566_RS00800	rfaH	rfaH	transcription/translation regulatory transformer protein RfaH	0.418553997348261	0.268063118820535	Upregulated	79.1075900686986	WP_001192396.1
C2566_RS16700	ygaC	ygaC	DUF2002 family protein	0.41833364421144	0.347508772174969	Upregulated	35.3630823533953	WP_000281320.1
C2566_RS00475	wecG	wecG	lipopolysaccharide N-acetylmannosaminouronosyltransferase	0.418297919039742	0.346260492315553	Upregulated	20.5012787527161	WP_001066626.1
C2566_RS04520	fhuD	fhuD	Fe(3+)-hydroxamate ABC transporter substrate-binding protein FhuD	0.417044494892568	0.369311903732386	Upregulated	17.0633197713045	WP_001310529.1
C2566_RS20270	yhfT	yhfT	YhfT family protein	0.416918268230204	0.370961994185036	Upregulated	16.1890014321321	WP_000366852.1
C2566_RS10695	C2566_RS10695	C2566_RS10695	hypothetical protein	0.416594989943118	0.375648547351132	Upregulated	12.4694569888387	WP_000654171.1
C2566_RS02615	yjfC	yjfC	glutathionylspermidine synthase family protein	0.416351540195378	0.365474681449171	Upregulated	9.14453149034971	WP_000943964.1
C2566_RS21495	yibT	yibT	protein YibT	0.416015996152919	0.364721719557282	Upregulated	294.441686499527	WP_000517100.1
C2566_RS20120	yheV	yheV	YheV family putative zinc ribbon protein	0.415927306425004	0.299257320105051	Upregulated	51.4107658086046	WP_001007730.1
C2566_RS21785	yicJ	yicJ	glycoside-pentoside-hexuronide family transporter	0.415850865652433	0.366882290438026	Upregulated	22.7105237405274	WP_000834411.1
C2566_RS09220	flgN	flgN	flagella biosynthesis chaperone FlgN	0.415066712745601	0.347898681192303	Upregulated	21.7683070300582	WP_000197363.1
C2566_RS00365	ilvY	ilvY	HTH-type transcriptional activator IlvY	0.414765738053863	0.323450882030648	Upregulated	40.4840634625326	WP_000365791.1
C2566_RS12090	C2566_RS12090	C2566_RS12090	hypothetical protein	0.414504065951436	0.378251898055661	Upregulated	17.3762774538597	NA
C2566_RS14705	C2566_RS14705	C2566_RS14705	alpha-2-macroglobulin family protein	0.414386238785318	0.325910085966313	Upregulated	62.0893881908772	WP_000536551.1
C2566_RS02665	ulaD	ulaD	3-keto-L-gulonate-6-phosphate decarboxylase UlaD	0.413896925177254	0.356036969103463	Upregulated	25.6883902687728	WP_000056745.1
C2566_RS21355	yiaO	yiaO	2,3-diketo-L-gulonate TRAP transporter substrate-binding protein YiaO	0.413183906120137	0.372234153538116	Upregulated	9.31148698257893	WP_000776887.1
C2566_RS01695	yjaB	yjaB	acetyltransferase	0.412898992332776	0.301224299188055	Upregulated	65.0235740827285	WP_000237005.1
C2566_RS06545	fepC	fepC	iron-enterobactin ABC transporter ATP-binding protein	0.412448503294654	0.381809671732597	Upregulated	13.2192913383692	WP_000140647.1
C2566_RS07115	C2566_RS07115	C2566_RS07115	DUF6531 domain-containing protein	0.411359805290632	0.382621465601504	Upregulated	22.6637754553894	WP_223343796.1
C2566_RS02470	epmA	epmA	elongation factor P--(R)-beta-lysine ligase	0.411129427499655	0.312322748240386	Upregulated	43.7606662828231	WP_000004771.1
C2566_RS23875	C2566_RS23875	C2566_RS23875	IS3-like element IS150 family transposase	0.411061226370256	0.366450366194231	Upregulated	6.43382458550572	WP_085947770.1
C2566_RS19525	degQ	degQ	serine endoprotease DegQ	0.41057865819304	0.26907118633769	Upregulated	95.3300043920955	WP_001295271.1
C2566_RS17445	argA	argA	amino-acid N-acetyltransferase	0.410171974489555	0.295511892008133	Upregulated	60.8806113818445	WP_000237947.1
C2566_RS01500	coaA	coaA	type I pantothenate kinase	0.410137147469283	0.323450882030648	Upregulated	206.791635009746	WP_000023081.1
C2566_RS04875	lpcA	lpcA	D-sedoheptulose 7-phosphate isomerase	0.41003877249948	0.297807329462989	Upregulated	139.501641440243	WP_000284050.1
C2566_RS16165	hcaE	hcaE	3-phenylpropionate/cinnamic acid dioxygenase subunit alpha	0.409921808466198	0.384440512725963	Upregulated	14.3916606014815	WP_000211172.1
C2566_RS21980	tisB	tisB	type I toxin-antitoxin system toxin TisB	0.409580504794527	0.382621465601504	Upregulated	938.344929653505	WP_000060506.1
C2566_RS17755	cmtA	cmtA	PTS mannitol transporter subunit IICB	0.409454712729433	0.376016245132274	Upregulated	15.0589113823549	WP_000428805.1
C2566_RS20625	ugpQ	ugpQ	glycerophosphodiester phosphodiesterase	0.409430061177487	0.301023644602756	Upregulated	56.8203904942263	WP_000073599.1
C2566_RS18775	ygjK	ygjK	alpha-glucosidase	0.409323778331605	0.382621465601504	Upregulated	31.5323844178827	WP_000695489.1
C2566_RS10225	ribA	ribA	GTP cyclohydrolase II	0.408715375749067	0.233058060888935	Upregulated	348.788412544399	WP_001176295.1
C2566_RS15020	yfbR	yfbR	5'-deoxynucleotidase	0.408052165380553	0.243138653404608	Upregulated	75.4420535708144	WP_000813860.1
C2566_RS00055	yieE	yieE	4'-phosphopantetheinyl transferase family protein	0.407979345063303	0.299993631009921	Upregulated	120.593217389382	WP_000190670.1
C2566_RS24870	C2566_RS24870	C2566_RS24870	hypothetical protein	0.407198813130356	0.382621465601504	Upregulated	7.77091303654568	WP_001297301.1
C2566_RS08890	rutG	rutG	pyrimidine utilization transport protein G	0.407186786105728	0.369753269038107	Upregulated	61.8330153745125	WP_001301229.1
C2566_RS18245	C2566_RS18245	C2566_RS18245	fatty acyl-AMP ligase	0.406956883654832	0.364823287408925	Upregulated	9.01922006865383	WP_001325883.1
C2566_RS03885	dapB	dapB	4-hydroxy-tetrahydrodipicolinate reductase	0.406819593654353	0.28586785246165	Upregulated	174.369304585667	WP_000543586.1
C2566_RS04570	cdaR	cdaR	DNA-binding transcriptional regulator CdaR	0.406810901904384	0.301224299188055	Upregulated	69.217285053708	WP_000929439.1
C2566_RS17570	araE	araE	arabinose-proton symporter AraE	0.406422983605178	0.268808261813495	Upregulated	68.1315847354753	WP_000256436.1
C2566_RS09905	ychN	ychN	DsrE/F sulfur relay family protein YchN	0.405232729330569	0.349992837062386	Upregulated	180.07028269151	WP_001169669.1
C2566_RS06080	rhsD	rhsD	rhs element protein RhsD	0.404525920038546	0.362643156130982	Upregulated	141.760638236982	WP_000014858.1
C2566_RS05120	ykgF	ykgF	LutB/LldF family L-lactate oxidation iron-sulfur protein	0.404421014702012	0.374362554898467	Upregulated	81.6390215927865	WP_000023927.1
C2566_RS14660	rcsC	rcsC	two-component system sensor histidine kinase RcsC	0.402855344542722	0.207310743138177	Upregulated	327.662842475653	WP_000876025.1
C2566_RS15505	C2566_RS15505	C2566_RS15505	hypothetical protein	0.402375656120738	0.343122830571002	Upregulated	1046.78770345838	NA
C2566_RS08005	C2566_RS08005	C2566_RS08005	baseplate assembly protein	0.4023705851585	0.391835306157692	Upregulated	10.6740005361946	WP_000268294.1
C2566_RS06180	ylbE	ylbE	DUF1116 domain-containing protein	0.402182038413697	0.385398637363883	Upregulated	9.9313228714348	WP_000495379.1
C2566_RS00315	C2566_RS00315	C2566_RS00315	hypothetical protein	0.401899778884826	0.390686546323504	Upregulated	44.5445185464746	NA
C2566_RS12150	lpp	lpp	murein lipoprotein Lpp	0.40187938475487	0.364823287408925	Upregulated	111271.568607545	WP_000648420.1
C2566_RS15825	tmcA	tmcA	tRNA cytosine(34) acetyltransferase TmcA	0.401743069893611	0.282131856439635	Upregulated	95.9032137470303	WP_000829360.1
C2566_RS12140	fumD	fumD	fumarate hydratase FumD	0.401735837581275	0.37612274719026	Upregulated	196.392326559621	WP_000528342.1
C2566_RS04430	yadM	yadM	fimbrial protein	0.401678802546002	0.374362554898467	Upregulated	15.8223887232843	WP_000598300.1
C2566_RS05215	yahL	yahL	protein YahL	0.401001667490506	0.390615293239123	Upregulated	11.0095934578147	WP_001301260.1
C2566_RS19715	yhdX	yhdX	amino acid ABC transporter permease	0.400114975223028	0.391461928255518	Upregulated	10.5190110806069	WP_000019664.1
C2566_RS04585	dapD	dapD	2,3,4,5-tetrahydropyridine-2,6-dicarboxylate N-succinyltransferase	0.400054217587697	0.338831859207084	Upregulated	397.339479572551	WP_001186650.1
C2566_RS03425	deoA	deoA	thymidine phosphorylase	0.398683474665726	0.283590639166871	Upregulated	130.638569166383	WP_038432744.1
C2566_RS03575	C2566_RS03575	C2566_RS03575	Rpn family recombination-promoting nuclease/putative transposase	0.397477052679595	0.397251084027889	Upregulated	35.566177875776	NA
C2566_RS13920	mdtA	mdtA	multidrug efflux RND transporter subunit MdtA	0.397239218099495	0.35303817591789	Upregulated	20.3450536207033	WP_000678965.1
C2566_RS00850	C2566_RS00850	C2566_RS00850	hypothetical protein	0.396720114382928	0.383191254871106	Upregulated	2260.29244317462	NA
C2566_RS18850	exuR	exuR	transcriptional regulator ExuR	0.395729606170155	0.355181291145051	Upregulated	529.607234218225	WP_000406493.1
C2566_RS18745	ygjH	ygjH	tRNA-binding protein	0.39511793318689	0.394675423111535	Upregulated	13.2038930294227	WP_000450594.1
C2566_RS02020	nrfC	nrfC	cytochrome c nitrite reductase Fe-S protein	0.395105629728605	0.386867950558293	Upregulated	15.5152388202706	WP_000220281.1
C2566_RS00470	wzyE	wzyE	ECA oligosaccharide polymerase	0.39496163717269	0.256482980900809	Upregulated	66.6618337229079	WP_000055131.1
C2566_RS05845	amtB	amtB	ammonium transporter AmtB	0.394580224129423	0.362643156130982	Upregulated	39.137552661968	WP_000685032.1
C2566_RS06155	glxK	glxK	glycerate 3-kinase	0.39427023085825	0.363244786824092	Upregulated	19.929638223434	WP_000706355.1
C2566_RS10725	ompN	ompN	porin OmpN	0.393836121296346	0.400829966499923	Upregulated	20.5898135465268	WP_000837924.1
C2566_RS01260	zapB	zapB	septal ring assembly protein ZapB	0.39359612041108	0.340671554707395	Upregulated	5077.5357456356	WP_001296623.1
C2566_RS17840	C2566_RS17840	C2566_RS17840	hypothetical protein	0.3934272215178	0.40212635746154	Upregulated	5.38463420017762	WP_001322018.1
C2566_RS01610	rsd	rsd	sigma D regulator	0.393068806518967	0.374362554898467	Upregulated	273.596012812067	WP_000934302.1
C2566_RS15725	eutN	eutN	ethanolamine utilization microcompartment protein EutN	0.392334495481305	0.40097470828135	Upregulated	5.98592867576635	WP_000762196.1
C2566_RS14685	atoE	atoE	TIGR00366 family protein	0.391315598968848	0.397900097217106	Upregulated	10.4293748084003	WP_000580275.1
C2566_RS03755	nanC	nanC	N-acetylneuraminic acid outer membrane channel NanC	0.390810639866696	0.402819272304991	Upregulated	16.2379570921457	WP_001295734.1
C2566_RS05370	frmA	frmA	S-(hydroxymethyl)glutathione dehydrogenase	0.390566355015	0.305445387681873	Upregulated	55.0360336769735	WP_000842100.1
C2566_RS17635	actS	actS	amidase activator ActS	0.390130978805003	0.261413914602462	Upregulated	114.18570640802	WP_001301085.1
C2566_RS14285	yeiS	yeiS	DUF2542 family protein	0.38957799693743	0.40227454782648	Upregulated	14.1901559765995	WP_000383096.1
C2566_RS06355	quuD	quuD	antitermination protein QuuD	0.389167017779193	0.40517769737143	Upregulated	16.7649901913549	WP_001204780.1
C2566_RS20840	C2566_RS20840	C2566_RS20840	YhiJ/YhiL family protein	0.388827492624673	0.374529558577116	Upregulated	65.4737389262703	WP_000643701.1
C2566_RS03660	uxuR	uxuR	Uxu operon transcriptional regulator	0.387069211880055	0.282201395535486	Upregulated	74.7200245912643	WP_000833679.1
C2566_RS12720	cdgI	cdgI	GGDEF domain-containing protein	0.386544166772248	0.407713241631153	Upregulated	38.7631309643066	WP_000616417.1
C2566_RS14520	C2566_RS14520	C2566_RS14520	hypothetical protein	0.386174740685941	0.408477028428524	Upregulated	12.986042102757	NA
C2566_RS03670	uxuB	uxuB	fructuronate reductase	0.385844806108732	0.365673531183022	Upregulated	43.7127657101286	WP_000208176.1
C2566_RS02130	phnP	phnP	phosphonate metabolism protein PhnP	0.384358063617274	0.403560299498194	Upregulated	8.34265907489815	WP_000059908.1
C2566_RS08550	ycbF	ycbF	fimbrial chaperone	0.384355048453797	0.410476994833715	Upregulated	10.2354917512668	WP_001111465.1
C2566_RS20645	ugpB	ugpB	sn-glycerol-3-phosphate ABC transporter substrate-binding protein UgpB	0.384284812346041	0.397251084027889	Upregulated	122.133308683072	WP_000803190.1
C2566_RS10915	ydcL	ydcL	DUF3313 domain-containing protein	0.383874159378271	0.313336618504123	Upregulated	130.113119342867	WP_001261013.1
C2566_RS25020	C2566_RS25020	C2566_RS25020	hypothetical protein	0.383597566337933	0.402819272304991	Upregulated	28.2479873766118	WP_001326841.1
C2566_RS14270	yohK	yohK	CidB/LrgB family autolysis modulator	0.383360502705939	0.343081994198701	Upregulated	52.0526979012719	WP_000968208.1
C2566_RS18055	rsmE	rsmE	16S rRNA (uracil(1498)-N(3))-methyltransferase	0.382851509296279	0.305821900349381	Upregulated	88.2965118991459	WP_001222509.1
C2566_RS13085	yebG	yebG	DNA damage-inducible protein YebG	0.382742707681658	0.389288481246134	Upregulated	545.260028054833	WP_000257738.1
C2566_RS02000	yjcH	yjcH	DUF485 domain-containing protein	0.381721875589379	0.403560299498194	Upregulated	25.0444729819496	WP_001014565.1
C2566_RS10810	ynbC	ynbC	bifunctional alpha/beta hydrolase/class I SAM-dependent methyltransferase	0.38161054063002	0.411099894752371	Upregulated	24.3947769438564	WP_000431845.1
C2566_RS08145	ybjQ	ybjQ	heavy metal-binding domain-containing protein	0.381430583694403	0.370961994185036	Upregulated	117.017438994116	WP_001160737.1
C2566_RS09970	C2566_RS09970	C2566_RS09970	hypothetical protein	0.381269720727802	0.362895789585197	Upregulated	44.4780746530047	NA
C2566_RS19170	ubiV	ubiV	U32 family peptidase	0.380428522276889	0.391320011196151	Upregulated	24.7546889340745	WP_001301318.1
C2566_RS06700	citC	citC	[citrate (pro-3S)-lyase] ligase	0.380196953991304	0.413616743659646	Upregulated	9.76526674576694	WP_000467700.1
C2566_RS01495	birA	birA	bifunctional biotin--[acetyl-CoA-carboxylase] ligase/biotin operon repressor BirA	0.380045180572148	0.372234153538116	Upregulated	142.735168460798	WP_000654614.1
C2566_RS04930	yafO	yafO	type II toxin-antitoxin system mRNA interferase toxin YafO	0.380002523717959	0.402819272304991	Upregulated	19.6163747324178	WP_001263493.1
C2566_RS16685	ygaP	ygaP	thiosulfate sulfurtransferase YgaP	0.379449330145102	0.391461928255518	Upregulated	20.1657359639912	WP_001229445.1
C2566_RS01315	metJ	metJ	met regulon transcriptional regulator MetJ	0.378821482999591	0.272589512579396	Upregulated	248.267020991241	WP_000852812.1
C2566_RS04465	dksA	dksA	RNA polymerase-binding protein DksA	0.378382885014715	0.366882290438026	Upregulated	783.212078163739	WP_001155227.1
C2566_RS05800	ybaV	ybaV	helix-hairpin-helix domain-containing protein	0.378096722641512	0.400795785848572	Upregulated	52.3527693736741	WP_000680290.1
C2566_RS20030	gspK	gspK	type II secretion system minor pseudopilin GspK	0.377284425341745	0.407880757603082	Upregulated	7.4908242965977	WP_001058521.1
C2566_RS15405	ypdA	ypdA	two-component system sensor histidine kinase YpdA	0.376840725279936	0.287126275078471	Upregulated	79.3870914109257	WP_000544359.1
C2566_RS05115	ykgE	ykgE	(Fe-S)-binding protein	0.376732656255848	0.416991349383992	Upregulated	72.1311545449466	WP_001102108.1
C2566_RS05325	mhpA	mhpA	bifunctional 3-(3-hydroxy-phenyl)propionate/3-hydroxycinnamic acid hydroxylase	0.376443771738603	0.412765129759591	Upregulated	10.3317966177174	WP_001007410.1
C2566_RS06860	gltL	gltL	glutamate/aspartate ABC transporter ATP-binding protein GltL	0.375533202398266	0.419683861095809	Upregulated	11.6598789702074	NA
C2566_RS08415	kdsB	kdsB	3-deoxy-manno-octulosonate cytidylyltransferase	0.375383051311844	0.390942867691842	Upregulated	154.834338095597	WP_000011603.1
C2566_RS01520	C2566_RS01520	C2566_RS01520	hypothetical protein	0.374934553777309	0.352285879941744	Upregulated	219.52000372636	NA
C2566_RS07110	ybfA	ybfA	YbfA family protein	0.374063383597745	0.4056741091935	Upregulated	3107.94951906869	WP_000424924.1
C2566_RS07015	uof	uof	fur leader peptide	0.373953424366889	0.417016613140914	Upregulated	755.740842767673	WP_001406816.1
C2566_RS18840	uxaC	uxaC	glucuronate isomerase	0.373583660725361	0.375015556162332	Upregulated	81.2549653355318	WP_000187442.1
C2566_RS14200	yehW	yehW	glycine betaine ABC transporter permease YehW	0.373581186064009	0.40227454782648	Upregulated	16.9882723099914	WP_000783120.1
C2566_RS10470	tyrR	tyrR	transcriptional regulator TyrR	0.372980461422361	0.26907118633769	Upregulated	237.779188393618	WP_001300658.1
C2566_RS07785	ybiW	ybiW	glycyl radical protein	0.372837940541936	0.412560094361408	Upregulated	27.4398768664721	WP_000209344.1
C2566_RS01995	actP	actP	cation/acetate symporter ActP	0.372552067238689	0.412560094361408	Upregulated	235.688050350225	WP_000832570.1
C2566_RS06835	ybeQ	ybeQ	Sel1 family TPR-like repeat protein YbeQ	0.372423235572282	0.415113788396346	Upregulated	35.3517666285446	NA
C2566_RS08510	ssuA	ssuA	aliphatic sulfonate ABC transporter substrate-binding protein SsuA	0.370527066271654	0.395966088313221	Upregulated	7.68356456752183	WP_001244308.1
C2566_RS22030	C2566_RS22030	C2566_RS22030	PTS sugar transporter subunit IIB	0.370504624799774	0.424415108049372	Upregulated	15.0646363554979	WP_000952133.1
C2566_RS20730	yhhN	yhhN	lysoplasmalogenase	0.370337847365583	0.297224741758828	Upregulated	127.596255710068	WP_000964718.1
C2566_RS02205	yjdM	yjdM	zinc ribbon domain-containing protein YjdM	0.370130121657541	0.40256182969442	Upregulated	93.4801983901667	WP_001300891.1
C2566_RS21145	dppB	dppB	dipeptide ABC transporter permease DppB	0.370077827466799	0.420236754967089	Upregulated	27.4951050649465	WP_000938855.1
C2566_RS13165	ruvC	ruvC	crossover junction endodeoxyribonuclease RuvC	0.370044424657905	0.393219508558696	Upregulated	88.3508735625359	WP_001295503.1
C2566_RS12045	ydhP	ydhP	MFS transporter	0.369879714541488	0.400607997467034	Upregulated	32.8873730704439	WP_000701040.1
C2566_RS03255	msyB	msyB	acidic protein MsyB	0.369757064775654	0.421864011015992	Upregulated	13.6353833800734	WP_001102353.1
C2566_RS18885	yqjF	yqjF	DoxX family protein	0.369609477197338	0.409416237694543	Upregulated	40.9340146786784	WP_000732240.1
C2566_RS24295	C2566_RS24295	C2566_RS24295	IS3-like element ISEcB1 family transposase	0.369365953964786	0.426748164311959	Upregulated	7.22265873005169	WP_085950470.1
C2566_RS19815	trkA	trkA	Trk system potassium transporter TrkA	0.369316062397923	0.292002752096065	Upregulated	173.481641883876	WP_000691382.1
C2566_RS02380	aspA	aspA	aspartate ammonia-lyase	0.368152168689598	0.369521499935842	Upregulated	15583.4375744832	WP_000069437.1
C2566_RS10790	pdxI	pdxI	pyridoxine 4-dehydrogenase	0.367996820880455	0.417016613140914	Upregulated	20.6482102244491	NA
C2566_RS13275	tap	tap	methyl-accepting chemotaxis protein IV	0.367471005281692	0.420028849781266	Upregulated	14.0621305477808	WP_000483187.1
C2566_RS11950	pdxH	pdxH	pyridoxamine 5'-phosphate oxidase	0.367416608723156	0.302402198524274	Upregulated	108.775722500671	WP_001282319.1
C2566_RS15805	yffB	yffB	ArsC family reductase	0.367315424591197	0.391239279640629	Upregulated	52.0468342137071	WP_000258236.1
C2566_RS16595	yfjF	yfjF	RnfH family protein	0.367259990374197	0.385515686216048	Upregulated	65.362283312023	WP_001117838.1
C2566_RS18295	yghS	yghS	dTMP kinase	0.366716091237223	0.382621465601504	Upregulated	4.96714101504592	WP_001076243.1
C2566_RS01900	dusA	dusA	tRNA dihydrouridine(20/20a) synthase DusA	0.366394676295285	0.35303817591789	Upregulated	70.7142465776797	WP_001329186.1
C2566_RS24620	yciY	yciY	YciY family protein	0.366220937543688	0.424764002887517	Upregulated	991.108017430662	WP_001309467.1
C2566_RS03940	caiA	caiA	crotonobetainyl-CoA dehydrogenase	0.366019280551634	0.413559741073933	Upregulated	638.630295591097	WP_000347117.1
C2566_RS14015	gatY	gatY	tagatose-bisphosphate aldolase subunit GatY	0.365997416923703	0.432852151680234	Upregulated	11.1013087243433	WP_001300977.1
C2566_RS08150	amiD	amiD	N-acetylmuramoyl-L-alanine amidase AmiD	0.36550396942627	0.325910085966313	Upregulated	273.158737962955	WP_001255168.1
C2566_RS04810	yafE	yafE	class I SAM-dependent methyltransferase	0.364181292228577	0.391461928255518	Upregulated	817.875483075557	NA
C2566_RS14250	mdtQ	mdtQ	multidrug resistance outer membrane protein MdtQ	0.364150585911443	0.432431091758212	Upregulated	15.4967902616123	WP_001078139.1
C2566_RS04815	mltD	mltD	murein transglycosylase D	0.363976420194596	0.38566970052081	Upregulated	1135.46423176775	WP_000644685.1
C2566_RS11210	ddpB	ddpB	ABC transporter permease	0.363173050123402	0.433057205130968	Upregulated	10.5025035741309	WP_000145111.1
C2566_RS24050	C2566_RS24050	C2566_RS24050	IS3 family transposase	0.36314559284434	0.435907960973418	Upregulated	15.1291247013756	NA
C2566_RS20420	greB	greB	transcription elongation factor GreB	0.363127363281344	0.40227454782648	Upregulated	39.1103312769339	WP_000856731.1
C2566_RS08180	hcp	hcp	hydroxylamine reductase	0.3628572333678	0.435688373635836	Upregulated	24.6162318112439	WP_000458809.1
C2566_RS24885	ycgH	ycgH	autotransporter YcgH	0.362787604026482	0.429734964641036	Upregulated	55.8501589251659	NA
C2566_RS14815	yfaY	yfaY	nicotinamide mononucleotide deamidase-related protein YfaY	0.362277679403521	0.330232633807943	Upregulated	47.8344554204771	WP_000921621.1
C2566_RS17435	C2566_RS17435	C2566_RS17435	hypothetical protein	0.360750955734231	0.432852151680234	Upregulated	8.91238450268817	NA
C2566_RS24820	C2566_RS24820	C2566_RS24820	type I toxin-antitoxin system toxin Ldr family protein	0.360353832585705	0.436732368557767	Upregulated	200.754037472522	WP_001295224.1
C2566_RS22055	yidQ	yidQ	YceK/YidQ family lipoprotein	0.360234191433147	0.35787793349074	Upregulated	180.003855894226	WP_000620888.1
C2566_RS00760	rmuC	rmuC	DNA recombination protein RmuC	0.360016218200271	0.419683861095809	Upregulated	276.384777351436	WP_000347696.1
C2566_RS21070	bcsZ	bcsZ	cellulose synthase complex periplasmic endoglucanase BcsZ	0.358935563331284	0.414713676144353	Upregulated	20.0438910380809	WP_001295222.1
C2566_RS18075	yggR	yggR	PilT/PilU family type 4a pilus ATPase	0.358039339944733	0.441690130678038	Upregulated	10.425617404686	WP_001326494.1
C2566_RS09610	ymgC	ymgC	protein YmgC	0.357908546532925	0.441646809930675	Upregulated	7.32599176235712	WP_001065752.1
C2566_RS08495	ssuB	ssuB	aliphatic sulfonates ABC transporter ATP-binding protein	0.357889956692667	0.43785750601784	Upregulated	21.7981608209318	WP_001090506.1
C2566_RS05175	yahD	yahD	ankyrin repeat domain-containing protein	0.357670949491251	0.434685922928834	Upregulated	11.0604926406821	WP_000023635.1
C2566_RS11345	C2566_RS11345	C2566_RS11345	autotransporter outer membrane beta-barrel domain-containing protein	0.357560208911641	0.441646809930675	Upregulated	30.0128171764431	NA
C2566_RS07600	ybhM	ybhM	Bax inhibitor-1/YccA family protein	0.357471829160539	0.413326062772775	Upregulated	28.4540636013973	WP_000446894.1
C2566_RS11095	nhoA	nhoA	N-hydroxyarylamine O-acetyltransferase	0.357394336963055	0.435455144737249	Upregulated	21.3753043239118	WP_000187904.1
C2566_RS12960	mgrB	mgrB	PhoP/PhoQ regulator MgrB	0.357142249270935	0.420284250277215	Upregulated	618.594375498517	WP_000714550.1
C2566_RS04525	fhuB	fhuB	Fe(3+)-hydroxamate ABC transporter permease FhuB	0.356729671133516	0.432580815922354	Upregulated	31.5197591896877	WP_061057646.1
C2566_RS06045	fetA	fetA	iron efflux ABC transporter ATP-binding subunit FetA	0.356450466094039	0.438410280218544	Upregulated	61.9121050874614	WP_001157551.1
C2566_RS07630	ybhS	ybhS	ABC transporter permease	0.355539523761115	0.329644678195405	Upregulated	75.6614705522684	WP_000070131.1
C2566_RS00625	yigI	yigI	acyl-CoA thioesterase YigI	0.355465347789295	0.437110400763304	Upregulated	76.006825978602	WP_001277142.1
C2566_RS10460	ycjX	ycjX	YcjX family protein	0.355405783339319	0.28586785246165	Upregulated	122.183405146393	WP_000825777.1
C2566_RS20530	C2566_RS20530	C2566_RS20530	PstS family phosphate ABC transporter substrate-binding protein	0.355400708052621	0.427981689878488	Upregulated	18.3522419480963	WP_122987105.1
C2566_RS00270	rbsK	rbsK	ribokinase	0.355062409389785	0.411636459603355	Upregulated	93.694779506109	WP_012767772.1
C2566_RS09735	dadA	dadA	D-amino acid dehydrogenase	0.354977934793997	0.443868062278503	Upregulated	436.24183009899	WP_001266908.1
C2566_RS18365	yghW	yghW	DUF2623 family protein YghW	0.354306924779113	0.443749840414202	Upregulated	26.9024146094002	WP_001059139.1
C2566_RS16910	hydN	hydN	electron transport protein HydN	0.353793067301855	0.422468814629935	Upregulated	15.50964905541	WP_001078777.1
C2566_RS01760	pgi	pgi	glucose-6-phosphate isomerase	0.353609216507794	0.231460900001783	Upregulated	601.006306522345	WP_000789986.1
C2566_RS14355	yieE	yieE	DNA-binding transcriptional regulator YeiE	0.352233659710977	0.402819272304991	Upregulated	89.9053475245874	WP_000548294.1
C2566_RS16770	emrB	emrB	multidrug efflux MFS transporter permease subunit EmrB	0.35196215083971	0.400992751946587	Upregulated	48.735924794851	WP_001295176.1
C2566_RS03465	osmY	osmY	molecular chaperone OsmY	0.351516669640317	0.412560094361408	Upregulated	296.695841525984	WP_001295748.1
C2566_RS09655	minE	minE	cell division topological specificity factor MinE	0.351416557803577	0.380504611570193	Upregulated	283.617017187527	WP_001185665.1
C2566_RS21140	dppC	dppC	dipeptide ABC transporter permease DppC	0.351188433782122	0.426202695208704	Upregulated	20.4460602351447	WP_000084677.1
C2566_RS14160	yehP	yehP	vWA domain-containing protein	0.351003487323409	0.449791433762239	Upregulated	11.7917928937311	WP_001300968.1
C2566_RS00745	C2566_RS00745	C2566_RS00745	2-dehydro-3-deoxy-6-phosphogalactonate aldolase	0.350673044638835	0.441646809930675	Upregulated	16.4385234066458	WP_001116469.1
C2566_RS16195	yphB	yphB	aldose 1-epimerase	0.350454375882177	0.441306504003291	Upregulated	14.9391087006473	WP_000158547.1
C2566_RS24785	C2566_RS24785	C2566_RS24785	hypothetical protein	0.349897555317129	0.423801176759938	Upregulated	12.8536281940908	WP_122056850.1
C2566_RS21570	yibQ	yibQ	divergent polysaccharide deacetylase family protein	0.349094055343694	0.409409771867811	Upregulated	41.6516932428271	WP_000483856.1
C2566_RS08825	torT	torT	TMAO reductase system periplasmic protein TorT	0.348870637065063	0.412527822396244	Upregulated	63.6374041474084	WP_001264933.1
C2566_RS03535	yjjB	yjjB	threonine/serine exporter	0.348336900459553	0.44518849253582	Upregulated	16.5214612092461	WP_000538191.1
C2566_RS18830	ygjV	ygjV	YgjV family protein	0.347326016122834	0.455237433822009	Upregulated	11.9276116098252	WP_000128136.1
C2566_RS10075	yciA	yciA	acyl-CoA thioester hydrolase YciA	0.34728861015439	0.395076215377712	Upregulated	80.4733010517441	WP_000108160.1
C2566_RS13890	dgcE	dgcE	diguanylate cyclase	0.347071171408887	0.2684030588243	Upregulated	149.936651081879	WP_000043781.1
C2566_RS12395	pfkB	pfkB	6-phosphofructokinase II	0.346804872274302	0.391320011196151	Upregulated	208.858822385056	WP_000251727.1
C2566_RS16095	iscX	iscX	Fe-S cluster assembly protein IscX	0.346102620169641	0.410476994833715	Upregulated	141.771168853446	WP_000523616.1
C2566_RS08420	ycbJ	ycbJ	YcbJ family phosphotransferase	0.345913672214446	0.420028849781266	Upregulated	445.182974189211	WP_000436922.1
C2566_RS07540	bioB	bioB	biotin synthase BioB	0.345288778520347	0.455237433822009	Upregulated	9.21385667295666	WP_000951213.1
C2566_RS06670	citT	citT	citrate/succinate antiporter CitT	0.345210658937623	0.457206094435935	Upregulated	19.7889896462541	WP_000050323.1
C2566_RS04160	ftsI	ftsI	peptidoglycan glycosyltransferase FtsI	0.345114504987107	0.456614711715222	Upregulated	24946.9394057245	WP_000642196.1
C2566_RS22035	C2566_RS22035	C2566_RS22035	GntR family transcriptional regulator	0.344820717043684	0.451854431459364	Upregulated	9.66104166611673	NA
C2566_RS16790	yqaB	yqaB	fructose-1-phosphate/6-phosphogluconate phosphatase	0.344373685893193	0.347898681192303	Upregulated	54.3712129795227	WP_000273290.1
C2566_RS09380	fhuE	fhuE	ferric-rhodotorulic acid/ferric-coprogen receptor FhuE	0.34410768061852	0.372234153538116	Upregulated	70.7541271740297	WP_000953449.1
C2566_RS13290	cheA	cheA	chemotaxis protein CheA	0.343995930842135	0.449587719804899	Upregulated	15.3805396116554	WP_012767737.1
C2566_RS21020	yhjD	yhjD	inner membrane protein YhjD	0.343688823927646	0.395442184354299	Upregulated	74.9314283065825	WP_000191237.1
C2566_RS13315	uspC	uspC	universal stress protein UspC	0.343552629875492	0.414576825044604	Upregulated	293.919366210839	WP_000122426.1
C2566_RS00230	kup	kup	low affinity potassium transporter Kup	0.343523932028046	0.351899867689023	Upregulated	73.3460287385048	WP_000102319.1
C2566_RS20445	rpnA	rpnA	recombination-promoting nuclease RpnA	0.343436206627224	0.457078669337875	Upregulated	17.7865036908098	WP_000039090.1
C2566_RS08630	sxy	sxy	CRP-S regulon transcriptional coactivator Sxy	0.34308516267845	0.402819272304991	Upregulated	139.762549531969	WP_000839153.1
C2566_RS18815	ygjR	ygjR	Gfo/Idh/MocA family protein	0.342722736596376	0.317395590239577	Upregulated	268.906820458504	WP_012775974.1
C2566_RS11105	narI	narI	respiratory nitrate reductase subunit gamma	0.342490362428948	0.453481246495881	Upregulated	11.9985577955254	WP_000617115.1
C2566_RS03115	C2566_RS03115	C2566_RS03115	IS3-like element IS600 family transposase	0.342387256116288	0.411066964204896	Upregulated	51.0588220110926	WP_085947616.1
C2566_RS06710	dpiB	dpiB	sensor histidine kinase DpiB	0.342199739962278	0.432580815922354	Upregulated	38.3454059242062	WP_012767702.1
C2566_RS21840	C2566_RS21840	C2566_RS21840	integrase core domain-containing protein	0.342171963379244	0.438711840280017	Upregulated	391.097578543874	NA
C2566_RS20265	C2566_RS20265	C2566_RS20265	aminotransferase class I/II-fold pyridoxal phosphate-dependent enzyme	0.34175152668892	0.461792186468961	Upregulated	7.48759717048668	NA
C2566_RS09600	ymgA	ymgA	two-component-system connector protein YmgA	0.341625404434408	0.461792186468961	Upregulated	16.5679581618214	WP_000858002.1
C2566_RS13260	cheY	cheY	chemotaxis response regulator CheY	0.341498569974335	0.461792186468961	Upregulated	10.3609566461564	WP_000763867.1
C2566_RS08905	rutD	rutD	pyrimidine utilization protein D	0.341448715614974	0.449189757239391	Upregulated	6.24086015202585	WP_000777653.1
C2566_RS07100	kdpA	kdpA	potassium-transporting ATPase subunit KdpA	0.34106238638824	0.448299361507736	Upregulated	14.9355604110679	WP_000741131.1
C2566_RS10825	hrpA	hrpA	ATP-dependent RNA helicase HrpA	0.340583985620442	0.276834090553877	Upregulated	368.063762690613	WP_000139585.1
C2566_RS15750	eutP	eutP	ethanolamine utilization acetate kinase EutP	0.340350530336868	0.460668383805256	Upregulated	8.86218208417332	WP_000820782.1
C2566_RS12870	yoaH	yoaH	YoaH family protein	0.340211411142837	0.457900445018421	Upregulated	43.747683162648	WP_000457334.1
C2566_RS04305	pdhR	pdhR	pyruvate dehydrogenase complex transcriptional repressor PdhR	0.340138057103847	0.319174177716231	Upregulated	122.790477708481	WP_000331776.1
C2566_RS03770	yjhR	yjhR	helicase YjhR	0.339976082183435	0.462311134274777	Upregulated	27.9553149737829	NA
C2566_RS10355	puuC	puuC	aldehyde dehydrogenase PuuC	0.339295684191552	0.460564590853944	Upregulated	12.3871409571731	WP_001009090.1
C2566_RS12640	ydjE	ydjE	MFS transporter	0.339286345822768	0.464240655320769	Upregulated	16.5007827793385	WP_001299574.1
C2566_RS01780	yjbH	yjbH	YjbH domain-containing protein	0.338999235962443	0.449791433762239	Upregulated	38.9830637231778	WP_000745706.1
C2566_RS18810	ygjQ	ygjQ	SanA/YdcF family protein	0.338016920449522	0.460668383805256	Upregulated	21.8394015607038	WP_000942548.1
C2566_RS01655	zraR	zraR	sigma-54-dependent response regulator transcription factor ZraR	0.337789235214613	0.438410280218544	Upregulated	66.1067540483678	WP_000148551.1
C2566_RS15040	yfbV	yfbV	terminus macrodomain insulation protein YfbV	0.337707216785984	0.40395865742089	Upregulated	396.785483777799	WP_000106627.1
C2566_RS03150	fecB	fecB	Fe(3+) dicitrate ABC transporter substrate-binding protein FecB	0.336695985940704	0.44518849253582	Upregulated	28.8115994806834	WP_000879164.1
C2566_RS05540	araJ	araJ	MFS transporter AraJ	0.336304415198638	0.404784633097058	Upregulated	59.0197889298163	WP_001326926.1
C2566_RS10575	dgcM	dgcM	diguanylate cyclase DgcM	0.336115638897874	0.347898681192303	Upregulated	123.210444173232	WP_001301114.1
C2566_RS13775	wcaL	wcaL	colanic acid biosynthesis glycosyltransferase WcaL	0.335417455060513	0.461438750662876	Upregulated	5.67378046518961	WP_000862635.1
C2566_RS14635	alkB	alkB	DNA oxidative demethylase AlkB	0.335274113565559	0.428203338159811	Upregulated	31.5120253901254	WP_000885006.1
C2566_RS06035	ybbJ	ybbJ	NfeD family protein	0.335095629313392	0.467848031836967	Upregulated	49.1727745515754	WP_000970309.1
C2566_RS09760	ycgR	ycgR	flagellar brake protein YcgR	0.334707876703189	0.46483776478575	Upregulated	7.74045564632976	WP_000020169.1
C2566_RS18190	pppA	pppA	prepilin peptidase PppA	0.334514446987195	0.467238994652608	Upregulated	14.2703593472187	WP_001333829.1
C2566_RS09585	bluR	bluR	DNA-binding transcriptional repressor BluR	0.33441955350808	0.385515686216048	Upregulated	41.1326849530018	WP_000332308.1
C2566_RS11430	C2566_RS11430	C2566_RS11430	type II toxin-antitoxin system RelE/ParE family toxin	0.334275481750977	0.46483776478575	Upregulated	163.039926486151	WP_000273128.1
C2566_RS22005	yidI	yidI	protein YidI	0.333719684762118	0.454526590674307	Upregulated	17.7405678732709	WP_000511289.1
C2566_RS11200	ddpD	ddpD	ABC transporter ATP-binding protein	0.333548932322583	0.47148797023271	Upregulated	14.0301149177508	WP_000193517.1
C2566_RS10295	ycjD	ycjD	DUF559 domain-containing protein	0.332978141924015	0.46582876185296	Upregulated	23.0295505701891	WP_000565727.1
C2566_RS17000	hypE	hypE	hydrogenase maturation carbamoyl dehydratase HypE	0.332617256114808	0.457960080199294	Upregulated	825.708228025331	WP_001059922.1
C2566_RS06560	entS	entS	enterobactin transporter EntS	0.332131854653278	0.473375256040045	Upregulated	14.1331875177088	WP_001041789.1
C2566_RS17910	bglA	bglA	6-phospho-beta-glucosidase BglA	0.331876413378409	0.328776822854136	Upregulated	145.831861750781	WP_012775976.1
C2566_RS02010	nrfA	nrfA	ammonia-forming nitrite reductase cytochrome c552 subunit	0.331824798485343	0.40552116861731	Upregulated	121.41147329525	WP_000196875.1
C2566_RS19480	nanA	nanA	N-acetylneuraminate lyase	0.331552920770687	0.400994841750507	Upregulated	34.0148690314227	WP_000224714.1
C2566_RS00195	rsmG	rsmG	16S rRNA (guanine(527)-N(7))-methyltransferase RsmG	0.33131988741493	0.419822501689712	Upregulated	310.849057619842	WP_000932839.1
C2566_RS20930	C2566_RS20930	C2566_RS20930	hypothetical protein	0.330841144206445	0.461633822954967	Upregulated	16.4562265075242	WP_000020596.1
C2566_RS21370	sgbU	sgbU	L-ribulose-5-phosphate 3-epimerase	0.330789368655763	0.449587719804899	Upregulated	6.64988794743987	WP_001296811.1
C2566_RS14690	atoB	atoB	acetyl-CoA acetyltransferase	0.330609861753628	0.468202617025926	Upregulated	22.2736931185805	WP_000786547.1
C2566_RS05010	paoB	paoB	aldehyde oxidoreductase FAD-binding subunit PaoB	0.330096855496632	0.474863224144631	Upregulated	8.70276013162911	WP_000643325.1
C2566_RS11585	C2566_RS11585	C2566_RS11585	hypothetical protein	0.329916353672377	0.462826576630355	Upregulated	30.504343376052	WP_000054497.1
C2566_RS19195	nlpI	nlpI	lipoprotein NlpI	0.329730220262221	0.441074767717284	Upregulated	7474.96887090468	WP_000802080.1
C2566_RS03970	yaaU	yaaU	MFS transporter	0.329403332400564	0.473009731263797	Upregulated	14.647513118199	WP_001183198.1
C2566_RS08120	artM	artM	arginine ABC transporter permease ArtM	0.32929021445753	0.44518849253582	Upregulated	114.273920260954	WP_000464491.1
C2566_RS20765	acpT	acpT	4'-phosphopantetheinyl transferase AcpT	0.328863930443606	0.455237433822009	Upregulated	27.7775234045583	WP_000285773.1
C2566_RS06720	dcuC	dcuC	anaerobic C4-dicarboxylate transporter DcuC	0.328466513282603	0.434052732678889	Upregulated	46.2149431898144	WP_000955063.1
C2566_RS12730	yeaK	yeaK	mischarged aminoacyl-tRNA deacylase	0.327887641416562	0.362643156130982	Upregulated	99.4588323599165	WP_000138051.1
C2566_RS01640	yjaH	yjaH	DUF1481 domain-containing protein	0.327242636448936	0.449189757239391	Upregulated	32.7780827488636	WP_001300651.1
C2566_RS20745	yhhQ	yhhQ	7-cyano-7-deazaguanine/7-aminomethyl-7-deazaguanine transporter	0.326809164819987	0.429734964641036	Upregulated	63.190958962568	WP_001100469.1
C2566_RS19485	nanR	nanR	transcriptional regulator NanR	0.326617363678246	0.457900445018421	Upregulated	114.949100048374	WP_000523844.1
C2566_RS03585	yjiN	yjiN	DUF445 domain-containing protein	0.326303573550014	0.411099894752371	Upregulated	68.1852913131459	WP_001037419.1
C2566_RS08850	cbpM	cbpM	chaperone modulator CbpM	0.326280131410844	0.438711840280017	Upregulated	31.8308850316313	WP_000024560.1
C2566_RS12410	yniB	yniB	YniB family protein	0.32599150445127	0.33085881970035	Upregulated	233.621198817434	WP_000222172.1
C2566_RS12890	pdeD	pdeD	EAL domain-containing protein	0.325955248352359	0.434052732678889	Upregulated	26.02865087412	WP_001295494.1
C2566_RS20885	rsmJ	rsmJ	16S rRNA (guanine(1516)-N(2))-methyltransferase RsmJ	0.325642179060054	0.468202617025926	Upregulated	16.539786683747	WP_000686620.1
C2566_RS13520	cbl	cbl	HTH-type transcriptional regulator Cbl	0.325427534400086	0.479631783618748	Upregulated	19.2607164340862	WP_001011008.1
C2566_RS20860	yhiN	yhiN	NAD(P)/FAD-dependent oxidoreductase	0.325345370461384	0.419683861095809	Upregulated	74.9177745165629	WP_000439197.1
C2566_RS00550	dapF	dapF	diaminopimelate epimerase	0.325107497180725	0.436732368557767	Upregulated	84.54592975873	WP_001160654.1
C2566_RS06930	C2566_RS06930	C2566_RS06930	hypothetical protein	0.324671730256028	0.474863224144631	Upregulated	62.8992174213015	NA
C2566_RS08085	potF	potF	spermidine/putrescine ABC transporter substrate-binding protein PotF	0.323983132156243	0.479631783618748	Upregulated	17.454162935644	WP_000126069.1
C2566_RS18500	ygiZ	ygiZ	DUF2645 family protein	0.323444314619372	0.484332290865604	Upregulated	32.9524018016114	WP_000917684.1
C2566_RS12560	ynjC	ynjC	ABC transporter permease subunit	0.323314434063908	0.473038465575294	Upregulated	23.0939513536792	WP_000224958.1
C2566_RS24525	C2566_RS24525	C2566_RS24525	aldo/keto reductase	0.323114924645564	0.48068000678776	Upregulated	6.68009531390829	NA
C2566_RS15350	evgS	evgS	acid-sensing system histidine kinase EvgS	0.32299557642252	0.464187010718306	Upregulated	1011.62574723858	WP_001326970.1
C2566_RS13445	msrQ	msrQ	protein-methionine-sulfoxide reductase heme-binding subunit MsrQ	0.322944084257265	0.484332290865604	Upregulated	10.2183535925199	WP_001240102.1
C2566_RS12865	yoaC	yoaC	DUF1889 family protein	0.322898029495206	0.481991783452832	Upregulated	563.864912338367	WP_001111995.1
C2566_RS05990	fsr	fsr	fosmidomycin MFS transporter	0.322463957748692	0.424080105995522	Upregulated	70.0973470719423	WP_001251610.1
C2566_RS16275	tadA	tadA	tRNA adenosine(34) deaminase TadA	0.322384509496699	0.430299099920468	Upregulated	96.6507439230724	WP_001297409.1
C2566_RS20635	ugpE	ugpE	sn-glycerol-3-phosphate ABC transporter permease UgpE	0.321935934962808	0.479631783618748	Upregulated	20.6703120848433	WP_000572176.1
C2566_RS15415	ypdC	ypdC	AraC family transcriptional regulator	0.320754464251533	0.402819272304991	Upregulated	34.7512914416973	WP_000646844.1
C2566_RS14625	mqo	mqo	malate dehydrogenase (quinone)	0.320733817607158	0.345264828890925	Upregulated	82.4860742354927	WP_000758073.1
C2566_RS15490	yfeC	yfeC	YfeC-like transcriptional regulator	0.320649131926944	0.46483776478575	Upregulated	196.218809129872	WP_000472021.1
C2566_RS03385	nadR	nadR	multifunctional transcriptional regulator/nicotinamide-nucleotide adenylyltransferase/ribosylnicotinamide kinase NadR	0.320492100315608	0.385515686216048	Upregulated	153.332523236256	WP_000093814.1
C2566_RS21275	xylB	xylB	xylulokinase	0.320410841671558	0.444697314871219	Upregulated	54.3753834682636	WP_000275381.1
C2566_RS17210	ygcG	ygcG	TPM domain-containing protein	0.319780456008249	0.476561605050774	Upregulated	8.94509877182376	WP_001268460.1
C2566_RS03210	C2566_RS03210	C2566_RS03210	fimbria/pilus outer membrane usher protein	0.319650210618379	0.46483776478575	Upregulated	12.7123009699474	NA
C2566_RS06480	ybdK	ybdK	YbdK family carboxylate-amine ligase	0.319556498852635	0.44518849253582	Upregulated	49.4438176071761	WP_001130654.1
C2566_RS00300	C2566_RS00300	C2566_RS00300	hypothetical protein	0.319230309683114	0.356787092724543	Upregulated	36.5464894232475	NA
C2566_RS20825	rbbA	rbbA	ribosome-associated ATPase/putative transporter RbbA	0.318872160638079	0.301224299188055	Upregulated	141.873265706385	WP_000149156.1
C2566_RS12335	btuC	btuC	vitamin B12 ABC transporter permease BtuC	0.318559368090774	0.391320011196151	Upregulated	57.4019536002488	WP_000956528.1
C2566_RS01295	priA	priA	primosomal protein N'	0.31831859025843	0.468733279105544	Upregulated	46.5428346957475	WP_001301269.1
C2566_RS11825	uidC	uidC	glucuronide uptake porin UidC	0.318275212982208	0.491289954141052	Upregulated	25.5491976375852	WP_001227036.1
C2566_RS01965	pdeC	pdeC	c-di-GMP phosphodiesterase PdeC	0.317932146845335	0.468202617025926	Upregulated	53.5679280756068	WP_000019548.1
C2566_RS14730	yfaL	yfaL	AIDA-I family autotransporter adhesin YfaL/EhaC	0.317530417655983	0.489853047235926	Upregulated	67.9781355785383	WP_001220069.1
C2566_RS19745	C2566_RS19745	C2566_RS19745	hypothetical protein	0.317274293370303	0.40552116861731	Upregulated	12833.6327385174	NA
C2566_RS17190	yqcE	yqcE	MFS transporter	0.317207564157504	0.485400822426862	Upregulated	14.4541786833564	WP_001164543.1
C2566_RS15880	hyfD	hyfD	hydrogenase 4 subunit HyfD	0.31643016920088	0.44518849253582	Upregulated	9.43638260953435	NA
C2566_RS10070	tonB	tonB	TonB system transport protein TonB	0.316224123467181	0.411562317553572	Upregulated	40.3293481635882	WP_001300409.1
C2566_RS03190	C2566_RS03190	C2566_RS03190	biofilm development regulator YmgB/AriR family protein	0.316055423810762	0.48443105283352	Upregulated	72.2112266894525	WP_000239862.1
C2566_RS11395	glsB	glsB	glutaminase B	0.315755949941367	0.462771462308604	Upregulated	39.8111691681845	WP_000257417.1
C2566_RS10740	hslJ	hslJ	heat shock protein HslJ	0.31563155229754	0.474592359062305	Upregulated	39.73760326501	WP_001298828.1
C2566_RS21380	C2566_RS21380	C2566_RS21380	AraC family transcriptional regulator	0.31560805917542	0.489853047235926	Upregulated	24.8941562430537	WP_000891828.1
C2566_RS21915	nepI	nepI	purine ribonucleoside efflux pump NepI	0.315197425026716	0.496105641699938	Upregulated	19.2036841840647	WP_001401341.1
C2566_RS06205	lpxH	lpxH	UDP-2,3-diacylglucosamine diphosphatase	0.314607349086473	0.467238994652608	Upregulated	22.0005613516348	WP_000212242.1
C2566_RS02445	ampC	ampC	BlaEC family class C beta-lactamase	0.314205642294796	0.474112725718438	Upregulated	26.788106471167	WP_001300820.1
C2566_RS13850	wcaA	wcaA	colanic acid biosynthesis glycosyltransferase WcaA	0.314130832416001	0.48952964449313	Upregulated	9.7711531601232	WP_000654491.1
C2566_RS20130	kefG	kefG	glutathione-regulated potassium-efflux system ancillary protein KefG	0.313778445380589	0.476450925811003	Upregulated	90.8754152644077	WP_001297514.1
C2566_RS12760	yoaF	yoaF	DUF333 domain-containing lipoprotein YoaF	0.313542189081632	0.418078306540907	Upregulated	102.128549142197	WP_000691934.1
C2566_RS05315	lacI	lacI	DNA-binding transcriptional repressor LacI	0.313006276782918	0.484369543956042	Upregulated	58.7538115112033	WP_000805902.1
C2566_RS11195	ddpF	ddpF	oligopeptide/dipeptide ABC transporter ATP-binding protein	0.312072716582543	0.500361521076674	Upregulated	10.0607508117475	WP_001285557.1
C2566_RS08015	C2566_RS08015	C2566_RS08015	phage tail protein	0.311682540069737	0.455237433822009	Upregulated	46.5521827126397	WP_000104800.1
C2566_RS07140	C2566_RS07140	C2566_RS07140	NTF2 fold immunity protein	0.311609129084296	0.491964778944678	Upregulated	48.2835963730293	WP_012777349.1
C2566_RS11030	mcbR	mcbR	colanic acid/biofilm transcriptional regulator McbR	0.311206473503588	0.487163694086244	Upregulated	32.8860735153749	WP_001301034.1
C2566_RS10210	yciX	yciX	protein YciX	0.310672731634027	0.46483776478575	Upregulated	112.407579822049	WP_001297116.1
C2566_RS01155	rhaT	rhaT	L-rhamnose/proton symporter RhaT	0.310484939186307	0.474592359062305	Upregulated	38.8571845176318	WP_000063524.1
C2566_RS16135	trmJ	trmJ	tRNA (cytosine(32)/uridine(32)-2'-O)-methyltransferase TrmJ	0.310229135812654	0.418106770006737	Upregulated	248.037570839742	WP_000940019.1
C2566_RS23895	C2566_RS23895	C2566_RS23895	periplasmic protein	0.30909260890654	0.501151149698698	Upregulated	21.9051693243291	WP_001295279.1
C2566_RS15785	aegA	aegA	formate-dependent uric acid utilization protein AegA	0.308843764667448	0.443749840414202	Upregulated	85.337718480134	WP_001078880.1
C2566_RS13155	ruvA	ruvA	Holliday junction branch migration protein RuvA	0.308503813765717	0.298828179907425	Upregulated	157.212985548124	WP_000580332.1
C2566_RS16420	trxC	trxC	thioredoxin TrxC	0.308495635416951	0.428844903684226	Upregulated	627.01165457099	WP_001098726.1
C2566_RS17815	scpC	scpC	propionyl-CoA:succinate CoA transferase	0.308157147410847	0.507686162650348	Upregulated	14.36694010213	WP_000449965.1
C2566_RS21525	lldD	lldD	quinone-dependent L-lactate dehydrogenase	0.307393764104761	0.508623726215357	Upregulated	460.867025466334	WP_000586962.1
C2566_RS11380	uxaB	uxaB	tagaturonate reductase	0.307196338716552	0.420028849781266	Upregulated	65.2481591450008	WP_000854633.1
C2566_RS16750	ygaZ	ygaZ	L-valine exporter subunit YgaZ	0.306991733805805	0.412560094361408	Upregulated	212.76778844735	WP_000445651.1
C2566_RS00915	yihA	yihA	ribosome biogenesis GTP-binding protein YihA/YsxC	0.30676410873673	0.460806333741957	Upregulated	136.671139612532	WP_000183349.1
C2566_RS02950	tabA	tabA	toxin-antitoxin biofilm protein TabA	0.306681581518675	0.449189757239391	Upregulated	67.629744463695	WP_001319730.1
C2566_RS02530	amiB	amiB	N-acetylmuramoyl-L-alanine amidase AmiB	0.305936991537467	0.409416237694543	Upregulated	342.613057327298	WP_000640382.1
C2566_RS08125	artQ	artQ	arginine ABC transporter permease ArtQ	0.305799643575078	0.501855128166313	Upregulated	54.7701186689562	WP_001001691.1
C2566_RS14695	yfaP	yfaP	YfaP family protein	0.305676621594343	0.452886239877313	Upregulated	53.6503516168389	WP_001225852.1
C2566_RS05190	yahG	yahG	DUF1116 domain-containing protein	0.305614486492324	0.486146592919222	Upregulated	11.9123128600296	WP_000083450.1
C2566_RS00860	C2566_RS00860	C2566_RS00860	hypothetical protein	0.305165122079226	0.407495448257133	Upregulated	46557.4672952673	NA
C2566_RS03500	C2566_RS03500	C2566_RS03500	hypothetical protein	0.305071269546431	0.510864011705826	Upregulated	218.72413237613	NA
C2566_RS07380	C2566_RS07380	C2566_RS07380	hypothetical protein	0.30489984886101	0.497892125787415	Upregulated	19.4429818730758	NA
C2566_RS18175	gspL	gspL	type II secretion system protein GspL	0.304523024571954	0.473009731263797	Upregulated	6.33234898747282	NA
C2566_RS16605	smpB	smpB	SsrA-binding protein SmpB	0.304317107261693	0.370961994185036	Upregulated	85.1764539847628	WP_000162574.1
C2566_RS05830	mdlA	mdlA	SmdA family multidrug ABC transporter permease/ATP-binding protein	0.303909119953097	0.481402885072345	Upregulated	83.3902577336012	WP_001235579.1
C2566_RS20570	gntU	gntU	gluconate transporter	0.303765994113016	0.49309135798482	Upregulated	28.8620473563561	WP_000210111.1
C2566_RS10550	abgB	abgB	p-aminobenzoyl-glutamate hydrolase subunit AbgB	0.303763362955053	0.492201883125031	Upregulated	23.8851560011316	WP_001156451.1
C2566_RS07420	ybgS	ybgS	YbgS-like family protein	0.303532149178351	0.469176033585487	Upregulated	187.022361992846	WP_000784351.1
C2566_RS25440	C2566_RS25440	C2566_RS25440	helix-turn-helix domain-containing protein	0.302613205156095	0.51501535042619	Upregulated	4.97432015525858	WP_223343795.1
C2566_RS04805	yafD	yafD	endonuclease/exonuclease/phosphatase family protein	0.30251351846824	0.474592359062305	Upregulated	493.23729924008	WP_001230983.1
C2566_RS01240	fpr	fpr	ferredoxin--NADP(+) reductase	0.302505015538563	0.474112725718438	Upregulated	152.22274426748	WP_000796310.1
C2566_RS04745	metQ	metQ	methionine ABC transporter substrate-binding lipoprotein MetQ	0.302498809841872	0.437648530561693	Upregulated	164.194890438225	WP_000874224.1
C2566_RS00830	yigZ	yigZ	IMPACT family protein	0.302275815226471	0.426748164311959	Upregulated	39.9863423621951	WP_001301303.1
C2566_RS21265	yiaA	yiaA	inner membrane protein YiaA	0.302238362439826	0.510302387036788	Upregulated	22.7695367889076	WP_001296808.1
C2566_RS05000	paoD	paoD	molybdenum cofactor insertion chaperone PaoD	0.302143004438328	0.516253832724579	Upregulated	8.91541230683132	WP_000122394.1
C2566_RS04965	crl	crl	sigma factor-binding protein Crl	0.302137269289858	0.496908293474986	Upregulated	1383.05989329072	WP_000174677.1
C2566_RS18750	ebgR	ebgR	transcriptional regulator EbgR	0.3021080214903	0.441646809930675	Upregulated	86.7902392013478	WP_000212475.1
C2566_RS12310	selO	selO	protein adenylyltransferase SelO	0.302078253243251	0.476561605050774	Upregulated	68.3004542911007	WP_000175606.1
C2566_RS07065	potE	potE	putrescine-ornithine antiporter	0.301852284330059	0.510864011705826	Upregulated	94.0530659420792	WP_000075845.1
C2566_RS16370	nadB	nadB	L-aspartate oxidase	0.301578444103236	0.493172304276498	Upregulated	65.2590838823387	WP_001094484.1
C2566_RS14670	atoC	atoC	acetoacetate metabolism transcriptional regulator AtoC	0.300811006127306	0.414052601606889	Upregulated	59.0832850821741	WP_000125282.1
C2566_RS03030	idnK	idnK	gluconokinase	0.300760987896525	0.497892125787415	Upregulated	22.1924213702465	WP_000896738.1
C2566_RS07745	opgE	opgE	phosphoethanolamine transferase	0.300690610584938	0.460564590853944	Upregulated	66.6745606866134	WP_001054678.1
C2566_RS17350	C2566_RS17350	C2566_RS17350	ABC transporter substrate-binding protein	0.300177046015739	0.511716661010191	Upregulated	208.091678331832	WP_000857361.1
C2566_RS03475	yjjG	yjjG	pyrimidine 5'-nucleotidase	0.300075572006819	0.46483776478575	Upregulated	52.4837709157593	WP_000870710.1
C2566_RS00805	ubiD	ubiD	4-hydroxy-3-polyprenylbenzoate decarboxylase	0.299107054240835	0.481402885072345	Upregulated	708.587348186576	WP_000339805.1
C2566_RS08320	ycaM	ycaM	APC family permease	0.298839793685378	0.497763316425958	Upregulated	38.0825521321771	WP_000918506.1
C2566_RS24025	C2566_RS24025	C2566_RS24025	hypothetical protein	0.298071287681347	0.516445191570361	Upregulated	6.71528265108348	WP_001303586.1
C2566_RS08985	pgaB	pgaB	poly-beta-1,6-N-acetyl-D-glucosamine N-deacetylase PgaB	0.298008301045399	0.518800126576993	Upregulated	88.1456129684966	WP_000945561.1
C2566_RS13675	wzzB	wzzB	LPS O-antigen chain length determinant protein WzzB	0.297887040781599	0.409416237694543	Upregulated	930.321790983261	WP_001319146.1
C2566_RS19770	yrdB	yrdB	DUF1488 domain-containing protein	0.297843648007392	0.455237433822009	Upregulated	74.3428281624972	WP_001070563.1
C2566_RS04560	dgt	dgt	dGTPase	0.297739075425801	0.455237433822009	Upregulated	92.0778839012648	WP_000057067.1
C2566_RS16510	aroF	aroF	3-deoxy-7-phosphoheptulonate synthase AroF	0.297402875625651	0.443749840414202	Upregulated	90.8288977823794	WP_001168045.1
C2566_RS17130	cysH	cysH	phosphoadenosine phosphosulfate reductase	0.297398315540092	0.497892125787415	Upregulated	155.523557617041	WP_000039863.1
C2566_RS18975	yhaC	yhaC	YhaC family protein	0.29738156994885	0.524687306502015	Upregulated	16.1345411139934	NA
C2566_RS21095	bcsE	bcsE	cellulose biosynthesis c-di-GMP-binding protein BcsE	0.297093341400351	0.479871286532082	Upregulated	163.247656015488	WP_001204931.1
C2566_RS17030	ltnD	ltnD	L-threonate dehydrogenase	0.296187539928987	0.52635473285319	Upregulated	10.1249542162445	WP_000847971.1
C2566_RS12465	chbC	chbC	PTS N,N'-diacetylchitobiose transporter subunit IIC	0.29578433479122	0.484332290865604	Upregulated	60.3521364324459	WP_000073041.1
C2566_RS23025	intR	intR	site-specific integrase	0.295653305171261	0.512786338529415	Upregulated	70.9689904787767	WP_000040858.1
C2566_RS10510	mppA	mppA	murein tripeptide ABC transporter substrate-binding protein MppA	0.294965582433013	0.402819272304991	Upregulated	100.343040457715	WP_000683020.1
C2566_RS21685	radC	radC	RadC family protein	0.294588590043683	0.499654172505579	Upregulated	188.327348377719	WP_001321683.1
C2566_RS10060	kch	kch	voltage-gated potassium channel protein	0.294269995289107	0.486545888223917	Upregulated	180.50858620067	WP_000020078.1
C2566_RS05535	mak	mak	fructokinase	0.294174335225634	0.419683861095809	Upregulated	60.0043841619665	WP_001219309.1
C2566_RS01625	nfi	nfi	deoxyribonuclease V	0.29364251382851	0.484332290865604	Upregulated	34.5953153215077	WP_000362388.1
C2566_RS08165	ltaE	ltaE	low-specificity L-threonine aldolase	0.293617810113648	0.35303817591789	Upregulated	165.717096512811	WP_000566356.1
C2566_RS20165	crp	crp	cAMP-activated global transcriptional regulator CRP	0.293417660989444	0.46637719194311	Upregulated	1640.85770333227	WP_000242755.1
C2566_RS11110	narW	narW	nitrate reductase molybdenum cofactor assembly chaperone	0.29317644613227	0.532193356632639	Upregulated	9.73761774624071	WP_001166353.1
C2566_RS21895	yicL	yicL	carboxylate/amino acid/amine transporter	0.292881064754408	0.433132210517004	Upregulated	67.7201767026655	WP_000535960.1
C2566_RS02215	rdcB	rdcB	YjcZ-like family protein	0.292434460718253	0.502192572133881	Upregulated	8.99240893480582	WP_000169194.1
C2566_RS20550	glgX	glgX	glycogen debranching protein GlgX	0.29188349275037	0.384857192864907	Upregulated	365.54543951872	WP_000192533.1
C2566_RS10975	ydcS	ydcS	putative ABC transporter substrate-binding protein YdcS	0.291741542673772	0.527406941147296	Upregulated	37.9856262574042	WP_000047424.1
C2566_RS17800	argO	argO	arginine exporter ArgO	0.291631720919872	0.50532068561364	Upregulated	21.8929855272367	WP_000493352.1
C2566_RS14165	yehQ	yehQ	SWIM zinc finger family protein	0.291426305203386	0.534719339181995	Upregulated	16.0222887559526	WP_001300967.1
C2566_RS08205	ybjX	ybjX	VirK/YbjX family protein	0.291256088025938	0.349992837062386	Upregulated	128.280297868422	WP_001355621.1
C2566_RS07225	gltA	gltA	citrate synthase	0.290956666335972	0.528499273144628	Upregulated	3134.65854132633	WP_000785834.1
C2566_RS11675	ynfD	ynfD	DUF1161 domain-containing protein	0.290879058196668	0.534719339181995	Upregulated	47.7768509937077	WP_001300836.1
C2566_RS04510	fhuA	fhuA	ferrichrome porin FhuA	0.289337472533003	0.359158052336797	Upregulated	115.569656766391	NA
C2566_RS21025	yhjE	yhjE	MFS transporter	0.289073708156376	0.537925049035759	Upregulated	29.0758460608854	WP_001149016.1
C2566_RS15705	eutH	eutH	ethanolamine utilization protein EutH	0.288972598123064	0.53421588434776	Upregulated	10.2019793731983	WP_000512382.1
C2566_RS00725	udp	udp	uridine phosphorylase	0.288718393555817	0.534638830698706	Upregulated	471.128388547707	WP_000045178.1
C2566_RS10360	puuB	puuB	gamma-glutamylputrescine oxidase	0.287108779108035	0.502622140275662	Upregulated	6.9638208216242	WP_000134870.1
C2566_RS10860	hokB	hokB	type I toxin-antitoxin system toxin HokB	0.286692607952436	0.54259009207355	Upregulated	1410.52222866318	WP_001320773.1
C2566_RS11655	ynfA	ynfA	YnfA family protein	0.286319078615047	0.542929768281824	Upregulated	14.5652785740646	WP_000598292.1
C2566_RS10985	ydcU	ydcU	ABC transporter permease	0.285703915616838	0.514550284976003	Upregulated	25.7214308812183	WP_001251313.1
C2566_RS01950	uvrA	uvrA	excinuclease ABC subunit UvrA	0.284953635400879	0.44305840736345	Upregulated	204.328326324686	WP_000357744.1
C2566_RS01765	yjbE	yjbE	exopolysaccharide production protein YjbE	0.283292947294719	0.537925049035759	Upregulated	4.21763514605191	WP_000757333.1
C2566_RS14340	yeiG	yeiG	S-formylglutathione hydrolase	0.282886476464568	0.499105574066887	Upregulated	102.855101622065	NA
C2566_RS20115	slyD	slyD	peptidylprolyl isomerase	0.282472178180639	0.532947831522641	Upregulated	605.880058148022	WP_000861334.1
C2566_RS04975	phoE	phoE	phosphoporin PhoE	0.282233667124973	0.525212047694631	Upregulated	7.73409009722884	WP_000749880.1
C2566_RS05910	acrR	acrR	multidrug efflux transporter transcriptional repressor AcrR	0.281572786193827	0.518321616472328	Upregulated	132.700857363098	WP_000101737.1
C2566_RS11115	narH	narH	nitrate reductase subunit beta	0.281481628922874	0.552011022351192	Upregulated	13.9950314971838	WP_000702542.1
C2566_RS04900	yafL	yafL	C40 family peptidase	0.280690570587193	0.551171546883686	Upregulated	9.54952457849464	WP_001301253.1
C2566_RS11465	dgcZ	dgcZ	diguanylate cyclase DgcZ	0.280619753400593	0.493172304276498	Upregulated	144.682506699277	WP_000592802.1
C2566_RS21130	dppF	dppF	dipeptide ABC transporter ATP-binding subunit DppF	0.280599078691785	0.552559678579424	Upregulated	24.0604089252225	WP_000107012.1
C2566_RS00640	rhtC	rhtC	threonine export protein RhtC	0.280365946542168	0.525212047694631	Upregulated	22.5564825546321	WP_000928828.1
C2566_RS00740	C2566_RS00740	C2566_RS00740	Bug family tripartite tricarboxylate transporter substrate binding protein	0.27997588348747	0.526904360195052	Upregulated	39.7099098667854	WP_000589802.1
C2566_RS01420	argC	argC	N-acetyl-gamma-glutamyl-phosphate reductase	0.279841223654031	0.508623726215357	Upregulated	39.1349195617172	WP_000935370.1
C2566_RS15555	cysZ	cysZ	sulfate transporter CysZ	0.279794222068028	0.509528061804692	Upregulated	62.6935736220197	WP_000254839.1
C2566_RS02640	ulaR	ulaR	HTH-type transcriptional regulator UlaR	0.279222678405184	0.478736160572193	Upregulated	80.9993331343166	WP_000133631.1
C2566_RS19795	dprA	dprA	DNA-protecting protein DprA	0.278909428202772	0.515643669893102	Upregulated	211.073484106535	WP_000228551.1
C2566_RS17490	thyA	thyA	thymidylate synthase	0.278685255167985	0.37612274719026	Upregulated	189.976994307494	WP_000816234.1
C2566_RS17195	ygcE	ygcE	FGGY-family carbohydrate kinase	0.278585106775517	0.543558947380263	Upregulated	28.8256627711802	WP_000039688.1
C2566_RS22070	dgoT	dgoT	MFS transporter	0.277653114618534	0.557692701189664	Upregulated	15.4046316866249	WP_000253454.1
C2566_RS25130	ysaE	ysaE	protein YsaE	0.277240842261701	0.553497252137349	Upregulated	5.15992765664027	WP_211180513.1
C2566_RS16505	tyrA	tyrA	bifunctional chorismate mutase/prephenate dehydrogenase	0.277128182570795	0.449189757239391	Upregulated	47.9792509795036	WP_000225221.1
C2566_RS13990	gatD	gatD	galactitol-1-phosphate 5-dehydrogenase	0.276338098147183	0.562265185966181	Upregulated	16.8385304489757	WP_000844219.1
C2566_RS18805	ygjP	ygjP	M48 family metallopeptidase	0.275728405740057	0.544063566480596	Upregulated	37.7685918634429	WP_001300832.1
C2566_RS14910	elaA	elaA	GNAT family N-acetyltransferase	0.274985638893579	0.554483954209651	Upregulated	51.4664283328	WP_000574091.1
C2566_RS09810	ychF	ychF	redox-regulated ATPase YchF	0.273354124980913	0.476561605050774	Upregulated	455.804072121399	WP_000505877.1
C2566_RS07685	ybiX	ybiX	PKHD-type hydroxylase YbiX	0.272162367345587	0.568175099970483	Upregulated	11.1297538942424	WP_000990177.1
C2566_RS03450	yjjV	yjjV	metal-dependent hydrolase	0.27196870305453	0.484332290865604	Upregulated	59.7683527306139	WP_000563040.1
C2566_RS14240	yohD	yohD	DedA family protein	0.271926276584476	0.54259009207355	Upregulated	46.1157362862001	WP_001296821.1
C2566_RS05575	malZ	malZ	maltodextrin glucosidase	0.271904200439726	0.487057854139844	Upregulated	69.2503925106964	WP_001310597.1
C2566_RS16425	tapT	tapT	tRNA-uridine aminocarboxypropyltransferase	0.27140973045453	0.525212047694631	Upregulated	32.8175035252392	WP_001301152.1
C2566_RS17765	glpX	glpX	class II fructose-bisphosphatase	0.271320518227955	0.54259009207355	Upregulated	7.28478630818342	WP_000987283.1
C2566_RS09530	phoQ	phoQ	two-component system sensor histidine kinase PhoQ	0.270526759230331	0.452886239877313	Upregulated	102.757045087886	WP_000735411.1
C2566_RS00965	yihM	yihM	sugar phosphate isomerase/epimerase family protein	0.269987733887425	0.569280158501669	Upregulated	13.1147494243481	WP_000256400.1
C2566_RS07500	C2566_RS07500	C2566_RS07500	anti-CBASS protein Acb1 family protein	0.269719299486361	0.570624589147194	Upregulated	8.90693756335304	NA
C2566_RS13940	baeS	baeS	two-component system sensor histidine kinase BaeS	0.26952634862988	0.562265185966181	Upregulated	29.5880759739595	WP_000675150.1
C2566_RS06680	citX	citX	citrate lyase holo-[acyl-carrier protein] synthase	0.268041125490521	0.551092680853373	Upregulated	36.666038124326	WP_000550422.1
C2566_RS13140	znuC	znuC	zinc ABC transporter ATP-binding protein ZnuC	0.268011389244899	0.562265185966181	Upregulated	190.694148616464	WP_000202990.1
C2566_RS03275	yaaJ	yaaJ	alanine/glycine:cation symporter family protein	0.267740726394201	0.469544219888545	Upregulated	54.3727368772712	WP_001112606.1
C2566_RS06940	C2566_RS06940	C2566_RS06940	hypothetical protein	0.267626717983338	0.574528216452443	Upregulated	11.0379934040197	NA
C2566_RS20905	dinQ	dinQ	damage-inducible type I toxin DinQ	0.266796317596819	0.541554714331707	Upregulated	900.081481189961	WP_001295215.1
C2566_RS02390	yjeH	yjeH	L-methionine/branched-chain amino acid transporter	0.266709630704897	0.559235867580023	Upregulated	41.9779772190735	WP_000015852.1
C2566_RS20290	yhfX	yhfX	YhfX family PLP-dependent enzyme	0.266350506833449	0.577242569411811	Upregulated	13.6988255604437	WP_000497346.1
C2566_RS00630	pldA	pldA	phospholipase A	0.266296397271583	0.428748465260635	Upregulated	111.495766573936	WP_001259695.1
C2566_RS01370	ptsP	ptsP	phosphoenolpyruvate--protein phosphotransferase	0.266293915357836	0.523775151618923	Upregulated	47.257928286615	WP_001185138.1
C2566_RS17870	ygfB	ygfB	UPF0149 family protein YgfB	0.266281410296055	0.411220346948594	Upregulated	269.733814737137	WP_001295378.1
C2566_RS16895	norV	norV	anaerobic nitric oxide reductase flavorubredoxin	0.266029801108415	0.578957144242416	Upregulated	22.6980978732105	WP_000029611.1
C2566_RS00890	dsbA	dsbA	thiol:disulfide interchange protein DsbA	0.265577080659881	0.528217801896364	Upregulated	994.527728359266	WP_000725337.1
C2566_RS17695	mocA	mocA	molybdenum cofactor cytidylyltransferase	0.265515659780559	0.54259009207355	Upregulated	152.476227807338	WP_001272850.1
C2566_RS19520	zapG	zapG	Z-ring associated protein ZapG	0.265418081615776	0.530225958533647	Upregulated	299.672087455563	WP_001295270.1
C2566_RS09465	C2566_RS09465	C2566_RS09465	ROK family protein	0.265393175101472	0.569280158501669	Upregulated	103.277944129867	NA
C2566_RS18770	ygjJ	ygjJ	protein YgjJ	0.265391620289017	0.510864011705826	Upregulated	8.00979598718733	WP_000767652.1
C2566_RS10445	C2566_RS10445	C2566_RS10445	ABC transporter ATP-binding protein	0.264797070463306	0.580802945466826	Upregulated	19.552953207086	WP_000057985.1
C2566_RS00735	C2566_RS00735	C2566_RS00735	tripartite tricarboxylate transporter TctB family protein	0.263421580682175	0.541076119252181	Upregulated	19.8856415256426	WP_001093393.1
C2566_RS16185	hcaD	hcaD	phenylpropionate dioxygenase ferredoxin reductase subunit	0.263383353721812	0.563296711259431	Upregulated	48.75604093879	WP_000660788.1
C2566_RS11120	narZ	narZ	nitrate reductase Z subunit alpha	0.262777425595107	0.584748827403282	Upregulated	41.2388840962965	WP_000040458.1
C2566_RS05380	yaiO	yaiO	YaiO family outer membrane beta-barrel protein	0.262587778264282	0.562974249980084	Upregulated	48.7904221559872	WP_000596085.1
C2566_RS03155	fecA	fecA	TonB-dependent Fe(3+) dicitrate receptor FecA	0.262278379287117	0.536656832935977	Upregulated	51.311705180981	WP_000188262.1
C2566_RS12595	ynjI	ynjI	DUF1266 domain-containing protein	0.261721200813384	0.586617893643265	Upregulated	19.0624883928956	WP_000756910.1
C2566_RS08040	C2566_RS08040	C2566_RS08040	ogr/Delta-like zinc finger family protein	0.260809489921897	0.58663935621962	Upregulated	59.3436384865409	WP_000972391.1
C2566_RS01350	yijF	yijF	DUF1287 domain-containing protein	0.260552572185453	0.579623148123274	Upregulated	11.0117389302735	WP_000647870.1
C2566_RS07485	C2566_RS07485	C2566_RS07485	hypothetical protein	0.260158485987088	0.57316698800241	Upregulated	51.5954634864722	WP_000762846.1
C2566_RS17270	yqcA	yqcA	flavodoxin	0.259679472915503	0.554483954209651	Upregulated	62.2087546453337	WP_000807751.1
C2566_RS13820	gmd	gmd	GDP-mannose 4,6-dehydratase	0.259531426791224	0.5631777002382	Upregulated	6.52459628169558	WP_000048190.1
C2566_RS20200	tsgA	tsgA	MFS transporter TsgA	0.2594991883484	0.589859994578532	Upregulated	25.2380147969488	WP_000185257.1
C2566_RS16800	C2566_RS16800	C2566_RS16800	hypothetical protein	0.259313896229461	0.534719339181995	Upregulated	126.241783925011	NA
C2566_RS12380	espL1	espL1	type III secretion system effector EspL1	0.259089041510353	0.589329854210048	Upregulated	24.8482883494924	NA
C2566_RS21075	bcsB	bcsB	cellulose biosynthesis cyclic di-GMP-binding regulatory protein BcsB	0.25869468917659	0.573631796116098	Upregulated	40.6881687948159	WP_001324588.1
C2566_RS08450	ldtD	ldtD	L,D-transpeptidase	0.25788647303516	0.516253832724579	Upregulated	395.468432834016	WP_000925969.1
C2566_RS01850	ubiC	ubiC	chorismate lyase	0.257775542088586	0.588182885560776	Upregulated	222.980231860915	WP_001295693.1
C2566_RS19055	agaS	agaS	AgaS family sugar isomerase	0.257457120469761	0.518143196402705	Upregulated	5.79826943181549	WP_001114873.1
C2566_RS10770	feaB	feaB	phenylacetaldehyde dehydrogenase	0.257191959985903	0.497892125787415	Upregulated	72.5508364006011	WP_000138605.1
C2566_RS03655	yjiC	yjiC	YjfZ/YjiC family protein	0.255906109854553	0.595837505414582	Upregulated	20.6751353462079	WP_000062552.1
C2566_RS15820	ypfH	ypfH	esterase	0.255355599085824	0.54157340889051	Upregulated	60.3091979026924	WP_000679799.1
C2566_RS20360	hofM	hofM	DNA utilization protein HofM	0.255214034824051	0.594655293473217	Upregulated	26.817899151668	WP_001297394.1
C2566_RS07510	C2566_RS07510	C2566_RS07510	tail fiber assembly protein	0.254921368768962	0.597550837604716	Upregulated	18.1398209165205	WP_001104982.1
C2566_RS15320	dsdC	dsdC	DNA-binding transcriptional regulator DsdC	0.254788310427345	0.539976914730723	Upregulated	46.967734325846	WP_001300996.1
C2566_RS19515	zapE	zapE	cell division protein ZapE	0.25439348635253	0.460806333741957	Upregulated	107.849543780842	WP_001192312.1
C2566_RS02635	yjfP	yjfP	esterase	0.2543840088005	0.574750294257349	Upregulated	28.6092738118815	WP_000569679.1
C2566_RS05580	acpH	acpH	ACP phosphodiesterase	0.254173339164677	0.564003964611751	Upregulated	29.2720328707176	WP_001009885.1
C2566_RS03905	carB	carB	carbamoyl-phosphate synthase large subunit	0.254007740845484	0.551171546883686	Upregulated	225.92345109183	WP_001126376.1
C2566_RS10940	ydcO	ydcO	BenE family transporter YdcO	0.25350124890729	0.577242569411811	Upregulated	20.6079672191277	WP_001326689.1
C2566_RS11820	ydgA	ydgA	YdgA family protein	0.253125789998644	0.500361521076674	Upregulated	622.307801700491	WP_001043339.1
C2566_RS04005	pdxA	pdxA	4-hydroxythreonine-4-phosphate dehydrogenase PdxA	0.252811183491518	0.455237433822009	Upregulated	223.406808148681	WP_000241277.1
C2566_RS25030	ymiD	ymiD	protein YmiD	0.252505724504447	0.598679072540337	Upregulated	27.1481728935727	WP_211180493.1
C2566_RS00870	mobB	mobB	molybdopterin-guanine dinucleotide biosynthesis protein MobB	0.252390273981902	0.562265185966181	Upregulated	42.3457874582139	WP_000907622.1
C2566_RS02410	yjeJ	yjeJ	YjeJ family protein	0.25234619704429	0.596621753825158	Upregulated	12.6305449473314	WP_001008049.1
C2566_RS16900	norW	norW	NADH:flavorubredoxin reductase NorW	0.252335140357151	0.601873127351371	Upregulated	15.2029421643859	WP_000064738.1
C2566_RS05060	ecpR	ecpR	ECP biosynthesis operon DNA-binding transcriptional regulator EcpR	0.252221067338865	0.58663935621962	Upregulated	6.95588171212418	WP_001301257.1
C2566_RS11220	ddpX	ddpX	D-alanyl-D-alanine dipeptidase	0.252133703140665	0.601873127351371	Upregulated	8.59076372821121	WP_001285833.1
C2566_RS07595	ybhL	ybhL	Bax inhibitor-1/YccA family protein	0.252052147740401	0.591491613454195	Upregulated	991.595099360648	WP_000373624.1
C2566_RS07070	speF	speF	ornithine decarboxylase SpeF	0.252003688332912	0.580914960930647	Upregulated	46.3150253305974	WP_000040191.1
C2566_RS11485	ydfG	ydfG	bifunctional NADP-dependent 3-hydroxy acid dehydrogenase/3-hydroxypropionate dehydrogenase YdfG	0.251956773239615	0.566337679556886	Upregulated	345.248938733052	WP_000636571.1
C2566_RS19095	yraJ	yraJ	fimbria/pilus outer membrane usher protein	0.251812775062289	0.601873127351371	Upregulated	42.6546387890924	WP_001136485.1
C2566_RS10155	C2566_RS10155	C2566_RS10155	DUF2207 domain-containing protein	0.251524067028895	0.601873127351371	Upregulated	29.6266732071084	NA
C2566_RS04645	skp	skp	molecular chaperone Skp	0.250454944031767	0.564402956408917	Upregulated	685.322913570872	WP_000758956.1
C2566_RS11890	rsxA	rsxA	electron transport complex subunit RsxA	0.250276031612206	0.597550837604716	Upregulated	27.2586006247232	WP_000133193.1
C2566_RS19455	C2566_RS19455	C2566_RS19455	transposase	0.250217287506066	0.584300033266279	Upregulated	1502.07191497532	WP_000639208.1
C2566_RS03230	mokC	mokC	type I toxin-antitoxin system toxin MokC	0.249662971078487	0.600831086024833	Upregulated	23.5497331613307	WP_000809168.1
C2566_RS05490	yaiI	yaiI	YaiI/YqxD family protein	0.249538322739925	0.58743173780472	Upregulated	40.1566411478504	WP_000158159.1
C2566_RS20405	pckA	pckA	phosphoenolpyruvate carboxykinase (ATP)	0.249429509138492	0.601873127351371	Upregulated	2647.63542886308	WP_001265681.1
C2566_RS17530	ygdR	ygdR	lipoprotein YgdR	0.248904962487939	0.59131741030235	Upregulated	698.42272098091	WP_000758655.1
C2566_RS21190	tag	tag	DNA-3-methyladenine glycosylase I	0.248794472908767	0.525212047694631	Upregulated	36.763896530681	WP_000438944.1
C2566_RS12615	ydjA	ydjA	NAD(P)H nitroreductase	0.248781900179505	0.601873127351371	Upregulated	149.41291318695	WP_000339283.1
C2566_RS09615	pdeG	pdeG	cyclic diguanylate phosphodiesterase	0.248728417153686	0.604249879361325	Upregulated	17.8741611421393	WP_001246510.1
C2566_RS22075	dgoD	dgoD	galactonate dehydratase	0.248662381649355	0.604432166843584	Upregulated	21.4537311803663	WP_000705001.1
C2566_RS10890	ydcH	ydcH	YdcH family protein	0.248279785226507	0.596621753825158	Upregulated	43805.9285546191	WP_001296778.1
C2566_RS16070	sseA	sseA	3-mercaptopyruvate sulfurtransferase	0.247413395794116	0.588145352766966	Upregulated	269.216355401349	WP_000108626.1
C2566_RS02760	ytfE	ytfE	iron-sulfur cluster repair protein YtfE	0.247013522578927	0.608423330049737	Upregulated	9.33274515756267	WP_000331456.1
C2566_RS01160	sodA	sodA	superoxide dismutase [Mn]	0.246899411479488	0.601873127351371	Upregulated	139.139383701182	WP_001297064.1
C2566_RS05925	rsmS	rsmS	pleiotropic regulatory protein RsmS	0.246493399989408	0.609157772560089	Upregulated	9.98579453993404	WP_000051153.1
C2566_RS10430	ycjS	ycjS	Gfo/Idh/MocA family protein	0.246082705351749	0.610151600198838	Upregulated	11.5735373595792	WP_001300711.1
C2566_RS03220	nhaR	nhaR	transcriptional activator NhaR	0.245965814245205	0.564528454450545	Upregulated	110.839232742805	WP_001300855.1
C2566_RS21995	yidG	yidG	DUF202 domain-containing protein	0.24582865255986	0.564528454450545	Upregulated	32.3819402753316	WP_001113432.1
C2566_RS21440	yibF	yibF	glutathione S-transferase	0.245689804639772	0.601873127351371	Upregulated	38.6842337863695	WP_000779792.1
C2566_RS02115	alsR	alsR	MurR/RpiR family transcriptional regulator	0.245344513425944	0.525212047694631	Upregulated	173.444961438801	WP_000083217.1
C2566_RS21845	C2566_RS21845	C2566_RS21845	autotransporter outer membrane beta-barrel domain-containing protein	0.245152858174888	0.611186450593804	Upregulated	245.729777204177	WP_001038839.1
C2566_RS12650	ydjG	ydjG	NADH-dependent methylglyoxal reductase	0.244703045495075	0.602504803835604	Upregulated	15.022279139856	WP_000723724.1
C2566_RS17155	ygcO	ygcO	ferredoxin family protein	0.244351676072972	0.612286051923121	Upregulated	7.80650397722738	WP_000109526.1
C2566_RS20475	malP	malP	maltodextrin phosphorylase	0.244332027337903	0.593836706953735	Upregulated	435.744980260695	WP_000081903.1
C2566_RS07190	pxpA	pxpA	5-oxoprolinase subunit PxpA	0.24401582219403	0.525212047694631	Upregulated	85.5091455446326	WP_000687130.1
C2566_RS14175	yehS	yehS	DUF1456 family protein	0.243850828754576	0.441176012880799	Upregulated	170.327781799316	WP_001295430.1
C2566_RS21225	cspE	cspE	RNA chaperone/antiterminator CspA	0.242916769671192	0.610151600198838	Upregulated	14915.9617305242	WP_000014594.1
C2566_RS00645	rhtB	rhtB	homoserine/homoserine lactone efflux protein	0.242677750254914	0.601873127351371	Upregulated	20.7664957435258	WP_000171710.1
C2566_RS19035	agaW	agaW	PTS N-acetylgalactosamine transporter subunit IIC	0.242487031608232	0.608025027637238	Upregulated	8.650277996255	WP_000406214.1
C2566_RS05005	paoC	paoC	aldehyde oxidoreductase molybdenum-binding subunit PaoC	0.241806726638376	0.612286051923121	Upregulated	25.3599167558289	WP_000667062.1
C2566_RS05475	psiF	psiF	phosphate starvation-inducible protein PsiF	0.24000612994579	0.570757825305941	Upregulated	106.187563234252	WP_001301327.1
C2566_RS11775	ydgI	ydgI	amino acid permease	0.239972963748589	0.602558948052749	Upregulated	22.4021145405724	WP_000412379.1
C2566_RS02680	yjfY	yjfY	DUF1471 family protein YjfY	0.23967866274494	0.621160630888522	Upregulated	32.6649541554959	WP_000492914.1
C2566_RS06945	C2566_RS06945	C2566_RS06945	hypothetical protein	0.239643700468297	0.621160630888522	Upregulated	41.9988437776901	NA
C2566_RS13900	yegD	yegD	molecular chaperone	0.239597905599844	0.621383763455159	Upregulated	23.2281499646615	WP_000469743.1
C2566_RS20720	yhhL	yhhL	DUF1145 family protein	0.23957539670791	0.607537545634542	Upregulated	22.2404991746198	WP_001295207.1
C2566_RS08405	ycaQ	ycaQ	crosslink repair DNA glycosylase YcaQ	0.239536669104852	0.564388685384273	Upregulated	52.5178171407675	WP_000056538.1
C2566_RS12155	ldtE	ldtE	L,D-transpeptidase LdtE	0.239525580936858	0.547798345033186	Upregulated	203.788225450523	WP_000817105.1
C2566_RS21300	xylR	xylR	D-xylose utilization transcriptional activator XylR	0.239338822859208	0.586755764828047	Upregulated	57.722536748045	WP_000494484.1
C2566_RS14460	yejA	yejA	extracellular solute-binding protein	0.239197743283679	0.516445191570361	Upregulated	231.765383106357	WP_000637035.1
C2566_RS11420	marC	marC	NAAT family transporter MarC	0.238467207782697	0.537925049035759	Upregulated	41.8788990657017	WP_000885033.1
C2566_RS19450	C2566_RS19450	C2566_RS19450	DUF1016 N-terminal domain-containing protein	0.238308782173419	0.620116661279745	Upregulated	17.7864552730034	NA
C2566_RS05045	ecpC	ecpC	fimbrial usher EcpC	0.238224351193858	0.623105464001519	Upregulated	29.2720832731464	WP_001131058.1
C2566_RS06910	ybeY	ybeY	rRNA maturation RNase YbeY	0.237906431220545	0.589329854210048	Upregulated	213.413322729878	WP_000084473.1
C2566_RS15920	focB	focB	formate transporter FocB	0.23771984665611	0.604432166843584	Upregulated	27.2996591889693	WP_001244715.1
C2566_RS08050	ybjM	ybjM	inner membrane protein YbjM	0.236520468287261	0.626978302184663	Upregulated	17.4488755371906	WP_000681108.1
C2566_RS10350	puuR	puuR	HTH-type transcriptional regulator PuuR	0.236400783876448	0.586617893643265	Upregulated	39.7003587948675	WP_001278727.1
C2566_RS09715	dsbB	dsbB	disulfide bond formation protein DsbB	0.236263088407232	0.571047037486218	Upregulated	70.3862897840599	WP_000943459.1
C2566_RS11450	eamA	eamA	O-acetylserine/cysteine exporter	0.236227361977815	0.510864011705826	Upregulated	72.3949335582066	WP_000087210.1
C2566_RS04360	gcd	gcd	quinoprotein glucose dehydrogenase	0.235946951357271	0.525212047694631	Upregulated	91.0591808457914	WP_001306211.1
C2566_RS05015	paoA	paoA	aldehyde dehydrogenase iron-sulfur subunit PaoA	0.235562410609021	0.601873127351371	Upregulated	8.50020152077783	WP_000070679.1
C2566_RS12470	chbB	chbB	PTS N,N'-diacetylchitobiose transporter subunit IIB	0.235236896882208	0.624789694579502	Upregulated	373.045735574069	WP_000412169.1
C2566_RS01685	C2566_RS01685	C2566_RS01685	hypothetical protein	0.234123977379119	0.328776822854136	Upregulated	16.8033599425864	NA
C2566_RS12050	cydH	cydH	cytochrome bd-I accessory subunit CydH	0.233852683991603	0.622104331570418	Upregulated	1555.58783712398	WP_000102278.1
C2566_RS11355	lsrB	lsrB	autoinducer 2 ABC transporter substrate-binding protein LsrB	0.233107563384749	0.614191767643954	Upregulated	7.11411010328293	WP_000172488.1
C2566_RS15530	yfeR	yfeR	LysR family transcriptional regulator	0.233098128451404	0.551092680853373	Upregulated	45.6480624189799	WP_001109799.1
C2566_RS05995	ushA	ushA	bifunctional UDP-sugar hydrolase/5'-nucleotidase	0.233090925030814	0.516820940125279	Upregulated	287.813489255535	WP_000771748.1
C2566_RS01510	C2566_RS01510	C2566_RS01510	hypothetical protein	0.233068802980227	0.579435003845695	Upregulated	229.505900903401	NA
C2566_RS04480	hrpB	hrpB	ATP-dependent helicase HrpB	0.232977765617483	0.467238994652608	Upregulated	96.132853913236	WP_001350480.1
C2566_RS04315	aceF	aceF	pyruvate dehydrogenase complex dihydrolipoyllysine-residue acetyltransferase	0.23278708044173	0.635130223663226	Upregulated	955.162731215046	WP_000963518.1
C2566_RS21545	secB	secB	protein-export chaperone SecB	0.232518171306339	0.604554328359175	Upregulated	453.236421141423	WP_000003377.1
C2566_RS13185	yecD	yecD	hydrolase	0.232179539535443	0.570778326516162	Upregulated	47.0759956699217	WP_000891621.1
C2566_RS17265	gudP	gudP	galactarate/glucarate/glycerate transporter GudP	0.232086215111864	0.634669050611252	Upregulated	16.239990048158	WP_000097082.1
C2566_RS12320	nlpC	nlpC	C40 family peptidase	0.231953935120812	0.584827176235563	Upregulated	173.641864270355	WP_001209795.1
C2566_RS00335	ilvL	ilvL	ilv operon leader peptide	0.231551731846819	0.634669050611252	Upregulated	880.220940019002	WP_001311244.1
C2566_RS00095	bglH	bglH	carbohydrate-specific porin BglH	0.231135929403761	0.603217570466667	Upregulated	12.304427253632	WP_000489868.1
C2566_RS02285	fumB	fumB	class I fumarate hydratase	0.230337079303479	0.628084142921161	Upregulated	84.5467236980285	WP_000066676.1
C2566_RS07610	clsB	clsB	cardiolipin synthase ClsB	0.230210990240598	0.634521719719481	Upregulated	41.6552380914966	WP_000650315.1
C2566_RS03285	yaaX	yaaX	DUF2502 domain-containing protein	0.229977498298832	0.600229992181562	Upregulated	37.4581102705644	WP_000738719.1
C2566_RS04950	pepD	pepD	cytosol nonspecific dipeptidase	0.228783813558256	0.580802945466826	Upregulated	546.150407793573	WP_001293003.1
C2566_RS01795	psiE	psiE	phosphate-starvation-inducible protein PsiE	0.228616139054617	0.642096957215784	Upregulated	16.8917247861756	WP_000202902.1
C2566_RS14280	sanA	sanA	outer membrane permeability protein SanA	0.228609645720191	0.633541352224828	Upregulated	28.4011109473681	WP_000920064.1
C2566_RS02750	fklB	fklB	FKBP-type peptidyl-prolyl cis-trans isomerase	0.228239328735023	0.64207852630026	Upregulated	149.364268966232	WP_000211237.1
C2566_RS09705	umuD	umuD	translesion error-prone DNA polymerase V autoproteolytic subunit	0.2281015691442	0.644217657359107	Upregulated	17.1180894670262	WP_000897378.1
C2566_RS21005	treF	treF	alpha,alpha-trehalase	0.227743461243278	0.623828135339173	Upregulated	61.2977989750548	WP_000934218.1
C2566_RS13975	C2566_RS13975	C2566_RS13975	DeoR/GlpR family DNA-binding transcription regulator	0.227433144258292	0.617358631937598	Upregulated	100.519858103547	NA
C2566_RS13880	dcd	dcd	dCTP deaminase	0.227122979236876	0.633541352224828	Upregulated	306.253677759056	WP_001234777.1
C2566_RS09445	ycfT	ycfT	acyltransferase family protein	0.226280329210918	0.644776719733942	Upregulated	13.290770731717	WP_000810262.1
C2566_RS21735	gmk	gmk	guanylate kinase	0.226129402169364	0.604554328359175	Upregulated	783.026775720743	WP_001295237.1
C2566_RS20150	prkB	prkB	phosphoribulokinase	0.225975765482509	0.593783537544582	Upregulated	97.9695202943296	WP_001274680.1
C2566_RS11185	bdm	bdm	biofilm-dependent modulation protein	0.225933877508104	0.645244292807438	Upregulated	6.66452549976765	WP_000495771.1
C2566_RS15345	evgA	evgA	acid-sensing system DNA-binding response regulator EvgA	0.225882520854813	0.641225546973629	Upregulated	685.207574288221	WP_000991370.1
C2566_RS19475	nanT	nanT	sialic acid transporter NanT	0.225849357489416	0.604312165802813	Upregulated	47.5821149510313	WP_000108459.1
C2566_RS15195	yfcL	yfcL	YfcL family protein	0.225615843860407	0.619890844196157	Upregulated	130.029887668851	WP_000559764.1
C2566_RS18760	ebgC	ebgC	beta-galactosidase subunit beta	0.225421743406125	0.647795754980369	Upregulated	8.08740236822543	WP_001219954.1
C2566_RS07645	cecR	cecR	DNA-binding transcriptional regulator CecR	0.225340695194796	0.627342328948556	Upregulated	66.3185296495279	WP_001296991.1
C2566_RS11405	ptrR	ptrR	putrescine utilization regulator PtrR	0.224563212927	0.647836387282486	Upregulated	12.5423278473145	WP_000366501.1
C2566_RS06315	ybcK	ybcK	recombinase family protein	0.224044417926225	0.649548754675037	Upregulated	19.9330408102935	WP_000709082.1
C2566_RS08990	pgaA	pgaA	poly-beta-1,6 N-acetyl-D-glucosamine export porin PgaA	0.223930539060245	0.628084142921161	Upregulated	118.132157491203	WP_000287458.1
C2566_RS13345	ftnB	ftnB	non-heme ferritin-like protein	0.223828295609119	0.54259009207355	Upregulated	408.00177225889	WP_000179469.1
C2566_RS19245	yhbX	yhbX	phosphoethanolamine transferase	0.223509521315594	0.642452480739759	Upregulated	39.9184183304521	WP_001300540.1
C2566_RS12670	ydjK	ydjK	MFS transporter	0.223461650648249	0.650804450460269	Upregulated	14.8762255734386	WP_000435282.1
C2566_RS16160	hcaR	hcaR	DNA-binding transcriptional regulator HcaR	0.222676075710459	0.652360829779811	Upregulated	313.770979850528	WP_000423257.1
C2566_RS04270	gspE	gspE	type II secretion system protein GspE	0.222406805683564	0.572579274661751	Upregulated	57.7867184947364	WP_001025145.1
C2566_RS03685	gntP	gntP	gluconate permease GntP	0.222370209012453	0.645589038885336	Upregulated	35.4095242298692	WP_000558251.1
C2566_RS14125	apbC	apbC	iron-sulfur cluster carrier protein ApbC	0.222089928198603	0.600770268989137	Upregulated	241.441535388889	WP_001005448.1
C2566_RS15915	hyfR	hyfR	DNA-binding transcriptional regulator HyfR	0.222085242253528	0.653172759659564	Upregulated	24.0843931918824	WP_001251526.1
C2566_RS20370	nudE	nudE	ADP compounds hydrolase NudE	0.222037047349549	0.593783537544582	Upregulated	295.807793946641	WP_000045744.1
C2566_RS15395	lpxP	lpxP	kdo(2)-lipid IV(A) palmitoleoyltransferase	0.221988310603298	0.635130223663226	Upregulated	244.113695271859	WP_000484404.1
C2566_RS06880	gltK	gltK	glutamate/aspartate ABC transporter permease GltK	0.221884150983297	0.653172759659564	Upregulated	112.617879210522	WP_000272824.1
C2566_RS21065	bcsC	bcsC	cellulose synthase complex outer membrane protein BcsC	0.221839894384265	0.563059170675524	Upregulated	112.087533092508	WP_001225168.1
C2566_RS07860	gstB	gstB	glutathione S-transferase GstB	0.221500797281901	0.622779622087294	Upregulated	45.7602849681835	WP_001295292.1
C2566_RS19255	secG	secG	preprotein translocase subunit SecG	0.221481056681004	0.606634054163393	Upregulated	494.54868815733	WP_001297427.1
C2566_RS17830	scpA	scpA	methylmalonyl-CoA mutase	0.221454865451104	0.653516452352132	Upregulated	20.8413334262653	WP_000073223.1
C2566_RS16010	xseA	xseA	exodeoxyribonuclease VII large subunit	0.221005041402037	0.579337856462263	Upregulated	120.809130193086	WP_000937912.1
C2566_RS17020	pphB	pphB	protein-serine/threonine phosphatase	0.220924876298945	0.654734827561201	Upregulated	27.1452582647355	WP_001141307.1
C2566_RS08615	ompA	ompA	porin OmpA	0.21992926575539	0.653423035746695	Upregulated	3384.55677712612	WP_000750416.1
C2566_RS21500	yibL	yibL	YibL family ribosome-associated protein	0.219777284164458	0.547798345033186	Upregulated	62.7903075910958	WP_000665676.1
C2566_RS10525	uspE	uspE	universal stress protein UspE	0.219373411506087	0.601873127351371	Upregulated	1766.80321584368	WP_001262123.1
C2566_RS20925	arsC	arsC	glutaredoxin-dependent arsenate reductase	0.219217714700814	0.655700989711976	Upregulated	16.0084731907283	WP_000065769.1
C2566_RS15115	hisJ	hisJ	histidine ABC transporter substrate-binding protein HisJ	0.218666597599297	0.646023376057222	Upregulated	304.354444058774	WP_000737621.1
C2566_RS05250	prpD	prpD	2-methylcitrate dehydratase	0.217827365424138	0.621160630888522	Upregulated	10.1523123359517	WP_001275862.1
C2566_RS19430	arcB	arcB	aerobic respiration two-component sensor histidine kinase ArcB	0.217462339575252	0.590161389440277	Upregulated	410.30873529351	WP_000809774.1
C2566_RS04235	mutT	mutT	8-oxo-dGTP diphosphatase MutT	0.217432887398156	0.6325172341378	Upregulated	18.3039238016473	WP_000736007.1
C2566_RS07495	C2566_RS07495	C2566_RS07495	hypothetical protein	0.217023709189964	0.659713223199267	Upregulated	18.1491470160236	WP_001130801.1
C2566_RS15030	hxpA	hxpA	hexitol phosphatase HxpA	0.216151683142234	0.656553071389551	Upregulated	153.981417728154	WP_001203392.1
C2566_RS10185	yciN	yciN	YciN family protein	0.216093418190283	0.617094665987172	Upregulated	478.743236228488	WP_001031530.1
C2566_RS08020	C2566_RS08020	C2566_RS08020	tail fiber assembly protein	0.215446573600697	0.660733055858035	Upregulated	18.8756904599245	WP_000280166.1
C2566_RS12995	msrC	msrC	L-methionine (R)-S-oxide reductase	0.215429617374549	0.604554328359175	Upregulated	319.625974557611	WP_001043882.1
C2566_RS05655	pgpA	pgpA	phosphatidylglycerophosphatase A	0.215413053248669	0.656553071389551	Upregulated	290.997021814789	WP_000154044.1
C2566_RS11780	folM	folM	dihydromonapterin reductase	0.215384743060504	0.647795754980369	Upregulated	24.4819289281972	WP_000520804.1
C2566_RS21470	yibH	yibH	HlyD family secretion protein	0.214779481736349	0.661019927898487	Upregulated	21.3233598763092	WP_000364939.1
C2566_RS19205	rpsO	rpsO	30S ribosomal protein S15	0.214769876304538	0.623095835098803	Upregulated	3028.02872002553	WP_000059466.1
C2566_RS05770	clpP	clpP	ATP-dependent Clp endopeptidase proteolytic subunit ClpP	0.214709882295258	0.604554328359175	Upregulated	661.185611510957	WP_000122253.1
C2566_RS06570	entC	entC	isochorismate synthase EntC	0.214518425292552	0.661019927898487	Upregulated	13.7689041478886	WP_001301140.1
C2566_RS07170	dtpD	dtpD	dipeptide permease DtpD	0.213574875542875	0.661019927898487	Upregulated	17.2937034231099	WP_001032697.1
C2566_RS05860	C2566_RS05860	C2566_RS05860	MGMT family protein	0.213021697257034	0.655978837928609	Upregulated	20.5702217313388	WP_000409911.1
C2566_RS01885	zur	zur	zinc uptake transcriptional repressor Zur	0.213007603718118	0.653516452352132	Upregulated	31.5461421732782	WP_001295691.1
C2566_RS21935	uhpT	uhpT	hexose-6-phosphate:phosphate antiporter	0.21291677722318	0.661019927898487	Upregulated	16.3194710878355	WP_000879194.1
C2566_RS12810	dmlA	dmlA	multifunctional D-malate/3-isopropylmalate/tartarate dehydrogenase	0.21243011131492	0.659713223199267	Upregulated	22.0359814562072	WP_000978489.1
C2566_RS17025	ygbI	ygbI	DNA-binding transcriptional repressor YgbI	0.211674111610744	0.645496401156074	Upregulated	413.297192916278	WP_001295181.1
C2566_RS16875	gutM	gutM	transcriptional regulator GutM	0.21165067298513	0.648137474805055	Upregulated	5.99906252135988	WP_000252907.1
C2566_RS08325	ycaN	ycaN	LysR family transcriptional regulator	0.210979830669724	0.658811616527697	Upregulated	32.2804248493153	WP_001242684.1
C2566_RS04440	yadV	yadV	fimbrial chaperone	0.210937926882159	0.614138336396289	Upregulated	7.09784090034192	WP_000465923.1
C2566_RS12390	ydiY	ydiY	DUF481 domain-containing protein	0.210478466668163	0.661537077697348	Upregulated	23.7551661056082	WP_000771391.1
C2566_RS07090	kdpC	kdpC	K(+)-transporting ATPase subunit C	0.209916788464971	0.666999053601938	Upregulated	8.61537563111033	WP_001297248.1
C2566_RS02965	rraB	rraB	ribonuclease E inhibitor RraB	0.20945264561079	0.662462668675647	Upregulated	2211.54125029907	WP_000002953.1
C2566_RS12280	fadK	fadK	medium-chain fatty-acid--CoA ligase	0.209231254150971	0.668713255793289	Upregulated	20.3011494807883	WP_001301294.1
C2566_RS08650	mgsA	mgsA	methylglyoxal synthase	0.20899159217017	0.656553071389551	Upregulated	740.041483235808	WP_000424181.1
C2566_RS15710	eutG	eutG	ethanolamine utilization ethanol dehydrogenase EutG	0.208666755504431	0.662656566998121	Upregulated	9.29319205227292	WP_001300552.1
C2566_RS09910	ychO	ychO	inverse autotransporter invasin YchO	0.208623888699255	0.668713255793289	Upregulated	46.0714184465205	WP_001400233.1
C2566_RS16450	rrf	rrf	hypothetical protein	0.208506437071731	NA	Upregulated	174.992534138948	NA
C2566_RS13600	dacD	dacD	serine-type D-Ala-D-Ala carboxypeptidase DacD	0.207875882033636	0.666999053601938	Upregulated	22.5949665241859	WP_001320295.1
C2566_RS10405	ycjN	ycjN	ABC transporter substrate-binding protein	0.207728628180057	0.650185314014316	Upregulated	7.22889041429019	WP_000597460.1
C2566_RS19700	C2566_RS19700	C2566_RS19700	membrane protein	0.207561230645498	0.661019927898487	Upregulated	29.6207011555923	WP_000825639.1
C2566_RS16955	hycD	hycD	formate hydrogenlyase subunit HycD	0.207475986414763	0.666999053601938	Upregulated	10.4303551366797	WP_000115234.1
C2566_RS17040	ygbL	ygbL	aldolase	0.207172911441335	0.668934103152935	Upregulated	13.6464135363352	WP_001278994.1
C2566_RS02815	tamA	tamA	autotransporter assembly complex protein TamA	0.206998076240184	0.486146592919222	Upregulated	147.221758167813	WP_001269293.1
C2566_RS01115	C2566_RS01115	C2566_RS01115	carbohydrate porin	0.20674570428783	0.667667385363682	Upregulated	202.31944190184	WP_000749926.1
C2566_RS12430	ydjO	ydjO	protein YdjO	0.20672080518905	0.672333757872472	Upregulated	22.57583995015	WP_000493142.1
C2566_RS20000	gspE	gspE	type II secretion system ATPase GspE	0.206696813350637	0.672134053916956	Upregulated	11.2473173318226	WP_001219889.1
C2566_RS05030	ykgJ	ykgJ	YkgJ family cysteine cluster protein	0.206318291839646	0.668713255793289	Upregulated	21.8491744579919	WP_001303809.1
C2566_RS14825	nudI	nudI	nucleoside triphosphatase NudI	0.206248702163888	0.664096600034365	Upregulated	64.4363499069927	WP_001300564.1
C2566_RS00960	yihL	yihL	GntR family transcriptional regulator	0.205611057715583	0.668934103152935	Upregulated	15.6638650036203	WP_000147429.1
C2566_RS08100	potI	potI	putrescine ABC transporter permease PotI	0.205098149725513	0.675067749421517	Upregulated	12.0979354189431	WP_001061667.1
C2566_RS15630	murQ	murQ	N-acetylmuramic acid 6-phosphate etherase	0.20470476322626	0.661019927898487	Upregulated	29.0796172461304	WP_001175605.1
C2566_RS18255	C2566_RS18255	C2566_RS18255	acyl carrier protein	0.204687002233404	0.655700989711976	Upregulated	8.22381560062439	WP_000248097.1
C2566_RS06585	entA	entA	2,3-dihydro-2,3-dihydroxybenzoate dehydrogenase EntA	0.204431506026824	0.672333757872472	Upregulated	10.802761156788	WP_000347664.1
C2566_RS03295	thrC	thrC	threonine synthase	0.20442818076752	0.64457782614622	Upregulated	118.979795361995	WP_000781074.1
C2566_RS01105	frvB	frvB	PTS fructose-like transporter subunit IIBC	0.204420472511799	0.676855771203571	Upregulated	14.7728673496663	WP_000446023.1
C2566_RS21770	xanP	xanP	xanthine/proton symporter XanP	0.204215277132057	0.665202328277136	Upregulated	42.000114122001	WP_001295238.1
C2566_RS03985	folA	folA	type 3 dihydrofolate reductase	0.204145874886751	0.564388685384273	Upregulated	135.63494444337	WP_000624375.1
C2566_RS04395	panD	panD	aspartate 1-decarboxylase	0.203918455208491	0.652360829779811	Upregulated	282.447774334042	WP_000621515.1
C2566_RS20600	tssD	tssD	Hcp1 family type VI secretion system effector	0.203868145224388	0.671095703627759	Upregulated	15.0410072672089	WP_000065921.1
C2566_RS22090	dgoR	dgoR	D-galactonate utilization transcriptional regulator DgoR	0.203768555343541	0.663107901781466	Upregulated	35.7010072158651	WP_000174305.1
C2566_RS08870	yccJ	yccJ	YccJ family protein	0.203666401189228	0.661939020641812	Upregulated	624.858794236717	WP_000107010.1
C2566_RS21045	kdgK	kdgK	2-dehydro-3-deoxygluconokinase	0.203112460544811	0.64207852630026	Upregulated	43.6267810545966	WP_001300928.1
C2566_RS08975	pgaD	pgaD	poly-beta-1,6-N-acetyl-D-glucosamine biosynthesis protein PgaD	0.202957074037436	0.634669050611252	Upregulated	75.0056863641124	WP_001061095.1
C2566_RS18305	pitB	pitB	inorganic phosphate transporter PitB	0.202878307001148	0.677137690719404	Upregulated	23.3648151925355	WP_000933296.1
C2566_RS07165	phrB	phrB	deoxyribodipyrimidine photo-lyase	0.202826400161721	0.662462668675647	Upregulated	30.5788607754004	WP_000628034.1
C2566_RS05685	yajL	yajL	protein deglycase YajL	0.202775695180987	0.667667385363682	Upregulated	72.7274256599003	WP_001276309.1
C2566_RS05705	C2566_RS05705	C2566_RS05705	tetratricopeptide repeat protein	0.20264527981416	0.668713255793289	Upregulated	15.9377722985234	WP_001297127.1
C2566_RS02670	ulaE	ulaE	L-ribulose-5-phosphate 3-epimerase UlaE	0.20244879732927	0.679004666948813	Upregulated	10.6776950246259	WP_000949511.1
C2566_RS09780	dhaM	dhaM	dihydroxyacetone kinase phosphoryl donor subunit DhaM	0.202253463232486	0.620116661279745	Upregulated	183.651695151845	WP_001301101.1
C2566_RS21100	bcsF	bcsF	cellulose biosynthesis protein BcsF	0.20224313360528	0.676855771203571	Upregulated	5.6168039545139	WP_000988308.1
C2566_RS21335	yiaK	yiaK	3-dehydro-L-gulonate 2-dehydrogenase	0.201931731711402	0.679281817490421	Upregulated	14.5216060721152	WP_000869037.1
C2566_RS18315	yghU	yghU	glutathione-dependent disulfide-bond oxidoreductase	0.201714662819933	0.661019927898487	Upregulated	73.0970218885952	WP_001295515.1
C2566_RS20995	gadA	gadA	glutamate decarboxylase	0.201567277812541	0.679598240372382	Upregulated	12.3393850506469	WP_000372240.1
C2566_RS03020	idnO	idnO	gluconate 5-dehydrogenase	0.201387050837489	0.67910508191919	Upregulated	17.9538809012841	WP_000998695.1
C2566_RS14375	nupX	nupX	NupC/NupG family nucleoside CNT transporter	0.2010250326838	0.661019927898487	Upregulated	83.0128900204541	WP_001329244.1
C2566_RS04550	btuF	btuF	vitamin B12 ABC transporter substrate-binding protein BtuF	0.200611486342594	0.649548754675037	Upregulated	35.9841198893192	WP_001319823.1
C2566_RS08115	artJ	artJ	arginine ABC transporter substrate-binding protein ArtJ	0.200067710945382	0.668014130678562	Upregulated	39.8068181111212	WP_001295905.1
C2566_RS11600	C2566_RS11600	C2566_RS11600	helix-turn-helix domain-containing protein	0.199515809567213	0.677137690719404	Upregulated	633.094950790029	WP_000381212.1
C2566_RS05170	yahC	yahC	DUF1097 domain-containing protein	0.198855284009254	0.667065491236966	Upregulated	7.46506163427989	WP_001013880.1
C2566_RS18715	mug	mug	G/U mismatch-specific DNA glycosylase	0.19825111812178	0.666999053601938	Upregulated	159.218882968622	WP_000228937.1
C2566_RS00680	C2566_RS00680	C2566_RS00680	cytosine permease	0.198101391265068	0.682394015449305	Upregulated	27.0488238032481	WP_001227362.1
C2566_RS02915	pyrI	pyrI	aspartate carbamoyltransferase regulatory subunit	0.198055004560566	0.658570247356371	Upregulated	32.2105032328652	WP_000148581.1
C2566_RS20655	livF	livF	high-affinity branched-chain amino acid ABC transporter ATP-binding protein LivF	0.196755517105797	0.678218895024331	Upregulated	7.6356620731694	WP_000416895.1
C2566_RS04515	fhuC	fhuC	Fe3+-hydroxamate ABC transporter ATP-binding protein FhuC	0.196177362268577	0.677113806185291	Upregulated	24.1145531253888	WP_001158931.1
C2566_RS06185	ylbF	ylbF	DUF2877 domain-containing protein	0.19600137562363	0.679281817490421	Upregulated	8.65793694750344	WP_001301143.1
C2566_RS10300	sapF	sapF	peptide ABC transporter ATP-binding protein SapF	0.195588493152511	0.676729334756589	Upregulated	20.695806427364	WP_000573407.1
C2566_RS21360	lyxK	lyxK	L-xylulokinase	0.195494953526226	0.682394015449305	Upregulated	14.8189106758509	WP_000196054.1
C2566_RS22080	dgoA	dgoA	2-dehydro-3-deoxy-6-phosphogalactonate aldolase	0.195175594911604	0.689166424295901	Upregulated	11.7223873542641	WP_001198722.1
C2566_RS06855	rihA	rihA	pyrimidine-specific ribonucleoside hydrolase RihA	0.194825752617402	0.653172759659564	Upregulated	269.859275281987	WP_001207520.1
C2566_RS20375	igaA	igaA	intracellular growth attenuator protein IgaA	0.19461864059404	0.63733610716332	Upregulated	272.542356457927	WP_000104525.1
C2566_RS19830	zntR	zntR	Zn(2+)-responsive transcriptional regulator	0.194129453022545	0.661019927898487	Upregulated	105.300082058932	WP_000285607.1
C2566_RS00405	rhoL	rhoL	rho operon leader peptide RhoL	0.194102318580444	0.683580351699564	Upregulated	1900.18466945518	WP_001295255.1
C2566_RS03980	kefC	kefC	glutathione-regulated potassium-efflux system protein KefC	0.193815015482179	0.642763051849026	Upregulated	45.0028600682554	WP_000377129.1
C2566_RS20045	gspO	gspO	prepilin peptidase GspO	0.193593945620153	0.692908046237395	Upregulated	15.2656328012423	WP_000178163.1
C2566_RS19115	yraN	yraN	YraN family protein	0.193412653319427	0.639134598190154	Upregulated	58.8372134529925	WP_000246830.1
C2566_RS07520	C2566_RS07520	C2566_RS07520	hypothetical protein	0.192967638673547	0.693617027096422	Upregulated	28.7773536852555	WP_000394418.1
C2566_RS13010	rsmF	rsmF	16S rRNA (cytosine(1407)-C(5))-methyltransferase RsmF	0.192828518953011	0.650804450460269	Upregulated	69.0529694884704	WP_000057022.1
C2566_RS01005	yihT	yihT	sulfofructosephosphate aldolase	0.192737419537877	0.682261442431339	Upregulated	9.19106953725195	WP_001046453.1
C2566_RS02015	nrfB	nrfB	cytochrome c nitrite reductase pentaheme subunit	0.192680372469379	0.692572662454033	Upregulated	31.7066895869238	WP_001295391.1
C2566_RS10330	ymjA	ymjA	YmjA family protein	0.192648640314594	0.692908046237395	Upregulated	10.2244537157611	WP_001015105.1
C2566_RS14215	osmF	osmF	glycine betaine ABC transporter substrate-binding protein OsmF	0.192641872807677	0.64065055588291	Upregulated	41.3108147299855	WP_001130308.1
C2566_RS10965	hicB	hicB	type II toxin-antitoxin system antitoxin HicB	0.192631540330061	0.679598240372382	Upregulated	52.2729065373605	WP_001270286.1
C2566_RS11340	hipB	hipB	type II toxin-antitoxin system antitoxin HipB	0.192462364403815	0.692908046237395	Upregulated	100.419211477748	WP_001301023.1
C2566_RS04310	aceE	aceE	pyruvate dehydrogenase (acetyl-transferring), homodimeric type	0.192303372594241	0.686951831198102	Upregulated	1354.46511790793	WP_000003829.1
C2566_RS15340	emrK	emrK	multidrug efflux MFS transporter periplasmic adaptor subunit EmrK	0.192027016129018	0.693960192215342	Upregulated	44.6479748266999	WP_000435167.1
C2566_RS04095	leuD	leuD	3-isopropylmalate dehydratase small subunit	0.191943451463423	0.662656566998121	Upregulated	35.604299646836	WP_000818228.1
C2566_RS05405	tauD	tauD	taurine dioxygenase	0.1916432278644	0.691640918169544	Upregulated	26.0311785494937	WP_000004024.1
C2566_RS12440	katE	katE	catalase HPII	0.191305350385508	0.65484557434916	Upregulated	253.330266388228	WP_000077856.1
C2566_RS16725	nrdF	nrdF	class 1b ribonucleoside-diphosphate reductase subunit beta	0.19130429392875	0.694163723326165	Upregulated	181.016561901479	WP_000777972.1
C2566_RS02405	yjeI	yjeI	DUF4156 domain-containing protein	0.190953324486366	0.682394015449305	Upregulated	154.677816405559	WP_001301120.1
C2566_RS16485	bamD	bamD	outer membrane protein assembly factor BamD	0.19084775378897	0.661019927898487	Upregulated	1198.85881871633	WP_000197686.1
C2566_RS14205	yehX	yehX	glycine betaine ABC transporter ATP binding protein YehX	0.190676033111557	0.696759260464211	Upregulated	14.7109306096301	WP_000569344.1
C2566_RS07550	bioC	bioC	malonyl-ACP O-methyltransferase BioC	0.190461545103057	0.692908046237395	Upregulated	6.27187290629969	WP_000246761.1
C2566_RS13605	sbcB	sbcB	exodeoxyribonuclease I	0.189352452773196	0.616430583804693	Upregulated	118.611681054008	WP_000980563.1
C2566_RS05660	yajO	yajO	1-deoxyxylulose-5-phosphate synthase YajO	0.189161698336575	0.65484557434916	Upregulated	179.073663540365	WP_001199799.1
C2566_RS20465	gntT	gntT	gluconate transporter	0.188587568812502	0.676855771203571	Upregulated	64.5549682285405	WP_001131758.1
C2566_RS09145	trhO	trhO	rhodanese-related sulfurtransferase	0.18844888970201	0.658570247356371	Upregulated	114.21505695663	WP_001319625.1
C2566_RS07530	ybhB	ybhB	kinase inhibitor	0.188079272807642	0.661019927898487	Upregulated	101.643424423227	WP_000767389.1
C2566_RS20480	malT	malT	HTH-type transcriptional regulator MalT	0.188049807995042	0.683580351699564	Upregulated	300.523533899232	WP_000906955.1
C2566_RS05690	panE	panE	2-dehydropantoate 2-reductase	0.187876496472489	0.670513745799218	Upregulated	112.147938911803	WP_000705853.1
C2566_RS20920	arsB	arsB	arsenite/antimonite:H(+) antiporter ArsB	0.187800769712322	0.690720483831049	Upregulated	46.4819280236559	WP_000922639.1
C2566_RS02435	sugE	sugE	quaternary ammonium compound efflux SMR transporter SugE	0.187699459872376	0.683580351699564	Upregulated	338.064281877448	WP_000118483.1
C2566_RS01465	murI	murI	glutamate racemase	0.187545915613995	0.686780083609274	Upregulated	103.146865086934	WP_000201820.1
C2566_RS15740	eutT	eutT	ethanolamine utilization cob(I)yrinic acid a,c-diamide adenosyltransferase EutT	0.187515270496521	0.693885710146098	Upregulated	4.97048133091493	WP_000651266.1
C2566_RS02875	cybC	cybC	cytochrome b562	0.187420200286748	0.69394781401455	Upregulated	87.8586779129747	WP_001232240.1
C2566_RS16140	suhB	suhB	inositol-1-monophosphatase	0.187063795288683	0.699435854688203	Upregulated	131.453934606272	WP_000553451.1
C2566_RS20795	nikR	nikR	nickel-responsive transcriptional regulator NikR	0.187012442582725	0.699712966560125	Upregulated	10.4839752601015	WP_001190062.1
C2566_RS15095	rpnB	rpnB	recombination-promoting nuclease RpnB	0.186708590927633	0.701049799542542	Upregulated	241.609498312005	WP_000156140.1
C2566_RS06885	gltJ	gltJ	glutamate/aspartate ABC transporter permease GltJ	0.186430899572882	0.699502677542271	Upregulated	182.175271152878	WP_000020941.1
C2566_RS00580	yigE	yigE	phosphodiester glycosidase family protein	0.186300912260066	0.701049799542542	Upregulated	29.2104834009501	WP_000951184.1
C2566_RS17545	aas	aas	bifunctional acyl-ACP--phospholipid O-acyltransferase/long-chain-fatty-acid--ACP ligase	0.186198520652046	0.657032953654397	Upregulated	135.368905648491	WP_000899049.1
C2566_RS05040	ecpD	ecpD	fimbrial adhesin EcpD	0.185980391719355	0.682394015449305	Upregulated	40.1434052094455	WP_001301239.1
C2566_RS07235	sdhC	sdhC	succinate dehydrogenase cytochrome b556 subunit	0.185825506399597	0.701049799542542	Upregulated	498.815713182554	WP_000263347.1
C2566_RS06040	qmcA	qmcA	SPFH domain-containing protein	0.184960214204881	0.678057869243788	Upregulated	137.365163303927	WP_000904502.1
C2566_RS06445	cusB	cusB	Cu(+)/Ag(+) efflux RND transporter periplasmic adaptor subunit CusB	0.184896454352714	0.666222872894747	Upregulated	163.521078143577	WP_000717157.1
C2566_RS08940	putP	putP	sodium/proline symporter PutP	0.184775931977354	0.703701320237772	Upregulated	447.068096144486	WP_001018486.1
C2566_RS01450	yijD	yijD	YijD family membrane protein	0.184411815423162	0.698730103794319	Upregulated	353.986194936432	WP_000806411.1
C2566_RS03545	dnaC	dnaC	DNA replication protein DnaC	0.184362564168514	0.693885710146098	Upregulated	62.6036307908439	WP_000799911.1
C2566_RS15010	lrhA	lrhA	transcriptional regulator LrhA	0.184254126679404	0.666999053601938	Upregulated	1478.86170358132	WP_000622290.1
C2566_RS08390	ycaI	ycaI	ComEC family protein	0.184100374215564	0.615055771023232	Upregulated	105.635456013653	WP_000705764.1
C2566_RS17520	mutH	mutH	DNA mismatch repair endonuclease MutH	0.183973418517152	0.693563557493674	Upregulated	33.9581752352121	WP_000082201.1
C2566_RS03035	ahr	ahr	NADPH-dependent aldehyde reductase Ahr	0.183638112349439	0.702706591885131	Upregulated	29.8089547113755	WP_001318460.1
C2566_RS07940	C2566_RS07940	C2566_RS07940	hypothetical protein	0.182705404184134	0.676855771203571	Upregulated	199.940947153082	WP_001059831.1
C2566_RS13630	yeeZ	yeeZ	SDR family oxidoreductase	0.182431242150573	0.655700989711976	Upregulated	182.896113894023	WP_000754737.1
C2566_RS05790	hupB	hupB	nucleoid-associated protein HU-beta	0.182134561048292	0.707638211860308	Upregulated	905.901187570777	WP_001043542.1
C2566_RS06325	ybcM	ybcM	helix-turn-helix transcriptional regulator	0.181732819427673	0.699502677542271	Upregulated	781.004702495376	WP_000881075.1
C2566_RS03760	nanM	nanM	N-acetylneuraminate epimerase	0.181197186933975	0.699502677542271	Upregulated	33.3928495778406	WP_001309184.1
C2566_RS08500	ssuC	ssuC	aliphatic sulfonate ABC transporter permease SsuC	0.181165734221273	0.708873965190962	Upregulated	6.6653372997938	WP_000235203.1
C2566_RS12845	tsaB	tsaB	tRNA (adenosine(37)-N6)-threonylcarbamoyltransferase complex dimerization subunit type 1 TsaB	0.180967342932835	0.691949828150971	Upregulated	62.0921656223081	WP_001220987.1
C2566_RS11390	yneG	yneG	DUF4186 domain-containing protein	0.180872643660178	0.699373880544642	Upregulated	5.72250194006945	WP_001191027.1
C2566_RS07210	ybgP	ybgP	molecular chaperone	0.180759751953543	0.685182285741945	Upregulated	7.75842129669868	WP_000143517.1
C2566_RS21820	C2566_RS21820	C2566_RS21820	single-stranded DNA-binding protein	0.180000565836329	0.701049799542542	Upregulated	15.3554342239014	WP_000157061.1
C2566_RS03365	trpR	trpR	trp operon repressor	0.179568343653354	0.699502677542271	Upregulated	126.688670738578	WP_000068679.1
C2566_RS16130	iscR	iscR	Fe-S cluster assembly transcriptional regulator IscR	0.179360457236989	0.699502677542271	Upregulated	177.959387381166	WP_001241357.1
C2566_RS06875	gltL	gltL	glutamate/aspartate ABC transporter ATP-binding protein GltL	0.179215210032174	0.712483027073535	Upregulated	169.315925092943	NA
C2566_RS11720	ynfL	ynfL	LysR family transcriptional regulator	0.17831652656434	0.715414790564657	Upregulated	11.4619617986569	WP_001019525.1
C2566_RS12415	hxpB	hxpB	hexitol phosphatase HxpB	0.177988143103954	0.666999053601938	Upregulated	53.6125056399681	WP_000106833.1
C2566_RS08605	ycbZ	ycbZ	AAA family ATPase	0.177958499470064	0.645589038885336	Upregulated	192.585939074215	WP_000156518.1
C2566_RS12015	gloA	gloA	lactoylglutathione lyase	0.177708161971178	0.666222872894747	Upregulated	139.622774210396	WP_001237796.1
C2566_RS19585	rng	rng	ribonuclease G	0.177574873011209	0.610151600198838	Upregulated	217.850572234079	WP_000123197.1
C2566_RS19445	gltD	gltD	glutamate synthase subunit GltD	0.177327803961183	0.70315343180317	Upregulated	51.2960965555279	WP_000081664.1
C2566_RS06435	cusC	cusC	Cu(+)/Ag(+) efflux RND transporter outer membrane channel CusC	0.177257500306654	0.659713223199267	Upregulated	647.897785206416	WP_000074253.1
C2566_RS08750	etk	etk	tyrosine-protein kinase	0.177213147374934	0.64207852630026	Upregulated	147.162043375444	WP_000208650.1
C2566_RS21350	yiaN	yiaN	2,3-diketo-L-gulonate TRAP transporter large permease YiaN	0.177109991376376	0.715414790564657	Upregulated	9.65757081226044	WP_000279599.1
C2566_RS08835	torC	torC	pentaheme c-type cytochrome TorC	0.176864321953314	0.717873754364877	Upregulated	21.824135152589	WP_001230242.1
C2566_RS07825	gsiC	gsiC	glutathione ABC transporter permease GsiC	0.176721849233926	0.633541352224828	Upregulated	54.5201698379196	WP_000936043.1
C2566_RS14225	dld	dld	D-lactate dehydrogenase	0.176507654034933	0.650804450460269	Upregulated	444.516046582142	WP_000097403.1
C2566_RS16885	gutQ	gutQ	arabinose-5-phosphate isomerase GutQ	0.176089826870056	0.693885710146098	Upregulated	39.9160372034872	WP_001287420.1
C2566_RS10590	dbpA	dbpA	ATP-dependent RNA helicase DbpA	0.176018197365749	0.693960192215342	Upregulated	45.9708045613803	WP_000123737.1
C2566_RS24140	hlyE	hlyE	hemolysin HlyE	0.175970183699878	0.718612219704983	Upregulated	19.4481395485175	NA
C2566_RS10490	C2566_RS10490	C2566_RS10490	NAD-dependent dehydratase	0.175216000917386	0.710000690217999	Upregulated	28.1960696088792	NA
C2566_RS07955	C2566_RS07955	C2566_RS07955	phage portal protein	0.175117092051286	0.713659386985323	Upregulated	11.9769012757814	WP_000520360.1
C2566_RS17595	kduI	kduI	5-dehydro-4-deoxy-D-glucuronate isomerase	0.173812455088583	0.699502677542271	Upregulated	23.410096345132	WP_000383233.1
C2566_RS15125	ubiX	ubiX	flavin prenyltransferase UbiX	0.173799156984329	0.712483027073535	Upregulated	34.4480136431163	WP_000825700.1
C2566_RS09930	narK	narK	nitrate transporter NarK	0.173315644997957	0.699502677542271	Upregulated	33.708015322002	WP_000019827.1
C2566_RS19315	ispB	ispB	octaprenyl diphosphate synthase	0.172142228758157	0.671095703627759	Upregulated	269.673892484888	WP_001047336.1
C2566_RS17935	ygfX	ygfX	protein YgfX	0.172041365302089	0.713195197432374	Upregulated	89.2611652123209	WP_000244783.1
C2566_RS14180	btsR	btsR	two-component system response regulator BtsR	0.172001088000793	0.692908046237395	Upregulated	95.822197936477	WP_000598641.1
C2566_RS09090	clsC	clsC	cardiolipin synthase ClsC	0.171511539429816	0.663107901781466	Upregulated	48.296264790073	WP_001307714.1
C2566_RS18730	nfeR	nfeR	DNA-binding transcriptional regulator NfeR	0.171067408977066	0.693960192215342	Upregulated	37.7422154428558	WP_000018003.1
C2566_RS19865	rpmJ	rpmJ	50S ribosomal protein L36	0.169272981775312	0.693960192215342	Upregulated	1509.30468722398	WP_000868187.1
C2566_RS11080	C2566_RS11080	C2566_RS11080	ISAs1 family transposase	0.16909675070252	0.714705605691847	Upregulated	9.37611549155376	NA
C2566_RS18310	gss	gss	bifunctional glutathionylspermidine amidase/synthase	0.16832789339125	0.644776719733942	Upregulated	363.675115973144	WP_001300624.1
C2566_RS12265	ydiR	ydiR	electron transfer flavoprotein subunit alpha	0.168227726312243	0.735250482763645	Upregulated	12.1741651841284	WP_000080700.1
C2566_RS13350	yecJ	yecJ	DUF2766 family protein YecJ	0.168092595595741	0.724142032955454	Upregulated	22.7049887225172	WP_000082127.1
C2566_RS09980	ychJ	ychJ	YchJ family protein	0.167737889436395	0.709206464985387	Upregulated	731.699308230309	WP_001362540.1
C2566_RS09455	lolD	lolD	lipoprotein-releasing ABC transporter ATP-binding protein LolD	0.167515644418435	0.712483027073535	Upregulated	46.7568258243845	WP_001033695.1
C2566_RS03225	nhaA	nhaA	Na+/H+ antiporter NhaA	0.167088518464976	0.692908046237395	Upregulated	436.514952136093	WP_000681360.1
C2566_RS07035	ybfF	ybfF	esterase	0.16690075526135	0.704169736594967	Upregulated	48.1808442560558	WP_000773301.1
C2566_RS06845	djlC	djlC	co-chaperone DjlC	0.166677055597342	0.739314970701065	Upregulated	35.1306391040906	NA
C2566_RS15230	C2566_RS15230	C2566_RS15230	StfH/YfcO family fimbrial adhesin	0.16653191152081	0.712483027073535	Upregulated	105.569645588267	WP_012777769.1
C2566_RS18905	yhaJ	yhaJ	DNA-binding transcriptional regulator YhaJ	0.16575991499787	0.706967382942557	Upregulated	41.8346002343188	WP_001041010.1
C2566_RS05625	yajI	yajI	DUF3251 domain-containing protein	0.165541327004679	0.716182662453579	Upregulated	34.5246654776807	WP_001301329.1
C2566_RS21715	yicC	yicC	YicC/YloC family endoribonuclease	0.165439922966784	0.646023376057222	Upregulated	207.073647659997	WP_000621336.1
C2566_RS02790	ytfJ	ytfJ	YtfJ family protein	0.165357589630773	0.729564057024647	Upregulated	317.121122114463	WP_000175286.1
C2566_RS00545	lptM	lptM	LPS translocon maturation chaperone LptM	0.164283743858077	0.738165754212239	Upregulated	73.578623593383	WP_000799889.1
C2566_RS15960	purN	purN	phosphoribosylglycinamide formyltransferase	0.163994352251341	0.699502677542271	Upregulated	63.806319003309	WP_001028614.1
C2566_RS08830	torR	torR	two-component system response regulator TorR	0.163867869964109	0.706674336949941	Upregulated	42.9942964015972	WP_001120125.1
C2566_RS01410	ppc	ppc	phosphoenolpyruvate carboxylase	0.163747570800652	0.692908046237395	Upregulated	290.075800265448	WP_001005579.1
C2566_RS22050	ibpA	ibpA	small heat shock chaperone IbpA	0.1636508386983	0.734209489092156	Upregulated	752.21190696615	WP_001243437.1
C2566_RS17315	xni	xni	flap endonuclease Xni	0.162363004043365	0.73627683303179	Upregulated	37.6601458845443	WP_000268232.1
C2566_RS21830	C2566_RS21830	C2566_RS21830	transposase	0.162196541811635	0.735250482763645	Upregulated	23.9510442718444	NA
C2566_RS06110	allS	allS	HTH-type transcriptional activator AllS	0.161885517912565	0.74547193492533	Upregulated	18.462031282145	WP_000460145.1
C2566_RS17450	recD	recD	exodeoxyribonuclease V subunit alpha	0.161768976977683	0.699502677542271	Upregulated	65.5867487224431	WP_000775931.1
C2566_RS02515	queG	queG	tRNA epoxyqueuosine(34) reductase QueG	0.161657769543884	0.740065997126737	Upregulated	209.225375189527	WP_001294219.1
C2566_RS07030	ybfE	ybfE	LexA regulated protein	0.160594533026702	0.749115669696454	Upregulated	10.4313814993147	WP_001300829.1
C2566_RS15535	yfeH	yfeH	bile acid:sodium symporter family protein	0.16046742721332	0.672857367389385	Upregulated	117.283186636971	WP_000765610.1
C2566_RS09960	C2566_RS09960	C2566_RS09960	hypothetical protein	0.160434865274923	0.746999447660716	Upregulated	63.0131575855578	NA
C2566_RS11800	tus	tus	DNA replication terminus site-binding protein	0.160203340313934	0.733574805487924	Upregulated	55.0338449123115	WP_001295399.1
C2566_RS13550	cobU	cobU	bifunctional adenosylcobinamide kinase/adenosylcobinamide-phosphate guanylyltransferase	0.160042647425812	0.711985397585855	Upregulated	42.226962384712	WP_000973176.1
C2566_RS21475	yibI	yibI	DUF3302 domain-containing protein	0.159965011127384	0.749576716624726	Upregulated	8.46896946759018	WP_000479624.1
C2566_RS12240	ydiF	ydiF	acyl CoA:acetate/3-ketoacid CoA transferase	0.159936400690986	0.737103504129441	Upregulated	10.5699043809416	WP_000805638.1
C2566_RS00910	polA	polA	DNA polymerase I	0.159450166343077	0.64978406920014	Upregulated	486.890798921254	WP_000250006.1
C2566_RS00790	tatC	tatC	Sec-independent protein translocase subunit TatC	0.158646844499099	0.742700732077619	Upregulated	83.6155385552579	WP_000109943.1
C2566_RS05480	adrA	adrA	diguanylate cyclase AdrA	0.158311353891716	0.746441795954216	Upregulated	12.7307694782945	WP_000484048.1
C2566_RS15815	ypfN	ypfN	YpfN family protein	0.158291764686724	0.739484282931769	Upregulated	37.2558084265551	WP_000383836.1
C2566_RS12190	ydiH	ydiH	YdiH family protein	0.158049020879344	0.740065997126737	Upregulated	222.449510729875	WP_001296104.1
C2566_RS16565	yfjD	yfjD	HlyC/CorC family transporter	0.158025505399183	0.703989498427014	Upregulated	341.529227352504	WP_077260525.1
C2566_RS07690	fiu	fiu	catecholate siderophore receptor Fiu	0.158005404649566	0.754068008511232	Upregulated	23.8098601822976	WP_000430013.1
C2566_RS06575	entE	entE	(2,3-dihydroxybenzoyl)adenylate synthase EntE	0.158004954434195	0.744330538288813	Upregulated	14.3447255380189	WP_000026804.1
C2566_RS12775	yeaQ	yeaQ	GlsB/YeaQ/YmgE family stress response membrane protein	0.157899774931596	0.751179518814016	Upregulated	2314.06453915836	WP_000512153.1
C2566_RS20615	ggt	ggt	gamma-glutamyltransferase	0.157745429379745	0.753994076646112	Upregulated	16.5213910746923	WP_000595071.1
C2566_RS19410	npr	npr	PTS phosphocarrier protein NPr	0.157662619099582	0.754734939462838	Upregulated	18.0561458421012	WP_000216791.1
C2566_RS16065	yfhM	yfhM	alpha2-macroglobulin	0.157623490783382	0.675955740369838	Upregulated	418.304629242487	WP_000736266.1
C2566_RS17590	C2566_RS17590	C2566_RS17590	SDR family NAD(P)-dependent oxidoreductase	0.1573535942202	0.735250482763645	Upregulated	27.4023340709907	NA
C2566_RS12705	mipA	mipA	scaffolding protein MipA	0.156614353867526	0.702706591885131	Upregulated	290.636294305233	WP_000163771.1
C2566_RS20790	nikE	nikE	nickel import ATP-binding protein NikE	0.155970967973251	0.744174296634211	Upregulated	27.4213030348089	WP_000173665.1
C2566_RS10900	ydcK	ydcK	YdcK family protein	0.155965477442758	0.745647970713052	Upregulated	61.1147959298921	WP_001234052.1
C2566_RS04555	mtnN	mtnN	5'-methylthioadenosine/S-adenosylhomocysteine nucleosidase	0.155790969142754	0.720641872479693	Upregulated	313.05238402971	WP_000689844.1
C2566_RS02985	holC	holC	DNA polymerase III subunit chi	0.155635777847913	0.73123026749767	Upregulated	57.5668198063705	WP_000786393.1
C2566_RS17920	trhA	trhA	PAQR family membrane homeostasis protein TrhA	0.154795035955905	0.756061012596433	Upregulated	560.541926718671	WP_000250274.1
C2566_RS05895	tomB	tomB	Hha toxicity modulator TomB	0.154195249648628	0.756819877422074	Upregulated	3674.11221724132	WP_000344800.1
C2566_RS17820	scpB	scpB	methylmalonyl-CoA decarboxylase	0.154166396310449	0.749576716624726	Upregulated	7.00268973864619	WP_000122080.1
C2566_RS16925	ascB	ascB	6-phospho-beta-glucosidase AscB	0.152967806521245	0.756819877422074	Upregulated	31.6926358667091	WP_000110340.1
C2566_RS05510	aroM	aroM	AroM family protein	0.152587324922972	0.749785556102841	Upregulated	30.2093890306072	WP_001276425.1
C2566_RS19790	smg	smg	DUF494 family protein Smg	0.151817697272265	0.76170419327105	Upregulated	319.379780834583	WP_000460680.1
C2566_RS16405	ung	ung	uracil-DNA glycosylase	0.151761397092878	0.755125446176222	Upregulated	211.386632434886	WP_001262713.1
C2566_RS12455	chbR	chbR	transcriptional regulator ChbR	0.151038320436733	0.755125446176222	Upregulated	52.7191548913365	WP_000983648.1
C2566_RS21195	yiaC	yiaC	N-acetyltransferase	0.15049203956472	0.764529736843513	Upregulated	12.4323813879605	WP_000617485.1
C2566_RS11995	ydhF	ydhF	aldo/keto reductase	0.149485166392125	0.732724565227118	Upregulated	132.152500945724	WP_000250656.1
C2566_RS17805	yggE	yggE	oxidative stress defense protein	0.149450472885902	0.744174296634211	Upregulated	87.5828393433671	WP_000669834.1
C2566_RS07620	ybhQ	ybhQ	YbhQ family protein	0.149005723335962	0.768606431812241	Upregulated	858.002235358267	WP_000871982.1
C2566_RS08600	fabA	fabA	bifunctional 3-hydroxydecanoyl-ACP dehydratase/trans-2-decenoyl-ACP isomerase	0.148576685919658	0.761756005946739	Upregulated	320.403819128818	WP_000227927.1
C2566_RS11490	rspR	rspR	DNA-binding transcriptional regulator rspR	0.148338956920341	0.679598240372382	Upregulated	112.882712370032	WP_000215549.1
C2566_RS21510	C2566_RS21510	C2566_RS21510	YadA-like family protein	0.148186060632357	0.712483027073535	Upregulated	138.724438585764	WP_001033182.1
C2566_RS11255	pqqL	pqqL	M16 family metallopeptidase	0.148152434003487	0.764529736843513	Upregulated	57.6057991114638	WP_001244978.1
C2566_RS15190	mnmC	mnmC	bifunctional tRNA (5-methylaminomethyl-2-thiouridine)(34)-methyltransferase MnmD/FAD-dependent 5-carboxymethylaminomethyl-2-thiouridine(34) oxidoreductase MnmC	0.147569996336107	0.699502677542271	Upregulated	147.447731673783	WP_000683788.1
C2566_RS10480	ycjG	ycjG	L-Ala-D/L-Glu epimerase	0.147067989530855	0.757260002941115	Upregulated	99.0209909836215	WP_001261211.1
C2566_RS12945	yobF	yobF	DUF2627 domain-containing protein	0.14685059050083	0.772183067533084	Upregulated	6177.85973757841	WP_001295496.1
C2566_RS00595	C2566_RS00595	C2566_RS00595	DUF943 family protein	0.146604045558596	0.760929998369402	Upregulated	7.10105204827602	WP_000837667.1
C2566_RS18600	yqiI	yqiI	fimbrial protein	0.145546836657914	0.773438180769147	Upregulated	19.4363028464253	WP_001269802.1
C2566_RS17075	truD	truD	tRNA pseudouridine(13) synthase TruD	0.144506424763682	0.761756005946739	Upregulated	296.205372231104	WP_000568943.1
C2566_RS03550	yjjA	yjjA	DUF2501 domain-containing protein YjjA	0.143735903517457	0.741578803813076	Upregulated	84.0267523087854	WP_001308243.1
C2566_RS07760	ybiR	ybiR	anion transporter	0.143522108602238	0.756817155231009	Upregulated	76.0835349355581	WP_000056457.1
C2566_RS05495	aroL	aroL	shikimate kinase AroL	0.143478269412006	0.744174296634211	Upregulated	161.555320353265	WP_000193393.1
C2566_RS21920	yicN	yicN	DUF1198 domain-containing protein	0.142753957716912	0.778573049436836	Upregulated	9.84695985468984	WP_001300927.1
C2566_RS15955	purM	purM	phosphoribosylformylglycinamidine cyclo-ligase	0.142723935222726	0.760259110597255	Upregulated	38.4261982582666	WP_001295474.1
C2566_RS14045	yegW	yegW	GntR family transcriptional regulator	0.142649864268794	0.773438180769147	Upregulated	16.4363071774684	WP_000434038.1
C2566_RS10680	trkG	trkG	Trk system potassium transporter TrkG	0.142502506472129	0.770897777659949	Upregulated	392.092881773395	WP_001097897.1
C2566_RS03145	fecC	fecC	iron-dicitrate ABC transporter permease FecC	0.142340913717856	0.770241997306971	Upregulated	13.4055080732954	WP_000125187.1
C2566_RS17290	syd	syd	SecY-interacting protein	0.141950497230477	0.723896092010663	Upregulated	94.4074428085065	WP_000342431.1
C2566_RS08135	artP	artP	arginine ABC transporter ATP-binding protein ArtP	0.14125027187809	0.735250482763645	Upregulated	134.662380911318	WP_000027205.1
C2566_RS02090	alsK	alsK	allose kinase	0.140934504965148	0.782075659953431	Upregulated	17.7802385187972	WP_001171687.1
C2566_RS19805	fmt	fmt	methionyl-tRNA formyltransferase	0.140757979170158	0.773438180769147	Upregulated	344.571213228601	WP_000004473.1
C2566_RS05210	yahK	yahK	NADPH-dependent aldehyde reductase YahK	0.140707409802264	0.767093184269306	Upregulated	73.5012827331486	WP_000692754.1
C2566_RS00835	trkH	trkH	Trk system potassium transporter TrkH	0.140645935718405	0.755125446176222	Upregulated	184.133958437837	WP_000545673.1
C2566_RS01575	yjaZ	yjaZ	heat-shock protein C	0.13955736420956	0.772988571861926	Upregulated	111.853674620618	WP_001307500.1
C2566_RS15870	hyfB	hyfB	hydrogenase 4 subunit B	0.139114420084965	0.784053618848118	Upregulated	19.5295145361821	WP_000339481.1
C2566_RS02900	treR	treR	trehalose operon repressor TreR	0.138646423463563	0.764654411049641	Upregulated	36.9235893036807	WP_001181324.1
C2566_RS17860	ssrS	ssrS	hypothetical protein	0.138640687117905	0.784053618848118	Upregulated	688163.210116897	NA
C2566_RS07160	ybgA	ybgA	YbgA family protein	0.13861774332902	0.78145783329413	Upregulated	36.9408717070422	WP_001076004.1
C2566_RS17895	gcvH	gcvH	glycine cleavage system protein GcvH	0.138292442439547	0.756817155231009	Upregulated	408.826529461004	WP_001295377.1
C2566_RS06580	entB	entB	enterobactin biosynthesis bifunctional isochorismatase/aryl carrier protein EntB	0.137806919616275	0.785421826073851	Upregulated	11.6122185513011	WP_001007155.1
C2566_RS21910	yicS	yicS	protein YicS	0.137804623161778	0.785958755142734	Upregulated	18.6114495927945	WP_000805509.1
C2566_RS08185	lysO	lysO	L-lysine exporter LysO	0.137405434806528	0.786452690159134	Upregulated	23.5962836660528	WP_000491142.1
C2566_RS18670	plsY	plsY	glycerol-3-phosphate 1-O-acyltransferase PlsY	0.136959108730035	0.737927045152775	Upregulated	65.6329851499796	WP_001272796.1
C2566_RS12970	kdgR	kdgR	DNA-binding transcriptional regulator KdgR	0.13690438769247	0.719803630861875	Upregulated	215.049735771945	WP_001262182.1
C2566_RS06955	C2566_RS06955	C2566_RS06955	hypothetical protein	0.136902535237882	0.784053618848118	Upregulated	812.008862594362	NA
C2566_RS08860	yccE	yccE	YccE family protein	0.136507353655973	0.787504057138616	Upregulated	20.9334332284954	WP_000535346.1
C2566_RS11645	rspB	rspB	Zn-dependent oxidoreductase	0.136195556658428	0.784053618848118	Upregulated	16.4333184549215	WP_000836067.1
C2566_RS11010	ydcY	ydcY	DUF2526 family protein YdcY	0.136100531111696	0.740065997126737	Upregulated	164.95512422491	WP_000018633.1
C2566_RS20170	yhfK	yhfK	YccS/YhfK family putative transporter	0.136057714904123	0.699502677542271	Upregulated	268.780314198706	WP_012775971.1
C2566_RS17970	idi	idi	isopentenyl-diphosphate Delta-isomerase	0.136030290274281	0.780516050943252	Upregulated	97.5454537530496	WP_001192790.1
C2566_RS17180	ygcU	ygcU	FAD-binding oxidoreductase	0.135958648000018	0.785317128736581	Upregulated	16.9480569422349	WP_000059307.1
C2566_RS10850	cybB	cybB	cytochrome b561	0.135685036001855	0.73726087300018	Upregulated	197.227084605915	WP_000428998.1
C2566_RS13095	kdgA	kdgA	bifunctional 4-hydroxy-2-oxoglutarate aldolase/2-dehydro-3-deoxy-phosphogluconate aldolase	0.135595384692468	0.786483635700423	Upregulated	66.9866406340894	WP_000800512.1
C2566_RS09965	C2566_RS09965	C2566_RS09965	hypothetical protein	0.135340737962542	0.784605963858564	Upregulated	308.599155198184	NA
C2566_RS10400	ycjM	ycjM	glucosylglycerate phosphorylase	0.134955704506127	0.789975299431591	Upregulated	22.5632840441513	WP_000810500.1
C2566_RS12690	gapA	gapA	glyceraldehyde-3-phosphate dehydrogenase	0.134913405824436	0.784053618848118	Upregulated	8397.89772095863	WP_000153502.1
C2566_RS12545	ydjZ	ydjZ	TVP38/TMEM64 family protein	0.134548604271078	0.772622267819081	Upregulated	29.6208603011499	WP_000975812.1
C2566_RS07195	nei	nei	endonuclease VIII	0.134367164525519	0.775989061353077	Upregulated	33.9641381541642	WP_001114026.1
C2566_RS11090	yddH	yddH	flavin reductase family protein	0.134342163928988	0.787186911890215	Upregulated	19.6670525884951	WP_000085912.1
C2566_RS25125	C2566_RS25125	C2566_RS25125	hypothetical protein	0.134090331701949	0.789975299431591	Upregulated	25.0774782069981	NA
C2566_RS19575	tldD	tldD	metalloprotease TldD	0.133695554225796	0.697729767895362	Upregulated	402.065642043301	WP_000055909.1
C2566_RS22865	C2566_RS22865	C2566_RS22865	phage tail protein	0.133650728227294	0.786483635700423	Upregulated	5.68034685979543	WP_012767713.1
C2566_RS06190	ybcF	ybcF	carbamate kinase	0.13363769410011	0.784448639837125	Upregulated	6.67853677149368	WP_000855388.1
C2566_RS03235	C2566_RS03235	C2566_RS03235	IS4-like element IS421 family transposase	0.13330202697582	0.793678188306625	Upregulated	9.07431074773662	WP_001300563.1
C2566_RS11790	rstA	rstA	two-component system response regulator RstA	0.133013735839183	0.755782393615507	Upregulated	73.8755364267958	WP_001092508.1
C2566_RS06985	nagB	nagB	glucosamine-6-phosphate deaminase	0.132811861858655	0.746999447660716	Upregulated	76.0258936094013	WP_001237072.1
C2566_RS12575	ynjF	ynjF	CDP-alcohol phosphatidyltransferase family protein	0.132743046621001	0.785421826073851	Upregulated	25.9272267010109	WP_001295484.1
C2566_RS07705	ybiO	ybiO	mechanosensitive channel protein	0.131902216837732	0.785421826073851	Upregulated	46.3303562594759	WP_001267253.1
C2566_RS06065	tesA	tesA	multifunctional acyl-CoA thioesterase I/protease I/lysophospholipase L1	0.131783286473186	0.789860739558494	Upregulated	20.7045553558663	WP_001295836.1
C2566_RS12745	nimR	nimR	DNA-binding transcriptional regulator NimR	0.13161339645568	0.786483635700423	Upregulated	27.6011376984096	WP_000972240.1
C2566_RS10555	abgA	abgA	p-aminobenzoyl-glutamate hydrolase subunit AbgA	0.131342596224923	0.796544466056046	Upregulated	23.89742554737	WP_000444929.1
C2566_RS14930	yfbM	yfbM	YfbM family protein	0.131059663864463	0.789436332540995	Upregulated	72.1081918715692	WP_000525365.1
C2566_RS15265	sixA	sixA	phosphohistidine phosphatase SixA	0.130868497467571	0.789436332540995	Upregulated	277.070340024733	WP_001195819.1
C2566_RS03445	yjjW	yjjW	YjjW family glycine radical enzyme activase	0.130848024001329	0.796544466056046	Upregulated	16.9916844517164	WP_001088415.1
C2566_RS05975	aes	aes	acetyl esterase	0.130740366214334	0.756196846803388	Upregulated	79.4671971111432	WP_000801849.1
C2566_RS16935	hycH	hycH	formate hydrogenlyase assembly protein HycH	0.130625447867101	0.796544466056046	Upregulated	7.41856476875673	WP_001291921.1
C2566_RS18585	ygiL	ygiL	fimbrial-like protein	0.130582910126951	0.795295021795517	Upregulated	8.37631832351964	WP_001272145.1
C2566_RS04545	yadS	yadS	TRIC cation channel family protein	0.130450948714615	0.77906304020884	Upregulated	33.4945321855586	WP_000964221.1
C2566_RS02655	ulaB	ulaB	PTS ascorbate transporter subunit IIB	0.129781276580588	0.79761563525215	Upregulated	10.6104900022869	WP_000218362.1
C2566_RS07905	C2566_RS07905	C2566_RS07905	hypothetical protein	0.129523989581915	0.798686783377932	Upregulated	1413.13606873093	WP_000974872.1
C2566_RS08335	pflA	pflA	pyruvate formate lyase 1-activating protein	0.129248528800493	0.749038254035658	Upregulated	376.687083778969	WP_000111043.1
C2566_RS05560	phoR	phoR	phosphate regulon sensor histidine kinase PhoR	0.129060477708686	0.780316036060834	Upregulated	56.9342597774714	WP_000893623.1
C2566_RS01085	fdhD	fdhD	formate dehydrogenase accessory sulfurtransferase FdhD	0.128881730644681	0.756196846803388	Upregulated	69.5718241326501	WP_000753622.1
C2566_RS00620	rarD	rarD	EamA family transporter RarD	0.128762728269187	0.797693979818538	Upregulated	21.2427016891449	WP_000339104.1
C2566_RS04025	rluA	rluA	bifunctional tRNA pseudouridine(32) synthase/23S rRNA pseudouridine(746) synthase RluA	0.128383261767343	0.788850520038433	Upregulated	48.1799351163017	WP_000525176.1
C2566_RS02845	ytfT	ytfT	galactofuranose ABC transporter, ATP-binding protein YtfT	0.128360942192513	0.799700190676653	Upregulated	16.3650700343786	WP_001297255.1
C2566_RS14235	yohC	yohC	Yip1 family protein	0.128058038274925	0.762234348965373	Upregulated	84.7315803234465	WP_001319944.1
C2566_RS08400	lpxK	lpxK	tetraacyldisaccharide 4'-kinase	0.127380762460354	0.792731886425968	Upregulated	49.1019817034179	WP_000570539.1
C2566_RS07770	ybiT	ybiT	ABC-F family ATPase	0.127312598665615	0.783474007876006	Upregulated	218.749467089897	WP_000961458.1
C2566_RS02630	bsmA	bsmA	biofilm peroxide resistance protein BsmA	0.127258771340766	0.799700190676653	Upregulated	567.750085682892	WP_000254633.1
C2566_RS19570	aaeR	aaeR	HTH-type transcriptional activator AaeR	0.126769036088781	0.771877118905986	Upregulated	55.0323491271279	WP_000440317.1
C2566_RS03440	yjjI	yjjI	YjjI family glycine radical enzyme	0.126468278381207	0.764529736843513	Upregulated	49.7304030882605	WP_001143253.1
C2566_RS02145	phnM	phnM	alpha-D-ribose 1-methylphosphonate 5-triphosphate diphosphatase	0.126325366209832	0.754091864717017	Upregulated	10.1212378356978	WP_000586324.1
C2566_RS16155	hcaT	hcaT	3-phenylpropionate MFS transporter	0.126288185471877	0.798038817142472	Upregulated	89.0525231938131	WP_000244174.1
C2566_RS15855	gcvR	gcvR	glycine cleavage system transcriptional repressor	0.125576592111417	0.747066339214781	Upregulated	187.399732867448	WP_000176187.1
C2566_RS16395	eamB	eamB	cysteine/O-acetylserine transporter	0.125506910266158	0.800261175385306	Upregulated	80.9553663389011	WP_000189210.1
C2566_RS17610	C2566_RS17610	C2566_RS17610	hypothetical protein	0.125125842383718	0.800261175385306	Upregulated	51.1212034727741	WP_001389254.1
C2566_RS07080	kdpE	kdpE	two-component system response regulator KdpE	0.125051901539098	0.80378172609388	Upregulated	9.22551900982865	WP_000186074.1
C2566_RS13145	znuB	znuB	zinc ABC transporter permease subunit ZnuB	0.124758385217838	0.784053618848118	Upregulated	44.1438931195825	WP_000571479.1
C2566_RS16455	C2566_RS16455	C2566_RS16455	hypothetical protein	0.123689330779941	0.760104545364264	Upregulated	347.966426535511	NA
C2566_RS25135	ysdE	ysdE	protein YsdE	0.123639278419149	0.799700190676653	Upregulated	10.9064681807641	WP_211180519.1
C2566_RS15455	ypeC	ypeC	DUF2502 domain-containing protein YpeC	0.123500371949336	0.804076452802357	Upregulated	8.32302349882315	WP_000490072.1
C2566_RS06805	cobC	cobC	adenosylcobalamin/alpha-ribazole phosphatase	0.123316276661452	0.796893880580252	Upregulated	30.0149503306257	WP_001241888.1
C2566_RS11940	pdxY	pdxY	pyridoxal kinase	0.123304605088732	0.796544466056046	Upregulated	80.543217628528	WP_001307229.1
C2566_RS07435	gpmA	gpmA	2,3-diphosphoglycerate-dependent phosphoglycerate mutase	0.123085654704196	0.773438180769147	Upregulated	1050.34381326248	WP_001295305.1
C2566_RS14210	yehY	yehY	glycine betaine ABC transporter permease YehY	0.122356964689396	0.810332891295747	Upregulated	19.8525475001984	WP_000220833.1
C2566_RS18555	ygiC	ygiC	glutathionylspermidine synthase family protein	0.12234450847674	0.784605963858564	Upregulated	580.939428552437	WP_000442860.1
C2566_RS14005	gatA	gatA	PTS galactitol transporter subunit IIA	0.122040886971837	0.785421826073851	Upregulated	5.44305559798966	WP_000182921.1
C2566_RS01960	yjcB	yjcB	YjcB family protein	0.121991413060951	0.810313017698389	Upregulated	9.28012112201317	WP_001295689.1
C2566_RS12020	rnt	rnt	ribonuclease T	0.12152328920279	0.804672275739348	Upregulated	44.0097123534537	WP_001282281.1
C2566_RS04050	araB	araB	ribulokinase	0.120936003364405	0.811730205177965	Upregulated	26.6429203038842	WP_000951777.1
C2566_RS20460	nfuA	nfuA	Fe-S biogenesis protein NfuA	0.120815823597401	0.795345177922352	Upregulated	306.638234107819	WP_000619389.1
C2566_RS02880	nrdG	nrdG	anaerobic ribonucleoside-triphosphate reductase-activating protein	0.120687480147495	0.785298553727535	Upregulated	42.59954471775	WP_001106238.1
C2566_RS17145	queD	queD	6-carboxytetrahydropterin synthase QueD	0.120618437364758	0.801771719137323	Upregulated	33.0890639325209	WP_000108294.1
C2566_RS08935	C2566_RS08935	C2566_RS08935	hypothetical protein	0.120447390487413	0.811776569077161	Upregulated	7.58728613763667	WP_000979516.1
C2566_RS14700	yfaQ	yfaQ	YfaQ family protein	0.120319716780999	0.812122886895572	Upregulated	13.2536949959459	WP_001104549.1
C2566_RS16615	C2566_RS16615	C2566_RS16615	integrase domain-containing protein	0.120147659878497	0.787214171222995	Upregulated	315.249109351181	WP_001062342.1
C2566_RS11860	malY	malY	bifunctional maltose regulon transcriptional repressor/cystathionine beta-lyase MalY	0.119962306300637	0.756434271440271	Upregulated	54.5135082502083	WP_000459371.1
C2566_RS15675	eutR	eutR	HTH-type transcriptional regulator EutR	0.119929373914532	0.812122886895572	Upregulated	17.3544589485108	WP_000753690.1
C2566_RS02590	yjfI	yjfI	YjfI family protein	0.119385932849395	0.813315065450262	Upregulated	9.36673256387684	WP_000220128.1
C2566_RS19820	mscL	mscL	large-conductance mechanosensitive channel protein MscL	0.119261664675153	0.804634516065926	Upregulated	519.622997666543	WP_000022442.1
C2566_RS04800	yafC	yafC	DNA-binding transcriptional regulator YafC	0.119168327098119	0.784053618848118	Upregulated	88.8192732805901	WP_000648577.1
C2566_RS01705	aceB	aceB	malate synthase A	0.11903139577563	0.813437496166121	Upregulated	2425.04431836179	WP_000138915.1
C2566_RS06590	entH	entH	proofreading thioesterase EntH	0.119015851964506	0.813437496166121	Upregulated	8.53670835070629	WP_000637953.1
C2566_RS17170	ygcR	ygcR	electron transfer flavoprotein subunit beta/FixA family protein	0.118792133690881	0.801679281814058	Upregulated	7.39540556790945	WP_001299652.1
C2566_RS18060	gshB	gshB	glutathione synthase	0.118370547784471	0.801139498942077	Upregulated	347.10049280857	WP_000593273.1
C2566_RS09665	minC	minC	septum site-determining protein MinC	0.117379855686671	0.79761563525215	Upregulated	483.488992169911	WP_001301105.1
C2566_RS00435	wecC	wecC	UDP-N-acetyl-D-mannosamine dehydrogenase	0.117129852278577	0.775932017841177	Upregulated	73.3098622687496	WP_000006621.1
C2566_RS18045	yggI	yggI	SprT family zinc-dependent metalloprotease	0.117127987573108	0.812557606202856	Upregulated	17.6273537781164	WP_001300769.1
C2566_RS21000	ccp	ccp	cytochrome c peroxidase	0.117004345740566	0.783221050433635	Upregulated	120.438158889267	WP_000784827.1
C2566_RS12235	aroD	aroD	type I 3-dehydroquinate dehydratase	0.11622806766547	0.811049569348431	Upregulated	37.9277076538733	WP_000860163.1
C2566_RS12600	topB	topB	DNA topoisomerase III	0.115969456796967	0.803844323295474	Upregulated	178.683967900092	WP_001235800.1
C2566_RS11160	fdnI	fdnI	formate dehydrogenase-N subunit gamma	0.115830413445863	0.815772237080773	Upregulated	6.38159240926054	WP_000045648.1
C2566_RS18510	ygiN	ygiN	putative quinol monooxygenase	0.115624763042744	0.811776569077161	Upregulated	1607.14657621736	WP_000958598.1
C2566_RS01735	yjbB	yjbB	Na/Pi cotransporter family protein	0.115462331642185	0.799097234286033	Upregulated	72.9267008128752	WP_000956830.1
C2566_RS20760	yhhT	yhhT	AI-2E family transporter	0.115448842632002	0.796998323224395	Upregulated	55.1798554896954	WP_001300885.1
C2566_RS02865	yjgA	yjgA	ribosome biogenesis factor YjgA	0.115403354687574	0.817653753537439	Upregulated	258.48758256084	WP_000166270.1
C2566_RS09895	chaB	chaB	putative cation transport regulator ChaB	0.11537240751874	0.811730205177965	Upregulated	43.7427955403407	WP_001146444.1
C2566_RS21530	trmL	trmL	tRNA (uridine(34)/cytosine(34)/5-carboxymethylaminomethyluridine(34)-2'-O)-methyltransferase TrmL	0.115144400408097	0.816551474609147	Upregulated	40.0185859223657	WP_000932344.1
C2566_RS03325	arcA	arcA	two-component system response regulator ArcA	0.115082821386075	0.800261175385306	Upregulated	1349.6397477002	WP_001194358.1
C2566_RS10795	ydbD	ydbD	DUF2773 domain-containing bactofilin	0.114903538790911	0.817838664317982	Upregulated	44.7807636507047	WP_000471481.1
C2566_RS12315	ydiV	ydiV	anti-FlhDC factor	0.114628093064593	0.813437496166121	Upregulated	249.700295479351	NA
C2566_RS10500	pgrR	pgrR	DNA-binding transcriptional regulator PgrR	0.114342212646317	0.818103461482033	Upregulated	37.7547596406514	WP_000817708.1
C2566_RS25530	C2566_RS25530	C2566_RS25530	KPN_01571 family protein	0.113974151600595	0.817838664317982	Upregulated	6579.57554838822	WP_001299090.1
C2566_RS11205	ddpC	ddpC	D,D-dipeptide ABC transporter permease	0.113753912694102	0.819325343162118	Upregulated	12.6851791559871	WP_000979608.1
C2566_RS20985	gadW	gadW	acid resistance transcriptional activator GadW	0.113626946735499	0.818103461482033	Upregulated	55.1105395043756	WP_000149999.1
C2566_RS01875	dinF	dinF	MATE family efflux transporter DinF	0.113386951970111	0.815735807805584	Upregulated	38.2138821947564	WP_001301116.1
C2566_RS09150	yceI	yceI	YceI family protein	0.113310205049126	0.814250536937527	Upregulated	34.5223660392938	WP_000749261.1
C2566_RS06925	ubiF	ubiF	3-demethoxyubiquinol 3-hydroxylase	0.112398228893958	0.785317128736581	Upregulated	256.230938995089	WP_000184540.1
C2566_RS19765	yrdA	yrdA	gamma carbonic anhydrase family protein	0.112293981638624	0.804076452802357	Upregulated	316.385679361839	WP_001286158.1
C2566_RS14475	yejF	yejF	microcin C ABC transporter ATP-binding protein YejF	0.111996094777406	0.784605963858564	Upregulated	61.7978758214611	WP_000194943.1
C2566_RS21750	trmH	trmH	tRNA (guanosine(18)-2'-O)-methyltransferase TrmH	0.111078904169175	0.796651039326743	Upregulated	65.6868143986779	WP_001070177.1
C2566_RS10905	tehA	tehA	dicarboxylate transporter/tellurite-resistance protein TehA	0.110960374321745	0.772988571861926	Upregulated	75.3072930696847	WP_001301046.1
C2566_RS21430	selB	selB	selenocysteine-specific translation elongation factor	0.110883481196061	0.79761563525215	Upregulated	121.183391715606	WP_000582441.1
C2566_RS21900	nlpA	nlpA	lipoprotein NlpA	0.110315869071025	0.822773439565526	Upregulated	20.9354171040728	WP_000779417.1
C2566_RS13090	purT	purT	formate-dependent phosphoribosylglycinamide formyltransferase	0.110113076096272	0.826138600613034	Upregulated	21.3751676630485	WP_000173474.1
C2566_RS02315	yjdJ	yjdJ	GNAT family N-acetyltransferase	0.11008497873501	0.825656898057273	Upregulated	172.835501378911	WP_000405651.1
C2566_RS14010	gatZ	gatZ	tagatose-bisphosphate aldolase subunit GatZ	0.110000664492059	0.813437496166121	Upregulated	12.1713722209426	WP_000853869.1
C2566_RS13910	pphC	pphC	PP2C family serine/threonine-protein phosphatase	0.109966866278133	0.822585988610636	Upregulated	11.8705245598527	WP_000119055.1
C2566_RS09765	ymgE	ymgE	GlsB/YeaQ/YmgE family stress response membrane protein	0.109446970709964	0.824993598331271	Upregulated	6.43861988399141	WP_000511313.1
C2566_RS09020	ghrA	ghrA	glyoxylate/hydroxypyruvate reductase GhrA	0.109325295050469	0.813437496166121	Upregulated	94.3147740448589	WP_000351315.1
C2566_RS21565	envC	envC	murein hydrolase activator EnvC	0.10887195484543	0.798686783377932	Upregulated	69.4544665803463	WP_000196249.1
C2566_RS17780	epd	epd	erythrose-4-phosphate dehydrogenase	0.108460995476409	0.801749886998977	Upregulated	424.806944411851	WP_000218480.1
C2566_RS16600	ratA	ratA	type II toxin-antitoxin system toxin RatA	0.107795755339259	0.826980387479159	Upregulated	96.2383972387956	WP_001300750.1
C2566_RS18370	yghX	yghX	YghX family hydrolase	0.10758108486997	0.817838664317982	Upregulated	86.6521522504322	WP_001424373.1
C2566_RS16590	bamE	bamE	outer membrane protein assembly factor BamE	0.107368623987922	0.826980387479159	Upregulated	1369.45317330976	WP_001203437.1
C2566_RS21580	tdh	tdh	L-threonine 3-dehydrogenase	0.107012655668649	0.826272360579534	Upregulated	1161.64802960826	WP_000646014.1
C2566_RS08820	torS	torS	TMAO reductase system sensor histidine kinase/response regulator TorS	0.106786271922645	0.829677186337923	Upregulated	53.099305660092	WP_001300633.1
C2566_RS12370	infC	infC	translation initiation factor IF-3	0.10633583698204	0.796544466056046	Upregulated	10857.3101835793	WP_001700733.1
C2566_RS21125	yhjV	yhjV	aromatic amino acid transport family protein	0.106007686923046	0.826344218882891	Upregulated	49.9003195403249	WP_001295225.1
C2566_RS04065	thiQ	thiQ	thiamine ABC transporter ATP-binding protein ThiQ	0.105763490133837	0.832615824361463	Upregulated	12.359525504129	WP_000916325.1
C2566_RS11215	ddpA	ddpA	ABC transporter substrate-binding protein	0.105568667114891	0.811730205177965	Upregulated	40.2683643673726	WP_000830546.1
C2566_RS15360	yfdV	yfdV	transporter YfdV	0.105277741716632	0.815413723776299	Upregulated	8.07082339663898	WP_000955025.1
C2566_RS07835	pdeI	pdeI	sensor domain-containing phosphodiesterase	0.105204236729213	0.832615824361463	Upregulated	32.6250920328434	NA
C2566_RS24825	C2566_RS24825	C2566_RS24825	type I toxin-antitoxin system toxin Ldr family protein	0.105092492393849	0.832615824361463	Upregulated	90.8431054465448	WP_001295224.1
C2566_RS12665	ydjJ	ydjJ	NAD(P)-dependent alcohol dehydrogenase	0.104953416613138	0.831253411634623	Upregulated	13.5789882975403	WP_000798110.1
C2566_RS20275	yhfU	yhfU	DUF2620 domain-containing protein	0.104831799623494	0.832615824361463	Upregulated	14.901244285075	WP_000719728.1
C2566_RS10000	hns	hns	histone-like nucleoid-structuring protein H-NS	0.1047622251307	0.826935475890131	Upregulated	2988.50122640437	WP_001287378.1
C2566_RS20715	rsmD	rsmD	16S rRNA (guanine(966)-N(2))-methyltransferase	0.104703521296726	0.817838664317982	Upregulated	45.62502045749	WP_000743204.1
C2566_RS11555	C2566_RS11555	C2566_RS11555	antiterminator Q family protein	0.104356289282603	0.831045944874579	Upregulated	30.5601285907317	WP_001204787.1
C2566_RS06100	ylbG	ylbG	helix-turn-helix domain-containing protein	0.104333585689458	0.817838664317982	Upregulated	22.9013982623969	NA
C2566_RS17035	otnK	otnK	3-oxo-tetronate kinase	0.10419347295384	0.831045944874579	Upregulated	27.0507621873225	WP_000590371.1
C2566_RS11955	mliC	mliC	C-type lysozyme inhibitor	0.10409842436122	0.810313017698389	Upregulated	73.0300402529775	WP_000178042.1
C2566_RS21775	yicH	yicH	AsmA family protein	0.103962190698847	0.821129912337585	Upregulated	262.765973009001	WP_001300954.1
C2566_RS12005	nemR	nemR	DNA-binding transcriptional regulator NemR	0.103860995606841	0.832676588246599	Upregulated	20.911877165539	WP_001032936.1
C2566_RS09315	rpmF	rpmF	50S ribosomal protein L32	0.103617851348226	NA	Upregulated	617.681415271329	WP_000290727.1
C2566_RS03265	mog	mog	molybdopterin adenylyltransferase	0.103595939292388	0.821129912337585	Upregulated	117.301598944649	WP_001094682.1
C2566_RS19305	rpmA	rpmA	50S ribosomal protein L27	0.103090183784167	0.815413723776299	Upregulated	316.70237630066	WP_000940595.1
C2566_RS14245	yohF	yohF	SDR family oxidoreductase	0.102985078955609	0.835782298344032	Upregulated	23.236782248257	WP_000079538.1
C2566_RS12750	nimT	nimT	2-nitroimidazole transporter	0.102572715794592	0.832676588246599	Upregulated	30.1614080559088	WP_000128491.1
C2566_RS10935	insQ	insQ	RNA-guided endonuclease InsQ/TnpB family protein	0.101720916130173	0.815003853874188	Upregulated	110.903610360663	WP_000826416.1
C2566_RS01365	fsa	fsa	fructose-6-phosphate aldolase	0.101568671861668	0.835782298344032	Upregulated	23.8830454415057	WP_000424841.1
C2566_RS16115	iscA	iscA	iron-sulfur cluster assembly protein IscA	0.101187924779406	0.835782298344032	Upregulated	186.945097050079	WP_000028953.1
C2566_RS08035	C2566_RS08035	C2566_RS08035	contractile injection system protein, VgrG/Pvc8 family	0.10104109415347	0.835254750793708	Upregulated	8.3884521509674	NA
C2566_RS11295	ydeQ	ydeQ	fimbrial protein	0.0997003027859492	0.829677186337923	Upregulated	6.2134245449324	WP_000520676.1
C2566_RS03850	yaaY	yaaY	DUF2575 family protein	0.0993415836906375	0.841818328247285	Upregulated	12.0102677520256	WP_001300728.1
C2566_RS00610	yigF	yigF	DUF2628 domain-containing protein	0.0991697353497568	0.843394352736967	Upregulated	16.8982791603383	WP_000032581.1
[truncated: 1,997 more rows]
