# Supplementary material for: Transcriptome Profiling of Escherichia coli B During Sequential Adaptation to T4 Phage and Iron(III) Stress
Source: Antibiotics (Basel). 2026 Jul 13;15(7):684. doi: 10.3390/antibiotics15070684 (PMC13405929; doi:10.3390/antibiotics15070684)
Supplement: Supplementary file 1 [file antibiotics-15-00684-s001.zip › SUPPLEMENTARY FOLDER/analysis_noCON3/Phage_vs_FE_significant.csv]

gene_id	label	gene_name	product	log2FoldChange	padj	direction	baseMean	protein_id
C2566_RS03720	fimA	fimA	type 1 fimbrial major subunit FimA	8.82147012287454	2.42667829092247e-10	Upregulated	2499.56272157072	WP_000695564.1
C2566_RS03715	fimI	fimI	fimbrial protein	8.42831140668382	5.07100431656489e-09	Upregulated	117.116861616214	WP_000824114.1
C2566_RS03710	fimC	fimC	type 1 fimbria chaperone FimC	7.66072449330334	5.84963539674256e-16	Upregulated	133.008587422013	WP_000066560.1
C2566_RS14775	glpA	glpA	anaerobic glycerol-3-phosphate dehydrogenase subunit A	5.76198430012933	3.75991391754767e-11	Upregulated	325.103639263241	WP_000857257.1
C2566_RS03705	fimD	fimD	fimbrial usher FimD	5.43581333994815	2.27395278614644e-08	Upregulated	272.861442730758	WP_000121002.1
C2566_RS03700	fimF	fimF	type 1 fimbria minor subunit FimF	5.19636797005713	2.29703519714344e-11	Upregulated	23.8110042128663	WP_001244827.1
C2566_RS19415	yrbL	yrbL	PhoP regulatory network protein YrbL	5.01874659493952	2.11628930695651e-11	Upregulated	768.371803475207	WP_000620405.1
C2566_RS00250	rbsD	rbsD	D-ribose pyranase	4.94674748122254	2.60374413099982e-07	Upregulated	270.910479239951	NA
C2566_RS21965	ivbL	ivbL	ilvB operon leader peptide IvbL	4.22600130691811	1.10424597109104e-08	Upregulated	744.574772615466	WP_001300753.1
C2566_RS20515	glpD	glpD	glycerol-3-phosphate dehydrogenase	4.07786384109984	2.26649600779372e-08	Upregulated	421.402221379157	WP_000448135.1
C2566_RS00215	asnA	asnA	aspartate--ammonia ligase	4.0564769094375	5.84963539674256e-16	Upregulated	409.804482426614	WP_000845101.1
C2566_RS00030	tnaC	tnaC	tryptophanase leader peptide	3.71733522628786	3.3934740181908e-06	Upregulated	487.023284997085	WP_001364348.1
C2566_RS04115	leuL	leuL	leu operon leader peptide	3.66959897498435	5.35765092520596e-06	Upregulated	62.8527714468925	WP_001300467.1
C2566_RS03695	C2566_RS03695	C2566_RS03695	fimbrial protein	3.57684261133321	3.4424977189767e-07	Upregulated	17.2910769631803	WP_077897989.1
C2566_RS14780	glpB	glpB	glycerol-3-phosphate dehydrogenase subunit GlpB	3.52663238653489	1.54158089445004e-05	Upregulated	270.467577065559	WP_001209902.1
C2566_RS25535	C2566_RS25535	C2566_RS25535	hypothetical protein	3.50466400285018	3.28688101352377e-05	Upregulated	87.3798938351616	WP_001329370.1
C2566_RS03690	fimH	fimH	type 1 fimbria D-mannose specific adhesin FimH	3.36634681571504	2.83683536634303e-05	Upregulated	44.6996581335517	WP_000832243.1
C2566_RS09015	C2566_RS09015	C2566_RS09015	hypothetical protein	3.33877473889496	0.000135289189622585	Upregulated	28.706332157169	NA
C2566_RS14435	yeiQ	yeiQ	mannitol dehydrogenase family protein	3.05438797816767	2.60374413099982e-07	Upregulated	167.39216792413	WP_001091940.1
C2566_RS04915	lafU	lafU	putative lateral flagellar export/assembly protein LafU	2.94506480384045	0.00377384118985272	Upregulated	6.7103849481831	WP_000207564.1
C2566_RS18940	tdcE	tdcE	2-ketobutyrate formate-lyase/pyruvate formate-lyase	2.93624177502017	7.43291637342589e-05	Upregulated	463.338564476391	WP_000861734.1
C2566_RS18995	garL	garL	2-dehydro-3-deoxyglucarate aldolase	2.88815909907673	2.01799698373388e-05	Upregulated	17.1416883833647	WP_001058209.1
C2566_RS07965	C2566_RS07965	C2566_RS07965	GPO family capsid scaffolding protein	2.82330716820458	2.29798878702503e-05	Upregulated	21.3899499102808	WP_000216259.1
C2566_RS23280	hisL	hisL	his operon leader peptide	2.64699164581904	0.000268372005312846	Upregulated	176.899773128537	WP_001364200.1
C2566_RS00035	tnaA	tnaA	tryptophanase	2.62811465135093	8.80711973111514e-09	Upregulated	1631.00321428407	WP_001295247.1
C2566_RS01970	soxS	soxS	superoxide response transcriptional regulator SoxS	2.6254721701567	3.65180789445534e-05	Upregulated	256.446163989337	WP_000019358.1
C2566_RS08970	phoH	phoH	phosphate starvation-inducible protein PhoH	2.62352609883477	0.00014169859451803	Upregulated	177.147457130044	WP_000533522.1
C2566_RS18230	glcD	glcD	glycolate oxidase subunit GlcD	2.61921524087407	3.6931640477789e-05	Upregulated	58.0501075024305	WP_000026083.1
C2566_RS21720	dinD	dinD	DNA damage-inducible protein D	2.60633281338221	2.86555912865959e-05	Upregulated	259.465585952425	WP_001300958.1
C2566_RS10375	pspA	pspA	phage shock protein PspA	2.51207232041878	4.3358660890214e-06	Upregulated	1831.24029174961	WP_000511025.1
C2566_RS09175	dinI	dinI	DNA damage-inducible protein I	2.50632391018603	2.30997428336101e-05	Upregulated	220.618238625558	WP_001217754.1
C2566_RS21395	yiaT	yiaT	MipA/OmpV family protein	2.47668870000111	7.00853225299788e-05	Upregulated	16.7054276063171	WP_000906810.1
C2566_RS17360	C2566_RS17360	C2566_RS17360	sugar ABC transporter ATP-binding protein	2.42738505806305	0.000631710124383626	Upregulated	214.412320051005	WP_000004944.1
C2566_RS20300	yhfZ	yhfZ	GntR family transcriptional regulator YhfZ	2.40975607961025	0.000161236808534342	Upregulated	167.366993025423	WP_001254790.1
C2566_RS01470	C2566_RS01470	C2566_RS01470	hypothetical protein	2.40567380987763	0.00442884478757273	Upregulated	13.0112144785909	NA
C2566_RS00260	rbsC	rbsC	ribose ABC transporter permease	2.40054780902435	0.000480861882615472	Upregulated	103.519908474468	WP_000211858.1
C2566_RS04990	C2566_RS04990	C2566_RS04990	hypothetical protein	2.39612578915949	0.00092524290947992	Upregulated	163.789555049014	NA
C2566_RS17365	fucI	fucI	L-fucose isomerase	2.36663043589503	0.000480861882615472	Upregulated	171.802436792713	WP_000700894.1
C2566_RS18980	rnpB	rnpB	hypothetical protein	2.34989492932923	0.00145232005825413	Upregulated	237973.112653935	NA
C2566_RS18945	tdcD	tdcD	propionate kinase	2.33311303016279	0.0008450242426292	Upregulated	361.578668759856	WP_001295545.1
C2566_RS15315	C2566_RS15315	C2566_RS15315	hypothetical protein	2.31851996648132	0.000361678796048121	Upregulated	56.2454521488171	NA
C2566_RS19000	garP	garP	galactarate/glucarate/glycerate transporter GarP	2.30469826320674	0.000480861882615472	Upregulated	19.4322563742477	WP_000599636.1
C2566_RS00820	fadB	fadB	fatty acid oxidation complex subunit alpha FadB	2.29859882167996	0.00540107838678888	Upregulated	1012.89129547936	WP_000965952.1
C2566_RS12835	fadD	fadD	long-chain-fatty-acid--CoA ligase FadD	2.27547370938712	0.00101831699035499	Upregulated	654.468042269728	WP_000758422.1
C2566_RS01475	C2566_RS01475	C2566_RS01475	hypothetical protein	2.27370342058705	0.000132829347807918	Upregulated	220.621655782613	NA
C2566_RS00755	C2566_RS00755	C2566_RS00755	IclR family transcriptional regulator	2.2341095401012	0.00092524290947992	Upregulated	24.9296680006585	WP_000852398.1
C2566_RS04780	C2566_RS04780	C2566_RS04780	hypothetical protein	2.23083423219457	0.00711509598662419	Upregulated	339.579085673745	NA
C2566_RS20295	yhfY	yhfY	PRD domain protein	2.21874453784532	0.0008450242426292	Upregulated	34.5675202796307	WP_001295165.1
C2566_RS03520	bglJ	bglJ	DNA-binding transcriptional activator BglJ	2.18403999013314	6.07946547979175e-05	Upregulated	34.3231965049254	WP_001301727.1
C2566_RS14770	glpT	glpT	glycerol-3-phosphate transporter	2.14031903029229	0.00132841938860404	Upregulated	873.746529983104	WP_000948732.1
C2566_RS09580	ycgX	ycgX	DUF1398 domain-containing protein	2.13409601290147	0.00620999661127705	Upregulated	11.7384184243075	WP_000373101.1
C2566_RS01335	metF	metF	methylenetetrahydrofolate reductase	2.11668190408933	0.000908745620675246	Upregulated	23.1708629616718	WP_000007523.1
C2566_RS24755	pheL	pheL	pheA operon leader peptide PheL	2.10005609663735	0.00324981181760113	Upregulated	64.1125510983339	WP_001386991.1
C2566_RS14400	psuK	psuK	pseudouridine kinase	2.09167770440947	0.00952381444396267	Upregulated	8.05940193019107	WP_001208132.1
C2566_RS16950	hycE	hycE	formate hydrogenlyase subunit HycE	2.08262416890928	0.00145232005825413	Upregulated	19.6019757253675	WP_001288122.1
C2566_RS12305	hemP	hemP	hemin uptake protein HemP	2.06900727362459	0.00910220014111505	Upregulated	6.86362865019473	WP_001270809.1
C2566_RS18930	tdcG	tdcG	L-serine ammonia-lyase	2.06882307111875	0.000448628973029803	Upregulated	309.848895209331	WP_000622126.1
C2566_RS24235	azuC	azuC	stress response protein AzuC	2.05895686915506	0.00447935727677988	Upregulated	180.473914296023	WP_010723106.1
C2566_RS18765	ygjI	ygjI	amino acid permease	2.0218264066247	0.00702743985793598	Upregulated	10.4442413602615	WP_001285432.1
C2566_RS13385	C2566_RS13385	C2566_RS13385	hypothetical protein	2.01546019889506	0.000868627803023219	Upregulated	442.207733816964	NA
C2566_RS03310	thrL	thrL	thr operon leader peptide	2.01488061018395	0.000760739887650734	Upregulated	2039.08534716203	WP_001386572.1
C2566_RS00815	fadA	fadA	acetyl-CoA C-acyltransferase FadA	1.9841429225866	0.00653957389914193	Upregulated	212.376443708235	WP_000438708.1
C2566_RS18225	glcE	glcE	glycolate oxidase subunit GlcE	1.9650667247667	0.00222914356516723	Upregulated	18.0472684916924	WP_000943100.1
C2566_RS19140	yhbO	yhbO	protein/nucleic acid deglycase	1.95919928639941	0.00288180417599424	Upregulated	7.53734439140897	WP_000037608.1
C2566_RS17370	fucK	fucK	L-fuculokinase	1.95074714303492	0.000786764563117943	Upregulated	70.9833429353175	WP_000808371.1
C2566_RS09170	bssS	bssS	biofilm formation regulator BssS	1.94079178005009	3.94823332588152e-05	Upregulated	1569.7069298127	WP_000414437.1
C2566_RS00090	yieL	yieL	esterase	1.93966515818502	0.00811220165432866	Upregulated	9.7916488482816	WP_001300948.1
C2566_RS16820	csrA	csrA	carbon storage regulator CsrA	1.92133915207187	0.000744310766327915	Upregulated	1526.11040681018	WP_000906486.1
C2566_RS07000	chiP	chiP	chitoporin ChiP	1.91715666536694	0.00145232005825413	Upregulated	34.7241015931166	WP_001258839.1
C2566_RS02925	pyrL	pyrL	pyr operon leader peptide	1.90985737317478	0.00710360398443346	Upregulated	27.8613477065234	WP_001296693.1
C2566_RS16640	glaH	glaH	glutarate dioxygenase GlaH	1.90926470327206	2.86555912865959e-05	Upregulated	32.410600447418	WP_000993087.1
C2566_RS16860	srlE	srlE	PTS glucitol/sorbitol transporter subunit IIB	1.90905837339706	0.00377384118985272	Upregulated	9.85425083869682	WP_000148867.1
C2566_RS11850	malI	malI	mal regulon transcriptional regulator MalI	1.90702545466085	0.00262406438173031	Upregulated	57.6787018903809	WP_000179519.1
C2566_RS00285	yieP	yieP	FadR/GntR family transcriptional regulator	1.88170484114893	0.000481200174832974	Upregulated	335.798776003598	WP_001131164.1
C2566_RS05225	yahN	yahN	LysE family transporter	1.87874905398509	3.75887031614291e-06	Upregulated	80.3080780910948	WP_000976975.1
C2566_RS02500	C2566_RS02500	C2566_RS02500	hypothetical protein	1.86186355800043	0.000225375637740686	Upregulated	712.308814151927	NA
C2566_RS18560	ygiD	ygiD	4,5-DOPA dioxygenase extradiol	1.84600387185549	9.7884895168265e-05	Upregulated	33.7749200879297	WP_001320780.1
C2566_RS07885	ybjH	ybjH	protein YbjH	1.84172465594323	0.00233443579772678	Upregulated	8.86447338304277	WP_000605480.1
C2566_RS24950	ysgD	ysgD	protein YsgD	1.83478713357256	0.00298440388337972	Upregulated	27.3595561626495	WP_211180520.1
C2566_RS24745	C2566_RS24745	C2566_RS24745	hypothetical protein	1.82713139579415	0.0070444579796378	Upregulated	26.2021782086696	NA
C2566_RS18610	yqiJ	yqiJ	OB-fold-containig protein	1.82261285394683	0.00282596203487429	Upregulated	232.231310824325	WP_000599926.1
C2566_RS00490	C2566_RS00490	C2566_RS00490	hypothetical protein	1.8201786161795	0.000304406407623124	Upregulated	770.521707520077	NA
C2566_RS10345	puuD	puuD	gamma-glutamyl-gamma-aminobutyrate hydrolase	1.80713192679204	0.000760739887650734	Upregulated	39.1314299278999	WP_012767726.1
C2566_RS12505	astE	astE	succinylglutamate desuccinylase	1.80437499533209	0.00233443579772678	Upregulated	51.5960066492117	WP_000368506.1
C2566_RS02085	yjcS	yjcS	alkyl sulfatase YjcS	1.79402518474934	0.0145135801616705	Upregulated	12.8483347746042	WP_001066028.1
C2566_RS24850	nadS	nadS	NadS family protein	1.79168466209604	0.000559547390076839	Upregulated	94.2537916943586	WP_000007444.1
C2566_RS09245	flgD	flgD	flagellar hook assembly protein FlgD	1.76340025131745	0.00533969627222563	Upregulated	64.4933176576276	WP_000020467.1
C2566_RS00100	bglB	bglB	6-phospho-beta-glucosidase BglB	1.75789090584475	0.0148670287801948	Upregulated	14.0881132845395	WP_000643219.1
C2566_RS04870	fadE	fadE	acyl-CoA dehydrogenase FadE	1.75703388818113	0.00936385114045563	Upregulated	795.908500601776	WP_000973107.1
C2566_RS18235	glcC	glcC	transcriptional regulator GlcC	1.75417726424838	0.00591015995852287	Upregulated	65.7401647160772	WP_001297764.1
C2566_RS10395	pspE	pspE	thiosulfate sulfurtransferase PspE	1.75322763139105	8.7307362338385e-07	Upregulated	305.014440918083	WP_000473109.1
C2566_RS19150	yhbQ	yhbQ	DNA damage response exodeoxyribonuclease YhbQ	1.73195662099545	0.000164044809748051	Upregulated	21.581531009907	WP_000189314.1
C2566_RS15485	C2566_RS15485	C2566_RS15485	hypothetical protein	1.72712167993991	0.00141301935753874	Upregulated	588.479464723493	NA
C2566_RS12515	astD	astD	succinylglutamate-semialdehyde dehydrogenase	1.71029272731889	0.00152185747436584	Upregulated	63.083007519954	WP_000177202.1
C2566_RS01255	glpF	glpF	glycerol uptake facilitator protein GlpF	1.70606409425243	0.00291236775258156	Upregulated	340.971019530097	WP_000084268.1
C2566_RS02255	adiA	adiA	arginine decarboxylase	1.70351783367295	0.000744310766327915	Upregulated	51.5998207262887	WP_012767781.1
C2566_RS07750	mntS	mntS	manganase accumulation protein MntS	1.69091598135225	0.000468043467176296	Upregulated	1421.47894086523	WP_001001761.1
C2566_RS00660	bioP	bioP	biotin transporter	1.68553217574649	0.000746933303722065	Upregulated	22.5655508159271	WP_001196237.1
C2566_RS06610	ybdL	ybdL	methionine-oxo-acid transaminase	1.6759090516966	0.00118223545292483	Upregulated	36.4291427869076	WP_000183906.1
C2566_RS06265	C2566_RS06265	C2566_RS06265	hypothetical protein	1.66879263703956	0.00906650310354588	Upregulated	151.243542607801	NA
C2566_RS01250	glpK	glpK	glycerol kinase GlpK	1.666414053056	0.0037524755724853	Upregulated	498.902464978109	WP_000136788.1
C2566_RS10385	pspC	pspC	envelope stress response membrane protein PspC	1.66294659811806	1.12952607606386e-05	Upregulated	75.2580808447518	WP_000907385.1
C2566_RS20255	C2566_RS20255	C2566_RS20255	hypothetical protein	1.64361521949168	0.0236237239404896	Upregulated	6.6173807803311	NA
C2566_RS01010	yihU	yihU	sulfolactaldehyde 3-reductase	1.63716336682466	0.0191783543758198	Upregulated	12.91459127657	WP_000718889.1
C2566_RS20005	gspF	gspF	type II secretion system inner membrane protein GspF	1.63253907556336	0.0120087429458917	Upregulated	12.4921038973894	WP_001109573.1
C2566_RS03730	fimE	fimE	type 1 fimbria switch DNA invertase FimE	1.63000155702046	0.00162983803583471	Upregulated	45.265803931877	WP_000044711.1
C2566_RS05300	lacZ	lacZ	beta-galactosidase	1.62022726546078	0.00347031551180675	Upregulated	33.5997444138443	NA
C2566_RS24575	C2566_RS24575	C2566_RS24575	hypothetical protein	1.61465808445507	0.0084866207785974	Upregulated	272.332562203099	WP_001305582.1
C2566_RS01480	C2566_RS01480	C2566_RS01480	hypothetical protein	1.60728694909565	0.0236237239404896	Upregulated	1409.4714434761	NA
C2566_RS13505	C2566_RS13505	C2566_RS13505	hypothetical protein	1.59578826155552	0.0212190693040389	Upregulated	56.7089252932243	NA
C2566_RS00040	tnaB	tnaB	low affinity tryptophan permease TnaB	1.59047978255022	0.00608164921759355	Upregulated	232.001159648411	WP_000131911.1
C2566_RS14170	yehR	yehR	YehR family lipoprotein	1.58871685186738	0.0142186342617511	Upregulated	10.2664510467199	WP_001296231.1
C2566_RS02065	mdtP	mdtP	multidrug efflux transporter outer membrane subunit MdtP	1.58291901664192	0.00909129618145817	Upregulated	19.909898535252	WP_000610601.1
C2566_RS18780	fadH	fadH	NADPH-dependent 2,4-dienoyl-CoA reductase	1.58147700484436	0.0132049914871887	Upregulated	407.290122902413	WP_000121433.1
C2566_RS14765	glpQ	glpQ	glycerophosphodiester phosphodiesterase	1.57863230160569	0.00388103842422325	Upregulated	2215.41811184987	WP_000779102.1
C2566_RS13515	C2566_RS13515	C2566_RS13515	hypothetical protein	1.57654645586499	0.00406456138732911	Upregulated	58.0466382419736	NA
C2566_RS02735	C2566_RS02735	C2566_RS02735	3-ketoacyl-ACP reductase	1.56644549474055	0.0205808618904984	Upregulated	10.0805473700312	WP_000843384.1
C2566_RS06245	sfmD	sfmD	fimbrial biogenesis usher protein	1.55921241372013	0.0137963907565866	Upregulated	24.5810059915374	WP_001318685.1
C2566_RS24965	ykiE	ykiE	protein YkiE	1.55146143754806	0.00377384118985272	Upregulated	127.289481861098	WP_211180522.1
C2566_RS18615	yqiK	yqiK	flotillin family protein	1.54835326601453	0.00102094541102769	Upregulated	48.03472958546	WP_000341043.1
C2566_RS16675	yqaE	yqaE	YqaE/Pmp3 family membrane protein	1.54490574007551	0.00909129618145817	Upregulated	55.7549536563989	WP_000508177.1
C2566_RS07960	C2566_RS07960	C2566_RS07960	terminase ATPase subunit family protein	1.54227723707163	0.0227884537189106	Upregulated	16.9021163672324	WP_001098413.1
C2566_RS10710	pinR	pinR	recombinase family protein	1.53461488309253	0.0223110536924679	Upregulated	14.6960847111891	WP_000078178.1
C2566_RS16870	srlD	srlD	sorbitol-6-phosphate dehydrogenase	1.52009539600366	0.00906650310354588	Upregulated	17.102035006851	WP_001077351.1
C2566_RS24325	ypfM	ypfM	protein YpfM	1.51907230291625	0.00775552985318603	Upregulated	1213.59334105397	WP_001386977.1
C2566_RS12525	astC	astC	succinylornithine/acetylornithine transaminase	1.51818853545662	0.00712109639095781	Upregulated	103.697068910137	WP_000082032.1
C2566_RS01190	cpxP	cpxP	cell-envelope stress modulator CpxP	1.50325304263776	0.0038211328718891	Upregulated	7402.11217584809	WP_012767777.1
C2566_RS17810	srsR	srsR	LysR family transcriptional regulator SrsR	1.48433698695637	0.0108546759971802	Upregulated	16.7312697299992	WP_000350807.1
C2566_RS18985	garK	garK	glycerate 2-kinase	1.47983209945737	0.00564360688154661	Upregulated	27.8930856636334	WP_001300387.1
C2566_RS23270	C2566_RS23270	C2566_RS23270	TonB-dependent receptor plug domain-containing protein	1.4601097722713	0.0226986525239725	Upregulated	16.3781178872845	NA
C2566_RS15275	fadI	fadI	acetyl-CoA C-acyltransferase FadI	1.45680857907413	0.019940160101799	Upregulated	219.645042755831	WP_000531952.1
C2566_RS13400	pgsA	pgsA	CDP-diacylglycerol--glycerol-3-phosphate 3-phosphatidyltransferase	1.45330147056227	7.8227925982462e-06	Upregulated	331.505380193295	WP_001160187.1
C2566_RS11515	pinQ	pinQ	recombinase family protein	1.44464948289949	0.0246241064002716	Upregulated	11.991052076582	WP_000086527.1
C2566_RS16835	recX	recX	recombination regulator RecX	1.44456025652219	0.00980946531388184	Upregulated	20.2265254333235	WP_000140508.1
C2566_RS25050	mgtT	mgtT	protein MgtT	1.44435360411811	0.0258230404290418	Upregulated	8.81611264232153	WP_211180496.1
C2566_RS17340	C2566_RS17340	C2566_RS17340	LacI family DNA-binding transcriptional regulator	1.43963048375331	0.00304735100399331	Upregulated	62.8492123871181	WP_001140843.1
C2566_RS15495	yfeD	yfeD	MerR family transcriptional regulator	1.43815948329902	2.50379994737033e-05	Upregulated	166.237365069904	WP_000826513.1
C2566_RS10340	puuA	puuA	glutamate-putrescine ligase	1.43319705031134	0.00621921644338424	Upregulated	48.7146359231782	WP_001300763.1
C2566_RS21455	C2566_RS21455	C2566_RS21455	RHS repeat-associated core domain-containing protein	1.43254838380264	0.00858049269438839	Upregulated	58.3994085718948	NA
C2566_RS09285	flgL	flgL	flagellar hook-associated protein FlgL	1.42463598952479	0.0119055142109652	Upregulated	85.9187466821374	WP_001212776.1
C2566_RS19565	aaeX	aaeX	p-hydroxybenzoic acid efflux pump operon protein AaeX	1.42080185813978	0.022748725931015	Upregulated	22.7851779915665	WP_000051841.1
C2566_RS03160	fecR	fecR	ferric citrate uptake sigma factor regulator FecR	1.41396773668662	0.0256733707430573	Upregulated	9.73547719673443	WP_001068910.1
C2566_RS18410	yghB	yghB	DedA family general envelope maintenance protein YghB	1.39782242306572	0.00148402867805053	Upregulated	438.693913339279	WP_000268419.1
C2566_RS18270	lptF	lptF	LPS export ABC transporter permease LptF	1.39089980629814	0.0120367929806262	Upregulated	23.4383584846829	WP_000779636.1
C2566_RS12230	ydiB	ydiB	quinate/shikimate dehydrogenase	1.3799925438457	0.0270928397933581	Upregulated	11.1668017675693	WP_000383469.1
C2566_RS06130	hyi	hyi	hydroxypyruvate isomerase	1.3776878467485	0.0305917193607989	Upregulated	9.15334803704195	WP_000943544.1
C2566_RS04725	yaeF	yaeF	YaeF family permuted papain-like enzyme	1.36788794866448	0.00694321534246378	Upregulated	15.3428889306293	WP_001301405.1
C2566_RS21990	yidF	yidF	radical SAM protein	1.3624497329525	0.00032674874819507	Upregulated	128.5677476852	WP_000148063.1
C2566_RS24470	mgtL	mgtL	mgtA regulatory leader peptide MgtL	1.3527756155096	0.00102253621363689	Upregulated	83.0500155557943	WP_001387276.1
C2566_RS01090	yiiG	yiiG	YiiG family protein	1.34916667106268	0.0329177365848472	Upregulated	11.5873223248039	WP_001295677.1
C2566_RS09240	flgC	flgC	flagellar basal body rod protein FlgC	1.34898284864256	0.0302939145404229	Upregulated	23.834308593343	WP_001196460.1
C2566_RS16705	ygaM	ygaM	DUF883 domain-containing protein	1.34806771786389	0.00222500688476809	Upregulated	350.083849675242	WP_001295174.1
C2566_RS00485	C2566_RS00485	C2566_RS00485	hypothetical protein	1.3424418220043	0.00811545738860048	Upregulated	350.228555260675	NA
C2566_RS13250	flhB	flhB	flagellar biosynthesis protein FlhB	1.3378877246087	0.0122736389650958	Upregulated	21.1936878206949	WP_001278936.1
C2566_RS01905	pspG	pspG	envelope stress response protein PspG	1.33311459299987	0.0176809134312279	Upregulated	22.8914043068413	WP_000891404.1
C2566_RS24670	ynfT	ynfT	YnaM/YnfT family protein	1.32589743522913	0.0325247080593374	Upregulated	62.3267560515402	WP_120795384.1
C2566_RS07200	abrB	abrB	AbrB family transcriptional regulator	1.31934753314146	0.00365181491514273	Upregulated	125.342790464958	WP_001297246.1
C2566_RS09415	ndh	ndh	NADH-quinone dehydrogenase	1.31031169343855	0.000202262188131135	Upregulated	75.1241175451079	WP_001295439.1
C2566_RS13390	C2566_RS13390	C2566_RS13390	hypothetical protein	1.30930725199326	0.00572070399707638	Upregulated	409.470152909502	NA
C2566_RS07215	ybgQ	ybgQ	fimbria/pilus outer membrane usher protein	1.30523538211356	0.0368917091747071	Upregulated	17.8112454272624	WP_000381918.1
C2566_RS15270	fadJ	fadJ	fatty acid oxidation complex subunit alpha FadJ	1.30054525752479	0.024115989488366	Upregulated	498.18981908767	WP_000426175.1
C2566_RS02440	blc	blc	lipocalin Blc	1.29797168316522	0.00990534377390254	Upregulated	59.0376939716687	WP_001238379.1
C2566_RS05255	prpE	prpE	propionate--CoA ligase	1.29646070217849	0.0156877378577132	Upregulated	28.6625191860482	WP_000010267.1
C2566_RS24685	pheM	pheM	pheST operon leader peptide PheM	1.29084447264268	0.0377783951313903	Upregulated	6.93871666932678	WP_001386830.1
C2566_RS07455	C2566_RS07455	C2566_RS07455	excisionase	1.28444589282684	0.039417971268261	Upregulated	6.16184502494389	WP_001303849.1
C2566_RS05320	mhpR	mhpR	DNA-binding transcriptional regulator	1.28065491709946	0.0178797570146169	Upregulated	225.860585876806	WP_001301325.1
C2566_RS00970	yihN	yihN	MFS transporter	1.27394454241266	0.0243241793184586	Upregulated	14.528507716492	WP_000956312.1
C2566_RS08695	C2566_RS08695	C2566_RS08695	hypothetical protein	1.26632408891716	0.0395398815125408	Upregulated	46.4273675870324	NA
C2566_RS02095	alsE	alsE	D-allulose-6-phosphate 3-epimerase	1.26604696604366	0.00723991164135936	Upregulated	18.505632221738	WP_001311314.1
C2566_RS20690	livJ	livJ	branched chain amino acid ABC transporter substrate-binding protein LivJ	1.25547321976369	0.00888257488145315	Upregulated	40.2625417358904	WP_001022007.1
C2566_RS18260	spt	spt	serine palmitoyltransferase	1.25302117850628	0.0236237239404896	Upregulated	16.6194821252227	WP_000524970.1
C2566_RS05075	ykgM	ykgM	type B 50S ribosomal protein L31	1.2487703214366	0.0161247689680536	Upregulated	34.0013146659824	WP_000803998.1
C2566_RS17355	C2566_RS17355	C2566_RS17355	ABC transporter permease	1.23934786042547	0.0273737266987026	Upregulated	59.6951798798984	WP_000156205.1
C2566_RS25540	C2566_RS25540	C2566_RS25540	protein YpeD	1.23494187489637	0.0329177365848472	Upregulated	33.6926951055496	WP_240811045.1
C2566_RS06515	entD	entD	enterobactin synthase subunit EntD	1.23130490032122	0.0183124985044678	Upregulated	85.1494523457276	WP_001749708.1
C2566_RS09255	flgF	flgF	flagellar basal-body rod protein FlgF	1.22888401848519	0.0361786138725374	Upregulated	24.7715038309198	WP_000349316.1
C2566_RS18470	mqsA	mqsA	type II toxin-antitoxin system antitoxin MqsA	1.22735610915319	0.0226986525239725	Upregulated	638.151901895743	WP_000650107.1
C2566_RS21880	C2566_RS21880	C2566_RS21880	DUF4942 domain-containing protein	1.22674654216767	0.0417162716765822	Upregulated	11.327935123057	WP_000065752.1
C2566_RS07895	ybjJ	ybjJ	MFS transporter	1.21956721046657	0.00864825288378267	Upregulated	40.6147356690186	WP_000217859.1
C2566_RS08485	pncB	pncB	nicotinate phosphoribosyltransferase	1.19158537932947	0.0365807838963862	Upregulated	723.787293337915	WP_001307697.1
C2566_RS10125	trpD	trpD	bifunctional anthranilate synthase glutamate amidotransferase component TrpG/anthranilate phosphoribosyltransferase TrpD	1.18782654736969	0.0212190693040389	Upregulated	72.8315708559492	WP_000763511.1
C2566_RS13770	wcaM	wcaM	colanic acid biosynthesis protein WcaM	1.17945246704545	0.0417162716765822	Upregulated	14.4732574945356	WP_001115981.1
C2566_RS01870	lexA	lexA	transcriptional repressor LexA	1.17712859863517	0.0199801915515442	Upregulated	281.378198438044	WP_000646078.1
C2566_RS17865	zapA	zapA	cell division protein ZapA	1.17601506877638	0.00954877019900996	Upregulated	5257.10981490002	WP_001276008.1
C2566_RS03165	fecI	fecI	RNA polymerase sigma factor FecI	1.17229141527376	0.027356392997731	Upregulated	23.2629392319286	WP_001283626.1
C2566_RS18205	glcA	glcA	glycolate permease GlcA	1.16818945328367	0.0425949543710999	Upregulated	14.2667819529769	WP_000259318.1
C2566_RS15365	oxc	oxc	oxalyl-CoA decarboxylase	1.16673524984838	0.0444672085368628	Upregulated	17.1618494764981	WP_001283490.1
C2566_RS02510	C2566_RS02510	C2566_RS02510	hypothetical protein	1.16225094758339	0.0206397505774383	Upregulated	21.8974949278134	NA
C2566_RS20210	nirD	nirD	nitrite reductase small subunit NirD	1.15788285145179	0.0414997700429625	Upregulated	11.6736635347419	WP_000084764.1
C2566_RS04495	C2566_RS04495	C2566_RS04495	TonB-dependent receptor plug domain-containing protein	1.15287184525589	0.0243956913722359	Upregulated	30.6772555684976	NA
C2566_RS02895	treB	treB	PTS trehalose transporter subunit IIBC	1.14820656524544	0.00415265005289425	Upregulated	81.4608647098868	WP_001297258.1
C2566_RS13235	yecT	yecT	lysozyme inhibitor LprI family protein	1.14644780973052	0.0367256795554965	Upregulated	21.1189802003192	WP_001320618.1
C2566_RS09080	ymdA	ymdA	protein YmdA	1.14616125080231	0.0351507720070875	Upregulated	22.920103427144	WP_000489585.1
C2566_RS10380	pspB	pspB	envelope stress response membrane protein PspB	1.14372892653042	0.00811220165432866	Upregulated	108.314171388812	WP_001274963.1
C2566_RS03515	fhuF	fhuF	siderophore-iron reductase FhuF	1.14360462570741	0.0241004576930948	Upregulated	28.2157994952431	WP_000331618.1
C2566_RS24645	ynaM	ynaM	YnaM/YnfT family protein	1.14173687499317	0.0485360726944953	Upregulated	249.169245360854	WP_120795384.1
C2566_RS02505	C2566_RS02505	C2566_RS02505	hypothetical protein	1.14030260466633	0.0236099535448254	Upregulated	121.835479240618	NA
C2566_RS07900	rcdA	rcdA	DNA-binding transcriptional regulator RcdA	1.13826100891847	0.0218820329562783	Upregulated	39.2698030367024	WP_001295289.1
C2566_RS07930	C2566_RS07930	C2566_RS07930	hypothetical protein	1.13686212682262	0.0367256795554965	Upregulated	16.2973981580946	WP_001154431.1
C2566_RS03140	fecD	fecD	Fe(3+) dicitrate ABC transporter permease subunit FecD	1.1317333316193	0.0466161698227137	Upregulated	12.749648603306	WP_000684856.1
C2566_RS03580	mdtM	mdtM	multidrug efflux MFS transporter MdtM	1.1227503596737	0.0233275039759819	Upregulated	144.303942471627	WP_001137036.1
C2566_RS15060	yfcC	yfcC	putative basic amino acid antiporter YfcC	1.11853407622407	0.0218024655179236	Upregulated	83.2063187811537	WP_001274501.1
C2566_RS00670	metE	metE	5-methyltetrahydropteroyltriglutamate--homocysteine S-methyltransferase	1.11603620839247	0.00377384118985272	Upregulated	65.8345684046041	WP_000153940.1
C2566_RS08410	ycaR	ycaR	protein YcaR	1.11156139485955	0.00811545738860048	Upregulated	76.421415972186	WP_000350058.1
C2566_RS02320	ghoS	ghoS	type V toxin-antitoxin system endoribonuclease antitoxin GhoS	1.10293581331644	0.0430069430045205	Upregulated	132.081801155724	WP_000398619.1
C2566_RS16145	yfhR	yfhR	alpha/beta hydrolase	1.10178231516575	0.0313638024201405	Upregulated	28.2167460890028	WP_001299515.1
C2566_RS00310	C2566_RS00310	C2566_RS00310	hypothetical protein	1.08750282059103	0.0266573923566909	Upregulated	151.92200017678	NA
C2566_RS03495	C2566_RS03495	C2566_RS03495	hypothetical protein	1.08578963654395	0.0221877232243264	Upregulated	129.142966196986	NA
C2566_RS15480	C2566_RS15480	C2566_RS15480	hypothetical protein	1.08383247095773	0.040637734332583	Upregulated	84.9892173456263	NA
C2566_RS21085	bcsQ	bcsQ	cellulose biosynthesis protein BcsQ	1.07870741900789	0.0430069430045205	Upregulated	14.7849355307872	WP_000279493.1
C2566_RS09590	bluF	bluF	blue light-responsive regulator BluF	1.07047924820374	0.0212190693040389	Upregulated	101.455718188524	WP_001353798.1
C2566_RS10835	aldA	aldA	aldehyde dehydrogenase	1.0682995935871	0.0488017108314615	Upregulated	725.25931203592	WP_000115936.1
C2566_RS02890	treC	treC	alpha,alpha-phosphotrehalase	1.06741645720376	0.0236237239404896	Upregulated	48.1604081639833	WP_001320168.1
C2566_RS05515	ppnP	ppnP	pyrimidine/purine nucleoside phosphorylase	1.06696107880225	0.0453277801065638	Upregulated	404.956042321371	WP_000941942.1
C2566_RS21090	bcsR	bcsR	cellulose biosynthesis protein BcsR	1.06412266229704	0.0114456281940936	Upregulated	20.810429121171	WP_001063318.1
C2566_RS12340	ihfA	ihfA	integration host factor subunit alpha	1.06327652348844	0.0148670287801948	Upregulated	1227.20682122128	WP_001229265.1
C2566_RS06550	fepG	fepG	iron-enterobactin ABC transporter permease	1.06213121535369	0.0312338264468093	Upregulated	20.9029332707003	WP_000640979.1
C2566_RS05820	cof	cof	HMP-PP phosphatase	1.0479648599227	0.019940160101799	Upregulated	78.8113072306225	WP_000113027.1
C2566_RS14415	fruB	fruB	fused PTS fructose transporter subunit IIA/HPr protein	1.04311059787289	0.019940160101799	Upregulated	28.1865174753907	WP_000487267.1
C2566_RS16525	dgcN	dgcN	diguanylate cyclase DgcN	1.03997823813576	0.0260258201768518	Upregulated	58.8166130908631	WP_000969010.1
C2566_RS05135	betA	betA	choline dehydrogenase	1.03147959883391	0.0246886351706386	Upregulated	110.999993133144	WP_001159087.1
C2566_RS25005	ybiE	ybiE	protein YbiE	1.02455892674032	0.0313638024201405	Upregulated	10.513736390208	WP_211180490.1
C2566_RS16720	nrdE	nrdE	class 1b ribonucleoside-diphosphate reductase subunit alpha	1.01714048551933	0.0464630153608206	Upregulated	28.5281559851124	WP_000246527.1
C2566_RS12675	ydjL	ydjL	zinc-binding dehydrogenase	1.00422802188654	0.0480296991053722	Upregulated	18.4423851737335	WP_000645220.1
C2566_RS08700	hyaA	hyaA	hydrogenase 1 small subunit	-1.0009802527333	0.0208650739135059	Downregulated	225.861306606341	WP_001058323.1
C2566_RS09840	lolB	lolB	lipoprotein insertase outer membrane protein LolB	-1.00651861421878	0.00520034467136598	Downregulated	75.6573759392698	WP_001130692.1
C2566_RS01865	dgkA	dgkA	diacylglycerol kinase	-1.00674547670169	0.0329177365848472	Downregulated	39.6824835967034	WP_000002907.1
C2566_RS21610	C2566_RS21610	C2566_RS21610	glycosyltransferase family 2 protein	-1.01239588122401	0.0408652834832423	Downregulated	296.631898662736	WP_000064010.1
C2566_RS12040	sodB	sodB	superoxide dismutase [Fe]	-1.0129115962147	0.00888257488145315	Downregulated	6210.73386826516	WP_000007283.1
C2566_RS18005	guaD	guaD	guanine deaminase	-1.01538289608121	0.0258230404290418	Downregulated	65.1643849312943	WP_001301062.1
C2566_RS12645	ydjF	ydjF	DeoR/GlpR family DNA-binding transcription regulator	-1.0173528890528	0.0303959424353473	Downregulated	345.155933622529	WP_000719088.1
C2566_RS05695	yajQ	yajQ	nucleotide binding protein YajQ	-1.01802979158182	0.0178300869455454	Downregulated	463.045383950889	WP_001138904.1
C2566_RS17960	prfB	prfB	peptide chain release factor 2	-1.02555316203087	0.00284535132486574	Downregulated	309.219251885807	WP_001701073.1
C2566_RS05900	acrB	acrB	efflux RND transporter permease AcrB	-1.02675890670218	0.00748223283167656	Downregulated	781.94103560514	WP_001132469.1
C2566_RS10025	oppB	oppB	oligopeptide ABC transporter permease OppB	-1.02919465734052	0.0203991918262058	Downregulated	1417.89993592701	WP_000911112.1
C2566_RS15850	dapA	dapA	4-hydroxy-tetrahydrodipicolinate synthase	-1.04346066059068	0.00143991640924231	Downregulated	800.037202170158	WP_001295469.1
C2566_RS19910	rplE	rplE	50S ribosomal protein L5	-1.04735021017038	0.0292800973615174	Downregulated	1812.76100474432	WP_001096200.1
C2566_RS19950	rpsS	rpsS	30S ribosomal protein S19	-1.05116996220829	0.0303959424353473	Downregulated	635.29368870559	WP_001138117.1
C2566_RS13310	flhD	flhD	flagellar transcriptional regulator FlhD	-1.05962495098912	0.0186040002078443	Downregulated	162.953521481197	WP_001295647.1
C2566_RS19920	rplN	rplN	50S ribosomal protein L14	-1.06343125523004	0.0136972514975281	Downregulated	1650.97863725945	WP_000613955.1
C2566_RS16355	rseA	rseA	anti-sigma-E factor RseA	-1.06688266178312	0.0236237239404896	Downregulated	1484.04046348881	WP_001168459.1
C2566_RS00160	atpG	atpG	F0F1 ATP synthase subunit gamma	-1.084434292316	0.0226986525239725	Downregulated	760.137820957987	WP_000896498.1
C2566_RS17460	ptrA	ptrA	pitrilysin	-1.08743899431126	3.3934740181908e-06	Downregulated	307.010569711628	WP_001138150.1
C2566_RS19640	accB	accB	acetyl-CoA carboxylase biotin carboxyl carrier protein	-1.08862837976968	0.0105163131389241	Downregulated	230.637292703478	WP_000354622.1
C2566_RS21615	C2566_RS21615	C2566_RS21615	UDP-galactose--(galactosyl) LPS alpha1,2-galactosyltransferase	-1.09209559013962	0.0180740281431499	Downregulated	211.07711190062	WP_000364777.1
C2566_RS19855	rpsK	rpsK	30S ribosomal protein S11	-1.09272176162156	0.0260269586150526	Downregulated	868.471834784901	WP_001029684.1
C2566_RS07445	ybhC	ybhC	putative acyl-CoA thioester hydrolase	-1.09406238226367	0.000760739887650734	Downregulated	216.451671986679	WP_001091587.1
C2566_RS14985	nuoF	nuoF	NADH-quinone oxidoreductase subunit NuoF	-1.10293592733629	0.0151980890318631	Downregulated	538.830052131389	WP_000789500.1
C2566_RS19890	rplR	rplR	50S ribosomal protein L18	-1.1188891894697	0.0243956913722359	Downregulated	690.465454993323	WP_000358960.1
C2566_RS19915	rplX	rplX	50S ribosomal protein L24	-1.1335321791555	0.00866504382398275	Downregulated	1368.52186660973	WP_000729185.1
C2566_RS13750	rfbA	rfbA	glucose-1-phosphate thymidylyltransferase RfbA	-1.13662890652191	0.00741404221855829	Downregulated	1116.08351061569	WP_000857508.1
C2566_RS08255	cydC	cydC	heme ABC transporter ATP-binding protein/permease CydC	-1.13794000293348	0.000731692638731479	Downregulated	270.38783004788	WP_001202189.1
C2566_RS18345	hybB	hybB	Ni/Fe-hydrogenase cytochrome b subunit	-1.13860868056004	0.00107075237979206	Downregulated	197.05120784599	WP_000017703.1
C2566_RS14990	nuoE	nuoE	NADH-quinone oxidoreductase subunit NuoE	-1.14286155361613	0.0067402353550764	Downregulated	301.783431743697	WP_000545042.1
C2566_RS19165	ubiU	ubiU	ubiquinone anaerobic biosynthesis protein UbiU	-1.14696472871712	0.00116665299960793	Downregulated	148.673894739882	WP_000421305.1
C2566_RS12425	tcyP	tcyP	cystine/sulfocysteine:cation symporter	-1.14916576439993	0.0109158560857358	Downregulated	217.544815429988	WP_001010706.1
C2566_RS15325	dsdX	dsdX	D-serine transporter DsdX	-1.15959173522707	0.00119859287585363	Downregulated	89.2295269526702	WP_000556048.1
C2566_RS02800	paeA	paeA	hemolysin family protein	-1.16639826871067	7.61633043008752e-05	Downregulated	275.127322010665	WP_000935036.1
C2566_RS00140	glmS	glmS	glutamine--fructose-6-phosphate transaminase (isomerizing)	-1.16768367660888	0.00546944380614618	Downregulated	838.63102838954	WP_000334099.1
C2566_RS14745	nrdB	nrdB	class Ia ribonucleoside-diphosphate reductase subunit beta	-1.1801515469178	0.00347067745171667	Downregulated	178.009222278885	WP_000332036.1
C2566_RS14975	nuoH	nuoH	NADH-quinone oxidoreductase subunit NuoH	-1.18391851191753	0.0076702981551288	Downregulated	504.141404435382	WP_000118507.1
C2566_RS13700	C2566_RS13700	C2566_RS13700	IS1-like element IS1A family transposase	-1.19423803236447	0.0444672085368628	Downregulated	18.6477922661267	WP_223290517.1
C2566_RS13340	araF	araF	arabinose ABC transporter substrate-binding protein AraF	-1.19517728615591	0.00284535132486574	Downregulated	140.776785501518	WP_000548675.1
C2566_RS03245	dnaK	dnaK	molecular chaperone DnaK	-1.19693610209622	0.000922399297198438	Downregulated	3334.07822232933	WP_000516135.1
C2566_RS08710	hyaC	hyaC	Ni/Fe-hydrogenase b-type cytochrome subunit	-1.21341917846262	0.0108411474058929	Downregulated	61.0638470446794	WP_001186424.1
C2566_RS04015	lptD	lptD	LPS assembly protein LptD	-1.21870410951434	0.000161236808534342	Downregulated	909.775513506217	WP_000746151.1
C2566_RS20935	slp	slp	outer membrane lipoprotein Slp	-1.22795662053376	0.00119550385614518	Downregulated	1156.56242350748	WP_001057453.1
C2566_RS06210	ppiB	ppiB	peptidylprolyl isomerase B	-1.23038416918266	0.00327335739766569	Downregulated	2574.87581731165	WP_000255997.1
C2566_RS02905	mgtA	mgtA	magnesium-translocating P-type ATPase	-1.23213401901288	0.00889032672545351	Downregulated	240.202595269478	WP_000471889.1
C2566_RS01235	uspD	uspD	universal stress protein UspD	-1.237893977376	0.00575069628712491	Downregulated	1414.38386544781	WP_000323556.1
C2566_RS18325	hypA	hypA	hydrogenase maturation nickel metallochaperone HypA	-1.24556689628288	0.0011345283414159	Downregulated	49.8824644937121	WP_000544952.1
C2566_RS10735	ydbJ	ydbJ	DUF333 domain-containing protein	-1.24716122545663	0.00262406438173031	Downregulated	123.603930903165	WP_001295715.1
C2566_RS11760	pntB	pntB	Re/Si-specific NAD(P)(+) transhydrogenase subunit beta	-1.25499097597356	0.00480128125033407	Downregulated	401.672720087085	WP_000014036.1
C2566_RS06020	glsA	glsA	glutaminase A	-1.26065277050909	0.00282596203487429	Downregulated	252.070398927481	WP_000883034.1
C2566_RS14965	nuoJ	nuoJ	NADH-quinone oxidoreductase subunit J	-1.26584727452207	0.00563417325275448	Downregulated	290.632505980674	WP_000393511.1
C2566_RS16670	kbp	kbp	potassium binding protein Kbp	-1.26805027485353	0.0137963907565866	Downregulated	1012.54760230906	WP_000522424.1
C2566_RS14970	nuoI	nuoI	NADH-quinone oxidoreductase subunit NuoI	-1.27939551228709	0.000277876606556341	Downregulated	334.079205230904	WP_000172749.1
C2566_RS08460	gloC	gloC	hydroxyacylglutathione hydrolase GloC	-1.28116006484393	0.00152185747436584	Downregulated	351.332987849	WP_001109486.1
C2566_RS13615	tsuA	tsuA	thiosulfate utilization transporter TsuA/YeeE	-1.29220080821487	0.00418985651703727	Downregulated	85.1238441442059	WP_000492348.1
C2566_RS10645	sieB	sieB	superinfection exclusion B family protein	-1.29468886926961	0.0105163131389241	Downregulated	173.808168138989	WP_001312793.1
C2566_RS03600	ytiA	ytiA	DUF3343 domain-containing protein	-1.29545146252696	0.0177180793550685	Downregulated	15.9713880484577	WP_000657675.1
C2566_RS23550	C2566_RS23550	C2566_RS23550	xanthine permease XanP	-1.30168523297565	0.0334982427205786	Downregulated	13.2716033851569	NA
C2566_RS05600	secD	secD	protein translocase subunit SecD	-1.30692678654045	0.00153478336189362	Downregulated	828.706113342964	WP_000934822.1
C2566_RS14950	nuoM	nuoM	NADH-quinone oxidoreductase subunit M	-1.32874795226868	0.00631397049347868	Downregulated	737.64427989312	WP_000926441.1
C2566_RS08295	dmsA	dmsA	dimethylsulfoxide reductase subunit A	-1.33285532689381	0.00375594528794919	Downregulated	540.179853532154	WP_000850303.1
C2566_RS07310	cydX	cydX	cytochrome bd-I oxidase subunit CydX	-1.34335908586675	0.00282596203487429	Downregulated	352.515384530734	WP_000270282.1
C2566_RS13755	rfbD	rfbD	dTDP-4-dehydrorhamnose reductase	-1.34552091322234	0.000922399297198438	Downregulated	311.590976429831	WP_001023616.1
C2566_RS11190	osmC	osmC	peroxiredoxin OsmC	-1.35345316444927	0.000154033846432427	Downregulated	247.549987244997	WP_000152305.1
C2566_RS14860	arnE	arnE	4-amino-4-deoxy-L-arabinose-phosphoundecaprenol flippase subunit ArnE	-1.36634687945143	0.0244894655943791	Downregulated	36.6671992901855	WP_000638031.1
C2566_RS09290	rne	rne	ribonuclease E	-1.37241112372783	2.01799698373388e-05	Downregulated	645.097007178744	WP_000827411.1
C2566_RS10665	C2566_RS10665	C2566_RS10665	hypothetical protein	-1.38330510431292	0.00754812587663802	Downregulated	512.848652254879	WP_000370546.1
C2566_RS06370	C2566_RS06370	C2566_RS06370	porin	-1.38873101098133	0.00591378621099718	Downregulated	847.484446055726	NA
C2566_RS19875	rplO	rplO	50S ribosomal protein L15	-1.39200181144012	0.0102252126127481	Downregulated	1393.68432776955	WP_001238917.1
C2566_RS07315	ybgE	ybgE	cyd operon protein YbgE	-1.39338344801663	0.00649848572544562	Downregulated	614.178319453407	WP_000034602.1
C2566_RS19880	rpmD	rpmD	50S ribosomal protein L30	-1.40254419272435	0.00388103842422325	Downregulated	359.763619905781	WP_001140433.1
C2566_RS14560	ccmD	ccmD	heme exporter protein CcmD	-1.40524334473104	0.0333959260278942	Downregulated	4.99520794017072	WP_000186540.1
C2566_RS11765	pntA	pntA	Re/Si-specific NAD(P)(+) transhydrogenase subunit alpha	-1.40902281548518	0.00124578873643502	Downregulated	515.777048398523	WP_001353838.1
C2566_RS15330	dsdA	dsdA	D-serine ammonia-lyase	-1.42682763087198	0.00143991640924231	Downregulated	88.7924858231763	WP_000426426.1
C2566_RS19850	rpsD	rpsD	30S ribosomal protein S4	-1.43842547330028	0.00347031551180675	Downregulated	1981.86363169552	WP_000135224.1
C2566_RS03625	yjiG	yjiG	YjiG family protein	-1.44287442546748	0.00125052417587816	Downregulated	185.670260802777	WP_000211971.1
C2566_RS08455	mepK	mepK	YcbK family protein	-1.44357972344884	0.000468043467176296	Downregulated	864.178301686177	WP_001295932.1
C2566_RS10030	oppC	oppC	oligopeptide ABC transporter permease OppC	-1.46434171368954	0.00365181491514273	Downregulated	1304.29990496696	WP_000979661.1
C2566_RS13335	araG	araG	arabinose ABC transporter ATP-binding protein AraG	-1.48096791512905	0.00176432173129253	Downregulated	71.9719261562319	WP_001187819.1
C2566_RS15770	tkt	tkt	transketolase	-1.49391992199441	1.12952607606386e-05	Downregulated	279.427015858161	WP_000087280.1
C2566_RS19885	rpsE	rpsE	30S ribosomal protein S5	-1.53743414963951	0.00131780389417607	Downregulated	1682.47515781752	WP_000940120.1
C2566_RS19895	rplF	rplF	50S ribosomal protein L6	-1.57308562462938	0.00203637329634249	Downregulated	1282.37488278581	WP_000091945.1
C2566_RS13330	araH	araH	arabinose ABC transporter permease AraH	-1.57531767213171	0.00047234850487657	Downregulated	93.5107280177548	WP_000100205.1
C2566_RS21625	C2566_RS21625	C2566_RS21625	glycosyltransferase family 8 protein	-1.57762192060717	0.00217002429041436	Downregulated	161.005494597319	NA
C2566_RS08260	cydD	cydD	heme ABC transporter permease/ATP-binding protein CydD	-1.59694888360966	4.03118622656514e-08	Downregulated	279.494021929602	WP_001043577.1
C2566_RS12065	punC	punC	purine nucleoside transporter PunC	-1.6174555488358	0.000278145778809224	Downregulated	185.114855373241	WP_001182363.1
C2566_RS00015	yidD	yidD	membrane protein insertion efficiency factor YidD	-1.62116909299432	0.00133525267947866	Downregulated	35.4731473236769	WP_001307474.1
C2566_RS13695	C2566_RS13695	C2566_RS13695	mannose-1-phosphate guanylyltransferase/mannose-6-phosphate isomerase	-1.63112101504635	0.00145232005825413	Downregulated	1130.3865589668	WP_000097983.1
C2566_RS15165	usg	usg	aspartate-semialdehyde dehydrogenase	-1.63267299668325	0.000721521820864628	Downregulated	143.810141188381	WP_001289167.1
C2566_RS07875	ybjG	ybjG	undecaprenyl-diphosphate phosphatase	-1.67161796195776	0.000277876606556341	Downregulated	56.963931711246	WP_001295291.1
C2566_RS15930	bepA	bepA	beta-barrel assembly-enhancing protease	-1.67280772114858	1.20552327146469e-06	Downregulated	267.933193587072	WP_000489667.1
C2566_RS06365	C2566_RS06365	C2566_RS06365	IS1-like element IS1A family transposase	-1.67566596178453	0.0099060625555889	Downregulated	22.3363148292525	WP_103215986.1
C2566_RS19905	rpsN	rpsN	30S ribosomal protein S14	-1.69541649898793	0.000480861882615472	Downregulated	1779.58856588193	WP_001118930.1
C2566_RS02230	pmrB	pmrB	two-component system sensor histidine kinase PmrB	-1.75138799340446	0.00102253621363689	Downregulated	136.836390575408	WP_001051094.1
C2566_RS21055	dctA	dctA	C4-dicarboxylate transporter DctC	-1.77479351019359	0.000222355244530223	Downregulated	2929.21241711558	WP_000858210.1
C2566_RS07325	tolQ	tolQ	Tol-Pal system protein TolQ	-1.77730387966726	2.51177005052569e-06	Downregulated	137.385950225241	WP_000131314.1
C2566_RS12535	ydjX	ydjX	TVP38/TMEM64 family protein	-1.81528318557301	0.00013561497252021	Downregulated	95.575190579698	WP_001299560.1
C2566_RS18650	ygiM	ygiM	TIGR04211 family SH3 domain-containing protein	-1.89571604399167	0.000868627803023219	Downregulated	233.246282093344	WP_001125331.1
C2566_RS07850	bssR	bssR	biofilm formation regulator BssR	-1.91629607362458	0.00012764942127624	Downregulated	137782.443277093	WP_000497137.1
C2566_RS04565	degP	degP	serine endoprotease DegP	-1.9731255439037	7.00853225299788e-05	Downregulated	609.789584725524	WP_000753946.1
C2566_RS08885	ymdF	ymdF	general stress protein	-2.11068344081839	0.000922399297198438	Downregulated	1354.03260943936	WP_001273658.1
C2566_RS24495	idlP	idlP	iraD leader peptide IdlP	-2.11163907630577	0.000422310004514633	Downregulated	49.3516329929549	WP_122999405.1
C2566_RS10090	ompW	ompW	outer membrane protein OmpW	-2.11973371989889	2.61206447639841e-06	Downregulated	5122.43452777624	WP_000737226.1
C2566_RS11180	sra	sra	stationary-phase-induced ribosome-associated protein	-2.1331036504799	3.02621554853049e-05	Downregulated	6284.43475391106	WP_000841554.1
C2566_RS05230	yahO	yahO	DUF1471 family periplasmic protein YahO	-2.14248717942217	0.000225053082562639	Downregulated	2060.1483321989	WP_000691956.1
C2566_RS25345	ytiD	ytiD	protein YtiD	-2.21467921246472	0.0011345283414159	Downregulated	95.1433248416537	WP_001301448.1
C2566_RS19900	rpsH	rpsH	30S ribosomal protein S8	-2.27981453370764	1.12952607606386e-05	Downregulated	1208.31554369528	WP_000062611.1
C2566_RS08310	ycaC	ycaC	isochorismate family cysteine hydrolase YcaC	-2.29902952775725	7.18844654078797e-08	Downregulated	206.676705211341	WP_000165879.1
C2566_RS07300	cydA	cydA	cytochrome ubiquinol oxidase subunit I	-2.3835782606379	4.03118622656514e-08	Downregulated	5005.17321505196	WP_000884361.1
C2566_RS01405	eptC	eptC	phosphoethanolamine transferase CptA	-2.48256027855012	9.93761762314833e-08	Downregulated	691.065111549148	WP_000556295.1
C2566_RS08595	rmf	rmf	ribosome modulation factor	-2.52714789904702	0.000404306167738552	Downregulated	125667.915219865	WP_000828648.1
C2566_RS02235	basR	basR	two-component system response regulator BasR	-2.71709381965922	1.0509932817518e-07	Downregulated	159.762109983369	WP_000697915.1
C2566_RS14865	arnF	arnF	4-amino-4-deoxy-L-arabinose-phosphoundecaprenol flippase subunit ArnF	-2.73884244915623	6.12098127922535e-05	Downregulated	54.0454024262404	WP_000523880.1
C2566_RS03640	iraD	iraD	anti-adapter protein IraD	-2.83166643612859	2.2706941050173e-07	Downregulated	108.037916210178	WP_001309187.1
C2566_RS14855	arnT	arnT	lipid IV(A) 4-amino-4-deoxy-L-arabinosyltransferase	-2.83482153963579	0.000185883897197167	Downregulated	355.854245661503	WP_000844057.1
C2566_RS07305	cydB	cydB	cytochrome d ubiquinol oxidase subunit II	-3.00699107150868	3.42109204112514e-11	Downregulated	4196.50908853417	WP_000568275.1
C2566_RS14850	arnD	arnD	4-deoxy-4-formamido-L-arabinose-phosphoundecaprenol deformylase	-3.56810180417692	1.12952607606386e-05	Downregulated	257.121369229249	WP_000169728.1
C2566_RS13680	ugd	ugd	UDP-glucose 6-dehydrogenase	-3.89057838916585	8.27860947454203e-09	Downregulated	424.341699862859	WP_000704860.1
C2566_RS21575	waaH	waaH	UDP-glucuronate:LPS(HepIII) glycosyltransferase	-4.30005825919991	2.60374413099982e-07	Downregulated	300.924428308306	WP_000982115.1
C2566_RS02240	eptA	eptA	phosphoethanolamine transferase EptA	-4.37259646878785	3.84969990392949e-13	Downregulated	454.780658311439	WP_001298860.1
C2566_RS13455	yodB	yodB	cytochrome b	-4.37332410367926	8.27860947454203e-09	Downregulated	490.32131466659	WP_001079074.1
C2566_RS14845	arnA	arnA	bifunctional UDP-4-amino-4-deoxy-L-arabinose formyltransferase/UDP-glucuronic acid oxidase ArnA	-4.74853992317345	1.45559028745539e-10	Downregulated	681.968998642612	WP_000860273.1
C2566_RS02225	pmrR	pmrR	LpxT activity modulator PmrR	-5.24077352683098	4.60107925729059e-12	Downregulated	258.862162562108	WP_000797657.1
C2566_RS14840	arnC	arnC	undecaprenyl-phosphate 4-deoxy-4-formamido-L-arabinose transferase	-5.52785812532896	3.63710427447669e-09	Downregulated	453.425821125021	WP_000461657.1
C2566_RS14835	arnB	arnB	UDP-4-amino-4-deoxy-L-arabinose aminotransferase	-5.84789285504889	2.11628930695651e-11	Downregulated	1073.85069823542	WP_001295286.1
C2566_RS14830	ais	ais	lipopolysaccharide core heptose(II)-phosphate phosphatase Ais	-5.97200386806621	3.75991391754767e-11	Downregulated	1204.62659460032	WP_000879113.1
