# Supplementary material for: Transcriptome Profiling of Escherichia coli B During Sequential Adaptation to T4 Phage and Iron(III) Stress
Source: Antibiotics (Basel). 2026 Jul 13;15(7):684. doi: 10.3390/antibiotics15070684 (PMC13405929; doi:10.3390/antibiotics15070684)
Supplement: Supplementary file 1 [file antibiotics-15-00684-s001.zip › SUPPLEMENTARY FOLDER/analysis_noCON3/Phage_vs_PF_all.csv]

gene_id	label	gene_name	product	log2FoldChange	padj	direction	baseMean	protein_id
C2566_RS03720	fimA	fimA	type 1 fimbrial major subunit FimA	5.55357929598771	8.0315823769822e-06	Upregulated	2499.56272157072	WP_000695564.1
C2566_RS03715	fimI	fimI	fimbrial protein	5.50864210859931	1.2341476570379e-06	Upregulated	117.116861616214	WP_000824114.1
C2566_RS03710	fimC	fimC	type 1 fimbria chaperone FimC	5.32484887315232	3.15150719250586e-12	Upregulated	133.008587422013	WP_000066560.1
C2566_RS14775	glpA	glpA	anaerobic glycerol-3-phosphate dehydrogenase subunit A	5.25011121953373	6.07713657191196e-11	Upregulated	325.103639263241	WP_000857257.1
C2566_RS03700	fimF	fimF	type 1 fimbria minor subunit FimF	4.87422085612757	5.29207513808598e-13	Upregulated	23.8110042128663	WP_001244827.1
C2566_RS19415	yrbL	yrbL	PhoP regulatory network protein YrbL	4.71825159642006	1.28432244576892e-11	Upregulated	768.371803475207	WP_000620405.1
C2566_RS03705	fimD	fimD	fimbrial usher FimD	4.46979620857003	5.30613818084737e-07	Upregulated	272.861442730758	WP_000121002.1
C2566_RS20515	glpD	glpD	glycerol-3-phosphate dehydrogenase	4.24855655323074	7.71898351095896e-10	Upregulated	421.402221379157	WP_000448135.1
C2566_RS14785	glpC	glpC	anaerobic glycerol-3-phosphate dehydrogenase subunit GlpC	3.72484247843995	NA	Upregulated	189.189530598556	WP_001000359.1
C2566_RS14780	glpB	glpB	glycerol-3-phosphate dehydrogenase subunit GlpB	3.70683025572574	2.37083181787115e-06	Upregulated	270.467577065559	WP_001209902.1
C2566_RS03695	C2566_RS03695	C2566_RS03695	fimbrial protein	3.63869217626065	2.58134079544982e-08	Upregulated	17.2910769631803	WP_077897989.1
C2566_RS03690	fimH	fimH	type 1 fimbria D-mannose specific adhesin FimH	3.31405195246982	1.50927452019406e-05	Upregulated	44.6996581335517	WP_000832243.1
C2566_RS18935	tdcF	tdcF	enamine/imine deaminase	3.30659506918762	NA	Upregulated	180.518876963484	WP_000719990.1
C2566_RS18940	tdcE	tdcE	2-ketobutyrate formate-lyase/pyruvate formate-lyase	3.15329974475649	1.42268364265219e-05	Upregulated	463.338564476391	WP_000861734.1
C2566_RS00215	asnA	asnA	aspartate--ammonia ligase	3.10503477092698	4.02901262954644e-11	Upregulated	409.804482426614	WP_000845101.1
C2566_RS23280	hisL	hisL	his operon leader peptide	3.05221528456157	2.35569727683534e-05	Upregulated	176.899773128537	WP_001364200.1
C2566_RS14435	yeiQ	yeiQ	mannitol dehydrogenase family protein	3.03913790027149	8.93857764564692e-08	Upregulated	167.39216792413	WP_001091940.1
C2566_RS14770	glpT	glpT	glycerol-3-phosphate transporter	2.91798629234007	2.76247647469711e-05	Upregulated	873.746529983104	WP_000948732.1
C2566_RS21965	ivbL	ivbL	ilvB operon leader peptide IvbL	2.87371095201524	2.72785507964833e-05	Upregulated	744.574772615466	WP_001300753.1
C2566_RS04115	leuL	leuL	leu operon leader peptide	2.87043251674656	7.36114209764883e-05	Upregulated	62.8527714468925	WP_001300467.1
C2566_RS04495	C2566_RS04495	C2566_RS04495	TonB-dependent receptor plug domain-containing protein	2.68702310514763	8.23347446053663e-06	Upregulated	30.6772555684976	NA
C2566_RS18230	glcD	glcD	glycolate oxidase subunit GlcD	2.62677935914288	1.82673266085234e-05	Upregulated	58.0501075024305	WP_000026083.1
C2566_RS17365	fucI	fucI	L-fucose isomerase	2.60416582952586	0.000102317239494402	Upregulated	171.802436792713	WP_000700894.1
C2566_RS04870	fadE	fadE	acyl-CoA dehydrogenase FadE	2.54229417944356	0.000921715591170335	Upregulated	795.908500601776	WP_000973107.1
C2566_RS12835	fadD	fadD	long-chain-fatty-acid--CoA ligase FadD	2.53458633785365	0.000266209091741044	Upregulated	654.468042269728	WP_000758422.1
C2566_RS07965	C2566_RS07965	C2566_RS07965	GPO family capsid scaffolding protein	2.52491987798657	3.76734518912503e-05	Upregulated	21.3899499102808	WP_000216259.1
C2566_RS18980	rnpB	rnpB	hypothetical protein	2.49020539968102	0.000812866322651288	Upregulated	237973.112653935	NA
C2566_RS09015	C2566_RS09015	C2566_RS09015	hypothetical protein	2.45047875915141	0.0010835991789988	Upregulated	28.706332157169	NA
C2566_RS18225	glcE	glcE	glycolate oxidase subunit GlcE	2.44046003169448	0.000244531096631927	Upregulated	18.0472684916924	WP_000943100.1
C2566_RS00815	fadA	fadA	acetyl-CoA C-acyltransferase FadA	2.3865898905244	0.00193761510723959	Upregulated	212.376443708235	WP_000438708.1
C2566_RS00035	tnaA	tnaA	tryptophanase	2.37183855057967	5.93934386836489e-08	Upregulated	1631.00321428407	WP_001295247.1
C2566_RS09240	flgC	flgC	flagellar basal body rod protein FlgC	2.33541211956462	0.0021952592632353	Upregulated	23.834308593343	WP_001196460.1
C2566_RS00820	fadB	fadB	fatty acid oxidation complex subunit alpha FadB	2.32521551060349	0.00424898927635994	Upregulated	1012.89129547936	WP_000965952.1
C2566_RS17360	C2566_RS17360	C2566_RS17360	sugar ABC transporter ATP-binding protein	2.31569789071591	0.000738863488926345	Upregulated	214.412320051005	WP_000004944.1
C2566_RS20300	yhfZ	yhfZ	GntR family transcriptional regulator YhfZ	2.28264450299948	0.00020440505198124	Upregulated	167.366993025423	WP_001254790.1
C2566_RS15275	fadI	fadI	acetyl-CoA C-acyltransferase FadI	2.24700509983871	0.00169814443876438	Upregulated	219.645042755831	WP_000531952.1
C2566_RS07885	ybjH	ybjH	protein YbjH	2.22608394766693	0.000290046259075626	Upregulated	8.86447338304277	WP_000605480.1
C2566_RS18205	glcA	glcA	glycolate permease GlcA	2.20880835612723	0.00206151544139133	Upregulated	14.2667819529769	WP_000259318.1
C2566_RS11850	malI	malI	mal regulon transcriptional regulator MalI	2.19834062718663	0.000680345518273377	Upregulated	57.6787018903809	WP_000179519.1
C2566_RS12515	astD	astD	succinylglutamate-semialdehyde dehydrogenase	2.18861894831184	6.63153279785848e-05	Upregulated	63.083007519954	WP_000177202.1
C2566_RS18235	glcC	glcC	transcriptional regulator GlcC	2.16708981010552	0.00111837947822642	Upregulated	65.7401647160772	WP_001297764.1
C2566_RS01720	C2566_RS01720	C2566_RS01720	ShET2/EspL2 family type III secretion system effector toxin	2.13886601606834	0.00490541449129489	Upregulated	12.328386347398	NA
C2566_RS21720	dinD	dinD	DNA damage-inducible protein D	2.11727225412747	0.000309141318290595	Upregulated	259.465585952425	WP_001300958.1
C2566_RS12505	astE	astE	succinylglutamate desuccinylase	2.10995688176864	0.000469327965791358	Upregulated	51.5960066492117	WP_000368506.1
C2566_RS18945	tdcD	tdcD	propionate kinase	2.09409296146663	0.00150873600861769	Upregulated	361.578668759856	WP_001295545.1
C2566_RS01250	glpK	glpK	glycerol kinase GlpK	2.07500966377044	0.000473838540256871	Upregulated	498.902464978109	WP_000136788.1
C2566_RS09255	flgF	flgF	flagellar basal-body rod protein FlgF	2.07048433307769	0.00300799576347273	Upregulated	24.7715038309198	WP_000349316.1
C2566_RS01970	soxS	soxS	superoxide response transcriptional regulator SoxS	2.05148240100096	0.00056926076438772	Upregulated	256.446163989337	WP_000019358.1
C2566_RS08970	phoH	phoH	phosphate starvation-inducible protein PhoH	2.02750910251724	0.00128086876084096	Upregulated	177.147457130044	WP_000533522.1
C2566_RS09175	dinI	dinI	DNA damage-inducible protein I	2.01196224740649	0.000305808072403429	Upregulated	220.618238625558	WP_001217754.1
C2566_RS18930	tdcG	tdcG	L-serine ammonia-lyase	2.00770651975335	0.000418542157003445	Upregulated	309.848895209331	WP_000622126.1
C2566_RS09270	flgI	flgI	flagellar basal body P-ring protein FlgI	2.00470473639815	0.00159604645992142	Upregulated	38.347327537403	WP_000589326.1
C2566_RS00030	tnaC	tnaC	tryptophanase leader peptide	1.99293935399485	0.00273897484272874	Upregulated	487.023284997085	WP_001364348.1
C2566_RS16715	nrdI	nrdI	class Ib ribonucleoside-diphosphate reductase assembly flavoprotein NrdI	1.99231367358186	0.00373197602160334	Upregulated	6.13525599156693	WP_000080947.1
C2566_RS15315	C2566_RS15315	C2566_RS15315	hypothetical protein	1.98521070473511	0.00103079942675769	Upregulated	56.2454521488171	NA
C2566_RS12520	astA	astA	arginine N-succinyltransferase	1.97539769790291	0.00208177254363637	Upregulated	50.1107441084586	WP_000989419.1
C2566_RS19000	garP	garP	galactarate/glucarate/glycerate transporter GarP	1.9681713171827	0.00111837947822642	Upregulated	19.4322563742477	WP_000599636.1
C2566_RS09245	flgD	flgD	flagellar hook assembly protein FlgD	1.94288274944994	0.0021952592632353	Upregulated	64.4933176576276	WP_000020467.1
C2566_RS13385	C2566_RS13385	C2566_RS13385	hypothetical protein	1.92648106555004	0.000991138845763332	Upregulated	442.207733816964	NA
C2566_RS07000	chiP	chiP	chitoporin ChiP	1.90809093594652	0.00110547829779855	Upregulated	34.7241015931166	WP_001258839.1
C2566_RS01255	glpF	glpF	glycerol uptake facilitator protein GlpF	1.87091469566496	0.00108515687597483	Upregulated	340.971019530097	WP_000084268.1
C2566_RS13250	flhB	flhB	flagellar biosynthesis protein FlhB	1.85238330107522	0.00110547829779855	Upregulated	21.1936878206949	WP_001278936.1
C2566_RS01475	C2566_RS01475	C2566_RS01475	hypothetical protein	1.84837924227003	0.000908500942484781	Upregulated	220.621655782613	NA
C2566_RS03515	fhuF	fhuF	siderophore-iron reductase FhuF	1.84729873078838	0.000960007207726181	Upregulated	28.2157994952431	WP_000331618.1
C2566_RS10125	trpD	trpD	bifunctional anthranilate synthase glutamate amidotransferase component TrpG/anthranilate phosphoribosyltransferase TrpD	1.83988999390657	0.00103079942675769	Upregulated	72.8315708559492	WP_000763511.1
C2566_RS16835	recX	recX	recombination regulator RecX	1.82937366165706	0.00169814443876438	Upregulated	20.2265254333235	WP_000140508.1
C2566_RS25050	mgtT	mgtT	protein MgtT	1.8234582984147	0.00958160235611059	Upregulated	8.81611264232153	WP_211180496.1
C2566_RS02065	mdtP	mdtP	multidrug efflux transporter outer membrane subunit MdtP	1.79882827324708	0.00352172577031315	Upregulated	19.909898535252	WP_000610601.1
C2566_RS18780	fadH	fadH	NADPH-dependent 2,4-dienoyl-CoA reductase	1.79575467254169	0.00616260898279021	Upregulated	407.290122902413	WP_000121433.1
C2566_RS00660	bioP	bioP	biotin transporter	1.78828201241995	0.000225598189028151	Upregulated	22.5655508159271	WP_001196237.1
C2566_RS00755	C2566_RS00755	C2566_RS00755	IclR family transcriptional regulator	1.78475146715731	0.00328346950965754	Upregulated	24.9296680006585	WP_000852398.1
C2566_RS01870	lexA	lexA	transcriptional repressor LexA	1.77970422986698	0.00103079942675769	Upregulated	281.378198438044	WP_000646078.1
C2566_RS09230	flgA	flgA	flagellar basal body P-ring formation chaperone FlgA	1.75181163562577	0.00178634563081885	Upregulated	64.3298405348526	WP_000905458.1
C2566_RS01335	metF	metF	methylenetetrahydrofolate reductase	1.73922706033131	0.00272154798918394	Upregulated	23.1708629616718	WP_000007523.1
C2566_RS15485	C2566_RS15485	C2566_RS15485	hypothetical protein	1.73215299382978	0.00103288955799603	Upregulated	588.479464723493	NA
C2566_RS18615	yqiK	yqiK	flotillin family protein	1.7194200077312	0.000216778878778404	Upregulated	48.03472958546	WP_000341043.1
C2566_RS24755	pheL	pheL	pheA operon leader peptide PheL	1.71615192104502	0.0082322510756118	Upregulated	64.1125510983339	WP_001386991.1
C2566_RS17370	fucK	fucK	L-fuculokinase	1.71105752993301	0.00169814443876438	Upregulated	70.9833429353175	WP_000808371.1
C2566_RS23535	ibsC	ibsC	type I toxin-antitoxin system toxin IbsC	1.70972097018895	0.0174271700121007	Upregulated	5.57525275229239	WP_010723220.1
C2566_RS10345	puuD	puuD	gamma-glutamyl-gamma-aminobutyrate hydrolase	1.70101745482302	0.000919123163745178	Upregulated	39.1314299278999	WP_012767726.1
C2566_RS05255	prpE	prpE	propionate--CoA ligase	1.68757966956517	0.0025014280434741	Upregulated	28.6625191860482	WP_000010267.1
C2566_RS09275	flgJ	flgJ	flagellar assembly peptidoglycan hydrolase FlgJ	1.6871727332393	0.00768345443599893	Upregulated	27.0519937889502	WP_001295441.1
C2566_RS20295	yhfY	yhfY	PRD domain protein	1.68354991123279	0.00439139187543592	Upregulated	34.5675202796307	WP_001295165.1
C2566_RS07960	C2566_RS07960	C2566_RS07960	terminase ATPase subunit family protein	1.68004181429405	0.0147575148357806	Upregulated	16.9021163672324	WP_001098413.1
C2566_RS14415	fruB	fruB	fused PTS fructose transporter subunit IIA/HPr protein	1.66811971386312	0.000440147669367085	Upregulated	28.1865174753907	WP_000487267.1
C2566_RS03520	bglJ	bglJ	DNA-binding transcriptional activator BglJ	1.6396910483425	0.000908500942484781	Upregulated	34.3231965049254	WP_001301727.1
C2566_RS16640	glaH	glaH	glutarate dioxygenase GlaH	1.63634489719099	0.000135556492045256	Upregulated	32.410600447418	WP_000993087.1
C2566_RS06555	fepD	fepD	Fe(3+)-siderophore ABC transporter permease	1.63439250556631	0.00196733532087133	Upregulated	22.9973918441743	WP_001295314.1
C2566_RS00110	bglG	bglG	transcriptional antiterminator BglG	1.62153437363774	0.0121642324067772	Upregulated	8.97308516853011	WP_001300932.1
C2566_RS16720	nrdE	nrdE	class 1b ribonucleoside-diphosphate reductase subunit alpha	1.61422145058832	0.00433408950394442	Upregulated	28.5281559851124	WP_000246527.1
C2566_RS13360	yecR	yecR	YecR-like lipofamily protein	1.58623029961571	0.0110982432974044	Upregulated	10.2743852740202	WP_001237875.1
C2566_RS09250	flgE	flgE	flagellar hook protein FlgE	1.57392512580043	0.0105186341558917	Upregulated	87.1868041021109	WP_000885878.1
C2566_RS00665	metR	metR	HTH-type transcriptional regulator MetR	1.56033145757056	0.00944015700961279	Upregulated	13.0105401911047	WP_000573618.1
C2566_RS01585	thiG	thiG	thiazole synthase	1.54468083466517	0.00184353384879598	Upregulated	32.4173936698323	WP_000944059.1
C2566_RS10340	puuA	puuA	glutamate-putrescine ligase	1.54379693067319	0.00284818218109048	Upregulated	48.7146359231782	WP_001300763.1
C2566_RS09285	flgL	flgL	flagellar hook-associated protein FlgL	1.52363406991873	0.00701434697644438	Upregulated	85.9187466821374	WP_001212776.1
C2566_RS06550	fepG	fepG	iron-enterobactin ABC transporter permease	1.50410892469541	0.00380667906021986	Upregulated	20.9029332707003	WP_000640979.1
C2566_RS06570	entC	entC	isochorismate synthase EntC	1.50127965546037	0.0074270619770642	Upregulated	13.7689041478886	WP_001301140.1
C2566_RS18260	spt	spt	serine palmitoyltransferase	1.49870983393942	0.00834877096676851	Upregulated	16.6194821252227	WP_000524970.1
C2566_RS21395	yiaT	yiaT	MipA/OmpV family protein	1.4941842053914	0.00419330777166464	Upregulated	16.7054276063171	WP_000906810.1
C2566_RS18915	yhaL	yhaL	protein YhaL	1.49095855065852	0.00409219884286511	Upregulated	51.9680091462398	WP_001426206.1
C2566_RS17010	ygbA	ygbA	nitrous oxide-stimulated promoter family protein	1.49020942690144	0.0082322510756118	Upregulated	8.61800190016615	WP_000015497.1
C2566_RS09260	flgG	flgG	flagellar basal-body rod protein FlgG	1.48980715927708	0.0143005425561878	Upregulated	54.2367794301057	WP_000625837.1
C2566_RS13840	wcaC	wcaC	colanic acid biosynthesis glycosyltransferase WcaC	1.488777306055	0.0243939184356125	Upregulated	10.6700679439035	WP_001023901.1
C2566_RS00485	C2566_RS00485	C2566_RS00485	hypothetical protein	1.4859408582822	0.00326060787089721	Upregulated	350.228555260675	NA
C2566_RS18610	yqiJ	yqiJ	OB-fold-containig protein	1.47446127443565	0.0084234769340684	Upregulated	232.231310824325	WP_000599926.1
C2566_RS01010	yihU	yihU	sulfolactaldehyde 3-reductase	1.45022640503133	0.0236202249272037	Upregulated	12.91459127657	WP_000718889.1
C2566_RS09235	flgB	flgB	flagellar basal body rod protein FlgB	1.44892508058125	0.0173526297372546	Upregulated	67.3868663562975	WP_000884692.1
C2566_RS20690	livJ	livJ	branched chain amino acid ABC transporter substrate-binding protein LivJ	1.44786467149438	0.0025030562816301	Upregulated	40.2625417358904	WP_001022007.1
C2566_RS18560	ygiD	ygiD	4,5-DOPA dioxygenase extradiol	1.44635971139514	0.000908500942484781	Upregulated	33.7749200879297	WP_001320780.1
C2566_RS12510	astB	astB	N-succinylarginine dihydrolase	1.44218266314759	0.0147172136683529	Upregulated	45.3733795556243	WP_000995016.1
C2566_RS06225	ybcJ	ybcJ	ribosome-associated protein YbcJ	1.43922670607427	0.00103079942675769	Upregulated	24.9788552707448	WP_000190288.1
C2566_RS21455	C2566_RS21455	C2566_RS21455	RHS repeat-associated core domain-containing protein	1.4365995015621	0.00691061325576128	Upregulated	58.3994085718948	NA
C2566_RS03730	fimE	fimE	type 1 fimbria switch DNA invertase FimE	1.4295883812208	0.0032578967050459	Upregulated	45.265803931877	WP_000044711.1
C2566_RS02510	C2566_RS02510	C2566_RS02510	hypothetical protein	1.41226698544136	0.00531697738355272	Upregulated	21.8974949278134	NA
C2566_RS09170	bssS	bssS	biofilm formation regulator BssS	1.41087499871074	0.00131145714637586	Upregulated	1569.7069298127	WP_000414437.1
C2566_RS25535	C2566_RS25535	C2566_RS25535	hypothetical protein	1.39974190286652	0.019631847225871	Upregulated	87.3798938351616	WP_001329370.1
C2566_RS06520	fepA	fepA	siderophore enterobactin receptor FepA	1.38773797944781	0.00647427990362153	Upregulated	233.058239540813	WP_001034916.1
C2566_RS16740	proX	proX	glycine betaine/L-proline ABC transporter substrate-binding protein ProX	1.37191496513865	0.0185851092367545	Upregulated	329.251381680369	WP_001216521.1
C2566_RS18220	glcF	glcF	glycolate oxidase subunit GlcF	1.37092342152571	0.00147263563002042	Upregulated	32.9238889310408	WP_001194661.1
C2566_RS14765	glpQ	glpQ	glycerophosphodiester phosphodiesterase	1.36069602210892	0.00826743639703876	Upregulated	2215.41811184987	WP_000779102.1
C2566_RS07895	ybjJ	ybjJ	MFS transporter	1.34786203848421	0.0032578967050459	Upregulated	40.6147356690186	WP_000217859.1
C2566_RS02500	C2566_RS02500	C2566_RS02500	hypothetical protein	1.33873082430561	0.00354151516151777	Upregulated	712.308814151927	NA
C2566_RS21465	C2566_RS21465	C2566_RS21465	Imm57 family immunity protein	1.3339384875646	0.0087262152972293	Upregulated	11.1733665537725	NA
C2566_RS00750	C2566_RS00750	C2566_RS00750	2-dehydro-3-deoxygalactonokinase	1.33368363081114	0.0190834813533918	Upregulated	18.1059292513892	WP_001117530.1
C2566_RS17355	C2566_RS17355	C2566_RS17355	ABC transporter permease	1.32813208581128	0.0176365372569043	Upregulated	59.6951798798984	WP_000156205.1
C2566_RS20210	nirD	nirD	nitrite reductase small subunit NirD	1.31506824125785	0.0215940569292298	Upregulated	11.6736635347419	WP_000084764.1
C2566_RS05185	fdrA	fdrA	acyl-CoA synthetase FdrA	1.31465596800298	0.0310005715809067	Upregulated	11.3419500670718	WP_000111813.1
C2566_RS00255	rbsA	rbsA	ribose ABC transporter ATP-binding protein RbsA	1.30618511343614	NA	Upregulated	156.218320453709	WP_000387752.1
C2566_RS13245	flhA	flhA	flagellar biosynthesis protein FlhA	1.29370463911775	0.0153082224957084	Upregulated	43.6632292899981	WP_000066978.1
C2566_RS15270	fadJ	fadJ	fatty acid oxidation complex subunit alpha FadJ	1.28191254683704	0.0217006364230919	Upregulated	498.18981908767	WP_000426175.1
C2566_RS19150	yhbQ	yhbQ	DNA damage response exodeoxyribonuclease YhbQ	1.27934019839423	0.00184353384879598	Upregulated	21.581531009907	WP_000189314.1
C2566_RS18765	ygjI	ygjI	amino acid permease	1.2782752838084	0.0316712843281573	Upregulated	10.4442413602615	WP_001285432.1
C2566_RS00670	metE	metE	5-methyltetrahydropteroyltriglutamate--homocysteine S-methyltransferase	1.27742011685139	0.00080304179608648	Upregulated	65.8345684046041	WP_000153940.1
C2566_RS02505	C2566_RS02505	C2566_RS02505	hypothetical protein	1.27699680508059	0.0110489917255448	Upregulated	121.835479240618	NA
C2566_RS02320	ghoS	ghoS	type V toxin-antitoxin system endoribonuclease antitoxin GhoS	1.27535947335483	0.0217172924050754	Upregulated	132.081801155724	WP_000398619.1
C2566_RS16950	hycE	hycE	formate hydrogenlyase subunit HycE	1.26744121223234	0.018692165641215	Upregulated	19.6019757253675	WP_001288122.1
C2566_RS16960	hycC	hycC	formate hydrogenlyase subunit 3	1.26741861386926	0.0188707691159085	Upregulated	17.4845197679718	WP_001274388.1
C2566_RS08695	C2566_RS08695	C2566_RS08695	hypothetical protein	1.2662852170115	0.0342822921947212	Upregulated	46.4273675870324	NA
C2566_RS05320	mhpR	mhpR	DNA-binding transcriptional regulator	1.26129930207278	0.0156887794700809	Upregulated	225.860585876806	WP_001301325.1
C2566_RS06610	ybdL	ybdL	methionine-oxo-acid transaminase	1.25086906701707	0.0074290594760237	Upregulated	36.4291427869076	WP_000183906.1
C2566_RS17160	ygcP	ygcP	glycerol-3-phosphate responsive antiterminator	1.24686872206396	0.00482858716060977	Upregulated	22.6586770741454	WP_001130266.1
C2566_RS17995	ygfS	ygfS	4Fe-4S dicluster domain-containing protein	1.2394496368867	0.0259892731644839	Upregulated	8.77053575444885	WP_000838422.1
C2566_RS12525	astC	astC	succinylornithine/acetylornithine transaminase	1.23375738183892	0.0173526297372546	Upregulated	103.697068910137	WP_000082032.1
C2566_RS21730	ligB	ligB	NAD-dependent DNA ligase LigB	1.22904892585066	0.000663227862919306	Upregulated	50.7581586383928	WP_000870047.1
C2566_RS00250	rbsD	rbsD	D-ribose pyranase	1.2260030669747	0.0356194097417184	Upregulated	270.910479239951	NA
C2566_RS02925	pyrL	pyrL	pyr operon leader peptide	1.22426271803539	0.0339844438147714	Upregulated	27.8613477065234	WP_001296693.1
C2566_RS05300	lacZ	lacZ	beta-galactosidase	1.22104858470914	0.0138925969640669	Upregulated	33.5997444138443	NA
C2566_RS07840	dgcI	dgcI	GGDEF domain-containing protein	1.21084327682058	0.0400022939996392	Upregulated	13.2816727878052	WP_000086904.1
C2566_RS00940	glnL	glnL	nitrogen regulation protein NR(II)	1.20492222898871	0.000469327965791358	Upregulated	58.0551087014031	WP_000190577.1
C2566_RS18410	yghB	yghB	DedA family general envelope maintenance protein YghB	1.20363710430705	0.0038948026777315	Upregulated	438.693913339279	WP_000268419.1
C2566_RS18240	yghO	yghO	protein YghO	1.19906323476542	0.0383092617418347	Upregulated	11.6174727652923	WP_001300526.1
C2566_RS06265	C2566_RS06265	C2566_RS06265	hypothetical protein	1.19559354878179	0.0307692195209495	Upregulated	151.243542607801	NA
C2566_RS00285	yieP	yieP	FadR/GntR family transcriptional regulator	1.18523351529968	0.0121674233134808	Upregulated	335.798776003598	WP_001131164.1
C2566_RS01800	xylE	xylE	D-xylose transporter XylE	1.18486353085295	0.011696153412822	Upregulated	25.8779325900347	WP_001097274.1
C2566_RS00490	C2566_RS00490	C2566_RS00490	hypothetical protein	1.18473247869253	0.00834877096676851	Upregulated	770.521707520077	NA
C2566_RS04840	C2566_RS04840	C2566_RS04840	hypothetical protein	1.18322106654384	0.0257595340549728	Upregulated	64.8132315988135	NA
C2566_RS24685	pheM	pheM	pheST operon leader peptide PheM	1.18037207577334	0.0425470161850052	Upregulated	6.93871666932678	WP_001386830.1
C2566_RS07900	rcdA	rcdA	DNA-binding transcriptional regulator RcdA	1.17281354025184	0.0147575148357806	Upregulated	39.2698030367024	WP_001295289.1
C2566_RS10375	pspA	pspA	phage shock protein PspA	1.17131098162145	0.0121674233134808	Upregulated	1831.24029174961	WP_000511025.1
C2566_RS09415	ndh	ndh	NADH-quinone dehydrogenase	1.17045722306297	0.000469327965791358	Upregulated	75.1241175451079	WP_001295439.1
C2566_RS14445	lpxT	lpxT	Kdo(2)-lipid A phosphotransferase	1.1631495906293	0.0074270619770642	Upregulated	46.6192366313005	WP_001300998.1
C2566_RS15515	C2566_RS15515	C2566_RS15515	hypothetical protein	1.16244742817907	0.0199909544811402	Upregulated	39.5728261759782	NA
C2566_RS16870	srlD	srlD	sorbitol-6-phosphate dehydrogenase	1.16120498874225	0.0246012825691846	Upregulated	17.102035006851	WP_001077351.1
C2566_RS18985	garK	garK	glycerate 2-kinase	1.15942464467525	0.0169525343068008	Upregulated	27.8930856636334	WP_001300387.1
C2566_RS18950	tdcC	tdcC	threonine/serine transporter TdcC	1.1570641955976	NA	Upregulated	457.827925617864	WP_000107723.1
C2566_RS04990	C2566_RS04990	C2566_RS04990	hypothetical protein	1.15117910937122	0.0347673470307172	Upregulated	163.789555049014	NA
C2566_RS16730	proV	proV	glycine betaine/L-proline ABC transporter ATP-binding protein ProV	1.14910798433066	0.0343005736425127	Upregulated	503.235228852805	WP_000985494.1
C2566_RS11040	yncE	yncE	YncE family protein	1.14800018280339	0.000232167293622577	Upregulated	183.680317911131	WP_000550675.1
C2566_RS07095	kdpB	kdpB	potassium-transporting ATPase subunit KdpB	1.14233929858938	0.0293471341124525	Upregulated	19.3838660945918	WP_000087944.1
C2566_RS03310	thrL	thrL	thr operon leader peptide	1.14223838571326	0.0224658647540825	Upregulated	2039.08534716203	WP_001386572.1
C2566_RS13515	C2566_RS13515	C2566_RS13515	hypothetical protein	1.13692750051536	0.0197796247601423	Upregulated	58.0466382419736	NA
C2566_RS02095	alsE	alsE	D-allulose-6-phosphate 3-epimerase	1.13304166983512	0.010383140903685	Upregulated	18.505632221738	WP_001311314.1
C2566_RS23270	C2566_RS23270	C2566_RS23270	TonB-dependent receptor plug domain-containing protein	1.12735788042049	0.0444709102089632	Upregulated	16.3781178872845	NA
C2566_RS10710	pinR	pinR	recombinase family protein	1.1261797584025	0.048662293888848	Upregulated	14.6960847111891	WP_000078178.1
C2566_RS10395	pspE	pspE	thiosulfate sulfurtransferase PspE	1.12535140839652	0.000812866322651288	Upregulated	305.014440918083	WP_000473109.1
C2566_RS17865	zapA	zapA	cell division protein ZapA	1.12483942185326	0.010252381013491	Upregulated	5257.10981490002	WP_001276008.1
C2566_RS19005	garD	garD	galactarate dehydratase	1.12427144638157	0.00390121864823684	Upregulated	50.3778130704592	WP_001273763.1
C2566_RS07535	bioA	bioA	adenosylmethionine--8-amino-7-oxononanoate transaminase	1.12412010244211	0.0426370733783547	Upregulated	12.7916413071289	WP_001515101.1
C2566_RS05225	yahN	yahN	LysE family transporter	1.12363419692656	0.00211629517670696	Upregulated	80.3080780910948	WP_000976975.1
C2566_RS06515	entD	entD	enterobactin synthase subunit EntD	1.12231591751247	0.0225688242668676	Upregulated	85.1494523457276	WP_001749708.1
C2566_RS22060	yidR	yidR	DUF3748 domain-containing protein	1.10943136436716	0.00350810724877559	Upregulated	49.8489954718868	WP_001295245.1
C2566_RS20145	yheU	yheU	YheU family protein	1.10809593857162	0.00777209468057904	Upregulated	41.0676197897816	WP_000907085.1
C2566_RS01600	thiE	thiE	thiamine phosphate synthase	1.10579486411975	0.018692165641215	Upregulated	18.1311339364767	WP_000284615.1
C2566_RS13265	cheB	cheB	protein-glutamate methylesterase/protein glutamine deamidase	1.09437800157509	0.0561175019398249	Upregulated	8.19171700987219	WP_000036371.1
C2566_RS17345	C2566_RS17345	C2566_RS17345	FGGY-family carbohydrate kinase	1.07483055530974	0.0195846278673068	Upregulated	58.4259461999115	WP_000551482.1
C2566_RS18995	garL	garL	2-dehydro-3-deoxyglucarate aldolase	1.0702287805371	0.0254144793976277	Upregulated	17.1416883833647	WP_001058209.1
C2566_RS21990	yidF	yidF	radical SAM protein	1.06553253966489	0.00247308929102386	Upregulated	128.5677476852	WP_000148063.1
C2566_RS15420	ptsP	ptsP	phosphoenolpyruvate--protein phosphotransferase	1.06446025969697	0.0519440330498902	Upregulated	21.0939111576662	WP_000955917.1
C2566_RS04325	yacH	yacH	DUF3300 domain-containing protein	1.0629609108064	0.0552034136613164	Upregulated	25.5289480413421	WP_000784470.1
C2566_RS18990	garR	garR	2-hydroxy-3-oxopropionate reductase	1.06273300500678	0.0254144793976277	Upregulated	27.2807212024272	WP_001303675.1
C2566_RS10110	trpA	trpA	tryptophan synthase subunit alpha	1.06183117985618	0.0280830965684232	Upregulated	103.214402861984	WP_000443067.1
C2566_RS10835	aldA	aldA	aldehyde dehydrogenase	1.05461075841492	0.0444709102089632	Upregulated	725.25931203592	WP_000115936.1
C2566_RS13895	alkA	alkA	DNA-3-methyladenine glycosylase 2	1.0451685032666	0.0129905494444368	Upregulated	25.4786207514644	WP_000288423.1
C2566_RS16820	csrA	csrA	carbon storage regulator CsrA	1.0428955703143	0.0271056376872336	Upregulated	1526.11040681018	WP_000906486.1
C2566_RS18825	sstT	sstT	serine/threonine transporter SstT	1.04025238236316	0.0155331833350429	Upregulated	119.648131786541	WP_000211656.1
C2566_RS15480	C2566_RS15480	C2566_RS15480	hypothetical protein	1.03643417332001	0.0396172216761798	Upregulated	84.9892173456263	NA
C2566_RS07200	abrB	abrB	AbrB family transcriptional regulator	1.03642951188014	0.0138925969640669	Upregulated	125.342790464958	WP_001297246.1
C2566_RS00510	aslA	aslA	arylsulfatase AslA	1.03511852960087	0.0467525990445833	Upregulated	12.8082469866056	WP_000395844.1
C2566_RS13505	C2566_RS13505	C2566_RS13505	hypothetical protein	1.03163621161761	0.0635634629458279	Upregulated	56.7089252932243	NA
C2566_RS14170	yehR	yehR	YehR family lipoprotein	1.03037561192297	0.0526941901460144	Upregulated	10.2664510467199	WP_001296231.1
C2566_RS00495	C2566_RS00495	C2566_RS00495	hypothetical protein	1.02339034715562	0.035917722921914	Upregulated	238.63037998222	NA
C2566_RS08240	C2566_RS08240	C2566_RS08240	hypothetical protein	1.01967670937204	0.0642613119647503	Upregulated	24.65237000373	NA
C2566_RS13925	mdtB	mdtB	multidrug efflux RND transporter permease subunit MdtB	1.01260604313711	0.0308516048211627	Upregulated	39.1654157153651	WP_001197904.1
C2566_RS15635	murP	murP	PTS N-acetylmuramic acid transporter subunit IIBC	1.0120100388719	0.00834877096676851	Upregulated	41.8052941268602	WP_001040449.1
C2566_RS00330	yifB	yifB	YifB family Mg chelatase-like AAA ATPase	1.0052196572402	0.00644246677820117	Upregulated	37.1718027193421	WP_000058964.1
C2566_RS18395	exbB	exbB	tol-pal system-associated acyl-CoA thioesterase	1.00313490780414	0.0323441710371004	Upregulated	189.944514739971	WP_000527844.1
C2566_RS05070	ykgO	ykgO	type B 50S ribosomal protein L36	1.00239377603767	0.0671988570788772	Upregulated	5.43788666878836	WP_000866436.1
C2566_RS02260	melR	melR	transcriptional regulator MelR	1.00204360190682	0.0341063659608124	Upregulated	138.69864358585	WP_001090758.1
C2566_RS24850	nadS	nadS	NadS family protein	1.00104581155713	0.0232802319418952	Upregulated	94.2537916943586	WP_000007444.1
C2566_RS00260	rbsC	rbsC	ribose ABC transporter permease	0.99915912241268	0.0490302917754444	Upregulated	103.519908474468	WP_000211858.1
C2566_RS00970	yihN	yihN	MFS transporter	0.997142005718216	0.0480376639660774	Upregulated	14.528507716492	WP_000956312.1
C2566_RS05135	betA	betA	choline dehydrogenase	0.995204563663603	0.023338039237132	Upregulated	110.999993133144	WP_001159087.1
C2566_RS00040	tnaB	tnaB	low affinity tryptophan permease TnaB	0.993417121166206	0.0432509319733453	Upregulated	232.001159648411	WP_000131911.1
C2566_RS17625	ygeQ	ygeQ	protein YgeQ	0.988029304729972	0.054900600852938	Upregulated	7.35645371797547	NA
C2566_RS02890	treC	treC	alpha,alpha-phosphotrehalase	0.987806059872538	0.0258054435926431	Upregulated	48.1604081639833	WP_001320168.1
C2566_RS00935	glnG	glnG	nitrogen regulation protein NR(I)	0.986610767321835	0.00169650205736344	Upregulated	61.6532216101672	WP_001329395.1
C2566_RS01190	cpxP	cpxP	cell-envelope stress modulator CpxP	0.975305843008639	0.0323841569789442	Upregulated	7402.11217584809	WP_012767777.1
C2566_RS10200	cysB	cysB	HTH-type transcriptional regulator CysB	0.970519427007914	0.0343005736425127	Upregulated	368.026383512759	WP_000776253.1
C2566_RS15495	yfeD	yfeD	MerR family transcriptional regulator	0.968655458564261	0.00221911654922224	Upregulated	166.237365069904	WP_000826513.1
C2566_RS24525	C2566_RS24525	C2566_RS24525	aldo/keto reductase	0.966755426688765	0.0736742676593962	Upregulated	6.68009531390829	NA
C2566_RS21880	C2566_RS21880	C2566_RS21880	DUF4942 domain-containing protein	0.964301828690932	0.0701626854097029	Upregulated	11.327935123057	WP_000065752.1
C2566_RS10820	azoR	azoR	FMN-dependent NADH-azoreductase	0.96351105827936	0.0524779530506403	Upregulated	42.0192865532291	WP_000048939.1
C2566_RS13400	pgsA	pgsA	CDP-diacylglycerol--glycerol-3-phosphate 3-phosphatidyltransferase	0.95890135848964	0.00169814443876438	Upregulated	331.505380193295	WP_001160187.1
C2566_RS10130	trpE	trpE	anthranilate synthase component I	0.958370047042672	0.035917722921914	Upregulated	38.9150314516905	WP_001194647.1
C2566_RS18270	lptF	lptF	LPS export ABC transporter permease LptF	0.948649165917871	0.0480029277512442	Upregulated	23.4383584846829	WP_000779636.1
C2566_RS02255	adiA	adiA	arginine decarboxylase	0.946668416247498	0.0261885031174102	Upregulated	51.5998207262887	WP_012767781.1
C2566_RS16655	gabT	gabT	4-aminobutyrate--2-oxoglutarate transaminase	0.946011464163075	0.0167037487263275	Upregulated	50.5071910022832	WP_000097642.1
C2566_RS01325	metL	metL	bifunctional aspartate kinase/homoserine dehydrogenase II	0.945153644433365	0.00423739475689553	Upregulated	148.594502631971	WP_000110749.1
C2566_RS15625	murR	murR	HTH-type transcriptional regulator MurR	0.942843315794818	0.0464885451687895	Upregulated	14.7887652688964	WP_000966478.1
C2566_RS20595	yhhY	yhhY	N-acetyltransferase	0.941243469932114	0.0664724941970864	Upregulated	11.5029075771018	WP_001295206.1
C2566_RS07795	fsa	fsa	fructose-6-phosphate aldolase	0.941076743823684	0.0117664009039359	Upregulated	32.1940621134924	WP_001301278.1
C2566_RS09280	flgK	flgK	flagellar hook-associated protein FlgK	0.935718108216366	0.0254430265912823	Upregulated	68.9082498532121	WP_000096480.1
C2566_RS02005	acs	acs	acetate--CoA ligase	0.9320738334826	0.0721212877756295	Upregulated	663.7672808368	WP_000078239.1
C2566_RS02355	C2566_RS02355	C2566_RS02355	hypothetical protein	0.930448054632364	0.0667791131212032	Upregulated	19.0325459663838	NA
C2566_RS20005	gspF	gspF	type II secretion system inner membrane protein GspF	0.927502988084424	0.070405136223376	Upregulated	12.4921038973894	WP_001109573.1
C2566_RS21855	C2566_RS21855	C2566_RS21855	transposase	0.927386273609288	0.0671342355272453	Upregulated	12.1297613617367	NA
C2566_RS00365	ilvY	ilvY	HTH-type transcriptional activator IlvY	0.925478746602015	0.0236202249272037	Upregulated	40.4840634625326	WP_000365791.1
C2566_RS21085	bcsQ	bcsQ	cellulose biosynthesis protein BcsQ	0.9221437549257	0.0602197479603803	Upregulated	14.7849355307872	WP_000279493.1
C2566_RS24325	ypfM	ypfM	protein YpfM	0.920997820809792	0.0552034136613164	Upregulated	1213.59334105397	WP_001386977.1
C2566_RS07640	hlyD	hlyD	secretion protein HlyD	0.920488526059422	0.00163667096177155	Upregulated	134.787358846277	WP_000743444.1
C2566_RS24470	mgtL	mgtL	mgtA regulatory leader peptide MgtL	0.917143735510113	0.0147575148357806	Upregulated	83.0500155557943	WP_001387276.1
C2566_RS05140	betB	betB	betaine-aldehyde dehydrogenase	0.916181284866109	0.0477668075501734	Upregulated	186.672312975075	WP_000089084.1
C2566_RS19140	yhbO	yhbO	protein/nucleic acid deglycase	0.914834912138981	0.0583422495223691	Upregulated	7.53734439140897	WP_000037608.1
C2566_RS07750	mntS	mntS	manganase accumulation protein MntS	0.910908125319175	0.0280830965684232	Upregulated	1421.47894086523	WP_001001761.1
C2566_RS17335	C2566_RS17335	C2566_RS17335	L-fuculose-phosphate aldolase	0.909538935056863	0.0869641917784935	Upregulated	9.20524465767611	NA
C2566_RS17480	ppdB	ppdB	prepilin peptidase-dependent protein	0.908042612815942	0.0730293758753063	Upregulated	12.357941659172	WP_001144297.1
C2566_RS13375	tyrP	tyrP	tyrosine transporter TyrP	0.903702655788319	0.014110850275561	Upregulated	41.830742339123	WP_000797573.1
C2566_RS07550	bioC	bioC	malonyl-ACP O-methyltransferase BioC	0.902239238039895	0.0876582988770363	Upregulated	6.27187290629969	WP_000246761.1
C2566_RS16805	C2566_RS16805	C2566_RS16805	hypothetical protein	0.897559731359045	0.0233319353770567	Upregulated	207.205422379527	NA
C2566_RS07100	kdpA	kdpA	potassium-transporting ATPase subunit KdpA	0.891846511075223	0.0925859060889243	Upregulated	14.9355604110679	WP_000741131.1
C2566_RS01580	thiH	thiH	2-iminoacetate synthase ThiH	0.888961932043943	0.035804422021168	Upregulated	39.3994248295373	WP_000847462.1
C2566_RS21140	dppC	dppC	dipeptide ABC transporter permease DppC	0.888830147628263	0.0426370733783547	Upregulated	20.4460602351447	WP_000084677.1
C2566_RS12805	dmlR	dmlR	DNA-binding transcriptional regulator DmlR	0.888456439388315	0.0269363292805931	Upregulated	28.2919010021744	WP_001061578.1
C2566_RS13800	cpsB	cpsB	mannose-1-phosphate guanyltransferase	0.885347252466683	0.0925859060889243	Upregulated	12.2216472683116	WP_000079313.1
C2566_RS18165	C2566_RS18165	C2566_RS18165	hypothetical protein	0.884633781706198	0.0808558158731694	Upregulated	19.443072162875	NA
C2566_RS17375	fucU	fucU	L-fucose mutarotase	0.88441517339254	0.0511160000341067	Upregulated	85.8052447968213	WP_000920840.1
C2566_RS21135	dppD	dppD	dipeptide ABC transporter ATP-binding protein	0.88441505220986	0.0293471341124525	Upregulated	25.1424465747808	WP_001196486.1
C2566_RS03615	kptA	kptA	RNA 2'-phosphotransferase	0.884145092620233	0.0151017164784893	Upregulated	46.2590872332298	WP_001151855.1
C2566_RS10120	trpCF	trpCF	bifunctional indole-3-glycerol-phosphate synthase TrpC/phosphoribosylanthranilate isomerase TrpF	0.881375748420154	0.0526941901460144	Upregulated	71.1437186362657	WP_000983912.1
C2566_RS00695	C2566_RS00695	C2566_RS00695	DUF1116 domain-containing protein	0.881323025201033	0.0953972819721104	Upregulated	9.36812826412569	WP_001093942.1
C2566_RS00990	yihQ	yihQ	sulfoquinovosidase	0.881221544628806	0.0942386696591244	Upregulated	12.1534764628678	NA
C2566_RS14150	yehL	yehL	ATP-binding protein	0.876181094353063	0.0967722263554215	Upregulated	10.8291482417281	WP_001300974.1
C2566_RS14275	cdd	cdd	cytidine deaminase	0.872577005541981	0.0380922224592011	Upregulated	115.799022380397	WP_000553555.1
C2566_RS17810	srsR	srsR	LysR family transcriptional regulator SrsR	0.872559415752611	0.0672560446478357	Upregulated	16.7312697299992	WP_000350807.1
C2566_RS15400	alaC	alaC	alanine transaminase	0.867605647240911	0.0271056376872336	Upregulated	135.826495138504	WP_000785931.1
C2566_RS17280	yqcC	yqcC	YqcC family protein	0.866965060133523	0.0749538975938601	Upregulated	7.85999504784292	WP_000207003.1
C2566_RS17260	gudX	gudX	enolase C-terminal domain-like protein	0.86345288903687	0.0369253001709749	Upregulated	21.8126112374435	WP_000211759.1
C2566_RS04725	yaeF	yaeF	YaeF family permuted papain-like enzyme	0.862353111800819	0.0474616048369072	Upregulated	15.3428889306293	WP_001301405.1
C2566_RS03660	uxuR	uxuR	Uxu operon transcriptional regulator	0.859172436888606	0.00794744912055159	Upregulated	74.7200245912643	WP_000833679.1
C2566_RS20495	rtcR	rtcR	DNA-binding transcriptional regulator RtcR	0.858870854396275	0.0797121908470381	Upregulated	13.7263571074492	WP_001232881.1
C2566_RS19560	aaeA	aaeA	p-hydroxybenzoic acid efflux pump subunit AaeA	0.858434309243432	0.0511160000341067	Upregulated	27.3424631862091	WP_000854033.1
C2566_RS06960	C2566_RS06960	C2566_RS06960	hypothetical protein	0.857503175706996	0.071341420699769	Upregulated	116.505052310288	NA
C2566_RS17200	queE	queE	7-carboxy-7-deazaguanine synthase QueE	0.857147250908521	0.0129623669775128	Upregulated	122.517991955722	WP_001199973.1
C2566_RS18675	ttdR	ttdR	L-tartrate utilization transcriptional activator TtdR	0.855787231776791	0.0561175019398249	Upregulated	25.3148790904215	WP_000935206.1
C2566_RS04570	cdaR	cdaR	DNA-binding transcriptional regulator CdaR	0.853577144649728	0.0209194702246553	Upregulated	69.217285053708	WP_000929439.1
C2566_RS02735	C2566_RS02735	C2566_RS02735	3-ketoacyl-ACP reductase	0.851632176081285	0.100461066498396	Upregulated	10.0805473700312	WP_000843384.1
C2566_RS21705	pyrE	pyrE	orotate phosphoribosyltransferase	0.849526181011563	0.0480376639660774	Upregulated	30.8287591501455	WP_000806177.1
C2566_RS16220	yphG	yphG	DUF5107 domain-containing protein	0.847624509139034	0.0671988570788772	Upregulated	42.8547785950201	WP_001329228.1
C2566_RS05235	prpR	prpR	propionate catabolism operon regulatory protein PrpR	0.847412206230829	0.0171304925956156	Upregulated	41.9524847755856	WP_000941027.1
C2566_RS01295	priA	priA	primosomal protein N'	0.847148927788808	0.0485578022664783	Upregulated	46.5428346957475	WP_001301269.1
C2566_RS01605	thiC	thiC	phosphomethylpyrimidine synthase ThiC	0.846108972346994	0.0138694982581273	Upregulated	105.665575418333	WP_001276903.1
C2566_RS01430	argH	argH	argininosuccinate lyase	0.841937866868601	0.0246508229402949	Upregulated	81.5124748804615	WP_001230087.1
C2566_RS12955	yebO	yebO	YebO family protein	0.841614617433461	0.0525778796883045	Upregulated	347.148149392579	WP_001006866.1
C2566_RS06245	sfmD	sfmD	fimbrial biogenesis usher protein	0.838956178970495	0.0925859060889243	Upregulated	24.5810059915374	WP_001318685.1
C2566_RS00360	ilvA	ilvA	threonine ammonia-lyase, biosynthetic	0.836845676077271	0.0175055845255813	Upregulated	92.6114509338295	WP_001338652.1
C2566_RS02440	blc	blc	lipocalin Blc	0.836425385000251	0.0581169488614857	Upregulated	59.0376939716687	WP_001238379.1
C2566_RS05075	ykgM	ykgM	type B 50S ribosomal protein L31	0.834491882536011	0.0641192547581081	Upregulated	34.0013146659824	WP_000803998.1
C2566_RS11730	asr	asr	acid resistance repetitive basic protein Asr	0.833322460588367	0.0751401356024297	Upregulated	26.7413812754944	WP_001556621.1
C2566_RS15890	hyfF	hyfF	hydrogenase 4 subunit F	0.829266861935714	0.08218729415728	Upregulated	11.1700409305899	WP_000122577.1
C2566_RS21385	C2566_RS21385	C2566_RS21385	MFS transporter	0.828093816285004	0.109303321773509	Upregulated	9.09015054893421	WP_000204810.1
C2566_RS01090	yiiG	yiiG	YiiG family protein	0.82728027110979	0.108403865963323	Upregulated	11.5873223248039	WP_001295677.1
C2566_RS00450	rffC	rffC	dTDP-4-amino-4,6-dideoxy-D-galactose acyltransferase	0.826769038600803	0.0261885031174102	Upregulated	35.7015619725645	WP_001145183.1
C2566_RS16235	hmpA	hmpA	NO-inducible flavohemoprotein	0.819906677044336	0.018692165641215	Upregulated	48.4984094650549	WP_000883122.1
C2566_RS06890	gltI	gltI	glutamate/aspartate ABC transporter substrate-binding protein GltI	0.819148814866954	0.0852987412257555	Upregulated	2476.02249485391	WP_001301404.1
C2566_RS07735	rhtA	rhtA	threonine/homoserine exporter RhtA	0.817646753373128	0.0815316325452982	Upregulated	24.7148235847585	WP_001295297.1
C2566_RS08670	hspQ	hspQ	heat shock protein HspQ	0.817098546043434	0.0497698230160697	Upregulated	457.900265770115	WP_001295356.1
C2566_RS19025	kbaZ	kbaZ	tagatose-bisphosphate aldolase subunit KbaZ	0.816763581864769	0.109303321773509	Upregulated	14.6752858803184	WP_000681903.1
C2566_RS01755	lysC	lysC	lysine-sensitive aspartokinase 3	0.815400334255237	0.0299363812015302	Upregulated	74.563073076088	WP_001290310.1
C2566_RS14400	psuK	psuK	pseudouridine kinase	0.815332687521562	0.114539035151714	Upregulated	8.05940193019107	WP_001208132.1
C2566_RS01955	ssb1	ssb1	single-stranded DNA-binding protein SSB1	0.812401895853049	0.0369253001709749	Upregulated	218.463190245007	WP_000168305.1
C2566_RS20915	arsR	arsR	As(III)-sensing metalloregulatory transcriptional repressor ArsR	0.808696735810491	0.107502410163235	Upregulated	30.6126146193607	WP_000008957.1
C2566_RS00100	bglB	bglB	6-phospho-beta-glucosidase BglB	0.80823320330755	0.115420155289954	Upregulated	14.0881132845395	WP_000643219.1
C2566_RS24670	ynfT	ynfT	YnaM/YnfT family protein	0.808013588650968	0.112650543227886	Upregulated	62.3267560515402	WP_120795384.1
C2566_RS13475	C2566_RS13475	C2566_RS13475	hypothetical protein	0.805378825848439	0.0820947485327865	Upregulated	75.8297937275519	NA
C2566_RS15425	ypdE	ypdE	aminopeptidase	0.803534479518564	0.0923918705431216	Upregulated	13.7324095330374	WP_000366012.1
C2566_RS25290	C2566_RS25290	C2566_RS25290	hypothetical protein	0.802140241989034	0.095292872167239	Upregulated	7.71294473156396	NA
C2566_RS11515	pinQ	pinQ	recombinase family protein	0.801395291275787	0.114398028111867	Upregulated	11.991052076582	WP_000086527.1
C2566_RS00475	wecG	wecG	lipopolysaccharide N-acetylmannosaminouronosyltransferase	0.799510186751533	0.0654269348317569	Upregulated	20.5012787527161	WP_001066626.1
C2566_RS20255	C2566_RS20255	C2566_RS20255	hypothetical protein	0.79757805802442	0.11699961425779	Upregulated	6.6173807803311	NA
C2566_RS14345	cirA	cirA	catecholate siderophore receptor CirA	0.794200691356959	0.0275559936120601	Upregulated	58.0206117828436	WP_000489227.1
C2566_RS20130	kefG	kefG	glutathione-regulated potassium-efflux system ancillary protein KefG	0.793439668708864	0.0618576686742051	Upregulated	90.8754152644077	WP_001297514.1
C2566_RS10115	trpB	trpB	tryptophan synthase subunit beta	0.792860306589115	0.0829666338681988	Upregulated	109.289841462718	WP_000209518.1
C2566_RS05935	ybaN	ybaN	DUF454 family protein	0.792447699913508	0.0609020473163117	Upregulated	15.6828699957043	WP_001188905.1
C2566_RS04845	C2566_RS04845	C2566_RS04845	hypothetical protein	0.791452854576903	0.115322614539402	Upregulated	11.6790223360195	WP_001053631.1
C2566_RS10385	pspC	pspC	envelope stress response membrane protein PspC	0.787995541853091	0.0188808437982981	Upregulated	75.2580808447518	WP_000907385.1
C2566_RS24295	C2566_RS24295	C2566_RS24295	IS3-like element ISEcB1 family transposase	0.787882101278063	0.10797225721376	Upregulated	7.22265873005169	WP_085950470.1
C2566_RS10335	puuP	puuP	putrescine/proton symporter PuuP	0.787061530524483	0.0671988570788772	Upregulated	20.1996931542552	WP_000996861.1
C2566_RS16645	lhgO	lhgO	L-2-hydroxyglutarate oxidase	0.7860790916637	0.0611132157550004	Upregulated	38.7978462122028	WP_000271963.1
C2566_RS20240	frlC	frlC	fructoselysine 3-epimerase	0.785583390763032	0.0993913663119384	Upregulated	12.354207941593	WP_000847837.1
C2566_RS18955	tdcB	tdcB	bifunctional threonine ammonia-lyase/L-serine ammonia-lyase TdcB	0.785360140489528	NA	Upregulated	366.708762589835	WP_000548347.1
C2566_RS16705	ygaM	ygaM	DUF883 domain-containing protein	0.781501741358274	0.0473706880335809	Upregulated	350.083849675242	WP_001295174.1
C2566_RS07175	ybgI	ybgI	radiation resistance protein YbgI	0.779583857135704	0.0138974231196301	Upregulated	119.420075096815	WP_000798859.1
C2566_RS03510	yjjZ	yjjZ	DUF1435 domain-containing protein	0.779170583336953	NA	Upregulated	303.849772731539	WP_001393508.1
C2566_RS18405	metC	metC	cystathionine beta-lyase	0.779003162320057	0.0361615870566984	Upregulated	35.3630488617429	WP_001320425.1
C2566_RS18590	C2566_RS18590	C2566_RS18590	fimbria/pilus outer membrane usher protein	0.777162905463226	0.123095047049324	Upregulated	22.0251394045076	WP_000277101.1
C2566_RS13070	yebE	yebE	tellurite resistance TerB family protein	0.776369059404629	0.0607463040874833	Upregulated	344.966807795671	WP_000024745.1
C2566_RS00090	yieL	yieL	esterase	0.776074420474395	0.12053479713407	Upregulated	9.7916488482816	WP_001300948.1
C2566_RS15225	smrB	smrB	endonuclease SmrB	0.770462162270254	0.0432509319733453	Upregulated	48.5567595489823	WP_000730805.1
C2566_RS14155	yehM	yehM	DUF5682 family protein	0.769168112495696	0.11592799620364	Upregulated	21.5969171962494	WP_001294384.1
C2566_RS02715	C2566_RS02715	C2566_RS02715	FAD-binding protein	0.764300903577886	0.117165792970395	Upregulated	24.0616401856009	WP_000080350.1
C2566_RS15895	hyfG	hyfG	hydrogenase 4 catalytic subunit HyfG	0.764173234785464	0.103141824918281	Upregulated	19.8789251822239	WP_001102321.1
C2566_RS00550	dapF	dapF	diaminopimelate epimerase	0.763692830348962	0.0479895616110709	Upregulated	84.54592975873	WP_001160654.1
C2566_RS18835	uxaA	uxaA	altronate dehydratase	0.763208611395302	0.0366582760856336	Upregulated	74.52729716666	WP_001199352.1
C2566_RS01160	sodA	sodA	superoxide dismutase [Mn]	0.762107471332416	0.0870318070660645	Upregulated	139.139383701182	WP_001297064.1
C2566_RS15510	C2566_RS15510	C2566_RS15510	hypothetical protein	0.760374308169009	0.0747326887079017	Upregulated	506.63811183776	NA
C2566_RS12420	ydjM	ydjM	metal-dependent hydrolase	0.750530497621604	0.123478028697978	Upregulated	16.7846662230873	WP_001295408.1
C2566_RS02085	yjcS	yjcS	alkyl sulfatase YjcS	0.749457106544549	0.136380156227824	Upregulated	12.8483347746042	WP_001066028.1
C2566_RS18375	gpr	gpr	L-glyceraldehyde 3-phosphate reductase	0.746526490108281	0.0794907188776535	Upregulated	261.911113633827	WP_000262172.1
C2566_RS05145	betI	betI	transcriptional regulator BetI	0.745206682967039	0.117507325984991	Upregulated	278.330098397951	WP_001301261.1
C2566_RS15550	zipA	zipA	cell division protein ZipA	0.744525539799024	0.0293471341124525	Upregulated	708.47562987646	WP_001297862.1
C2566_RS01725	iclR	iclR	glyoxylate bypass operon transcriptional repressor IclR	0.742235826511647	0.0816748623467583	Upregulated	194.724332048401	WP_000226403.1
C2566_RS01240	fpr	fpr	ferredoxin--NADP(+) reductase	0.740855591152755	0.0581932598825615	Upregulated	152.22274426748	WP_000796310.1
C2566_RS10380	pspB	pspB	envelope stress response membrane protein PspB	0.736932278432388	0.0591463460602788	Upregulated	108.314171388812	WP_001274963.1
C2566_RS14495	radD	radD	DEAD/DEAH box helicase	0.736712750829421	0.0487119106030011	Upregulated	61.4570660526935	WP_000578061.1
C2566_RS16860	srlE	srlE	PTS glucitol/sorbitol transporter subunit IIB	0.736293874544055	0.11686902114644	Upregulated	9.85425083869682	WP_000148867.1
C2566_RS19555	aaeB	aaeB	p-hydroxybenzoic acid efflux pump subunit AaeB	0.732703738035851	0.0670425125527629	Upregulated	36.7590775366956	WP_000510980.1
C2566_RS06015	copA	copA	copper-exporting P-type ATPase CopA	0.732032243203612	0.0777967464202721	Upregulated	549.908283806078	WP_000083955.1
C2566_RS13390	C2566_RS13390	C2566_RS13390	hypothetical protein	0.731034926439971	0.0777967464202721	Upregulated	409.470152909502	NA
C2566_RS14055	thiD	thiD	bifunctional hydroxymethylpyrimidine kinase/phosphomethylpyrimidine kinase	0.729522521118221	0.0485578022664783	Upregulated	41.8115370938345	WP_000822257.1
C2566_RS20795	nikR	nikR	nickel-responsive transcriptional regulator NikR	0.729257875439623	0.118637532650611	Upregulated	10.4839752601015	WP_001190062.1
C2566_RS19565	aaeX	aaeX	p-hydroxybenzoic acid efflux pump operon protein AaeX	0.729173089727243	0.136380156227824	Upregulated	22.7851779915665	WP_000051841.1
C2566_RS00220	viaA	viaA	ATPase RavA stimulator ViaA	0.727978692633049	0.0086536784444528	Upregulated	69.4794960801895	WP_000956615.1
C2566_RS12830	rnd	rnd	ribonuclease D	0.724695645903513	0.0552034136613164	Upregulated	45.8670172394312	WP_001318538.1
C2566_RS01730	metH	metH	methionine synthase	0.723924686810196	0.0516386719298762	Upregulated	326.661485856287	WP_000095995.1
C2566_RS01370	ptsP	ptsP	phosphoenolpyruvate--protein phosphotransferase	0.722447015779998	0.05318281318966	Upregulated	47.257928286615	WP_001185138.1
C2566_RS01935	aphA	aphA	acid phosphatase AphA	0.719887892003326	0.0583422495223691	Upregulated	147.356672831172	WP_001395166.1
C2566_RS12715	yeaH	yeaH	YeaH/YhbH family protein	0.719552566768319	0.143361455111238	Upregulated	11.7897918796307	WP_000219686.1
C2566_RS06965	asnB	asnB	asparagine synthase B	0.719486849525485	0.0335237528417386	Upregulated	120.765347481499	WP_000337081.1
C2566_RS03875	ispH	ispH	4-hydroxy-3-methylbut-2-enyl diphosphate reductase	0.719306778360255	0.0248365900599618	Upregulated	342.086389629712	WP_001166395.1
C2566_RS10970	ydcR	ydcR	PLP-dependent aminotransferase family protein	0.719302691442006	0.0307692195209495	Upregulated	68.4780627290215	WP_000760626.1
C2566_RS02040	nrfG	nrfG	heme lyase NrfEFG subunit NrfG	0.71654013676171	0.13617926102815	Upregulated	12.238763973163	WP_000812892.1
C2566_RS25005	ybiE	ybiE	protein YbiE	0.715186034846897	0.0925859060889243	Upregulated	10.513736390208	WP_211180490.1
C2566_RS10765	feaR	feaR	transcriptional regulator FeaR	0.714260302358527	0.100801571835127	Upregulated	267.411171805984	WP_001320272.1
C2566_RS18755	ebgA	ebgA	beta-galactosidase subunit alpha	0.713877255481325	0.149055803554049	Upregulated	25.3260550088918	WP_001082928.1
C2566_RS15505	C2566_RS15505	C2566_RS15505	hypothetical protein	0.712889118137227	0.0736742676593962	Upregulated	1046.78770345838	NA
C2566_RS17150	ygcN	ygcN	FAD-dependent oxidoreductase	0.71232537322908	0.0664724941970864	Upregulated	62.7844821661949	WP_001301334.1
C2566_RS21155	dppA	dppA	dipeptide ABC transporter substrate-binding protein DppA	0.71167609014659	0.10797225721376	Upregulated	237.987063346808	WP_001222883.1
C2566_RS20340	hofQ	hofQ	DNA uptake porin HofQ	0.709617110793674	0.124899537714264	Upregulated	18.3356632727427	WP_000815968.1
C2566_RS13945	baeR	baeR	two-component system response regulator BaeR	0.709303964741461	0.0652091788241227	Upregulated	47.7575201581031	WP_000137877.1
C2566_RS17835	argP	argP	DNA-binding transcriptional regulator ArgP	0.709047495944288	0.0607463040874833	Upregulated	131.238920959353	WP_000828351.1
C2566_RS12810	dmlA	dmlA	multifunctional D-malate/3-isopropylmalate/tartarate dehydrogenase	0.708052644739692	0.106290704193028	Upregulated	22.0359814562072	WP_000978489.1
C2566_RS11195	ddpF	ddpF	oligopeptide/dipeptide ABC transporter ATP-binding protein	0.70751311113336	0.141414447684055	Upregulated	10.0607508117475	WP_001285557.1
C2566_RS03430	deoC	deoC	deoxyribose-phosphate aldolase	0.70676654073613	0.0457529736231007	Upregulated	83.4074893170489	WP_001298497.1
C2566_RS22025	C2566_RS22025	C2566_RS22025	6-phospho-alpha-glucosidase	0.706647794225358	0.0916370184538026	Upregulated	27.3523713721287	WP_000160104.1
C2566_RS22075	dgoD	dgoD	galactonate dehydratase	0.706222775184961	0.129015446846212	Upregulated	21.4537311803663	WP_000705001.1
C2566_RS21145	dppB	dppB	dipeptide ABC transporter permease DppB	0.705826019977998	0.126791216312592	Upregulated	27.4951050649465	WP_000938855.1
C2566_RS20285	yhfW	yhfW	phosphopentomutase	0.705407857264496	0.144786229290574	Upregulated	12.9096841256586	WP_000090611.1
C2566_RS03670	uxuB	uxuB	fructuronate reductase	0.704999469973938	0.0777967464202721	Upregulated	43.7127657101286	WP_000208176.1
C2566_RS03040	C2566_RS03040	C2566_RS03040	hypothetical protein	0.703585848389687	0.151617557725413	Upregulated	9.08061281365013	NA
C2566_RS08655	csgI	csgI	DUF2057 family protein	0.702870974688723	0.144810378727321	Upregulated	8.92998166743052	WP_000847791.1
C2566_RS18925	cyuP	cyuP	amino acid permease	0.701332372193009	0.06167235680169	Upregulated	40.0869574139849	WP_000401598.1
C2566_RS07380	C2566_RS07380	C2566_RS07380	hypothetical protein	0.700236284973539	0.112173325140747	Upregulated	19.4429818730758	NA
C2566_RS16280	yfhb	yfhb	phosphatidylglycerophosphatase C	0.696204120910708	0.0435549657681787	Upregulated	88.7962967830461	WP_000190655.1
C2566_RS17445	argA	argA	amino-acid N-acetyltransferase	0.693845987046376	0.0539768075346252	Upregulated	60.8806113818445	WP_000237947.1
C2566_RS05825	decR	decR	DNA-binding transcriptional regulator DecR	0.693217399716872	0.0895734647768155	Upregulated	46.8198896722342	WP_000884589.1
C2566_RS15290	yfdF	yfdF	protein YfdF	0.692796037737265	0.143361455111238	Upregulated	16.9159780118933	NA
C2566_RS16205	yphD	yphD	ABC transporter permease	0.691399664162575	0.150961478744998	Upregulated	9.29896610412905	WP_001276670.1
C2566_RS07675	ybiJ	ybiJ	DUF1471 family protein YbiJ	0.691296668501846	0.0888118103357387	Upregulated	95.9794172115683	WP_000849301.1
C2566_RS21130	dppF	dppF	dipeptide ABC transporter ATP-binding subunit DppF	0.688363906959586	0.142959678058225	Upregulated	24.0604089252225	WP_000107012.1
C2566_RS05165	yahB	yahB	LysR substrate-binding domain-containing protein	0.683831681913239	0.118003410730683	Upregulated	45.2019791220058	WP_001084399.1
C2566_RS02895	treB	treB	PTS trehalose transporter subunit IIBC	0.683735523829007	0.0609020473163117	Upregulated	81.4608647098868	WP_001297258.1
C2566_RS07660	dinG	dinG	ATP-dependent DNA helicase DinG	0.682404251599844	0.0794907188776535	Upregulated	113.402947520889	WP_001340191.1
C2566_RS10870	ydcI	ydcI	LysR substrate-binding domain-containing protein	0.682308824512098	0.120690660956408	Upregulated	522.059838553563	WP_000414567.1
C2566_RS07215	ybgQ	ybgQ	fimbria/pilus outer membrane usher protein	0.681210473155399	0.165256641215204	Upregulated	17.8112454272624	WP_000381918.1
C2566_RS07890	ybjI	ybjI	5-amino-6-(5-phospho-D-ribitylamino)uracil phosphatase	0.680870299625787	0.0794907188776535	Upregulated	32.1448827595493	WP_000023565.1
C2566_RS01470	C2566_RS01470	C2566_RS01470	hypothetical protein	0.677638561188759	0.166494285159028	Upregulated	13.0112144785909	NA
C2566_RS00280	mdtD	mdtD	multidrug transporter subunit MdtD	0.676663292975204	0.0758332136679603	Upregulated	228.870598063461	WP_001280852.1
C2566_RS01975	soxR	soxR	redox-sensitive transcriptional activator SoxR	0.676149329689004	0.156948109637352	Upregulated	18.0731867245659	WP_000412428.1
C2566_RS11505	ydfJ	ydfJ	MHS family MFS transporter YdfJ	0.676044413327528	0.150961478744998	Upregulated	11.9006038438748	NA
C2566_RS05345	mhpF	mhpF	acetaldehyde dehydrogenase	0.675896674595349	0.166695723695599	Upregulated	7.05125423314378	WP_000044314.1
C2566_RS01655	zraR	zraR	sigma-54-dependent response regulator transcription factor ZraR	0.673667000032299	0.102879274411172	Upregulated	66.1067540483678	WP_000148551.1
C2566_RS21930	adeD	adeD	adenine deaminase	0.672652191435808	0.144810378727321	Upregulated	30.4183104766264	WP_001065718.1
C2566_RS16890	norR	norR	nitric oxide reductase transcriptional regulator NorR	0.672628546732024	0.0849784464636257	Upregulated	45.2484123469116	WP_000010749.1
C2566_RS18210	glcB	glcB	malate synthase G	0.672515658636252	0.0305528675217484	Upregulated	100.591840458625	WP_000084131.1
C2566_RS20270	yhfT	yhfT	YhfT family protein	0.670147581548842	0.14896151776847	Upregulated	16.1890014321321	WP_000366852.1
C2566_RS08085	potF	potF	spermidine/putrescine ABC transporter substrate-binding protein PotF	0.669950536937745	0.144810378727321	Upregulated	17.454162935644	WP_000126069.1
C2566_RS11150	fdnG	fdnG	formate dehydrogenase-N subunit alpha	0.669175014649068	0.132234147622763	Upregulated	40.716780598207	WP_012767733.1
C2566_RS16795	C2566_RS16795	C2566_RS16795	hypothetical protein	0.668558596543429	0.0993913663119384	Upregulated	44.1786892455972	NA
C2566_RS15700	eutA	eutA	ethanolamine ammonia-lyase reactivating factor EutA	0.667401468968432	0.166079898802174	Upregulated	10.3217995486893	WP_001097447.1
C2566_RS15025	yfbS	yfbS	SLC13 family permease	0.667357171717829	0.0485578022664783	Upregulated	250.714499761749	WP_001012899.1
C2566_RS06005	ybaP	ybaP	TraB/GumN family protein	0.667105359132751	0.104893294725912	Upregulated	50.3057492392103	WP_000365173.1
C2566_RS17340	C2566_RS17340	C2566_RS17340	LacI family DNA-binding transcriptional regulator	0.664996778737739	0.108451738696374	Upregulated	62.8492123871181	WP_001140843.1
C2566_RS20125	kefB	kefB	glutathione-regulated potassium-efflux system protein KefB	0.662690530330558	0.0307692195209495	Upregulated	102.828592643978	WP_000399122.1
C2566_RS00565	yigB	yigB	5-amino-6-(5-phospho-D-ribitylamino)uracil phosphatase YigB	0.660491601170755	0.0596966270790182	Upregulated	44.9593054251291	WP_001213584.1
C2566_RS18040	galP	galP	galactose/proton symporter	0.660284023282135	0.0794907188776535	Upregulated	65.1245978239126	WP_012775975.1
C2566_RS20060	C2566_RS20060	C2566_RS20060	carbohydrate-binding protein	0.658873113059239	0.0592589267988118	Upregulated	56.6987876288059	WP_000773160.1
C2566_RS16735	proW	proW	glycine betaine/L-proline ABC transporter permease ProW	0.65798404045489	0.157182238870651	Upregulated	61.5021601723272	WP_000774988.1
C2566_RS15370	frc	frc	formyl-CoA transferase	0.657698885337082	0.178160089824792	Upregulated	8.86764679919623	WP_000106759.1
C2566_RS11795	rstB	rstB	two-component system sensor histidine kinase RstB	0.657472256128161	0.0361615870566984	Upregulated	172.487382834903	WP_000732510.1
C2566_RS24170	C2566_RS24170	C2566_RS24170	hypothetical protein	0.657092090408569	0.135449277826273	Upregulated	29.8938444350638	WP_012775983.1
C2566_RS06525	fes	fes	enterochelin esterase	0.65706384885387	0.165094048444448	Upregulated	9.89261683357037	WP_000125832.1
C2566_RS24950	ysgD	ysgD	protein YsgD	0.655267679429671	0.148791850141292	Upregulated	27.3595561626495	WP_211180520.1
C2566_RS16520	yfiR	yfiR	YfiR family protein	0.654802945795345	0.111328937861188	Upregulated	181.406510681415	WP_001212391.1
C2566_RS13780	wcaK	wcaK	colanic acid biosynthesis pyruvyl transferase WcaK	0.654531211660025	0.178566653343969	Upregulated	8.65339378826998	WP_000770767.1
C2566_RS17155	ygcO	ygcO	ferredoxin family protein	0.654470831335065	0.172218431343959	Upregulated	7.80650397722738	WP_000109526.1
C2566_RS20525	C2566_RS20525	C2566_RS20525	PstS family phosphate ABC transporter substrate-binding protein	0.652417525629605	0.179878326564394	Upregulated	13.1405448496786	WP_001032214.1
C2566_RS09265	flgH	flgH	flagellar basal body L-ring protein FlgH	0.651737919871235	0.17073886798197	Upregulated	19.0499767754762	WP_001295442.1
C2566_RS16680	ygaV	ygaV	ArsR/SmtB family transcription factor	0.651398032292441	0.13040214881667	Upregulated	20.5795473797189	WP_000137280.1
C2566_RS06535	entF	entF	enterobactin non-ribosomal peptide synthetase EntF	0.651174015057026	0.150416546404327	Upregulated	40.672669742154	WP_000077809.1
C2566_RS09530	phoQ	phoQ	two-component system sensor histidine kinase PhoQ	0.650612408096615	0.0358988270912493	Upregulated	102.757045087886	WP_000735411.1
C2566_RS06930	C2566_RS06930	C2566_RS06930	hypothetical protein	0.649317503384805	0.145814622919105	Upregulated	62.8992174213015	NA
C2566_RS16145	yfhR	yfhR	alpha/beta hydrolase	0.648500566056216	0.144662662787115	Upregulated	28.2167460890028	WP_001299515.1
C2566_RS04070	thiP	thiP	thiamine/thiamine pyrophosphate ABC transporter permease ThiP	0.648447368639047	0.156139284688306	Upregulated	31.721721983679	WP_000235723.1
C2566_RS04520	fhuD	fhuD	Fe(3+)-hydroxamate ABC transporter substrate-binding protein FhuD	0.646389167707699	0.158452097713308	Upregulated	17.0633197713045	WP_001310529.1
C2566_RS13855	wzc	wzc	tyrosine-protein kinase Wzc	0.646134152373483	0.183835482230878	Upregulated	18.9463715391247	WP_000137133.1
C2566_RS19155	yhbS	yhbS	GNAT family N-acetyltransferase	0.645183844773994	0.1108413666647	Upregulated	253.779424647108	WP_000908554.1
C2566_RS02665	ulaD	ulaD	3-keto-L-gulonate-6-phosphate decarboxylase UlaD	0.644984457832058	0.136380156227824	Upregulated	25.6883902687728	WP_000056745.1
C2566_RS07355	C2566_RS07355	C2566_RS07355	hypothetical protein	0.644600816645258	0.107865018791878	Upregulated	388.092723798605	NA
C2566_RS01245	glpX	glpX	class II fructose-bisphosphatase	0.644431318959288	0.100461066498396	Upregulated	118.182136888873	WP_001250640.1
C2566_RS15120	argT	argT	lysine/arginine/ornithine ABC transporter substrate-binding protein ArgT	0.643784889519227	0.16362313781881	Upregulated	330.213706562599	WP_000748271.1
C2566_RS15285	fadL	fadL	long-chain fatty acid transporter FadL	0.64372383640934	0.173496587342939	Upregulated	294.422071030474	WP_001295701.1
C2566_RS16525	dgcN	dgcN	diguanylate cyclase DgcN	0.64296475446718	0.12494287850208	Upregulated	58.8166130908631	WP_000969010.1
C2566_RS03945	caiT	caiT	L-carnitine/gamma-butyrobetaine antiporter	0.639166806064139	0.18701629907963	Upregulated	10.9709866716563	WP_000787118.1
C2566_RS12060	punR	punR	DNA-binding transcriptional activator PunR	0.638415942601719	0.0671988570788772	Upregulated	73.4253092606116	WP_000269493.1
C2566_RS21090	bcsR	bcsR	cellulose biosynthesis protein BcsR	0.638080744443357	0.0925859060889243	Upregulated	20.810429121171	WP_001063318.1
C2566_RS12310	selO	selO	protein adenylyltransferase SelO	0.637386642550556	0.107502410163235	Upregulated	68.3004542911007	WP_000175606.1
C2566_RS18885	yqjF	yqjF	DoxX family protein	0.63654956290247	0.141848222588526	Upregulated	40.9340146786784	WP_000732240.1
C2566_RS13915	yegL	yegL	vWA domain-containing protein	0.63581974209435	0.187115272178951	Upregulated	6.91650585978524	WP_000003153.1
C2566_RS12225	ydiN	ydiN	MFS transporter	0.635475058880509	0.188411795738568	Upregulated	6.88805919593866	WP_001301286.1
C2566_RS19360	yrbG	yrbG	calcium/sodium antiporter	0.634929217676906	0.0985507203102151	Upregulated	121.976029397502	WP_000922900.1
C2566_RS15365	oxc	oxc	oxalyl-CoA decarboxylase	0.63486444586855	0.185101092004996	Upregulated	17.1618494764981	WP_001283490.1
C2566_RS18285	C2566_RS18285	C2566_RS18285	lipopolysaccharide biosynthesis protein	0.633653279681711	0.188923219927177	Upregulated	10.676811221931	WP_000896885.1
C2566_RS12340	ihfA	ihfA	integration host factor subunit alpha	0.633514526191976	0.112173325140747	Upregulated	1227.20682122128	WP_001229265.1
C2566_RS01750	yjbD	yjbD	DUF3811 domain-containing protein	0.633450636224097	0.0526941901460144	Upregulated	98.8476484522659	WP_001207634.1
C2566_RS02145	phnM	phnM	alpha-D-ribose 1-methylphosphonate 5-triphosphate diphosphatase	0.632510926383258	0.144047033932952	Upregulated	10.1212378356978	WP_000586324.1
C2566_RS15740	eutT	eutT	ethanolamine utilization cob(I)yrinic acid a,c-diamide adenosyltransferase EutT	0.632073585900028	0.189469662045836	Upregulated	4.97048133091493	WP_000651266.1
C2566_RS02325	ghoT	ghoT	type V toxin-antitoxin system toxin GhoT	0.631869531841462	0.173802142217161	Upregulated	31.6199597569086	WP_001173343.1
C2566_RS00720	ysgA	ysgA	dienelactone hydrolase family protein	0.631655661435892	0.15234662995348	Upregulated	143.183449536435	WP_001298606.1
C2566_RS00700	fdrA	fdrA	acyl-CoA synthetase FdrA	0.630203365123423	0.19040916222124	Upregulated	11.1180536347458	WP_000865639.1
C2566_RS05800	ybaV	ybaV	helix-hairpin-helix domain-containing protein	0.629779444556498	0.144244080013247	Upregulated	52.3527693736741	WP_000680290.1
C2566_RS18740	ygjG	ygjG	putrescine aminotransferase	0.628671132888259	0.111777704996477	Upregulated	106.765630898668	WP_001301395.1
C2566_RS05805	fadM	fadM	long-chain acyl-CoA thioesterase FadM	0.627274684350065	0.152567453472904	Upregulated	54.9316216931984	WP_001194534.1
C2566_RS08500	ssuC	ssuC	aliphatic sulfonate ABC transporter permease SsuC	0.625344038128531	0.189287694080866	Upregulated	6.6653372997938	WP_000235203.1
C2566_RS04080	sgrR	sgrR	DNA-binding transcriptional regulator SgrR	0.624466175907873	0.117910253391192	Upregulated	30.8838626849915	WP_001295535.1
C2566_RS07645	cecR	cecR	DNA-binding transcriptional regulator CecR	0.622869095953821	0.126791216312592	Upregulated	66.3185296495279	WP_001296991.1
C2566_RS01910	qorA	qorA	quinone oxidoreductase	0.622211865580439	0.054900600852938	Upregulated	122.657147225104	WP_000235509.1
C2566_RS13770	wcaM	wcaM	colanic acid biosynthesis protein WcaM	0.622186627206682	0.188556786668689	Upregulated	14.4732574945356	WP_001115981.1
C2566_RS12490	cho	cho	excinuclease Cho	0.62055463730427	0.124907915030538	Upregulated	143.058799515311	WP_000252397.1
C2566_RS05240	prpB	prpB	methylisocitrate lyase	0.620201130011082	0.195650252117747	Upregulated	10.5280678311338	WP_000052206.1
C2566_RS17840	C2566_RS17840	C2566_RS17840	hypothetical protein	0.620050611954559	0.193884047943127	Upregulated	5.38463420017762	WP_001322018.1
C2566_RS02765	ytfF	ytfF	DMT family transporter	0.619625024530263	0.124203787582989	Upregulated	33.6409741507581	WP_001295194.1
C2566_RS09740	dadX	dadX	catabolic alanine racemase DadX	0.619598058140777	0.185101092004996	Upregulated	390.260528891014	WP_000197884.1
C2566_RS20800	rhsB	rhsB	rhs element protein RhsB	0.617152916235713	0.12053479713407	Upregulated	161.213515841373	WP_000015099.1
C2566_RS21570	yibQ	yibQ	divergent polysaccharide deacetylase family protein	0.616797811337629	0.117171742443227	Upregulated	41.6516932428271	WP_000483856.1
C2566_RS02720	C2566_RS02720	C2566_RS02720	acyl CoA:acetate/3-ketoacid CoA transferase	0.61641258232923	0.196326424356571	Upregulated	16.1284683019095	WP_001226942.1
C2566_RS04920	dinB	dinB	DNA polymerase IV	0.616021937630945	0.0694289097323838	Upregulated	55.2591005086604	WP_001226164.1
C2566_RS17175	ygcS	ygcS	MFS transporter	0.615807770928291	0.192371633381654	Upregulated	9.84371831936732	WP_000147666.1
C2566_RS24575	C2566_RS24575	C2566_RS24575	hypothetical protein	0.613486255673397	0.186001113274851	Upregulated	272.332562203099	WP_001305582.1
C2566_RS21080	bcsA	bcsA	UDP-forming cellulose synthase catalytic subunit	0.613060255256942	0.109742505002121	Upregulated	49.8775929989995	WP_000025892.1
C2566_RS09820	ychH	ychH	stress-induced protein YchH	0.612289859067391	0.18192733639592	Upregulated	3036.61320825345	WP_000823885.1
C2566_RS15975	pdeF	pdeF	cyclic-guanylate-specific phosphodiesterase PdeF	0.612245656509798	0.1744382918778	Upregulated	22.9321844289596	WP_000772722.1
C2566_RS15530	yfeR	yfeR	LysR family transcriptional regulator	0.611686892459528	0.066706775625838	Upregulated	45.6480624189799	WP_001109799.1
C2566_RS20485	rtcA	rtcA	RNA 3'-terminal phosphate cyclase	0.610425169406953	0.118364910879841	Upregulated	36.9990970850102	WP_001300557.1
C2566_RS07495	C2566_RS07495	C2566_RS07495	hypothetical protein	0.609992774617541	0.183584817138198	Upregulated	18.1491470160236	WP_001130801.1
C2566_RS05250	prpD	prpD	2-methylcitrate dehydratase	0.609919156647669	0.188923219927177	Upregulated	10.1523123359517	WP_001275862.1
C2566_RS02825	ytfP	ytfP	gamma-glutamylcyclotransferase family protein	0.608859465768814	0.0610809169079578	Upregulated	151.799157560726	WP_001219160.1
C2566_RS21440	yibF	yibF	glutathione S-transferase	0.608796242448665	0.159406149903038	Upregulated	38.6842337863695	WP_000779792.1
C2566_RS20665	livM	livM	branched chain amino acid ABC transporter permease LivM	0.608588053168901	0.201959790352483	Upregulated	8.5351891620946	WP_000803797.1
C2566_RS04510	fhuA	fhuA	ferrichrome porin FhuA	0.608160942497655	0.0232925286098404	Upregulated	115.569656766391	NA
C2566_RS07080	kdpE	kdpE	two-component system response regulator KdpE	0.607878027592507	0.200194456704712	Upregulated	9.22551900982865	WP_000186074.1
C2566_RS16855	srlA	srlA	PTS glucitol/sorbitol transporter subunit IIC	0.607872710384456	0.153881669266707	Upregulated	11.6629004398517	WP_000573321.1
C2566_RS01060	fdhE	fdhE	formate dehydrogenase accessory protein FdhE	0.607014236323288	0.0925859060889243	Upregulated	149.226819453572	WP_000027705.1
C2566_RS06940	C2566_RS06940	C2566_RS06940	hypothetical protein	0.606819923683367	0.200494257666568	Upregulated	11.0379934040197	NA
C2566_RS22000	yidH	yidH	YidH family protein	0.606228140421167	0.112750687763188	Upregulated	17.9226046796491	WP_001027452.1
C2566_RS01895	C2566_RS01895	C2566_RS01895	DUF2713 family protein	0.605351196201836	0.202665458730249	Upregulated	17.3087493197764	NA
C2566_RS17450	recD	recD	exodeoxyribonuclease V subunit alpha	0.604467494616351	0.0782612006714906	Upregulated	65.5867487224431	WP_000775931.1
C2566_RS22085	dgoK	dgoK	2-dehydro-3-deoxygalactonokinase	0.603439901456205	0.136380156227824	Upregulated	48.6457830264709	WP_000127107.1
C2566_RS17030	ltnD	ltnD	L-threonate dehydrogenase	0.603401136677602	0.19439671022578	Upregulated	10.1249542162445	WP_000847971.1
C2566_RS24965	ykiE	ykiE	protein YkiE	0.601208484933283	0.166067504320552	Upregulated	127.289481861098	WP_211180522.1
C2566_RS05350	mhpE	mhpE	4-hydroxy-2-oxovalerate aldolase	0.599343921454577	0.206702290672762	Upregulated	8.60235000781092	WP_001013494.1
C2566_RS14420	setB	setB	sugar efflux transporter SetB	0.599247708058973	0.17073886798197	Upregulated	25.1345494752046	WP_000551969.1
C2566_RS11405	ptrR	ptrR	putrescine utilization regulator PtrR	0.598915958467377	0.203738907256758	Upregulated	12.5423278473145	WP_000366501.1
C2566_RS01455	trmA	trmA	tRNA (uridine(54)-C5)-methyltransferase TrmA	0.598574866890719	0.0485578022664783	Upregulated	89.3159540925743	WP_000187022.1
C2566_RS13580	C2566_RS13580	C2566_RS13580	EutP/PduV family microcompartment system protein	0.598553380113195	0.2045990895617	Upregulated	7.44523373290445	WP_001016348.1
C2566_RS16240	glnB	glnB	nitrogen regulatory protein P-II	0.59831219883676	0.124907915030538	Upregulated	335.746862538801	WP_000717694.1
C2566_RS20265	C2566_RS20265	C2566_RS20265	aminotransferase class I/II-fold pyridoxal phosphate-dependent enzyme	0.595838586305999	0.202500790831185	Upregulated	7.48759717048668	NA
C2566_RS22090	dgoR	dgoR	D-galactonate utilization transcriptional regulator DgoR	0.595617987598242	0.14548747087413	Upregulated	35.7010072158651	WP_000174305.1
C2566_RS02535	mutL	mutL	DNA mismatch repair endonuclease MutL	0.594478768762581	0.143361455111238	Upregulated	455.067921701892	WP_001122505.1
C2566_RS08205	ybjX	ybjX	VirK/YbjX family protein	0.594325270863955	0.0246012825691846	Upregulated	128.280297868422	WP_001355621.1
C2566_RS03580	mdtM	mdtM	multidrug efflux MFS transporter MdtM	0.594193998360519	0.169290556561561	Upregulated	144.303942471627	WP_001137036.1
C2566_RS11095	nhoA	nhoA	N-hydroxyarylamine O-acetyltransferase	0.59400599177878	0.185101092004996	Upregulated	21.3753043239118	WP_000187904.1
C2566_RS16840	recA	recA	recombinase RecA	0.593913273823709	0.160491470640541	Upregulated	550.09621325137	WP_000963143.1
C2566_RS14390	psuT	psuT	NupC/NupG family nucleoside CNT transporter	0.59385841645003	0.112650543227886	Upregulated	35.5727857849908	WP_000353887.1
C2566_RS09590	bluF	bluF	blue light-responsive regulator BluF	0.591221311960356	0.153544775391079	Upregulated	101.455718188524	WP_001353798.1
C2566_RS21035	pdeH	pdeH	cyclic-guanylate-specific phosphodiesterase	0.590420686470569	0.203116857437836	Upregulated	6.66933067971172	WP_001295219.1
C2566_RS01590	thiS	thiS	sulfur carrier protein ThiS	0.589943068121127	0.19439671022578	Upregulated	14.8901642672741	WP_001166232.1
C2566_RS00055	yieE	yieE	4'-phosphopantetheinyl transferase family protein	0.58929738353812	0.107502410163235	Upregulated	120.593217389382	WP_000190670.1
C2566_RS21280	xylA	xylA	xylose isomerase	0.589085341627394	0.0275485459809208	Upregulated	98.9811063200265	WP_001149592.1
C2566_RS04910	C2566_RS04910	C2566_RS04910	flagellar biosynthesis protein FlhA	0.588412311697624	0.214012999251578	Upregulated	15.2686712738436	NA
C2566_RS24745	C2566_RS24745	C2566_RS24745	hypothetical protein	0.588038420401563	0.206702290672762	Upregulated	26.2021782086696	NA
C2566_RS13480	yeeJ	yeeJ	inverse autotransporter adhesin YeeJ	0.587617954245756	0.116682605962706	Upregulated	166.421102021272	WP_012775979.1
C2566_RS03160	fecR	fecR	ferric citrate uptake sigma factor regulator FecR	0.587589022247828	0.210899797288561	Upregulated	9.73547719673443	WP_001068910.1
C2566_RS03085	C2566_RS03085	C2566_RS03085	surface-adhesin E family protein	0.585835829339191	0.19654981968322	Upregulated	7.8537369994349	WP_000254999.1
C2566_RS05325	mhpA	mhpA	bifunctional 3-(3-hydroxy-phenyl)propionate/3-hydroxycinnamic acid hydroxylase	0.585205203660315	0.215267813797335	Upregulated	10.3317966177174	WP_001007410.1
C2566_RS08180	hcp	hcp	hydroxylamine reductase	0.584527827080831	0.204682998581999	Upregulated	24.6162318112439	WP_000458809.1
C2566_RS21065	bcsC	bcsC	cellulose synthase complex outer membrane protein BcsC	0.583976673558847	0.0685412573191365	Upregulated	112.087533092508	WP_001225168.1
C2566_RS01695	yjaB	yjaB	acetyltransferase	0.583676835516691	0.117910253391192	Upregulated	65.0235740827285	WP_000237005.1
C2566_RS03015	idnT	idnT	gnt-II system L-idonate transporter	0.583508232296434	0.198404487195057	Upregulated	26.1604306885979	WP_001128347.1
C2566_RS00310	C2566_RS00310	C2566_RS00310	hypothetical protein	0.582606649852516	0.178095999276881	Upregulated	151.92200017678	NA
C2566_RS08410	ycaR	ycaR	protein YcaR	0.582414654042357	0.129015446846212	Upregulated	76.421415972186	WP_000350058.1
C2566_RS22080	dgoA	dgoA	2-dehydro-3-deoxy-6-phosphogalactonate aldolase	0.581240681375896	0.195650252117747	Upregulated	11.7223873542641	WP_001198722.1
C2566_RS03935	caiB	caiB	L-carnitine CoA-transferase	0.580465947385087	0.19368234214304	Upregulated	14.3386649582186	NA
C2566_RS15375	yfdX	yfdX	YfdX family protein	0.57866124124099	0.210635043455294	Upregulated	14.254133494451	WP_000825604.1
C2566_RS16810	C2566_RS16810	C2566_RS16810	hypothetical protein	0.578158547991711	0.162787670313232	Upregulated	135.728602112232	NA
C2566_RS25045	C2566_RS25045	C2566_RS25045	fimbria/pilus outer membrane usher protein	0.575498778391551	0.221672517787152	Upregulated	21.3447487046121	NA
C2566_RS12305	hemP	hemP	hemin uptake protein HemP	0.573375074538429	0.223067793967852	Upregulated	6.86362865019473	WP_001270809.1
C2566_RS05150	betT	betT	choline BCCT transporter BetT	0.571883154412202	0.192371633381654	Upregulated	249.249557050836	WP_000131044.1
C2566_RS14480	yejG	yejG	YejG family protein	0.571434693820424	0.200633195655865	Upregulated	533.973706799039	WP_000202794.1
C2566_RS06580	entB	entB	enterobactin biosynthesis bifunctional isochorismatase/aryl carrier protein EntB	0.570675876418071	0.201989608426239	Upregulated	11.6122185513011	WP_001007155.1
C2566_RS14625	mqo	mqo	malate dehydrogenase (quinone)	0.570604983644662	0.0540044795744263	Upregulated	82.4860742354927	WP_000758073.1
C2566_RS19995	C2566_RS19995	C2566_RS19995	secretin N-terminal domain-containing protein	0.570336709800378	0.225153673285295	Upregulated	5.4453008814276	WP_000677419.1
C2566_RS06660	rnk	rnk	nucleoside diphosphate kinase regulator	0.570243428855059	0.179983532416123	Upregulated	93.3486229269725	WP_000089731.1
C2566_RS02625	yjfN	yjfN	DUF1471 family protease activator YjfN	0.569923052437185	0.205048863130991	Upregulated	191.981197582759	WP_000811566.1
C2566_RS04760	gmhB	gmhB	D-glycero-beta-D-manno-heptose 1,7-bisphosphate 7-phosphatase	0.569063921808262	0.117910253391192	Upregulated	111.506953494397	WP_001140174.1
C2566_RS04035	polB	polB	DNA polymerase II	0.569030272262659	0.0776010637390818	Upregulated	120.419430728465	WP_000035693.1
C2566_RS06950	C2566_RS06950	C2566_RS06950	hypothetical protein	0.568746322205339	0.217745056022981	Upregulated	80.5334302644448	NA
C2566_RS21785	yicJ	yicJ	glycoside-pentoside-hexuronide family transporter	0.568629141708443	0.201486543558356	Upregulated	22.7105237405274	WP_000834411.1
C2566_RS09225	flgM	flgM	flagellar biosynthesis anti-sigma factor FlgM	0.568073813648671	0.213789201769573	Upregulated	18.9164631532218	WP_000020880.1
C2566_RS00760	rmuC	rmuC	DNA recombination protein RmuC	0.56717680492305	0.185969835643408	Upregulated	276.384777351436	WP_000347696.1
C2566_RS18840	uxaC	uxaC	glucuronate isomerase	0.566342722312667	0.14679787329552	Upregulated	81.2549653355318	WP_000187442.1
C2566_RS16660	gabP	gabP	GABA permease	0.565106463564636	0.199569962223235	Upregulated	31.6261831728831	WP_001301367.1
C2566_RS12655	ydjH	ydjH	sugar kinase	0.564790868927676	0.225613169311165	Upregulated	8.34529995694666	WP_001353847.1
C2566_RS01595	thiF	thiF	thiazole biosynthesis adenylyltransferase ThiF	0.564115292326483	0.18368574232813	Upregulated	21.5461970228644	WP_000999737.1
C2566_RS19480	nanA	nanA	N-acetylneuraminate lyase	0.563070332967223	0.115420155289954	Upregulated	34.0148690314227	WP_000224714.1
C2566_RS05245	prpC	prpC	bifunctional 2-methylcitrate synthase/citrate synthase	0.562536536304359	0.226739582134375	Upregulated	8.72614687915622	WP_001285908.1
C2566_RS03495	C2566_RS03495	C2566_RS03495	hypothetical protein	0.562243062912391	0.182068131276945	Upregulated	129.142966196986	NA
C2566_RS10860	hokB	hokB	type I toxin-antitoxin system toxin HokB	0.561688150501329	0.225516820220859	Upregulated	1410.52222866318	WP_001320773.1
C2566_RS05315	lacI	lacI	DNA-binding transcriptional repressor LacI	0.561480343915517	0.190529455272069	Upregulated	58.7538115112033	WP_000805902.1
C2566_RS20575	gntK	gntK	gluconokinase	0.560771703328552	0.166003265297447	Upregulated	32.0283903120187	WP_000108330.1
C2566_RS13905	yegI	yegI	protein kinase YegI	0.560638293624338	0.209587752551283	Upregulated	40.6546761315235	WP_001300985.1
C2566_RS04050	araB	araB	ribulokinase	0.560139227842705	0.215634132454743	Upregulated	26.6429203038842	WP_000951777.1
C2566_RS16605	smpB	smpB	SsrA-binding protein SmpB	0.558893461288275	0.0581932598825615	Upregulated	85.1764539847628	WP_000162574.1
C2566_RS17270	yqcA	yqcA	flavodoxin	0.55833843174792	0.158200076893676	Upregulated	62.2087546453337	WP_000807751.1
C2566_RS20235	frlB	frlB	fructoselysine 6-phosphate deglycase	0.557413091502282	0.21006526688172	Upregulated	14.525090709872	WP_001295163.1
C2566_RS21010	yhjB	yhjB	helix-turn-helix transcriptional regulator	0.55625338060205	0.187270081436844	Upregulated	24.4698816655497	WP_001167676.1
C2566_RS14135	C2566_RS14135	C2566_RS14135	DUF4132 domain-containing protein	0.555551885540516	0.227834627539747	Upregulated	57.9460983543987	WP_001215622.1
C2566_RS20115	slyD	slyD	peptidylprolyl isomerase	0.555440209468985	0.189027746986884	Upregulated	605.880058148022	WP_000861334.1
C2566_RS17630	C2566_RS17630	C2566_RS17630	hypothetical protein	0.554658955553482	0.225153673285295	Upregulated	154.925522830848	NA
C2566_RS02340	cadA	cadA	lysine decarboxylase CadA	0.554647860204988	0.202833379360273	Upregulated	60.7798465699388	WP_001295383.1
C2566_RS16135	trmJ	trmJ	tRNA (cytosine(32)/uridine(32)-2'-O)-methyltransferase TrmJ	0.554598451569569	0.108451738696374	Upregulated	248.037570839742	WP_000940019.1
C2566_RS08905	rutD	rutD	pyrimidine utilization protein D	0.554510932512766	0.234654932151916	Upregulated	6.24086015202585	WP_000777653.1
C2566_RS08485	pncB	pncB	nicotinate phosphoribosyltransferase	0.554166826466824	0.228122360924351	Upregulated	723.787293337915	WP_001307697.1
C2566_RS01885	zur	zur	zinc uptake transcriptional repressor Zur	0.553672744935568	0.183584817138198	Upregulated	31.5461421732782	WP_001295691.1
C2566_RS02210	crfC	crfC	clamp-binding protein CrfC	0.553660703249853	0.225153673285295	Upregulated	28.9704633058951	WP_000288588.1
C2566_RS19065	agaB	agaB	PTS galactosamine transporter subunit IIB	0.55350918320227	0.226739582134375	Upregulated	4.93918894860134	WP_000098022.1
C2566_RS18735	aer	aer	aerotaxis sensor receptor Aer	0.552658780878863	0.0895734647768155	Upregulated	66.1235248611738	WP_000094721.1
C2566_RS10355	puuC	puuC	aldehyde dehydrogenase PuuC	0.552461482984172	0.239409610313777	Upregulated	12.3871409571731	WP_001009090.1
C2566_RS17550	galR	galR	HTH-type transcriptional regulator GalR	0.552295513305263	0.154110390780946	Upregulated	91.4459402867232	WP_000201048.1
C2566_RS01810	malF	malF	maltose ABC transporter permease MalF	0.551646778105324	0.239409610313777	Upregulated	14.2670495529893	WP_001297290.1
C2566_RS00210	asnC	asnC	transcriptional regulator AsnC	0.550632714666024	0.183584817138198	Upregulated	31.8045839220137	WP_000432970.1
C2566_RS09580	ycgX	ycgX	DUF1398 domain-containing protein	0.549572967748527	0.240055787576109	Upregulated	11.7384184243075	WP_000373101.1
C2566_RS18785	higA	higA	type II toxin-antitoxin system antitoxin HigA	0.548948620633984	0.19489834686132	Upregulated	23.0811335840141	WP_000560266.1
C2566_RS04525	fhuB	fhuB	Fe(3+)-hydroxamate ABC transporter permease FhuB	0.548617323026831	0.207897360051253	Upregulated	31.5197591896877	WP_061057646.1
C2566_RS01650	zraS	zraS	two-component system sensor histidine kinase ZraS	0.548365679381301	0.144814973323206	Upregulated	83.4974363440485	WP_001211926.1
C2566_RS13930	mdtC	mdtC	multidrug efflux RND transporter permease subunit MdtC	0.547786317890402	0.188662808529542	Upregulated	41.1272856497586	WP_000667585.1
C2566_RS22155	C2566_RS22155	C2566_RS22155	DKNYY family protein	0.546816718676973	0.187270081436844	Upregulated	24.7308454520988	NA
C2566_RS00915	yihA	yihA	ribosome biogenesis GTP-binding protein YihA/YsxC	0.546494256715849	0.152438924579345	Upregulated	136.671139612532	WP_000183349.1
C2566_RS06605	hcxA	hcxA	hydroxycarboxylate dehydrogenase HcxA	0.546001720751433	0.186001113274851	Upregulated	36.8521499642237	WP_001120460.1
C2566_RS08765	gfcD	gfcD	YjbH domain-containing protein	0.545398680931615	0.239409610313777	Upregulated	18.3866003850188	WP_000742328.1
C2566_RS04285	nadC	nadC	carboxylating nicotinate-nucleotide diphosphorylase	0.544757345026575	0.0511160000341067	Upregulated	120.940078601136	WP_001135174.1
C2566_RS01805	malG	malG	maltose ABC transporter permease MalG	0.544721307917375	0.23908424494742	Upregulated	7.50187073036104	WP_001252058.1
C2566_RS15905	hyfI	hyfI	hydrogenase 4 catalytic subunit HyfI	0.543606075653209	0.244228032695109	Upregulated	6.01390089060839	WP_000075541.1
C2566_RS11805	fumC	fumC	class II fumarate hydratase	0.543272841858899	0.164541946378674	Upregulated	294.628737612423	WP_001099086.1
C2566_RS10230	pgpB	pgpB	phosphatidylglycerophosphatase B	0.542925475380568	0.113371634661958	Upregulated	162.717451293228	WP_001256538.1
C2566_RS06585	entA	entA	2,3-dihydro-2,3-dihydroxybenzoate dehydrogenase EntA	0.542308669822549	0.214072473154874	Upregulated	10.802761156788	WP_000347664.1
C2566_RS15705	eutH	eutH	ethanolamine utilization protein EutH	0.541724895654671	0.24624679266082	Upregulated	10.2019793731983	WP_000512382.1
C2566_RS15685	eutL	eutL	ethanolamine utilization microcompartment protein EutL	0.541066762301074	0.241815320178862	Upregulated	9.67271835032033	WP_001111037.1
C2566_RS24870	C2566_RS24870	C2566_RS24870	hypothetical protein	0.540788258720577	0.246561399110843	Upregulated	7.77091303654568	WP_001297301.1
C2566_RS11220	ddpX	ddpX	D-alanyl-D-alanine dipeptidase	0.540620950022949	0.23603806571355	Upregulated	8.59076372821121	WP_001285833.1
C2566_RS15825	tmcA	tmcA	tRNA cytosine(34) acetyltransferase TmcA	0.539071494453626	0.11699961425779	Upregulated	95.9032137470303	WP_000829360.1
C2566_RS19785	yrdD	yrdD	type I DNA topoisomerase	0.538166620392395	0.18368574232813	Upregulated	370.99190765767	WP_001129722.1
C2566_RS20410	envZ	envZ	two-component system sensor histidine kinase EnvZ	0.537671918231051	0.150961478744998	Upregulated	122.564754651701	WP_001253686.1
C2566_RS12670	ydjK	ydjK	MFS transporter	0.536539813756571	0.245168640708832	Upregulated	14.8762255734386	WP_000435282.1
C2566_RS15620	ucpA	ucpA	SDR family oxidoreductase UcpA	0.536533326263512	0.210635043455294	Upregulated	1454.42147702373	WP_000517428.1
C2566_RS17095	ygbE	ygbE	DUF3561 family protein	0.536297840235606	0.126791216312592	Upregulated	175.629127140344	WP_001246104.1
C2566_RS14715	yfaA	yfaA	DUF2138 domain-containing protein	0.536026726951688	0.167163393564366	Upregulated	35.3598911909393	WP_000012273.1
C2566_RS10745	ldhA	ldhA	D-lactate dehydrogenase	0.535331158546467	0.171539995407945	Upregulated	139.946402728689	WP_000762229.1
C2566_RS21045	kdgK	kdgK	2-dehydro-3-deoxygluconokinase	0.535191457722608	0.144810378727321	Upregulated	43.6267810545966	WP_001300928.1
C2566_RS18195	sslE	sslE	lipoprotein metalloprotease SslE	0.534352738670755	0.184306590320597	Upregulated	42.9040183012369	WP_001034469.1
C2566_RS09435	ldtC	ldtC	L,D-transpeptidase LdtC	0.533998826194331	0.161007731274368	Upregulated	144.747597623797	WP_012767720.1
C2566_RS06565	fepB	fepB	Fe2+-enterobactin ABC transporter substrate-binding protein	0.533958676649506	0.214087806726653	Upregulated	25.9144772448272	WP_001234314.1
C2566_RS04745	metQ	metQ	methionine ABC transporter substrate-binding lipoprotein MetQ	0.533864183786288	0.127511972020412	Upregulated	164.194890438225	WP_000874224.1
C2566_RS05685	yajL	yajL	protein deglycase YajL	0.532603383864915	0.201031606902664	Upregulated	72.7274256599003	WP_001276309.1
C2566_RS07570	moaA	moaA	GTP 3',8-cyclase MoaA	0.530435030605131	0.0880358702626447	Upregulated	398.342535552534	WP_001295301.1
C2566_RS09745	cvrA	cvrA	potassium/proton antiporter	0.530298371699562	0.136380156227824	Upregulated	222.560881219066	WP_000340194.1
C2566_RS21355	yiaO	yiaO	2,3-diketo-L-gulonate TRAP transporter substrate-binding protein YiaO	0.529995526947657	0.253559546465644	Upregulated	9.31148698257893	WP_000776887.1
C2566_RS05365	fghA	fghA	S-formylglutathione hydrolase	0.528546847885642	0.188411795738568	Upregulated	53.8235225181407	WP_000419042.1
C2566_RS16675	yqaE	yqaE	YqaE/Pmp3 family membrane protein	0.527498514509858	0.240677140720837	Upregulated	55.7549536563989	WP_000508177.1
C2566_RS18920	cyuA	cyuA	cysteine desulfidase	0.527456774292247	0.190529455272069	Upregulated	30.0896560403748	WP_000460514.1
C2566_RS07285	mngA	mngA	PTS 2-O-a-mannosyl-D-glycerate transporter subunit IIABC	0.526899336324543	0.254351435524916	Upregulated	18.5359025992887	WP_001054864.1
C2566_RS06060	ybbO	ybbO	NADP(+)-dependent aldehyde reductase	0.524929354169766	0.130621656953126	Upregulated	53.5432364323276	WP_000148941.1
C2566_RS10360	puuB	puuB	gamma-glutamylputrescine oxidase	0.523226523688401	0.244944151653813	Upregulated	6.9638208216242	WP_000134870.1
C2566_RS07375	C2566_RS07375	C2566_RS07375	hypothetical protein	0.52322272975261	0.239469949287769	Upregulated	310.887219095115	NA
C2566_RS07465	C2566_RS07465	C2566_RS07465	ASCH domain-containing protein	0.522214679718985	0.234298334206524	Upregulated	13.6091959446864	WP_000002107.1
C2566_RS19475	nanT	nanT	sialic acid transporter NanT	0.52215418006864	0.16977295197968	Upregulated	47.5821149510313	WP_000108459.1
C2566_RS00830	yigZ	yigZ	IMPACT family protein	0.520836996076612	0.128243898115019	Upregulated	39.9863423621951	WP_001301303.1
C2566_RS08370	ycaL	ycaL	metallopeptidase YcaL	0.520561530539657	0.188556786668689	Upregulated	23.5136667970886	WP_001295345.1
C2566_RS07370	C2566_RS07370	C2566_RS07370	hypothetical protein	0.519813459414236	0.228122360924351	Upregulated	717.774618692993	NA
C2566_RS09220	flgN	flgN	flagella biosynthesis chaperone FlgN	0.519298017198284	0.213813891420257	Upregulated	21.7683070300582	WP_000197363.1
C2566_RS01635	hupA	hupA	nucleoid-associated protein HU-alpha	0.518845954594074	0.124781469940043	Upregulated	1219.6405400471	WP_001044513.1
C2566_RS06470	ybdF	ybdF	MmcQ/YjbR family DNA-binding protein	0.517765342977502	0.170988213992883	Upregulated	29.0840503490533	WP_000360951.1
C2566_RS10775	tynA	tynA	primary-amine oxidase	0.517559393109856	0.252202347829466	Upregulated	21.3541605821314	NA
C2566_RS16885	gutQ	gutQ	arabinose-5-phosphate isomerase GutQ	0.517430402990666	0.176152441065269	Upregulated	39.9160372034872	WP_001287420.1
C2566_RS02010	nrfA	nrfA	ammonia-forming nitrite reductase cytochrome c552 subunit	0.516633532754925	0.157618805678168	Upregulated	121.41147329525	WP_000196875.1
C2566_RS06945	C2566_RS06945	C2566_RS06945	hypothetical protein	0.515535653951832	0.263076589185919	Upregulated	41.9988437776901	NA
C2566_RS16390	yfiE	yfiE	LysR family transcriptional regulator	0.51538653003376	0.145515957804826	Upregulated	48.128609050149	WP_001300638.1
C2566_RS03030	idnK	idnK	gluconokinase	0.515124224404773	0.218167288489626	Upregulated	22.1924213702465	WP_000896738.1
C2566_RS08940	putP	putP	sodium/proline symporter PutP	0.515049357296443	0.253559546465644	Upregulated	447.068096144486	WP_001018486.1
C2566_RS18035	metK	metK	methionine adenosyltransferase	0.513900496606378	0.121327620476744	Upregulated	240.069581918974	WP_001062128.1
C2566_RS07555	bioD	bioD	dethiobiotin synthase	0.513836249732131	0.2554858810778	Upregulated	8.33216199783006	WP_000044837.1
C2566_RS21295	xylH	xylH	xylose ABC transporter permease XylH	0.513793931240968	0.264397645582068	Upregulated	14.6139561684195	WP_000047004.1
C2566_RS20885	rsmJ	rsmJ	16S rRNA (guanine(1516)-N(2))-methyltransferase RsmJ	0.51313323577887	0.230470117697867	Upregulated	16.539786683747	WP_000686620.1
C2566_RS06065	tesA	tesA	multifunctional acyl-CoA thioesterase I/protease I/lysophospholipase L1	0.511191790784351	0.223067793967852	Upregulated	20.7045553558663	WP_001295836.1
C2566_RS13185	yecD	yecD	hydrolase	0.511120199512213	0.150961478744998	Upregulated	47.0759956699217	WP_000891621.1
C2566_RS20860	yhiN	yhiN	NAD(P)/FAD-dependent oxidoreductase	0.510455264975229	0.16977295197968	Upregulated	74.9177745165629	WP_000439197.1
C2566_RS25150	C2566_RS25150	C2566_RS25150	hypothetical protein	0.507699297209938	0.268444612057724	Upregulated	4.57219106982374	NA
C2566_RS00985	yihP	yihP	MFS transporter	0.50741927784245	0.266950126457946	Upregulated	10.7333054325197	WP_000018393.1
C2566_RS18575	ribB	ribB	3,4-dihydroxy-2-butanone-4-phosphate synthase	0.505957275890804	0.209098581845601	Upregulated	360.780915868944	WP_001076997.1
C2566_RS18155	speC	speC	ornithine decarboxylase	0.505801928020392	0.126791216312592	Upregulated	86.0606555174465	WP_001326492.1
C2566_RS02755	cycA	cycA	D-serine/D-alanine/glycine transporter	0.505415481513796	0.253588110559575	Upregulated	560.642611077475	WP_000228346.1
C2566_RS09875	C2566_RS09875	C2566_RS09875	type I toxin-antitoxin system toxin Ldr family protein	0.504757416905878	0.259295203930661	Upregulated	141.267026704909	WP_000170951.1
C2566_RS00555	yigA	yigA	DUF484 domain-containing protein	0.503775603443256	0.185101092004996	Upregulated	49.7880582177637	WP_000812796.1
C2566_RS00900	yihG	yihG	acyltransferase	0.503433317557619	0.23752934772967	Upregulated	47.8471190251196	WP_001313432.1
C2566_RS14815	yfaY	yfaY	nicotinamide mononucleotide deamidase-related protein YfaY	0.50302338885048	0.141925809558661	Upregulated	47.8344554204771	WP_000921621.1
C2566_RS09535	phoP	phoP	two-component system response regulator PhoP	0.502575098850313	0.188556786668689	Upregulated	181.331069767422	WP_001265481.1
C2566_RS13795	cpsG	cpsG	colanic acid biosynthesis phosphomannomutase CpsG	0.502088850763561	0.252021427227421	Upregulated	25.2779286827775	WP_001374064.1
C2566_RS10540	abgT	abgT	p-aminobenzoyl-glutamate transporter	0.501672542630116	0.210596178786182	Upregulated	29.2443296048789	WP_000062972.1
C2566_RS19180	mtr	mtr	tryptophan permease	0.501424335148261	0.2554858810778	Upregulated	1317.29509001488	WP_000224351.1
C2566_RS20670	livH	livH	high-affinity branched-chain amino acid ABC transporter permease LivH	0.500700044800952	0.27812972449368	Upregulated	9.01210527235329	WP_001295111.1
C2566_RS02030	nrfE	nrfE	heme lyase CcmF/NrfE family subunit	0.500192989329625	0.217345285852538	Upregulated	74.0228698627482	WP_071586153.1
C2566_RS16710	nrdH	nrdH	glutaredoxin-like protein NrdH	0.499012119652095	0.278368102226631	Upregulated	12.9096040374306	WP_001223227.1
C2566_RS11410	yneK	yneK	putative protein YneK	0.498867769668537	0.266438704177392	Upregulated	9.6075582315948	WP_000258604.1
C2566_RS17860	ssrS	ssrS	hypothetical protein	0.497964647524788	0.253559546465644	Upregulated	688163.210116897	NA
C2566_RS07540	bioB	bioB	biotin synthase BioB	0.497955023345954	0.279058319381393	Upregulated	9.21385667295666	WP_000951213.1
C2566_RS10560	abgR	abgR	LysR family transcriptional regulator	0.497562608249997	0.152827323045824	Upregulated	63.7768712701214	WP_000885454.1
C2566_RS22900	ymcF	ymcF	cold-shock protein	0.497242803165251	0.27812972449368	Upregulated	55.8548858759875	WP_071524879.1
C2566_RS06560	entS	entS	enterobactin transporter EntS	0.497158735457744	0.273797247315572	Upregulated	14.1331875177088	WP_001041789.1
C2566_RS11650	rspA	rspA	starvation-sensing protein RspA	0.497015388734922	0.27812972449368	Upregulated	15.7366126339696	WP_001295394.1
C2566_RS03140	fecD	fecD	Fe(3+) dicitrate ABC transporter permease subunit FecD	0.496999338518577	0.277566417868364	Upregulated	12.749648603306	WP_000684856.1
C2566_RS02020	nrfC	nrfC	cytochrome c nitrite reductase Fe-S protein	0.496769084767048	0.253588110559575	Upregulated	15.5152388202706	WP_000220281.1
C2566_RS21390	C2566_RS21390	C2566_RS21390	glycoside hydrolase family 127 protein	0.496081539093054	0.27812972449368	Upregulated	21.7040894817492	WP_001026900.1
C2566_RS03165	fecI	fecI	RNA polymerase sigma factor FecI	0.495281660102403	0.260148520843907	Upregulated	23.2629392319286	WP_001283626.1
C2566_RS21915	nepI	nepI	purine ribonucleoside efflux pump NepI	0.495070442877691	0.27812972449368	Upregulated	19.2036841840647	WP_001401341.1
C2566_RS14425	yeiW	yeiW	YkgJ family cysteine cluster protein	0.495001709375473	0.254510786294494	Upregulated	10.5210840349809	WP_000389030.1
C2566_RS16955	hycD	hycD	formate hydrogenlyase subunit HycD	0.494549805199765	0.281280307324751	Upregulated	10.4303551366797	WP_000115234.1
C2566_RS05830	mdlA	mdlA	SmdA family multidrug ABC transporter permease/ATP-binding protein	0.494383928843547	0.220269024014428	Upregulated	83.3902577336012	WP_001235579.1
C2566_RS01005	yihT	yihT	sulfofructosephosphate aldolase	0.493857182790877	0.279477968890279	Upregulated	9.19106953725195	WP_001046453.1
C2566_RS14110	C2566_RS14110	C2566_RS14110	hypothetical protein	0.493610182184912	0.268099118188483	Upregulated	118.525151086469	WP_001268667.1
C2566_RS09735	dadA	dadA	D-amino acid dehydrogenase	0.492991201480986	0.272776154266542	Upregulated	436.24183009899	WP_001266908.1
C2566_RS17035	otnK	otnK	3-oxo-tetronate kinase	0.492564805619642	0.239792453764961	Upregulated	27.0507621873225	WP_000590371.1
C2566_RS16505	tyrA	tyrA	bifunctional chorismate mutase/prephenate dehydrogenase	0.492313844631238	0.131147029976606	Upregulated	47.9792509795036	WP_000225221.1
C2566_RS16790	yqaB	yqaB	fructose-1-phosphate/6-phosphogluconate phosphatase	0.492308640188146	0.139381881731685	Upregulated	54.3712129795227	WP_000273290.1
C2566_RS16225	yphH	yphH	ROK family protein	0.491676342807485	0.171407358737607	Upregulated	77.1562006610728	WP_001200789.1
C2566_RS04585	dapD	dapD	2,3,4,5-tetrahydropyridine-2,6-dicarboxylate N-succinyltransferase	0.491406933514337	0.208599954738763	Upregulated	397.339479572551	WP_001186650.1
C2566_RS04700	rof	rof	Rho-binding antiterminator	0.49090241101932	0.2045990895617	Upregulated	125.959214599115	WP_000062312.1
C2566_RS22015	yidK	yidK	solute:sodium symporter family transporter	0.49072170904059	0.281280307324751	Upregulated	14.7732991719249	WP_001087145.1
C2566_RS21790	C2566_RS21790	C2566_RS21790	hypothetical protein	0.490674071551697	0.27812972449368	Upregulated	104.951116327967	NA
C2566_RS04580	yaeI	yaeI	phosphodiesterase YaeI	0.490083907523208	0.248784927682487	Upregulated	17.322787757519	WP_000625625.1
C2566_RS13630	yeeZ	yeeZ	SDR family oxidoreductase	0.489740607959957	0.144810378727321	Upregulated	182.896113894023	WP_000754737.1
C2566_RS06860	gltL	gltL	glutamate/aspartate ABC transporter ATP-binding protein GltL	0.489464551526911	0.28177969743371	Upregulated	11.6598789702074	NA
C2566_RS18105	yggM	yggM	DUF1202 family protein	0.489011657671444	0.241008871754962	Upregulated	103.399999122183	WP_000745210.1
C2566_RS11200	ddpD	ddpD	ABC transporter ATP-binding protein	0.488796621717502	0.282081128748346	Upregulated	14.0301149177508	WP_000193517.1
C2566_RS21075	bcsB	bcsB	cellulose biosynthesis cyclic di-GMP-binding regulatory protein BcsB	0.488413838262925	0.241705172752353	Upregulated	40.6881687948159	WP_001324588.1
C2566_RS04905	rayT	rayT	REP-associated tyrosine transposase RayT	0.488221601415034	0.270452508375373	Upregulated	14.0350393584782	WP_000006260.1
C2566_RS05010	paoB	paoB	aldehyde oxidoreductase FAD-binding subunit PaoB	0.487986722340215	0.284154024173106	Upregulated	8.70276013162911	WP_000643325.1
C2566_RS00560	xerC	xerC	tyrosine recombinase XerC	0.487842380566087	0.191295247058497	Upregulated	52.2117573879886	WP_000130686.1
C2566_RS00315	C2566_RS00315	C2566_RS00315	hypothetical protein	0.487609614820426	0.278368102226631	Upregulated	44.5445185464746	NA
C2566_RS15060	yfcC	yfcC	putative basic amino acid antiporter YfcC	0.487106376558508	0.248784927682487	Upregulated	83.2063187811537	WP_001274501.1
C2566_RS03675	uxuA	uxuA	mannonate dehydratase	0.487032315308244	0.193594764211961	Upregulated	50.3746682300343	WP_000438562.1
C2566_RS00850	C2566_RS00850	C2566_RS00850	hypothetical protein	0.486050186743791	0.260148520843907	Upregulated	2260.29244317462	NA
C2566_RS00340	ilvG	ilvG	acetolactate synthase 2 catalytic subunit	0.485624578293511	0.180440404641373	Upregulated	106.729061596099	WP_001012606.1
C2566_RS24235	azuC	azuC	stress response protein AzuC	0.484299181066542	0.286255657323802	Upregulated	180.473914296023	WP_010723106.1
C2566_RS05420	iprA	iprA	hydrogen peroxide resistance inhibitor IprA	0.4840263995056	0.260350632834075	Upregulated	21.9633248139885	WP_012775994.1
C2566_RS14355	yieE	yieE	DNA-binding transcriptional regulator YeiE	0.482893757304504	0.215267813797335	Upregulated	89.9053475245874	WP_000548294.1
C2566_RS20205	nirB	nirB	NADPH-nitrite reductase large subunit	0.48275279065803	0.138746353782512	Upregulated	112.802487741082	WP_000049208.1
C2566_RS19525	degQ	degQ	serine endoprotease DegQ	0.482366419009402	0.164541946378674	Upregulated	95.3300043920955	WP_001295271.1
C2566_RS06670	citT	citT	citrate/succinate antiporter CitT	0.481828973807729	0.28548489946868	Upregulated	19.7889896462541	WP_000050323.1
C2566_RS14790	rpnE	rpnE	ISNCY family transposase	0.481781628069619	0.290044810616666	Upregulated	13.5505070887814	WP_000140557.1
C2566_RS22120	recF	recF	DNA replication/repair protein RecF	0.481297137615582	0.145871609673719	Upregulated	102.520062474995	WP_000060112.1
C2566_RS05515	ppnP	ppnP	pyrimidine/purine nucleoside phosphorylase	0.481268994597027	0.281280307324751	Upregulated	404.956042321371	WP_000941942.1
C2566_RS18520	yqiA	yqiA	esterase YqiA	0.480578026761525	0.162365314325371	Upregulated	175.228503832336	WP_000105733.1
C2566_RS01990	espX5	espX5	T3SS effector pentapeptide repeat protein EspX5	0.480047894562323	0.26456144878268	Upregulated	90.4442456952069	NA
C2566_RS10475	tpx	tpx	thiol peroxidase	0.477506398029981	0.282440156966691	Upregulated	757.275580246813	WP_000084387.1
C2566_RS06595	cstA	cstA	pyruvate/proton symporter CstA	0.47645674735644	0.27812972449368	Upregulated	945.756789465711	NA
C2566_RS22065	cbrA	cbrA	colicin M resistance lipid reductase CbrA	0.475092548289906	0.28177969743371	Upregulated	11.4716471428182	WP_001298958.1
C2566_RS08090	potG	potG	putrescine ABC transporter ATP-binding subunit PotG	0.474136022707295	0.290810165413438	Upregulated	8.88604777114033	WP_000996005.1
C2566_RS05015	paoA	paoA	aldehyde dehydrogenase iron-sulfur subunit PaoA	0.47353974603926	0.285612077121947	Upregulated	8.50020152077783	WP_000070679.1
C2566_RS13235	yecT	yecT	lysozyme inhibitor LprI family protein	0.472010514785817	0.28548489946868	Upregulated	21.1189802003192	WP_001320618.1
C2566_RS00705	C2566_RS00705	C2566_RS00705	DUF2877 domain-containing protein	0.471803565807584	0.299732588766079	Upregulated	10.2651949862496	WP_001301301.1
C2566_RS01610	rsd	rsd	sigma D regulator	0.47135511767016	0.257679876060153	Upregulated	273.596012812067	WP_000934302.1
C2566_RS20790	nikE	nikE	nickel import ATP-binding protein NikE	0.470705433042636	0.246543488889554	Upregulated	27.4213030348089	WP_000173665.1
C2566_RS14665	atoS	atoS	two-component system sensor histidine kinase AtoS	0.470668429842841	0.204468231873564	Upregulated	206.090746909776	WP_000559135.1
C2566_RS19040	agaE	agaE	PTS N-acetylgalactosamine transporter subunit IID	0.470274742235762	0.286235591398071	Upregulated	16.1453064850183	WP_001295548.1
C2566_RS12675	ydjL	ydjL	zinc-binding dehydrogenase	0.469345669414329	0.281280307324751	Upregulated	18.4423851737335	WP_000645220.1
C2566_RS01995	actP	actP	cation/acetate symporter ActP	0.46879662860805	0.279918388755538	Upregulated	235.688050350225	WP_000832570.1
C2566_RS07785	ybiW	ybiW	glycyl radical protein	0.46832550214241	0.281280307324751	Upregulated	27.4398768664721	WP_000209344.1
C2566_RS20175	argD	argD	bifunctional acetylornithine/succinyldiaminopimelate transaminase	0.467588488716238	0.171407358737607	Upregulated	102.731766094804	WP_000963792.1
C2566_RS02130	phnP	phnP	phosphonate metabolism protein PhnP	0.467235802576827	0.285300242276234	Upregulated	8.34265907489815	WP_000059908.1
C2566_RS19715	yhdX	yhdX	amino acid ABC transporter permease	0.46719779248601	0.303942255111872	Upregulated	10.5190110806069	WP_000019664.1
C2566_RS21400	yiaU	yiaU	LysR family transcriptional regulator	0.466509480663689	0.260371363302783	Upregulated	76.3475581736363	WP_000164036.1
C2566_RS25515	C2566_RS25515	C2566_RS25515	hypothetical protein	0.465534648182395	0.3017221197763	Upregulated	8.33678791992019	NA
C2566_RS04915	lafU	lafU	putative lateral flagellar export/assembly protein LafU	0.46523549757807	0.303382411424867	Upregulated	6.7103849481831	WP_000207564.1
C2566_RS18055	rsmE	rsmE	16S rRNA (uracil(1498)-N(3))-methyltransferase	0.463799617959716	0.185925475245774	Upregulated	88.2965118991459	WP_001222509.1
C2566_RS18470	mqsA	mqsA	type II toxin-antitoxin system antitoxin MqsA	0.463644658556929	0.287819133375451	Upregulated	638.151901895743	WP_000650107.1
C2566_RS03425	deoA	deoA	thymidine phosphorylase	0.463336245050945	0.183678433078133	Upregulated	130.638569166383	WP_038432744.1
C2566_RS01950	uvrA	uvrA	excinuclease ABC subunit UvrA	0.462241867325825	0.167460135746557	Upregulated	204.328326324686	WP_000357744.1
C2566_RS10725	ompN	ompN	porin OmpN	0.461646851135642	0.30224830435451	Upregulated	20.5898135465268	WP_000837924.1
C2566_RS25540	C2566_RS25540	C2566_RS25540	protein YpeD	0.461136287455556	0.305527541951357	Upregulated	33.6926951055496	WP_240811045.1
C2566_RS15445	glk	glk	glucokinase	0.460852109360436	0.208326717063148	Upregulated	141.654423635278	WP_000170346.1
C2566_RS00710	C2566_RS00710	C2566_RS00710	cysteine hydrolase family protein	0.460764887443136	0.291165659097422	Upregulated	11.5005279569244	WP_000194414.1
C2566_RS10420	ycjQ	ycjQ	zinc-dependent alcohol dehydrogenase	0.46054427301165	0.305685472772958	Upregulated	11.3611097189526	WP_000737347.1
C2566_RS08320	ycaM	ycaM	APC family permease	0.460291052671317	0.265317301219664	Upregulated	38.0825521321771	WP_000918506.1
C2566_RS13815	fcl	fcl	GDP-L-fucose synthase	0.458776493912365	0.310478727707853	Upregulated	10.0013483862207	WP_000043654.1
C2566_RS06590	entH	entH	proofreading thioesterase EntH	0.4586438835696	0.300182947329734	Upregulated	8.53670835070629	WP_000637953.1
C2566_RS04435	htrE	htrE	Yad fimbria usher protein HtrE	0.458576639702742	0.308794618146909	Upregulated	30.1704745373481	WP_000151605.1
C2566_RS21780	yicI	yicI	alpha-xylosidase	0.458294321416463	0.200194456704712	Upregulated	52.9562824290051	WP_000702882.1
C2566_RS10530	fnr	fnr	fumarate/nitrate reduction transcriptional regulator Fnr	0.457612267495648	0.214458288439309	Upregulated	1527.3960087567	NA
C2566_RS06730	cspE	cspE	transcription antiterminator/RNA stability regulator CspE	0.4564155402377	0.301051230172989	Upregulated	752.829559865528	WP_000034825.1
C2566_RS00505	aslB	aslB	anaerobic sulfatase maturase	0.454925799383332	0.190529455272069	Upregulated	48.8824309664107	WP_000941547.1
C2566_RS06925	ubiF	ubiF	3-demethoxyubiquinol 3-hydroxylase	0.454325794713484	0.163253894414182	Upregulated	256.230938995089	WP_000184540.1
C2566_RS00105	bglF	bglF	PTS beta-glucoside transporter subunit IIABC	0.452947945421666	0.314853311092048	Upregulated	26.1854200347313	WP_000137310.1
C2566_RS20215	nirC	nirC	nitrite transporter NirC	0.452875423635131	0.310478727707853	Upregulated	10.1604919535494	WP_000493556.1
C2566_RS19490	dcuC	dcuC	anaerobic C4-dicarboxylate transporter DcuC	0.45231895685582	0.315473423398183	Upregulated	14.3912912770634	WP_000467018.1
C2566_RS08510	ssuA	ssuA	aliphatic sulfonate ABC transporter substrate-binding protein SsuA	0.452081780992733	0.296680180743754	Upregulated	7.68356456752183	WP_001244308.1
C2566_RS00805	ubiD	ubiD	4-hydroxy-3-polyprenylbenzoate decarboxylase	0.451715525712926	0.254152829935247	Upregulated	708.587348186576	WP_000339805.1
C2566_RS11260	yddB	yddB	TonB-dependent receptor plug domain-containing protein	0.451656352979644	0.307743796949756	Upregulated	26.9694316992311	WP_000832450.1
C2566_RS03930	caiC	caiC	crotonobetaine/carnitine-CoA ligase	0.451558452125865	0.27812972449368	Upregulated	53.0385088771611	WP_000351506.1
C2566_RS02960	argF	argF	ornithine carbamoyltransferase	0.45141195188847	0.220269024014428	Upregulated	43.9767985434887	WP_000012907.1
C2566_RS02245	adiC	adiC	arginine/agmatine antiporter	0.451191768886105	0.308794618146909	Upregulated	29.9171477061141	WP_000093154.1
C2566_RS24645	ynaM	ynaM	YnaM/YnfT family protein	0.451127523098135	0.316207136404673	Upregulated	249.169245360854	WP_120795384.1
C2566_RS02840	ytfR	ytfR	galactofuranose ABC transporter, ATP-binding protein YtfR	0.450988719430379	0.223067793967852	Upregulated	52.9588123027528	WP_000210558.1
C2566_RS07545	bioF	bioF	8-amino-7-oxononanoate synthase	0.450526849742877	0.31569463336621	Upregulated	7.60063794868812	WP_000118797.1
C2566_RS08625	sulA	sulA	SOS-induced cell division inhibitor SulA	0.450395945514903	0.28548489946868	Upregulated	135.857558142902	WP_000288710.1
C2566_RS19280	yhbY	yhbY	ribosome assembly RNA-binding protein YhbY	0.450024382722082	0.250414646566132	Upregulated	337.678860981689	WP_001054420.1
C2566_RS19675	yhdJ	yhdJ	adenine-specific DNA-methyltransferase	0.449988007002624	0.310478727707853	Upregulated	15.7335691104357	WP_001258917.1
C2566_RS21950	uhpA	uhpA	transcriptional regulator UhpA	0.449916385953968	0.281953332011754	Upregulated	20.0694323116265	WP_000633668.1
C2566_RS09730	ycgB	ycgB	SpoVR family protein	0.44967783952829	0.24483666778044	Upregulated	374.993003012898	WP_000190854.1
C2566_RS08800	cspG	cspG	cold shock protein CspG	0.449648647022385	0.316390812582478	Upregulated	362.583013939324	WP_000066490.1
C2566_RS08420	ycbJ	ycbJ	YcbJ family phosphotransferase	0.449589332325059	0.264560832364514	Upregulated	445.182974189211	WP_000436922.1
C2566_RS16685	ygaP	ygaP	thiosulfate sulfurtransferase YgaP	0.44898496662829	0.279710996065999	Upregulated	20.1657359639912	WP_001229445.1
C2566_RS08645	helD	helD	DNA helicase IV	0.44894835371179	0.188556786668689	Upregulated	237.3573194003	WP_001295354.1
C2566_RS15090	yfcH	yfcH	TIGR01777 family oxidoreductase	0.448796044837367	0.252202347829466	Upregulated	172.526512901727	WP_001028341.1
C2566_RS05290	lacA	lacA	galactoside O-acetyltransferase	0.448650357560699	0.316994019072604	Upregulated	10.2842317488542	WP_001320653.1
C2566_RS02600	yjfK	yjfK	YjfK family protein	0.447557269038521	0.317852729051736	Upregulated	4.82301260855774	WP_000012548.1
C2566_RS23930	C2566_RS23930	C2566_RS23930	IS1 family transposase	0.44645390025529	0.279193611189963	Upregulated	55.1169738950508	NA
C2566_RS07780	ybiV	ybiV	sugar-phosphatase YbiV	0.446333101171649	0.279918388755538	Upregulated	45.0592704239563	WP_000114272.1
C2566_RS14440	yeiR	yeiR	zinc-binding GTPase YeiR	0.445549089146502	0.288564608117829	Upregulated	17.8938731859409	WP_000198822.1
C2566_RS21890	setC	setC	sugar efflux transporter	0.445479675856281	0.313206025548611	Upregulated	11.0800200583386	WP_001172876.1
C2566_RS07775	ybiU	ybiU	DUF1479 domain-containing protein	0.445452085822984	0.308794618146909	Upregulated	24.2714829604561	WP_000168797.1
C2566_RS16060	pbpC	pbpC	peptidoglycan glycosyltransferase PbpC	0.444373623691618	0.240677140720837	Upregulated	58.4050521970889	WP_001137669.1
C2566_RS06410	C2566_RS06410	C2566_RS06410	phage tail tip protein	0.444282518091178	0.28548489946868	Upregulated	195.712966754144	NA
C2566_RS06545	fepC	fepC	iron-enterobactin ABC transporter ATP-binding protein	0.443753595990216	0.324460189250376	Upregulated	13.2192913383692	WP_000140647.1
C2566_RS04480	hrpB	hrpB	ATP-dependent helicase HrpB	0.442439027950294	0.115322614539402	Upregulated	96.132853913236	WP_001350480.1
C2566_RS14240	yohD	yohD	DedA family protein	0.44242606505894	0.27812972449368	Upregulated	46.1157362862001	WP_001296821.1
C2566_RS19290	dacB	dacB	serine-type D-Ala-D-Ala carboxypeptidase	0.441980801078744	0.227834627539747	Upregulated	60.600370969841	WP_001212662.1
C2566_RS02110	alsB	alsB	D-allose transporter substrate-binding protein	0.440324263393264	0.253559546465644	Upregulated	21.5719360098357	WP_001046187.1
C2566_RS04755	metN	metN	methionine ABC transporter ATP-binding protein MetN	0.439981356763149	0.284729204707183	Upregulated	26.9402259928441	WP_000593994.1
C2566_RS18475	mqsR	mqsR	type II toxin-antitoxin system toxin MqsR	0.439834417565529	0.32627207556268	Upregulated	2878.29911796206	WP_000415584.1
C2566_RS15695	eutB	eutB	ethanolamine ammonia-lyase subunit alpha	0.439350520044302	0.327068987989014	Upregulated	10.3637544069891	WP_000769961.1
C2566_RS09770	ycgY	ycgY	protein YcgY	0.439126433310522	0.324735720559524	Upregulated	20.7971097446911	WP_000615067.1
C2566_RS10465	ycjF	ycjF	YcjF family protein	0.439042015086242	0.239469949287769	Upregulated	54.5957947297292	WP_000138728.1
C2566_RS02105	alsA	alsA	D-allose ABC transporter ATP-binding protein AlsA	0.438991012023383	0.327074129938747	Upregulated	13.1248941793458	WP_000235257.1
C2566_RS01905	pspG	pspG	envelope stress response protein PspG	0.438950162391039	0.313206025548611	Upregulated	22.8914043068413	WP_000891404.1
C2566_RS07665	ybiB	ybiB	DNA-binding protein YbiB	0.438019723086175	0.268444612057724	Upregulated	169.622787389358	WP_000386551.1
C2566_RS14520	C2566_RS14520	C2566_RS14520	hypothetical protein	0.437503843399998	0.326688618202531	Upregulated	12.986042102757	NA
C2566_RS15100	hisP	hisP	histidine ABC transporter ATP-binding protein HisP	0.437487533433923	0.268160219555178	Upregulated	91.0451591164401	WP_001293613.1
C2566_RS17855	fau	fau	5-formyltetrahydrofolate cyclo-ligase	0.437337854048529	0.259295203930661	Upregulated	267.360345303276	WP_001298273.1
C2566_RS17560	lysR	lysR	DNA-binding transcriptional regulator LysR	0.437263193198778	0.281280307324751	Upregulated	22.2080462309026	WP_000741828.1
C2566_RS02975	yjgN	yjgN	YjgN family protein	0.436173299858022	0.314751995819017	Upregulated	29.0788653077797	WP_000079628.1
C2566_RS17590	C2566_RS17590	C2566_RS17590	SDR family NAD(P)-dependent oxidoreductase	0.4360644452506	0.266438704177392	Upregulated	27.4023340709907	NA
C2566_RS02635	yjfP	yjfP	esterase	0.435350475359762	0.282323808751047	Upregulated	28.6092738118815	WP_000569679.1
C2566_RS13080	yebF	yebF	protein YebF	0.434597295108057	0.288564608117829	Upregulated	86.5110401357041	WP_001295500.1
C2566_RS14160	yehP	yehP	vWA domain-containing protein	0.434268898474764	0.330543375144239	Upregulated	11.7917928937311	WP_001300968.1
C2566_RS11510	ydfK	ydfK	cold shock protein YdfK	0.434115283208504	0.330543375144239	Upregulated	17.0373735419252	WP_000836768.1
C2566_RS13785	wzxC	wzxC	colanic acid undecaprenyl disphosphate flippase WzxC	0.432984141494577	0.329340924370548	Upregulated	13.0578708682212	WP_000058488.1
C2566_RS22100	yidA	yidA	sugar-phosphatase	0.432304522767752	0.16977295197968	Upregulated	97.1918023377129	WP_000985549.1
C2566_RS14165	yehQ	yehQ	SWIM zinc finger family protein	0.432070121079854	0.329340924370548	Upregulated	16.0222887559526	WP_001300967.1
C2566_RS10460	ycjX	ycjX	YcjX family protein	0.430419938033519	0.161324278220207	Upregulated	122.183405146393	WP_000825777.1
C2566_RS08610	matP	matP	macrodomain Ter protein MatP	0.430190819767243	0.290810165413438	Upregulated	525.438809265516	WP_000877161.1
C2566_RS00725	udp	udp	uridine phosphorylase	0.429759632017136	0.320239032681787	Upregulated	471.128388547707	WP_000045178.1
C2566_RS14385	yeiL	yeiL	transcriptional regulator YeiL	0.429562726983446	0.31390705618801	Upregulated	29.4219151443666	WP_000658583.1
C2566_RS10810	ynbC	ynbC	bifunctional alpha/beta hydrolase/class I SAM-dependent methyltransferase	0.429367986992808	0.329340924370548	Upregulated	24.3947769438564	WP_000431845.1
C2566_RS03460	ytjA	ytjA	DUF1328 domain-containing protein	0.42846376785591	0.305309989845763	Upregulated	61.4288499146531	WP_000490275.1
C2566_RS11890	rsxA	rsxA	electron transport complex subunit RsxA	0.428384987388281	0.312860128838376	Upregulated	27.2586006247232	WP_000133193.1
C2566_RS15255	yfcU	yfcU	fimbrial usher protein YfcU	0.42837685085982	0.327068987989014	Upregulated	39.1910128354279	WP_001300969.1
C2566_RS06935	C2566_RS06935	C2566_RS06935	hypothetical protein	0.427374452200103	0.305685472772958	Upregulated	115.095693966729	NA
C2566_RS20855	yhiM	yhiM	DUF2776 domain-containing protein	0.426851992299582	0.331542666485546	Upregulated	16.991927798744	WP_001028905.1
C2566_RS12555	ynjB	ynjB	ABC transporter substrate-binding protein	0.426716310825115	0.266759862703817	Upregulated	30.0874972598975	WP_001215339.1
C2566_RS02070	mdtO	mdtO	multidrug efflux transporter permease subunit MdtO	0.426303884198433	0.326688618202531	Upregulated	19.410785981575	WP_001275205.1
C2566_RS14905	elaB	elaB	stress response protein ElaB	0.426120621168588	0.266438704177392	Upregulated	111.217415534141	WP_000070621.1
C2566_RS04005	pdxA	pdxA	4-hydroxythreonine-4-phosphate dehydrogenase PdxA	0.426040570865036	0.15804600697515	Upregulated	223.406808148681	WP_000241277.1
C2566_RS09585	bluR	bluR	DNA-binding transcriptional repressor BluR	0.42580130218552	0.227424763377518	Upregulated	41.1326849530018	WP_000332308.1
C2566_RS03155	fecA	fecA	TonB-dependent Fe(3+) dicitrate receptor FecA	0.425213380534839	0.267509191810928	Upregulated	51.311705180981	WP_000188262.1
C2566_RS13155	ruvA	ruvA	Holliday junction branch migration protein RuvA	0.425173755955624	0.112650543227886	Upregulated	157.212985548124	WP_000580332.1
C2566_RS20460	nfuA	nfuA	Fe-S biogenesis protein NfuA	0.424644412483637	0.262218439389598	Upregulated	306.638234107819	WP_000619389.1
C2566_RS00655	yigL	yigL	sugar/pyridoxal phosphate phosphatase YigL	0.423996155535352	0.249118358229338	Upregulated	168.306277562691	WP_000285349.1
C2566_RS16770	emrB	emrB	multidrug efflux MFS transporter permease subunit EmrB	0.423715360057209	0.277334458363358	Upregulated	48.735924794851	WP_001295176.1
C2566_RS12295	ppsR	ppsR	posphoenolpyruvate synthetase regulatory kinase/phosphorylase PpsR	0.423302458704255	0.217634101698595	Upregulated	111.051241915079	WP_000368046.1
C2566_RS17800	argO	argO	arginine exporter ArgO	0.422798896974748	0.296682392236383	Upregulated	21.8929855272367	WP_000493352.1
C2566_RS07930	C2566_RS07930	C2566_RS07930	hypothetical protein	0.422613918578372	0.332168225283521	Upregulated	16.2973981580946	WP_001154431.1
C2566_RS00375	ppiC	ppiC	peptidylprolyl isomerase PpiC	0.422327111199799	0.310478727707853	Upregulated	43.5519969847117	WP_001140251.1
C2566_RS06880	gltK	gltK	glutamate/aspartate ABC transporter permease GltK	0.421885794386116	0.333669265821842	Upregulated	112.617879210522	WP_000272824.1
C2566_RS01410	ppc	ppc	phosphoenolpyruvate carboxylase	0.421270772305014	0.223323825964257	Upregulated	290.075800265448	WP_001005579.1
C2566_RS14250	mdtQ	mdtQ	multidrug resistance outer membrane protein MdtQ	0.420729846948885	0.345469359977658	Upregulated	15.4967902616123	WP_001078139.1
C2566_RS10205	ymiA	ymiA	YmiA family putative membrane protein	0.420395989561189	0.326211270561769	Upregulated	24.2506982925005	WP_001300896.1
C2566_RS05190	yahG	yahG	DUF1116 domain-containing protein	0.419949564164851	0.333748627620233	Upregulated	11.9123128600296	WP_000083450.1
C2566_RS12595	ynjI	ynjI	DUF1266 domain-containing protein	0.419317975469608	0.345469359977658	Upregulated	19.0624883928956	WP_000756910.1
C2566_RS18245	C2566_RS18245	C2566_RS18245	fatty acyl-AMP ligase	0.419303334288817	0.33177379662482	Upregulated	9.01922006865383	WP_001325883.1
C2566_RS05400	tauC	tauC	taurine ABC transporter permease TauC	0.419255150493211	0.327673376139748	Upregulated	14.6773613771092	WP_000114585.1
C2566_RS11290	ydeP	ydeP	acid resistance putative oxidoreductase YdeP	0.419000534490524	0.322168101898713	Upregulated	43.9742279463557	WP_000726691.1
C2566_RS19485	nanR	nanR	transcriptional regulator NanR	0.41821449359008	0.308794618146909	Upregulated	114.949100048374	WP_000523844.1
C2566_RS21170	C2566_RS21170	C2566_RS21170	hypothetical protein	0.417560013266878	0.299364797154838	Upregulated	22.6239557290748	NA
C2566_RS02710	C2566_RS02710	C2566_RS02710	MFS transporter	0.41702664754281	0.350231049279497	Upregulated	15.214670173057	WP_001033615.1
C2566_RS20200	tsgA	tsgA	MFS transporter TsgA	0.416190565083761	0.345025392860447	Upregulated	25.2380147969488	WP_000185257.1
C2566_RS01780	yjbH	yjbH	YjbH domain-containing protein	0.415603346462515	0.323375446801979	Upregulated	38.9830637231778	WP_000745706.1
C2566_RS07600	ybhM	ybhM	Bax inhibitor-1/YccA family protein	0.415558500710107	0.310478727707853	Upregulated	28.4540636013973	WP_000446894.1
C2566_RS03440	yjjI	yjjI	YjjI family glycine radical enzyme	0.415322095806837	0.222961644272177	Upregulated	49.7304030882605	WP_001143253.1
C2566_RS17830	scpA	scpA	methylmalonyl-CoA mutase	0.41501454157118	0.350709942394338	Upregulated	20.8413334262653	WP_000073223.1
C2566_RS15410	ypdB	ypdB	two-component system response regulator YpdB	0.413918621312906	0.269798635203907	Upregulated	106.006464640319	WP_001295458.1
C2566_RS07630	ybhS	ybhS	ABC transporter permease	0.413393605008751	0.221670365294484	Upregulated	75.6614705522684	WP_000070131.1
C2566_RS21370	sgbU	sgbU	L-ribulose-5-phosphate 3-epimerase	0.413115278132448	0.336561182468511	Upregulated	6.64988794743987	WP_001296811.1
C2566_RS00085	yieK	yieK	glucosamine-6-phosphate deaminase	0.412733683016737	0.353277752623267	Upregulated	8.7766614542478	WP_000766900.1
C2566_RS17300	ppnN	ppnN	nucleotide 5'-monophosphate nucleosidase PpnN	0.412516286430178	0.330543375144239	Upregulated	1138.55421930361	WP_000627995.1
C2566_RS20780	nikC	nikC	nickel ABC transporter permease subunit NikC	0.41217157458075	0.317106232993643	Upregulated	38.5342238333004	WP_001008963.1
C2566_RS01735	yjbB	yjbB	Na/Pi cotransporter family protein	0.41157939181381	0.265317301219664	Upregulated	72.9267008128752	WP_000956830.1
C2566_RS21955	ilvN	ilvN	acetolactate synthase small subunit	0.408751535732625	0.317153034709988	Upregulated	170.854649998138	WP_001181706.1
C2566_RS01310	yiiX	yiiX	YiiX family permuted papain-like enzyme	0.408048932251739	0.316189055560742	Upregulated	29.2133204483409	WP_000797341.1
C2566_RS16070	sseA	sseA	3-mercaptopyruvate sulfurtransferase	0.407848070948162	0.313732098295922	Upregulated	269.216355401349	WP_000108626.1
C2566_RS22020	yidL	yidL	helix-turn-helix transcriptional regulator	0.406818396854563	0.35245670769926	Upregulated	18.8635445910846	WP_001013540.1
C2566_RS21310	malS	malS	alpha-amylase	0.405492724180079	0.333748627620233	Upregulated	41.200987901354	WP_000761228.1
C2566_RS19695	acrF	acrF	multidrug efflux RND transporter permease subunit AcrF	0.40538037687557	0.308794618146909	Upregulated	69.7165366960233	WP_001273195.1
C2566_RS12960	mgrB	mgrB	PhoP/PhoQ regulator MgrB	0.405129801388567	0.329340924370548	Upregulated	618.594375498517	WP_000714550.1
C2566_RS05110	rclR	rclR	reactive chlorine-specific transcriptional regulator RclR	0.405011224881974	0.363042217613263	Upregulated	10.4102672995399	WP_000339594.1
C2566_RS18815	ygjR	ygjR	Gfo/Idh/MocA family protein	0.404788253109178	0.201959790352483	Upregulated	268.906820458504	WP_012775974.1
C2566_RS16935	hycH	hycH	formate hydrogenlyase assembly protein HycH	0.40440240325345	0.363501609631611	Upregulated	7.41856476875673	WP_001291921.1
C2566_RS09725	fadR	fadR	fatty acid metabolism transcriptional regulator FadR	0.403490032978484	0.328155712298724	Upregulated	141.264721784676	WP_000234823.1
C2566_RS02345	cadB	cadB	cadaverine/lysine antiporter	0.403407958151257	0.359786935502356	Upregulated	15.7397078132674	WP_000092909.1
C2566_RS06600	ybdD	ybdD	YbdD/YjiX family protein	0.403263710302798	0.353277752623267	Upregulated	211.841946603714	WP_000460431.1
C2566_RS03050	C2566_RS03050	C2566_RS03050	phosphoethanolamine transferase	0.403229703288983	0.310478727707853	Upregulated	173.136848058419	NA
C2566_RS21425	yiaY	yiaY	L-threonine dehydrogenase	0.403196579677402	0.314496290724255	Upregulated	44.4498626021197	WP_000168700.1
C2566_RS09040	csgG	csgG	curli production assembly/transport protein CsgG	0.401468120349758	0.305630696660268	Upregulated	26.4600443752763	WP_001189321.1
C2566_RS07115	C2566_RS07115	C2566_RS07115	DUF6531 domain-containing protein	0.401427589213688	0.365581529282279	Upregulated	22.6637754553894	WP_223343796.1
C2566_RS04065	thiQ	thiQ	thiamine ABC transporter ATP-binding protein ThiQ	0.401372644711676	0.36111909188398	Upregulated	12.359525504129	WP_000916325.1
C2566_RS20825	rbbA	rbbA	ribosome-associated ATPase/putative transporter RbbA	0.400276842106683	0.158200076893676	Upregulated	141.873265706385	WP_000149156.1
C2566_RS13135	znuA	znuA	zinc ABC transporter substrate-binding protein ZnuA	0.40011899932331	0.264397645582068	Upregulated	280.975533575789	WP_001300644.1
C2566_RS03275	yaaJ	yaaJ	alanine/glycine:cation symporter family protein	0.39964372956938	0.237447396404818	Upregulated	54.3727368772712	WP_001112606.1
C2566_RS03385	nadR	nadR	multifunctional transcriptional regulator/nicotinamide-nucleotide adenylyltransferase/ribosylnicotinamide kinase NadR	0.399541370899151	0.238820489712066	Upregulated	153.332523236256	WP_000093814.1
C2566_RS15580	pdxK	pdxK	pyridoxine/pyridoxal/pyridoxamine kinase	0.39796287006643	0.250326301262078	Upregulated	62.1218247870925	WP_000096674.1
C2566_RS10070	tonB	tonB	TonB system transport protein TonB	0.397596316536502	0.263076589185919	Upregulated	40.3293481635882	WP_001300409.1
C2566_RS01000	yihS	yihS	sulfoquinovose isomerase	0.397508587079469	0.362861580858025	Upregulated	24.320492837508	WP_000870916.1
C2566_RS12230	ydiB	ydiB	quinate/shikimate dehydrogenase	0.396828476584963	0.37297388449335	Upregulated	11.1668017675693	WP_000383469.1
C2566_RS08125	artQ	artQ	arginine ABC transporter permease ArtQ	0.395017480076922	0.353637915455588	Upregulated	54.7701186689562	WP_001001691.1
C2566_RS17195	ygcE	ygcE	FGGY-family carbohydrate kinase	0.394772238716694	0.346799538316084	Upregulated	28.8256627711802	WP_000039688.1
C2566_RS21190	tag	tag	DNA-3-methyladenine glycosylase I	0.394432813394236	0.263584482523135	Upregulated	36.763896530681	WP_000438944.1
C2566_RS08665	yccU	yccU	CoA-binding protein	0.394350167662635	0.328155945119354	Upregulated	36.0060128141331	WP_001301418.1
C2566_RS20470	malQ	malQ	4-alpha-glucanotransferase	0.393727261123457	0.309683041218396	Upregulated	205.359428131741	WP_000444361.1
C2566_RS04590	glnD	glnD	bifunctional uridylyltransferase/uridylyl-removing protein GlnD	0.393587076930717	0.281280307324751	Upregulated	76.7908572959881	WP_001094566.1
C2566_RS15525	C2566_RS15525	C2566_RS15525	FlxA-like family protein	0.392987748281049	0.374698421077818	Upregulated	8.31448346832501	WP_000201405.1
C2566_RS21795	C2566_RS21795	C2566_RS21795	tyrosine-type recombinase/integrase	0.392774941907546	0.337161283091709	Upregulated	92.7017970767328	WP_001218910.1
C2566_RS04440	yadV	yadV	fimbrial chaperone	0.392574138740373	0.331542666485546	Upregulated	7.09784090034192	WP_000465923.1
C2566_RS02750	fklB	fklB	FKBP-type peptidyl-prolyl cis-trans isomerase	0.392155271931044	0.364898856055031	Upregulated	149.364268966232	WP_000211237.1
C2566_RS07190	pxpA	pxpA	5-oxoprolinase subunit PxpA	0.391810333804071	0.255662175887777	Upregulated	85.5091455446326	WP_000687130.1
C2566_RS08995	dgcT	dgcT	GGDEF domain-containing protein	0.391471857364877	0.338609081299252	Upregulated	394.911837214727	WP_000409883.1
C2566_RS05060	ecpR	ecpR	ECP biosynthesis operon DNA-binding transcriptional regulator EcpR	0.391407081901115	0.37297388449335	Upregulated	6.95588171212418	WP_001301257.1
C2566_RS04025	rluA	rluA	bifunctional tRNA pseudouridine(32) synthase/23S rRNA pseudouridine(746) synthase RluA	0.391150505075489	0.323375446801979	Upregulated	48.1799351163017	WP_000525176.1
C2566_RS01120	rhaM	rhaM	L-rhamnose mutarotase	0.390348082464292	0.364980333811251	Upregulated	24.4135872534212	WP_000619495.1
C2566_RS06685	citF	citF	citrate lyase subunit alpha	0.390225985976984	0.376427452951956	Upregulated	10.1663954712649	WP_000192245.1
C2566_RS12660	ydjI	ydjI	ketose-bisphosphate aldolase	0.390179346034961	0.37823424399451	Upregulated	8.83311214082179	WP_000878903.1
C2566_RS04875	lpcA	lpcA	D-sedoheptulose 7-phosphate isomerase	0.389566385174412	0.291165659097422	Upregulated	139.501641440243	WP_000284050.1
C2566_RS03190	C2566_RS03190	C2566_RS03190	biofilm development regulator YmgB/AriR family protein	0.38925467780492	0.359876836572678	Upregulated	72.2112266894525	WP_000239862.1
C2566_RS25480	ykgR	ykgR	small membrane protein YkgR	0.389027561217168	0.368197930520917	Upregulated	152.957768993705	WP_000662258.1
C2566_RS04780	C2566_RS04780	C2566_RS04780	hypothetical protein	0.388909692322919	0.373154161057545	Upregulated	339.579085673745	NA
C2566_RS03135	fecE	fecE	Fe(3+) dicitrate ABC transporter ATP-binding protein FecE	0.388795182406608	0.379805130026659	Upregulated	12.4556340726824	WP_000175457.1
C2566_RS17425	C2566_RS17425	C2566_RS17425	hypothetical protein	0.388503928091945	0.328155945119354	Upregulated	322.026358892245	NA
C2566_RS11350	C2566_RS11350	C2566_RS11350	ABC transporter permease subunit	0.387917170927608	0.382125954162398	Upregulated	11.8145842490093	NA
C2566_RS15405	ypdA	ypdA	two-component system sensor histidine kinase YpdA	0.387769429231891	0.242940477426792	Upregulated	79.3870914109257	WP_000544359.1
C2566_RS17940	fldB	fldB	flavodoxin FldB	0.387179814985791	0.35027655426906	Upregulated	279.665634380795	WP_001055874.1
C2566_RS16530	yfiB	yfiB	OmpA family protein	0.386857407448361	0.338385174083703	Upregulated	33.7829814624266	WP_000589828.1
C2566_RS01440	sthA	sthA	Si-specific NAD(P)(+) transhydrogenase	0.38656857749722	0.324080040007816	Upregulated	1077.48628193199	WP_001120798.1
C2566_RS02280	yjdF	yjdF	DUF2238 domain-containing protein	0.386062627273776	0.35245670769926	Upregulated	19.6512949493463	WP_000198751.1
C2566_RS06665	rna	rna	ribonuclease I	0.385893186935167	0.27812972449368	Upregulated	200.209739626489	WP_000643397.1
C2566_RS21360	lyxK	lyxK	L-xylulokinase	0.385511562225369	0.382764632828194	Upregulated	14.8189106758509	WP_000196054.1
C2566_RS18770	ygjJ	ygjJ	protein YgjJ	0.385511496954876	0.337161283091709	Upregulated	8.00979598718733	WP_000767652.1
C2566_RS06035	ybbJ	ybbJ	NfeD family protein	0.384583917459948	0.379642937293104	Upregulated	49.1727745515754	WP_000970309.1
C2566_RS18435	yqhG	yqhG	YbjP/YqhG family protein	0.384278454515995	0.359786935502356	Upregulated	26.7486331195539	WP_000691619.1
C2566_RS16275	tadA	tadA	tRNA adenosine(34) deaminase TadA	0.38427451732523	0.308794618146909	Upregulated	96.6507439230724	WP_001297409.1
C2566_RS09080	ymdA	ymdA	protein YmdA	0.383873926098892	0.37823424399451	Upregulated	22.920103427144	WP_000489585.1
C2566_RS20000	gspE	gspE	type II secretion system ATPase GspE	0.383837195993483	0.386514832161968	Upregulated	11.2473173318226	WP_001219889.1
C2566_RS17930	sdhE	sdhE	FAD assembly factor SdhE	0.382868868105663	0.329340924370548	Upregulated	219.933834567765	WP_000354046.1
C2566_RS18860	mzrA	mzrA	EnvZ/OmpR regulon moderator MzrA	0.382861206320685	0.321476816476315	Upregulated	117.489229580698	WP_001166760.1
C2566_RS18175	gspL	gspL	type II secretion system protein GspL	0.38182715781354	0.362152691471525	Upregulated	6.33234898747282	NA
C2566_RS12240	ydiF	ydiF	acyl CoA:acetate/3-ketoacid CoA transferase	0.381794433957379	0.381760062527564	Upregulated	10.5699043809416	WP_000805638.1
C2566_RS15990	yfgH	yfgH	glycine zipper 2TM domain-containing protein	0.38176967350037	0.3868274688211	Upregulated	7.0140807708064	WP_001295476.1
C2566_RS05020	yagU	yagU	YagU family protein	0.381734419194791	0.329340924370548	Upregulated	82.2187802014849	WP_001019920.1
C2566_RS20480	malT	malT	HTH-type transcriptional regulator MalT	0.381630778690352	0.336943331800393	Upregulated	300.523533899232	WP_000906955.1
C2566_RS08165	ltaE	ltaE	low-specificity L-threonine aldolase	0.381366785683922	0.185101092004996	Upregulated	165.717096512811	WP_000566356.1
C2566_RS00350	ilvE	ilvE	branched-chain-amino-acid transaminase	0.380992482362872	0.28177969743371	Upregulated	81.9383044062058	WP_000208515.1
C2566_RS11120	narZ	narZ	nitrate reductase Z subunit alpha	0.380471656724806	0.386326428540625	Upregulated	41.2388840962965	WP_000040458.1
C2566_RS16165	hcaE	hcaE	3-phenylpropionate/cinnamic acid dioxygenase subunit alpha	0.380081688704675	0.391641122960575	Upregulated	14.3916606014815	WP_000211172.1
C2566_RS17005	flhA	flhA	formate hydrogenlyase transcriptional activator FlhA	0.37991743334726	0.329548195154899	Upregulated	103.841798133532	WP_001301332.1
C2566_RS01760	pgi	pgi	glucose-6-phosphate isomerase	0.379109259329124	0.166695723695599	Upregulated	601.006306522345	WP_000789986.1
C2566_RS16900	norW	norW	NADH:flavorubredoxin reductase NorW	0.378948331993329	0.387967881448649	Upregulated	15.2029421643859	WP_000064738.1
C2566_RS05755	bolA	bolA	transcriptional regulator BolA	0.378804946736317	0.373078229531396	Upregulated	991.927908962414	WP_000973448.1
C2566_RS13485	C2566_RS13485	C2566_RS13485	glycosyltransferase family 9 protein	0.378627901804019	0.3868274688211	Upregulated	35.6824811562047	NA
C2566_RS15645	yfeY	yfeY	RpoE-regulated lipoprotein	0.3781850967825	0.333748627620233	Upregulated	223.485292897957	WP_000838937.1
C2566_RS12495	ves	ves	environmental stress-induced protein Ves	0.378020837810989	0.394277180201927	Upregulated	8.00340251125163	WP_001300480.1
C2566_RS09455	lolD	lolD	lipoprotein-releasing ABC transporter ATP-binding protein LolD	0.37772926638913	0.329548195154899	Upregulated	46.7568258243845	WP_001033695.1
C2566_RS21525	lldD	lldD	quinone-dependent L-lactate dehydrogenase	0.377621816638926	0.390318659093692	Upregulated	460.867025466334	WP_000586962.1
C2566_RS16370	nadB	nadB	L-aspartate oxidase	0.377398586844845	0.356406619712249	Upregulated	65.2590838823387	WP_001094484.1
C2566_RS03980	kefC	kefC	glutathione-regulated potassium-efflux system protein KefC	0.376326699164842	0.282825624333573	Upregulated	45.0028600682554	WP_000377129.1
C2566_RS21260	wecH	wecH	O-acetyltransferase WecH	0.374858103687793	0.31390705618801	Upregulated	24.8160747681661	WP_001182642.1
C2566_RS15955	purM	purM	phosphoribosylformylglycinamidine cyclo-ligase	0.374611570286276	0.329548195154899	Upregulated	38.4261982582666	WP_001295474.1
C2566_RS02470	epmA	epmA	elongation factor P--(R)-beta-lysine ligase	0.374197022573975	0.327131122471893	Upregulated	43.7606662828231	WP_000004771.1
C2566_RS09085	ymdB	ymdB	O-acetyl-ADP-ribose deacetylase	0.373711161707338	0.305685472772958	Upregulated	39.8738923742045	WP_000857405.1
C2566_RS00960	yihL	yihL	GntR family transcriptional regulator	0.373618277105999	0.37823424399451	Upregulated	15.6638650036203	WP_000147429.1
C2566_RS08925	rutR	rutR	HTH-type transcriptional regulator RutR	0.371530281755483	0.317868696598364	Upregulated	112.790058319528	WP_001301219.1
C2566_RS18775	ygjK	ygjK	alpha-glucosidase	0.371319138388041	0.398444093230977	Upregulated	31.5323844178827	WP_000695489.1
C2566_RS14050	yegX	yegX	glycoside hydrolase family 25 protein	0.37124415531666	0.35245670769926	Upregulated	21.5936291226786	WP_001300994.1
C2566_RS05535	mak	mak	fructokinase	0.370654345466949	0.267799968407385	Upregulated	60.0043841619665	WP_001219309.1
C2566_RS02215	rdcB	rdcB	YjcZ-like family protein	0.370626761653218	0.386159332958492	Upregulated	8.99240893480582	WP_000169194.1
C2566_RS09090	clsC	clsC	cardiolipin synthase ClsC	0.370484207073683	0.262906925047228	Upregulated	48.296264790073	WP_001307714.1
C2566_RS00530	hemC	hemC	hydroxymethylbilane synthase	0.370422777039332	0.314751995819017	Upregulated	185.701706755136	WP_001354020.1
C2566_RS21565	envC	envC	murein hydrolase activator EnvC	0.370261458825894	0.281280307324751	Upregulated	69.4544665803463	WP_000196249.1
C2566_RS17395	gcvA	gcvA	glycine cleavage system transcriptional regulator GcvA	0.369583148056247	0.325385043931083	Upregulated	107.207405601938	WP_000044401.1
C2566_RS00625	yigI	yigI	acyl-CoA thioesterase YigI	0.36924490760951	0.389000479822	Upregulated	76.006825978602	WP_001277142.1
C2566_RS17315	xni	xni	flap endonuclease Xni	0.36879265546832	0.367016257473408	Upregulated	37.6601458845443	WP_000268232.1
C2566_RS06155	glxK	glxK	glycerate 3-kinase	0.368151511765214	0.360395212193453	Upregulated	19.929638223434	WP_000706355.1
C2566_RS06710	dpiB	dpiB	sensor histidine kinase DpiB	0.366823506197232	0.364714717170955	Upregulated	38.3454059242062	WP_012767702.1
C2566_RS15115	hisJ	hisJ	histidine ABC transporter substrate-binding protein HisJ	0.366272180947934	0.373764846833793	Upregulated	304.354444058774	WP_000737621.1
C2566_RS13260	cheY	cheY	chemotaxis response regulator CheY	0.366216850897114	0.409770323786475	Upregulated	10.3609566461564	WP_000763867.1
C2566_RS02640	ulaR	ulaR	HTH-type transcriptional regulator UlaR	0.366146456932061	0.310478727707853	Upregulated	80.9993331343166	WP_000133631.1
C2566_RS03450	yjjV	yjjV	metal-dependent hydrolase	0.36574978171409	0.305309989845763	Upregulated	59.7683527306139	WP_000563040.1
C2566_RS17130	cysH	cysH	phosphoadenosine phosphosulfate reductase	0.365394105506491	0.370737633320104	Upregulated	155.523557617041	WP_000039863.1
C2566_RS15465	mntH	mntH	Nramp family divalent metal transporter	0.365160950593554	0.37823424399451	Upregulated	311.975119478743	WP_000186384.1
C2566_RS18445	ygiQ	ygiQ	YgiQ family radical SAM protein	0.364655699157577	0.35245670769926	Upregulated	91.0721141762839	WP_000095154.1
C2566_RS18850	exuR	exuR	transcriptional regulator ExuR	0.364322929138376	0.360395212193453	Upregulated	529.607234218225	WP_000406493.1
C2566_RS13160	yebB	yebB	YebB family permuted papain-like enzyme	0.363573334259595	0.410261520064087	Upregulated	6.15486828378362	WP_001024904.1
C2566_RS10485	mpaA	mpaA	murein tripeptide amidase MpaA	0.362300239206286	0.353277752623267	Upregulated	37.005292278675	WP_000219122.1
C2566_RS22070	dgoT	dgoT	MFS transporter	0.361970028460732	0.416211990990924	Upregulated	15.4046316866249	WP_000253454.1
C2566_RS11225	dosP	dosP	oxygen-sensing cyclic-di-GMP phosphodiesterase DosP	0.36189110597285	0.412183548284499	Upregulated	23.8820896297101	WP_012304876.1
C2566_RS18745	ygjH	ygjH	tRNA-binding protein	0.361490224108832	0.412513980875793	Upregulated	13.2038930294227	WP_000450594.1
C2566_RS01435	oxyR	oxyR	DNA-binding transcriptional regulator OxyR	0.361344644330926	0.37297388449335	Upregulated	169.956641323108	WP_001025939.1
C2566_RS05040	ecpD	ecpD	fimbrial adhesin EcpD	0.361108618074454	0.353377059637083	Upregulated	40.1434052094455	WP_001301239.1
C2566_RS12745	nimR	nimR	DNA-binding transcriptional regulator NimR	0.360963309731142	0.37297388449335	Upregulated	27.6011376984096	WP_000972240.1
C2566_RS20245	frlD	frlD	fructoselysine 6-kinase	0.360424601903267	0.402625237350049	Upregulated	22.8339089537259	WP_000853353.1
C2566_RS06355	quuD	quuD	antitermination protein QuuD	0.360211866692274	0.416613959693776	Upregulated	16.7649901913549	WP_001204780.1
C2566_RS19440	gltB	gltB	glutamate synthase large subunit	0.359501883974072	0.374631337680944	Upregulated	98.5312597157862	WP_001406033.1
C2566_RS13145	znuB	znuB	zinc ABC transporter permease subunit ZnuB	0.358958041473998	0.329548195154899	Upregulated	44.1438931195825	WP_000571479.1
C2566_RS01210	cdh	cdh	CDP-diacylglycerol diphosphatase	0.358782188632152	0.329548195154899	Upregulated	31.852665353555	WP_000708994.1
C2566_RS14685	atoE	atoE	TIGR00366 family protein	0.358397338807272	0.416228187416559	Upregulated	10.4293748084003	WP_000580275.1
C2566_RS20655	livF	livF	high-affinity branched-chain amino acid ABC transporter ATP-binding protein LivF	0.358216423471978	0.416228187416559	Upregulated	7.6356620731694	WP_000416895.1
C2566_RS18550	ygiB	ygiB	DUF1190 family protein	0.357708921478915	0.382764632828194	Upregulated	357.314944406606	WP_000831543.1
C2566_RS02450	frdD	frdD	fumarate reductase subunit FrdD	0.357690981814769	0.333669265821842	Upregulated	358.263161393888	WP_000609663.1
C2566_RS21870	C2566_RS21870	C2566_RS21870	DUF5983 family protein	0.357625595778231	0.416211990990924	Upregulated	9.0935881121989	WP_000761714.1
C2566_RS08200	ybjD	ybjD	ATP-dependent endonuclease	0.356825591883435	0.299732588766079	Upregulated	56.577621626652	WP_000599802.1
C2566_RS17755	cmtA	cmtA	PTS mannitol transporter subunit IICB	0.356740251696802	0.416228187416559	Upregulated	15.0589113823549	WP_000428805.1
C2566_RS04645	skp	skp	molecular chaperone Skp	0.356624297566981	0.35455116752875	Upregulated	685.322913570872	WP_000758956.1
C2566_RS06040	qmcA	qmcA	SPFH domain-containing protein	0.356417129776888	0.347420191444737	Upregulated	137.365163303927	WP_000904502.1
C2566_RS09385	hinT	hinT	purine nucleoside phosphoramidase	0.356280927520977	0.313206025548611	Upregulated	111.227134703304	WP_000807125.1
C2566_RS17040	ygbL	ygbL	aldolase	0.355741381499508	0.409112738985079	Upregulated	13.6464135363352	WP_001278994.1
C2566_RS04360	gcd	gcd	quinoprotein glucose dehydrogenase	0.355637143789855	0.282825624333573	Upregulated	91.0591808457914	WP_001306211.1
C2566_RS18730	nfeR	nfeR	DNA-binding transcriptional regulator NfeR	0.355227148415117	0.335731975264567	Upregulated	37.7422154428558	WP_000018003.1
C2566_RS10715	ydfK	ydfK	cold shock protein YdfK	0.354754404925364	0.425633970629845	Upregulated	53.0535008067342	WP_000836768.1
C2566_RS05005	paoC	paoC	aldehyde oxidoreductase molybdenum-binding subunit PaoC	0.354344489325176	0.425633970629845	Upregulated	25.3599167558289	WP_000667062.1
C2566_RS13890	dgcE	dgcE	diguanylate cyclase	0.354026817177523	0.225153673285295	Upregulated	149.936651081879	WP_000043781.1
C2566_RS19520	zapG	zapG	Z-ring associated protein ZapG	0.353888497656096	0.353637915455588	Upregulated	299.672087455563	WP_001295270.1
C2566_RS00275	rbsR	rbsR	ribose operon transcriptional repressor RbsR	0.353640985472687	0.318456928937035	Upregulated	76.6100245456622	WP_000224456.1
C2566_RS07955	C2566_RS07955	C2566_RS07955	phage portal protein	0.353101648997943	0.425633970629845	Upregulated	11.9769012757814	WP_000520360.1
C2566_RS00060	yieF	yieF	class I chromate reductase YieF	0.352930822536793	0.329300107228521	Upregulated	77.2468103544474	WP_001291268.1
C2566_RS19170	ubiV	ubiV	U32 family peptidase	0.352888453396291	0.392794197016891	Upregulated	24.7546889340745	WP_001301318.1
C2566_RS06575	entE	entE	(2,3-dihydroxybenzoyl)adenylate synthase EntE	0.352809452220893	0.424101570338318	Upregulated	14.3447255380189	WP_000026804.1
C2566_RS12730	yeaK	yeaK	mischarged aminoacyl-tRNA deacylase	0.352506724178072	0.286093907087986	Upregulated	99.4588323599165	WP_000138051.1
C2566_RS20150	prkB	prkB	phosphoribulokinase	0.352229142293288	0.335769089837884	Upregulated	97.9695202943296	WP_001274680.1
C2566_RS20680	panM	panM	aspartate 1-decarboxylase autocleavage activator PanM	0.351844427354779	0.380155190664746	Upregulated	17.803083794653	WP_000778795.1
C2566_RS02350	cadC	cadC	lysine decarboxylation/transport transcriptional activator CadC	0.351505826023087	0.414995333673432	Upregulated	40.4816446001256	WP_001187177.1
C2566_RS05820	cof	cof	HMP-PP phosphatase	0.350832191944545	0.382125954162398	Upregulated	78.8113072306225	WP_000113027.1
C2566_RS04860	yafV	yafV	2-oxoglutaramate amidase	0.350797953843134	0.300203935608351	Upregulated	83.6224311018647	WP_001118052.1
C2566_RS00335	ilvL	ilvL	ilv operon leader peptide	0.350751215224005	0.416613959693776	Upregulated	880.220940019002	WP_001311244.1
C2566_RS20455	gntX	gntX	DNA utilization protein GntX	0.350654994446851	0.379805130026659	Upregulated	186.037520487949	WP_001297265.1
C2566_RS12815	yeaV	yeaV	BCCT family transporter YeaV	0.350406528791619	0.396453651110725	Upregulated	27.9696479280178	NA
C2566_RS20675	livK	livK	high-affinity branched-chain amino acid ABC transporter substrate-binding protein LivK	0.349839732554498	0.431756877008451	Upregulated	17.1293566386612	WP_001300935.1
C2566_RS15310	yfdC	yfdC	formate/nitrite transporter family protein	0.348914550010476	0.429707611719924	Upregulated	17.4720969316255	WP_000368117.1
C2566_RS14730	yfaL	yfaL	AIDA-I family autotransporter adhesin YfaL/EhaC	0.348322441154743	0.42751253789291	Upregulated	67.9781355785383	WP_001220069.1
C2566_RS13790	wcaJ	wcaJ	undecaprenyl-phosphate glucose phosphotransferase	0.346155281018249	0.403101446859716	Upregulated	7.18420809359946	WP_000183130.1
C2566_RS18075	yggR	yggR	PilT/PilU family type 4a pilus ATPase	0.346152753330846	0.436693225588611	Upregulated	10.425617404686	WP_001326494.1
C2566_RS15335	emrY	emrY	multidrug efflux MFS transporter permease subunit EmrY	0.346038594060445	0.423132367899454	Upregulated	18.0743351581106	WP_001018731.1
C2566_RS08400	lpxK	lpxK	tetraacyldisaccharide 4'-kinase	0.345921499602595	0.386514832161968	Upregulated	49.1019817034179	WP_000570539.1
C2566_RS06185	ylbF	ylbF	DUF2877 domain-containing protein	0.34576103666524	0.433654000327419	Upregulated	8.65793694750344	WP_001301143.1
C2566_RS12615	ydjA	ydjA	NAD(P)H nitroreductase	0.345683449352561	0.422276744018419	Upregulated	149.41291318695	WP_000339283.1
C2566_RS05575	malZ	malZ	maltodextrin glucosidase	0.345192635916658	0.333669265821842	Upregulated	69.2503925106964	WP_001310597.1
C2566_RS20640	ugpA	ugpA	sn-glycerol-3-phosphate ABC transporter permease UgpA	0.345158537349228	0.434833915354242	Upregulated	15.1373856974646	WP_000099289.1
C2566_RS12755	yeaO	yeaO	DUF488 domain-containing protein	0.344952600735003	0.381760062527564	Upregulated	52.3034098371127	WP_001297652.1
C2566_RS02880	nrdG	nrdG	anaerobic ribonucleoside-triphosphate reductase-activating protein	0.344807736877934	0.333748627620233	Upregulated	42.59954471775	WP_001106238.1
C2566_RS24930	yqiD	yqiD	protein YqiD	0.344613987758436	0.40806781814933	Upregulated	241.00097166523	WP_000469266.1
C2566_RS00790	tatC	tatC	Sec-independent protein translocase subunit TatC	0.344601203614622	0.401943207649905	Upregulated	83.6155385552579	WP_000109943.1
C2566_RS25105	yqiM	yqiM	protein YqiM	0.34405366126146	0.435398038508691	Upregulated	321.457892908023	WP_211180508.1
C2566_RS10790	pdxI	pdxI	pyridoxine 4-dehydrogenase	0.34403037998775	0.422697838413357	Upregulated	20.6482102244491	NA
C2566_RS24945	C2566_RS24945	C2566_RS24945	hypothetical protein	0.344017932948549	0.417137979319775	Upregulated	1463.68214562608	WP_000074142.1
C2566_RS10425	ycjR	ycjR	sugar phosphate isomerase/epimerase family protein	0.343392575180097	0.440426530012072	Upregulated	9.15417637063387	WP_000690229.1
C2566_RS16925	ascB	ascB	6-phospho-beta-glucosidase AscB	0.343022752074524	0.416613959693776	Upregulated	31.6926358667091	WP_000110340.1
C2566_RS01625	nfi	nfi	deoxyribonuclease V	0.342394052426259	0.378375779180412	Upregulated	34.5953153215077	WP_000362388.1
C2566_RS16095	iscX	iscX	Fe-S cluster assembly protein IscX	0.342361156497323	0.38116913161177	Upregulated	141.771168853446	WP_000523616.1
C2566_RS21070	bcsZ	bcsZ	cellulose synthase complex periplasmic endoglucanase BcsZ	0.342263842782936	0.40806781814933	Upregulated	20.0438910380809	WP_001295222.1
C2566_RS15265	sixA	sixA	phosphohistidine phosphatase SixA	0.342200056216849	0.403311718911202	Upregulated	277.070340024733	WP_001195819.1
C2566_RS05445	yaiY	yaiY	YaiY family protein	0.34165096265387	0.442987707433147	Upregulated	6.3371346653815	WP_000763151.1
C2566_RS16085	sseB	sseB	enhanced serine sensitivity protein SseB	0.34137065442702	0.288564608117829	Upregulated	241.981325589365	WP_001295479.1
C2566_RS10470	tyrR	tyrR	transcriptional regulator TyrR	0.341254318253356	0.281953332011754	Upregulated	237.779188393618	WP_001300658.1
C2566_RS01925	tyrB	tyrB	aromatic amino acid transaminase	0.341158265803946	0.273995817932783	Upregulated	74.1913571773393	WP_000486988.1
C2566_RS12580	nudG	nudG	CTP pyrophosphohydrolase	0.340546932884186	0.431756877008451	Upregulated	11.5822693922288	WP_000781888.1
C2566_RS11785	ydgC	ydgC	GlpM family protein	0.33964202628444	0.415420900675338	Upregulated	54.9879581494097	WP_000524868.1
C2566_RS03970	yaaU	yaaU	MFS transporter	0.339640664408512	0.443972185420622	Upregulated	14.647513118199	WP_001183198.1
C2566_RS20775	nikB	nikB	nickel ABC transporter permease subunit NikB	0.339126508899704	0.40995692994625	Upregulated	81.1843749911881	WP_000947068.1
C2566_RS04765	C2566_RS04765	C2566_RS04765	hypothetical protein	0.33845445810826	0.387967881448649	Upregulated	5940.80560788611	NA
C2566_RS21875	C2566_RS21875	C2566_RS21875	DUF957 domain-containing protein	0.337991442243982	0.447713528216777	Upregulated	20.5673593586887	WP_000839243.1
C2566_RS02125	yjdP	yjdP	DDRRRQL repeat protein YjdP	0.33782835326975	0.442987707433147	Upregulated	11.7550345804278	WP_000819750.1
C2566_RS05220	yahM	yahM	protein YahM	0.33765709119708	0.444941229917115	Upregulated	16.9487323577397	WP_000290616.1
C2566_RS19515	zapE	zapE	cell division protein ZapE	0.336936830782443	0.281280307324751	Upregulated	107.849543780842	WP_001192312.1
C2566_RS02900	treR	treR	trehalose operon repressor TreR	0.336230637189275	0.380043393727183	Upregulated	36.9235893036807	WP_001181324.1
C2566_RS11380	uxaB	uxaB	tagaturonate reductase	0.335328936646254	0.337161283091709	Upregulated	65.2481591450008	WP_000854633.1
C2566_RS20620	yhhA	yhhA	DUF2756 family protein	0.33530842987009	0.393518834314283	Upregulated	241.38339659221	WP_000825996.1
C2566_RS19055	agaS	agaS	AgaS family sugar isomerase	0.334767584367606	0.393781628269791	Upregulated	5.79826943181549	WP_001114873.1
C2566_RS14340	yeiG	yeiG	S-formylglutathione hydrolase	0.334284231454276	0.386514832161968	Upregulated	102.855101622065	NA
C2566_RS04900	yafL	yafL	C40 family peptidase	0.333886583039415	0.452677401468777	Upregulated	9.54952457849464	WP_001301253.1
C2566_RS01640	yjaH	yjaH	DUF1481 domain-containing protein	0.333793946084741	0.407846872859873	Upregulated	32.7780827488636	WP_001300651.1
C2566_RS12560	ynjC	ynjC	ABC transporter permease subunit	0.333258406295043	0.434079273562286	Upregulated	23.0939513536792	WP_000224958.1
C2566_RS21265	yiaA	yiaA	inner membrane protein YiaA	0.332907623078736	0.44079271937657	Upregulated	22.7695367889076	WP_001296808.1
C2566_RS05815	ybaE	ybaE	SgrR family transcriptional regulator	0.332882420080588	0.402625237350049	Upregulated	633.071512323858	WP_001238194.1
C2566_RS16210	yphE	yphE	sugar ABC transporter ATP-binding protein	0.332307005500769	0.452140540986554	Upregulated	17.0992309112325	WP_000493466.1
C2566_RS13900	yegD	yegD	molecular chaperone	0.332232635705873	0.451406982570527	Upregulated	23.2281499646615	WP_000469743.1
C2566_RS10405	ycjN	ycjN	ABC transporter substrate-binding protein	0.332092145353616	0.435398038508691	Upregulated	7.22889041429019	WP_000597460.1
C2566_RS03395	serB	serB	phosphoserine phosphatase	0.332004699083698	0.402625237350049	Upregulated	51.2309534563087	WP_001132955.1
C2566_RS03905	carB	carB	carbamoyl-phosphate synthase large subunit	0.331953002727554	0.384962878756619	Upregulated	225.92345109183	WP_001126376.1
C2566_RS02970	yjgM	yjgM	GNAT family N-acetyltransferase	0.331448811668839	0.397194609805437	Upregulated	39.404616433319	WP_001059397.1
C2566_RS10480	ycjG	ycjG	L-Ala-D/L-Glu epimerase	0.331424032336494	0.406726934014042	Upregulated	99.0209909836215	WP_001261211.1
C2566_RS02870	pmbA	pmbA	metalloprotease PmbA	0.331246200241449	0.24542583265199	Upregulated	218.78736652368	WP_001162160.1
C2566_RS03940	caiA	caiA	crotonobetainyl-CoA dehydrogenase	0.330469566306621	0.436375139055973	Upregulated	638.630295591097	WP_000347117.1
C2566_RS07860	gstB	gstB	glutathione S-transferase GstB	0.329944513337432	0.401943207649905	Upregulated	45.7602849681835	WP_001295292.1
C2566_RS06130	hyi	hyi	hydroxypyruvate isomerase	0.329057441681319	0.458117195238683	Upregulated	9.15334803704195	WP_000943544.1
C2566_RS10825	hrpA	hrpA	ATP-dependent RNA helicase HrpA	0.328962640672176	0.264560832364514	Upregulated	368.063762690613	WP_000139585.1
C2566_RS20600	tssD	tssD	Hcp1 family type VI secretion system effector	0.328401272297666	0.457672337663811	Upregulated	15.0410072672089	WP_000065921.1
C2566_RS18365	yghW	yghW	DUF2623 family protein YghW	0.328246165271674	0.45821944459324	Upregulated	26.9024146094002	WP_001059139.1
C2566_RS15785	aegA	aegA	formate-dependent uric acid utilization protein AegA	0.328181744010606	0.377906486532911	Upregulated	85.337718480134	WP_001078880.1
C2566_RS13605	sbcB	sbcB	exodeoxyribonuclease I	0.328025147633744	0.308794618146909	Upregulated	118.611681054008	WP_000980563.1
C2566_RS07210	ybgP	ybgP	molecular chaperone	0.327807976157277	0.436375139055973	Upregulated	7.75842129669868	WP_000143517.1
C2566_RS07650	rhlE	rhlE	ATP-dependent RNA helicase RhlE	0.327551622683489	0.444941229917115	Upregulated	31.1383668727912	WP_000007101.1
C2566_RS16585	recN	recN	DNA repair protein RecN	0.325851758809928	0.440426530012072	Upregulated	203.053047293676	WP_000880909.1
C2566_RS07635	ybhF	ybhF	ATP-binding cassette domain-containing protein	0.325840455320826	0.349971020632304	Upregulated	75.9607551626306	WP_012767712.1
C2566_RS07825	gsiC	gsiC	glutathione ABC transporter permease GsiC	0.325146307428828	0.293052087399508	Upregulated	54.5201698379196	WP_000936043.1
C2566_RS02270	melA	melA	alpha-galactosidase	0.324800476696941	0.314786255390541	Upregulated	49.2373152048179	WP_000988027.1
C2566_RS02530	amiB	amiB	N-acetylmuramoyl-L-alanine amidase AmiB	0.324718149440968	0.338609081299252	Upregulated	342.613057327298	WP_000640382.1
C2566_RS12680	yeaC	yeaC	YeaC family protein	0.324102350994133	0.435398038508691	Upregulated	488.535125859942	WP_001301293.1
C2566_RS12320	nlpC	nlpC	C40 family peptidase	0.324073093703912	0.382764632828194	Upregulated	173.641864270355	WP_001209795.1
C2566_RS12095	C2566_RS12095	C2566_RS12095	hypothetical protein	0.323653914275864	0.467516906456279	Upregulated	16.6962389640489	NA
C2566_RS16800	C2566_RS16800	C2566_RS16800	hypothetical protein	0.323592115081265	0.391649478774473	Upregulated	126.241783925011	NA
C2566_RS24980	yadX	yadX	protein YadX	0.323511326907469	0.453019721291533	Upregulated	88.7906476962075	WP_211180485.1
C2566_RS00455	rffA	rffA	dTDP-4-amino-4,6-dideoxygalactose transaminase	0.323232738687264	0.399028267615566	Upregulated	66.3315947856198	WP_000612043.1
C2566_RS13450	zinT	zinT	metal-binding protein ZinT	0.322899696637176	0.465237769913747	Upregulated	157.39136194998	WP_001007789.1
C2566_RS08495	ssuB	ssuB	aliphatic sulfonates ABC transporter ATP-binding protein	0.322134893555561	0.460479178047238	Upregulated	21.7981608209318	WP_001090506.1
C2566_RS05835	mdlB	mdlB	SmdB family multidrug efflux ABC transporter permease/ATP-binding protein	0.320784080133379	0.350690115671262	Upregulated	111.002737710831	WP_001256174.1
C2566_RS06765	lipB	lipB	lipoyl(octanoyl) transferase LipB	0.320592566474144	0.371303023374924	Upregulated	76.4129808156389	WP_000284027.1
C2566_RS11485	ydfG	ydfG	bifunctional NADP-dependent 3-hydroxy acid dehydrogenase/3-hydroxypropionate dehydrogenase YdfG	0.32040587102864	0.416613959693776	Upregulated	345.248938733052	WP_000636571.1
C2566_RS00230	kup	kup	low affinity potassium transporter Kup	0.320170076092054	0.346439001461975	Upregulated	73.3460287385048	WP_000102319.1
C2566_RS04830	rnhA	rnhA	ribonuclease HI	0.320165426861633	0.457963909943406	Upregulated	30.1408776591001	WP_000917883.1
C2566_RS03255	msyB	msyB	acidic protein MsyB	0.319902180121582	0.465237769913747	Upregulated	13.6353833800734	WP_001102353.1
C2566_RS08825	torT	torT	TMAO reductase system periplasmic protein TorT	0.31940086994196	0.425284835967531	Upregulated	63.6374041474084	WP_001264933.1
C2566_RS02760	ytfE	ytfE	iron-sulfur cluster repair protein YtfE	0.319365056955133	0.472590438863902	Upregulated	9.33274515756267	WP_000331456.1
C2566_RS11880	ydgT	ydgT	transcription modulator YdgT	0.318700132603546	0.472871076365725	Upregulated	12.5431552015228	WP_000217950.1
C2566_RS08830	torR	torR	two-component system response regulator TorR	0.31860296229878	0.392794197016891	Upregulated	42.9942964015972	WP_001120125.1
C2566_RS21670	mutM	mutM	bifunctional DNA-formamidopyrimidine glycosylase/DNA-(apurinic or apyrimidinic site) lyase	0.317636368290699	0.454037457905159	Upregulated	29.7957200705624	WP_001114543.1
C2566_RS09955	C2566_RS09955	C2566_RS09955	hypothetical protein	0.317454222943495	0.461686712194348	Upregulated	33.3309125199576	NA
C2566_RS17190	yqcE	yqcE	MFS transporter	0.317450384908833	0.472590438863902	Upregulated	14.4541786833564	WP_001164543.1
C2566_RS05855	ybaY	ybaY	YbaY family lipoprotein	0.317391064062006	0.450291737850585	Upregulated	205.117781153396	WP_000779826.1
C2566_RS09440	mfd	mfd	transcription-repair coupling factor	0.317094302822201	0.228122360924351	Upregulated	307.049210957122	WP_012767721.1
C2566_RS12280	fadK	fadK	medium-chain fatty-acid--CoA ligase	0.317034629263765	0.47261827687302	Upregulated	20.3011494807883	WP_001301294.1
C2566_RS19815	trkA	trkA	Trk system potassium transporter TrkA	0.316927169216553	0.333748627620233	Upregulated	173.481641883876	WP_000691382.1
C2566_RS21095	bcsE	bcsE	cellulose biosynthesis c-di-GMP-binding protein BcsE	0.316798785160063	0.421606960158092	Upregulated	163.247656015488	WP_001204931.1
C2566_RS04515	fhuC	fhuC	Fe3+-hydroxamate ABC transporter ATP-binding protein FhuC	0.316387539992237	0.442987707433147	Upregulated	24.1145531253888	WP_001158931.1
C2566_RS04315	aceF	aceF	pyruvate dehydrogenase complex dihydrolipoyllysine-residue acetyltransferase	0.316325901008573	0.472855428453166	Upregulated	955.162731215046	WP_000963518.1
C2566_RS14125	apbC	apbC	iron-sulfur cluster carrier protein ApbC	0.316304102228501	0.390318659093692	Upregulated	241.441535388889	WP_001005448.1
C2566_RS18690	ttdT	ttdT	L-tartrate/succinate antiporter	0.316212877987868	0.473653749220962	Upregulated	19.1244967912246	WP_000804967.1
C2566_RS02655	ulaB	ulaB	PTS ascorbate transporter subunit IIB	0.31613262639785	0.475851663284579	Upregulated	10.6104900022869	WP_000218362.1
C2566_RS05990	fsr	fsr	fosmidomycin MFS transporter	0.315676451622634	0.401420460740151	Upregulated	70.0973470719423	WP_001251610.1
C2566_RS04810	yafE	yafE	class I SAM-dependent methyltransferase	0.315594814452577	0.430159496770196	Upregulated	817.875483075557	NA
C2566_RS20625	ugpQ	ugpQ	glycerophosphodiester phosphodiesterase	0.315220663641824	0.401420460740151	Upregulated	56.8203904942263	WP_000073599.1
C2566_RS01775	yjbG	yjbG	capsule biosynthesis GfcC family protein	0.31501443020722	0.343381290822429	Upregulated	5.31627189553087	WP_000595505.1
C2566_RS18390	exbD	exbD	TonB system transport protein ExbD	0.314432524481888	0.424937662406306	Upregulated	82.5672210192447	WP_001240712.1
C2566_RS15615	cysP	cysP	thiosulfate/sulfate ABC transporter substrate-binding protein CysP	0.314406098922298	0.475851663284579	Upregulated	163.05975244086	WP_000290224.1
C2566_RS21445	C2566_RS21445	C2566_RS21445	polymorphic toxin type 34 domain-containing protein	0.3143482989456	0.451795200466903	Upregulated	98.0424965747385	WP_000015362.1
C2566_RS08780	gfcA	gfcA	threonine-rich inner membrane protein GfcA	0.314329112968691	0.470847637108954	Upregulated	35.5377149430238	WP_001295358.1
C2566_RS05860	C2566_RS05860	C2566_RS05860	MGMT family protein	0.314314061064412	0.452453798775435	Upregulated	20.5702217313388	WP_000409911.1
C2566_RS02055	fdhF	fdhF	formate dehydrogenase H subunit alpha, selenocysteine-containing	0.314189362796963	0.436933022422888	Upregulated	256.494821463263	WP_012767779.1
C2566_RS04855	C2566_RS04855	C2566_RS04855	ISAs1 family transposase	0.314019741975292	0.478212032321307	Upregulated	12.6406451721398	WP_000420821.1
C2566_RS15820	ypfH	ypfH	esterase	0.31373413681361	0.406160526601184	Upregulated	60.3091979026924	WP_000679799.1
C2566_RS20765	acpT	acpT	4'-phosphopantetheinyl transferase AcpT	0.313401816917707	0.451157592644621	Upregulated	27.7775234045583	WP_000285773.1
C2566_RS11390	yneG	yneG	DUF4186 domain-containing protein	0.313290953910735	0.472198542656385	Upregulated	5.72250194006945	WP_001191027.1
C2566_RS12700	yeaE	yeaE	methylglyoxal reductase YeaE	0.313288986676178	0.389756816529407	Upregulated	62.0079093359928	WP_001186371.1
C2566_RS21275	xylB	xylB	xylulokinase	0.313040970073076	0.424937662406306	Upregulated	54.3753834682636	WP_000275381.1
C2566_RS02100	alsC	alsC	D-allose ABC transporter permease	0.312685289564113	0.476196265093573	Upregulated	9.59483310215218	WP_000507106.1
C2566_RS01070	fdoH	fdoH	formate dehydrogenase O subunit beta	0.312651230072719	0.405495623452615	Upregulated	417.549522060242	WP_000331377.1
C2566_RS11790	rstA	rstA	two-component system response regulator RstA	0.31205745678694	0.37297388449335	Upregulated	73.8755364267958	WP_001092508.1
C2566_RS21920	yicN	yicN	DUF1198 domain-containing protein	0.311899522618852	0.474919971482601	Upregulated	9.84695985468984	WP_001300927.1
C2566_RS14700	yfaQ	yfaQ	YfaQ family protein	0.31187974268595	0.480033376032096	Upregulated	13.2536949959459	WP_001104549.1
C2566_RS17760	yggP	yggP	zinc-binding dehydrogenase	0.311754159643113	0.481084496068832	Upregulated	12.0311280619766	WP_000853247.1
C2566_RS16930	hycI	hycI	hydrogenase maturation peptidase HycI	0.311614597707516	0.398444093230977	Upregulated	107.921650119475	WP_000132961.1
C2566_RS01170	kdgT	kdgT	2-keto-3-deoxygluconate transporter	0.311101841653195	0.448006465061281	Upregulated	26.9968631619163	WP_001166063.1
C2566_RS12845	tsaB	tsaB	tRNA (adenosine(37)-N6)-threonylcarbamoyltransferase complex dimerization subunit type 1 TsaB	0.310842988636087	0.431756877008451	Upregulated	62.0921656223081	WP_001220987.1
C2566_RS16200	yphC	yphC	zinc-dependent alcohol dehydrogenase family protein	0.309987452869201	0.483533851935705	Upregulated	14.2715604810563	WP_000700812.1
C2566_RS07170	dtpD	dtpD	dipeptide permease DtpD	0.309839369363053	0.483533851935705	Upregulated	17.2937034231099	WP_001032697.1
C2566_RS24535	yaiZ	yaiZ	DUF2754 domain-containing protein	0.309837586539979	0.474919971482601	Upregulated	157.141053477054	WP_001295334.1
C2566_RS15260	yfcV	yfcV	fimbrial protein	0.309734501515406	0.483647521194529	Upregulated	18.7861878118814	WP_000033316.1
C2566_RS04095	leuD	leuD	3-isopropylmalate dehydratase small subunit	0.309644080515918	0.412513980875793	Upregulated	35.604299646836	WP_000818228.1
C2566_RS13820	gmd	gmd	GDP-mannose 4,6-dehydratase	0.309352001988319	0.471357833243455	Upregulated	6.52459628169558	WP_000048190.1
C2566_RS12090	C2566_RS12090	C2566_RS12090	hypothetical protein	0.30892491192661	0.48479879984673	Upregulated	17.3762774538597	NA
C2566_RS14210	yehY	yehY	glycine betaine ABC transporter permease YehY	0.308833982286651	0.482312687140637	Upregulated	19.8525475001984	WP_000220833.1
C2566_RS15600	cysA	cysA	sulfate/thiosulfate ABC transporter ATP-binding protein CysA	0.308811623386832	0.45821944459324	Upregulated	85.9121242591734	WP_000021019.1
C2566_RS17920	trhA	trhA	PAQR family membrane homeostasis protein TrhA	0.30868836502879	0.472598022774852	Upregulated	560.541926718671	WP_000250274.1
C2566_RS15710	eutG	eutG	ethanolamine utilization ethanol dehydrogenase EutG	0.308525262880797	0.482749279824699	Upregulated	9.29319205227292	WP_001300552.1
C2566_RS02775	ytfH	ytfH	winged helix-turn-helix transcriptional regulator	0.308480213120545	0.461556345465389	Upregulated	89.0165013624661	WP_000084622.1
C2566_RS04815	mltD	mltD	murein transglycosylase D	0.307963586186904	0.435398038508691	Upregulated	1135.46423176775	WP_000644685.1
C2566_RS20530	C2566_RS20530	C2566_RS20530	PstS family phosphate ABC transporter substrate-binding protein	0.307857879035503	0.475404098474866	Upregulated	18.3522419480963	WP_122987105.1
C2566_RS02670	ulaE	ulaE	L-ribulose-5-phosphate 3-epimerase UlaE	0.307619522091775	0.484352424897437	Upregulated	10.6776950246259	WP_000949511.1
C2566_RS20120	yheV	yheV	YheV family putative zinc ribbon protein	0.307497177982964	0.419740352064539	Upregulated	51.4107658086046	WP_001007730.1
C2566_RS14450	mepS	mepS	bifunctional murein DD-endopeptidase/murein LD-carboxypeptidase	0.30732372917908	0.463495635163722	Upregulated	3146.98868520244	WP_000241011.1
C2566_RS01145	rhaS	rhaS	HTH-type transcriptional activator RhaS	0.306620875467973	0.45821944459324	Upregulated	14.8350741484959	WP_000217165.1
C2566_RS13275	tap	tap	methyl-accepting chemotaxis protein IV	0.30661985038336	0.483106368882258	Upregulated	14.0621305477808	WP_000483187.1
C2566_RS15030	hxpA	hxpA	hexitol phosphatase HxpA	0.306355710638928	0.474695078511957	Upregulated	153.981417728154	WP_001203392.1
C2566_RS13920	mdtA	mdtA	multidrug efflux RND transporter subunit MdtA	0.305708143210627	0.450291737850585	Upregulated	20.3450536207033	WP_000678965.1
C2566_RS05390	tauA	tauA	taurine ABC transporter substrate-binding protein	0.305362707086389	0.455025471081833	Upregulated	28.8799821173593	WP_001018416.1
C2566_RS06125	gcl	gcl	glyoxylate carboligase	0.305162915162244	0.488517754766443	Upregulated	28.9580560676082	WP_001096881.1
C2566_RS04805	yafD	yafD	endonuclease/exonuclease/phosphatase family protein	0.305134740566382	0.442987707433147	Upregulated	493.23729924008	WP_001230983.1
C2566_RS02380	aspA	aspA	aspartate ammonia-lyase	0.305077008996179	0.430159496770196	Upregulated	15583.4375744832	WP_000069437.1
C2566_RS13880	dcd	dcd	dCTP deaminase	0.304787694496837	0.470171639648886	Upregulated	306.253677759056	WP_001234777.1
C2566_RS21830	C2566_RS21830	C2566_RS21830	transposase	0.303833767584345	0.460650576148347	Upregulated	23.9510442718444	NA
C2566_RS11415	ydeA	ydeA	L-arabinose MFS transporter	0.303589482153917	0.482749279824699	Upregulated	48.9195767727603	WP_000210799.1
C2566_RS14670	atoC	atoC	acetoacetate metabolism transcriptional regulator AtoC	0.303024286922141	0.373078229531396	Upregulated	59.0832850821741	WP_000125282.1
C2566_RS18715	mug	mug	G/U mismatch-specific DNA glycosylase	0.302128763286835	0.453864826701144	Upregulated	159.218882968622	WP_000228937.1
C2566_RS17815	scpC	scpC	propionyl-CoA:succinate CoA transferase	0.301916564361409	0.495448636212233	Upregulated	14.36694010213	WP_000449965.1
C2566_RS15915	hyfR	hyfR	DNA-binding transcriptional regulator HyfR	0.301466941889909	0.492475026974853	Upregulated	24.0843931918824	WP_001251526.1
C2566_RS07010	fur	fur	ferric iron uptake transcriptional regulator	0.301007733751571	0.440426530012072	Upregulated	3016.35178532045	WP_000131702.1
C2566_RS20895	rlmJ	rlmJ	23S rRNA (adenine(2030)-N(6))-methyltransferase	0.300661550698451	0.35245670769926	Upregulated	78.8459217916339	WP_000954225.1
C2566_RS03810	sgcC	sgcC	PTS sugar transporter subunit IIC SgcC	0.299561209421348	0.483533851935705	Upregulated	24.6413816335806	WP_000460843.1
C2566_RS24515	C2566_RS24515	C2566_RS24515	hypothetical protein	0.299085004198014	0.496330935248025	Upregulated	53.5137072900339	WP_012777340.1
C2566_RS16425	tapT	tapT	tRNA-uridine aminocarboxypropyltransferase	0.298631588031509	0.450872723332926	Upregulated	32.8175035252392	WP_001301152.1
C2566_RS15630	murQ	murQ	N-acetylmuramic acid 6-phosphate etherase	0.297834864723441	0.466610924208108	Upregulated	29.0796172461304	WP_001175605.1
C2566_RS16600	ratA	ratA	type II toxin-antitoxin system toxin RatA	0.297729371004932	0.48474537343806	Upregulated	96.2383972387956	WP_001300750.1
C2566_RS12685	msrB	msrB	peptide-methionine (R)-S-oxide reductase MsrB	0.297647062124492	0.47158730718775	Upregulated	1388.57342661824	WP_001284618.1
C2566_RS05405	tauD	tauD	taurine dioxygenase	0.296081333416202	0.486392573558297	Upregulated	26.0311785494937	WP_000004024.1
C2566_RS16745	C2566_RS16745	C2566_RS16745	MFS transporter	0.295885906337047	0.499254757848119	Upregulated	17.0568315733345	WP_000165699.1
C2566_RS08405	ycaQ	ycaQ	crosslink repair DNA glycosylase YcaQ	0.295881810403601	0.427113828589639	Upregulated	52.5178171407675	WP_000056538.1
C2566_RS14200	yehW	yehW	glycine betaine ABC transporter permease YehW	0.295248213039227	0.481733254830721	Upregulated	16.9882723099914	WP_000783120.1
C2566_RS06885	gltJ	gltJ	glutamate/aspartate ABC transporter permease GltJ	0.294996821709604	0.493343396189105	Upregulated	182.175271152878	WP_000020941.1
C2566_RS04045	araA	araA	L-arabinose isomerase	0.294637475392163	0.493343396189105	Upregulated	28.1784052301257	WP_000151734.1
C2566_RS01765	yjbE	yjbE	exopolysaccharide production protein YjbE	0.294587298354614	0.505115502477612	Upregulated	4.21763514605191	WP_000757333.1
C2566_RS18525	cpdA	cpdA	3',5'-cyclic-AMP phosphodiesterase	0.294465967743309	0.488928270678568	Upregulated	1231.45363896599	WP_000444752.1
C2566_RS03755	nanC	nanC	N-acetylneuraminic acid outer membrane channel NanC	0.294299484030135	0.511691698687597	Upregulated	16.2379570921457	WP_001295734.1
C2566_RS16555	ffh	ffh	signal recognition particle protein	0.294074370219343	0.360929821595992	Upregulated	335.376988084296	WP_000460035.1
C2566_RS21305	bax	bax	protein bax	0.294016674332128	0.431866793192099	Upregulated	831.468775374983	WP_001297957.1
C2566_RS12600	topB	topB	DNA topoisomerase III	0.293950361686707	0.450777439656485	Upregulated	178.683967900092	WP_001235800.1
C2566_RS08845	torD	torD	molecular chaperone TorD	0.293723901385248	0.507035432987803	Upregulated	14.8416925362985	WP_000209894.1
C2566_RS10865	trg	trg	methyl-accepting chemotaxis protein Trg	0.293662587122354	0.478212032321307	Upregulated	46.3129616651088	WP_001098559.1
C2566_RS11355	lsrB	lsrB	autoinducer 2 ABC transporter substrate-binding protein LsrB	0.293253658691895	0.49961039447809	Upregulated	7.11411010328293	WP_000172488.1
C2566_RS10980	ydcT	ydcT	ABC transporter ATP-binding protein	0.293242368518236	0.484352424897437	Upregulated	14.139381585637	WP_000220396.1
C2566_RS08650	mgsA	mgsA	methylglyoxal synthase	0.293075677347007	0.474919971482601	Upregulated	740.041483235808	WP_000424181.1
C2566_RS07485	C2566_RS07485	C2566_RS07485	hypothetical protein	0.291897569066643	0.486392573558297	Upregulated	51.5954634864722	WP_000762846.1
C2566_RS07520	C2566_RS07520	C2566_RS07520	hypothetical protein	0.291784117155331	0.512113734516975	Upregulated	28.7773536852555	WP_000394418.1
C2566_RS03285	yaaX	yaaX	DUF2502 domain-containing protein	0.291531799648085	0.452140540986554	Upregulated	37.4581102705644	WP_000738719.1
C2566_RS11775	ydgI	ydgI	amino acid permease	0.291531793697603	0.481289362311657	Upregulated	22.4021145405724	WP_000412379.1
C2566_RS15805	yffB	yffB	ArsC family reductase	0.290993474701975	0.472140704726532	Upregulated	52.0468342137071	WP_000258236.1
C2566_RS02305	dcuS	dcuS	sensor histidine kinase	0.290957634519976	0.435398038508691	Upregulated	97.2854373305221	NA
C2566_RS19235	C2566_RS19235	C2566_RS19235	hypothetical protein	0.290919487731341	0.512807300319533	Upregulated	32.9871380314535	NA
C2566_RS16750	ygaZ	ygaZ	L-valine exporter subunit YgaZ	0.290186966361422	0.404056628142006	Upregulated	212.76778844735	WP_000445651.1
C2566_RS07995	C2566_RS07995	C2566_RS07995	phage baseplate assembly protein V	0.289747112509484	0.518428379165118	Upregulated	7.91029581972069	WP_000993743.1
C2566_RS05045	ecpC	ecpC	fimbrial usher EcpC	0.289107059115492	0.520184044496623	Upregulated	29.2720832731464	WP_001131058.1
C2566_RS16065	yfhM	yfhM	alpha2-macroglobulin	0.288099281918262	0.359156878633621	Upregulated	418.304629242487	WP_000736266.1
C2566_RS17910	bglA	bglA	6-phospho-beta-glucosidase BglA	0.28802988969008	0.364714717170955	Upregulated	145.831861750781	WP_012775976.1
C2566_RS00795	tatD	tatD	3'-5' ssDNA/RNA exonuclease TatD	0.28774173740716	0.464304070009619	Upregulated	49.7182754814592	WP_001301305.1
C2566_RS21775	yicH	yicH	AsmA family protein	0.287660720555948	0.457685949240855	Upregulated	262.765973009001	WP_001300954.1
C2566_RS15540	ypeB	ypeB	DUF3820 family protein	0.287033703216954	0.508223333232003	Upregulated	8.28426206491318	WP_000410201.1
C2566_RS02495	orn	orn	oligoribonuclease	0.286876936016396	0.452453798775435	Upregulated	80.5283506269265	WP_001295188.1
C2566_RS17435	C2566_RS17435	C2566_RS17435	hypothetical protein	0.285991504662203	0.520556417972767	Upregulated	8.91238450268817	NA
C2566_RS17170	ygcR	ygcR	electron transfer flavoprotein subunit beta/FixA family protein	0.285668132187436	0.508200175025736	Upregulated	7.39540556790945	WP_001299652.1
C2566_RS12760	yoaF	yoaF	DUF333 domain-containing lipoprotein YoaF	0.285476559737651	0.431866793192099	Upregulated	102.128549142197	WP_000691934.1
C2566_RS12930	mntP	mntP	manganese efflux pump MntP	0.284998723266203	0.51169515878113	Upregulated	23.9012517966517	WP_001296134.1
C2566_RS03390	radA	radA	DNA repair protein RadA	0.28436736089222	0.451157592644621	Upregulated	59.5284277446908	WP_001029687.1
C2566_RS13585	tmaR	tmaR	DUF496 family protein	0.284268160345025	0.484352424897437	Upregulated	1977.0042168805	WP_000450409.1
C2566_RS18305	pitB	pitB	inorganic phosphate transporter PitB	0.284060972571308	0.528066334150452	Upregulated	23.3648151925355	WP_000933296.1
C2566_RS03340	creB	creB	two-component system response regulator CreB	0.283735842939946	0.514707947610967	Upregulated	34.1917369782346	WP_001188654.1
C2566_RS04975	phoE	phoE	phosphoporin PhoE	0.283537729848825	0.512113734516975	Upregulated	7.73409009722884	WP_000749880.1
C2566_RS08005	C2566_RS08005	C2566_RS08005	baseplate assembly protein	0.283533064130543	0.52939243874922	Upregulated	10.6740005361946	WP_000268294.1
C2566_RS00370	ilvC	ilvC	ketol-acid reductoisomerase	0.282994104254619	0.404056628142006	Upregulated	172.240333220179	WP_000024939.1
C2566_RS00355	ilvD	ilvD	dihydroxy-acid dehydratase	0.282894857516095	0.451661573008468	Upregulated	90.4946431820718	WP_001127419.1
C2566_RS15750	eutP	eutP	ethanolamine utilization acetate kinase EutP	0.282864672245624	0.524554445833773	Upregulated	8.86218208417332	WP_000820782.1
C2566_RS19445	gltD	gltD	glutamate synthase subunit GltD	0.282448046434856	0.492620179423813	Upregulated	51.2960965555279	WP_000081664.1
C2566_RS01105	frvB	frvB	PTS fructose-like transporter subunit IIBC	0.281181765414083	0.532767632877418	Upregulated	14.7728673496663	WP_000446023.1
C2566_RS13850	wcaA	wcaA	colanic acid biosynthesis glycosyltransferase WcaA	0.281123060788685	0.528620892026513	Upregulated	9.7711531601232	WP_000654491.1
C2566_RS02645	ulaG	ulaG	L-ascorbate 6-phosphate lactonase	0.28009687003751	0.512113734516975	Upregulated	48.9118182586335	WP_001301370.1
C2566_RS11115	narH	narH	nitrate reductase subunit beta	0.279920505771521	0.533560845733316	Upregulated	13.9950314971838	WP_000702542.1
C2566_RS13625	yeeY	yeeY	LysR substrate-binding domain-containing protein	0.279673769843274	0.455025471081833	Upregulated	103.758695667821	WP_000803363.1
C2566_RS02000	yjcH	yjcH	DUF485 domain-containing protein	0.279490374355533	0.524799533580859	Upregulated	25.0444729819496	WP_001014565.1
C2566_RS07120	rhsC	rhsC	rhs element protein RhsC	0.279391832834927	0.531695697046134	Upregulated	34.0631286972201	NA
C2566_RS11995	ydhF	ydhF	aldo/keto reductase	0.279157169810352	0.451527967028579	Upregulated	132.152500945724	WP_000250656.1
C2566_RS16895	norV	norV	anaerobic nitric oxide reductase flavorubredoxin	0.278947816286004	0.534441161796178	Upregulated	22.6980978732105	WP_000029611.1
C2566_RS17870	ygfB	ygfB	UPF0149 family protein YgfB	0.278503320590437	0.345824125039386	Upregulated	269.733814737137	WP_001295378.1
C2566_RS05215	yahL	yahL	protein YahL	0.278114201873018	0.533780364663451	Upregulated	11.0095934578147	WP_001301260.1
C2566_RS03585	yjiN	yjiN	DUF445 domain-containing protein	0.277652667387237	0.456453600956562	Upregulated	68.1852913131459	WP_001037419.1
C2566_RS04310	aceE	aceE	pyruvate dehydrogenase (acetyl-transferring), homodimeric type	0.276906049764765	0.518428379165118	Upregulated	1354.46511790793	WP_000003829.1
C2566_RS13380	yecA	yecA	UPF0149 family protein YecA	0.276141565481366	0.442987707433147	Upregulated	316.351810051793	WP_000847880.1
C2566_RS03545	dnaC	dnaC	DNA replication protein DnaC	0.275727802762351	0.508212627014578	Upregulated	62.6036307908439	WP_000799911.1
C2566_RS13280	tar	tar	methyl-accepting chemotaxis protein II	0.274912254980668	0.539534753991049	Upregulated	27.0429723786754	WP_001297437.1
C2566_RS03210	C2566_RS03210	C2566_RS03210	fimbria/pilus outer membrane usher protein	0.274844037057379	0.522017416987186	Upregulated	12.7123009699474	NA
C2566_RS21500	yibL	yibL	YibL family ribosome-associated protein	0.274633237273846	0.398168603945669	Upregulated	62.7903075910958	WP_000665676.1
C2566_RS21025	yhjE	yhjE	MFS transporter	0.274353216297217	0.53938085842066	Upregulated	29.0758460608854	WP_001149016.1
C2566_RS12980	htpX	htpX	protease HtpX	0.273953529040402	0.489518631921308	Upregulated	1300.27198634686	WP_000984500.1
C2566_RS05705	C2566_RS05705	C2566_RS05705	tetratricopeptide repeat protein	0.273417981346472	0.537739786278071	Upregulated	15.9377722985234	WP_001297127.1
C2566_RS16650	gabD	gabD	NADP-dependent succinate-semialdehyde dehydrogenase	0.273366628575741	0.481939483259797	Upregulated	43.2271722702737	WP_000772820.1
C2566_RS19255	secG	secG	preprotein translocase subunit SecG	0.272268155615304	0.475851663284579	Upregulated	494.54868815733	WP_001297427.1
C2566_RS12890	pdeD	pdeD	EAL domain-containing protein	0.272008544416009	0.486392573558297	Upregulated	26.02865087412	WP_001295494.1
C2566_RS11675	ynfD	ynfD	DUF1161 domain-containing protein	0.271265783257032	0.545802396553762	Upregulated	47.7768509937077	WP_001300836.1
C2566_RS12975	yebQ	yebQ	MFS transporter	0.271260752412866	0.542338062953748	Upregulated	25.5095359384142	WP_001301427.1
C2566_RS15610	cysT	cysT	sulfate/thiosulfate ABC transporter permease CysT	0.270893662877225	0.537739786278071	Upregulated	65.0898415006819	WP_000458418.1
C2566_RS20905	dinQ	dinQ	damage-inducible type I toxin DinQ	0.270596336681342	0.50434899039281	Upregulated	900.081481189961	WP_001295215.1
C2566_RS20360	hofM	hofM	DNA utilization protein HofM	0.270516118785868	0.542338062953748	Upregulated	26.817899151668	WP_001297394.1
C2566_RS00470	wzyE	wzyE	ECA oligosaccharide polymerase	0.270385055248766	0.414995333673432	Upregulated	66.6618337229079	WP_000055131.1
C2566_RS02615	yjfC	yjfC	glutathionylspermidine synthase family protein	0.270374743204962	0.538232368134996	Upregulated	9.14453149034971	WP_000943964.1
C2566_RS13765	galF	galF	UTP--glucose-1-phosphate uridylyltransferase GalF	0.270232869193643	0.475656867781281	Upregulated	141.239721561396	WP_000183060.1
C2566_RS02035	nrfF	nrfF	heme lyase NrfEFG subunit NrfF	0.269300642394445	0.550470005632437	Upregulated	8.89463456062677	WP_000033487.1
C2566_RS05330	mhpB	mhpB	2,3-dihydroxyphenylpropionate/2,3-dihydroxicinnamic acid 1,2-dioxygenase	0.269293276257159	0.504023491810838	Upregulated	6.10042214607458	WP_000543457.1
C2566_RS06875	gltL	gltL	glutamate/aspartate ABC transporter ATP-binding protein GltL	0.268686336853152	0.544589220295442	Upregulated	169.315925092943	NA
C2566_RS06180	ylbE	ylbE	DUF1116 domain-containing protein	0.268400221913237	0.546310219311575	Upregulated	9.9313228714348	WP_000495379.1
C2566_RS07280	mngR	mngR	mannosyl-D-glycerate transport/metabolism system transcriptional repressor MngR	0.268324625350793	0.467691673014175	Upregulated	56.361798501394	WP_000509900.1
C2566_RS12940	cspE	cspE	transcription antiterminator/RNA stability regulator CspE	0.268031957297037	0.542597025662905	Upregulated	5281.28297035235	WP_001062678.1
C2566_RS16130	iscR	iscR	Fe-S cluster assembly transcriptional regulator IscR	0.267759707829409	0.518428379165118	Upregulated	177.959387381166	WP_001241357.1
C2566_RS21380	C2566_RS21380	C2566_RS21380	AraC family transcriptional regulator	0.267595259648857	0.547081619449913	Upregulated	24.8941562430537	WP_000891828.1
C2566_RS02675	ulaF	ulaF	L-ribulose-5-phosphate 4-epimerase UlaF	0.26739268711447	0.518428379165118	Upregulated	28.8416830403948	WP_001170843.1
C2566_RS10370	pspF	pspF	phage shock protein operon transcriptional activator	0.266463879637219	0.522017416987186	Upregulated	30.6444841930041	WP_001301108.1
C2566_RS11295	ydeQ	ydeQ	fimbrial protein	0.266389457925611	0.535369165919725	Upregulated	6.2134245449324	WP_000520676.1
C2566_RS00600	C2566_RS00600	C2566_RS00600	YPO3983 family protein	0.266330914460727	0.555595593822413	Upregulated	28.5954662784641	WP_001066390.1
C2566_RS02015	nrfB	nrfB	cytochrome c nitrite reductase pentaheme subunit	0.265837611438823	0.546654436791575	Upregulated	31.7066895869238	WP_001295391.1
C2566_RS05130	ykgH	ykgH	protein YkgH	0.265453305884794	0.549406446537729	Upregulated	15.0096193398719	WP_001209100.1
C2566_RS20405	pckA	pckA	phosphoenolpyruvate carboxykinase (ATP)	0.264955566233487	0.55083286476866	Upregulated	2647.63542886308	WP_001265681.1
C2566_RS19450	C2566_RS19450	C2566_RS19450	DUF1016 N-terminal domain-containing protein	0.264835506756664	0.548988820410985	Upregulated	17.7864552730034	NA
C2566_RS18050	endA	endA	deoxyribonuclease I	0.264423856024125	0.549926154463254	Upregulated	15.5230668731642	WP_000286501.1
C2566_RS19770	yrdB	yrdB	DUF1488 domain-containing protein	0.264403944687858	0.480033376032096	Upregulated	74.3428281624972	WP_001070563.1
C2566_RS14140	yehI	yehI	DUF4132 domain-containing protein YehI	0.264360455317539	0.5458761178412	Upregulated	49.5613468197293	WP_000356829.1
C2566_RS10695	C2566_RS10695	C2566_RS10695	hypothetical protein	0.264060729040195	0.557885060459735	Upregulated	12.4694569888387	WP_000654171.1
C2566_RS09635	ymgD	ymgD	YmgD family protein	0.263912581352762	0.557089985662762	Upregulated	117.578532629948	WP_000979983.1
C2566_RS15020	yfbR	yfbR	5'-deoxynucleotidase	0.263094846737675	0.431866793192099	Upregulated	75.4420535708144	WP_000813860.1
C2566_RS06150	ybbY	ybbY	uracil/xanthine transporter	0.262548167499166	0.56082647755826	Upregulated	10.8243707319915	WP_001298987.1
C2566_RS11230	dosC	dosC	diguanylate cyclase DosC	0.261985721609257	0.553035305857672	Upregulated	14.9205051158428	WP_000426272.1
C2566_RS24885	ycgH	ycgH	autotransporter YcgH	0.26121220082866	0.557885060459735	Upregulated	55.8501589251659	NA
C2566_RS11110	narW	narW	nitrate reductase molybdenum cofactor assembly chaperone	0.261202287727992	0.56348238065122	Upregulated	9.73761774624071	WP_001166353.1
C2566_RS21545	secB	secB	protein-export chaperone SecB	0.261141446332418	0.524197884678356	Upregulated	453.236421141423	WP_000003377.1
C2566_RS04890	yafQ	yafQ	type II toxin-antitoxin system mRNA interferase toxin YafQ	0.261110624675305	0.521753753750844	Upregulated	102.171541553301	WP_000615981.1
C2566_RS01510	C2566_RS01510	C2566_RS01510	hypothetical protein	0.260802227085095	0.48793816287176	Upregulated	229.505900903401	NA
C2566_RS07130	C2566_RS07130	C2566_RS07130	RHS repeat-associated core domain-containing protein	0.260768037490605	0.557089985662762	Upregulated	29.0577699825671	NA
C2566_RS07925	C2566_RS07925	C2566_RS07925	replication endonuclease	0.260046822083201	0.556205564711797	Upregulated	15.3907148933234	NA
C2566_RS18830	ygjV	ygjV	YgjV family protein	0.259884078771138	0.565834283045136	Upregulated	11.9276116098252	WP_000128136.1
C2566_RS20735	zntA	zntA	Zn(II)/Cd(II)/Pb(II) translocating P-type ATPase ZntA	0.259769190603503	0.422242194969817	Upregulated	340.198554658891	WP_000106517.1
C2566_RS13290	cheA	cheA	chemotaxis protein CheA	0.259741389541673	0.558358006194872	Upregulated	15.3805396116554	WP_012767737.1
C2566_RS25020	C2566_RS25020	C2566_RS25020	hypothetical protein	0.259621209968524	0.558358006194872	Upregulated	28.2479873766118	WP_001326841.1
C2566_RS09445	ycfT	ycfT	acyltransferase family protein	0.259503817439582	0.565914470878573	Upregulated	13.290770731717	WP_000810262.1
C2566_RS21755	recG	recG	ATP-dependent DNA helicase RecG	0.259342278027334	0.392794197016891	Upregulated	112.69379242116	WP_000678419.1
C2566_RS19470	nanE	nanE	N-acetylmannosamine-6-phosphate 2-epimerase	0.25861754890481	0.531497890886539	Upregulated	20.2688733665999	WP_001300570.1
C2566_RS08860	yccE	yccE	YccE family protein	0.258586160492929	0.565482224557986	Upregulated	20.9334332284954	WP_000535346.1
C2566_RS14920	elaD	elaD	deubiquitinase ElaD	0.258336011522474	0.56826282215375	Upregulated	28.3059839173621	WP_001326980.1
C2566_RS06720	dcuC	dcuC	anaerobic C4-dicarboxylate transporter DcuC	0.258302405814445	0.520556417972767	Upregulated	46.2149431898144	WP_000955063.1
C2566_RS04950	pepD	pepD	cytosol nonspecific dipeptidase	0.258194746527512	0.484513272358003	Upregulated	546.150407793573	WP_001293003.1
C2566_RS00895	yihF	yihF	YdgA family protein	0.25812914272593	0.558358006194872	Upregulated	57.3654388469565	WP_000619851.1
C2566_RS21740	rpoZ	rpoZ	DNA-directed RNA polymerase subunit omega	0.257983203088614	0.517723714795543	Upregulated	121.171478742795	WP_000135058.1
C2566_RS00270	rbsK	rbsK	ribokinase	0.257222575749745	0.538232368134996	Upregulated	93.694779506109	WP_012767772.1
C2566_RS04235	mutT	mutT	8-oxo-dGTP diphosphatase MutT	0.257025599881134	0.525319358458694	Upregulated	18.3039238016473	WP_000736007.1
C2566_RS02405	yjeI	yjeI	DUF4156 domain-containing protein	0.257019437302176	0.540139969032691	Upregulated	154.677816405559	WP_001301120.1
C2566_RS20275	yhfU	yhfU	DUF2620 domain-containing protein	0.256136906411522	0.565834283045136	Upregulated	14.901244285075	WP_000719728.1
C2566_RS13970	yegS	yegS	lipid kinase YegS	0.256135966954503	0.562890872358122	Upregulated	29.5844097177409	WP_000807361.1
C2566_RS10550	abgB	abgB	p-aminobenzoyl-glutamate hydrolase subunit AbgB	0.25613043054015	0.549719985602154	Upregulated	23.8851560011316	WP_001156451.1
C2566_RS15250	yfcS	yfcS	fimbria/pilus periplasmic chaperone	0.255896315361922	0.571588856509194	Upregulated	11.2794703646878	WP_001281621.1
C2566_RS04400	rpnC	rpnC	recombination-promoting nuclease RpnC	0.255815175911443	0.558358006194872	Upregulated	259.803221666936	WP_000339954.1
C2566_RS23025	intR	intR	site-specific integrase	0.255454113852371	0.557089985662762	Upregulated	70.9689904787767	WP_000040858.1
C2566_RS17320	fucO	fucO	lactaldehyde reductase	0.254824320046152	0.56257537504168	Upregulated	23.547562045239	WP_000013582.1
C2566_RS05770	clpP	clpP	ATP-dependent Clp endopeptidase proteolytic subunit ClpP	0.254167384979714	0.489319866967643	Upregulated	661.185611510957	WP_000122253.1
C2566_RS05285	cynX	cynX	cyanate transporter CynX	0.253944290885195	0.575352266709	Upregulated	14.690767429968	WP_000927953.1
C2566_RS11500	ydfI	ydfI	mannitol dehydrogenase family protein	0.253313381257025	0.56599142241576	Upregulated	27.4381491582334	WP_000527826.1
C2566_RS06910	ybeY	ybeY	rRNA maturation RNase YbeY	0.252963451067174	0.529957138661153	Upregulated	213.413322729878	WP_000084473.1
C2566_RS13085	yebG	yebG	DNA damage-inducible protein YebG	0.251779138404709	0.558358006194872	Upregulated	545.260028054833	WP_000257738.1
C2566_RS21470	yibH	yibH	HlyD family secretion protein	0.251395894087558	0.572177486004312	Upregulated	21.3233598763092	WP_000364939.1
C2566_RS01075	fdnG	fdnG	formate dehydrogenase-N subunit alpha	0.251395309228233	0.534042250730048	Upregulated	1651.80078606772	WP_010723259.1
C2566_RS21800	C2566_RS21800	C2566_RS21800	tetratricopeptide repeat protein	0.25128126864957	0.508818082766904	Upregulated	123.746167109054	WP_000999851.1
C2566_RS14650	ompC	ompC	porin OmpC	0.250482300238657	0.577340229475545	Upregulated	20.2104909057812	NA
C2566_RS20630	ugpC	ugpC	sn-glycerol 3-phosphate ABC transporter ATP binding protein UgpC	0.250354293125893	0.551090962028844	Upregulated	35.0386350590014	WP_000907792.1
C2566_RS22865	C2566_RS22865	C2566_RS22865	phage tail protein	0.250229638247353	0.577276935118403	Upregulated	5.68034685979543	WP_012767713.1
C2566_RS07085	kdpD	kdpD	two-component system sensor histidine kinase KdpD	0.250204470613739	0.447938003745777	Upregulated	120.92317496436	WP_001301349.1
C2566_RS03330	creD	creD	cell envelope integrity protein CreD	0.249997109905803	0.572826659649331	Upregulated	32.8583293713457	WP_000920294.1
C2566_RS14410	fruK	fruK	1-phosphofructokinase	0.249352695927223	0.546310219311575	Upregulated	40.6774161516747	WP_000091263.1
C2566_RS11460	mgtS	mgtS	protein MgtS	0.249323337543756	0.58388494410399	Upregulated	1001.96990346779	WP_000901367.1
C2566_RS20365	mrcA	mrcA	peptidoglycan glycosyltransferase/peptidoglycan DD-transpeptidase MrcA	0.249229904432225	0.486392573558297	Upregulated	176.660499417764	WP_000673804.1
C2566_RS10430	ycjS	ycjS	Gfo/Idh/MocA family protein	0.248536273712582	0.584594501434366	Upregulated	11.5735373595792	WP_001300711.1
C2566_RS17770	fumE	fumE	fumarase E	0.247968251236893	0.49668418923279	Upregulated	53.7526054782702	WP_000224147.1
C2566_RS13940	baeS	baeS	two-component system sensor histidine kinase BaeS	0.24783404527423	0.570959611892201	Upregulated	29.5880759739595	WP_000675150.1
C2566_RS04930	yafO	yafO	type II toxin-antitoxin system mRNA interferase toxin YafO	0.247817038144556	0.573695910713934	Upregulated	19.6163747324178	WP_001263493.1
C2566_RS17805	yggE	yggE	oxidative stress defense protein	0.247672592522569	0.532767632877418	Upregulated	87.5828393433671	WP_000669834.1
C2566_RS12155	ldtE	ldtE	L,D-transpeptidase LdtE	0.247417740518295	0.495717054376885	Upregulated	203.788225450523	WP_000817105.1
C2566_RS12500	spy	spy	ATP-independent periplasmic protein-refolding chaperone Spy	0.246917657346943	0.548988820410985	Upregulated	562.594575758768	WP_001228987.1
C2566_RS01700	metA	metA	homoserine O-acetyltransferase MetA	0.246874692841866	0.557383316207285	Upregulated	46.3256061919462	WP_001122777.1
C2566_RS21020	yhjD	yhjD	inner membrane protein YhjD	0.246753656933467	0.52482959642163	Upregulated	74.9314283065825	WP_000191237.1
C2566_RS11210	ddpB	ddpB	ABC transporter permease	0.245980923749316	0.586868883412518	Upregulated	10.5025035741309	WP_000145111.1
C2566_RS05520	C2566_RS05520	C2566_RS05520	DUF2773 domain-containing protein	0.245736152605495	0.581261131858874	Upregulated	25.0482286128122	NA
C2566_RS20615	ggt	ggt	gamma-glutamyltransferase	0.245350327969778	0.591091934495002	Upregulated	16.5213910746923	WP_000595071.1
C2566_RS16485	bamD	bamD	outer membrane protein assembly factor BamD	0.245019629232381	0.522017416987186	Upregulated	1198.85881871633	WP_000197686.1
C2566_RS07090	kdpC	kdpC	K(+)-transporting ATPase subunit C	0.244756786935726	0.591748112427254	Upregulated	8.61537563111033	WP_001297248.1
C2566_RS01305	C2566_RS01305	C2566_RS01305	TIGR02117 family protein	0.244714440380659	0.582778368970507	Upregulated	22.7946316818492	WP_000720774.1
C2566_RS04110	leuA	leuA	2-isopropylmalate synthase	0.244713799281933	0.569025218753196	Upregulated	33.8163421950397	WP_000082850.1
C2566_RS20280	php	php	phosphotriesterase-related protein	0.244048409589691	0.591748112427254	Upregulated	9.53325791397799	WP_000007010.1
C2566_RS01465	murI	murI	glutamate racemase	0.243874949972205	0.560630055682748	Upregulated	103.146865086934	WP_000201820.1
C2566_RS00855	C2566_RS00855	C2566_RS00855	hypothetical protein	0.243251877446135	0.5863314895102	Upregulated	246.257469391437	NA
C2566_RS20590	yhhX	yhhX	oxidoreductase	0.242755210556526	0.52482959642163	Upregulated	162.412965408501	WP_000236293.1
C2566_RS20920	arsB	arsB	arsenite/antimonite:H(+) antiporter ArsB	0.242489337063147	0.56826282215375	Upregulated	46.4819280236559	WP_000922639.1
C2566_RS21840	C2566_RS21840	C2566_RS21840	integrase core domain-containing protein	0.241908013645824	0.573533196990667	Upregulated	391.097578543874	NA
C2566_RS04140	cra	cra	catabolite repressor/activator	0.241606211031761	0.568325026926787	Upregulated	198.177648070588	WP_000762401.1
C2566_RS04965	crl	crl	sigma factor-binding protein Crl	0.241507766932225	0.577075354102361	Upregulated	1383.05989329072	WP_000174677.1
C2566_RS17680	arcC	arcC	carbamate kinase	0.241332415609451	0.530883289995992	Upregulated	70.1138320323059	WP_000038008.1
C2566_RS00290	C2566_RS00290	C2566_RS00290	hypothetical protein	0.241249452793045	0.558358006194872	Upregulated	82.4003295446839	NA
C2566_RS19050	nagA	nagA	N-acetylglucosamine-6-phosphate deacetylase	0.241087113873298	0.573748875647482	Upregulated	31.3229565575128	WP_012775972.1
C2566_RS01875	dinF	dinF	MATE family efflux transporter DinF	0.24057368800157	0.570984192570457	Upregulated	38.2138821947564	WP_001301116.1
C2566_RS21450	yibA	yibA	HEAT repeat domain-containing protein	0.240145861468611	0.598601929965714	Upregulated	581.207136025633	WP_000072850.1
C2566_RS03915	caiF	caiF	carnitine metabolism transcriptional regulator CaiF	0.240083345338717	0.454428851527242	Upregulated	277.968825226827	WP_000333125.1
C2566_RS03455	yjjU	yjjU	patatin-like phospholipase family protein	0.240037556811396	0.541677163173535	Upregulated	51.7425324267035	WP_038432742.1
C2566_RS05580	acpH	acpH	ACP phosphodiesterase	0.23957743680652	0.558358006194872	Upregulated	29.2720328707176	WP_001009885.1
C2566_RS08840	torA	torA	trimethylamine-N-oxide reductase TorA	0.239408826969258	0.600870176442506	Upregulated	28.2078712903022	WP_001062091.1
C2566_RS07510	C2566_RS07510	C2566_RS07510	tail fiber assembly protein	0.239381554967185	0.601926240048803	Upregulated	18.1398209165205	WP_001104982.1
C2566_RS10400	ycjM	ycjM	glucosylglycerate phosphorylase	0.238302629457605	0.602510574588984	Upregulated	22.5632840441513	WP_000810500.1
C2566_RS03770	yjhR	yjhR	helicase YjhR	0.237614396654523	0.602816404953324	Upregulated	27.9553149737829	NA
C2566_RS23895	C2566_RS23895	C2566_RS23895	periplasmic protein	0.237434382299585	0.600580739626756	Upregulated	21.9051693243291	WP_001295279.1
C2566_RS19575	tldD	tldD	metalloprotease TldD	0.236550960949368	0.412183548284499	Upregulated	402.065642043301	WP_000055909.1
C2566_RS20220	cysG	cysG	siroheme synthase CysG	0.236547538632674	0.46865325286804	Upregulated	75.3772041209046	WP_000349855.1
C2566_RS22030	C2566_RS22030	C2566_RS22030	PTS sugar transporter subunit IIB	0.236543697444448	0.604273866937625	Upregulated	15.0646363554979	WP_000952133.1
C2566_RS11420	marC	marC	NAAT family transporter MarC	0.235853499860025	0.508861639802385	Upregulated	41.8788990657017	WP_000885033.1
C2566_RS02845	ytfT	ytfT	galactofuranose ABC transporter, ATP-binding protein YtfT	0.235674367776726	0.601926240048803	Upregulated	16.3650700343786	WP_001297255.1
C2566_RS11155	fdnH	fdnH	formate dehydrogenase N subunit beta	0.235535407965563	0.607287050549742	Upregulated	11.9438067348108	WP_001240579.1
C2566_RS05885	maa	maa	maltose O-acetyltransferase	0.23552284830957	0.584851238104694	Upregulated	73.4218171108477	WP_000102564.1
C2566_RS17350	C2566_RS17350	C2566_RS17350	ABC transporter substrate-binding protein	0.234885717373022	0.600870176442506	Upregulated	208.091678331832	WP_000857361.1
C2566_RS14225	dld	dld	D-lactate dehydrogenase	0.234858474811548	0.480033376032096	Upregulated	444.516046582142	WP_000097403.1
C2566_RS04305	pdhR	pdhR	pyruvate dehydrogenase complex transcriptional repressor PdhR	0.234631763150912	0.473130172469871	Upregulated	122.790477708481	WP_000331776.1
C2566_RS20290	yhfX	yhfX	YhfX family PLP-dependent enzyme	0.234520681954491	0.608081525758767	Upregulated	13.6988255604437	WP_000497346.1
C2566_RS15720	eutE	eutE	aldehyde dehydrogenase family protein	0.23448368071609	0.591748112427254	Upregulated	8.67284613519642	WP_001075690.1
C2566_RS19410	npr	npr	PTS phosphocarrier protein NPr	0.233944895249162	0.6077395031615	Upregulated	18.0561458421012	WP_000216791.1
C2566_RS10210	yciX	yciX	protein YciX	0.233809181622267	0.571588856509194	Upregulated	112.407579822049	WP_001297116.1
C2566_RS09145	trhO	trhO	rhodanese-related sulfurtransferase	0.233628490098995	0.532767632877418	Upregulated	114.21505695663	WP_001319625.1
C2566_RS14195	yohO	yohO	protein YohO	0.23361383397242	0.601926240048803	Upregulated	17.3634805896547	WP_001216966.1
C2566_RS13165	ruvC	ruvC	crossover junction endodeoxyribonuclease RuvC	0.233485516617255	0.581261131858874	Upregulated	88.3508735625359	WP_001295503.1
C2566_RS21350	yiaN	yiaN	2,3-diketo-L-gulonate TRAP transporter large permease YiaN	0.233391519999803	0.609342372951012	Upregulated	9.65757081226044	WP_000279599.1
C2566_RS09380	fhuE	fhuE	ferric-rhodotorulic acid/ferric-coprogen receptor FhuE	0.233172119050789	0.530770827646968	Upregulated	70.7541271740297	WP_000953449.1
C2566_RS19125	dolP	dolP	division/outer membrane stress-associated lipid-binding lipoprotein	0.232154240767135	0.555192512856947	Upregulated	86.2092871446057	WP_000646033.1
C2566_RS06205	lpxH	lpxH	UDP-2,3-diacylglucosamine diphosphatase	0.231744373345058	0.583490524877401	Upregulated	22.0005613516348	WP_000212242.1
C2566_RS13420	hchA	hchA	glyoxalase III HchA	0.23087641413183	0.6077395031615	Upregulated	16.8132118686169	NA
C2566_RS21460	yibG	yibG	sel1 repeat family protein	0.230622710970688	0.611076030589351	Upregulated	18.4461267960723	WP_000642489.1
C2566_RS07595	ybhL	ybhL	Bax inhibitor-1/YccA family protein	0.230068179794358	0.602765249820205	Upregulated	991.595099360648	WP_000373624.1
C2566_RS15075	yfcF	yfcF	glutathione transferase	0.229870536756637	0.56826282215375	Upregulated	21.2251344739743	WP_000042440.1
C2566_RS20045	gspO	gspO	prepilin peptidase GspO	0.229592139464305	0.61197409740657	Upregulated	15.2656328012423	WP_000178163.1
C2566_RS06070	ybbA	ybbA	putative ABC transporter ATP-binding protein YbbA	0.22922613825219	0.594433770779011	Upregulated	34.4473695794244	WP_001110573.1
C2566_RS10940	ydcO	ydcO	BenE family transporter YdcO	0.229029565247922	0.591748112427254	Upregulated	20.6079672191277	WP_001326689.1
C2566_RS17970	idi	idi	isopentenyl-diphosphate Delta-isomerase	0.229000988269389	0.590644158922082	Upregulated	97.5454537530496	WP_001192790.1
C2566_RS17875	pepP	pepP	Xaa-Pro aminopeptidase	0.228877438589086	0.569025218753196	Upregulated	231.241568052054	WP_001290123.1
C2566_RS06105	mnmH	mnmH	tRNA 2-selenouridine(34) synthase MnmH	0.228391442478439	0.582493925538878	Upregulated	35.668736426455	WP_001157938.1
C2566_RS04040	araD	araD	L-ribulose-5-phosphate 4-epimerase	0.227842911124426	0.615014310452999	Upregulated	13.4839732459449	WP_000888655.1
C2566_RS05790	hupB	hupB	nucleoid-associated protein HU-beta	0.227569678324339	0.615009326459135	Upregulated	905.901187570777	WP_001043542.1
C2566_RS10975	ydcS	ydcS	putative ABC transporter substrate-binding protein YdcS	0.227566261197804	0.612769977129145	Upregulated	37.9856262574042	WP_000047424.1
C2566_RS06680	citX	citX	citrate lyase holo-[acyl-carrier protein] synthase	0.227444279512989	0.597140485341874	Upregulated	36.666038124326	WP_000550422.1
C2566_RS10075	yciA	yciA	acyl-CoA thioester hydrolase YciA	0.225903947715172	0.56826282215375	Upregulated	80.4733010517441	WP_000108160.1
C2566_RS25025	ychE	ychE	protein YchT	0.225224310725031	0.6077395031615	Upregulated	94.8438080302602	WP_211180492.1
C2566_RS01480	C2566_RS01480	C2566_RS01480	hypothetical protein	0.224613373889334	0.607287050549742	Upregulated	1409.4714434761	NA
C2566_RS07655	ybiA	ybiA	N-glycosidase YbiA	0.224112049966569	0.578274074328735	Upregulated	76.9840887160243	WP_001145126.1
C2566_RS20585	yhhW	yhhW	quercetin 2,3-dioxygenase	0.222833486267717	0.512423669963571	Upregulated	71.2046109600558	WP_000639811.1
C2566_RS09910	ychO	ychO	inverse autotransporter invasin YchO	0.222501322054056	0.625543991066517	Upregulated	46.0714184465205	WP_001400233.1
C2566_RS10455	ycjW	ycjW	LacI family DNA-binding transcriptional regulator	0.221932307824187	0.619370027525781	Upregulated	47.6562192902473	WP_000075375.1
C2566_RS08325	ycaN	ycaN	LysR family transcriptional regulator	0.221522673508789	0.611076030589351	Upregulated	32.2804248493153	WP_001242684.1
C2566_RS06855	rihA	rihA	pyrimidine-specific ribonucleoside hydrolase RihA	0.221280307551806	0.564415127638942	Upregulated	269.859275281987	WP_001207520.1
C2566_RS19315	ispB	ispB	octaprenyl diphosphate synthase	0.221169890477085	0.535369165919725	Upregulated	269.673892484888	WP_001047336.1
C2566_RS15395	lpxP	lpxP	kdo(2)-lipid IV(A) palmitoleoyltransferase	0.220501496982897	0.6077395031615	Upregulated	244.113695271859	WP_000484404.1
C2566_RS16180	hcaB	hcaB	3-phenylpropionate-dihydrodiol/cinnamic acid-dihydrodiol dehydrogenase	0.219870926671277	0.629826874956794	Upregulated	7.57757210636751	WP_001281377.1
C2566_RS17490	thyA	thyA	thymidylate synthase	0.219691107416087	0.453864826701144	Upregulated	189.976994307494	WP_000816234.1
C2566_RS03350	robA	robA	MDR efflux pump AcrAB transcriptional activator RobA	0.219185494732378	0.611076030589351	Upregulated	694.22849609632	WP_000371666.1
C2566_RS16940	hycG	hycG	formate hydrogenlyase subunit HycG	0.219138638494149	0.633343854131048	Upregulated	8.89268481765188	WP_000067401.1
C2566_RS01225	yiiR	yiiR	DUF805 domain-containing protein	0.219056118169618	0.590413526913208	Upregulated	40.6541730454737	WP_000155257.1
C2566_RS12650	ydjG	ydjG	NADH-dependent methylglyoxal reductase	0.21868615347899	0.629199691294916	Upregulated	15.022279139856	WP_000723724.1
C2566_RS14755	inaA	inaA	lipopolysaccharide kinase InaA	0.218685418292096	0.614252872313525	Upregulated	139.165728905926	WP_000301050.1
C2566_RS04825	yafS	yafS	class I SAM-dependent methyltransferase	0.21860701456148	0.531885832082073	Upregulated	149.866681441045	WP_001297210.1
C2566_RS06380	rrrD	rrrD	lysozyme RrrD	0.217995183968148	0.635437205329897	Upregulated	8.94232957617544	WP_001135280.1
C2566_RS11330	C2566_RS11330	C2566_RS11330	fimbrial protein	0.217991965350699	0.629199691294916	Upregulated	6.31525404285597	WP_000931227.1
C2566_RS20750	dcrB	dcrB	phage sensitivity protein DcrB	0.217351050865983	0.629199691294916	Upregulated	432.219286485483	WP_001245295.1
C2566_RS25325	C2566_RS25325	C2566_RS25325	tyrosine-type recombinase/integrase	0.216921448508221	0.620670992139457	Upregulated	19.2109148703402	WP_000290930.1
C2566_RS11745	mdtI	mdtI	multidrug/spermidine efflux SMR transporter subunit MdtI	0.216262274873432	0.629199691294916	Upregulated	4.73495651382789	WP_000046661.1
C2566_RS08120	artM	artM	arginine ABC transporter permease ArtM	0.216199625422822	0.611076030589351	Upregulated	114.273920260954	WP_000464491.1
C2566_RS19570	aaeR	aaeR	HTH-type transcriptional activator AaeR	0.216084701258211	0.560244422280048	Upregulated	55.0323491271279	WP_000440317.1
C2566_RS09885	C2566_RS09885	C2566_RS09885	type I toxin-antitoxin system toxin Ldr family protein	0.215973982010574	0.637559302330989	Upregulated	14.6836302016573	WP_000170965.1
C2566_RS04385	yadI	yadI	PTS sugar transporter subunit IIA	0.215969367612549	0.555670345114241	Upregulated	143.875334436661	WP_000901987.1
C2566_RS00635	recQ	recQ	ATP-dependent DNA helicase RecQ	0.215908438938602	0.591748112427254	Upregulated	113.002896859931	WP_012767774.1
C2566_RS00770	ubiJ	ubiJ	ubiquinone biosynthesis protein UbiJ	0.215485061336938	0.621426392187624	Upregulated	72.4950812667035	WP_001295259.1
C2566_RS00195	rsmG	rsmG	16S rRNA (guanine(527)-N(7))-methyltransferase RsmG	0.215313022056364	0.596878996559229	Upregulated	310.849057619842	WP_000932839.1
C2566_RS12265	ydiR	ydiR	electron transfer flavoprotein subunit alpha	0.215291437082554	0.639776625404738	Upregulated	12.1741651841284	WP_000080700.1
C2566_RS04395	panD	panD	aspartate 1-decarboxylase	0.214996503386332	0.599879515734846	Upregulated	282.447774334042	WP_000621515.1
C2566_RS16290	yfhL	yfhL	4Fe-4S dicluster ferredoxin YfhL	0.214915392491746	0.629199691294916	Upregulated	89.9254265167801	WP_001196283.1
C2566_RS04530	hemL	hemL	glutamate-1-semialdehyde 2,1-aminomutase	0.214855630595354	0.608081525758767	Upregulated	294.209298876932	WP_000045290.1
C2566_RS14475	yejF	yejF	microcin C ABC transporter ATP-binding protein YejF	0.214414897413404	0.532767632877418	Upregulated	61.7978758214611	WP_000194943.1
C2566_RS01100	frvX	frvX	aminopeptidase	0.214329071527962	0.621426392187624	Upregulated	30.0284794418654	WP_001019484.1
C2566_RS19585	rng	rng	ribonuclease G	0.214278823302532	0.480033376032096	Upregulated	217.850572234079	WP_000123197.1
C2566_RS09760	ycgR	ycgR	flagellar brake protein YcgR	0.214086386519799	0.637559302330989	Upregulated	7.74045564632976	WP_000020169.1
C2566_RS15415	ypdC	ypdC	AraC family transcriptional regulator	0.213929042474134	0.563752219645274	Upregulated	34.7512914416973	WP_000646844.1
C2566_RS15995	yfgI	yfgI	DUF5384 family protein	0.213828045479435	0.621052022330833	Upregulated	29.1976293468463	WP_000755173.1
C2566_RS20225	yhfL	yhfL	YhfL family protein	0.213773581582859	0.641589253283179	Upregulated	75.4676802259283	WP_001031834.1
C2566_RS17475	ygdB	ygdB	DUF2509 family protein	0.213193987776619	0.637420370114829	Upregulated	5.57362291487921	WP_001078380.1
C2566_RS09210	yceM	yceM	Gfo/Idh/MocA family protein	0.212619745744392	0.608081525758767	Upregulated	72.1197811863389	WP_000736158.1
C2566_RS18580	ubiK	ubiK	ubiquinone biosynthesis accessory factor UbiK	0.212593841169835	0.52344319607334	Upregulated	106.252106260987	WP_001295626.1
C2566_RS03865	lspA	lspA	signal peptidase II	0.212403123769889	0.58335873503287	Upregulated	66.1956055869596	WP_000083375.1
C2566_RS14040	yegV	yegV	carbohydrate kinase family protein	0.21233865234896	0.641589253283179	Upregulated	14.9495672589846	WP_000011997.1
C2566_RS17265	gudP	gudP	galactarate/glucarate/glycerate transporter GudP	0.212043341067479	0.644237798163717	Upregulated	16.239990048158	WP_000097082.1
C2566_RS13665	hisF	hisF	imidazole glycerol phosphate synthase subunit HisF	0.211978906646938	0.6077395031615	Upregulated	42.689502288338	WP_000880195.1
C2566_RS00910	polA	polA	DNA polymerase I	0.211668477944086	0.475844902258545	Upregulated	486.890798921254	WP_000250006.1
C2566_RS19100	yraK	yraK	fimbrial protein	0.211136850354825	0.624804163055165	Upregulated	34.487102921841	WP_000816992.1
C2566_RS19035	agaW	agaW	PTS N-acetylgalactosamine transporter subunit IIC	0.211015954733687	0.643022922069212	Upregulated	8.650277996255	WP_000406214.1
C2566_RS15810	dapE	dapE	succinyl-diaminopimelate desuccinylase	0.21077481133706	0.597039850320721	Upregulated	118.764448015633	WP_001277801.1
C2566_RS00545	lptM	lptM	LPS translocon maturation chaperone LptM	0.210560096302965	0.636128377726711	Upregulated	73.578623593383	WP_000799889.1
C2566_RS01350	yijF	yijF	DUF1287 domain-containing protein	0.210488270294243	0.643630673002311	Upregulated	11.0117389302735	WP_000647870.1
C2566_RS16595	yfjF	yfjF	RnfH family protein	0.210301567447843	0.614319419576533	Upregulated	65.362283312023	WP_001117838.1
C2566_RS13095	kdgA	kdgA	bifunctional 4-hydroxy-2-oxoglutarate aldolase/2-dehydro-3-deoxy-phosphogluconate aldolase	0.210259937700079	0.637559302330989	Upregulated	66.9866406340894	WP_000800512.1
C2566_RS15040	yfbV	yfbV	terminus macrodomain insulation protein YfbV	0.210183770812692	0.599879515734846	Upregulated	396.785483777799	WP_000106627.1
C2566_RS20745	yhhQ	yhhQ	7-cyano-7-deazaguanine/7-aminomethyl-7-deazaguanine transporter	0.210136431679823	0.607287050549742	Upregulated	63.190958962568	WP_001100469.1
C2566_RS14705	C2566_RS14705	C2566_RS14705	alpha-2-macroglobulin family protein	0.210079813809577	0.618216044931537	Upregulated	62.0893881908772	WP_000536551.1
C2566_RS18600	yqiI	yqiI	fimbrial protein	0.209396920176959	0.647759648567674	Upregulated	19.4363028464253	WP_001269802.1
C2566_RS08835	torC	torC	pentaheme c-type cytochrome TorC	0.209117134738229	0.645752524760257	Upregulated	21.824135152589	WP_001230242.1
C2566_RS09430	bhsA	bhsA	multiple stress resistance protein BhsA	0.208960016146581	0.644419189956514	Upregulated	217.93022929769	WP_000800153.1
C2566_RS15675	eutR	eutR	HTH-type transcriptional regulator EutR	0.208457989869586	0.645253630185698	Upregulated	17.3544589485108	WP_000753690.1
C2566_RS20925	arsC	arsC	glutaredoxin-dependent arsenate reductase	0.208285072480517	0.649617414754884	Upregulated	16.0084731907283	WP_000065769.1
C2566_RS03475	yjjG	yjjG	pyrimidine 5'-nucleotidase	0.208240620181229	0.607287050549742	Upregulated	52.4837709157593	WP_000870710.1
C2566_RS05105	rclA	rclA	reactive chlorine resistance oxidoreductase RclA	0.207816953603759	0.649914651729391	Upregulated	25.1053536664342	WP_001046311.1
C2566_RS00735	C2566_RS00735	C2566_RS00735	tripartite tricarboxylate transporter TctB family protein	0.207783439164675	0.614319419576533	Upregulated	19.8856415256426	WP_001093393.1
C2566_RS20030	gspK	gspK	type II secretion system minor pseudopilin GspK	0.207401755927948	0.643738580036893	Upregulated	7.4908242965977	WP_001058521.1
C2566_RS12605	selD	selD	selenide, water dikinase SelD	0.20738427608549	0.623005132042959	Upregulated	373.785268937002	WP_001301298.1
C2566_RS05655	pgpA	pgpA	phosphatidylglycerophosphatase A	0.20719427922368	0.643279906333375	Upregulated	290.997021814789	WP_000154044.1
C2566_RS07165	phrB	phrB	deoxyribodipyrimidine photo-lyase	0.207047347467195	0.628189124002773	Upregulated	30.5788607754004	WP_000628034.1
C2566_RS08950	efeU	efeU	iron uptake transporter permease EfeU	0.207031064064987	0.587059831492497	Upregulated	38.0716934219605	WP_000497942.1
C2566_RS09155	yceJ	yceJ	cytochrome b	0.206883668603448	0.645074593761617	Upregulated	12.6651532353069	WP_000011114.1
C2566_RS07185	pxpC	pxpC	5-oxoprolinase subunit PxpC	0.206559367559787	0.604162113766472	Upregulated	70.5266485283896	WP_000912724.1
C2566_RS02950	tabA	tabA	toxin-antitoxin biofilm protein TabA	0.206439722823461	0.604162113766472	Upregulated	67.629744463695	WP_001319730.1
C2566_RS09970	C2566_RS09970	C2566_RS09970	hypothetical protein	0.206431896508829	0.618531315647286	Upregulated	44.4780746530047	NA
C2566_RS20055	bfd	bfd	bacterioferritin-associated ferredoxin	0.20591973595572	0.649617414754884	Upregulated	63.2168298918381	WP_000289085.1
C2566_RS07415	zitB	zitB	CDF family zinc transporter ZitB	0.205756880352643	0.611076030589351	Upregulated	76.697542872625	WP_000951295.1
C2566_RS09890	chaA	chaA	sodium-potassium/proton antiporter ChaA	0.20562226009535	0.601926240048803	Upregulated	118.595394636464	WP_001295620.1
C2566_RS08020	C2566_RS08020	C2566_RS08020	tail fiber assembly protein	0.205196940695959	0.649617414754884	Upregulated	18.8756904599245	WP_000280166.1
C2566_RS25040	yncP	yncP	protein YncP	0.205076977028465	0.653260008933939	Upregulated	25.8913688655175	WP_211180495.1
C2566_RS16160	hcaR	hcaR	DNA-binding transcriptional regulator HcaR	0.204958041023771	0.65297334353371	Upregulated	313.770979850528	WP_000423257.1
C2566_RS18070	ruvX	ruvX	Holliday junction resolvase RuvX	0.204761498260782	0.586457332455499	Upregulated	41.084503284712	WP_000017106.1
C2566_RS16465	C2566_RS16465	C2566_RS16465	hypothetical protein	0.204403411641962	0.620284000928019	Upregulated	71.4500125453266	NA
C2566_RS07615	ybhP	ybhP	endonuclease/exonuclease/phosphatase family protein	0.204232867901106	0.637559302330989	Upregulated	15.5654453871046	WP_001113347.1
C2566_RS02090	alsK	alsK	allose kinase	0.204151680121314	0.652639663659117	Upregulated	17.7802385187972	WP_001171687.1
C2566_RS20420	greB	greB	transcription elongation factor GreB	0.203831637677471	0.634954850734251	Upregulated	39.1103312769339	WP_000856731.1
C2566_RS15775	ypfG	ypfG	DUF1176 domain-containing protein	0.203138677972633	0.631904376445645	Upregulated	42.6981503395243	WP_001270542.1
C2566_RS19130	yraQ	yraQ	permease	0.202732368926583	0.639764249845184	Upregulated	36.3690630709768	WP_000147624.1
C2566_RS11105	narI	narI	respiratory nitrate reductase subunit gamma	0.201972997084256	0.65297334353371	Upregulated	11.9985577955254	WP_000617115.1
C2566_RS09780	dhaM	dhaM	dihydroxyacetone kinase phosphoryl donor subunit DhaM	0.201927227359479	0.586457332455499	Upregulated	183.651695151845	WP_001301101.1
C2566_RS04445	yadN	yadN	fimbrial protein	0.201695798895366	0.660678893201604	Upregulated	12.895533777323	WP_000038438.1
C2566_RS06700	citC	citC	[citrate (pro-3S)-lyase] ligase	0.200982799182481	0.662250888210845	Upregulated	9.76526674576694	WP_000467700.1
C2566_RS04985	proA	proA	glutamate-5-semialdehyde dehydrogenase	0.200469573148301	0.548988820410985	Upregulated	176.334100997063	WP_000893272.1
C2566_RS11950	pdxH	pdxH	pyridoxamine 5'-phosphate oxidase	0.200452186254548	0.571588856509194	Upregulated	108.775722500671	WP_001282319.1
C2566_RS17390	ygdD	ygdD	DUF423 domain-containing protein	0.199562184727837	0.661236749612763	Upregulated	12.1616294338186	WP_000203905.1
C2566_RS18760	ebgC	ebgC	beta-galactosidase subunit beta	0.199528852929696	0.663368984674435	Upregulated	8.08740236822543	WP_001219954.1
C2566_RS01495	birA	birA	bifunctional biotin--[acetyl-CoA-carboxylase] ligase/biotin operon repressor BirA	0.199088864066333	0.637559302330989	Upregulated	142.735168460798	WP_000654614.1
C2566_RS05380	yaiO	yaiO	YaiO family outer membrane beta-barrel protein	0.199053542972219	0.645496968309251	Upregulated	48.7904221559872	WP_000596085.1
C2566_RS21100	bcsF	bcsF	cellulose biosynthesis protein BcsF	0.198806951348705	0.664972204942818	Upregulated	5.6168039545139	WP_000988308.1
C2566_RS17405	csdA	csdA	cysteine desulfurase CsdA	0.198768178262534	0.629199691294916	Upregulated	139.549689111857	WP_001300698.1
C2566_RS00620	rarD	rarD	EamA family transporter RarD	0.198571562151205	0.656940414565591	Upregulated	21.2427016891449	WP_000339104.1
C2566_RS08100	potI	potI	putrescine ABC transporter permease PotI	0.198219502799448	0.668093508944935	Upregulated	12.0979354189431	WP_001061667.1
C2566_RS05090	C2566_RS05090	C2566_RS05090	helix-turn-helix domain-containing protein	0.198114966378252	0.615014310452999	Upregulated	46.8020502460004	WP_000621009.1
C2566_RS12035	mepH	mepH	peptidoglycan DD-endopeptidase MepH	0.197863770187194	0.603017431327965	Upregulated	157.185982211655	WP_000101193.1
C2566_RS08015	C2566_RS08015	C2566_RS08015	phage tail protein	0.197849400713399	0.631904376445645	Upregulated	46.5521827126397	WP_000104800.1
C2566_RS11720	ynfL	ynfL	LysR family transcriptional regulator	0.197845362554551	0.668765925168028	Upregulated	11.4619617986569	WP_001019525.1
C2566_RS20960	hdeD	hdeD	acid-resistance protein HdeD	0.196956529284533	0.669663998333522	Upregulated	23.857004294964	WP_000965672.1
C2566_RS10955	yncJ	yncJ	YncJ family protein	0.195702940209676	0.652639663659117	Upregulated	62.268589421464	WP_000494244.1
C2566_RS07400	C2566_RS07400	C2566_RS07400	hypothetical protein	0.195646011171002	0.670335213811004	Upregulated	6.6986008642275	NA
C2566_RS20550	glgX	glgX	glycogen debranching protein GlgX	0.195576801677419	0.544085026345518	Upregulated	365.54543951872	WP_000192533.1
C2566_RS16510	aroF	aroF	3-deoxy-7-phosphoheptulonate synthase AroF	0.195473413386842	0.6077395031615	Upregulated	90.8288977823794	WP_001168045.1
C2566_RS01855	ubiA	ubiA	4-hydroxybenzoate octaprenyltransferase	0.195426993191911	0.646316645967345	Upregulated	330.882280097176	WP_000455227.1
C2566_RS07680	ybiI	ybiI	C4-type zinc finger protein YbiI	0.195215189285722	0.67186238712955	Upregulated	149.359340352994	WP_000146343.1
C2566_RS05660	yajO	yajO	1-deoxyxylulose-5-phosphate synthase YajO	0.19501363186643	0.608081525758767	Upregulated	179.073663540365	WP_001199799.1
C2566_RS01450	yijD	yijD	YijD family membrane protein	0.194713160471872	0.656446765080863	Upregulated	353.986194936432	WP_000806411.1
C2566_RS10660	C2566_RS10660	C2566_RS10660	YdfR family protein	0.194677231444879	0.670742708781757	Upregulated	8.83980569931735	WP_000193293.1
C2566_RS19115	yraN	yraN	YraN family protein	0.194658087491522	0.600661387678202	Upregulated	58.8372134529925	WP_000246830.1
C2566_RS15195	yfcL	yfcL	YfcL family protein	0.194108573010273	0.645496968309251	Upregulated	130.029887668851	WP_000559764.1
C2566_RS15360	yfdV	yfdV	transporter YfdV	0.194082617643684	0.645496968309251	Upregulated	8.07082339663898	WP_000955025.1
C2566_RS07685	ybiX	ybiX	PKHD-type hydroxylase YbiX	0.193636572165986	0.675684969575747	Upregulated	11.1297538942424	WP_000990177.1
C2566_RS17455	recB	recB	exodeoxyribonuclease V subunit beta	0.193540074119018	0.49036810052105	Upregulated	153.242885661534	WP_001285992.1
C2566_RS17540	lplT	lplT	lysophospholipid transporter LplT	0.193525296092653	0.653260008933939	Upregulated	50.7735940020166	WP_000004616.1
C2566_RS03295	thrC	thrC	threonine synthase	0.192753812045884	0.632806222825384	Upregulated	118.979795361995	WP_000781074.1
C2566_RS09765	ymgE	ymgE	GlsB/YeaQ/YmgE family stress response membrane protein	0.192694723889239	0.676151627243528	Upregulated	6.43861988399141	WP_000511313.1
C2566_RS02795	ytfK	ytfK	DUF1107 domain-containing protein	0.192117124128949	0.662456926585278	Upregulated	10476.8125282035	WP_000689228.1
C2566_RS00570	uvrD	uvrD	DNA helicase II	0.191926551134501	0.533780364663451	Upregulated	136.201564223476	WP_000383407.1
C2566_RS05510	aroM	aroM	AroM family protein	0.191429005233338	0.653260008933939	Upregulated	30.2093890306072	WP_001276425.1
C2566_RS17275	truC	truC	tRNA pseudouridine(65) synthase TruC	0.191316155675781	0.676151627243528	Upregulated	15.1418289941218	WP_000890001.1
C2566_RS09465	C2566_RS09465	C2566_RS09465	ROK family protein	0.191162880063809	0.670335213811004	Upregulated	103.277944129867	NA
C2566_RS01030	yihY	yihY	virulence factor BrkB family protein	0.190866295245034	0.554857225163436	Upregulated	258.624311752154	WP_000920762.1
C2566_RS09790	dhaK	dhaK	dihydroxyacetone kinase subunit DhaK	0.190769853060638	0.587059831492497	Upregulated	122.717685254606	WP_000733715.1
C2566_RS18845	exuT	exuT	hexuronate transporter ExuT	0.190635412903526	0.645074593761617	Upregulated	79.1060562515931	WP_001226463.1
C2566_RS22040	yidE	yidE	putative transporter	0.19054531154358	0.557089985662762	Upregulated	131.536418399421	WP_001279763.1
C2566_RS04120	leuO	leuO	transcriptional regulator LeuO	0.190480486035167	0.681425458247311	Upregulated	18.8341981136686	WP_001115472.1
C2566_RS11800	tus	tus	DNA replication terminus site-binding protein	0.19007346540873	0.65297334353371	Upregulated	55.0338449123115	WP_001295399.1
C2566_RS12020	rnt	rnt	ribonuclease T	0.189864671067753	0.664870988395938	Upregulated	44.0097123534537	WP_001282281.1
C2566_RS08560	zapC	zapC	cell division protein ZapC	0.189753934568194	0.649914651729391	Upregulated	87.9815853323949	WP_001295353.1
C2566_RS09140	lpxL	lpxL	kdo(2)-lipid IV(A) lauroyltransferase	0.189618288689484	0.652639663659117	Upregulated	85.0864145909057	WP_000183364.1
C2566_RS05670	ispA	ispA	(2E,6E)-farnesyl diphosphate synthase	0.189359207304716	0.623549471419672	Upregulated	135.665392576061	WP_000347217.1
C2566_RS06080	rhsD	rhsD	rhs element protein RhsD	0.188528665172122	0.670335213811004	Upregulated	141.760638236982	WP_000014858.1
C2566_RS16875	gutM	gutM	transcriptional regulator GutM	0.188166932781784	0.669663998333522	Upregulated	5.99906252135988	WP_000252907.1
C2566_RS10435	ycjT	ycjT	kojibiose phosphorylase	0.187874651037464	0.687695065420089	Upregulated	21.3441822992939	WP_000198030.1
C2566_RS14460	yejA	yejA	extracellular solute-binding protein	0.187760386537093	0.597687854702424	Upregulated	231.765383106357	WP_000637035.1
C2566_RS05480	adrA	adrA	diguanylate cyclase AdrA	0.187630468999023	0.683293651287515	Upregulated	12.7307694782945	WP_000484048.1
C2566_RS03465	osmY	osmY	molecular chaperone OsmY	0.187347513767811	0.662375195920969	Upregulated	296.695841525984	WP_001295748.1
C2566_RS07035	ybfF	ybfF	esterase	0.187061846378891	0.644237798163717	Upregulated	48.1808442560558	WP_000773301.1
C2566_RS15125	ubiX	ubiX	flavin prenyltransferase UbiX	0.186938724345004	0.669663998333522	Upregulated	34.4480136431163	WP_000825700.1
C2566_RS08135	artP	artP	arginine ABC transporter ATP-binding protein ArtP	0.186322361706281	0.612769977129145	Upregulated	134.662380911318	WP_000027205.1
C2566_RS01615	nudC	nudC	NAD(+) diphosphatase	0.185983775737383	0.653635884240908	Upregulated	36.1977314273928	WP_000373940.1
C2566_RS07050	C2566_RS07050	C2566_RS07050	lipoprotein	0.185971582640697	0.690590445628646	Upregulated	6.83640235452955	WP_000856353.1
C2566_RS08070	rimK	rimK	30S ribosomal protein S6--L-glutamate ligase	0.185140356036282	0.644419189956514	Upregulated	149.655086876129	WP_000684321.1
C2566_RS01850	ubiC	ubiC	chorismate lyase	0.184924006495468	0.688399320972501	Upregulated	222.980231860915	WP_001295693.1
C2566_RS08450	ldtD	ldtD	L,D-transpeptidase	0.184484360011531	0.634293217161441	Upregulated	395.468432834016	WP_000925969.1
C2566_RS11205	ddpC	ddpC	D,D-dipeptide ABC transporter permease	0.18441242316275	0.69071496772641	Upregulated	12.6851791559871	WP_000979608.1
C2566_RS05175	yahD	yahD	ankyrin repeat domain-containing protein	0.184281581793807	0.687895571002628	Upregulated	11.0604926406821	WP_000023635.1
C2566_RS01315	metJ	metJ	met regulon transcriptional regulator MetJ	0.183901320171877	0.598316239620601	Upregulated	248.267020991241	WP_000852812.1
C2566_RS19320	sfsB	sfsB	DNA-binding transcriptional regulator SfsB	0.183816515403721	0.694147849002924	Upregulated	8.19444604875277	WP_000445413.1
C2566_RS21495	yibT	yibT	protein YibT	0.183559751286095	0.69071496772641	Upregulated	294.441686499527	WP_000517100.1
C2566_RS03490	rsmC	rsmC	16S rRNA (guanine(1207)-N(2))-methyltransferase RsmC	0.183552403636529	0.65297334353371	Upregulated	58.8662892575424	WP_001272330.1
C2566_RS10995	patD	patD	aminobutyraldehyde dehydrogenase	0.183335735590928	0.649939326054587	Upregulated	41.1151350707032	WP_001163875.1
C2566_RS25440	C2566_RS25440	C2566_RS25440	helix-turn-helix domain-containing protein	0.183171100884289	0.694310958118498	Upregulated	4.97432015525858	WP_223343795.1
C2566_RS19095	yraJ	yraJ	fimbria/pilus outer membrane usher protein	0.182954467276836	0.694310958118498	Upregulated	42.6546387890924	WP_001136485.1
C2566_RS05540	araJ	araJ	MFS transporter AraJ	0.182952041831444	0.647187256154712	Upregulated	59.0197889298163	WP_001326926.1
C2566_RS18310	gss	gss	bifunctional glutathionylspermidine amidase/synthase	0.182739942094838	0.567193697999082	Upregulated	363.675115973144	WP_001300624.1
C2566_RS16250	qseG	qseG	two-component system QseEF-associated lipoprotein QseG	0.182692662831021	0.608081525758767	Upregulated	61.6712503059809	WP_001215861.1
C2566_RS02285	fumB	fumB	class I fumarate hydratase	0.182446613668639	0.6856075067468	Upregulated	84.5467236980285	WP_000066676.1
C2566_RS21510	C2566_RS21510	C2566_RS21510	YadA-like family protein	0.182125982307812	0.614319419576533	Upregulated	138.724438585764	WP_001033182.1
C2566_RS13000	yebS	yebS	membrane integrity lipid transport subunit YebS	0.18193847679617	0.630238808053181	Upregulated	258.192844507079	WP_001301337.1
C2566_RS06135	glxR	glxR	2-hydroxy-3-oxopropionate reductase	0.181856823109063	0.676151627243528	Upregulated	8.91662309321488	WP_000765842.1
C2566_RS00740	C2566_RS00740	C2566_RS00740	Bug family tripartite tricarboxylate transporter substrate binding protein	0.181694905118854	0.676151627243528	Upregulated	39.7099098667854	WP_000589802.1
C2566_RS05170	yahC	yahC	DUF1097 domain-containing protein	0.181563906714411	0.685873044914775	Upregulated	7.46506163427989	WP_001013880.1
C2566_RS09610	ymgC	ymgC	protein YmgC	0.181469908319344	0.696497509114699	Upregulated	7.32599176235712	WP_001065752.1
C2566_RS18725	nfeF	nfeF	NADPH-dependent ferric chelate reductase NfeF	0.181322606669304	0.669663998333522	Upregulated	30.0719610397824	WP_001059839.1
C2566_RS00435	wecC	wecC	UDP-N-acetyl-D-mannosamine dehydrogenase	0.181036956373119	0.608105603736837	Upregulated	73.3098622687496	WP_000006621.1
C2566_RS08150	amiD	amiD	N-acetylmuramoyl-L-alanine amidase AmiD	0.180927912713364	0.629826874956794	Upregulated	273.158737962955	WP_001255168.1
C2566_RS09570	iraM	iraM	anti-adapter protein IraM	0.180884839852327	0.698093219720128	Upregulated	14.1738094676371	WP_001307134.1
C2566_RS08490	pepN	pepN	aminopeptidase N	0.180863244073061	0.653260008933939	Upregulated	623.249610295737	WP_000193841.1
C2566_RS10625	C2566_RS10625	C2566_RS10625	PD-(D/E)XK nuclease-like domain-containing protein	0.180559619101969	0.690768850447265	Upregulated	7.10235111940631	NA
C2566_RS03365	trpR	trpR	trp operon repressor	0.180062756423359	0.680152986002227	Upregulated	126.688670738578	WP_000068679.1
C2566_RS00840	hemG	hemG	menaquinone-dependent protoporphyrinogen IX dehydrogenase	0.17984549994471	0.639973308783294	Upregulated	63.0231012754114	WP_000853959.1
C2566_RS08935	C2566_RS08935	C2566_RS08935	hypothetical protein	0.179714893869231	0.700382317114971	Upregulated	7.58728613763667	WP_000979516.1
C2566_RS21925	adeQ	adeQ	adenine permease AdeQ	0.179263700420247	0.696818844647919	Upregulated	16.1573591048645	WP_012767770.1
C2566_RS11705	clcB	clcB	voltage-gated ClC-type chloride channel ClcB	0.177288805863271	0.689176764932416	Upregulated	33.5360079826732	WP_001315626.1
C2566_RS20995	gadA	gadA	glutamate decarboxylase	0.177082666446095	0.70348292492355	Upregulated	12.3393850506469	WP_000372240.1
C2566_RS07225	gltA	gltA	citrate synthase	0.177068752426389	0.700382317114971	Upregulated	3134.65854132633	WP_000785834.1
C2566_RS01515	C2566_RS01515	C2566_RS01515	hypothetical protein	0.176814625734718	0.699485806194796	Upregulated	385.974548950104	NA
C2566_RS13175	nudB	nudB	dihydroneopterin triphosphate diphosphatase	0.176186875492748	0.646235806409337	Upregulated	106.957957803831	WP_001300367.1
C2566_RS05490	yaiI	yaiI	YaiI/YqxD family protein	0.176139792701528	0.691373277890423	Upregulated	40.1566411478504	WP_000158159.1
C2566_RS07195	nei	nei	endonuclease VIII	0.176072395769705	0.675071857301705	Upregulated	33.9641381541642	WP_001114026.1
C2566_RS20035	gspL	gspL	type II secretion system protein GspL	0.175749023028093	0.70341690347337	Upregulated	23.8989993445371	WP_001115228.1
C2566_RS15245	C2566_RS15245	C2566_RS15245	fimbrial protein	0.175017246191673	0.706637643584427	Upregulated	7.20434391773884	WP_000789849.1
C2566_RS17210	ygcG	ygcG	TPM domain-containing protein	0.174577567576132	0.700382317114971	Upregulated	8.94509877182376	WP_001268460.1
C2566_RS25135	ysdE	ysdE	protein YsdE	0.174545281013382	0.701420580621553	Upregulated	10.9064681807641	WP_211180519.1
C2566_RS18670	plsY	plsY	glycerol-3-phosphate 1-O-acyltransferase PlsY	0.17433305843816	0.629199691294916	Upregulated	65.6329851499796	WP_001272796.1
C2566_RS02515	queG	queG	tRNA epoxyqueuosine(34) reductase QueG	0.174186549095264	0.697876573301639	Upregulated	209.225375189527	WP_001294219.1
C2566_RS07220	C2566_RS07220	C2566_RS07220	fimbrial protein	0.174030145124963	0.694436401664142	Upregulated	45.3167568068712	WP_000472430.1
C2566_RS17935	ygfX	ygfX	protein YgfX	0.173510593176714	0.693931958188002	Upregulated	89.2611652123209	WP_000244783.1
C2566_RS19790	smg	smg	DUF494 family protein Smg	0.173326689612796	0.704438906442287	Upregulated	319.379780834583	WP_000460680.1
C2566_RS06000	ybaK	ybaK	Cys-tRNA(Pro)/Cys-tRNA(Cys) deacylase YbaK	0.173317293715652	0.693742776584665	Upregulated	39.1941634180303	WP_000186631.1
C2566_RS18295	yghS	yghS	dTMP kinase	0.173165612194823	0.676151627243528	Upregulated	4.96714101504592	WP_001076243.1
C2566_RS18855	yqjA	yqjA	DedA family general envelope maintenance protein YqjA	0.172980753618402	0.693742776584665	Upregulated	146.908300903581	WP_000422149.1
C2566_RS08550	ycbF	ycbF	fimbrial chaperone	0.172442846176549	0.711533775665951	Upregulated	10.2354917512668	WP_001111465.1
C2566_RS10225	ribA	ribA	GTP cyclohydrolase II	0.172285437552641	0.621052022330833	Upregulated	348.788412544399	WP_001176295.1
C2566_RS21105	bcsG	bcsG	cellulose biosynthesis protein BcsG	0.172052185380497	0.677267354451821	Upregulated	38.253000549667	WP_000191622.1
C2566_RS13990	gatD	gatD	galactitol-1-phosphate 5-dehydrogenase	0.171952517648572	0.711685794940383	Upregulated	16.8385304489757	WP_000844219.1
C2566_RS24630	ymiC	ymiC	small membrane protein YmiC	0.171542133190846	0.712380194409815	Upregulated	38.9214516775721	WP_001310756.1
C2566_RS08890	rutG	rutG	pyrimidine utilization transport protein G	0.171352012214509	0.707390667316624	Upregulated	61.8330153745125	WP_001301229.1
C2566_RS08415	kdsB	kdsB	3-deoxy-manno-octulosonate cytidylyltransferase	0.171190760729385	0.697876573301639	Upregulated	154.834338095597	WP_000011603.1
C2566_RS17975	yqfG	yqfG	protein YqfG	0.171182110840109	0.694310958118498	Upregulated	18.2206847277133	WP_001050745.1
C2566_RS00945	glnA	glnA	glutamate--ammonia ligase	0.170902507021438	0.689626630299756	Upregulated	378.353610070767	WP_001271717.1
C2566_RS10960	hicA	hicA	type II toxin-antitoxin system mRNA interferase toxin HicA	0.170716892395637	0.706959062576883	Upregulated	44.6748325707004	WP_000813794.1
C2566_RS04150	rsmH	rsmH	16S rRNA (cytosine(1402)-N(4))-methyltransferase RsmH	0.170286930691549	0.6077395031615	Upregulated	523.753807005237	WP_000970479.1
C2566_RS02390	yjeH	yjeH	L-methionine/branched-chain amino acid transporter	0.170099676564941	0.701420580621553	Upregulated	41.9779772190735	WP_000015852.1
C2566_RS06190	ybcF	ybcF	carbamate kinase	0.169751316326821	0.70924336103453	Upregulated	6.67853677149368	WP_000855388.1
C2566_RS06750	lipA	lipA	lipoyl synthase	0.169748604414157	0.654702808208227	Upregulated	451.13058443833	WP_000042632.1
C2566_RS17545	aas	aas	bifunctional acyl-ACP--phospholipid O-acyltransferase/long-chain-fatty-acid--ACP ligase	0.169735731530647	0.653035262792823	Upregulated	135.368905648491	WP_000899049.1
C2566_RS05690	panE	panE	2-dehydropantoate 2-reductase	0.16960398719191	0.67811798069883	Upregulated	112.147938911803	WP_000705853.1
C2566_RS02465	frdA	frdA	fumarate reductase (quinol) flavoprotein subunit	0.169338782769195	0.695336356522222	Upregulated	658.989456721616	WP_001192973.1
C2566_RS02115	alsR	alsR	MurR/RpiR family transcriptional regulator	0.169232458125372	0.649939326054587	Upregulated	173.444961438801	WP_000083217.1
C2566_RS18315	yghU	yghU	glutathione-dependent disulfide-bond oxidoreductase	0.169223223952261	0.694310958118498	Upregulated	73.0970218885952	WP_001295515.1
C2566_RS09395	lpoB	lpoB	penicillin-binding protein activator LpoB	0.169034969137178	0.671389711344327	Upregulated	99.1968719983092	WP_000164439.1
C2566_RS12335	btuC	btuC	vitamin B12 ABC transporter permease BtuC	0.168355713503833	0.645253630185698	Upregulated	57.4019536002488	WP_000956528.1
C2566_RS08600	fabA	fabA	bifunctional 3-hydroxydecanoyl-ACP dehydratase/trans-2-decenoyl-ACP isomerase	0.168291060713157	0.706637643584427	Upregulated	320.403819128818	WP_000227927.1
C2566_RS04560	dgt	dgt	dGTPase	0.168271261537514	0.670742708781757	Upregulated	92.0778839012648	WP_000057067.1
C2566_RS20570	gntU	gntU	gluconate transporter	0.168069583885389	0.707105746758343	Upregulated	28.8620473563561	WP_000210111.1
C2566_RS09755	emtA	emtA	membrane-bound lytic murein transglycosylase EmtA	0.167992143416117	0.653260008933939	Upregulated	42.755824760396	WP_001301104.1
C2566_RS19580	yhdP	yhdP	AsmA2 domain-containing protein YhdP	0.1678096409866	0.6077395031615	Upregulated	315.631655836892	WP_001253612.1
C2566_RS07870	deoR	deoR	DNA-binding transcriptional repressor DeoR	0.167631570144311	0.669017926523314	Upregulated	57.4746175277152	WP_000450121.1
C2566_RS06845	djlC	djlC	co-chaperone DjlC	0.167161464387995	0.719321191260305	Upregulated	35.1306391040906	NA
C2566_RS07815	gsiA	gsiA	glutathione ABC transporter ATP-binding protein GsiA	0.167074678651444	0.668765925168028	Upregulated	126.568122798406	WP_001301279.1
C2566_RS22005	yidI	yidI	protein YidI	0.166540084988957	0.710351256687731	Upregulated	17.7405678732709	WP_000511289.1
C2566_RS20475	malP	malP	maltodextrin phosphorylase	0.166050505760672	0.706115763034375	Upregulated	435.744980260695	WP_000081903.1
C2566_RS21770	xanP	xanP	xanthine/proton symporter XanP	0.165673340850178	0.70790372025036	Upregulated	42.000114122001	WP_001295238.1
C2566_RS24820	C2566_RS24820	C2566_RS24820	type I toxin-antitoxin system toxin Ldr family protein	0.165620520709764	0.721132202957588	Upregulated	200.754037472522	WP_001295224.1
C2566_RS21250	glyQ	glyQ	glycine--tRNA ligase subunit alpha	0.165590488106385	0.700382317114971	Upregulated	99.8773876103037	WP_001168544.1
C2566_RS01395	frwD	frwD	PTS fructose-like transporter subunit IIB	0.165336029047648	0.721392897211689	Upregulated	8.10597900531275	WP_000323846.1
C2566_RS20715	rsmD	rsmD	16S rRNA (guanine(966)-N(2))-methyltransferase	0.165237943042248	0.68925736207351	Upregulated	45.62502045749	WP_000743204.1
C2566_RS14645	apbE	apbE	FAD:protein FMN transferase ApbE	0.165159067766621	0.711088037584329	Upregulated	16.0585101466607	WP_000406064.1
C2566_RS19240	argG	argG	argininosuccinate synthase	0.165090304838038	0.690590445628646	Upregulated	153.671531382581	WP_000207665.1
C2566_RS02725	C2566_RS02725	C2566_RS02725	enoyl-CoA hydratase/isomerase family protein	0.16456225393983	0.614319419576533	Upregulated	9.97751278732349	WP_001283546.1
C2566_RS22045	ibpB	ibpB	small heat shock chaperone IbpB	0.164434487863193	0.721132202957588	Upregulated	806.851666414869	WP_001243431.1
C2566_RS07740	ompX	ompX	outer membrane protein OmpX	0.164431234189039	0.701420580621553	Upregulated	978.158452348206	WP_001295296.1
C2566_RS13285	cheW	cheW	chemotaxis protein CheW	0.164342500256419	0.722764610188477	Upregulated	13.8232466619685	WP_000147302.1
C2566_RS03850	yaaY	yaaY	DUF2575 family protein	0.163980569989757	0.720017321170541	Upregulated	12.0102677520256	WP_001300728.1
C2566_RS12045	ydhP	ydhP	MFS transporter	0.163732283242002	0.711226489791543	Upregulated	32.8873730704439	WP_000701040.1
C2566_RS02820	tamB	tamB	autotransporter assembly complex protein TamB	0.163435575425062	0.480465435791035	Upregulated	340.23000826234	WP_000060982.1
C2566_RS21860	C2566_RS21860	C2566_RS21860	IS30-like element IS30 family transposase	0.162976746368541	0.710351256687731	Upregulated	86.6570172065933	NA
C2566_RS21945	uhpB	uhpB	signal transduction histidine-protein kinase/phosphatase UhpB	0.162318721405795	0.722324182268096	Upregulated	25.3530924072647	WP_001295243.1
C2566_RS18960	tdcA	tdcA	transcriptional regulator TdcA	0.162282726128128	0.701239133327377	Upregulated	1041.51965758037	WP_000104211.1
C2566_RS04670	rnhB	rnhB	ribonuclease HII	0.161764121339125	0.693458106522636	Upregulated	45.1049403587695	WP_000569405.1
C2566_RS04105	leuB	leuB	3-isopropylmalate dehydrogenase	0.161278120696878	0.724501758447799	Upregulated	24.0112752334958	WP_000042353.1
C2566_RS13395	C2566_RS13395	C2566_RS13395	hypothetical protein	0.160955436780889	0.721392897211689	Upregulated	656.336202732185	NA
C2566_RS12330	btuE	btuE	bifunctional thioredoxin/glutathione peroxidase	0.160519580921941	0.676151627243528	Upregulated	38.6676976379673	WP_001154168.1
C2566_RS18905	yhaJ	yhaJ	DNA-binding transcriptional regulator YhaJ	0.16047498150599	0.696498101731479	Upregulated	41.8346002343188	WP_001041010.1
C2566_RS10450	ompG	ompG	monomeric porin OmpG	0.160061262325576	0.724828383179094	Upregulated	8.8736337238756	WP_000735257.1
C2566_RS03000	lptG	lptG	LPS export ABC transporter permease LptG	0.159468477303298	0.698821875863699	Upregulated	139.779187171061	WP_001295681.1
C2566_RS07455	C2566_RS07455	C2566_RS07455	excisionase	0.158751076141515	0.734501389704213	Upregulated	6.16184502494389	WP_001303849.1
C2566_RS08820	torS	torS	TMAO reductase system sensor histidine kinase/response regulator TorS	0.158750141107456	0.728535391667626	Upregulated	53.099305660092	WP_001300633.1
C2566_RS04245	yacG	yacG	DNA gyrase inhibitor YacG	0.158673998673354	0.708373893759192	Upregulated	40.4354266611045	WP_000005042.1
C2566_RS19195	nlpI	nlpI	lipoprotein NlpI	0.158647422409436	0.712598202516677	Upregulated	7474.96887090468	WP_000802080.1
C2566_RS20450	bioH	bioH	pimeloyl-ACP methyl ester esterase BioH	0.158608791747825	0.690746063538788	Upregulated	33.7859521247695	WP_001060071.1
C2566_RS12025	lhr	lhr	ATP-dependent helicase	0.15832881576873	0.712598202516677	Upregulated	118.26779927955	WP_001301008.1
C2566_RS06800	rsfS	rsfS	ribosome silencing factor	0.158187387361843	0.706637643584427	Upregulated	74.1866854160778	WP_001161664.1
C2566_RS07365	C2566_RS07365	C2566_RS07365	hypothetical protein	0.158089397962838	0.700382317114971	Upregulated	143.589120825665	NA
C2566_RS15175	flk	flk	flagella biosynthesis regulator Flk	0.157969881672284	0.681425458247311	Upregulated	54.1730401650877	WP_000615834.1
C2566_RS08155	ybjS	ybjS	NAD-dependent epimerase/dehydratase family protein	0.157880202252035	0.694310958118498	Upregulated	55.4339877038992	WP_001338420.1
C2566_RS08530	elfC	elfC	fimbrial biogenesis usher protein	0.157232050608995	0.735586311243313	Upregulated	32.7512212813587	WP_000286312.1
C2566_RS06755	ybeF	ybeF	YbeF family transcriptional regulator	0.156555214120976	0.735570888251793	Upregulated	12.2455375450138	WP_000378033.1
C2566_RS15880	hyfD	hyfD	hydrogenase 4 subunit HyfD	0.156534344546052	0.70889155134912	Upregulated	9.43638260953435	NA
C2566_RS05930	priC	priC	primosomal replication protein N''	0.156345518993197	0.717413319097483	Upregulated	25.3170727396809	WP_000844874.1
C2566_RS02790	ytfJ	ytfJ	YtfJ family protein	0.155996393306041	0.723592606705499	Upregulated	317.121122114463	WP_000175286.1
C2566_RS08565	ycbX	ycbX	6-N-hydroxylaminopurine resistance protein YcbX	0.155905040401419	0.721132202957588	Upregulated	54.4223776813184	WP_000212426.1
C2566_RS08095	potH	potH	putrescine ABC transporter permease PotH	0.155743150695825	0.735570888251793	Upregulated	8.90315585413977	WP_000105444.1
C2566_RS19655	panF	panF	sodium/pantothenate symporter	0.155569413874172	0.70790372025036	Upregulated	36.1148034327123	WP_001175728.1
C2566_RS12665	ydjJ	ydjJ	NAD(P)-dependent alcohol dehydrogenase	0.155346404890713	0.736777922781948	Upregulated	13.5789882975403	WP_000798110.1
C2566_RS10555	abgA	abgA	p-aminobenzoyl-glutamate hydrolase subunit AbgA	0.155309481066853	0.735586311243313	Upregulated	23.89742554737	WP_000444929.1
C2566_RS08390	ycaI	ycaI	ComEC family protein	0.155225429799108	0.643738580036893	Upregulated	105.635456013653	WP_000705764.1
C2566_RS04550	btuF	btuF	vitamin B12 ABC transporter substrate-binding protein BtuF	0.154883027537202	0.704438906442287	Upregulated	35.9841198893192	WP_001319823.1
C2566_RS14915	rbn	rbn	ribonuclease BN	0.154509431858088	0.693931958188002	Upregulated	33.7850201201577	WP_001300687.1
C2566_RS16920	ascF	ascF	PTS cellobiose/arbutin/salicin transporter subunit IIBC	0.154459432083216	0.723592606705499	Upregulated	24.2282382272123	WP_001107835.1
C2566_RS13270	cheR	cheR	protein-glutamate O-methyltransferase CheR	0.154417683446024	0.735741920592912	Upregulated	12.3781852633623	WP_000204338.1
C2566_RS05000	paoD	paoD	molybdenum cofactor insertion chaperone PaoD	0.154376263371516	0.739905881695851	Upregulated	8.91541230683132	WP_000122394.1
C2566_RS01500	coaA	coaA	type I pantothenate kinase	0.154177708231156	0.717782456930751	Upregulated	206.791635009746	WP_000023081.1
C2566_RS14010	gatZ	gatZ	tagatose-bisphosphate aldolase subunit GatZ	0.154145918388244	0.724828383179094	Upregulated	12.1713722209426	WP_000853869.1
C2566_RS02335	dtpC	dtpC	dipeptide/tripeptide permease DtpC	0.153906744925991	0.739544554560221	Upregulated	31.6578950796111	WP_000856841.1
C2566_RS20930	C2566_RS20930	C2566_RS20930	hypothetical protein	0.153336559399146	0.734501389704213	Upregulated	16.4562265075242	WP_000020596.1
C2566_RS13350	yecJ	yecJ	DUF2766 family protein YecJ	0.15307469654548	0.730328915679044	Upregulated	22.7049887225172	WP_000082127.1
C2566_RS16495	raiA	raiA	ribosome-associated translation inhibitor RaiA	0.153068958263654	0.718172950086178	Upregulated	69203.9686783827	WP_000178456.1
C2566_RS06445	cusB	cusB	Cu(+)/Ag(+) efflux RND transporter periplasmic adaptor subunit CusB	0.152446332735029	0.701239133327377	Upregulated	163.521078143577	WP_000717157.1
C2566_RS04230	secA	secA	preprotein translocase subunit SecA	0.152256064171698	0.702639823907807	Upregulated	727.234920098775	WP_000905789.1
C2566_RS17780	epd	epd	erythrose-4-phosphate dehydrogenase	0.151740560525452	0.693313023226819	Upregulated	424.806944411851	WP_000218480.1
C2566_RS12475	osmE	osmE	osmotically-inducible lipoprotein OsmE	0.151582623223225	0.739544554560221	Upregulated	2434.5941629002	WP_001039044.1
C2566_RS04800	yafC	yafC	DNA-binding transcriptional regulator YafC	0.15130698415649	0.693313023226819	Upregulated	88.8192732805901	WP_000648577.1
C2566_RS18500	ygiZ	ygiZ	DUF2645 family protein	0.151124229745289	0.744373908750095	Upregulated	32.9524018016114	WP_000917684.1
C2566_RS04465	dksA	dksA	RNA polymerase-binding protein DksA	0.151108709205456	0.721392897211689	Upregulated	783.212078163739	WP_001155227.1
C2566_RS09785	dhaL	dhaL	dihydroxyacetone kinase subunit DhaL	0.151078020477132	0.724828383179094	Upregulated	67.3174027074182	WP_000059411.1
C2566_RS14690	atoB	atoB	acetyl-CoA acetyltransferase	0.150691615299332	0.740790762729978	Upregulated	22.2736931185805	WP_000786547.1
C2566_RS04750	metI	metI	methionine ABC transporter permease MetI	0.150407319016975	0.717208570283686	Upregulated	49.0848788142576	WP_001294600.1
C2566_RS01400	yijO	yijO	AraC family transcriptional regulator	0.150167758702422	0.737003064830634	Upregulated	15.1901174383342	WP_000274624.1
C2566_RS20170	yhfK	yhfK	YccS/YhfK family putative transporter	0.150031281877033	0.635364289853853	Upregulated	268.780314198706	WP_012775971.1
C2566_RS12270	ydiS	ydiS	FAD-dependent oxidoreductase	0.149706782516943	0.743640724777643	Upregulated	9.02067714183394	WP_001278501.1
C2566_RS21005	treF	treF	alpha,alpha-trehalase	0.149269361321755	0.735570888251793	Upregulated	61.2977989750548	WP_000934218.1
C2566_RS17310	sdaB	sdaB	L-serine ammonia-lyase II	0.148865510771165	0.738600854399766	Upregulated	192.456524873988	WP_000626410.1
C2566_RS03400	ytjB	ytjB	YtjB family periplasmic protein	0.148650244131485	0.730328915679044	Upregulated	41.2760820177482	WP_000124615.1
C2566_RS07745	opgE	opgE	phosphoethanolamine transferase	0.148241453604104	0.717756251776958	Upregulated	66.6745606866134	WP_001054678.1
C2566_RS21715	yicC	yicC	YicC/YloC family endoribonuclease	0.147928574310143	0.645218468201997	Upregulated	207.073647659997	WP_000621336.1
C2566_RS05425	ampH	ampH	D-alanyl-D-alanine-carboxypeptidase/endopeptidase AmpH	0.147903941130417	0.67500885170116	Upregulated	95.2863563498133	WP_000830738.1
C2566_RS01175	yiiM	yiiM	6-hydroxyaminopurine reductase	0.147621358934426	0.721392897211689	Upregulated	51.5885622370114	WP_001270260.1
C2566_RS07770	ybiT	ybiT	ABC-F family ATPase	0.146949099220448	0.720887069195457	Upregulated	218.749467089897	WP_000961458.1
C2566_RS03975	kefF	kefF	glutathione-regulated potassium-efflux system oxidoreductase KefF	0.146786288061236	0.743272762908762	Upregulated	27.4855233174715	WP_000600725.1
C2566_RS07530	ybhB	ybhB	kinase inhibitor	0.146375039563429	0.712366999690093	Upregulated	101.643424423227	WP_000767389.1
C2566_RS10525	uspE	uspE	universal stress protein UspE	0.146348294992101	0.713608510507409	Upregulated	1766.80321584368	WP_001262123.1
C2566_RS06620	C2566_RS06620	C2566_RS06620	phosphoadenosine phosphosulfate reductase	0.146086337988957	0.7523782244325	Upregulated	11.3407381595998	NA
C2566_RS22010	yidJ	yidJ	sulfatase-like hydrolase/transferase	0.14592853828094	0.752331621642766	Upregulated	16.143352235452	WP_000828527.1
C2566_RS03265	mog	mog	molybdopterin adenylyltransferase	0.145665535847048	0.724501758447799	Upregulated	117.301598944649	WP_001094682.1
C2566_RS14635	alkB	alkB	DNA oxidative demethylase AlkB	0.145482154035337	0.734501389704213	Upregulated	31.5120253901254	WP_000885006.1
C2566_RS13975	C2566_RS13975	C2566_RS13975	DeoR/GlpR family DNA-binding transcription regulator	0.145446793614642	0.736777922781948	Upregulated	100.519858103547	NA
C2566_RS11755	tqsA	tqsA	AI-2 transporter TqsA	0.145362563441028	0.75214386857005	Upregulated	187.77553305455	WP_001118241.1
C2566_RS05995	ushA	ushA	bifunctional UDP-sugar hydrolase/5'-nucleotidase	0.144735615600876	0.681730826223209	Upregulated	287.813489255535	WP_000771748.1
C2566_RS01155	rhaT	rhaT	L-rhamnose/proton symporter RhaT	0.144357323809424	0.740570487281908	Upregulated	38.8571845176318	WP_000063524.1
C2566_RS11035	pqqU	pqqU	TonB-dependent receptor PqqU	0.14401604464544	0.734501389704213	Upregulated	190.43196877528	WP_000689311.1
C2566_RS16910	hydN	hydN	electron transport protein HydN	0.143978215770126	0.745309518292646	Upregulated	15.50964905541	WP_001078777.1
C2566_RS16455	C2566_RS16455	C2566_RS16455	hypothetical protein	0.143760905206487	0.710351256687731	Upregulated	347.966426535511	NA
C2566_RS09965	C2566_RS09965	C2566_RS09965	hypothetical protein	0.143741968510916	0.746747396527633	Upregulated	308.599155198184	NA
C2566_RS17765	glpX	glpX	class II fructose-bisphosphatase	0.143406429009866	0.74553420582465	Upregulated	7.28478630818342	WP_000987283.1
C2566_RS07620	ybhQ	ybhQ	YbhQ family protein	0.142959535482715	0.757599279011948	Upregulated	858.002235358267	WP_000871982.1
C2566_RS14555	ccmE	ccmE	cytochrome c maturation protein CcmE	0.142464058478081	0.759162048959069	Upregulated	16.4398603535696	WP_001026418.1
C2566_RS08335	pflA	pflA	pyruvate formate lyase 1-activating protein	0.142434743280969	0.693313023226819	Upregulated	376.687083778969	WP_000111043.1
C2566_RS21405	yiaV	yiaV	HlyD family secretion protein	0.142237891938476	0.757741314619345	Upregulated	13.8517720982419	WP_000364895.1
C2566_RS07055	C2566_RS07055	C2566_RS07055	DUF2625 domain-containing protein	0.142129396681433	0.758272268498676	Upregulated	11.9405461625392	WP_001208814.1
C2566_RS00825	pepQ	pepQ	Xaa-Pro dipeptidase	0.142117993960005	0.740570487281908	Upregulated	236.474087284349	WP_000444561.1
C2566_RS09525	roxA	roxA	[50S ribosomal protein L16]-arginine 3-hydroxylase	0.141667663763308	0.69480889802459	Upregulated	225.417660623243	WP_001295435.1
C2566_RS17880	ubiH	ubiH	2-octaprenyl-6-methoxyphenyl hydroxylase	0.141409849286361	0.743640724777643	Upregulated	157.916932603097	WP_000111199.1
C2566_RS03225	nhaA	nhaA	Na+/H+ antiporter NhaA	0.141074458986688	0.719173381877064	Upregulated	436.514952136093	WP_000681360.1
C2566_RS16185	hcaD	hcaD	phenylpropionate dioxygenase ferredoxin reductase subunit	0.140802685623073	0.750053949751011	Upregulated	48.75604093879	WP_000660788.1
C2566_RS19795	dprA	dprA	DNA-protecting protein DprA	0.140673995030436	0.740790762729978	Upregulated	211.073484106535	WP_000228551.1
C2566_RS05845	amtB	amtB	ammonium transporter AmtB	0.140614777247668	0.74685125113935	Upregulated	39.137552661968	WP_000685032.1
C2566_RS11750	mdtJ	mdtJ	multidrug/spermidine efflux SMR transporter subunit MdtJ	0.140574563551325	0.760348797237443	Upregulated	20.0905569571467	WP_000276149.1
C2566_RS03540	dnaT	dnaT	primosomal protein DnaT	0.140072315738232	0.749638592572093	Upregulated	54.8012898423326	WP_000098818.1
C2566_RS21935	uhpT	uhpT	hexose-6-phosphate:phosphate antiporter	0.139680068072768	0.761649760801816	Upregulated	16.3194710878355	WP_000879194.1
C2566_RS17075	truD	truD	tRNA pseudouridine(13) synthase TruD	0.139514860588966	0.74553420582465	Upregulated	296.205372231104	WP_000568943.1
C2566_RS18510	ygiN	ygiN	putative quinol monooxygenase	0.139122149794025	0.749638592572093	Upregulated	1607.14657621736	WP_000958598.1
C2566_RS07435	gpmA	gpmA	2,3-diphosphoglycerate-dependent phosphoglycerate mutase	0.138796442355323	0.713608510507409	Upregulated	1050.34381326248	WP_001295305.1
C2566_RS08175	hcr	hcr	NADH oxidoreductase	0.138713873366872	0.748295716315036	Upregulated	22.1410575349927	WP_000178677.1
C2566_RS04960	frsA	frsA	esterase FrsA	0.138463700379722	0.68602360918532	Upregulated	140.081606843814	WP_000189541.1
C2566_RS01095	frvR	frvR	putative frv operon regulatory protein	0.137729752088338	0.763543278983377	Upregulated	33.7440170672284	WP_000931298.1
C2566_RS08040	C2566_RS08040	C2566_RS08040	ogr/Delta-like zinc finger family protein	0.137696304650987	0.765639075742763	Upregulated	59.3436384865409	WP_000972391.1
C2566_RS18810	ygjQ	ygjQ	SanA/YdcF family protein	0.13740338089004	0.765134885866504	Upregulated	21.8394015607038	WP_000942548.1
C2566_RS15870	hyfB	hyfB	hydrogenase 4 subunit B	0.136793284242379	0.768757914766852	Upregulated	19.5295145361821	WP_000339481.1
C2566_RS04335	yacL	yacL	protein YacL	0.136524267407943	0.765591091501501	Upregulated	140.217604254383	WP_000384306.1
C2566_RS15690	eutC	eutC	ethanolamine ammonia-lyase subunit beta	0.136194502758563	0.76720760366437	Upregulated	12.1333979152846	WP_000372364.1
C2566_RS02815	tamA	tamA	autotransporter assembly complex protein TamA	0.136039764561485	0.635039491495056	Upregulated	147.221758167813	WP_001269293.1
C2566_RS14190	mlrA	mlrA	HTH-type transcriptional regulator MlrA	0.136024079349369	0.752549244721677	Upregulated	114.665261950076	WP_001240403.1
C2566_RS14695	yfaP	yfaP	YfaP family protein	0.135962342265566	0.740175376582204	Upregulated	53.6503516168389	WP_001225852.1
C2566_RS16410	yfiF	yfiF	tRNA/rRNA methyltransferase	0.135790524033541	0.736777922781948	Upregulated	122.08744887117	WP_000997403.1
C2566_RS14880	menC	menC	o-succinylbenzoate synthase	0.135517427049889	0.752648921942181	Upregulated	66.2299138533692	WP_001255628.1
C2566_RS09620	ymgF	ymgF	cell division-associated protein YmgF	0.135406687648579	0.766374776892031	Upregulated	6.41670252072908	WP_001065861.1
C2566_RS21015	rcdB	rcdB	LysR family transcriptional regulator	0.135297127067109	0.759162048959069	Upregulated	30.5298270183673	WP_001343446.1
C2566_RS01015	yihV	yihV	sulfofructose kinase	0.135296054490915	0.756748661780153	Upregulated	21.762252061241	WP_000621656.1
C2566_RS19720	yhdY	yhdY	amino acid ABC transporter permease	0.135249427990726	0.771018590507466	Upregulated	13.6822050862311	WP_001301413.1
C2566_RS21335	yiaK	yiaK	3-dehydro-L-gulonate 2-dehydrogenase	0.135150826755547	0.771018590507466	Upregulated	14.5216060721152	WP_000869037.1
C2566_RS08545	ycbV	ycbV	fimbrial protein	0.135072030143307	0.770194337335538	Upregulated	9.96609331821019	WP_000919497.1
C2566_RS14525	yejO	yejO	autotransporter YejO	0.134353013451936	0.734501389704213	Upregulated	162.700984420362	WP_000554226.1
C2566_RS15320	dsdC	dsdC	DNA-binding transcriptional regulator DsdC	0.134285115046261	0.740570487281908	Upregulated	46.967734325846	WP_001300996.1
C2566_RS17410	csdE	csdE	cysteine desulfurase sulfur acceptor subunit CsdE	0.13425941114895	0.734501389704213	Upregulated	142.632187832404	WP_000184261.1
C2566_RS09705	umuD	umuD	translesion error-prone DNA polymerase V autoproteolytic subunit	0.134220829224701	0.773569554319736	Upregulated	17.1180894670262	WP_000897378.1
C2566_RS16420	trxC	trxC	thioredoxin TrxC	0.13402520261305	0.734839851313852	Upregulated	627.01165457099	WP_001098726.1
C2566_RS06540	wzz(fepE)	wzz(fepE)	LPS O-antigen length regulator Wzz(fepE)	0.13378669946411	0.774454795839978	Upregulated	13.1054797787984	WP_000096701.1
C2566_RS07830	gsiD	gsiD	glutathione ABC transporter permease GsiD	0.133360384225401	0.763379339183785	Upregulated	55.3390583420932	WP_001236051.1
C2566_RS13255	cheZ	cheZ	protein phosphatase CheZ	0.133357723851629	0.775257984871665	Upregulated	8.93621812642979	WP_000983609.1
C2566_RS19135	yraR	yraR	NAD(P)H-binding protein	0.133214925845871	0.732348597987222	Upregulated	53.7786644967728	WP_001301320.1
C2566_RS05115	ykgE	ykgE	(Fe-S)-binding protein	0.133118173054928	0.775640281293278	Upregulated	72.1311545449466	WP_001102108.1
C2566_RS03215	C2566_RS03215	C2566_RS03215	hypothetical protein	0.132733526519033	0.775694932613629	Upregulated	9.11200145114153	WP_000871665.1
C2566_RS03150	fecB	fecB	Fe(3+) dicitrate ABC transporter substrate-binding protein FecB	0.132223764210463	0.765639075742763	Upregulated	28.8115994806834	WP_000879164.1
C2566_RS22055	yidQ	yidQ	YceK/YidQ family lipoprotein	0.131711409498388	0.740570487281908	Upregulated	180.003855894226	WP_000620888.1
C2566_RS10155	C2566_RS10155	C2566_RS10155	DUF2207 domain-containing protein	0.131691637696724	0.776843196823583	Upregulated	29.6266732071084	NA
C2566_RS12870	yoaH	yoaH	YoaH family protein	0.131439022670655	0.776070076929595	Upregulated	43.747683162648	WP_000457334.1
C2566_RS12395	pfkB	pfkB	6-phosphofructokinase II	0.13143673158338	0.74685125113935	Upregulated	208.858822385056	WP_000251727.1
C2566_RS15725	eutN	eutN	ethanolamine utilization microcompartment protein EutN	0.131180079769012	0.776451021490381	Upregulated	5.98592867576635	WP_000762196.1
C2566_RS08615	ompA	ompA	porin OmpA	0.131155468032221	0.775694932613629	Upregulated	3384.55677712612	WP_000750416.1
C2566_RS15730	eutM	eutM	ethanolamine utilization microcompartment protein EutM	0.131007097523647	0.776477991589582	Upregulated	11.9424532979495	WP_000387713.1
C2566_RS14470	yejE	yejE	ABC transporter permease	0.130799260864231	0.746759260750611	Upregulated	31.9873041464835	WP_000088916.1
C2566_RS00810	fre	fre	NAD(P)H-flavin reductase	0.13060946349047	0.681121936309744	Upregulated	506.36839562635	WP_000209826.1
C2566_RS16190	yphA	yphA	DoxX family protein	0.13057906353874	0.752648921942181	Upregulated	85.8046417778109	WP_001094726.1
C2566_RS03335	creC	creC	two-component system sensor histidine kinase CreC	0.130561564914462	0.740570487281908	Upregulated	50.2814996193928	WP_001219559.1
C2566_RS15960	purN	purN	phosphoribosylglycinamide formyltransferase	0.130278269757285	0.740570487281908	Upregulated	63.806319003309	WP_001028614.1
C2566_RS20645	ugpB	ugpB	sn-glycerol-3-phosphate ABC transporter substrate-binding protein UgpB	0.13013289051987	0.775694932613629	Upregulated	122.133308683072	WP_000803190.1
C2566_RS08690	yccA	yccA	FtsH protease modulator YccA	0.129908660111925	0.759162048959069	Upregulated	827.528393625859	WP_000375136.1
C2566_RS17065	pcm	pcm	protein-L-isoaspartate O-methyltransferase	0.129859119772313	0.682988662161817	Upregulated	121.729917795426	WP_000254708.1
C2566_RS19805	fmt	fmt	methionyl-tRNA formyltransferase	0.129781047870048	0.768757914766852	Upregulated	344.571213228601	WP_000004473.1
C2566_RS13935	mdtD	mdtD	MFS transporter	0.1295096691857	0.76796314908818	Upregulated	21.9988903914865	WP_000130850.1
C2566_RS06195	purK	purK	5-(carboxyamino)imidazole ribonucleotide synthase	0.129455189979988	0.770194337335538	Upregulated	35.8478219180387	WP_000815553.1
C2566_RS01025	yihX	yihX	glucose-1-phosphatase	0.128417118566216	0.740570487281908	Upregulated	161.698648897099	WP_001295269.1
C2566_RS04370	can	can	carbonate dehydratase	0.128259127858993	0.738600854399766	Upregulated	623.459673458425	WP_000651599.1
C2566_RS02915	pyrI	pyrI	aspartate carbamoyltransferase regulatory subunit	0.128191127015019	0.757599279011948	Upregulated	32.2105032328652	WP_000148581.1
C2566_RS06835	ybeQ	ybeQ	Sel1 family TPR-like repeat protein YbeQ	0.127960661149431	0.782612160393944	Upregulated	35.3517666285446	NA
C2566_RS18385	yghA	yghA	NADP(+)-dependent aldehyde reductase	0.127685865408237	0.759162048959069	Upregulated	39.5968711432525	WP_000018760.1
C2566_RS11395	glsB	glsB	glutaminase B	0.127629731858863	0.768757914766852	Upregulated	39.8111691681845	WP_000257417.1
C2566_RS14570	ccmB	ccmB	heme exporter protein CcmB	0.127409890797849	0.783462535279968	Upregulated	25.5818634266421	WP_000971730.1
C2566_RS09935	narG	narG	nitrate reductase subunit alpha	0.127379663298574	0.732014291599605	Upregulated	150.256653307733	WP_000032935.1
C2566_RS00300	C2566_RS00300	C2566_RS00300	hypothetical protein	0.126809740349114	0.712810796552976	Upregulated	36.5464894232475	NA
C2566_RS16140	suhB	suhB	inositol-1-monophosphatase	0.126518831397197	0.783723365180025	Upregulated	131.453934606272	WP_000553451.1
C2566_RS21560	gpmM	gpmM	2,3-bisphosphoglycerate-independent phosphoglycerate mutase	0.126202587777116	0.74553420582465	Upregulated	139.435919936204	WP_000116565.1
C2566_RS03025	idnD	idnD	L-idonate 5-dehydrogenase	0.125991384538656	0.786649059243435	Upregulated	27.1971722945093	WP_001197411.1
C2566_RS14325	yeiB	yeiB	DUF418 domain-containing protein YeiB	0.125961014140071	0.762672115730964	Upregulated	26.7147209597695	WP_000440894.1
C2566_RS10295	ycjD	ycjD	DUF559 domain-containing protein	0.125707894003969	0.786649059243435	Upregulated	23.0295505701891	WP_000565727.1
C2566_RS20760	yhhT	yhhT	AI-2E family transporter	0.124839144046214	0.753516353836473	Upregulated	55.1798554896954	WP_001300885.1
C2566_RS21685	radC	radC	RadC family protein	0.124762291064745	0.776477991589582	Upregulated	188.327348377719	WP_001321683.1
C2566_RS17500	ptsP	ptsP	phosphoenolpyruvate--protein phosphotransferase	0.12442635595198	0.721392897211689	Upregulated	251.755465176213	WP_000957907.1
C2566_RS05435	sbmA	sbmA	peptide antibiotic transporter SbmA	0.124277452553113	0.765591091501501	Upregulated	90.4597623971703	WP_001297134.1
C2566_RS15640	yfeX	yfeX	porphyrinogen peroxidase	0.124124878486107	0.769261486549368	Upregulated	156.206176168511	WP_000084590.1
C2566_RS17885	ubiI	ubiI	FAD-dependent 2-octaprenylphenol hydroxylase	0.123940232331997	0.740790762729978	Upregulated	259.797025329759	WP_001192185.1
C2566_RS08605	ycbZ	ycbZ	AAA family ATPase	0.122908183554544	0.729145390339349	Upregulated	192.585939074215	WP_000156518.1
C2566_RS00095	bglH	bglH	carbohydrate-specific porin BglH	0.122907296014225	0.77723674390574	Upregulated	12.304427253632	WP_000489868.1
C2566_RS09420	ycfJ	ycfJ	glycine zipper 2TM domain-containing protein	0.122683144704848	0.79403516789964	Upregulated	20.7742081977203	WP_001043459.1
C2566_RS05265	codA	codA	cytosine/isoguanine deaminase	0.122434543135556	0.769261486549368	Upregulated	45.7246924171687	WP_001301240.1
C2566_RS17070	surE	surE	5'/3'-nucleotidase SurE	0.122393663205686	0.748761483005702	Upregulated	135.775417018786	WP_001295182.1
C2566_RS12430	ydjO	ydjO	protein YdjO	0.122372552821521	0.794488029567478	Upregulated	22.57583995015	WP_000493142.1
C2566_RS18460	parC	parC	DNA topoisomerase IV subunit A	0.121488787926938	0.753516353836473	Upregulated	184.272208972388	WP_001281877.1
C2566_RS11490	rspR	rspR	DNA-binding transcriptional regulator rspR	0.121480401129588	0.711533775665951	Upregulated	112.882712370032	WP_000215549.1
C2566_RS11550	C2566_RS11550	C2566_RS11550	lipocalin family protein	0.121150041301631	0.788642849138089	Upregulated	51.0371374884822	WP_000780584.1
C2566_RS15140	dedD	dedD	cell division protein DedD	0.120897347405974	0.785124029328554	Upregulated	152.80987894773	WP_000146992.1
C2566_RS18555	ygiC	ygiC	glutathionylspermidine synthase family protein	0.120638860916865	0.761649760801816	Upregulated	580.939428552437	WP_000442860.1
C2566_RS18890	yqjG	yqjG	glutathionyl-hydroquinone reductase YqjG	0.120091380720896	0.758870913403886	Upregulated	58.2822738174121	WP_000531205.1
C2566_RS01420	argC	argC	N-acetyl-gamma-glutamyl-phosphate reductase	0.119954342574211	0.776477991589582	Upregulated	39.1349195617172	WP_000935370.1
C2566_RS18635	glnE	glnE	bifunctional [glutamate--ammonia ligase]-adenylyl-L-tyrosine phosphorylase/[glutamate--ammonia-ligase] adenylyltransferase	0.119639420418619	0.724828383179094	Upregulated	174.020018064038	WP_012767764.1
C2566_RS24025	C2566_RS24025	C2566_RS24025	hypothetical protein	0.119271480959274	0.79894793194888	Upregulated	6.71528265108348	WP_001303586.1
C2566_RS06735	crcB	crcB	fluoride efflux transporter CrcB	0.11851912921808	0.750690393970197	Upregulated	54.5847821390418	WP_000939738.1
C2566_RS09800	ycgV	ycgV	autotransporter outer membrane beta-barrel domain-containing protein	0.118498580431201	0.788642849138089	Upregulated	67.2130058753237	WP_001328993.1
C2566_RS03305	thrA	thrA	bifunctional aspartate kinase/homoserine dehydrogenase I	0.118184373441254	0.783723365180025	Upregulated	273.130452992358	WP_001264707.1
C2566_RS18750	ebgR	ebgR	transcriptional regulator EbgR	0.118093085973859	0.765077845051444	Upregulated	86.7902392013478	WP_000212475.1
C2566_RS19430	arcB	arcB	aerobic respiration two-component sensor histidine kinase ArcB	0.11759350484987	0.759162048959069	Upregulated	410.30873529351	WP_000809774.1
C2566_RS17290	syd	syd	SecY-interacting protein	0.117461083833882	0.74708258851894	Upregulated	94.4074428085065	WP_000342431.1
C2566_RS21960	ilvB	ilvB	acetolactate synthase large subunit	0.117045210588613	0.800165469604349	Upregulated	246.288220006973	WP_000168475.1
C2566_RS21535	cysE	cysE	serine O-acetyltransferase	0.116705119308483	0.782853361113236	Upregulated	153.569198481598	WP_001277561.1
C2566_RS18910	yhaK	yhaK	pirin family protein	0.116697628653352	0.79894793194888	Upregulated	7.67001131075796	WP_000633576.1
C2566_RS25070	C2566_RS25070	C2566_RS25070	hypothetical protein	0.116455778876981	0.805156268971583	Upregulated	35.5257856777298	WP_001299740.1
C2566_RS15535	yfeH	yfeH	bile acid:sodium symporter family protein	0.116446466972154	0.738414579711642	Upregulated	117.283186636971	WP_000765610.1
C2566_RS18150	nupG	nupG	nucleoside permease NupG	0.116250585035609	0.776477991589582	Upregulated	207.712437389079	WP_001049791.1
C2566_RS08285	rarA	rarA	replication-associated recombination protein RarA	0.116141692332296	0.781366017014842	Upregulated	112.98335885266	WP_000067755.1
C2566_RS20370	nudE	nudE	ADP compounds hydrolase NudE	0.116060450692683	0.769261486549368	Upregulated	295.807793946641	WP_000045744.1
C2566_RS17255	gudD	gudD	glucarate dehydratase	0.115338671627743	0.802007013937821	Upregulated	33.9145959668402	WP_000098247.1
C2566_RS00575	C2566_RS00575	C2566_RS00575	SAM hydrolase/SAM-dependent halogenase family protein	0.114887484817214	0.736777922781948	Upregulated	146.971787633741	WP_000751614.1
C2566_RS19680	yhdU	yhdU	DUF2556 family protein	0.114495854419333	0.808846274635645	Upregulated	67.6642184558618	WP_001295275.1
C2566_RS02770	qorB	qorB	NAD(P)H:quinone oxidoreductase	0.114397089744365	0.728535391667626	Upregulated	52.3394647132449	WP_000560597.1
C2566_RS04555	mtnN	mtnN	5'-methylthioadenosine/S-adenosylhomocysteine nucleosidase	0.114296984190416	0.77716664673276	Upregulated	313.05238402971	WP_000689844.1
C2566_RS11910	rsxG	rsxG	electron transport complex subunit RsxG	0.114247764700294	0.809047987561707	Upregulated	15.8902802738979	WP_000920802.1
C2566_RS07820	gsiB	gsiB	glutathione ABC transporter substrate-binding protein GsiB	0.113905076679539	0.749638592572093	Upregulated	105.466666622052	WP_000090140.1
C2566_RS03685	gntP	gntP	gluconate permease GntP	0.113575413751425	0.808195352726466	Upregulated	35.4095242298692	WP_000558251.1
C2566_RS14205	yehX	yehX	glycine betaine ABC transporter ATP binding protein YehX	0.113373667588308	0.813798932520882	Upregulated	14.7109306096301	WP_000569344.1
C2566_RS21980	tisB	tisB	type I toxin-antitoxin system toxin TisB	0.113324053031767	0.813798932520882	Upregulated	938.344929653505	WP_000060506.1
C2566_RS00765	ubiE	ubiE	bifunctional demethylmenaquinone methyltransferase/2-methoxy-6-polyprenyl-1,4-benzoquinol methylase UbiE	0.113020812951063	0.800165469604349	Upregulated	195.606939684173	WP_000227950.1
C2566_RS05775	clpX	clpX	ATP-dependent protease ATP-binding subunit ClpX	0.11276532312897	0.788642849138089	Upregulated	939.251705540179	WP_000130305.1
C2566_RS08760	gfcE	gfcE	polysaccharide export protein	0.11233810597345	0.814989557246358	Upregulated	11.1433391431872	WP_001295357.1
C2566_RS12235	aroD	aroD	type I 3-dehydroquinate dehydratase	0.112099795870153	0.800165469604349	Upregulated	37.9277076538733	WP_000860163.1
C2566_RS21585	kbl	kbl	glycine C-acetyltransferase	0.111968275790176	0.788642849138089	Upregulated	664.329587714029	WP_001213837.1
C2566_RS08230	clpA	clpA	ATP-dependent Clp protease ATP-binding subunit ClpA	0.111949865438517	0.808197305416645	Upregulated	2589.80359810136	WP_000934045.1
C2566_RS13645	hisC	hisC	histidinol-phosphate transaminase	0.111842286170222	0.817263572970542	Upregulated	25.25302607969	WP_000108921.1
C2566_RS04880	yafJ	yafJ	class II glutamine amidotransferase	0.111155440677578	0.794488029567478	Upregulated	56.7675734580491	WP_000333379.1
C2566_RS18450	ftsP	ftsP	cell division protein FtsP	0.111044506419199	0.779576725512327	Upregulated	85.0090196054276	WP_000059388.1
C2566_RS06435	cusC	cusC	Cu(+)/Ag(+) efflux RND transporter outer membrane channel CusC	0.110834600296162	0.76365320124931	Upregulated	647.897785206416	WP_000074253.1
C2566_RS20510	glpE	glpE	thiosulfate sulfurtransferase GlpE	0.110738047120458	0.760348797237443	Upregulated	45.3433785974925	WP_000371928.1
C2566_RS06480	ybdK	ybdK	YbdK family carboxylate-amine ligase	0.110550753182496	0.797280948812781	Upregulated	49.4438176071761	WP_001130654.1
C2566_RS21200	bisC	bisC	biotin sulfoxide reductase	0.110269210220703	0.75865138857237	Upregulated	119.259968703767	WP_000013961.1
C2566_RS00890	dsbA	dsbA	thiol:disulfide interchange protein DsbA	0.110253069079202	0.795040999232381	Upregulated	994.527728359266	WP_000725337.1
C2566_RS07070	speF	speF	ornithine decarboxylase SpeF	0.110139891945581	0.808197305416645	Upregulated	46.3150253305974	WP_000040191.1
C2566_RS11265	yddA	yddA	ABC transporter ATP-binding protein/permease	0.109722894690973	0.819907994052452	Upregulated	18.8785380374916	WP_000628583.1
C2566_RS21430	selB	selB	selenocysteine-specific translation elongation factor	0.109556085614107	0.775694932613629	Upregulated	121.183391715606	WP_000582441.1
C2566_RS18215	glcG	glcG	GlcG family protein	0.109315812699935	0.819168523314871	Upregulated	20.2202468681112	WP_000853256.1
C2566_RS23050	tnpA	tnpA	IS200/IS605 family transposase	0.109118248974272	0.823053918373032	Upregulated	6.98245713920546	NA
C2566_RS20375	igaA	igaA	intracellular growth attenuator protein IgaA	0.108898129837581	0.776451021490381	Upregulated	272.542356457927	WP_000104525.1
C2566_RS07030	ybfE	ybfE	LexA regulated protein	0.108604888099019	0.823866377485024	Upregulated	10.4313814993147	WP_001300829.1
C2566_RS18630	hldE	hldE	bifunctional D-glycero-beta-D-manno-heptose-7-phosphate kinase/D-glycero-beta-D-manno-heptose 1-phosphate adenylyltransferase HldE	0.108067174257641	0.783775940827737	Upregulated	112.287504769881	WP_000869178.1
C2566_RS11840	uidR	uidR	DNA-binding transcriptional regulator UidR	0.108066314632632	0.808058349945851	Upregulated	390.896155354226	WP_000969092.1
C2566_RS13090	purT	purT	formate-dependent phosphoribosylglycinamide formyltransferase	0.107985564612528	0.824719636534568	Upregulated	21.3751676630485	WP_000173474.1
C2566_RS01900	dusA	dusA	tRNA dihydrouridine(20/20a) synthase DusA	0.107431483024086	0.793181426913285	Upregulated	70.7142465776797	WP_001329186.1
C2566_RS01660	purD	purD	phosphoribosylamine--glycine ligase	0.106956968355885	0.802505629461602	Upregulated	41.6619692255329	WP_000866792.1
C2566_RS20250	frlR	frlR	DNA-binding transcriptional regulator FrlR	0.106921893683031	0.771018590507466	Upregulated	61.111337529773	WP_001276847.1
C2566_RS02985	holC	holC	DNA polymerase III subunit chi	0.106897050603529	0.800165469604349	Upregulated	57.5668198063705	WP_000786393.1
C2566_RS06780	rlpA	rlpA	endolytic peptidoglycan transglycosylase RlpA	0.106565305030975	0.783723365180025	Upregulated	132.029292571841	WP_001231428.1
C2566_RS20505	glpG	glpG	rhomboid family intramembrane serine protease GlpG	0.106116716928562	0.797437175522439	Upregulated	63.9964534725411	WP_000928723.1
C2566_RS21745	spoT	spoT	bifunctional GTP diphosphokinase/guanosine-3',5'-bis pyrophosphate 3'-pyrophosphohydrolase	0.105854407510573	0.756921989449867	Upregulated	257.744326446108	WP_000280494.1
C2566_RS06315	ybcK	ybcK	recombinase family protein	0.105646643848993	0.827709820732771	Upregulated	19.9330408102935	WP_000709082.1
C2566_RS17415	tcdA	tcdA	tRNA cyclic N6-threonylcarbamoyladenosine(37) synthase TcdA	0.105310307608862	0.801870697430225	Upregulated	41.0860301158765	WP_000117728.1
C2566_RS02940	bdcA	bdcA	SDR family oxidoreductase	0.105170701198544	0.828020351180775	Upregulated	44.5548161052889	WP_000500685.1
C2566_RS04290	ampD	ampD	1,6-anhydro-N-acetylmuramyl-L-alanine amidase AmpD	0.105127615788991	0.808377054780494	Upregulated	95.1593312125191	WP_000923721.1
C2566_RS19105	rsmI	rsmI	16S rRNA (cytidine(1402)-2'-O)-methyltransferase	0.105092928850977	0.783723365180025	Upregulated	152.465915930977	WP_000809262.1
C2566_RS03445	yjjW	yjjW	YjjW family glycine radical enzyme activase	0.104962702190144	0.826299484115513	Upregulated	16.9916844517164	WP_001088415.1
C2566_RS12585	ynjH	ynjH	YnjH family protein	0.104776772917989	0.819907994052452	Upregulated	24.8923402372026	WP_000085240.1
C2566_RS04060	yabI	yabI	DedA family protein	0.104380606255839	0.827709820732771	Upregulated	185.984634189445	WP_001148410.1
C2566_RS19175	yhbW	yhbW	luciferase-like monooxygenase	0.104144503081891	0.824806764931675	Upregulated	51.7917787406875	WP_000130385.1
C2566_RS21520	lldR	lldR	transcriptional regulator LldR	0.104014366306437	0.828955084999553	Upregulated	389.008835862299	WP_000636500.1
C2566_RS11185	bdm	bdm	biofilm-dependent modulation protein	0.103122145888104	0.829311713533269	Upregulated	6.66452549976765	WP_000495771.1
C2566_RS07800	moeB	moeB	molybdopterin-synthase adenylyltransferase MoeB	0.102906961829717	0.785013557195828	Upregulated	39.6928814421322	WP_000829242.1
C2566_RS15185	fabB	fabB	beta-ketoacyl-ACP synthase I	0.102804161012533	0.828643386749961	Upregulated	1186.29898319508	WP_000817178.1
C2566_RS07805	moeA	moeA	molybdopterin molybdotransferase MoeA	0.102500213689521	0.811479945222	Upregulated	81.9427263314581	WP_000397372.1
C2566_RS09905	ychN	ychN	DsrE/F sulfur relay family protein YchN	0.102110713730234	0.824806764931675	Upregulated	180.07028269151	WP_001169669.1
C2566_RS10365	puuE	puuE	4-aminobutyrate transaminase	0.101872164794938	0.832514068230504	Upregulated	12.3042106985263	WP_000069229.1
C2566_RS11160	fdnI	fdnI	formate dehydrogenase-N subunit gamma	0.101117043058947	0.832690116726016	Upregulated	6.38159240926054	WP_000045648.1
C2566_RS17520	mutH	mutH	DNA mismatch repair endonuclease MutH	0.101067015256909	0.82522043315922	Upregulated	33.9581752352121	WP_000082201.1
C2566_RS02875	cybC	cybC	cytochrome b562	0.100978948367246	0.828708890097706	Upregulated	87.8586779129747	WP_001232240.1
C2566_RS07235	sdhC	sdhC	succinate dehydrogenase cytochrome b556 subunit	0.100944291235026	0.832690116726016	Upregulated	498.815713182554	WP_000263347.1
C2566_RS15670	hemF	hemF	oxygen-dependent coproporphyrinogen oxidase	0.100943852097132	0.776477991589582	Upregulated	48.3655012816561	WP_000801364.1
C2566_RS16010	xseA	xseA	exodeoxyribonuclease VII large subunit	0.100899773068336	0.794488029567478	Upregulated	120.809130193086	WP_000937912.1
C2566_RS03300	thrB	thrB	homoserine kinase	0.100855431401601	0.828708890097706	Upregulated	149.9485232082	WP_000241662.1
C2566_RS03880	rihC	rihC	ribonucleoside hydrolase RihC	0.100417824855984	0.829046683172671	Upregulated	87.1170688399672	WP_001239155.1
C2566_RS08290	serS	serS	serine--tRNA ligase	0.100063281179615	0.804525857391228	Upregulated	1196.85181827513	WP_000886683.1
C2566_RS17895	gcvH	gcvH	glycine cleavage system protein GcvH	0.100025166545847	0.809047987561707	Upregulated	408.826529461004	WP_001295377.1
C2566_RS21195	yiaC	yiaC	N-acetyltransferase	0.0998460234897882	0.833574399493957	Upregulated	12.4323813879605	WP_000617485.1
C2566_RS12415	hxpB	hxpB	hexitol phosphatase HxpB	0.0997544628531892	0.798560622166557	Upregulated	53.6125056399681	WP_000106833.1
C2566_RS06805	cobC	cobC	adenosylcobalamin/alpha-ribazole phosphatase	0.0997341051822217	0.824806764931675	Upregulated	30.0149503306257	WP_001241888.1
C2566_RS21300	xylR	xylR	D-xylose utilization transcriptional activator XylR	0.0996048424243275	0.822083975319613	Upregulated	57.722536748045	WP_000494484.1
C2566_RS00870	mobB	mobB	molybdopterin-guanine dinucleotide biosynthesis protein MobB	0.0993297587918121	0.823053918373032	Upregulated	42.3457874582139	WP_000907622.1
C2566_RS02630	bsmA	bsmA	biofilm peroxide resistance protein BsmA	0.0993255900628157	0.833012711331447	Upregulated	567.750085682892	WP_000254633.1
C2566_RS19110	lpoA	lpoA	penicillin-binding protein activator LpoA	0.0991656459150132	0.780995771247454	Upregulated	140.918300808591	WP_000249099.1
C2566_RS12575	ynjF	ynjF	CDP-alcohol phosphatidyltransferase family protein	0.099164845556771	0.828708890097706	Upregulated	25.9272267010109	WP_001295484.1
C2566_RS03920	caiE	caiE	carnitine operon protein CaiE	0.0990669354115664	0.831399777961531	Upregulated	22.5093611106415	WP_000122886.1
C2566_RS11740	ydgD	ydgD	trypsin-like serine peptidase	0.0989081993448446	0.829595725996403	Upregulated	384.849612384624	WP_001260835.1
C2566_RS10300	sapF	sapF	peptide ABC transporter ATP-binding protein SapF	0.0980414138756345	0.828955084999553	Upregulated	20.695806427364	WP_000573407.1
C2566_RS13190	yecE	yecE	DUF72 domain-containing protein	0.0979886322438517	0.829046683172671	Upregulated	29.8346383322045	WP_000639274.1
C2566_RS02050	yjcO	yjcO	Sel1 family TPR-like repeat protein YjcO	0.0977277678669171	0.825381319721863	Upregulated	156.451582670399	WP_000719886.1
C2566_RS01085	fdhD	fdhD	formate dehydrogenase accessory sulfurtransferase FdhD	0.097573522574083	0.795040999232381	Upregulated	69.5718241326501	WP_000753622.1
C2566_RS13010	rsmF	rsmF	16S rRNA (cytosine(1407)-C(5))-methyltransferase RsmF	0.0975719023152722	0.809047987561707	Upregulated	69.0529694884704	WP_000057022.1
C2566_RS16155	hcaT	hcaT	3-phenylpropionate MFS transporter	0.0975164516924141	0.832690116726016	Upregulated	89.0525231938131	WP_000244174.1
C2566_RS12445	chbG	chbG	chitin disaccharide deacetylase	0.0969459205238237	0.840729977977823	Upregulated	27.449044341823	WP_000440472.1
C2566_RS00630	pldA	pldA	phospholipase A	0.0969320631617456	0.773272399850228	Upregulated	111.495766573936	WP_001259695.1
C2566_RS24935	C2566_RS24935	C2566_RS24935	hypothetical protein	0.0966855959474211	0.842974368962416	Upregulated	8.56077318851955	WP_001066080.1
C2566_RS03785	topAI	topAI	YjhX family toxin	0.0966700567337273	0.840729977977823	Upregulated	64.9069906372105	WP_001054376.1
C2566_RS05970	hemH	hemH	ferrochelatase	0.0963996775252942	0.831152122594554	Upregulated	52.2572468914343	WP_001250117.1
C2566_RS19405	rapZ	rapZ	RNase adapter RapZ	0.096231755546167	0.819168523314871	Upregulated	114.87758715059	WP_000243741.1
C2566_RS16515	yfiL	yfiL	DUF2799 domain-containing protein	0.0952501205454076	0.845527293776031	Upregulated	23.8511002787784	WP_000976004.1
C2566_RS00400	trxA	trxA	thioredoxin TrxA	0.0948258503671087	0.804233354774093	Upregulated	1707.38902881539	WP_001280776.1
C2566_RS20090	tusC	tusC	sulfurtransferase complex subunit TusC	0.0938975819939874	0.848475088023811	Upregulated	14.1055207566151	WP_000820720.1
C2566_RS03610	yjiJ	yjiJ	MFS transporter	0.0935525319503035	0.831213658568134	Upregulated	45.9344088180566	WP_001141220.1
C2566_RS21600	rfaC	rfaC	lipopolysaccharide heptosyltransferase RfaC	0.0934030504251778	0.824806764931675	Upregulated	67.6695621867624	WP_001264601.1
C2566_RS16115	iscA	iscA	iron-sulfur cluster assembly protein IscA	0.0934018298438064	0.844375423155833	Upregulated	186.945097050079	WP_000028953.1
C2566_RS24955	ytgA	ytgA	protein YtgA	0.0933951638239815	0.845527293776031	Upregulated	233.075382018036	WP_211180521.1
C2566_RS12465	chbC	chbC	PTS N,N'-diacetylchitobiose transporter subunit IIC	0.0931172927012564	0.833012711331447	Upregulated	60.3521364324459	WP_000073041.1
C2566_RS19545	yhcN	yhcN	peroxide/acid stress response protein YhcN	0.0931031804162262	0.849958339635694	Upregulated	849.919113800175	WP_001295273.1
C2566_RS05810	queC	queC	7-cyano-7-deazaguanine synthase QueC	0.0929290705359583	0.832643612716489	Upregulated	151.940088140586	WP_000817236.1
C2566_RS03845	rpsT	rpsT	30S ribosomal protein S20	0.0922314020155795	0.849958339635694	Upregulated	4315.35997672682	WP_001274021.1
C2566_RS17925	ygfZ	ygfZ	tRNA-modifying protein YgfZ	0.0916174711333401	0.83686521900024	Upregulated	236.371929351312	WP_000886062.1
C2566_RS14430	yeiP	yeiP	elongation factor P-like protein YeiP	0.0915280727467127	0.839598190383116	Upregulated	51.527637715562	WP_001136827.1
C2566_RS14660	rcsC	rcsC	two-component system sensor histidine kinase RcsC	0.0908989828895878	0.787225307842738	Upregulated	327.662842475653	WP_000876025.1
C2566_RS15490	yfeC	yfeC	YfeC-like transcriptional regulator	0.090781197508017	0.846093298811065	Upregulated	196.218809129872	WP_000472021.1
C2566_RS15105	hisM	hisM	ABC transporter permease	0.0907236582717527	0.842974368962416	Upregulated	68.6419521540453	WP_000569958.1
C2566_RS15450	yfeO	yfeO	ion channel protein	0.090592328356995	0.843718300563371	Upregulated	27.4645385213448	WP_000903148.1
C2566_RS13150	ruvB	ruvB	Holliday junction branch migration DNA helicase RuvB	0.0897877771427097	0.844375423155833	Upregulated	71.7002667275425	WP_000568519.1
C2566_RS01620	hemE	hemE	uroporphyrinogen decarboxylase	0.0895315541686529	0.828708890097706	Upregulated	64.324464331014	WP_000137657.1
C2566_RS04365	hpt	hpt	hypoxanthine phosphoribosyltransferase	0.0893655304412915	0.826150239802529	Upregulated	121.615355219215	WP_000683335.1
C2566_RS18060	gshB	gshB	glutathione synthase	0.0892902800259548	0.840672622834227	Upregulated	347.10049280857	WP_000593273.1
C2566_RS04455	pcnB	pcnB	polynucleotide adenylyltransferase PcnB	0.0892055567490767	0.829168436589919	Upregulated	127.822186091104	WP_010723084.1
C2566_RS17535	tas	tas	NADP(H)-dependent aldo-keto reductase	0.0889254718162859	0.823866377485024	Upregulated	152.918257207978	WP_001199295.1
C2566_RS01390	pflC	pflC	[formate-C-acetyltransferase]-activating enzyme	0.0887460519926268	0.854571159532603	Upregulated	14.5540841188373	WP_000204139.1
C2566_RS10965	hicB	hicB	type II toxin-antitoxin system antitoxin HicB	0.0886035315049712	0.848804546736665	Upregulated	52.2729065373605	WP_001270286.1
C2566_RS17600	yqeF	yqeF	acetyl-CoA C-acetyltransferase	0.0885462553783541	0.848478594592526	Upregulated	197.027529704759	WP_000656029.1
C2566_RS19305	rpmA	rpmA	50S ribosomal protein L27	0.0882690574344146	0.828955084999553	Upregulated	316.70237630066	WP_000940595.1
C2566_RS00640	rhtC	rhtC	threonine export protein RhtC	0.0878749709624574	0.849958339635694	Upregulated	22.5564825546321	WP_000928828.1
C2566_RS18975	yhaC	yhaC	YhaC family protein	0.0878638555182891	0.859341803332169	Upregulated	16.1345411139934	NA
C2566_RS20445	rpnA	rpnA	recombination-promoting nuclease RpnA	0.0875328021502749	0.859341803332169	Upregulated	17.7865036908098	WP_000039090.1
C2566_RS09615	pdeG	pdeG	cyclic diguanylate phosphodiesterase	0.0870790251879252	0.859468244024606	Upregulated	17.8741611421393	WP_001246510.1
C2566_RS08025	tfaE	tfaE	tail fiber assembly protein	0.0865981155431553	0.857392526199986	Upregulated	23.128433934282	WP_000368077.1
C2566_RS02590	yjfI	yjfI	YjfI family protein	0.086374796877056	0.861076533399216	Upregulated	9.36673256387684	WP_000220128.1
C2566_RS21900	nlpA	nlpA	lipoprotein NlpA	0.0863493275987007	0.859341803332169	Upregulated	20.9354171040728	WP_000779417.1
C2566_RS01415	argE	argE	acetylornithine deacetylase	0.0861060595609549	0.825683286931809	Upregulated	60.259750427916	WP_001301272.1
C2566_RS21940	uhpC	uhpC	MFS transporter family glucose-6-phosphate receptor UhpC	0.0858967109810514	0.856949171109627	Upregulated	43.3709221760679	WP_000936566.1
C2566_RS20830	yhiI	yhiI	HlyD family secretion protein	0.0853560302813966	0.845030221373164	Upregulated	131.414236619024	WP_000361491.1
C2566_RS24135	C2566_RS24135	C2566_RS24135	autotransporter outer membrane beta-barrel domain-containing protein	0.0852844713940071	0.857677679196423	Upregulated	9.54679040878854	NA
C2566_RS03145	fecC	fecC	iron-dicitrate ABC transporter permease FecC	0.0850258150910436	0.859468244024606	Upregulated	13.4055080732954	WP_000125187.1
C2566_RS00835	trkH	trkH	Trk system potassium transporter TrkH	0.0850146056916536	0.842165832855059	Upregulated	184.133958437837	WP_000545673.1
C2566_RS23875	C2566_RS23875	C2566_RS23875	IS3-like element IS150 family transposase	0.08479099666858	0.859341803332169	Upregulated	6.43382458550572	WP_085947770.1
C2566_RS18800	rlmG	rlmG	23S rRNA (guanine(1835)-N(2))-methyltransferase RlmG	0.0846118382169719	0.856949171109627	Upregulated	59.3991658510665	WP_000018695.1
C2566_RS05945	dnaX	dnaX	DNA polymerase III subunit gamma/tau	0.0844774639714499	0.831228488736335	Upregulated	358.489716294054	WP_000122013.1
C2566_RS11585	C2566_RS11585	C2566_RS11585	hypothetical protein	0.0842782039677776	0.861076533399216	Upregulated	30.504343376052	WP_000054497.1
C2566_RS06795	rlmH	rlmH	23S rRNA (pseudouridine(1915)-N(3))-methyltransferase RlmH	0.0842708495430393	0.859468244024606	Upregulated	35.3657746481692	WP_000776104.1
C2566_RS22035	C2566_RS22035	C2566_RS22035	GntR family transcriptional regulator	0.0839662270573206	0.861893142600461	Upregulated	9.66104166611673	NA
C2566_RS07760	ybiR	ybiR	anion transporter	0.0838989868077665	0.850127028038134	Upregulated	76.0835349355581	WP_000056457.1
C2566_RS03230	mokC	mokC	type I toxin-antitoxin system toxin MokC	0.0832954900740252	0.861893142600461	Upregulated	23.5497331613307	WP_000809168.1
C2566_RS17305	sdaC	sdaC	HAAAP family serine/threonine permease SdaC	0.0828845722835347	0.860336085755614	Upregulated	605.802333498528	WP_000450476.1
C2566_RS21290	xylG	xylG	D-xylose ABC transporter ATP-binding protein	0.082790748363163	0.864745506263465	Upregulated	22.9086201818562	NA
C2566_RS10740	hslJ	hslJ	heat shock protein HslJ	0.0826359860455168	0.861837243505084	Upregulated	39.73760326501	WP_001298828.1
C2566_RS16045	rodZ	rodZ	cytoskeleton protein RodZ	0.082287462471513	0.828955084999553	Upregulated	533.184973256683	WP_001090844.1
C2566_RS11940	pdxY	pdxY	pyridoxal kinase	0.0810177398240404	0.859341803332169	Upregulated	80.543217628528	WP_001307229.1
C2566_RS04180	murD	murD	UDP-N-acetylmuramoyl-L-alanine--D-glutamate ligase	0.080717028206243	0.857677679196423	Upregulated	261.324923350831	WP_000796481.1
C2566_RS03005	yjgR	yjgR	helicase HerA-like C-terminal domain-containing protein	0.0805657798695046	0.838639760256737	Upregulated	77.8388422518393	WP_001294573.1
C2566_RS06995	glnS	glnS	glutamine--tRNA ligase	0.0797703592830044	0.848475088023811	Upregulated	325.712392000302	WP_001287154.1
C2566_RS04020	djlA	djlA	co-chaperone DjlA	0.0797620254101235	0.844478524979808	Upregulated	106.806703354917	WP_001200578.1
C2566_RS12880	nudL	nudL	CoA pyrophosphatase	0.0795243596120125	0.861893142600461	Upregulated	17.0766108864493	WP_000456720.1
C2566_RS12550	ynjA	ynjA	carboxymuconolactone decarboxylase family protein	0.0794117419773445	0.87327498475843	Upregulated	18.5628999944424	WP_000524097.1
C2566_RS20140	yheT	yheT	hydrolase	0.0793836598200195	0.860336085755614	Upregulated	35.1033679684829	WP_000057356.1
C2566_RS05560	phoR	phoR	phosphate regulon sensor histidine kinase PhoR	0.0781956992673288	0.859341803332169	Upregulated	56.9342597774714	WP_000893623.1
C2566_RS21340	yiaL	yiaL	YhcH/YjgK/YiaL family protein	0.0781164363958563	0.872885073769271	Upregulated	3.70383294230232	WP_000576077.1
C2566_RS17115	iap	iap	alkaline phosphatase isozyme conversion aminopeptidase	0.0780092202834611	0.872885073769271	Upregulated	26.0680235091857	WP_000490430.1
C2566_RS01260	zapB	zapB	septal ring assembly protein ZapB	0.0778059173144006	0.861893142600461	Upregulated	5077.5357456356	WP_001296623.1
C2566_RS11235	digH	digH	family 10 glycosylhydrolase	0.0774617403130674	0.83686521900024	Upregulated	87.7667373862813	WP_000350350.1
C2566_RS16040	ispG	ispG	flavodoxin-dependent (E)-4-hydroxy-3-methylbut-2-enyl-diphosphate synthase	0.0773049582529806	0.848478594592526	Upregulated	474.652893441629	WP_000551807.1
C2566_RS14060	thiM	thiM	hydroxyethylthiazole kinase	0.077277879862356	0.872885073769271	Upregulated	346.026541356084	WP_001195564.1
C2566_RS19600	mreC	mreC	rod shape-determining protein MreC	0.0753577249211116	0.866233000639153	Upregulated	72.7329664395251	WP_000802511.1
C2566_RS11570	rem	rem	protein Rem	0.0752006307603502	0.881514765835686	Upregulated	14.5003512146849	WP_000981003.1
[truncated: 1,997 more rows]
