# Supplementary material for: Transcriptome Profiling of Escherichia coli B During Sequential Adaptation to T4 Phage and Iron(III) Stress
Source: Antibiotics (Basel). 2026 Jul 13;15(7):684. doi: 10.3390/antibiotics15070684 (PMC13405929; doi:10.3390/antibiotics15070684)
Supplement: Supplementary file 1 [file antibiotics-15-00684-s001.zip › SUPPLEMENTARY FOLDER/analysis_noCON3/Phage_vs_PF_significant.csv]

gene_id	label	gene_name	product	log2FoldChange	padj	direction	baseMean	protein_id
C2566_RS03720	fimA	fimA	type 1 fimbrial major subunit FimA	5.55357929598771	8.0315823769822e-06	Upregulated	2499.56272157072	WP_000695564.1
C2566_RS03715	fimI	fimI	fimbrial protein	5.50864210859931	1.2341476570379e-06	Upregulated	117.116861616214	WP_000824114.1
C2566_RS03710	fimC	fimC	type 1 fimbria chaperone FimC	5.32484887315232	3.15150719250586e-12	Upregulated	133.008587422013	WP_000066560.1
C2566_RS14775	glpA	glpA	anaerobic glycerol-3-phosphate dehydrogenase subunit A	5.25011121953373	6.07713657191196e-11	Upregulated	325.103639263241	WP_000857257.1
C2566_RS03700	fimF	fimF	type 1 fimbria minor subunit FimF	4.87422085612757	5.29207513808598e-13	Upregulated	23.8110042128663	WP_001244827.1
C2566_RS19415	yrbL	yrbL	PhoP regulatory network protein YrbL	4.71825159642006	1.28432244576892e-11	Upregulated	768.371803475207	WP_000620405.1
C2566_RS03705	fimD	fimD	fimbrial usher FimD	4.46979620857003	5.30613818084737e-07	Upregulated	272.861442730758	WP_000121002.1
C2566_RS20515	glpD	glpD	glycerol-3-phosphate dehydrogenase	4.24855655323074	7.71898351095896e-10	Upregulated	421.402221379157	WP_000448135.1
C2566_RS14780	glpB	glpB	glycerol-3-phosphate dehydrogenase subunit GlpB	3.70683025572574	2.37083181787115e-06	Upregulated	270.467577065559	WP_001209902.1
C2566_RS03695	C2566_RS03695	C2566_RS03695	fimbrial protein	3.63869217626065	2.58134079544982e-08	Upregulated	17.2910769631803	WP_077897989.1
C2566_RS03690	fimH	fimH	type 1 fimbria D-mannose specific adhesin FimH	3.31405195246982	1.50927452019406e-05	Upregulated	44.6996581335517	WP_000832243.1
C2566_RS18940	tdcE	tdcE	2-ketobutyrate formate-lyase/pyruvate formate-lyase	3.15329974475649	1.42268364265219e-05	Upregulated	463.338564476391	WP_000861734.1
C2566_RS00215	asnA	asnA	aspartate--ammonia ligase	3.10503477092698	4.02901262954644e-11	Upregulated	409.804482426614	WP_000845101.1
C2566_RS23280	hisL	hisL	his operon leader peptide	3.05221528456157	2.35569727683534e-05	Upregulated	176.899773128537	WP_001364200.1
C2566_RS14435	yeiQ	yeiQ	mannitol dehydrogenase family protein	3.03913790027149	8.93857764564692e-08	Upregulated	167.39216792413	WP_001091940.1
C2566_RS14770	glpT	glpT	glycerol-3-phosphate transporter	2.91798629234007	2.76247647469711e-05	Upregulated	873.746529983104	WP_000948732.1
C2566_RS21965	ivbL	ivbL	ilvB operon leader peptide IvbL	2.87371095201524	2.72785507964833e-05	Upregulated	744.574772615466	WP_001300753.1
C2566_RS04115	leuL	leuL	leu operon leader peptide	2.87043251674656	7.36114209764883e-05	Upregulated	62.8527714468925	WP_001300467.1
C2566_RS04495	C2566_RS04495	C2566_RS04495	TonB-dependent receptor plug domain-containing protein	2.68702310514763	8.23347446053663e-06	Upregulated	30.6772555684976	NA
C2566_RS18230	glcD	glcD	glycolate oxidase subunit GlcD	2.62677935914288	1.82673266085234e-05	Upregulated	58.0501075024305	WP_000026083.1
C2566_RS17365	fucI	fucI	L-fucose isomerase	2.60416582952586	0.000102317239494402	Upregulated	171.802436792713	WP_000700894.1
C2566_RS04870	fadE	fadE	acyl-CoA dehydrogenase FadE	2.54229417944356	0.000921715591170335	Upregulated	795.908500601776	WP_000973107.1
C2566_RS12835	fadD	fadD	long-chain-fatty-acid--CoA ligase FadD	2.53458633785365	0.000266209091741044	Upregulated	654.468042269728	WP_000758422.1
C2566_RS07965	C2566_RS07965	C2566_RS07965	GPO family capsid scaffolding protein	2.52491987798657	3.76734518912503e-05	Upregulated	21.3899499102808	WP_000216259.1
C2566_RS18980	rnpB	rnpB	hypothetical protein	2.49020539968102	0.000812866322651288	Upregulated	237973.112653935	NA
C2566_RS09015	C2566_RS09015	C2566_RS09015	hypothetical protein	2.45047875915141	0.0010835991789988	Upregulated	28.706332157169	NA
C2566_RS18225	glcE	glcE	glycolate oxidase subunit GlcE	2.44046003169448	0.000244531096631927	Upregulated	18.0472684916924	WP_000943100.1
C2566_RS00815	fadA	fadA	acetyl-CoA C-acyltransferase FadA	2.3865898905244	0.00193761510723959	Upregulated	212.376443708235	WP_000438708.1
C2566_RS00035	tnaA	tnaA	tryptophanase	2.37183855057967	5.93934386836489e-08	Upregulated	1631.00321428407	WP_001295247.1
C2566_RS09240	flgC	flgC	flagellar basal body rod protein FlgC	2.33541211956462	0.0021952592632353	Upregulated	23.834308593343	WP_001196460.1
C2566_RS00820	fadB	fadB	fatty acid oxidation complex subunit alpha FadB	2.32521551060349	0.00424898927635994	Upregulated	1012.89129547936	WP_000965952.1
C2566_RS17360	C2566_RS17360	C2566_RS17360	sugar ABC transporter ATP-binding protein	2.31569789071591	0.000738863488926345	Upregulated	214.412320051005	WP_000004944.1
C2566_RS20300	yhfZ	yhfZ	GntR family transcriptional regulator YhfZ	2.28264450299948	0.00020440505198124	Upregulated	167.366993025423	WP_001254790.1
C2566_RS15275	fadI	fadI	acetyl-CoA C-acyltransferase FadI	2.24700509983871	0.00169814443876438	Upregulated	219.645042755831	WP_000531952.1
C2566_RS07885	ybjH	ybjH	protein YbjH	2.22608394766693	0.000290046259075626	Upregulated	8.86447338304277	WP_000605480.1
C2566_RS18205	glcA	glcA	glycolate permease GlcA	2.20880835612723	0.00206151544139133	Upregulated	14.2667819529769	WP_000259318.1
C2566_RS11850	malI	malI	mal regulon transcriptional regulator MalI	2.19834062718663	0.000680345518273377	Upregulated	57.6787018903809	WP_000179519.1
C2566_RS12515	astD	astD	succinylglutamate-semialdehyde dehydrogenase	2.18861894831184	6.63153279785848e-05	Upregulated	63.083007519954	WP_000177202.1
C2566_RS18235	glcC	glcC	transcriptional regulator GlcC	2.16708981010552	0.00111837947822642	Upregulated	65.7401647160772	WP_001297764.1
C2566_RS01720	C2566_RS01720	C2566_RS01720	ShET2/EspL2 family type III secretion system effector toxin	2.13886601606834	0.00490541449129489	Upregulated	12.328386347398	NA
C2566_RS21720	dinD	dinD	DNA damage-inducible protein D	2.11727225412747	0.000309141318290595	Upregulated	259.465585952425	WP_001300958.1
C2566_RS12505	astE	astE	succinylglutamate desuccinylase	2.10995688176864	0.000469327965791358	Upregulated	51.5960066492117	WP_000368506.1
C2566_RS18945	tdcD	tdcD	propionate kinase	2.09409296146663	0.00150873600861769	Upregulated	361.578668759856	WP_001295545.1
C2566_RS01250	glpK	glpK	glycerol kinase GlpK	2.07500966377044	0.000473838540256871	Upregulated	498.902464978109	WP_000136788.1
C2566_RS09255	flgF	flgF	flagellar basal-body rod protein FlgF	2.07048433307769	0.00300799576347273	Upregulated	24.7715038309198	WP_000349316.1
C2566_RS01970	soxS	soxS	superoxide response transcriptional regulator SoxS	2.05148240100096	0.00056926076438772	Upregulated	256.446163989337	WP_000019358.1
C2566_RS08970	phoH	phoH	phosphate starvation-inducible protein PhoH	2.02750910251724	0.00128086876084096	Upregulated	177.147457130044	WP_000533522.1
C2566_RS09175	dinI	dinI	DNA damage-inducible protein I	2.01196224740649	0.000305808072403429	Upregulated	220.618238625558	WP_001217754.1
C2566_RS18930	tdcG	tdcG	L-serine ammonia-lyase	2.00770651975335	0.000418542157003445	Upregulated	309.848895209331	WP_000622126.1
C2566_RS09270	flgI	flgI	flagellar basal body P-ring protein FlgI	2.00470473639815	0.00159604645992142	Upregulated	38.347327537403	WP_000589326.1
C2566_RS00030	tnaC	tnaC	tryptophanase leader peptide	1.99293935399485	0.00273897484272874	Upregulated	487.023284997085	WP_001364348.1
C2566_RS16715	nrdI	nrdI	class Ib ribonucleoside-diphosphate reductase assembly flavoprotein NrdI	1.99231367358186	0.00373197602160334	Upregulated	6.13525599156693	WP_000080947.1
C2566_RS15315	C2566_RS15315	C2566_RS15315	hypothetical protein	1.98521070473511	0.00103079942675769	Upregulated	56.2454521488171	NA
C2566_RS12520	astA	astA	arginine N-succinyltransferase	1.97539769790291	0.00208177254363637	Upregulated	50.1107441084586	WP_000989419.1
C2566_RS19000	garP	garP	galactarate/glucarate/glycerate transporter GarP	1.9681713171827	0.00111837947822642	Upregulated	19.4322563742477	WP_000599636.1
C2566_RS09245	flgD	flgD	flagellar hook assembly protein FlgD	1.94288274944994	0.0021952592632353	Upregulated	64.4933176576276	WP_000020467.1
C2566_RS13385	C2566_RS13385	C2566_RS13385	hypothetical protein	1.92648106555004	0.000991138845763332	Upregulated	442.207733816964	NA
C2566_RS07000	chiP	chiP	chitoporin ChiP	1.90809093594652	0.00110547829779855	Upregulated	34.7241015931166	WP_001258839.1
C2566_RS01255	glpF	glpF	glycerol uptake facilitator protein GlpF	1.87091469566496	0.00108515687597483	Upregulated	340.971019530097	WP_000084268.1
C2566_RS13250	flhB	flhB	flagellar biosynthesis protein FlhB	1.85238330107522	0.00110547829779855	Upregulated	21.1936878206949	WP_001278936.1
C2566_RS01475	C2566_RS01475	C2566_RS01475	hypothetical protein	1.84837924227003	0.000908500942484781	Upregulated	220.621655782613	NA
C2566_RS03515	fhuF	fhuF	siderophore-iron reductase FhuF	1.84729873078838	0.000960007207726181	Upregulated	28.2157994952431	WP_000331618.1
C2566_RS10125	trpD	trpD	bifunctional anthranilate synthase glutamate amidotransferase component TrpG/anthranilate phosphoribosyltransferase TrpD	1.83988999390657	0.00103079942675769	Upregulated	72.8315708559492	WP_000763511.1
C2566_RS16835	recX	recX	recombination regulator RecX	1.82937366165706	0.00169814443876438	Upregulated	20.2265254333235	WP_000140508.1
C2566_RS25050	mgtT	mgtT	protein MgtT	1.8234582984147	0.00958160235611059	Upregulated	8.81611264232153	WP_211180496.1
C2566_RS02065	mdtP	mdtP	multidrug efflux transporter outer membrane subunit MdtP	1.79882827324708	0.00352172577031315	Upregulated	19.909898535252	WP_000610601.1
C2566_RS18780	fadH	fadH	NADPH-dependent 2,4-dienoyl-CoA reductase	1.79575467254169	0.00616260898279021	Upregulated	407.290122902413	WP_000121433.1
C2566_RS00660	bioP	bioP	biotin transporter	1.78828201241995	0.000225598189028151	Upregulated	22.5655508159271	WP_001196237.1
C2566_RS00755	C2566_RS00755	C2566_RS00755	IclR family transcriptional regulator	1.78475146715731	0.00328346950965754	Upregulated	24.9296680006585	WP_000852398.1
C2566_RS01870	lexA	lexA	transcriptional repressor LexA	1.77970422986698	0.00103079942675769	Upregulated	281.378198438044	WP_000646078.1
C2566_RS09230	flgA	flgA	flagellar basal body P-ring formation chaperone FlgA	1.75181163562577	0.00178634563081885	Upregulated	64.3298405348526	WP_000905458.1
C2566_RS01335	metF	metF	methylenetetrahydrofolate reductase	1.73922706033131	0.00272154798918394	Upregulated	23.1708629616718	WP_000007523.1
C2566_RS15485	C2566_RS15485	C2566_RS15485	hypothetical protein	1.73215299382978	0.00103288955799603	Upregulated	588.479464723493	NA
C2566_RS18615	yqiK	yqiK	flotillin family protein	1.7194200077312	0.000216778878778404	Upregulated	48.03472958546	WP_000341043.1
C2566_RS24755	pheL	pheL	pheA operon leader peptide PheL	1.71615192104502	0.0082322510756118	Upregulated	64.1125510983339	WP_001386991.1
C2566_RS17370	fucK	fucK	L-fuculokinase	1.71105752993301	0.00169814443876438	Upregulated	70.9833429353175	WP_000808371.1
C2566_RS23535	ibsC	ibsC	type I toxin-antitoxin system toxin IbsC	1.70972097018895	0.0174271700121007	Upregulated	5.57525275229239	WP_010723220.1
C2566_RS10345	puuD	puuD	gamma-glutamyl-gamma-aminobutyrate hydrolase	1.70101745482302	0.000919123163745178	Upregulated	39.1314299278999	WP_012767726.1
C2566_RS05255	prpE	prpE	propionate--CoA ligase	1.68757966956517	0.0025014280434741	Upregulated	28.6625191860482	WP_000010267.1
C2566_RS09275	flgJ	flgJ	flagellar assembly peptidoglycan hydrolase FlgJ	1.6871727332393	0.00768345443599893	Upregulated	27.0519937889502	WP_001295441.1
C2566_RS20295	yhfY	yhfY	PRD domain protein	1.68354991123279	0.00439139187543592	Upregulated	34.5675202796307	WP_001295165.1
C2566_RS07960	C2566_RS07960	C2566_RS07960	terminase ATPase subunit family protein	1.68004181429405	0.0147575148357806	Upregulated	16.9021163672324	WP_001098413.1
C2566_RS14415	fruB	fruB	fused PTS fructose transporter subunit IIA/HPr protein	1.66811971386312	0.000440147669367085	Upregulated	28.1865174753907	WP_000487267.1
C2566_RS03520	bglJ	bglJ	DNA-binding transcriptional activator BglJ	1.6396910483425	0.000908500942484781	Upregulated	34.3231965049254	WP_001301727.1
C2566_RS16640	glaH	glaH	glutarate dioxygenase GlaH	1.63634489719099	0.000135556492045256	Upregulated	32.410600447418	WP_000993087.1
C2566_RS06555	fepD	fepD	Fe(3+)-siderophore ABC transporter permease	1.63439250556631	0.00196733532087133	Upregulated	22.9973918441743	WP_001295314.1
C2566_RS00110	bglG	bglG	transcriptional antiterminator BglG	1.62153437363774	0.0121642324067772	Upregulated	8.97308516853011	WP_001300932.1
C2566_RS16720	nrdE	nrdE	class 1b ribonucleoside-diphosphate reductase subunit alpha	1.61422145058832	0.00433408950394442	Upregulated	28.5281559851124	WP_000246527.1
C2566_RS13360	yecR	yecR	YecR-like lipofamily protein	1.58623029961571	0.0110982432974044	Upregulated	10.2743852740202	WP_001237875.1
C2566_RS09250	flgE	flgE	flagellar hook protein FlgE	1.57392512580043	0.0105186341558917	Upregulated	87.1868041021109	WP_000885878.1
C2566_RS00665	metR	metR	HTH-type transcriptional regulator MetR	1.56033145757056	0.00944015700961279	Upregulated	13.0105401911047	WP_000573618.1
C2566_RS01585	thiG	thiG	thiazole synthase	1.54468083466517	0.00184353384879598	Upregulated	32.4173936698323	WP_000944059.1
C2566_RS10340	puuA	puuA	glutamate-putrescine ligase	1.54379693067319	0.00284818218109048	Upregulated	48.7146359231782	WP_001300763.1
C2566_RS09285	flgL	flgL	flagellar hook-associated protein FlgL	1.52363406991873	0.00701434697644438	Upregulated	85.9187466821374	WP_001212776.1
C2566_RS06550	fepG	fepG	iron-enterobactin ABC transporter permease	1.50410892469541	0.00380667906021986	Upregulated	20.9029332707003	WP_000640979.1
C2566_RS06570	entC	entC	isochorismate synthase EntC	1.50127965546037	0.0074270619770642	Upregulated	13.7689041478886	WP_001301140.1
C2566_RS18260	spt	spt	serine palmitoyltransferase	1.49870983393942	0.00834877096676851	Upregulated	16.6194821252227	WP_000524970.1
C2566_RS21395	yiaT	yiaT	MipA/OmpV family protein	1.4941842053914	0.00419330777166464	Upregulated	16.7054276063171	WP_000906810.1
C2566_RS18915	yhaL	yhaL	protein YhaL	1.49095855065852	0.00409219884286511	Upregulated	51.9680091462398	WP_001426206.1
C2566_RS17010	ygbA	ygbA	nitrous oxide-stimulated promoter family protein	1.49020942690144	0.0082322510756118	Upregulated	8.61800190016615	WP_000015497.1
C2566_RS09260	flgG	flgG	flagellar basal-body rod protein FlgG	1.48980715927708	0.0143005425561878	Upregulated	54.2367794301057	WP_000625837.1
C2566_RS13840	wcaC	wcaC	colanic acid biosynthesis glycosyltransferase WcaC	1.488777306055	0.0243939184356125	Upregulated	10.6700679439035	WP_001023901.1
C2566_RS00485	C2566_RS00485	C2566_RS00485	hypothetical protein	1.4859408582822	0.00326060787089721	Upregulated	350.228555260675	NA
C2566_RS18610	yqiJ	yqiJ	OB-fold-containig protein	1.47446127443565	0.0084234769340684	Upregulated	232.231310824325	WP_000599926.1
C2566_RS01010	yihU	yihU	sulfolactaldehyde 3-reductase	1.45022640503133	0.0236202249272037	Upregulated	12.91459127657	WP_000718889.1
C2566_RS09235	flgB	flgB	flagellar basal body rod protein FlgB	1.44892508058125	0.0173526297372546	Upregulated	67.3868663562975	WP_000884692.1
C2566_RS20690	livJ	livJ	branched chain amino acid ABC transporter substrate-binding protein LivJ	1.44786467149438	0.0025030562816301	Upregulated	40.2625417358904	WP_001022007.1
C2566_RS18560	ygiD	ygiD	4,5-DOPA dioxygenase extradiol	1.44635971139514	0.000908500942484781	Upregulated	33.7749200879297	WP_001320780.1
C2566_RS12510	astB	astB	N-succinylarginine dihydrolase	1.44218266314759	0.0147172136683529	Upregulated	45.3733795556243	WP_000995016.1
C2566_RS06225	ybcJ	ybcJ	ribosome-associated protein YbcJ	1.43922670607427	0.00103079942675769	Upregulated	24.9788552707448	WP_000190288.1
C2566_RS21455	C2566_RS21455	C2566_RS21455	RHS repeat-associated core domain-containing protein	1.4365995015621	0.00691061325576128	Upregulated	58.3994085718948	NA
C2566_RS03730	fimE	fimE	type 1 fimbria switch DNA invertase FimE	1.4295883812208	0.0032578967050459	Upregulated	45.265803931877	WP_000044711.1
C2566_RS02510	C2566_RS02510	C2566_RS02510	hypothetical protein	1.41226698544136	0.00531697738355272	Upregulated	21.8974949278134	NA
C2566_RS09170	bssS	bssS	biofilm formation regulator BssS	1.41087499871074	0.00131145714637586	Upregulated	1569.7069298127	WP_000414437.1
C2566_RS25535	C2566_RS25535	C2566_RS25535	hypothetical protein	1.39974190286652	0.019631847225871	Upregulated	87.3798938351616	WP_001329370.1
C2566_RS06520	fepA	fepA	siderophore enterobactin receptor FepA	1.38773797944781	0.00647427990362153	Upregulated	233.058239540813	WP_001034916.1
C2566_RS16740	proX	proX	glycine betaine/L-proline ABC transporter substrate-binding protein ProX	1.37191496513865	0.0185851092367545	Upregulated	329.251381680369	WP_001216521.1
C2566_RS18220	glcF	glcF	glycolate oxidase subunit GlcF	1.37092342152571	0.00147263563002042	Upregulated	32.9238889310408	WP_001194661.1
C2566_RS14765	glpQ	glpQ	glycerophosphodiester phosphodiesterase	1.36069602210892	0.00826743639703876	Upregulated	2215.41811184987	WP_000779102.1
C2566_RS07895	ybjJ	ybjJ	MFS transporter	1.34786203848421	0.0032578967050459	Upregulated	40.6147356690186	WP_000217859.1
C2566_RS02500	C2566_RS02500	C2566_RS02500	hypothetical protein	1.33873082430561	0.00354151516151777	Upregulated	712.308814151927	NA
C2566_RS21465	C2566_RS21465	C2566_RS21465	Imm57 family immunity protein	1.3339384875646	0.0087262152972293	Upregulated	11.1733665537725	NA
C2566_RS00750	C2566_RS00750	C2566_RS00750	2-dehydro-3-deoxygalactonokinase	1.33368363081114	0.0190834813533918	Upregulated	18.1059292513892	WP_001117530.1
C2566_RS17355	C2566_RS17355	C2566_RS17355	ABC transporter permease	1.32813208581128	0.0176365372569043	Upregulated	59.6951798798984	WP_000156205.1
C2566_RS20210	nirD	nirD	nitrite reductase small subunit NirD	1.31506824125785	0.0215940569292298	Upregulated	11.6736635347419	WP_000084764.1
C2566_RS05185	fdrA	fdrA	acyl-CoA synthetase FdrA	1.31465596800298	0.0310005715809067	Upregulated	11.3419500670718	WP_000111813.1
C2566_RS13245	flhA	flhA	flagellar biosynthesis protein FlhA	1.29370463911775	0.0153082224957084	Upregulated	43.6632292899981	WP_000066978.1
C2566_RS15270	fadJ	fadJ	fatty acid oxidation complex subunit alpha FadJ	1.28191254683704	0.0217006364230919	Upregulated	498.18981908767	WP_000426175.1
C2566_RS19150	yhbQ	yhbQ	DNA damage response exodeoxyribonuclease YhbQ	1.27934019839423	0.00184353384879598	Upregulated	21.581531009907	WP_000189314.1
C2566_RS18765	ygjI	ygjI	amino acid permease	1.2782752838084	0.0316712843281573	Upregulated	10.4442413602615	WP_001285432.1
C2566_RS00670	metE	metE	5-methyltetrahydropteroyltriglutamate--homocysteine S-methyltransferase	1.27742011685139	0.00080304179608648	Upregulated	65.8345684046041	WP_000153940.1
C2566_RS02505	C2566_RS02505	C2566_RS02505	hypothetical protein	1.27699680508059	0.0110489917255448	Upregulated	121.835479240618	NA
C2566_RS02320	ghoS	ghoS	type V toxin-antitoxin system endoribonuclease antitoxin GhoS	1.27535947335483	0.0217172924050754	Upregulated	132.081801155724	WP_000398619.1
C2566_RS16950	hycE	hycE	formate hydrogenlyase subunit HycE	1.26744121223234	0.018692165641215	Upregulated	19.6019757253675	WP_001288122.1
C2566_RS16960	hycC	hycC	formate hydrogenlyase subunit 3	1.26741861386926	0.0188707691159085	Upregulated	17.4845197679718	WP_001274388.1
C2566_RS08695	C2566_RS08695	C2566_RS08695	hypothetical protein	1.2662852170115	0.0342822921947212	Upregulated	46.4273675870324	NA
C2566_RS05320	mhpR	mhpR	DNA-binding transcriptional regulator	1.26129930207278	0.0156887794700809	Upregulated	225.860585876806	WP_001301325.1
C2566_RS06610	ybdL	ybdL	methionine-oxo-acid transaminase	1.25086906701707	0.0074290594760237	Upregulated	36.4291427869076	WP_000183906.1
C2566_RS17160	ygcP	ygcP	glycerol-3-phosphate responsive antiterminator	1.24686872206396	0.00482858716060977	Upregulated	22.6586770741454	WP_001130266.1
C2566_RS17995	ygfS	ygfS	4Fe-4S dicluster domain-containing protein	1.2394496368867	0.0259892731644839	Upregulated	8.77053575444885	WP_000838422.1
C2566_RS12525	astC	astC	succinylornithine/acetylornithine transaminase	1.23375738183892	0.0173526297372546	Upregulated	103.697068910137	WP_000082032.1
C2566_RS21730	ligB	ligB	NAD-dependent DNA ligase LigB	1.22904892585066	0.000663227862919306	Upregulated	50.7581586383928	WP_000870047.1
C2566_RS00250	rbsD	rbsD	D-ribose pyranase	1.2260030669747	0.0356194097417184	Upregulated	270.910479239951	NA
C2566_RS02925	pyrL	pyrL	pyr operon leader peptide	1.22426271803539	0.0339844438147714	Upregulated	27.8613477065234	WP_001296693.1
C2566_RS05300	lacZ	lacZ	beta-galactosidase	1.22104858470914	0.0138925969640669	Upregulated	33.5997444138443	NA
C2566_RS07840	dgcI	dgcI	GGDEF domain-containing protein	1.21084327682058	0.0400022939996392	Upregulated	13.2816727878052	WP_000086904.1
C2566_RS00940	glnL	glnL	nitrogen regulation protein NR(II)	1.20492222898871	0.000469327965791358	Upregulated	58.0551087014031	WP_000190577.1
C2566_RS18410	yghB	yghB	DedA family general envelope maintenance protein YghB	1.20363710430705	0.0038948026777315	Upregulated	438.693913339279	WP_000268419.1
C2566_RS18240	yghO	yghO	protein YghO	1.19906323476542	0.0383092617418347	Upregulated	11.6174727652923	WP_001300526.1
C2566_RS06265	C2566_RS06265	C2566_RS06265	hypothetical protein	1.19559354878179	0.0307692195209495	Upregulated	151.243542607801	NA
C2566_RS00285	yieP	yieP	FadR/GntR family transcriptional regulator	1.18523351529968	0.0121674233134808	Upregulated	335.798776003598	WP_001131164.1
C2566_RS01800	xylE	xylE	D-xylose transporter XylE	1.18486353085295	0.011696153412822	Upregulated	25.8779325900347	WP_001097274.1
C2566_RS00490	C2566_RS00490	C2566_RS00490	hypothetical protein	1.18473247869253	0.00834877096676851	Upregulated	770.521707520077	NA
C2566_RS04840	C2566_RS04840	C2566_RS04840	hypothetical protein	1.18322106654384	0.0257595340549728	Upregulated	64.8132315988135	NA
C2566_RS24685	pheM	pheM	pheST operon leader peptide PheM	1.18037207577334	0.0425470161850052	Upregulated	6.93871666932678	WP_001386830.1
C2566_RS07900	rcdA	rcdA	DNA-binding transcriptional regulator RcdA	1.17281354025184	0.0147575148357806	Upregulated	39.2698030367024	WP_001295289.1
C2566_RS10375	pspA	pspA	phage shock protein PspA	1.17131098162145	0.0121674233134808	Upregulated	1831.24029174961	WP_000511025.1
C2566_RS09415	ndh	ndh	NADH-quinone dehydrogenase	1.17045722306297	0.000469327965791358	Upregulated	75.1241175451079	WP_001295439.1
C2566_RS14445	lpxT	lpxT	Kdo(2)-lipid A phosphotransferase	1.1631495906293	0.0074270619770642	Upregulated	46.6192366313005	WP_001300998.1
C2566_RS15515	C2566_RS15515	C2566_RS15515	hypothetical protein	1.16244742817907	0.0199909544811402	Upregulated	39.5728261759782	NA
C2566_RS16870	srlD	srlD	sorbitol-6-phosphate dehydrogenase	1.16120498874225	0.0246012825691846	Upregulated	17.102035006851	WP_001077351.1
C2566_RS18985	garK	garK	glycerate 2-kinase	1.15942464467525	0.0169525343068008	Upregulated	27.8930856636334	WP_001300387.1
C2566_RS04990	C2566_RS04990	C2566_RS04990	hypothetical protein	1.15117910937122	0.0347673470307172	Upregulated	163.789555049014	NA
C2566_RS16730	proV	proV	glycine betaine/L-proline ABC transporter ATP-binding protein ProV	1.14910798433066	0.0343005736425127	Upregulated	503.235228852805	WP_000985494.1
C2566_RS11040	yncE	yncE	YncE family protein	1.14800018280339	0.000232167293622577	Upregulated	183.680317911131	WP_000550675.1
C2566_RS07095	kdpB	kdpB	potassium-transporting ATPase subunit KdpB	1.14233929858938	0.0293471341124525	Upregulated	19.3838660945918	WP_000087944.1
C2566_RS03310	thrL	thrL	thr operon leader peptide	1.14223838571326	0.0224658647540825	Upregulated	2039.08534716203	WP_001386572.1
C2566_RS13515	C2566_RS13515	C2566_RS13515	hypothetical protein	1.13692750051536	0.0197796247601423	Upregulated	58.0466382419736	NA
C2566_RS02095	alsE	alsE	D-allulose-6-phosphate 3-epimerase	1.13304166983512	0.010383140903685	Upregulated	18.505632221738	WP_001311314.1
C2566_RS23270	C2566_RS23270	C2566_RS23270	TonB-dependent receptor plug domain-containing protein	1.12735788042049	0.0444709102089632	Upregulated	16.3781178872845	NA
C2566_RS10710	pinR	pinR	recombinase family protein	1.1261797584025	0.048662293888848	Upregulated	14.6960847111891	WP_000078178.1
C2566_RS10395	pspE	pspE	thiosulfate sulfurtransferase PspE	1.12535140839652	0.000812866322651288	Upregulated	305.014440918083	WP_000473109.1
C2566_RS17865	zapA	zapA	cell division protein ZapA	1.12483942185326	0.010252381013491	Upregulated	5257.10981490002	WP_001276008.1
C2566_RS19005	garD	garD	galactarate dehydratase	1.12427144638157	0.00390121864823684	Upregulated	50.3778130704592	WP_001273763.1
C2566_RS07535	bioA	bioA	adenosylmethionine--8-amino-7-oxononanoate transaminase	1.12412010244211	0.0426370733783547	Upregulated	12.7916413071289	WP_001515101.1
C2566_RS05225	yahN	yahN	LysE family transporter	1.12363419692656	0.00211629517670696	Upregulated	80.3080780910948	WP_000976975.1
C2566_RS06515	entD	entD	enterobactin synthase subunit EntD	1.12231591751247	0.0225688242668676	Upregulated	85.1494523457276	WP_001749708.1
C2566_RS22060	yidR	yidR	DUF3748 domain-containing protein	1.10943136436716	0.00350810724877559	Upregulated	49.8489954718868	WP_001295245.1
C2566_RS20145	yheU	yheU	YheU family protein	1.10809593857162	0.00777209468057904	Upregulated	41.0676197897816	WP_000907085.1
C2566_RS01600	thiE	thiE	thiamine phosphate synthase	1.10579486411975	0.018692165641215	Upregulated	18.1311339364767	WP_000284615.1
C2566_RS17345	C2566_RS17345	C2566_RS17345	FGGY-family carbohydrate kinase	1.07483055530974	0.0195846278673068	Upregulated	58.4259461999115	WP_000551482.1
C2566_RS18995	garL	garL	2-dehydro-3-deoxyglucarate aldolase	1.0702287805371	0.0254144793976277	Upregulated	17.1416883833647	WP_001058209.1
C2566_RS21990	yidF	yidF	radical SAM protein	1.06553253966489	0.00247308929102386	Upregulated	128.5677476852	WP_000148063.1
C2566_RS18990	garR	garR	2-hydroxy-3-oxopropionate reductase	1.06273300500678	0.0254144793976277	Upregulated	27.2807212024272	WP_001303675.1
C2566_RS10110	trpA	trpA	tryptophan synthase subunit alpha	1.06183117985618	0.0280830965684232	Upregulated	103.214402861984	WP_000443067.1
C2566_RS10835	aldA	aldA	aldehyde dehydrogenase	1.05461075841492	0.0444709102089632	Upregulated	725.25931203592	WP_000115936.1
C2566_RS13895	alkA	alkA	DNA-3-methyladenine glycosylase 2	1.0451685032666	0.0129905494444368	Upregulated	25.4786207514644	WP_000288423.1
C2566_RS16820	csrA	csrA	carbon storage regulator CsrA	1.0428955703143	0.0271056376872336	Upregulated	1526.11040681018	WP_000906486.1
C2566_RS18825	sstT	sstT	serine/threonine transporter SstT	1.04025238236316	0.0155331833350429	Upregulated	119.648131786541	WP_000211656.1
C2566_RS15480	C2566_RS15480	C2566_RS15480	hypothetical protein	1.03643417332001	0.0396172216761798	Upregulated	84.9892173456263	NA
C2566_RS07200	abrB	abrB	AbrB family transcriptional regulator	1.03642951188014	0.0138925969640669	Upregulated	125.342790464958	WP_001297246.1
C2566_RS00510	aslA	aslA	arylsulfatase AslA	1.03511852960087	0.0467525990445833	Upregulated	12.8082469866056	WP_000395844.1
C2566_RS00495	C2566_RS00495	C2566_RS00495	hypothetical protein	1.02339034715562	0.035917722921914	Upregulated	238.63037998222	NA
C2566_RS13925	mdtB	mdtB	multidrug efflux RND transporter permease subunit MdtB	1.01260604313711	0.0308516048211627	Upregulated	39.1654157153651	WP_001197904.1
C2566_RS15635	murP	murP	PTS N-acetylmuramic acid transporter subunit IIBC	1.0120100388719	0.00834877096676851	Upregulated	41.8052941268602	WP_001040449.1
C2566_RS00330	yifB	yifB	YifB family Mg chelatase-like AAA ATPase	1.0052196572402	0.00644246677820117	Upregulated	37.1718027193421	WP_000058964.1
C2566_RS18395	exbB	exbB	tol-pal system-associated acyl-CoA thioesterase	1.00313490780414	0.0323441710371004	Upregulated	189.944514739971	WP_000527844.1
C2566_RS02260	melR	melR	transcriptional regulator MelR	1.00204360190682	0.0341063659608124	Upregulated	138.69864358585	WP_001090758.1
C2566_RS24850	nadS	nadS	NadS family protein	1.00104581155713	0.0232802319418952	Upregulated	94.2537916943586	WP_000007444.1
C2566_RS12765	dgcP	dgcP	diguanylate cyclase DgcP	-1.00188130862832	0.000431196603476762	Downregulated	492.147261376291	WP_001329055.1
C2566_RS00140	glmS	glmS	glutamine--fructose-6-phosphate transaminase (isomerizing)	-1.01043095485511	0.0112725183028304	Downregulated	838.63102838954	WP_000334099.1
C2566_RS07320	ybgC	ybgC	tol-pal system-associated acyl-CoA thioesterase	-1.01168711476126	0.00439139187543592	Downregulated	186.0976275094	WP_001098384.1
C2566_RS15330	dsdA	dsdA	D-serine ammonia-lyase	-1.01537340624179	0.0138974231196301	Downregulated	88.7924858231763	WP_000426426.1
C2566_RS13745	rfbC	rfbC	dTDP-4-dehydrorhamnose 3,5-epimerase	-1.02117436381609	0.0469549259175768	Downregulated	1909.27790022603	WP_001100801.1
C2566_RS17915	yqfB	yqfB	N(4)-acetylcytidine aminohydrolase	-1.02766372470669	0.0110463427255675	Downregulated	399.984014919069	WP_001182954.1
C2566_RS24480	C2566_RS24480	C2566_RS24480	MFS transporter	-1.02789715300096	0.0159484541949569	Downregulated	33.7794752027964	WP_000355616.1
C2566_RS18535	nudF	nudF	ADP-ribose diphosphatase	-1.03697761412835	0.0288803003414324	Downregulated	93.8067770242391	WP_000917117.1
C2566_RS12565	ynjD	ynjD	ATP-binding cassette domain-containing protein	-1.03841819813018	0.00834877096676851	Downregulated	54.4801532731121	WP_001300558.1
C2566_RS11275	ydeN	ydeN	sulfatase-like hydrolase/transferase	-1.03909866419579	0.00211629517670696	Downregulated	540.036788871958	WP_001318307.1
C2566_RS11765	pntA	pntA	Re/Si-specific NAD(P)(+) transhydrogenase subunit alpha	-1.04410794295448	0.00993376392321253	Downregulated	515.777048398523	WP_001353838.1
C2566_RS25015	yljB	yljB	protein YljB	-1.04931719207617	0.0305739606361863	Downregulated	85.4251142308404	WP_001406719.1
C2566_RS09675	pliG	pliG	g-type lysoyme inhibitor PliG	-1.05801427267911	0.0339844438147714	Downregulated	751.453971786817	WP_000695218.1
C2566_RS22860	C2566_RS22860	C2566_RS22860	hypothetical protein	-1.05924484696203	0.0231720323236512	Downregulated	1866.48204365847	WP_001321204.1
C2566_RS05880	ylaC	ylaC	YlaC family protein	-1.06131451060004	0.00539160503587117	Downregulated	450.709231331977	WP_000136192.1
C2566_RS07040	seqA	seqA	replication initiation negative regulator SeqA	-1.06558383916623	4.6672616173991e-05	Downregulated	476.319279883635	WP_000848387.1
C2566_RS10755	ynbE	ynbE	YnbE family lipoprotein	-1.06583018105565	0.0235776720259909	Downregulated	29.0738455514615	WP_000698145.1
C2566_RS12645	ydjF	ydjF	DeoR/GlpR family DNA-binding transcription regulator	-1.06615912404605	0.0195846278673068	Downregulated	345.155933622529	WP_000719088.1
C2566_RS13500	yeeN	yeeN	YebC/PmpR family DNA-binding transcriptional regulator	-1.07113787489137	0.0110982432974044	Downregulated	1571.57171084501	WP_000532923.1
C2566_RS13335	araG	araG	arabinose ABC transporter ATP-binding protein AraG	-1.07799401189558	0.0137265135547388	Downregulated	71.9719261562319	WP_001187819.1
C2566_RS15930	bepA	bepA	beta-barrel assembly-enhancing protease	-1.07859986820335	0.00100983806530488	Downregulated	267.933193587072	WP_000489667.1
C2566_RS19950	rpsS	rpsS	30S ribosomal protein S19	-1.08389491350978	0.0215940569292298	Downregulated	635.29368870559	WP_001138117.1
C2566_RS10100	yciF	yciF	ferritin-like domain-containing protein	-1.08397416394438	0.0424881370451054	Downregulated	44.2230035246294	WP_001056490.1
C2566_RS19850	rpsD	rpsD	30S ribosomal protein S4	-1.08690184288172	0.0159484541949569	Downregulated	1981.86363169552	WP_000135224.1
C2566_RS07330	tolR	tolR	colicin uptake protein TolR	-1.09481117160892	6.32714998234237e-05	Downregulated	150.526967821307	WP_000090100.1
C2566_RS19165	ubiU	ubiU	ubiquinone anaerobic biosynthesis protein UbiU	-1.09869775341993	0.00126715426769983	Downregulated	148.673894739882	WP_000421305.1
C2566_RS14970	nuoI	nuoI	NADH-quinone oxidoreductase subunit NuoI	-1.10176376517667	0.00103079942675769	Downregulated	334.079205230904	WP_000172749.1
C2566_RS19915	rplX	rplX	50S ribosomal protein L24	-1.10412840491256	0.00821253979101754	Downregulated	1368.52186660973	WP_000729185.1
C2566_RS09670	ycgJ	ycgJ	YcgJ family protein	-1.11338202472658	0.011696153412822	Downregulated	155.996495575747	WP_001056848.1
C2566_RS08455	mepK	mepK	YcbK family protein	-1.11784534182225	0.00352172577031315	Downregulated	864.178301686177	WP_001295932.1
C2566_RS00015	yidD	yidD	membrane protein insertion efficiency factor YidD	-1.11785566506768	0.0146457437885783	Downregulated	35.4731473236769	WP_001307474.1
C2566_RS09070	csgA	csgA	curli major subunit CsgA	-1.12290346796355	0.0361615870566984	Downregulated	28.112614988632	WP_000771437.1
C2566_RS15985	yfgG	yfgG	YfgG family protein	-1.14006054068243	0.0147575148357806	Downregulated	844.898910527442	WP_000076001.1
C2566_RS04565	degP	degP	serine endoprotease DegP	-1.15400413514273	0.00855792126836918	Downregulated	609.789584725524	WP_000753946.1
C2566_RS08520	elfA	elfA	fimbrial protein	-1.15451383747288	0.00853890400288285	Downregulated	153.687281760576	WP_000750293.1
C2566_RS20050	bfr	bfr	bacterioferritin	-1.15605444821326	0.0236202249272037	Downregulated	7457.85310984729	WP_000675504.1
C2566_RS15765	tal	tal	transaldolase	-1.15948949202646	0.00169814443876438	Downregulated	184.921112111181	WP_001003709.1
C2566_RS21640	waaO	waaO	lipopolysaccharide 3-alpha-galactosyltransferase	-1.16566398592738	0.0082322510756118	Downregulated	584.753206120744	WP_001272734.1
C2566_RS02800	paeA	paeA	hemolysin family protein	-1.16590327701411	4.05785184380039e-05	Downregulated	275.127322010665	WP_000935036.1
C2566_RS19920	rplN	rplN	50S ribosomal protein L14	-1.1775256014837	0.00534774193769997	Downregulated	1650.97863725945	WP_000613955.1
C2566_RS19875	rplO	rplO	50S ribosomal protein L15	-1.17879587960289	0.0195846278673068	Downregulated	1393.68432776955	WP_001238917.1
C2566_RS01690	rrf	rrf	hypothetical protein	-1.18339676549454	0.0444709102089632	Downregulated	109.834751018421	NA
C2566_RS08740	cbdX	cbdX	cytochrome bd-II oxidase subunit CbdX	-1.20031774904828	0.0343005736425127	Downregulated	8.87297806542155	WP_000270305.1
C2566_RS19890	rplR	rplR	50S ribosomal protein L18	-1.20154390907245	0.0143005425561878	Downregulated	690.465454993323	WP_000358960.1
C2566_RS13365	ftnA	ftnA	non-heme ferritin	-1.20531617777507	0.00289404109139522	Downregulated	2934.96595122653	WP_000917208.1
C2566_RS21630	C2566_RS21630	C2566_RS21630	IS1-like element IS1A family transposase	-1.21424155747573	0.0236888611453736	Downregulated	16.9339196510481	WP_094096600.1
C2566_RS19960	rplW	rplW	50S ribosomal protein L23	-1.21908841336787	0.00683240327082645	Downregulated	1088.44332588226	WP_000617544.1
C2566_RS09125	msyB	msyB	MysB family protein	-1.2206452197419	0.00575987269746039	Downregulated	275.209073322468	WP_000180056.1
C2566_RS19910	rplE	rplE	50S ribosomal protein L5	-1.2328124111046	0.0106910605120798	Downregulated	1812.76100474432	WP_001096200.1
C2566_RS13740	wzx	wzx	O7 family O-antigen flippase	-1.23499808175389	0.0113461000307224	Downregulated	5208.91256590548	WP_001060532.1
C2566_RS13735	vioA	vioA	dTDP-4-amino-4,6-dideoxy-D-glucose aminotransferase VioA	-1.25352723097218	0.00768345443599893	Downregulated	7215.667575349	WP_000998544.1
C2566_RS07445	ybhC	ybhC	putative acyl-CoA thioester hydrolase	-1.25364302415541	6.63153279785848e-05	Downregulated	216.451671986679	WP_001091587.1
C2566_RS07450	C2566_RS07450	C2566_RS07450	tyrosine-type recombinase/integrase	-1.25467297075529	0.00131755130112347	Downregulated	251.639350874089	WP_000533643.1
C2566_RS12040	sodB	sodB	superoxide dismutase [Fe]	-1.25782431871562	0.00103288955799603	Downregulated	6210.73386826516	WP_000007283.1
C2566_RS04995	C2566_RS04995	C2566_RS04995	LysR substrate-binding domain-containing protein	-1.25936024035852	0.0235223464716036	Downregulated	33.1333670164796	NA
C2566_RS13015	yebV	yebV	YebV family protein	-1.25945348048799	0.010225446911401	Downregulated	1946.28999938405	WP_001295499.1
C2566_RS08260	cydD	cydD	heme ABC transporter permease/ATP-binding protein CydD	-1.25955554022284	8.23347446053663e-06	Downregulated	279.494021929602	WP_001043577.1
C2566_RS05695	yajQ	yajQ	nucleotide binding protein YajQ	-1.26406016953186	0.00311338351829961	Downregulated	463.045383950889	WP_001138904.1
C2566_RS19880	rpmD	rpmD	50S ribosomal protein L30	-1.28061847782239	0.00587876745929625	Downregulated	359.763619905781	WP_001140433.1
C2566_RS08735	appB	appB	cytochrome d ubiquinol oxidase subunit II	-1.28834984780144	0.00586770009113676	Downregulated	81.4173167948204	WP_000460803.1
C2566_RS08700	hyaA	hyaA	hydrogenase 1 small subunit	-1.29203409085656	0.0029279421207662	Downregulated	225.861306606341	WP_001058323.1
C2566_RS21605	C2566_RS21605	C2566_RS21605	O-antigen ligase family protein	-1.31711159509065	0.00390121864823684	Downregulated	348.004268934383	WP_001318782.1
C2566_RS13330	araH	araH	arabinose ABC transporter permease AraH	-1.332762844675	0.00169814443876438	Downregulated	93.5107280177548	WP_000100205.1
C2566_RS06160	allE	allE	(S)-ureidoglycine aminohydrolase	-1.33763340746015	6.48471472783666e-05	Downregulated	108.185755477257	WP_000540946.1
C2566_RS10030	oppC	oppC	oligopeptide ABC transporter permease OppC	-1.34415335900492	0.00521624975237085	Downregulated	1304.29990496696	WP_000979661.1
C2566_RS23550	C2566_RS23550	C2566_RS23550	xanthine permease XanP	-1.35542097146792	0.0256774065799721	Downregulated	13.2716033851569	NA
C2566_RS10025	oppB	oppB	oligopeptide ABC transporter permease OppB	-1.37437124989269	0.00217401973498333	Downregulated	1417.89993592701	WP_000911112.1
C2566_RS13705	wbbD	wbbD	UDP-Gal:alpha-D-GlcNAc-diphosphoundecaprenol beta-1,3-galactosyltransferase	-1.37714613824033	0.000866684101928955	Downregulated	385.795665010243	WP_001278664.1
C2566_RS13370	yecH	yecH	YecH family metal-binding protein	-1.40915549201321	0.0143005425561878	Downregulated	96.353567509986	WP_000377224.1
C2566_RS19895	rplF	rplF	50S ribosomal protein L6	-1.40936911410887	0.00363521425338754	Downregulated	1282.37488278581	WP_000091945.1
C2566_RS02230	pmrB	pmrB	two-component system sensor histidine kinase PmrB	-1.41657231214015	0.00420086949226468	Downregulated	136.836390575408	WP_001051094.1
C2566_RS06025	ybaT	ybaT	APC family permease	-1.44225018936059	0.000802888922695689	Downregulated	208.084619251247	WP_000982170.1
C2566_RS07875	ybjG	ybjG	undecaprenyl-diphosphate phosphatase	-1.44229657006996	0.00103079942675769	Downregulated	56.963931711246	WP_001295291.1
C2566_RS19885	rpsE	rpsE	30S ribosomal protein S5	-1.4444494976651	0.00169814443876438	Downregulated	1682.47515781752	WP_000940120.1
C2566_RS15770	tkt	tkt	transketolase	-1.44665052476752	1.10462698490798e-05	Downregulated	279.427015858161	WP_000087280.1
C2566_RS03605	yjiK	yjiK	SdiA-regulated domain-containing protein	-1.47466308701628	0.00616260898279021	Downregulated	144.086659053219	WP_001318795.1
C2566_RS03625	yjiG	yjiG	YjiG family protein	-1.47844034928769	0.000802888922695689	Downregulated	185.670260802777	WP_000211971.1
C2566_RS25460	C2566_RS25460	C2566_RS25460	hypothetical protein	-1.49840630759755	0.0236202249272037	Downregulated	33.4145064664654	WP_001144941.1
C2566_RS18650	ygiM	ygiM	TIGR04211 family SH3 domain-containing protein	-1.50490225438872	0.00406518431279906	Downregulated	233.246282093344	WP_001125331.1
C2566_RS08710	hyaC	hyaC	Ni/Fe-hydrogenase b-type cytochrome subunit	-1.52275360903825	0.00178634563081885	Downregulated	61.0638470446794	WP_001186424.1
C2566_RS13725	C2566_RS13725	C2566_RS13725	glycosyl transferase	-1.52863317111928	0.00417807713290871	Downregulated	2120.26340905574	WP_000690820.1
C2566_RS12065	punC	punC	purine nucleoside transporter PunC	-1.58114775308877	0.000248972732503037	Downregulated	185.114855373241	WP_001182363.1
C2566_RS13755	rfbD	rfbD	dTDP-4-dehydrorhamnose reductase	-1.61131537757764	6.01554390677591e-05	Downregulated	311.590976429831	WP_001023616.1
C2566_RS13750	rfbA	rfbA	glucose-1-phosphate thymidylyltransferase RfbA	-1.61734223638408	0.000211145656602721	Downregulated	1116.08351061569	WP_000857508.1
C2566_RS13310	flhD	flhD	flagellar transcriptional regulator FlhD	-1.61994443020013	0.000630696193481115	Downregulated	162.953521481197	WP_001295647.1
C2566_RS06210	ppiB	ppiB	peptidylprolyl isomerase B	-1.63460727144585	0.000105097876543927	Downregulated	2574.87581731165	WP_000255997.1
C2566_RS10665	C2566_RS10665	C2566_RS10665	hypothetical protein	-1.64278005374219	0.0017719604643359	Downregulated	512.848652254879	WP_000370546.1
C2566_RS13710	C2566_RS13710	C2566_RS13710	glycosyltransferase family 4 protein	-1.65802017730191	0.00145201207942668	Downregulated	2076.40459315803	WP_000161786.1
C2566_RS21055	dctA	dctA	C4-dicarboxylate transporter DctC	-1.68641676005041	0.000266209091741044	Downregulated	2929.21241711558	WP_000858210.1
C2566_RS07315	ybgE	ybgE	cyd operon protein YbgE	-1.71970080020779	0.00103079942675769	Downregulated	614.178319453407	WP_000034602.1
C2566_RS19905	rpsN	rpsN	30S ribosomal protein S14	-1.72101422986466	0.000266209091741044	Downregulated	1779.58856588193	WP_001118930.1
C2566_RS07310	cydX	cydX	cytochrome bd-I oxidase subunit CydX	-1.7679405128834	0.000102401647272498	Downregulated	352.515384530734	WP_000270282.1
C2566_RS01235	uspD	uspD	universal stress protein UspD	-1.80531145529743	9.21237198687672e-05	Downregulated	1414.38386544781	WP_000323556.1
C2566_RS21620	rfaY	rfaY	lipopolysaccharide core heptose(II) kinase RfaY	-1.80811386867143	0.00251928171691791	Downregulated	107.838547113333	WP_000633084.1
C2566_RS11190	osmC	osmC	peroxiredoxin OsmC	-1.82124389326857	1.24123312235277e-07	Downregulated	247.549987244997	WP_000152305.1
C2566_RS21610	C2566_RS21610	C2566_RS21610	glycosyltransferase family 2 protein	-1.8289679641972	0.00103079942675769	Downregulated	296.631898662736	WP_000064010.1
C2566_RS10645	sieB	sieB	superinfection exclusion B family protein	-1.83141464010068	0.000680345518273377	Downregulated	173.808168138989	WP_001312793.1
C2566_RS06020	glsA	glsA	glutaminase A	-1.83513366866726	1.82673266085234e-05	Downregulated	252.070398927481	WP_000883034.1
C2566_RS20940	dctR	dctR	helix-turn-helix transcriptional regulator	-1.85419234398669	0.00251928171691791	Downregulated	41.9941998948076	WP_000478619.1
C2566_RS16670	kbp	kbp	potassium binding protein Kbp	-1.87795505401959	0.00070610540593104	Downregulated	1012.54760230906	WP_000522424.1
C2566_RS21615	C2566_RS21615	C2566_RS21615	UDP-galactose--(galactosyl) LPS alpha1,2-galactosyltransferase	-1.90051961385651	0.000118637568228364	Downregulated	211.07711190062	WP_000364777.1
C2566_RS06365	C2566_RS06365	C2566_RS06365	IS1-like element IS1A family transposase	-1.91394784895259	0.00439139187543592	Downregulated	22.3363148292525	WP_103215986.1
C2566_RS19900	rpsH	rpsH	30S ribosomal protein S8	-1.99831450198958	5.94912322574984e-05	Downregulated	1208.31554369528	WP_000062611.1
C2566_RS18480	ygiV	ygiV	AraC family transcriptional regulator	-2.00679987003044	0.0021676029643285	Downregulated	103.832021721773	WP_000183505.1
C2566_RS06370	C2566_RS06370	C2566_RS06370	porin	-2.15722601314399	4.92451569606665e-05	Downregulated	847.484446055726	NA
C2566_RS12535	ydjX	ydjX	TVP38/TMEM64 family protein	-2.16707772516376	2.96474270827259e-06	Downregulated	95.575190579698	WP_001299560.1
C2566_RS07300	cydA	cydA	cytochrome ubiquinol oxidase subunit I	-2.1817472810067	1.56668705773042e-07	Downregulated	5005.17321505196	WP_000884361.1
C2566_RS20935	slp	slp	outer membrane lipoprotein Slp	-2.1978114122113	3.5981447284593e-09	Downregulated	1156.56242350748	WP_001057453.1
C2566_RS07850	bssR	bssR	biofilm formation regulator BssR	-2.23202101829364	4.11455190562749e-06	Downregulated	137782.443277093	WP_000497137.1
C2566_RS21625	C2566_RS21625	C2566_RS21625	glycosyltransferase family 8 protein	-2.26435883985421	1.82822709657667e-05	Downregulated	161.005494597319	NA
C2566_RS10090	ompW	ompW	outer membrane protein OmpW	-2.29412226381985	9.26912079885488e-08	Downregulated	5122.43452777624	WP_000737226.1
C2566_RS13695	C2566_RS13695	C2566_RS13695	mannose-1-phosphate guanylyltransferase/mannose-6-phosphate isomerase	-2.2965865329611	1.10462698490798e-05	Downregulated	1130.3865589668	WP_000097983.1
C2566_RS01405	eptC	eptC	phosphoethanolamine transferase CptA	-2.42991353618713	5.56382116411162e-08	Downregulated	691.065111549148	WP_000556295.1
C2566_RS24495	idlP	idlP	iraD leader peptide IdlP	-2.44216551138807	4.05785184380039e-05	Downregulated	49.3516329929549	WP_122999405.1
C2566_RS07305	cydB	cydB	cytochrome d ubiquinol oxidase subunit II	-2.48983998581195	1.01646844754603e-08	Downregulated	4196.50908853417	WP_000568275.1
C2566_RS18485	ygiW	ygiW	OB fold stress tolerance protein YgiW	-2.52233457474767	2.74329966863856e-07	Downregulated	1092.58329558161	WP_000712658.1
C2566_RS13700	C2566_RS13700	C2566_RS13700	IS1-like element IS1A family transposase	-2.61138827335481	0.00120098491879308	Downregulated	18.6477922661267	WP_223290517.1
C2566_RS02235	basR	basR	two-component system response regulator BasR	-2.62119882040303	9.93191874465916e-08	Downregulated	159.762109983369	WP_000697915.1
C2566_RS14865	arnF	arnF	4-amino-4-deoxy-L-arabinose-phosphoundecaprenol flippase subunit ArnF	-2.64144812955402	6.63153279785848e-05	Downregulated	54.0454024262404	WP_000523880.1
C2566_RS08310	ycaC	ycaC	isochorismate family cysteine hydrolase YcaC	-2.64341784409988	8.30492267474802e-11	Downregulated	206.676705211341	WP_000165879.1
C2566_RS03640	iraD	iraD	anti-adapter protein IraD	-2.65787697566497	4.95011275620704e-07	Downregulated	108.037916210178	WP_001309187.1
C2566_RS11180	sra	sra	stationary-phase-induced ribosome-associated protein	-2.73310838235914	2.7437422835229e-08	Downregulated	6284.43475391106	WP_000841554.1
C2566_RS08885	ymdF	ymdF	general stress protein	-2.84944818763282	1.2539254150336e-05	Downregulated	1354.03260943936	WP_001273658.1
C2566_RS14855	arnT	arnT	lipid IV(A) 4-amino-4-deoxy-L-arabinosyltransferase	-2.94577999486191	6.83088814182009e-05	Downregulated	355.854245661503	WP_000844057.1
C2566_RS08595	rmf	rmf	ribosome modulation factor	-2.96434601220898	3.20122214850749e-05	Downregulated	125667.915219865	WP_000828648.1
C2566_RS25345	ytiD	ytiD	protein YtiD	-2.96698198084463	2.85339602782958e-05	Downregulated	95.1433248416537	WP_001301448.1
C2566_RS05230	yahO	yahO	DUF1471 family periplasmic protein YahO	-3.30186933630467	8.7938222620237e-09	Downregulated	2060.1483321989	WP_000691956.1
C2566_RS14850	arnD	arnD	4-deoxy-4-formamido-L-arabinose-phosphoundecaprenol deformylase	-3.70892850803393	2.32616280472646e-06	Downregulated	257.121369229249	WP_000169728.1
C2566_RS02240	eptA	eptA	phosphoethanolamine transferase EptA	-4.32321553099695	6.18157612770596e-14	Downregulated	454.780658311439	WP_001298860.1
C2566_RS14845	arnA	arnA	bifunctional UDP-4-amino-4-deoxy-L-arabinose formyltransferase/UDP-glucuronic acid oxidase ArnA	-4.41857798979947	2.62067209133903e-10	Downregulated	681.968998642612	WP_000860273.1
C2566_RS13680	ugd	ugd	UDP-glucose 6-dehydrogenase	-4.49591341679662	3.2071992189112e-12	Downregulated	424.341699862859	WP_000704860.1
C2566_RS21575	waaH	waaH	UDP-glucuronate:LPS(HepIII) glycosyltransferase	-4.5417562147373	1.06989400803566e-08	Downregulated	300.924428308306	WP_000982115.1
C2566_RS13455	yodB	yodB	cytochrome b	-4.94582158252717	4.54961114620334e-12	Downregulated	490.32131466659	WP_001079074.1
C2566_RS02225	pmrR	pmrR	LpxT activity modulator PmrR	-5.29865111569918	1.13266831610047e-13	Downregulated	258.862162562108	WP_000797657.1
C2566_RS14840	arnC	arnC	undecaprenyl-phosphate 4-deoxy-4-formamido-L-arabinose transferase	-5.3505492980061	6.57411035265523e-10	Downregulated	453.425821125021	WP_000461657.1
C2566_RS14835	arnB	arnB	UDP-4-amino-4-deoxy-L-arabinose aminotransferase	-5.65637973215575	3.15150719250586e-12	Downregulated	1073.85069823542	WP_001295286.1
C2566_RS14830	ais	ais	lipopolysaccharide core heptose(II)-phosphate phosphatase Ais	-6.31892814808172	6.18157612770596e-14	Downregulated	1204.62659460032	WP_000879113.1
