# Supplementary material for: Transcriptome Profiling of Escherichia coli B During Sequential Adaptation to T4 Phage and Iron(III) Stress
Source: Antibiotics (Basel). 2026 Jul 13;15(7):684. doi: 10.3390/antibiotics15070684 (PMC13405929; doi:10.3390/antibiotics15070684)
Supplement: Supplementary file 1 [file antibiotics-15-00684-s001.zip › SUPPLEMENTARY FOLDER/analysis_noCON3/unique_DE_genes_annotated_noCON3.csv]

gene_id	label	gene_name	product	protein_id
C2566_RS19180	mtr	mtr	tryptophan permease	WP_000224351.1
C2566_RS00040	tnaB	tnaB	low affinity tryptophan permease TnaB	WP_000131911.1
C2566_RS14610	napF	napF	ferredoxin-type protein NapF	WP_000686736.1
C2566_RS06370	C2566_RS06370	C2566_RS06370	porin	NA
C2566_RS17660	ygeW	ygeW	knotted carbamoyltransferase YgeW	WP_000859787.1
C2566_RS11180	sra	sra	stationary-phase-induced ribosome-associated protein	WP_000841554.1
C2566_RS05230	yahO	yahO	DUF1471 family periplasmic protein YahO	WP_000691956.1
C2566_RS17700	ygfK	ygfK	putative selenate reductase subunit YgfK	WP_000502388.1
C2566_RS00930	yshB	yshB	YshB family small membrane protein	WP_000893994.1
C2566_RS21055	dctA	dctA	C4-dicarboxylate transporter DctC	WP_000858210.1
C2566_RS15390	yfdY	yfdY	YfdY family protein	WP_000639883.1
C2566_RS00035	tnaA	tnaA	tryptophanase	WP_001295247.1
C2566_RS10520	ynaJ	ynaJ	DUF2534 family protein	WP_000605090.1
C2566_RS07445	ybhC	ybhC	putative acyl-CoA thioester hydrolase	WP_001091587.1
C2566_RS23135	C2566_RS23135	C2566_RS23135	2-thiouracil desulfurase family protein	NA
C2566_RS11190	osmC	osmC	peroxiredoxin OsmC	WP_000152305.1
C2566_RS17975	yqfG	yqfG	protein YqfG	WP_001050745.1
C2566_RS18110	ansB	ansB	L-asparaginase 2	WP_000394140.1
C2566_RS03555	opgB	opgB	phosphatidylglycerol--membrane-oligosaccharide glycerophosphotransferase	NA
C2566_RS10755	ynbE	ynbE	YnbE family lipoprotein	WP_000698145.1
C2566_RS07570	moaA	moaA	GTP 3',8-cyclase MoaA	WP_001295301.1
C2566_RS12565	ynjD	ynjD	ATP-binding cassette domain-containing protein	WP_001300558.1
C2566_RS16560	ypjD	ypjD	cytochrome C assembly family protein	WP_001338897.1
C2566_RS12325	btuD	btuD	vitamin B12 ABC transporter ATP-binding protein BtuD	WP_000029471.1
C2566_RS00275	rbsR	rbsR	ribose operon transcriptional repressor RbsR	WP_000224456.1
C2566_RS11085	pptA	pptA	tautomerase PptA	WP_001120141.1
C2566_RS08475	ompF	ompF	porin OmpF	WP_000977920.1
C2566_RS21325	ysaA	ysaA	4Fe-4S dicluster domain-containing protein	WP_001300918.1
C2566_RS15325	dsdX	dsdX	D-serine transporter DsdX	WP_000556048.1
C2566_RS12115	phsC	phsC	thiosulfate reductase cytochrome B subunit	WP_001069979.1
C2566_RS15025	yfbS	yfbS	SLC13 family permease	WP_001012899.1
C2566_RS08310	ycaC	ycaC	isochorismate family cysteine hydrolase YcaC	WP_000165879.1
C2566_RS09370	ycfH	ycfH	metal-dependent hydrolase	WP_000480255.1
C2566_RS16440	yfiM	yfiM	YfiM family lipoprotein	WP_012138968.1
C2566_RS12000	ydhL	ydhL	DUF1289 domain-containing protein	WP_000840481.1
C2566_RS02300	dcuR	dcuR	two-component system response regulator DcuR	WP_000611288.1
C2566_RS19550	yhcO	yhcO	barstar family protein	WP_001029005.1
C2566_RS10065	yciI	yciI	YciI family protein	WP_000967595.1
C2566_RS18370	yghX	yghX	YghX family hydrolase	WP_001424373.1
C2566_RS11740	ydgD	ydgD	trypsin-like serine peptidase	WP_001260835.1
C2566_RS16295	shoB	shoB	type I toxin-antitoxin system toxin ShoB	WP_000128776.1
C2566_RS17675	hyuA	hyuA	D-phenylhydantoinase	WP_001264452.1
C2566_RS12050	cydH	cydH	cytochrome bd-I accessory subunit CydH	WP_000102278.1
C2566_RS13015	yebV	yebV	YebV family protein	WP_001295499.1
C2566_RS12405	yniA	yniA	fructosamine kinase family protein	WP_000267650.1
C2566_RS02800	paeA	paeA	hemolysin family protein	WP_000935036.1
C2566_RS25380	yoaL	yoaL	protein YoaL	WP_269212562.1
C2566_RS14460	yejA	yejA	extracellular solute-binding protein	WP_000637035.1
C2566_RS09665	minC	minC	septum site-determining protein MinC	WP_001301105.1
C2566_RS11755	tqsA	tqsA	AI-2 transporter TqsA	WP_001118241.1
C2566_RS21660	waaA	waaA	lipid IV(A) 3-deoxy-D-manno-octulosonic acid transferase	WP_000891574.1
C2566_RS13340	araF	araF	arabinose ABC transporter substrate-binding protein AraF	WP_000548675.1
C2566_RS09460	lolE	lolE	lipoprotein-releasing ABC transporter permease subunit LolE	WP_001251384.1
C2566_RS10090	ompW	ompW	outer membrane protein OmpW	WP_000737226.1
C2566_RS12135	ydhY	ydhY	ferredoxin-like protein	WP_001070230.1
C2566_RS05595	yajC	yajC	preprotein translocase subunit YajC	WP_000007629.1
C2566_RS03605	yjiK	yjiK	SdiA-regulated domain-containing protein	WP_001318795.1
C2566_RS14190	mlrA	mlrA	HTH-type transcriptional regulator MlrA	WP_001240403.1
C2566_RS12970	kdgR	kdgR	DNA-binding transcriptional regulator KdgR	WP_001262182.1
C2566_RS20880	dtpB	dtpB	dipeptide/tripeptide permease DtpB	WP_001098647.1
C2566_RS07850	bssR	bssR	biofilm formation regulator BssR	WP_000497137.1
C2566_RS00800	rfaH	rfaH	transcription/translation regulatory transformer protein RfaH	WP_001192396.1
C2566_RS00420	wecA	wecA	UDP-N-acetylglucosamine--undecaprenyl-phosphate N-acetylglucosaminephosphotransferase	WP_001050960.1
C2566_RS12300	aroH	aroH	3-deoxy-7-phosphoheptulonate synthase AroH	WP_001082229.1
C2566_RS04010	surA	surA	peptidylprolyl isomerase SurA	WP_000800457.1
C2566_RS20790	nikE	nikE	nickel import ATP-binding protein NikE	WP_000173665.1
C2566_RS20775	nikB	nikB	nickel ABC transporter permease subunit NikB	WP_000947068.1
C2566_RS18960	tdcA	tdcA	transcriptional regulator TdcA	WP_000104211.1
C2566_RS02290	dcuB	dcuB	anaerobic C4-dicarboxylate transporter DcuB	WP_000899522.1
C2566_RS00810	fre	fre	NAD(P)H-flavin reductase	WP_000209826.1
C2566_RS20170	yhfK	yhfK	YccS/YhfK family putative transporter	WP_012775971.1
C2566_RS02360	dicD	dicD	transcriptional regulator	WP_001188520.1
C2566_RS19395	hpf	hpf	ribosome hibernation promoting factor	WP_001176599.1
C2566_RS08255	cydC	cydC	heme ABC transporter ATP-binding protein/permease CydC	WP_001202189.1
C2566_RS17655	ygeV	ygeV	sigma-54 interaction domain-containing protein	WP_000417806.1
C2566_RS17690	yqeC	yqeC	selenium cofactor biosynthesis protein YqeC	WP_001300448.1
C2566_RS14665	atoS	atoS	two-component system sensor histidine kinase AtoS	WP_000559135.1
C2566_RS13325	otsB	otsB	trehalose-phosphatase	WP_001295645.1
C2566_RS22130	dnaA	dnaA	chromosomal replication initiator protein DnaA	WP_000059111.1
C2566_RS04550	btuF	btuF	vitamin B12 ABC transporter substrate-binding protein BtuF	WP_001319823.1
C2566_RS09810	ychF	ychF	redox-regulated ATPase YchF	WP_000505877.1
C2566_RS05610	yajD	yajD	HNH nuclease YajD	WP_000974813.1
C2566_RS15005	nuoA	nuoA	NADH-quinone oxidoreductase subunit NuoA	WP_000062997.1
C2566_RS01755	lysC	lysC	lysine-sensitive aspartokinase 3	WP_001290310.1
C2566_RS07635	ybhF	ybhF	ATP-binding cassette domain-containing protein	WP_012767712.1
C2566_RS16505	tyrA	tyrA	bifunctional chorismate mutase/prephenate dehydrogenase	WP_000225221.1
C2566_RS00195	rsmG	rsmG	16S rRNA (guanine(527)-N(7))-methyltransferase RsmG	WP_000932839.1
C2566_RS02960	argF	argF	ornithine carbamoyltransferase	WP_000012907.1
C2566_RS14765	glpQ	glpQ	glycerophosphodiester phosphodiesterase	WP_000779102.1
C2566_RS02765	ytfF	ytfF	DMT family transporter	WP_001295194.1
C2566_RS06875	gltL	gltL	glutamate/aspartate ABC transporter ATP-binding protein GltL	NA
C2566_RS12515	astD	astD	succinylglutamate-semialdehyde dehydrogenase	WP_000177202.1
C2566_RS13685	gndA	gndA	NADP-dependent phosphogluconate dehydrogenase	WP_000043460.1
C2566_RS05805	fadM	fadM	long-chain acyl-CoA thioesterase FadM	WP_001194534.1
C2566_RS05075	ykgM	ykgM	type B 50S ribosomal protein L31	WP_000803998.1
C2566_RS17105	cysN	cysN	sulfate adenylyltransferase subunit CysN	WP_001090386.1
C2566_RS19440	gltB	gltB	glutamate synthase large subunit	WP_001406033.1
C2566_RS04915	lafU	lafU	putative lateral flagellar export/assembly protein LafU	WP_000207564.1
C2566_RS04100	leuC	leuC	3-isopropylmalate dehydratase large subunit	WP_001140652.1
C2566_RS01925	tyrB	tyrB	aromatic amino acid transaminase	WP_000486988.1
C2566_RS00355	ilvD	ilvD	dihydroxy-acid dehydratase	WP_001127419.1
C2566_RS01895	C2566_RS01895	C2566_RS01895	DUF2713 family protein	NA
C2566_RS07520	C2566_RS07520	C2566_RS07520	hypothetical protein	WP_000394418.1
C2566_RS11400	sad	sad	succinate-semialdehyde dehydrogenase	WP_000156615.1
C2566_RS24595	C2566_RS24595	C2566_RS24595	protein YliM	WP_120795379.1
C2566_RS18260	spt	spt	serine palmitoyltransferase	WP_000524970.1
C2566_RS01205	sbp	sbp	sulfate/thiosulfate ABC transporter substrate-binding protein Sbp	WP_001045689.1
C2566_RS20920	arsB	arsB	arsenite/antimonite:H(+) antiporter ArsB	WP_000922639.1
C2566_RS01275	hslU	hslU	HslU--HslV peptidase ATPase subunit	WP_001293341.1
C2566_RS14625	mqo	mqo	malate dehydrogenase (quinone)	WP_000758073.1
C2566_RS06880	gltK	gltK	glutamate/aspartate ABC transporter permease GltK	WP_000272824.1
C2566_RS01280	hslV	hslV	ATP-dependent protease subunit HslV	WP_000208242.1
C2566_RS16640	glaH	glaH	glutarate dioxygenase GlaH	WP_000993087.1
C2566_RS24525	C2566_RS24525	C2566_RS24525	aldo/keto reductase	NA
C2566_RS02915	pyrI	pyrI	aspartate carbamoyltransferase regulatory subunit	WP_000148581.1
C2566_RS05960	htpG	htpG	molecular chaperone HtpG	WP_000678201.1
C2566_RS01420	argC	argC	N-acetyl-gamma-glutamyl-phosphate reductase	WP_000935370.1
C2566_RS11440	marA	marA	MDR efflux pump AcrAB transcriptional activator MarA	WP_000091199.1
C2566_RS05235	prpR	prpR	propionate catabolism operon regulatory protein PrpR	WP_000941027.1
C2566_RS14775	glpA	glpA	anaerobic glycerol-3-phosphate dehydrogenase subunit A	WP_000857257.1
C2566_RS02215	rdcB	rdcB	YjcZ-like family protein	WP_000169194.1
C2566_RS20915	arsR	arsR	As(III)-sensing metalloregulatory transcriptional repressor ArsR	WP_000008957.1
C2566_RS09015	C2566_RS09015	C2566_RS09015	hypothetical protein	NA
C2566_RS16085	sseB	sseB	enhanced serine sensitivity protein SseB	WP_001295479.1
C2566_RS20515	glpD	glpD	glycerol-3-phosphate dehydrogenase	WP_000448135.1
C2566_RS05800	ybaV	ybaV	helix-hairpin-helix domain-containing protein	WP_000680290.1
C2566_RS03245	dnaK	dnaK	molecular chaperone DnaK	WP_000516135.1
C2566_RS01990	espX5	espX5	T3SS effector pentapeptide repeat protein EspX5	NA
C2566_RS05325	mhpA	mhpA	bifunctional 3-(3-hydroxy-phenyl)propionate/3-hydroxycinnamic acid hydroxylase	WP_001007410.1
C2566_RS01960	yjcB	yjcB	YjcB family protein	WP_001295689.1
C2566_RS11830	uidB	uidB	glucuronide transporter	WP_001075844.1
C2566_RS09780	dhaM	dhaM	dihydroxyacetone kinase phosphoryl donor subunit DhaM	WP_001301101.1
C2566_RS20255	C2566_RS20255	C2566_RS20255	hypothetical protein	NA
C2566_RS17865	zapA	zapA	cell division protein ZapA	WP_001276008.1
C2566_RS01615	nudC	nudC	NAD(+) diphosphatase	WP_000373940.1
C2566_RS24315	ypdK	ypdK	membrane protein YpdK	WP_012767748.1
C2566_RS07960	C2566_RS07960	C2566_RS07960	terminase ATPase subunit family protein	WP_001098413.1
C2566_RS05135	betA	betA	choline dehydrogenase	WP_001159087.1
C2566_RS11435	marR	marR	multiple antibiotic resistance transcriptional regulator MarR	WP_000843414.1
C2566_RS16735	proW	proW	glycine betaine/L-proline ABC transporter permease ProW	WP_000774988.1
C2566_RS16160	hcaR	hcaR	DNA-binding transcriptional regulator HcaR	WP_000423257.1
C2566_RS11730	asr	asr	acid resistance repetitive basic protein Asr	WP_001556621.1
C2566_RS15610	cysT	cysT	sulfate/thiosulfate ABC transporter permease CysT	WP_000458418.1
C2566_RS13610	tsuB	tsuB	thiosulfate utilization sulfurtransferase TsuB/YeeD	WP_000985273.1
C2566_RS07100	kdpA	kdpA	potassium-transporting ATPase subunit KdpA	WP_000741131.1
C2566_RS06545	fepC	fepC	iron-enterobactin ABC transporter ATP-binding protein	WP_000140647.1
C2566_RS12505	astE	astE	succinylglutamate desuccinylase	WP_000368506.1
C2566_RS08940	putP	putP	sodium/proline symporter PutP	WP_001018486.1
C2566_RS22900	ymcF	ymcF	cold-shock protein	WP_071524879.1
C2566_RS14010	gatZ	gatZ	tagatose-bisphosphate aldolase subunit GatZ	WP_000853869.1
C2566_RS20530	C2566_RS20530	C2566_RS20530	PstS family phosphate ABC transporter substrate-binding protein	WP_122987105.1
C2566_RS09890	chaA	chaA	sodium-potassium/proton antiporter ChaA	WP_001295620.1
C2566_RS15375	yfdX	yfdX	YfdX family protein	WP_000825604.1
C2566_RS03905	carB	carB	carbamoyl-phosphate synthase large subunit	WP_001126376.1
C2566_RS10345	puuD	puuD	gamma-glutamyl-gamma-aminobutyrate hydrolase	WP_012767726.1
C2566_RS18780	fadH	fadH	NADPH-dependent 2,4-dienoyl-CoA reductase	WP_000121433.1
C2566_RS01010	yihU	yihU	sulfolactaldehyde 3-reductase	WP_000718889.1
C2566_RS01425	argB	argB	acetylglutamate kinase	WP_001302318.1
C2566_RS16835	recX	recX	recombination regulator RecX	WP_000140508.1
C2566_RS15120	argT	argT	lysine/arginine/ornithine ABC transporter substrate-binding protein ArgT	WP_000748271.1
C2566_RS05420	iprA	iprA	hydrogen peroxide resistance inhibitor IprA	WP_012775994.1
C2566_RS01970	soxS	soxS	superoxide response transcriptional regulator SoxS	WP_000019358.1
C2566_RS05320	mhpR	mhpR	DNA-binding transcriptional regulator	WP_001301325.1
C2566_RS04115	leuL	leuL	leu operon leader peptide	WP_001300467.1
C2566_RS14415	fruB	fruB	fused PTS fructose transporter subunit IIA/HPr protein	WP_000487267.1
C2566_RS18235	glcC	glcC	transcriptional regulator GlcC	WP_001297764.1
C2566_RS03690	fimH	fimH	type 1 fimbria D-mannose specific adhesin FimH	WP_000832243.1
C2566_RS18310	gss	gss	bifunctional glutathionylspermidine amidase/synthase	WP_001300624.1
C2566_RS15285	fadL	fadL	long-chain fatty acid transporter FadL	WP_001295701.1
C2566_RS01905	pspG	pspG	envelope stress response protein PspG	WP_000891404.1
C2566_RS18365	yghW	yghW	DUF2623 family protein YghW	WP_001059139.1
C2566_RS24745	C2566_RS24745	C2566_RS24745	hypothetical protein	NA
C2566_RS13070	yebE	yebE	tellurite resistance TerB family protein	WP_000024745.1
C2566_RS20690	livJ	livJ	branched chain amino acid ABC transporter substrate-binding protein LivJ	WP_001022007.1
C2566_RS05240	prpB	prpB	methylisocitrate lyase	WP_000052206.1
C2566_RS19445	gltD	gltD	glutamate synthase subunit GltD	WP_000081664.1
C2566_RS09790	dhaK	dhaK	dihydroxyacetone kinase subunit DhaK	WP_000733715.1
C2566_RS17100	cysC	cysC	adenylyl-sulfate kinase	WP_001173673.1
C2566_RS05150	betT	betT	choline BCCT transporter BetT	WP_000131044.1
C2566_RS09785	dhaL	dhaL	dihydroxyacetone kinase subunit DhaL	WP_000059411.1
C2566_RS18500	ygiZ	ygiZ	DUF2645 family protein	WP_000917684.1
C2566_RS03695	C2566_RS03695	C2566_RS03695	fimbrial protein	WP_077897989.1
C2566_RS10955	yncJ	yncJ	YncJ family protein	WP_000494244.1
C2566_RS11445	marB	marB	multiple antibiotic resistance protein MarB	WP_000803657.1
C2566_RS25460	C2566_RS25460	C2566_RS25460	hypothetical protein	WP_001144941.1
C2566_RS06190	ybcF	ybcF	carbamate kinase	WP_000855388.1
C2566_RS25345	ytiD	ytiD	protein YtiD	WP_001301448.1
C2566_RS02005	acs	acs	acetate--CoA ligase	WP_000078239.1
C2566_RS09435	ldtC	ldtC	L,D-transpeptidase LdtC	WP_012767720.1
C2566_RS03700	fimF	fimF	type 1 fimbria minor subunit FimF	WP_001244827.1
C2566_RS17135	cysI	cysI	assimilatory sulfite reductase (NADPH) hemoprotein subunit	WP_001290699.1
C2566_RS12520	astA	astA	arginine N-succinyltransferase	WP_000989419.1
C2566_RS13615	tsuA	tsuA	thiosulfate utilization transporter TsuA/YeeE	WP_000492348.1
C2566_RS17110	cysD	cysD	sulfate adenylyltransferase subunit CysD	WP_000372108.1
C2566_RS15275	fadI	fadI	acetyl-CoA C-acyltransferase FadI	WP_000531952.1
C2566_RS10380	pspB	pspB	envelope stress response membrane protein PspB	WP_001274963.1
C2566_RS12525	astC	astC	succinylornithine/acetylornithine transaminase	WP_000082032.1
C2566_RS10390	pspD	pspD	phage shock protein PspD	WP_001295585.1
C2566_RS10385	pspC	pspC	envelope stress response membrane protein PspC	WP_000907385.1
C2566_RS10375	pspA	pspA	phage shock protein PspA	WP_000511025.1
C2566_RS17140	cysJ	cysJ	NADPH-dependent assimilatory sulfite reductase flavoprotein subunit	WP_000211907.1
C2566_RS15605	cysW	cysW	sulfate/thiosulfate ABC transporter permease CysW	WP_000852696.1
C2566_RS17130	cysH	cysH	phosphoadenosine phosphosulfate reductase	WP_000039863.1
C2566_RS16730	proV	proV	glycine betaine/L-proline ABC transporter ATP-binding protein ProV	WP_000985494.1
C2566_RS04870	fadE	fadE	acyl-CoA dehydrogenase FadE	WP_000973107.1
C2566_RS00815	fadA	fadA	acetyl-CoA C-acyltransferase FadA	WP_000438708.1
C2566_RS12500	spy	spy	ATP-independent periplasmic protein-refolding chaperone Spy	WP_001228987.1
C2566_RS03705	fimD	fimD	fimbrial usher FimD	WP_000121002.1
C2566_RS00820	fadB	fadB	fatty acid oxidation complex subunit alpha FadB	WP_000965952.1
C2566_RS03715	fimI	fimI	fimbrial protein	WP_000824114.1
C2566_RS03720	fimA	fimA	type 1 fimbrial major subunit FimA	WP_000695564.1
C2566_RS03710	fimC	fimC	type 1 fimbria chaperone FimC	WP_000066560.1
C2566_RS02240	eptA	eptA	phosphoethanolamine transferase EptA	WP_001298860.1
C2566_RS17710	ygfM	ygfM	molybdopterin-dependent oxidoreductase FAD-binding subunit	WP_000572483.1
C2566_RS17715	xdhD	xdhD	molybdopterin-dependent oxidoreductase Mo/Fe-S-binding subunit	WP_000583631.1
C2566_RS08885	ymdF	ymdF	general stress protein	WP_001273658.1
C2566_RS14835	arnB	arnB	UDP-4-amino-4-deoxy-L-arabinose aminotransferase	WP_001295286.1
C2566_RS21575	waaH	waaH	UDP-glucuronate:LPS(HepIII) glycosyltransferase	WP_000982115.1
C2566_RS17705	ssnA	ssnA	putative aminohydrolase SsnA	WP_000906252.1
C2566_RS14845	arnA	arnA	bifunctional UDP-4-amino-4-deoxy-L-arabinose formyltransferase/UDP-glucuronic acid oxidase ArnA	WP_000860273.1
C2566_RS02235	basR	basR	two-component system response regulator BasR	WP_000697915.1
C2566_RS13455	yodB	yodB	cytochrome b	WP_001079074.1
C2566_RS13680	ugd	ugd	UDP-glucose 6-dehydrogenase	WP_000704860.1
C2566_RS21420	aldB	aldB	aldehyde dehydrogenase AldB	WP_001300944.1
C2566_RS17665	dpaL	dpaL	diaminopropionate ammonia-lyase	WP_000110501.1
C2566_RS23550	C2566_RS23550	C2566_RS23550	xanthine permease XanP	NA
C2566_RS14860	arnE	arnE	4-amino-4-deoxy-L-arabinose-phosphoundecaprenol flippase subunit ArnE	WP_000638031.1
C2566_RS07305	cydB	cydB	cytochrome d ubiquinol oxidase subunit II	WP_000568275.1
C2566_RS10030	oppC	oppC	oligopeptide ABC transporter permease OppC	WP_000979661.1
C2566_RS14850	arnD	arnD	4-deoxy-4-formamido-L-arabinose-phosphoundecaprenol deformylase	WP_000169728.1
C2566_RS14840	arnC	arnC	undecaprenyl-phosphate 4-deoxy-4-formamido-L-arabinose transferase	WP_000461657.1
C2566_RS16670	kbp	kbp	potassium binding protein Kbp	WP_000522424.1
C2566_RS06365	C2566_RS06365	C2566_RS06365	IS1-like element IS1A family transposase	WP_103215986.1
C2566_RS08305	dmsC	dmsC	dimethyl sulfoxide reductase anchor subunit DmsC	WP_000534631.1
C2566_RS02225	pmrR	pmrR	LpxT activity modulator PmrR	WP_000797657.1
C2566_RS07300	cydA	cydA	cytochrome ubiquinol oxidase subunit I	WP_000884361.1
C2566_RS14830	ais	ais	lipopolysaccharide core heptose(II)-phosphate phosphatase Ais	WP_000879113.1
C2566_RS02200	yjdN	yjdN	VOC family metalloprotein YjdN	WP_001131339.1
C2566_RS17680	arcC	arcC	carbamate kinase	WP_000038008.1
C2566_RS00015	yidD	yidD	membrane protein insertion efficiency factor YidD	WP_001307474.1
C2566_RS15330	dsdA	dsdA	D-serine ammonia-lyase	WP_000426426.1
C2566_RS17980	uacT	uacT	urate/proton symporter UacT	WP_001295374.1
C2566_RS14865	arnF	arnF	4-amino-4-deoxy-L-arabinose-phosphoundecaprenol flippase subunit ArnF	WP_000523880.1
C2566_RS14855	arnT	arnT	lipid IV(A) 4-amino-4-deoxy-L-arabinosyltransferase	WP_000844057.1
C2566_RS15770	tkt	tkt	transketolase	WP_000087280.1
C2566_RS24910	C2566_RS24910	C2566_RS24910	hypothetical protein	WP_000700140.1
C2566_RS02230	pmrB	pmrB	two-component system sensor histidine kinase PmrB	WP_001051094.1
C2566_RS19900	rpsH	rpsH	30S ribosomal protein S8	WP_000062611.1
C2566_RS17720	C2566_RS17720	C2566_RS17720	nucleobase:cation symporter-2 family protein	WP_061057655.1
C2566_RS01590	thiS	thiS	sulfur carrier protein ThiS	WP_001166232.1
C2566_RS16545	rimM	rimM	ribosome maturation factor RimM	WP_000043335.1
C2566_RS00140	glmS	glmS	glutamine--fructose-6-phosphate transaminase (isomerizing)	WP_000334099.1
C2566_RS13620	plaP	plaP	putrescine/proton symporter PlaP	WP_000019197.1
C2566_RS05600	secD	secD	protein translocase subunit SecD	WP_000934822.1
C2566_RS07875	ybjG	ybjG	undecaprenyl-diphosphate phosphatase	WP_001295291.1
C2566_RS14950	nuoM	nuoM	NADH-quinone oxidoreductase subunit M	WP_000926441.1
C2566_RS10735	ydbJ	ydbJ	DUF333 domain-containing protein	WP_001295715.1
C2566_RS21630	C2566_RS21630	C2566_RS21630	IS1-like element IS1A family transposase	WP_094096600.1
C2566_RS17060	nlpD	nlpD	murein hydrolase activator NlpD	WP_224692580.1
C2566_RS08460	gloC	gloC	hydroxyacylglutathione hydrolase GloC	WP_001109486.1
C2566_RS11170	adhP	adhP	alcohol dehydrogenase AdhP	WP_000642433.1
C2566_RS14955	nuoL	nuoL	NADH-quinone oxidoreductase subunit L	WP_001056644.1
C2566_RS14965	nuoJ	nuoJ	NADH-quinone oxidoreductase subunit J	WP_000393511.1
C2566_RS18650	ygiM	ygiM	TIGR04211 family SH3 domain-containing protein	WP_001125331.1
C2566_RS08295	dmsA	dmsA	dimethylsulfoxide reductase subunit A	WP_000850303.1
C2566_RS14300	mglC	mglC	galactose/methyl galactoside ABC transporter permease MglC	WP_001275118.1
C2566_RS16540	trmD	trmD	tRNA (guanosine(37)-N1)-methyltransferase TrmD	WP_000264777.1
C2566_RS08595	rmf	rmf	ribosome modulation factor	WP_000828648.1
C2566_RS12895	yoaE	yoaE	CNNM family cation transport protein YoaE	WP_000394983.1
C2566_RS11760	pntB	pntB	Re/Si-specific NAD(P)(+) transhydrogenase subunit beta	WP_000014036.1
C2566_RS19640	accB	accB	acetyl-CoA carboxylase biotin carboxyl carrier protein	WP_000354622.1
C2566_RS09290	rne	rne	ribonuclease E	WP_000827411.1
C2566_RS17890	gcvT	gcvT	glycine cleavage system aminomethyltransferase GcvT	WP_000068701.1
C2566_RS01405	eptC	eptC	phosphoethanolamine transferase CptA	WP_000556295.1
C2566_RS14945	nuoN	nuoN	NADH-quinone oxidoreductase subunit NuoN	WP_000156701.1
C2566_RS14990	nuoE	nuoE	NADH-quinone oxidoreductase subunit NuoE	WP_000545042.1
C2566_RS16005	guaB	guaB	IMP dehydrogenase	WP_001299507.1
C2566_RS10025	oppB	oppB	oligopeptide ABC transporter permease OppB	WP_000911112.1
C2566_RS19875	rplO	rplO	50S ribosomal protein L15	WP_001238917.1
C2566_RS07715	glnP	glnP	glutamine ABC transporter permease GlnP	WP_001159065.1
C2566_RS11765	pntA	pntA	Re/Si-specific NAD(P)(+) transhydrogenase subunit alpha	WP_001353838.1
C2566_RS16335	lepB	lepB	signal peptidase I	WP_000002542.1
C2566_RS07250	sdhB	sdhB	succinate dehydrogenase iron-sulfur subunit SdhB	WP_001235264.1
C2566_RS03465	osmY	osmY	molecular chaperone OsmY	WP_001295748.1
C2566_RS17350	C2566_RS17350	C2566_RS17350	ABC transporter substrate-binding protein	WP_000857361.1
C2566_RS00010	rnpA	rnpA	ribonuclease P protein component	WP_000239730.1
C2566_RS05735	cyoB	cyoB	cytochrome o ubiquinol oxidase subunit I	WP_000467180.1
C2566_RS15215	aroC	aroC	chorismate synthase	WP_001297933.1
C2566_RS16345	rseC	rseC	SoxR-reducing system protein RseC	WP_000589070.1
C2566_RS13330	araH	araH	arabinose ABC transporter permease AraH	WP_000100205.1
C2566_RS10035	oppD	oppD	murein tripeptide/oligopeptide ABC transporter ATP-binding protein OppD	WP_000110945.1
C2566_RS08455	mepK	mepK	YcbK family protein	WP_001295932.1
C2566_RS20865	pitA	pitA	inorganic phosphate transporter PitA	WP_000902780.1
C2566_RS07420	ybgS	ybgS	YbgS-like family protein	WP_000784351.1
C2566_RS12040	sodB	sodB	superoxide dismutase [Fe]	WP_000007283.1
C2566_RS20185	fic	fic	putative adenosine monophosphate-protein transferase Fic	WP_000502522.1
C2566_RS13320	otsA	otsA	alpha,alpha-trehalose-phosphate synthase	WP_001295646.1
C2566_RS13130	mepM	mepM	murein DD-endopeptidase MepM	WP_001184045.1
C2566_RS13005	yebT	yebT	lipid-binding membrane homeostasis protein YebT	WP_001297532.1
C2566_RS18390	exbD	exbD	TonB system transport protein ExbD	WP_001240712.1
C2566_RS16000	guaA	guaA	glutamine-hydrolyzing GMP synthase	WP_000138270.1
C2566_RS14550	ccmF	ccmF	cytochrome c-type biogenesis heme lyase CcmF	WP_000982447.1
C2566_RS10040	oppF	oppF	murein tripeptide/oligopeptide ABC transporter ATP-binding protein OppF	WP_000994905.1
C2566_RS14960	nuoK	nuoK	NADH-quinone oxidoreductase subunit NuoK	WP_000612644.1
C2566_RS18005	guaD	guaD	guanine deaminase	WP_001301062.1
C2566_RS17685	yqeB	yqeB	selenium-dependent molybdenum cofactor biosynthesis protein YqeB	WP_001020381.1
C2566_RS10220	acnA	acnA	aconitate hydratase AcnA	WP_000099534.1
C2566_RS05795	ppiD	ppiD	peptidylprolyl isomerase	WP_000969378.1
C2566_RS05785	lon	lon	endopeptidase La	WP_001295325.1
C2566_RS06990	nagE	nagE	PTS N-acetyl glucosamine transporter subunit IIABC	WP_001023126.1
C2566_RS07240	sdhD	sdhD	succinate dehydrogenase membrane anchor subunit	WP_000254365.1
C2566_RS17920	trhA	trhA	PAQR family membrane homeostasis protein TrhA	WP_000250274.1
C2566_RS16355	rseA	rseA	anti-sigma-E factor RseA	WP_001168459.1
C2566_RS15165	usg	usg	aspartate-semialdehyde dehydrogenase	WP_001289167.1
C2566_RS18875	yqjE	yqjE	phage holin family protein	WP_000785722.1
C2566_RS17305	sdaC	sdaC	HAAAP family serine/threonine permease SdaC	WP_000450476.1
C2566_RS18000	ghxQ	ghxQ	guanine/hypoxanthine transporter GhxQ	WP_000012163.1
C2566_RS11980	ydhJ	ydhJ	HlyD family secretion protein	WP_001301002.1
C2566_RS03870	fkpB	fkpB	FKBP-type peptidyl-prolyl cis-trans isomerase	WP_000004655.1
C2566_RS16055	ndk	ndk	nucleoside-diphosphate kinase	WP_000963837.1
C2566_RS07325	tolQ	tolQ	Tol-Pal system protein TolQ	WP_000131314.1
C2566_RS03480	rimI	rimI	ribosomal protein S18-alanine N-acetyltransferase	WP_001092461.1
C2566_RS02485	asd	asd	archaetidylserine decarboxylase	WP_000934920.1
C2566_RS21480	mtlA	mtlA	PTS mannitol transporter subunit IICBA	WP_000093247.1
C2566_RS02555	hflK	hflK	FtsH protease activity modulator HflK	WP_000312488.1
C2566_RS03110	C2566_RS03110	C2566_RS03110	BCCT family transporter	WP_001293436.1
C2566_RS04015	lptD	lptD	LPS assembly protein LptD	WP_000746151.1
C2566_RS19810	rsmB	rsmB	16S rRNA (cytosine(967)-C(5))-methyltransferase RsmB	WP_000744778.1
C2566_RS18345	hybB	hybB	Ni/Fe-hydrogenase cytochrome b subunit	WP_000017703.1
C2566_RS08140	ybjP	ybjP	lipoprotein	WP_001270734.1
C2566_RS06900	lnt	lnt	apolipoprotein N-acyltransferase	WP_000853065.1
C2566_RS01865	dgkA	dgkA	diacylglycerol kinase	WP_000002907.1
C2566_RS04565	degP	degP	serine endoprotease DegP	WP_000753946.1
C2566_RS07315	ybgE	ybgE	cyd operon protein YbgE	WP_000034602.1
C2566_RS11690	ynfG	ynfG	DMSO reductase like molybdoenzyme iron-sulfur subunit YnfG	WP_000213028.1
C2566_RS06520	fepA	fepA	siderophore enterobactin receptor FepA	WP_001034916.1
C2566_RS08300	dmsB	dmsB	dimethylsulfoxide reductase iron-sulfur subunit DmsB	WP_000213098.1
C2566_RS14310	mglB	mglB	galactose/glucose ABC transporter substrate-binding protein MglB	NA
C2566_RS15465	mntH	mntH	Nramp family divalent metal transporter	WP_000186384.1
C2566_RS18870	yqjD	yqjD	DUF883 family protein	WP_000031415.1
C2566_RS08260	cydD	cydD	heme ABC transporter permease/ATP-binding protein CydD	WP_001043577.1
C2566_RS16550	rpsP	rpsP	30S ribosomal protein S16	WP_000256450.1
C2566_RS15160	truA	truA	tRNA pseudouridine(38-40) synthase TruA	WP_001283585.1
C2566_RS16340	lepA	lepA	translation elongation factor 4	WP_000790168.1
C2566_RS03620	yjiH	yjiH	nucleoside recognition domain-containing protein	WP_001295597.1
C2566_RS07270	sucC	sucC	ADP-forming succinate--CoA ligase subunit beta	WP_001048602.1
C2566_RS14995	nuoC	nuoC	NADH-quinone oxidoreductase subunit C/D	WP_000247878.1
C2566_RS20830	yhiI	yhiI	HlyD family secretion protein	WP_000361491.1
C2566_RS05570	proY	proY	proline-specific permease ProY	WP_001295329.1
C2566_RS19855	rpsK	rpsK	30S ribosomal protein S11	WP_001029684.1
C2566_RS09990	rssB	rssB	two-component system response regulator RssB	WP_000193447.1
C2566_RS17310	sdaB	sdaB	L-serine ammonia-lyase II	WP_000626410.1
C2566_RS17055	rpoS	rpoS	RNA polymerase sigma factor RpoS	WP_000081550.1
C2566_RS15830	ypfJ	ypfJ	neutral zinc metallopeptidase	WP_001267498.1
C2566_RS01940	yjbQ	yjbQ	secondary thiamine-phosphate synthase enzyme YjbQ	WP_000270375.1
C2566_RS11990	sodC	sodC	superoxide dismutase [Cu-Zn] SodC	WP_001296937.1
C2566_RS01555	rplJ	rplJ	50S ribosomal protein L10	WP_001207201.1
C2566_RS14975	nuoH	nuoH	NADH-quinone oxidoreductase subunit NuoH	WP_000118507.1
C2566_RS14305	mglA	mglA	galactose/methyl galactoside ABC transporter ATP-binding protein MglA	WP_000255051.1
C2566_RS03990	apaH	apaH	bis(5'-nucleosyl)-tetraphosphatase (symmetrical) ApaH	WP_000257192.1
C2566_RS18350	hybA	hybA	hydrogenase 2 operon protein HybA	WP_001081870.1
C2566_RS12285	ppsA	ppsA	phosphoenolpyruvate synthase	WP_000069410.1
C2566_RS09115	mdoH	mdoH	glucans biosynthesis glucosyltransferase MdoH	WP_001295445.1
C2566_RS05630	nrdR	nrdR	transcriptional regulator NrdR	WP_000543535.1
C2566_RS17460	ptrA	ptrA	pitrilysin	WP_001138150.1
C2566_RS21765	gltS	gltS	sodium/glutamate symporter	WP_000468833.1
C2566_RS02695	priB	priB	primosomal replication protein N	WP_001296681.1
C2566_RS14600	napA	napA	periplasmic nitrate reductase subunit alpha	WP_000778078.1
C2566_RS05985	ybaL	ybaL	YbaL family putative K(+) efflux transporter	WP_000546237.1
C2566_RS17905	ygfF	ygfF	SDR family oxidoreductase	WP_000951948.1
C2566_RS02905	mgtA	mgtA	magnesium-translocating P-type ATPase	WP_000471889.1
C2566_RS06040	qmcA	qmcA	SPFH domain-containing protein	WP_000904502.1
C2566_RS21140	dppC	dppC	dipeptide ABC transporter permease DppC	WP_000084677.1
C2566_RS15180	yfcJ	yfcJ	arabinose transporter	WP_000127751.1
C2566_RS04175	mraY	mraY	phospho-N-acetylmuramoyl-pentapeptide-transferase	WP_000964131.1
C2566_RS14585	napB	napB	nitrate reductase cytochrome c-type subunit	WP_000835177.1
C2566_RS14470	yejE	yejE	ABC transporter permease	WP_000088916.1
C2566_RS13040	copD	copD	copper homeostasis membrane protein CopD	WP_000879293.1
C2566_RS04630	cdsA	cdsA	phosphatidate cytidylyltransferase	WP_000922446.1
C2566_RS04075	thiB	thiB	thiamine ABC transporter substrate binding subunit	WP_001301364.1
C2566_RS11370	tam	tam	trans-aconitate 2-methyltransferase	WP_001286597.1
C2566_RS09850	prfA	prfA	peptide chain release factor 1	WP_000804726.1
C2566_RS00520	hemX	hemX	uroporphyrinogen-III C-methyltransferase	WP_000139084.1
C2566_RS02480	mscM	mscM	miniconductance mechanosensitive channel MscM	WP_001236847.1
C2566_RS19850	rpsD	rpsD	30S ribosomal protein S4	WP_000135224.1
C2566_RS02745	ytfB	ytfB	cell division protein YtfB	WP_001119458.1
C2566_RS13545	cobS	cobS	adenosylcobinamide-GDP ribazoletransferase	WP_012767739.1
C2566_RS16665	csiR	csiR	DNA-binding transcriptional regulator CsiR	WP_000156811.1
C2566_RS07440	C2566_RS07440	C2566_RS07440	galactose-1-epimerase	NA
C2566_RS08395	msbA	msbA	lipid A ABC transporter ATP-binding protein/permease MsbA	WP_000551270.1
C2566_RS08865	agp	agp	bifunctional glucose-1-phosphatase/inositol phosphatase	WP_001044279.1
C2566_RS03355	gpmB	gpmB	2,3-diphosphoglycerate-dependent phosphoglycerate mutase GpmB	WP_000942344.1
C2566_RS17600	yqeF	yqeF	acetyl-CoA C-acetyltransferase	WP_000656029.1
C2566_RS07880	mdfA	mdfA	multidrug efflux MFS transporter MdfA	WP_001180089.1
C2566_RS15930	bepA	bepA	beta-barrel assembly-enhancing protease	WP_000489667.1
C2566_RS08210	macA	macA	macrolide transporter subunit MacA	WP_000746443.1
C2566_RS13335	araG	araG	arabinose ABC transporter ATP-binding protein AraG	WP_001187819.1
C2566_RS16755	ygaH	ygaH	L-valine transporter subunit YgaH	WP_000119763.1
C2566_RS08440	mukE	mukE	chromosome partition protein MukE	WP_001295347.1
C2566_RS03800	sgcX	sgcX	M42 family metallopeptidase	WP_000010829.1
C2566_RS12170	sufD	sufD	Fe-S cluster assembly protein SufD	WP_000908013.1
C2566_RS07310	cydX	cydX	cytochrome bd-I oxidase subunit CydX	WP_000270282.1
C2566_RS01600	thiE	thiE	thiamine phosphate synthase	WP_000284615.1
C2566_RS16350	rseB	rseB	sigma-E factor regulatory protein RseB	WP_000812053.1
C2566_RS19895	rplF	rplF	50S ribosomal protein L6	WP_000091945.1
C2566_RS12350	pheS	pheS	phenylalanine--tRNA ligase subunit alpha	WP_000018596.1
C2566_RS00020	yidC	yidC	membrane protein insertase YidC	WP_000378266.1
C2566_RS19735	C2566_RS19735	C2566_RS19735	hypothetical protein	NA
C2566_RS21430	selB	selB	selenocysteine-specific translation elongation factor	WP_000582441.1
C2566_RS01235	uspD	uspD	universal stress protein UspD	WP_000323556.1
C2566_RS20485	rtcA	rtcA	RNA 3'-terminal phosphate cyclase	WP_001300557.1
C2566_RS00965	yihM	yihM	sugar phosphate isomerase/epimerase family protein	WP_000256400.1
C2566_RS16705	ygaM	ygaM	DUF883 domain-containing protein	WP_001295174.1
C2566_RS08050	ybjM	ybjM	inner membrane protein YbjM	WP_000681108.1
C2566_RS00500	C2566_RS00500	C2566_RS00500	hypothetical protein	NA
C2566_RS15775	ypfG	ypfG	DUF1176 domain-containing protein	WP_001270542.1
C2566_RS20295	yhfY	yhfY	PRD domain protein	WP_001295165.1
C2566_RS23895	C2566_RS23895	C2566_RS23895	periplasmic protein	WP_001295279.1
C2566_RS05165	yahB	yahB	LysR substrate-binding domain-containing protein	WP_001084399.1
C2566_RS13725	C2566_RS13725	C2566_RS13725	glycosyl transferase	WP_000690820.1
C2566_RS18785	higA	higA	type II toxin-antitoxin system antitoxin HigA	WP_000560266.1
C2566_RS13465	C2566_RS13465	C2566_RS13465	hypothetical protein	NA
C2566_RS07515	C2566_RS07515	C2566_RS07515	acyltransferase family protein	WP_012777356.1
C2566_RS09080	ymdA	ymdA	protein YmdA	WP_000489585.1
C2566_RS03875	ispH	ispH	4-hydroxy-3-methylbut-2-enyl diphosphate reductase	WP_001166395.1
C2566_RS05030	ykgJ	ykgJ	YkgJ family cysteine cluster protein	WP_001303809.1
C2566_RS06000	ybaK	ybaK	Cys-tRNA(Pro)/Cys-tRNA(Cys) deacylase YbaK	WP_000186631.1
C2566_RS24455	C2566_RS24455	C2566_RS24455	type II toxin-antitoxin system PemK/MazF family toxin	NA
C2566_RS00315	C2566_RS00315	C2566_RS00315	hypothetical protein	NA
C2566_RS20785	nikD	nikD	nickel import ATP-binding protein NikD	WP_001136236.1
C2566_RS03025	idnD	idnD	L-idonate 5-dehydrogenase	WP_001197411.1
C2566_RS03085	C2566_RS03085	C2566_RS03085	surface-adhesin E family protein	WP_000254999.1
C2566_RS01190	cpxP	cpxP	cell-envelope stress modulator CpxP	WP_012767777.1
C2566_RS11235	digH	digH	family 10 glycosylhydrolase	WP_000350350.1
C2566_RS12815	yeaV	yeaV	BCCT family transporter YeaV	NA
C2566_RS17625	ygeQ	ygeQ	protein YgeQ	NA
C2566_RS02775	ytfH	ytfH	winged helix-turn-helix transcriptional regulator	WP_000084622.1
C2566_RS01230	yiiS	yiiS	DUF406 domain-containing protein	WP_000655986.1
C2566_RS16810	C2566_RS16810	C2566_RS16810	hypothetical protein	NA
C2566_RS13390	C2566_RS13390	C2566_RS13390	hypothetical protein	NA
C2566_RS19000	garP	garP	galactarate/glucarate/glycerate transporter GarP	WP_000599636.1
C2566_RS20300	yhfZ	yhfZ	GntR family transcriptional regulator YhfZ	WP_001254790.1
C2566_RS15550	zipA	zipA	cell division protein ZipA	WP_001297862.1
C2566_RS07885	ybjH	ybjH	protein YbjH	WP_000605480.1
C2566_RS18035	metK	metK	methionine adenosyltransferase	WP_001062128.1
C2566_RS24505	yadW	yadW	small protein YadW	WP_120795373.1
C2566_RS01100	frvX	frvX	aminopeptidase	WP_001019484.1
C2566_RS07000	chiP	chiP	chitoporin ChiP	WP_001258839.1
C2566_RS18835	uxaA	uxaA	altronate dehydratase	WP_001199352.1
C2566_RS20675	livK	livK	high-affinity branched-chain amino acid ABC transporter substrate-binding protein LivK	WP_001300935.1
C2566_RS13345	ftnB	ftnB	non-heme ferritin-like protein	WP_000179469.1
C2566_RS24755	pheL	pheL	pheA operon leader peptide PheL	WP_001386991.1
C2566_RS10010	adhE	adhE	bifunctional acetaldehyde-CoA/alcohol dehydrogenase	WP_000301651.1
C2566_RS06125	gcl	gcl	glyoxylate carboligase	WP_001096881.1
C2566_RS08890	rutG	rutG	pyrimidine utilization transport protein G	WP_001301229.1
C2566_RS09250	flgE	flgE	flagellar hook protein FlgE	WP_000885878.1
C2566_RS19455	C2566_RS19455	C2566_RS19455	transposase	WP_000639208.1
C2566_RS14440	yeiR	yeiR	zinc-binding GTPase YeiR	WP_000198822.1
C2566_RS21000	ccp	ccp	cytochrome c peroxidase	WP_000784827.1
C2566_RS09420	ycfJ	ycfJ	glycine zipper 2TM domain-containing protein	WP_001043459.1
C2566_RS06610	ybdL	ybdL	methionine-oxo-acid transaminase	WP_000183906.1
C2566_RS06955	C2566_RS06955	C2566_RS06955	hypothetical protein	NA
C2566_RS20800	rhsB	rhsB	rhs element protein RhsB	WP_000015099.1
C2566_RS09860	sirB2	sirB2	invasion regulator SirB2	WP_000200373.1
C2566_RS05910	acrR	acrR	multidrug efflux transporter transcriptional repressor AcrR	WP_000101737.1
C2566_RS09285	flgL	flgL	flagellar hook-associated protein FlgL	WP_001212776.1
C2566_RS06355	quuD	quuD	antitermination protein QuuD	WP_001204780.1
C2566_RS06245	sfmD	sfmD	fimbrial biogenesis usher protein	WP_001318685.1
C2566_RS14445	lpxT	lpxT	Kdo(2)-lipid A phosphotransferase	WP_001300998.1
C2566_RS14755	inaA	inaA	lipopolysaccharide kinase InaA	WP_000301050.1
C2566_RS24235	azuC	azuC	stress response protein AzuC	WP_010723106.1
C2566_RS01255	glpF	glpF	glycerol uptake facilitator protein GlpF	WP_000084268.1
C2566_RS25290	C2566_RS25290	C2566_RS25290	hypothetical protein	NA
C2566_RS01700	metA	metA	homoserine O-acetyltransferase MetA	WP_001122777.1
C2566_RS24930	yqiD	yqiD	protein YqiD	WP_000469266.1
C2566_RS07740	ompX	ompX	outer membrane protein OmpX	WP_001295296.1
C2566_RS09240	flgC	flgC	flagellar basal body rod protein FlgC	WP_001196460.1
C2566_RS00670	metE	metE	5-methyltetrahydropteroyltriglutamate--homocysteine S-methyltransferase	WP_000153940.1
C2566_RS11035	pqqU	pqqU	TonB-dependent receptor PqqU	WP_000689311.1
C2566_RS09280	flgK	flgK	flagellar hook-associated protein FlgK	WP_000096480.1
C2566_RS02350	cadC	cadC	lysine decarboxylation/transport transcriptional activator CadC	WP_001187177.1
C2566_RS06765	lipB	lipB	lipoyl(octanoyl) transferase LipB	WP_000284027.1
C2566_RS20960	hdeD	hdeD	acid-resistance protein HdeD	WP_000965672.1
C2566_RS16795	C2566_RS16795	C2566_RS16795	hypothetical protein	NA
C2566_RS01690	rrf	rrf	hypothetical protein	NA
C2566_RS09265	flgH	flgH	flagellar basal body L-ring protein FlgH	WP_001295442.1
C2566_RS19700	C2566_RS19700	C2566_RS19700	membrane protein	WP_000825639.1
C2566_RS09960	C2566_RS09960	C2566_RS09960	hypothetical protein	NA
C2566_RS03160	fecR	fecR	ferric citrate uptake sigma factor regulator FecR	WP_001068910.1
C2566_RS21780	yicI	yicI	alpha-xylosidase	WP_000702882.1
C2566_RS22025	C2566_RS22025	C2566_RS22025	6-phospho-alpha-glucosidase	WP_000160104.1
C2566_RS18585	ygiL	ygiL	fimbrial-like protein	WP_001272145.1
C2566_RS19075	agaD	agaD	PTS galactosamine transporter subunit IID	WP_000534351.1
C2566_RS17630	C2566_RS17630	C2566_RS17630	hypothetical protein	NA
C2566_RS07215	ybgQ	ybgQ	fimbria/pilus outer membrane usher protein	WP_000381918.1
C2566_RS05255	prpE	prpE	propionate--CoA ligase	WP_000010267.1
C2566_RS15270	fadJ	fadJ	fatty acid oxidation complex subunit alpha FadJ	WP_000426175.1
C2566_RS00100	bglB	bglB	6-phospho-beta-glucosidase BglB	WP_000643219.1
C2566_RS01335	metF	metF	methylenetetrahydrofolate reductase	WP_000007523.1
C2566_RS01260	zapB	zapB	septal ring assembly protein ZapB	WP_001296623.1
C2566_RS03235	C2566_RS03235	C2566_RS03235	IS4-like element IS421 family transposase	WP_001300563.1
C2566_RS09095	mdoC	mdoC	glucans biosynthesis protein MdoC	WP_001070375.1
C2566_RS02955	C2566_RS02955	C2566_RS02955	hypothetical protein	WP_000036440.1
C2566_RS25025	ychE	ychE	protein YchT	WP_211180492.1
C2566_RS24945	C2566_RS24945	C2566_RS24945	hypothetical protein	WP_000074142.1
C2566_RS04765	C2566_RS04765	C2566_RS04765	hypothetical protein	NA
C2566_RS15495	yfeD	yfeD	MerR family transcriptional regulator	WP_000826513.1
C2566_RS16400	grcA	grcA	autonomous glycyl radical cofactor GrcA	WP_000627807.1
C2566_RS16405	ung	ung	uracil-DNA glycosylase	WP_001262713.1
C2566_RS18775	ygjK	ygjK	alpha-glucosidase	WP_000695489.1
C2566_RS13315	uspC	uspC	universal stress protein UspC	WP_000122426.1
C2566_RS08610	matP	matP	macrodomain Ter protein MatP	WP_000877161.1
C2566_RS00700	fdrA	fdrA	acyl-CoA synthetase FdrA	WP_000865639.1
C2566_RS21790	C2566_RS21790	C2566_RS21790	hypothetical protein	NA
C2566_RS06410	C2566_RS06410	C2566_RS06410	phage tail tip protein	NA
C2566_RS02105	alsA	alsA	D-allose ABC transporter ATP-binding protein AlsA	WP_000235257.1
C2566_RS21395	yiaT	yiaT	MipA/OmpV family protein	WP_000906810.1
C2566_RS18270	lptF	lptF	LPS export ABC transporter permease LptF	WP_000779636.1
C2566_RS13250	flhB	flhB	flagellar biosynthesis protein FlhB	WP_001278936.1
C2566_RS05220	yahM	yahM	protein YahM	WP_000290616.1
C2566_RS04370	can	can	carbonate dehydratase	WP_000651599.1
C2566_RS07355	C2566_RS07355	C2566_RS07355	hypothetical protein	NA
C2566_RS15525	C2566_RS15525	C2566_RS15525	FlxA-like family protein	WP_000201405.1
C2566_RS21445	C2566_RS21445	C2566_RS21445	polymorphic toxin type 34 domain-containing protein	WP_000015362.1
C2566_RS17425	C2566_RS17425	C2566_RS17425	hypothetical protein	NA
C2566_RS23055	yncL	yncL	stress response membrane protein YncL	WP_001303494.1
C2566_RS02795	ytfK	ytfK	DUF1107 domain-containing protein	WP_000689228.1
C2566_RS13800	cpsB	cpsB	mannose-1-phosphate guanyltransferase	WP_000079313.1
C2566_RS06685	citF	citF	citrate lyase subunit alpha	WP_000192245.1
C2566_RS22155	C2566_RS22155	C2566_RS22155	DKNYY family protein	NA
C2566_RS24575	C2566_RS24575	C2566_RS24575	hypothetical protein	WP_001305582.1
C2566_RS02505	C2566_RS02505	C2566_RS02505	hypothetical protein	NA
C2566_RS02330	lysS	lysS	lysine--tRNA ligase	WP_001295090.1
C2566_RS02285	fumB	fumB	class I fumarate hydratase	WP_000066676.1
C2566_RS21610	C2566_RS21610	C2566_RS21610	glycosyltransferase family 2 protein	WP_000064010.1
C2566_RS00290	C2566_RS00290	C2566_RS00290	hypothetical protein	NA
C2566_RS07780	ybiV	ybiV	sugar-phosphatase YbiV	WP_000114272.1
C2566_RS05110	rclR	rclR	reactive chlorine-specific transcriptional regulator RclR	WP_000339594.1
C2566_RS21880	C2566_RS21880	C2566_RS21880	DUF4942 domain-containing protein	WP_000065752.1
C2566_RS06620	C2566_RS06620	C2566_RS06620	phosphoadenosine phosphosulfate reductase	NA
C2566_RS21090	bcsR	bcsR	cellulose biosynthesis protein BcsR	WP_001063318.1
C2566_RS15060	yfcC	yfcC	putative basic amino acid antiporter YfcC	WP_001274501.1
C2566_RS04785	rrf	rrf	hypothetical protein	NA
C2566_RS22805	C2566_RS22805	C2566_RS22805	DUF6258 family protein	WP_230872760.1
C2566_RS20980	mdtF	mdtF	multidrug efflux pump RND permease MdtF	WP_000024872.1
C2566_RS13515	C2566_RS13515	C2566_RS13515	hypothetical protein	NA
C2566_RS11570	rem	rem	protein Rem	WP_000981003.1
C2566_RS22035	C2566_RS22035	C2566_RS22035	GntR family transcriptional regulator	NA
C2566_RS06265	C2566_RS06265	C2566_RS06265	hypothetical protein	NA
C2566_RS02245	adiC	adiC	arginine/agmatine antiporter	WP_000093154.1
C2566_RS06935	C2566_RS06935	C2566_RS06935	hypothetical protein	NA
C2566_RS09235	flgB	flgB	flagellar basal body rod protein FlgB	WP_000884692.1
C2566_RS07120	rhsC	rhsC	rhs element protein RhsC	NA
C2566_RS05515	ppnP	ppnP	pyrimidine/purine nucleoside phosphorylase	WP_000941942.1
C2566_RS21820	C2566_RS21820	C2566_RS21820	single-stranded DNA-binding protein	WP_000157061.1
C2566_RS16470	clpB	clpB	ATP-dependent chaperone ClpB	WP_001235102.1
C2566_RS24620	yciY	yciY	YciY family protein	WP_001309467.1
C2566_RS02255	adiA	adiA	arginine decarboxylase	WP_012767781.1
C2566_RS20085	tusB	tusB	sulfurtransferase complex subunit TusB	WP_000903377.1
C2566_RS12390	ydiY	ydiY	DUF481 domain-containing protein	WP_000771391.1
C2566_RS03495	C2566_RS03495	C2566_RS03495	hypothetical protein	NA
C2566_RS04790	C2566_RS04790	C2566_RS04790	hypothetical protein	NA
C2566_RS02710	C2566_RS02710	C2566_RS02710	MFS transporter	WP_001033615.1
C2566_RS06960	C2566_RS06960	C2566_RS06960	hypothetical protein	NA
C2566_RS03020	idnO	idnO	gluconate 5-dehydrogenase	WP_000998695.1
C2566_RS03500	C2566_RS03500	C2566_RS03500	hypothetical protein	NA
C2566_RS04845	C2566_RS04845	C2566_RS04845	hypothetical protein	WP_001053631.1
C2566_RS24520	C2566_RS24520	C2566_RS24520	hypothetical protein	WP_000998331.1
C2566_RS01120	rhaM	rhaM	L-rhamnose mutarotase	WP_000619495.1
C2566_RS13385	C2566_RS13385	C2566_RS13385	hypothetical protein	NA
C2566_RS12690	gapA	gapA	glyceraldehyde-3-phosphate dehydrogenase	WP_000153502.1
C2566_RS07555	bioD	bioD	dethiobiotin synthase	WP_000044837.1
C2566_RS01095	frvR	frvR	putative frv operon regulatory protein	WP_000931298.1
C2566_RS21875	C2566_RS21875	C2566_RS21875	DUF957 domain-containing protein	WP_000839243.1
C2566_RS12965	yobH	yobH	YobH family protein	WP_001211011.1
C2566_RS02890	treC	treC	alpha,alpha-phosphotrehalase	WP_001320168.1
C2566_RS22050	ibpA	ibpA	small heat shock chaperone IbpA	WP_001243437.1
C2566_RS21425	yiaY	yiaY	L-threonine dehydrogenase	WP_000168700.1
C2566_RS00030	tnaC	tnaC	tryptophanase leader peptide	WP_001364348.1
C2566_RS01510	C2566_RS01510	C2566_RS01510	hypothetical protein	NA
C2566_RS16860	srlE	srlE	PTS glucitol/sorbitol transporter subunit IIB	WP_000148867.1
C2566_RS04840	C2566_RS04840	C2566_RS04840	hypothetical protein	NA
C2566_RS18560	ygiD	ygiD	4,5-DOPA dioxygenase extradiol	WP_001320780.1
C2566_RS20225	yhfL	yhfL	YhfL family protein	WP_001031834.1
C2566_RS17435	C2566_RS17435	C2566_RS17435	hypothetical protein	NA
C2566_RS10395	pspE	pspE	thiosulfate sulfurtransferase PspE	WP_000473109.1
C2566_RS04700	rof	rof	Rho-binding antiterminator	WP_000062312.1
C2566_RS06680	citX	citX	citrate lyase holo-[acyl-carrier protein] synthase	WP_000550422.1
C2566_RS11875	blr	blr	division septum protein Blr	WP_001300888.1
C2566_RS01480	C2566_RS01480	C2566_RS01480	hypothetical protein	NA
C2566_RS19545	yhcN	yhcN	peroxide/acid stress response protein YhcN	WP_001295273.1
C2566_RS05020	yagU	yagU	YagU family protein	WP_001019920.1
C2566_RS24325	ypfM	ypfM	protein YpfM	WP_001386977.1
C2566_RS24795	C2566_RS24795	C2566_RS24795	type I toxin-antitoxin system Ibs family toxin	WP_001387081.1
C2566_RS08685	tusE	tusE	sulfurtransferase TusE	WP_000904442.1
C2566_RS13720	C2566_RS13720	C2566_RS13720	sugar polymerase	WP_000340445.1
C2566_RS16805	C2566_RS16805	C2566_RS16805	hypothetical protein	NA
C2566_RS01090	yiiG	yiiG	YiiG family protein	WP_001295677.1
C2566_RS08530	elfC	elfC	fimbrial biogenesis usher protein	WP_000286312.1
C2566_RS06640	ahpF	ahpF	alkyl hydroperoxide reductase subunit F	WP_000887629.1
C2566_RS19680	yhdU	yhdU	DUF2556 family protein	WP_001295275.1
C2566_RS09170	bssS	bssS	biofilm formation regulator BssS	WP_000414437.1
C2566_RS16950	hycE	hycE	formate hydrogenlyase subunit HycE	WP_001288122.1
C2566_RS08800	cspG	cspG	cold shock protein CspG	WP_000066490.1
C2566_RS09175	dinI	dinI	DNA damage-inducible protein I	WP_001217754.1
C2566_RS09580	ycgX	ycgX	DUF1398 domain-containing protein	WP_000373101.1
C2566_RS00655	yigL	yigL	sugar/pyridoxal phosphate phosphatase YigL	WP_000285349.1
C2566_RS06225	ybcJ	ybcJ	ribosome-associated protein YbcJ	WP_000190288.1
C2566_RS07140	C2566_RS07140	C2566_RS07140	NTF2 fold immunity protein	WP_012777349.1
C2566_RS02355	C2566_RS02355	C2566_RS02355	hypothetical protein	NA
C2566_RS05070	ykgO	ykgO	type B 50S ribosomal protein L36	WP_000866436.1
C2566_RS16145	yfhR	yfhR	alpha/beta hydrolase	WP_001299515.1
C2566_RS00755	C2566_RS00755	C2566_RS00755	IclR family transcriptional regulator	WP_000852398.1
C2566_RS20205	nirB	nirB	NADPH-nitrite reductase large subunit	WP_000049208.1
C2566_RS09245	flgD	flgD	flagellar hook assembly protein FlgD	WP_000020467.1
C2566_RS00310	C2566_RS00310	C2566_RS00310	hypothetical protein	NA
C2566_RS08055	grxA	grxA	glutaredoxin 1	WP_001195240.1
C2566_RS00090	yieL	yieL	esterase	WP_001300948.1
C2566_RS07400	C2566_RS07400	C2566_RS07400	hypothetical protein	NA
C2566_RS05225	yahN	yahN	LysE family transporter	WP_000976975.1
C2566_RS21990	yidF	yidF	radical SAM protein	WP_000148063.1
C2566_RS19250	C2566_RS19250	C2566_RS19250	hypothetical protein	NA
C2566_RS20965	gadE	gadE	acid resistance transcriptional activator GadE	WP_000576690.1
C2566_RS01250	glpK	glpK	glycerol kinase GlpK	WP_000136788.1
C2566_RS19925	rpsQ	rpsQ	30S ribosomal protein S17	WP_000130100.1
C2566_RS02030	nrfE	nrfE	heme lyase CcmF/NrfE family subunit	WP_071586153.1
C2566_RS02500	C2566_RS02500	C2566_RS02500	hypothetical protein	NA
C2566_RS15480	C2566_RS15480	C2566_RS15480	hypothetical protein	NA
C2566_RS00485	C2566_RS00485	C2566_RS00485	hypothetical protein	NA
C2566_RS01475	C2566_RS01475	C2566_RS01475	hypothetical protein	NA
C2566_RS24935	C2566_RS24935	C2566_RS24935	hypothetical protein	WP_001066080.1
C2566_RS24850	nadS	nadS	NadS family protein	WP_000007444.1
C2566_RS08240	C2566_RS08240	C2566_RS08240	hypothetical protein	NA
C2566_RS15280	yfcZ	yfcZ	YfcZ/YiiS family protein	WP_001296261.1
C2566_RS03040	C2566_RS03040	C2566_RS03040	hypothetical protein	NA
C2566_RS08695	C2566_RS08695	C2566_RS08695	hypothetical protein	NA
C2566_RS17810	srsR	srsR	LysR family transcriptional regulator SrsR	WP_000350807.1
C2566_RS08315	ycaD	ycaD	MFS transporter	WP_000109259.1
C2566_RS18040	galP	galP	galactose/proton symporter	WP_012775975.1
C2566_RS16290	yfhL	yfhL	4Fe-4S dicluster ferredoxin YfhL	WP_001196283.1
C2566_RS02250	adiY	adiY	DNA-binding transcriptional activator AdiY	WP_001217060.1
C2566_RS13475	C2566_RS13475	C2566_RS13475	hypothetical protein	NA
C2566_RS11880	ydgT	ydgT	transcription modulator YdgT	WP_000217950.1
C2566_RS00495	C2566_RS00495	C2566_RS00495	hypothetical protein	NA
C2566_RS13235	yecT	yecT	lysozyme inhibitor LprI family protein	WP_001320618.1
C2566_RS05300	lacZ	lacZ	beta-galactosidase	NA
C2566_RS15315	C2566_RS15315	C2566_RS15315	hypothetical protein	NA
C2566_RS12090	C2566_RS12090	C2566_RS12090	hypothetical protein	NA
C2566_RS02895	treB	treB	PTS trehalose transporter subunit IIBC	WP_001297258.1
C2566_RS18995	garL	garL	2-dehydro-3-deoxyglucarate aldolase	WP_001058209.1
C2566_RS03730	fimE	fimE	type 1 fimbria switch DNA invertase FimE	WP_000044711.1
C2566_RS02340	cadA	cadA	lysine decarboxylase CadA	WP_001295383.1
C2566_RS03310	thrL	thrL	thr operon leader peptide	WP_001386572.1
C2566_RS07455	C2566_RS07455	C2566_RS07455	excisionase	WP_001303849.1
C2566_RS00215	asnA	asnA	aspartate--ammonia ligase	WP_000845101.1
C2566_RS02510	C2566_RS02510	C2566_RS02510	hypothetical protein	NA
C2566_RS07965	C2566_RS07965	C2566_RS07965	GPO family capsid scaffolding protein	WP_000216259.1
C2566_RS04990	C2566_RS04990	C2566_RS04990	hypothetical protein	NA
C2566_RS00490	C2566_RS00490	C2566_RS00490	hypothetical protein	NA
C2566_RS15485	C2566_RS15485	C2566_RS15485	hypothetical protein	NA
C2566_RS03520	bglJ	bglJ	DNA-binding transcriptional activator BglJ	WP_001301727.1
C2566_RS24950	ysgD	ysgD	protein YsgD	WP_211180520.1
C2566_RS18165	C2566_RS18165	C2566_RS18165	hypothetical protein	NA
C2566_RS20210	nirD	nirD	nitrite reductase small subunit NirD	WP_000084764.1
C2566_RS21965	ivbL	ivbL	ilvB operon leader peptide IvbL	WP_001300753.1
C2566_RS23280	hisL	hisL	his operon leader peptide	WP_001364200.1
C2566_RS14770	glpT	glpT	glycerol-3-phosphate transporter	WP_000948732.1
C2566_RS07110	ybfA	ybfA	YbfA family protein	WP_000424924.1
C2566_RS02320	ghoS	ghoS	type V toxin-antitoxin system endoribonuclease antitoxin GhoS	WP_000398619.1
C2566_RS13505	C2566_RS13505	C2566_RS13505	hypothetical protein	NA
C2566_RS12095	C2566_RS12095	C2566_RS12095	hypothetical protein	NA
C2566_RS01470	C2566_RS01470	C2566_RS01470	hypothetical protein	NA
C2566_RS02325	ghoT	ghoT	type V toxin-antitoxin system toxin GhoT	WP_001173343.1
C2566_RS22045	ibpB	ibpB	small heat shock chaperone IbpB	WP_001243431.1
C2566_RS04780	C2566_RS04780	C2566_RS04780	hypothetical protein	NA
C2566_RS19415	yrbL	yrbL	PhoP regulatory network protein YrbL	WP_000620405.1
C2566_RS14780	glpB	glpB	glycerol-3-phosphate dehydrogenase subunit GlpB	WP_001209902.1
C2566_RS25480	ykgR	ykgR	small membrane protein YkgR	WP_000662258.1
C2566_RS10105	yciG	yciG	general stress protein	WP_000807651.1
C2566_RS05500	yaiA	yaiA	protein YaiA	WP_001142439.1
C2566_RS20050	bfr	bfr	bacterioferritin	WP_000675504.1
C2566_RS05465	iraP	iraP	anti-adapter protein IraP	WP_000792970.1
C2566_RS18485	ygiW	ygiW	OB fold stress tolerance protein YgiW	WP_000712658.1
C2566_RS17400	ygdI	ygdI	YgdI/YgdR family lipoprotein	WP_000750398.1
C2566_RS15985	yfgG	yfgG	YfgG family protein	WP_000076001.1
C2566_RS10100	yciF	yciF	ferritin-like domain-containing protein	WP_001056490.1
C2566_RS05880	ylaC	ylaC	YlaC family protein	WP_000136192.1
C2566_RS25015	yljB	yljB	protein YljB	WP_001406719.1
C2566_RS09190	grxB	grxB	glutaredoxin 2	WP_000780912.1
C2566_RS18480	ygiV	ygiV	AraC family transcriptional regulator	WP_000183505.1
C2566_RS11430	C2566_RS11430	C2566_RS11430	type II toxin-antitoxin system RelE/ParE family toxin	WP_000273128.1
C2566_RS01645	zraP	zraP	zinc resistance sensor/chaperone ZraP	WP_001296714.1
C2566_RS21220	yiaG	yiaG	HTH-type transcriptional regulator	WP_000455798.1
C2566_RS18865	yqjC	yqjC	DUF1090 family protein YqjC	WP_001295543.1
C2566_RS13370	yecH	yecH	YecH family metal-binding protein	WP_000377224.1
C2566_RS10255	osmB	osmB	osmotically-inducible lipoprotein OsmB	WP_000498253.1
C2566_RS08355	ycaP	ycaP	DUF421 domain-containing protein	WP_000642849.1
C2566_RS24905	sufA	sufA	Fe-S cluster assembly scaffold SufA	NA
C2566_RS15765	tal	tal	transaldolase	WP_001003709.1
C2566_RS06390	iss	iss	increased serum survival lipoprotein Iss	WP_000738423.1
C2566_RS21255	ysaB	ysaB	YsaB family lipoprotein	WP_000980109.1
C2566_RS12175	sufC	sufC	Fe-S cluster assembly ATPase SufC	WP_000948865.1
C2566_RS06235	fimA	fimA	type 1 fimbrial major subunit FimA	WP_000776555.1
C2566_RS01065	fdoI	fdoI	formate dehydrogenase cytochrome b556 subunit	WP_000829013.1
C2566_RS13215	torY	torY	NapC/NirT family cytochrome c	WP_001214323.1
C2566_RS05715	C2566_RS05715	C2566_RS05715	DUF1778 domain-containing protein	WP_001297137.1
C2566_RS12400	ghoS	ghoS	type V toxin-antitoxin system endoribonuclease antitoxin GhoS	WP_000146159.1
C2566_RS12475	osmE	osmE	osmotically-inducible lipoprotein OsmE	WP_001039044.1
C2566_RS24840	C2566_RS24840	C2566_RS24840	hypothetical protein	WP_000747329.1
C2566_RS08990	pgaA	pgaA	poly-beta-1,6 N-acetyl-D-glucosamine export porin PgaA	WP_000287458.1
C2566_RS18490	qseB	qseB	quorum sensing response regulator transcription factor QseB	WP_001221493.1
C2566_RS14235	yohC	yohC	Yip1 family protein	WP_001319944.1
C2566_RS10020	oppA	oppA	oligopeptide ABC transporter substrate-binding protein OppA	WP_001297114.1
C2566_RS13500	yeeN	yeeN	YebC/PmpR family DNA-binding transcriptional regulator	WP_000532923.1
C2566_RS21985	emrD	emrD	multidrug efflux MFS transporter EmrD	WP_000828746.1
C2566_RS20635	ugpE	ugpE	sn-glycerol-3-phosphate ABC transporter permease UgpE	WP_000572176.1
C2566_RS10900	ydcK	ydcK	YdcK family protein	WP_001234052.1
C2566_RS21530	trmL	trmL	tRNA (uridine(34)/cytosine(34)/5-carboxymethylaminomethyluridine(34)-2'-O)-methyltransferase TrmL	WP_000932344.1
C2566_RS06210	ppiB	ppiB	peptidylprolyl isomerase B	WP_000255997.1
C2566_RS05590	tgt	tgt	tRNA guanosine(34) transglycosylase Tgt	WP_000667319.1
C2566_RS03460	ytjA	ytjA	DUF1328 domain-containing protein	WP_000490275.1
C2566_RS09730	ycgB	ycgB	SpoVR family protein	WP_000190854.1
C2566_RS04380	yadH	yadH	ABC transporter permease	WP_000972203.1
C2566_RS12765	dgcP	dgcP	diguanylate cyclase DgcP	WP_001329055.1
C2566_RS19920	rplN	rplN	50S ribosomal protein L14	WP_000613955.1
C2566_RS13950	yegP	yegP	YegP family protein	WP_000929408.1
C2566_RS11450	eamA	eamA	O-acetylserine/cysteine exporter	WP_000087210.1
C2566_RS13430	hprR	hprR	response regulator transcription factor HprR	WP_001339045.1
C2566_RS06160	allE	allE	(S)-ureidoglycine aminohydrolase	WP_000540946.1
C2566_RS10460	ycjX	ycjX	YcjX family protein	WP_000825777.1
C2566_RS01325	metL	metL	bifunctional aspartate kinase/homoserine dehydrogenase II	WP_000110749.1
C2566_RS02065	mdtP	mdtP	multidrug efflux transporter outer membrane subunit MdtP	WP_000610601.1
C2566_RS16855	srlA	srlA	PTS glucitol/sorbitol transporter subunit IIC	WP_000573321.1
C2566_RS20780	nikC	nikC	nickel ABC transporter permease subunit NikC	WP_001008963.1
C2566_RS14520	C2566_RS14520	C2566_RS14520	hypothetical protein	NA
C2566_RS15380	ypdI	ypdI	colanic acid biosynthesis lipoprotein YpdI	WP_000867637.1
C2566_RS01780	yjbH	yjbH	YjbH domain-containing protein	WP_000745706.1
C2566_RS08070	rimK	rimK	30S ribosomal protein S6--L-glutamate ligase	WP_000684321.1
C2566_RS15515	C2566_RS15515	C2566_RS15515	hypothetical protein	NA
C2566_RS18915	yhaL	yhaL	protein YhaL	WP_001426206.1
C2566_RS07955	C2566_RS07955	C2566_RS07955	phage portal protein	WP_000520360.1
C2566_RS15530	yfeR	yfeR	LysR family transcriptional regulator	WP_001109799.1
C2566_RS07380	C2566_RS07380	C2566_RS07380	hypothetical protein	NA
C2566_RS02645	ulaG	ulaG	L-ascorbate 6-phosphate lactonase	WP_001301370.1
C2566_RS21730	ligB	ligB	NAD-dependent DNA ligase LigB	WP_000870047.1
C2566_RS25150	C2566_RS25150	C2566_RS25150	hypothetical protein	NA
C2566_RS17480	ppdB	ppdB	prepilin peptidase-dependent protein	WP_001144297.1
C2566_RS15510	C2566_RS15510	C2566_RS15510	hypothetical protein	NA
C2566_RS00750	C2566_RS00750	C2566_RS00750	2-dehydro-3-deoxygalactonokinase	WP_001117530.1
C2566_RS19040	agaE	agaE	PTS N-acetylgalactosamine transporter subunit IID	WP_001295548.1
C2566_RS09260	flgG	flgG	flagellar basal-body rod protein FlgG	WP_000625837.1
C2566_RS00335	ilvL	ilvL	ilv operon leader peptide	WP_001311244.1
C2566_RS19410	npr	npr	PTS phosphocarrier protein NPr	WP_000216791.1
C2566_RS05345	mhpF	mhpF	acetaldehyde dehydrogenase	WP_000044314.1
C2566_RS17860	ssrS	ssrS	hypothetical protein	NA
C2566_RS01170	kdgT	kdgT	2-keto-3-deoxygluconate transporter	WP_001166063.1
C2566_RS09270	flgI	flgI	flagellar basal body P-ring protein FlgI	WP_000589326.1
C2566_RS00665	metR	metR	HTH-type transcriptional regulator MetR	WP_000573618.1
C2566_RS09255	flgF	flgF	flagellar basal-body rod protein FlgF	WP_000349316.1
C2566_RS00675	C2566_RS00675	C2566_RS00675	LysR substrate-binding domain-containing protein	WP_000470717.1
C2566_RS03030	idnK	idnK	gluconokinase	WP_000896738.1
C2566_RS09230	flgA	flgA	flagellar basal body P-ring formation chaperone FlgA	WP_000905458.1
C2566_RS17160	ygcP	ygcP	glycerol-3-phosphate responsive antiterminator	WP_001130266.1
C2566_RS09275	flgJ	flgJ	flagellar assembly peptidoglycan hydrolase FlgJ	WP_001295441.1
C2566_RS06930	C2566_RS06930	C2566_RS06930	hypothetical protein	NA
C2566_RS19005	garD	garD	galactarate dehydratase	WP_001273763.1
C2566_RS01720	C2566_RS01720	C2566_RS01720	ShET2/EspL2 family type III secretion system effector toxin	NA
C2566_RS13360	yecR	yecR	YecR-like lipofamily protein	WP_001237875.1
C2566_RS17360	C2566_RS17360	C2566_RS17360	sugar ABC transporter ATP-binding protein	WP_000004944.1
C2566_RS18945	tdcD	tdcD	propionate kinase	WP_001295545.1
C2566_RS00250	rbsD	rbsD	D-ribose pyranase	NA
C2566_RS02440	blc	blc	lipocalin Blc	WP_001238379.1
C2566_RS00260	rbsC	rbsC	ribose ABC transporter permease	WP_000211858.1
C2566_RS18225	glcE	glcE	glycolate oxidase subunit GlcE	WP_000943100.1
C2566_RS08970	phoH	phoH	phosphate starvation-inducible protein PhoH	WP_000533522.1
C2566_RS11850	malI	malI	mal regulon transcriptional regulator MalI	WP_000179519.1
C2566_RS18930	tdcG	tdcG	L-serine ammonia-lyase	WP_000622126.1
C2566_RS11040	yncE	yncE	YncE family protein	WP_000550675.1
C2566_RS17355	C2566_RS17355	C2566_RS17355	ABC transporter permease	WP_000156205.1
C2566_RS10125	trpD	trpD	bifunctional anthranilate synthase glutamate amidotransferase component TrpG/anthranilate phosphoribosyltransferase TrpD	WP_000763511.1
C2566_RS17365	fucI	fucI	L-fucose isomerase	WP_000700894.1
C2566_RS10115	trpB	trpB	tryptophan synthase subunit beta	WP_000209518.1
C2566_RS18410	yghB	yghB	DedA family general envelope maintenance protein YghB	WP_000268419.1
C2566_RS14110	C2566_RS14110	C2566_RS14110	hypothetical protein	WP_001268667.1
C2566_RS09820	ychH	ychH	stress-induced protein YchH	WP_000823885.1
C2566_RS18230	glcD	glcD	glycolate oxidase subunit GlcD	WP_000026083.1
C2566_RS18980	rnpB	rnpB	hypothetical protein	NA
C2566_RS01585	thiG	thiG	thiazole synthase	WP_000944059.1
C2566_RS17340	C2566_RS17340	C2566_RS17340	LacI family DNA-binding transcriptional regulator	WP_001140843.1
C2566_RS18610	yqiJ	yqiJ	OB-fold-containig protein	WP_000599926.1
C2566_RS17200	queE	queE	7-carboxy-7-deazaguanine synthase QueE	WP_001199973.1
C2566_RS04495	C2566_RS04495	C2566_RS04495	TonB-dependent receptor plug domain-containing protein	NA
C2566_RS18940	tdcE	tdcE	2-ketobutyrate formate-lyase/pyruvate formate-lyase	WP_000861734.1
C2566_RS01580	thiH	thiH	2-iminoacetate synthase ThiH	WP_000847462.1
C2566_RS01605	thiC	thiC	phosphomethylpyrimidine synthase ThiC	WP_001276903.1
C2566_RS21135	dppD	dppD	dipeptide ABC transporter ATP-binding protein	WP_001196486.1
C2566_RS03515	fhuF	fhuF	siderophore-iron reductase FhuF	WP_000331618.1
C2566_RS14435	yeiQ	yeiQ	mannitol dehydrogenase family protein	WP_001091940.1
C2566_RS12680	yeaC	yeaC	YeaC family protein	WP_001301293.1
C2566_RS14055	thiD	thiD	bifunctional hydroxymethylpyrimidine kinase/phosphomethylpyrimidine kinase	WP_000822257.1
C2566_RS01595	thiF	thiF	thiazole biosynthesis adenylyltransferase ThiF	WP_000999737.1
C2566_RS01995	actP	actP	cation/acetate symporter ActP	WP_000832570.1
C2566_RS21720	dinD	dinD	DNA damage-inducible protein D	WP_001300958.1
C2566_RS25535	C2566_RS25535	C2566_RS25535	hypothetical protein	WP_001329370.1
C2566_RS21155	dppA	dppA	dipeptide ABC transporter substrate-binding protein DppA	WP_001222883.1
C2566_RS10110	trpA	trpA	tryptophan synthase subunit alpha	WP_000443067.1
C2566_RS06515	entD	entD	enterobactin synthase subunit EntD	WP_001749708.1
C2566_RS10130	trpE	trpE	anthranilate synthase component I	WP_001194647.1
C2566_RS13085	yebG	yebG	DNA damage-inducible protein YebG	WP_000257738.1
C2566_RS25005	ybiE	ybiE	protein YbiE	WP_211180490.1
C2566_RS12490	cho	cho	excinuclease Cho	WP_000252397.1
C2566_RS10980	ydcT	ydcT	ABC transporter ATP-binding protein	WP_000220396.1
C2566_RS05825	decR	decR	DNA-binding transcriptional regulator DecR	WP_000884589.1
C2566_RS10975	ydcS	ydcS	putative ABC transporter substrate-binding protein YdcS	WP_000047424.1
C2566_RS17995	ygfS	ygfS	4Fe-4S dicluster domain-containing protein	WP_000838422.1
C2566_RS10120	trpCF	trpCF	bifunctional indole-3-glycerol-phosphate synthase TrpC/phosphoribosylanthranilate isomerase TrpF	WP_000983912.1
C2566_RS12835	fadD	fadD	long-chain-fatty-acid--CoA ligase FadD	WP_000758422.1
C2566_RS06550	fepG	fepG	iron-enterobactin ABC transporter permease	WP_000640979.1
C2566_RS20640	ugpA	ugpA	sn-glycerol-3-phosphate ABC transporter permease UgpA	WP_000099289.1
C2566_RS10200	cysB	cysB	HTH-type transcriptional regulator CysB	WP_000776253.1
C2566_RS14480	yejG	yejG	YejG family protein	WP_000202794.1
C2566_RS17370	fucK	fucK	L-fuculokinase	WP_000808371.1
C2566_RS08125	artQ	artQ	arginine ABC transporter permease ArtQ	WP_001001691.1
C2566_RS06015	copA	copA	copper-exporting P-type ATPase CopA	WP_000083955.1
C2566_RS21020	yhjD	yhjD	inner membrane protein YhjD	WP_000191237.1
C2566_RS01650	zraS	zraS	two-component system sensor histidine kinase ZraS	WP_001211926.1
C2566_RS01440	sthA	sthA	Si-specific NAD(P)(+) transhydrogenase	WP_001120798.1
C2566_RS10230	pgpB	pgpB	phosphatidylglycerophosphatase B	WP_001256538.1
C2566_RS10480	ycjG	ycjG	L-Ala-D/L-Glu epimerase	WP_001261211.1
C2566_RS01020	csqR	csqR	DeoR/GlpR family DNA-binding transcription regulator	WP_000059678.1
C2566_RS00135	pstS	pstS	phosphate ABC transporter substrate-binding protein PstS	WP_000867146.1
C2566_RS07330	tolR	tolR	colicin uptake protein TolR	WP_000090100.1
C2566_RS15940	hda	hda	DnaA inactivator Hda	WP_001307333.1
C2566_RS11480	dcp	dcp	peptidyl-dipeptidase Dcp	WP_001300598.1
C2566_RS16980	hypA	hypA	hydrogenase maturation nickel metallochaperone HypA	WP_001299100.1
C2566_RS20940	dctR	dctR	helix-turn-helix transcriptional regulator	WP_000478619.1
C2566_RS08340	pflB	pflB	formate C-acetyltransferase	WP_001292822.1
C2566_RS22095	yidX	yidX	protein YidX	WP_000772941.1
C2566_RS13755	rfbD	rfbD	dTDP-4-dehydrorhamnose reductase	WP_001023616.1
C2566_RS13730	vioB	vioB	dTDP-4-amino-4,6-dideoxy-D-glucose acetyltransferase VioB	WP_000323726.1
C2566_RS19165	ubiU	ubiU	ubiquinone anaerobic biosynthesis protein UbiU	WP_000421305.1
C2566_RS11665	speG	speG	spermidine N1-acetyltransferase	WP_001138581.1
C2566_RS12535	ydjX	ydjX	TVP38/TMEM64 family protein	WP_001299560.1
C2566_RS01185	cpxR	cpxR	envelope stress response regulator transcription factor CpxR	WP_001033722.1
C2566_RS24605	focA	focA	formate transporter FocA	WP_000642546.1
C2566_RS07125	ybfB	ybfB	protein YbfB	WP_000873944.1
C2566_RS13705	wbbD	wbbD	UDP-Gal:alpha-D-GlcNAc-diphosphoundecaprenol beta-1,3-galactosyltransferase	WP_001278664.1
C2566_RS07135	ybfC	ybfC	protein YbfC	WP_000832333.1
C2566_RS13305	flhC	flhC	flagellar transcriptional regulator FlhC	WP_001291603.1
C2566_RS08725	hyaF	hyaF	hydrogenase expression/formation protein	WP_000004899.1
C2566_RS14360	yeiH	yeiH	YeiH family protein	WP_000182053.1
C2566_RS20975	mdtE	mdtE	multidrug transporter subunit MdtE	WP_001340474.1
C2566_RS11495	ydfZ	ydfZ	putative selenium delivery protein YdfZ	WP_000214712.1
C2566_RS18505	mdaB	mdaB	NADPH:quinone oxidoreductase MdaB	WP_000072420.1
C2566_RS08700	hyaA	hyaA	hydrogenase 1 small subunit	WP_001058323.1
C2566_RS00325	maoP	maoP	macrodomain Ori organization protein MaoP	WP_000841001.1
C2566_RS08710	hyaC	hyaC	Ni/Fe-hydrogenase b-type cytochrome subunit	WP_001186424.1
C2566_RS21620	rfaY	rfaY	lipopolysaccharide core heptose(II) kinase RfaY	WP_000633084.1
C2566_RS22860	C2566_RS22860	C2566_RS22860	hypothetical protein	WP_001321204.1
C2566_RS13735	vioA	vioA	dTDP-4-amino-4,6-dideoxy-D-glucose aminotransferase VioA	WP_000998544.1
C2566_RS02395	groS	groS	co-chaperone GroES	WP_001026276.1
C2566_RS03640	iraD	iraD	anti-adapter protein IraD	WP_001309187.1
C2566_RS21625	C2566_RS21625	C2566_RS21625	glycosyltransferase family 8 protein	NA
C2566_RS13710	C2566_RS13710	C2566_RS13710	glycosyltransferase family 4 protein	WP_000161786.1
C2566_RS13695	C2566_RS13695	C2566_RS13695	mannose-1-phosphate guanylyltransferase/mannose-6-phosphate isomerase	WP_000097983.1
C2566_RS20935	slp	slp	outer membrane lipoprotein Slp	WP_001057453.1
C2566_RS06020	glsA	glsA	glutaminase A	WP_000883034.1
C2566_RS13740	wzx	wzx	O7 family O-antigen flippase	WP_001060532.1
C2566_RS21605	C2566_RS21605	C2566_RS21605	O-antigen ligase family protein	WP_001318782.1
C2566_RS13715	wzy	wzy	O7 family O-antigen polymerase	WP_001230642.1
C2566_RS21615	C2566_RS21615	C2566_RS21615	UDP-galactose--(galactosyl) LPS alpha1,2-galactosyltransferase	WP_000364777.1
C2566_RS24495	idlP	idlP	iraD leader peptide IdlP	WP_122999405.1
C2566_RS05740	cyoA	cyoA	cytochrome o ubiquinol oxidase subunit II	WP_001239440.1
C2566_RS15615	cysP	cysP	thiosulfate/sulfate ABC transporter substrate-binding protein CysP	WP_000290224.1
C2566_RS05730	cyoC	cyoC	cytochrome o ubiquinol oxidase subunit III	WP_000179819.1
C2566_RS01710	aceA	aceA	isocitrate lyase	WP_000857856.1
C2566_RS12200	ydiJ	ydiJ	FAD-binding and (Fe-S)-binding domain-containing protein	WP_000612953.1
C2566_RS06725	pagP	pagP	lipid IV(A) palmitoyltransferase PagP	WP_001103094.1
C2566_RS16650	gabD	gabD	NADP-dependent succinate-semialdehyde dehydrogenase	WP_000772820.1
C2566_RS08930	putA	putA	trifunctional transcriptional regulator/proline dehydrogenase/L-glutamate gamma-semialdehyde dehydrogenase	WP_001703864.1
C2566_RS05725	cyoD	cyoD	cytochrome o ubiquinol oxidase subunit IV	WP_000019869.1
C2566_RS16110	hscB	hscB	co-chaperone HscB	WP_000384413.1
C2566_RS08170	poxB	poxB	ubiquinone-dependent pyruvate dehydrogenase	WP_000815335.1
C2566_RS19295	cgtA	cgtA	Obg family GTPase CgtA	WP_000673561.1
C2566_RS16260	purL	purL	phosphoribosylformylglycinamidine synthase	WP_000970117.1
C2566_RS17735	speB	speB	agmatinase	WP_000105566.1
C2566_RS21130	dppF	dppF	dipeptide ABC transporter ATP-binding subunit DppF	WP_000107012.1
C2566_RS07710	glnQ	glnQ	glutamine ABC transporter ATP-binding protein GlnQ	WP_000569083.1
C2566_RS20630	ugpC	ugpC	sn-glycerol 3-phosphate ABC transporter ATP binding protein UgpC	WP_000907792.1
C2566_RS13640	hisD	hisD	histidinol dehydrogenase	WP_012767740.1
C2566_RS00590	corA	corA	magnesium/cobalt transporter CorA	WP_000947159.1
C2566_RS07275	sucD	sucD	succinate--CoA ligase subunit alpha	WP_000025458.1
C2566_RS16100	fdx	fdx	ISC system 2Fe-2S type ferredoxin	WP_001124469.1
C2566_RS06165	allC	allC	allantoate deiminase	WP_001301144.1
C2566_RS15955	purM	purM	phosphoribosylformylglycinamidine cyclo-ligase	WP_001295474.1
C2566_RS15595	cysM	cysM	cysteine synthase B	WP_001295461.1
C2566_RS21490	mtlR	mtlR	mannitol operon repressor MtlR	WP_000228269.1
C2566_RS03975	kefF	kefF	glutathione-regulated potassium-efflux system oxidoreductase KefF	WP_000600725.1
C2566_RS12150	lpp	lpp	murein lipoprotein Lpp	WP_000648420.1
C2566_RS12140	fumD	fumD	fumarate hydratase FumD	WP_000528342.1
C2566_RS07370	C2566_RS07370	C2566_RS07370	hypothetical protein	NA
C2566_RS18605	glgS	glgS	cell surface composition regulator GlgS	WP_000350095.1
C2566_RS17530	ygdR	ygdR	lipoprotein YgdR	WP_000758655.1
C2566_RS08870	yccJ	yccJ	YccJ family protein	WP_000107010.1
C2566_RS24820	C2566_RS24820	C2566_RS24820	type I toxin-antitoxin system toxin Ldr family protein	WP_001295224.1
C2566_RS24965	ykiE	ykiE	protein YkiE	WP_211180522.1
C2566_RS12760	yoaF	yoaF	DUF333 domain-containing lipoprotein YoaF	WP_000691934.1
C2566_RS00470	wzyE	wzyE	ECA oligosaccharide polymerase	WP_000055131.1
C2566_RS03915	caiF	caiF	carnitine metabolism transcriptional regulator CaiF	WP_000333125.1
C2566_RS12800	leuE	leuE	leucine efflux protein LeuE	WP_000457199.1
C2566_RS07375	C2566_RS07375	C2566_RS07375	hypothetical protein	NA
C2566_RS08245	infA	infA	translation initiation factor IF-1	WP_001040187.1
C2566_RS18470	mqsA	mqsA	type II toxin-antitoxin system antitoxin MqsA	WP_000650107.1
C2566_RS12035	mepH	mepH	peptidoglycan DD-endopeptidase MepH	WP_000101193.1
C2566_RS19280	yhbY	yhbY	ribosome assembly RNA-binding protein YhbY	WP_001054420.1
C2566_RS02450	frdD	frdD	fumarate reductase subunit FrdD	WP_000609663.1
C2566_RS09875	C2566_RS09875	C2566_RS09875	type I toxin-antitoxin system toxin Ldr family protein	WP_000170951.1
C2566_RS20645	ugpB	ugpB	sn-glycerol-3-phosphate ABC transporter substrate-binding protein UgpB	WP_000803190.1
C2566_RS09150	yceI	yceI	YceI family protein	WP_000749261.1
C2566_RS20770	nikA	nikA	nickel ABC transporter substrate-binding protein	WP_000953348.1
C2566_RS16740	proX	proX	glycine betaine/L-proline ABC transporter substrate-binding protein ProX	WP_001216521.1
C2566_RS12510	astB	astB	N-succinylarginine dihydrolase	WP_000995016.1
C2566_RS06555	fepD	fepD	Fe(3+)-siderophore ABC transporter permease	WP_001295314.1
C2566_RS05145	betI	betI	transcriptional regulator BetI	WP_001301261.1
C2566_RS10710	pinR	pinR	recombinase family protein	WP_000078178.1
C2566_RS16720	nrdE	nrdE	class 1b ribonucleoside-diphosphate reductase subunit alpha	WP_000246527.1
C2566_RS16655	gabT	gabT	4-aminobutyrate--2-oxoglutarate transaminase	WP_000097642.1
C2566_RS06890	gltI	gltI	glutamate/aspartate ABC transporter substrate-binding protein GltI	WP_001301404.1
C2566_RS18825	sstT	sstT	serine/threonine transporter SstT	WP_000211656.1
C2566_RS09735	dadA	dadA	D-amino acid dehydrogenase	WP_001266908.1
C2566_RS18205	glcA	glcA	glycolate permease GlcA	WP_000259318.1
C2566_RS17010	ygbA	ygbA	nitrous oxide-stimulated promoter family protein	WP_000015497.1
C2566_RS21145	dppB	dppB	dipeptide ABC transporter permease DppB	WP_000938855.1
C2566_RS09740	dadX	dadX	catabolic alanine racemase DadX	WP_000197884.1
C2566_RS11515	pinQ	pinQ	recombinase family protein	WP_000086527.1
C2566_RS12660	ydjI	ydjI	ketose-bisphosphate aldolase	WP_000878903.1
C2566_RS18615	yqiK	yqiK	flotillin family protein	WP_000341043.1
C2566_RS05140	betB	betB	betaine-aldehyde dehydrogenase	WP_000089084.1
C2566_RS17345	C2566_RS17345	C2566_RS17345	FGGY-family carbohydrate kinase	WP_000551482.1
C2566_RS10340	puuA	puuA	glutamate-putrescine ligase	WP_001300763.1
C2566_RS10870	ydcI	ydcI	LysR substrate-binding domain-containing protein	WP_000414567.1
C2566_RS18765	ygjI	ygjI	amino acid permease	WP_001285432.1
C2566_RS01160	sodA	sodA	superoxide dismutase [Mn]	WP_001297064.1
C2566_RS01870	lexA	lexA	transcriptional repressor LexA	WP_000646078.1
C2566_RS16715	nrdI	nrdI	class Ib ribonucleoside-diphosphate reductase assembly flavoprotein NrdI	WP_000080947.1
C2566_RS11115	narH	narH	nitrate reductase subunit beta	WP_000702542.1
C2566_RS06130	hyi	hyi	hydroxypyruvate isomerase	WP_000943544.1
C2566_RS08090	potG	potG	putrescine ABC transporter ATP-binding subunit PotG	WP_000996005.1
C2566_RS11220	ddpX	ddpX	D-alanyl-D-alanine dipeptidase	WP_001285833.1
C2566_RS02755	cycA	cycA	D-serine/D-alanine/glycine transporter	WP_000228346.1
C2566_RS13290	cheA	cheA	chemotaxis protein CheA	WP_012767737.1
C2566_RS24670	ynfT	ynfT	YnaM/YnfT family protein	WP_120795384.1
C2566_RS25050	mgtT	mgtT	protein MgtT	WP_211180496.1
C2566_RS02625	yjfN	yjfN	DUF1471 family protease activator YjfN	WP_000811566.1
C2566_RS09590	bluF	bluF	blue light-responsive regulator BluF	WP_001353798.1
C2566_RS07895	ybjJ	ybjJ	MFS transporter	WP_000217859.1
C2566_RS16710	nrdH	nrdH	glutaredoxin-like protein NrdH	WP_001223227.1
C2566_RS14050	yegX	yegX	glycoside hydrolase family 25 protein	WP_001300994.1
C2566_RS10405	ycjN	ycjN	ABC transporter substrate-binding protein	WP_000597460.1
C2566_RS20665	livM	livM	branched chain amino acid ABC transporter permease LivM	WP_000803797.1
C2566_RS03140	fecD	fecD	Fe(3+) dicitrate ABC transporter permease subunit FecD	WP_000684856.1
C2566_RS10835	aldA	aldA	aldehyde dehydrogenase	WP_000115936.1
C2566_RS00720	ysgA	ysgA	dienelactone hydrolase family protein	WP_001298606.1
C2566_RS10360	puuB	puuB	gamma-glutamylputrescine oxidase	WP_000134870.1
C2566_RS24170	C2566_RS24170	C2566_RS24170	hypothetical protein	WP_012775983.1
C2566_RS01725	iclR	iclR	glyoxylate bypass operon transcriptional repressor IclR	WP_000226403.1
C2566_RS06595	cstA	cstA	pyruvate/proton symporter CstA	NA
C2566_RS02000	yjcH	yjcH	DUF485 domain-containing protein	WP_001014565.1
C2566_RS07225	gltA	gltA	citrate synthase	WP_000785834.1
C2566_RS07900	rcdA	rcdA	DNA-binding transcriptional regulator RcdA	WP_001295289.1
C2566_RS21310	malS	malS	alpha-amylase	WP_000761228.1
C2566_RS22060	yidR	yidR	DUF3748 domain-containing protein	WP_001295245.1
C2566_RS06885	gltJ	gltJ	glutamate/aspartate ABC transporter permease GltJ	WP_000020941.1
C2566_RS07640	hlyD	hlyD	secretion protein HlyD	WP_000743444.1
C2566_RS00475	wecG	wecG	lipopolysaccharide N-acetylmannosaminouronosyltransferase	WP_001066626.1
C2566_RS16645	lhgO	lhgO	L-2-hydroxyglutarate oxidase	WP_000271963.1
C2566_RS03670	uxuB	uxuB	fructuronate reductase	WP_000208176.1
C2566_RS11805	fumC	fumC	class II fumarate hydratase	WP_001099086.1
C2566_RS18885	yqjF	yqjF	DoxX family protein	WP_000732240.1
C2566_RS00935	glnG	glnG	nitrogen regulation protein NR(I)	WP_001329395.1
C2566_RS18840	uxaC	uxaC	glucuronate isomerase	WP_000187442.1
C2566_RS01430	argH	argH	argininosuccinate lyase	WP_001230087.1
C2566_RS03660	uxuR	uxuR	Uxu operon transcriptional regulator	WP_000833679.1
C2566_RS06965	asnB	asnB	asparagine synthase B	WP_000337081.1
C2566_RS18210	glcB	glcB	malate synthase G	WP_000084131.1
C2566_RS04360	gcd	gcd	quinoprotein glucose dehydrogenase	WP_001306211.1
C2566_RS12830	rnd	rnd	ribonuclease D	WP_001318538.1
C2566_RS12805	dmlR	dmlR	DNA-binding transcriptional regulator DmlR	WP_001061578.1
C2566_RS15400	alaC	alaC	alanine transaminase	WP_000785931.1
C2566_RS14340	yeiG	yeiG	S-formylglutathione hydrolase	NA
C2566_RS13200	cmoA	cmoA	carboxy-S-adenosyl-L-methionine synthase CmoA	WP_000019588.1
C2566_RS16785	yqaA	yqaA	YqaA family protein	WP_001287454.1
C2566_RS07320	ybgC	ybgC	tol-pal system-associated acyl-CoA thioesterase	WP_001098384.1
C2566_RS11575	hokD	hokD	type I toxin-antitoxin system toxin HokD	WP_000813254.1
C2566_RS02025	nrfD	nrfD	cytochrome c nitrite reductase subunit NrfD	WP_000195171.1
C2566_RS03590	yjiM	yjiM	double-cubane-cluster-containing anaerobic reductase	WP_001300012.1
C2566_RS18455	plsC	plsC	1-acylglycerol-3-phosphate O-acyltransferase	WP_000965712.1
C2566_RS07450	C2566_RS07450	C2566_RS07450	tyrosine-type recombinase/integrase	WP_000533643.1
C2566_RS07040	seqA	seqA	replication initiation negative regulator SeqA	WP_000848387.1
C2566_RS10005	tdk	tdk	thymidine kinase	WP_000068089.1
C2566_RS16695	alaE	alaE	L-alanine exporter AlaE	WP_000492656.1
C2566_RS17915	yqfB	yqfB	N(4)-acetylcytidine aminohydrolase	WP_001182954.1
C2566_RS09670	ycgJ	ycgJ	YcgJ family protein	WP_001056848.1
C2566_RS19365	kdsD	kdsD	arabinose-5-phosphate isomerase KdsD	WP_001295557.1
C2566_RS14185	btsS	btsS	two-component regulatory system sensor histidine kinase BtsS	WP_001295431.1
C2566_RS25185	C2566_RS25185	C2566_RS25185	hypothetical protein	NA
C2566_RS24480	C2566_RS24480	C2566_RS24480	MFS transporter	WP_000355616.1
C2566_RS13050	holE	holE	DNA polymerase III subunit theta	WP_000916763.1
C2566_RS11885	ydgK	ydgK	DUF2569 domain-containing protein	WP_000214176.1
C2566_RS03600	ytiA	ytiA	DUF3343 domain-containing protein	WP_000657675.1
C2566_RS00005	rpmH	rpmH	50S ribosomal protein L34	WP_000831330.1
C2566_RS02475	yjeM	yjeM	glutamate/gamma-aminobutyrate family transporter YjeM	WP_001300174.1
C2566_RS20955	hdeA	hdeA	acid-activated periplasmic chaperone HdeA	WP_000756550.1
C2566_RS18325	hypA	hypA	hydrogenase maturation nickel metallochaperone HypA	WP_000544952.1
C2566_RS08735	appB	appB	cytochrome d ubiquinol oxidase subunit II	WP_000460803.1
C2566_RS13985	C2566_RS13985	C2566_RS13985	DeoR family transcriptional regulator	NA
C2566_RS17125	C2566_RS17125	C2566_RS17125	Hok/Gef family protein	WP_000956460.1
C2566_RS25320	timP	timP	small toxic inner membrane protein TimP	WP_001380605.1
C2566_RS10645	sieB	sieB	superinfection exclusion B family protein	WP_001312793.1
C2566_RS13310	flhD	flhD	flagellar transcriptional regulator FlhD	WP_001295647.1
C2566_RS13365	ftnA	ftnA	non-heme ferritin	WP_000917208.1
C2566_RS10665	C2566_RS10665	C2566_RS10665	hypothetical protein	WP_000370546.1
C2566_RS06025	ybaT	ybaT	APC family permease	WP_000982170.1
C2566_RS12065	punC	punC	purine nucleoside transporter PunC	WP_001182363.1
C2566_RS14400	psuK	psuK	pseudouridine kinase	WP_001208132.1
C2566_RS12305	hemP	hemP	hemin uptake protein HemP	WP_001270809.1
C2566_RS19140	yhbO	yhbO	protein/nucleic acid deglycase	WP_000037608.1
C2566_RS16820	csrA	csrA	carbon storage regulator CsrA	WP_000906486.1
C2566_RS02925	pyrL	pyrL	pyr operon leader peptide	WP_001296693.1
C2566_RS00285	yieP	yieP	FadR/GntR family transcriptional regulator	WP_001131164.1
C2566_RS02085	yjcS	yjcS	alkyl sulfatase YjcS	WP_001066028.1
C2566_RS19150	yhbQ	yhbQ	DNA damage response exodeoxyribonuclease YhbQ	WP_000189314.1
C2566_RS07750	mntS	mntS	manganase accumulation protein MntS	WP_001001761.1
C2566_RS00660	bioP	bioP	biotin transporter	WP_001196237.1
C2566_RS20005	gspF	gspF	type II secretion system inner membrane protein GspF	WP_001109573.1
C2566_RS14170	yehR	yehR	YehR family lipoprotein	WP_001296231.1
C2566_RS02735	C2566_RS02735	C2566_RS02735	3-ketoacyl-ACP reductase	WP_000843384.1
C2566_RS16675	yqaE	yqaE	YqaE/Pmp3 family membrane protein	WP_000508177.1
C2566_RS16870	srlD	srlD	sorbitol-6-phosphate dehydrogenase	WP_001077351.1
C2566_RS18985	garK	garK	glycerate 2-kinase	WP_001300387.1
C2566_RS23270	C2566_RS23270	C2566_RS23270	TonB-dependent receptor plug domain-containing protein	NA
C2566_RS13400	pgsA	pgsA	CDP-diacylglycerol--glycerol-3-phosphate 3-phosphatidyltransferase	WP_001160187.1
C2566_RS21455	C2566_RS21455	C2566_RS21455	RHS repeat-associated core domain-containing protein	NA
C2566_RS19565	aaeX	aaeX	p-hydroxybenzoic acid efflux pump operon protein AaeX	WP_000051841.1
C2566_RS12230	ydiB	ydiB	quinate/shikimate dehydrogenase	WP_000383469.1
C2566_RS04725	yaeF	yaeF	YaeF family permuted papain-like enzyme	WP_001301405.1
C2566_RS24470	mgtL	mgtL	mgtA regulatory leader peptide MgtL	WP_001387276.1
C2566_RS07200	abrB	abrB	AbrB family transcriptional regulator	WP_001297246.1
C2566_RS09415	ndh	ndh	NADH-quinone dehydrogenase	WP_001295439.1
C2566_RS24685	pheM	pheM	pheST operon leader peptide PheM	WP_001386830.1
C2566_RS00970	yihN	yihN	MFS transporter	WP_000956312.1
C2566_RS02095	alsE	alsE	D-allulose-6-phosphate 3-epimerase	WP_001311314.1
C2566_RS25540	C2566_RS25540	C2566_RS25540	protein YpeD	WP_240811045.1
C2566_RS08485	pncB	pncB	nicotinate phosphoribosyltransferase	WP_001307697.1
C2566_RS13770	wcaM	wcaM	colanic acid biosynthesis protein WcaM	WP_001115981.1
C2566_RS03165	fecI	fecI	RNA polymerase sigma factor FecI	WP_001283626.1
C2566_RS15365	oxc	oxc	oxalyl-CoA decarboxylase	WP_001283490.1
C2566_RS24645	ynaM	ynaM	YnaM/YnfT family protein	WP_120795384.1
C2566_RS07930	C2566_RS07930	C2566_RS07930	hypothetical protein	WP_001154431.1
C2566_RS03580	mdtM	mdtM	multidrug efflux MFS transporter MdtM	WP_001137036.1
C2566_RS08410	ycaR	ycaR	protein YcaR	WP_000350058.1
C2566_RS21085	bcsQ	bcsQ	cellulose biosynthesis protein BcsQ	WP_000279493.1
C2566_RS12340	ihfA	ihfA	integration host factor subunit alpha	WP_001229265.1
C2566_RS05820	cof	cof	HMP-PP phosphatase	WP_000113027.1
C2566_RS16525	dgcN	dgcN	diguanylate cyclase DgcN	WP_000969010.1
C2566_RS12675	ydjL	ydjL	zinc-binding dehydrogenase	WP_000645220.1
C2566_RS09840	lolB	lolB	lipoprotein insertase outer membrane protein LolB	WP_001130692.1
C2566_RS12645	ydjF	ydjF	DeoR/GlpR family DNA-binding transcription regulator	WP_000719088.1
C2566_RS05695	yajQ	yajQ	nucleotide binding protein YajQ	WP_001138904.1
C2566_RS17960	prfB	prfB	peptide chain release factor 2	WP_001701073.1
C2566_RS05900	acrB	acrB	efflux RND transporter permease AcrB	WP_001132469.1
C2566_RS15850	dapA	dapA	4-hydroxy-tetrahydrodipicolinate synthase	WP_001295469.1
C2566_RS19910	rplE	rplE	50S ribosomal protein L5	WP_001096200.1
C2566_RS19950	rpsS	rpsS	30S ribosomal protein S19	WP_001138117.1
C2566_RS00160	atpG	atpG	F0F1 ATP synthase subunit gamma	WP_000896498.1
C2566_RS14985	nuoF	nuoF	NADH-quinone oxidoreductase subunit NuoF	WP_000789500.1
C2566_RS19890	rplR	rplR	50S ribosomal protein L18	WP_000358960.1
C2566_RS19915	rplX	rplX	50S ribosomal protein L24	WP_000729185.1
C2566_RS13750	rfbA	rfbA	glucose-1-phosphate thymidylyltransferase RfbA	WP_000857508.1
C2566_RS12425	tcyP	tcyP	cystine/sulfocysteine:cation symporter	WP_001010706.1
C2566_RS14745	nrdB	nrdB	class Ia ribonucleoside-diphosphate reductase subunit beta	WP_000332036.1
C2566_RS13700	C2566_RS13700	C2566_RS13700	IS1-like element IS1A family transposase	WP_223290517.1
C2566_RS14970	nuoI	nuoI	NADH-quinone oxidoreductase subunit NuoI	WP_000172749.1
C2566_RS19880	rpmD	rpmD	50S ribosomal protein L30	WP_001140433.1
C2566_RS14560	ccmD	ccmD	heme exporter protein CcmD	WP_000186540.1
C2566_RS03625	yjiG	yjiG	YjiG family protein	WP_000211971.1
C2566_RS19885	rpsE	rpsE	30S ribosomal protein S5	WP_000940120.1
C2566_RS19905	rpsN	rpsN	30S ribosomal protein S14	WP_001118930.1
C2566_RS23535	ibsC	ibsC	type I toxin-antitoxin system toxin IbsC	WP_010723220.1
C2566_RS00110	bglG	bglG	transcriptional antiterminator BglG	WP_001300932.1
C2566_RS06570	entC	entC	isochorismate synthase EntC	WP_001301140.1
C2566_RS13840	wcaC	wcaC	colanic acid biosynthesis glycosyltransferase WcaC	WP_001023901.1
C2566_RS18220	glcF	glcF	glycolate oxidase subunit GlcF	WP_001194661.1
C2566_RS21465	C2566_RS21465	C2566_RS21465	Imm57 family immunity protein	NA
C2566_RS05185	fdrA	fdrA	acyl-CoA synthetase FdrA	WP_000111813.1
C2566_RS13245	flhA	flhA	flagellar biosynthesis protein FlhA	WP_000066978.1
C2566_RS16960	hycC	hycC	formate hydrogenlyase subunit 3	WP_001274388.1
C2566_RS07840	dgcI	dgcI	GGDEF domain-containing protein	WP_000086904.1
C2566_RS00940	glnL	glnL	nitrogen regulation protein NR(II)	WP_000190577.1
C2566_RS18240	yghO	yghO	protein YghO	WP_001300526.1
C2566_RS01800	xylE	xylE	D-xylose transporter XylE	WP_001097274.1
C2566_RS07095	kdpB	kdpB	potassium-transporting ATPase subunit KdpB	WP_000087944.1
C2566_RS07535	bioA	bioA	adenosylmethionine--8-amino-7-oxononanoate transaminase	WP_001515101.1
C2566_RS20145	yheU	yheU	YheU family protein	WP_000907085.1
C2566_RS18990	garR	garR	2-hydroxy-3-oxopropionate reductase	WP_001303675.1
C2566_RS13895	alkA	alkA	DNA-3-methyladenine glycosylase 2	WP_000288423.1
C2566_RS00510	aslA	aslA	arylsulfatase AslA	WP_000395844.1
C2566_RS13925	mdtB	mdtB	multidrug efflux RND transporter permease subunit MdtB	WP_001197904.1
C2566_RS15635	murP	murP	PTS N-acetylmuramic acid transporter subunit IIBC	WP_001040449.1
C2566_RS00330	yifB	yifB	YifB family Mg chelatase-like AAA ATPase	WP_000058964.1
C2566_RS18395	exbB	exbB	tol-pal system-associated acyl-CoA thioesterase	WP_000527844.1
C2566_RS02260	melR	melR	transcriptional regulator MelR	WP_001090758.1
C2566_RS13745	rfbC	rfbC	dTDP-4-dehydrorhamnose 3,5-epimerase	WP_001100801.1
C2566_RS18535	nudF	nudF	ADP-ribose diphosphatase	WP_000917117.1
C2566_RS11275	ydeN	ydeN	sulfatase-like hydrolase/transferase	WP_001318307.1
C2566_RS09675	pliG	pliG	g-type lysoyme inhibitor PliG	WP_000695218.1
C2566_RS09070	csgA	csgA	curli major subunit CsgA	WP_000771437.1
C2566_RS08520	elfA	elfA	fimbrial protein	WP_000750293.1
C2566_RS21640	waaO	waaO	lipopolysaccharide 3-alpha-galactosyltransferase	WP_001272734.1
C2566_RS08740	cbdX	cbdX	cytochrome bd-II oxidase subunit CbdX	WP_000270305.1
C2566_RS19960	rplW	rplW	50S ribosomal protein L23	WP_000617544.1
C2566_RS09125	msyB	msyB	MysB family protein	WP_000180056.1
C2566_RS04995	C2566_RS04995	C2566_RS04995	LysR substrate-binding domain-containing protein	NA
