# Supplementary material for: Transcriptome Profiling of Escherichia coli B During Sequential Adaptation to T4 Phage and Iron(III) Stress
Source: Antibiotics (Basel). 2026 Jul 13;15(7):684. doi: 10.3390/antibiotics15070684 (PMC13405929; doi:10.3390/antibiotics15070684)
Supplement: Supplementary file 1 [file antibiotics-15-00684-s001.zip › SUPPLEMENTARY FOLDER/Sensitivity CON3/C_DEG_impact.csv]

Comparison	With_CON3	Without_CON3	Shared	PctShared
CON_vs_ANC	104	213	78	75
FE_vs_CON	286	173	113	39.5
PF_vs_CON	145	89	53	36.6
Phage_vs_CON	139	319	120	86.3
