# Supplementary material for: Transcriptome Profiling of Escherichia coli B During Sequential Adaptation to T4 Phage and Iron(III) Stress
Source: Antibiotics (Basel). 2026 Jul 13;15(7):684. doi: 10.3390/antibiotics15070684 (PMC13405929; doi:10.3390/antibiotics15070684)
Supplement: Supplementary file 1 [file antibiotics-15-00684-s001.zip › SUPPLEMENTARY FOLDER/Sensitivity CON3/D_leave_one_CON_out.csv]

Removed	DEGs	Baseline	PctChange
CON1	163	191	-14.7
CON2	477	191	149.7
CON3	222	191	16.2
